# Supplementary material for: Effective Swimmer’s Action during the Grab Start Technique
Source: PLoS One. 2015 May 15;10(5):e0123001. doi: 10.1371/journal.pone.0123001 (PMC4433328; doi:10.1371/journal.pone.0123001)
Supplement: S1 Files — (ZIP) [file pone.0123001.s001.zip]

Archive with 106 entries (82 files):
- S1 Files.txt/ao_gs/
- S1 Files.txt/ao_gs/ao_gs1/
- S1 Files.txt/ao_gs/ao_gs1/_h_ACT.txt
- S1 Files.txt/ao_gs/ao_gs1/_h_PAS.txt
- S1 Files.txt/ao_gs/ao_gs1/_h_RAW.txt
- S1 Files.txt/ao_gs/ao_gs1/_v_ACT.txt
- S1 Files.txt/ao_gs/ao_gs1/_v_PAS.txt
- S1 Files.txt/ao_gs/ao_gs1/_v_RAW.txt
- S1 Files.txt/ao_gs/ao_gs1/aogs1.acq
- S1 Files.txt/ao_gs/ao_gs1/aogs1.mat
- S1 Files.txt/ao_gs/ao_gs1/aogs1acq.mat
- S1 Files.txt/ao_gs/ao_gs1/Thumbs.db
- S1 Files.txt/ao_gs/ao_gs2/
- S1 Files.txt/ao_gs/ao_gs2/aogs2.acq
- S1 Files.txt/ao_gs/ao_gs2/aogs2.mat
- S1 Files.txt/ao_gs/ao_gs2/aogs2.txt
- S1 Files.txt/ao_gs/ao_gs2/aogs2acq.mat
- S1 Files.txt/ao_gs/ao_gs2/Thumbs.db
- S1 Files.txt/ao_gs/ao_gs3/
- S1 Files.txt/ao_gs/ao_gs3/aogs3.acq
- S1 Files.txt/ao_gs/ao_gs3/aogs3.mat
- S1 Files.txt/ao_gs/ao_gs3/aogs3acq.mat
- S1 Files.txt/ao_gs/ao_gs3/Thumbs.db
- S1 Files.txt/nm_gs/
- S1 Files.txt/nm_gs/nm_gs1/
- S1 Files.txt/nm_gs/nm_gs1/~$APAS-baseDadosCin_gs_NM1.xlsx
- S1 Files.txt/nm_gs/nm_gs1/nmgs1acq.acq
- S1 Files.txt/nm_gs/nm_gs1/nmgs1acq.mat
- S1 Files.txt/nm_gs/nm_gs1/Thumbs.db
- S1 Files.txt/nm_gs/nm_gs2/
- S1 Files.txt/nm_gs/nm_gs2/nmgs2acq.acq
- S1 Files.txt/nm_gs/nm_gs2/nmgs2acq.mat
- S1 Files.txt/nm_gs/nm_gs2/Thumbs.db
- S1 Files.txt/nm_gs/nm_gs3/
- S1 Files.txt/nm_gs/nm_gs3/nmgs3.acq
- S1 Files.txt/nm_gs/nm_gs3/nmgs3.mat
- S1 Files.txt/nm_gs/nm_gs3/nmgs3acq.mat
- S1 Files.txt/nm_gs/nm_gs3/Thumbs.db
- S1 Files.txt/RP_gs/
- S1 Files.txt/RP_gs/rp_gs1/
- S1 Files.txt/RP_gs/rp_gs1/~$APAS-baseDadosCin_gs_rp1.xlsx
- S1 Files.txt/RP_gs/rp_gs1/Cópia de rpgs1.acq
- S1 Files.txt/RP_gs/rp_gs1/rpgs1.txt
- S1 Files.txt/RP_gs/rp_gs1/rpgs1acq.mat
- S1 Files.txt/RP_gs/rp_gs1/Thumbs.db
- S1 Files.txt/RP_gs/rp_gs2/
- S1 Files.txt/RP_gs/rp_gs2/rpgs2.acq
- S1 Files.txt/RP_gs/rp_gs2/rpgs2.mat
- S1 Files.txt/RP_gs/rp_gs2/rpgs2acq.mat
- S1 Files.txt/RP_gs/rp_gs2/Thumbs.db
- S1 Files.txt/RP_gs/rp_gs3/
- S1 Files.txt/RP_gs/rp_gs3/rpgs3.acq
- S1 Files.txt/RP_gs/rp_gs3/rpgs3.mat
- S1 Files.txt/RP_gs/rp_gs3/rpgs3.txt
- S1 Files.txt/RP_gs/rp_gs3/rpgs3acq.mat
- S1 Files.txt/RP_gs/rp_gs3/Thumbs.db
- S1 Files.txt/sv_gs/
- S1 Files.txt/sv_gs/sv_gs1/
- S1 Files.txt/sv_gs/sv_gs2/
- S1 Files.txt/sv_gs/sv_gs2/svgs2.acq
- S1 Files.txt/sv_gs/sv_gs2/svgs2.mat
- S1 Files.txt/sv_gs/sv_gs2/svgs2acq.mat
- S1 Files.txt/sv_gs/sv_gs2/Thumbs.db
- S1 Files.txt/sv_gs/sv_gs3/
- S1 Files.txt/sv_gs/sv_gs3/svgs3.acq
- S1 Files.txt/sv_gs/sv_gs3/svgs3.mat
- S1 Files.txt/sv_gs/sv_gs3/svgs3.txt
- S1 Files.txt/sv_gs/sv_gs3/svgs3acq.mat
- S1 Files.txt/sv_gs/sv_gs3/Thumbs.db
- S1 Files.txt/Th_gs/
- S1 Files.txt/Th_gs/th_gs1/
- S1 Files.txt/Th_gs/th_gs1/thgs1.acq
- S1 Files.txt/Th_gs/th_gs1/thgs1.mat
- S1 Files.txt/Th_gs/th_gs1/thgs1.txt
- S1 Files.txt/Th_gs/th_gs1/thgs1acq.mat
- S1 Files.txt/Th_gs/th_gs1/Thumbs.db
- S1 Files.txt/Th_gs/th_gs2/
- S1 Files.txt/Th_gs/th_gs2/thgs2.acq
- S1 Files.txt/Th_gs/th_gs2/thgs2.mat
- S1 Files.txt/Th_gs/th_gs2/thgs2acq.mat
- S1 Files.txt/Th_gs/th_gs2/Thumbs.db
- S1 Files.txt/Th_gs/th_gs3/
- S1 Files.txt/Th_gs/th_gs3/thgs3.acq
- S1 Files.txt/Th_gs/th_gs3/thgs3.mat
- S1 Files.txt/Th_gs/th_gs3/thgs3.txt
- S1 Files.txt/Th_gs/th_gs3/thgs3acq.mat
- S1 Files.txt/Th_gs/th_gs3/Thumbs.db
- S1 Files.txt/Vc_gs/
- S1 Files.txt/Vc_gs/vc_gs1/
- S1 Files.txt/Vc_gs/vc_gs1/Thumbs.db
- S1 Files.txt/Vc_gs/vc_gs1/vcgs1.acq
- S1 Files.txt/Vc_gs/vc_gs1/vcgs1.mat
- S1 Files.txt/Vc_gs/vc_gs1/vcgs1-1.txt
- S1 Files.txt/Vc_gs/vc_gs1/vcgs1acq.mat
- S1 Files.txt/Vc_gs/vc_gs2/
- S1 Files.txt/Vc_gs/vc_gs2/Thumbs.db
- S1 Files.txt/Vc_gs/vc_gs2/vcgs2.acq
- S1 Files.txt/Vc_gs/vc_gs2/vcgs2.mat
- S1 Files.txt/Vc_gs/vc_gs2/vcgs2.txt
- S1 Files.txt/Vc_gs/vc_gs2/vcgs2acq.mat
- S1 Files.txt/Vc_gs/vc_gs3/
- S1 Files.txt/Vc_gs/vc_gs3/Thumbs.db
- S1 Files.txt/Vc_gs/vc_gs3/vcgs3.acq
- S1 Files.txt/Vc_gs/vc_gs3/vcgs3.mat
- S1 Files.txt/Vc_gs/vc_gs3/vcgs3.txt
- S1 Files.txt/Vc_gs/vc_gs3/vcgs3acq.mat
