# Supplementary material for: Effective Swimmer’s Action during the Grab Start Technique
Source: PLoS One. 2015 May 15;10(5):e0123001. doi: 10.1371/journal.pone.0123001 (PMC4433328; doi:10.1371/journal.pone.0123001)
Supplement: S1 Files — (ZIP) [file pone.0123001.s001.zip › S1 Files.txt/ao_gs/ao_gs1/_h_ACT.txt]

 -5.7802025e-004
  2.6241447e-003
  8.2969815e-003
  6.3561977e-003
  5.8114017e-003
  2.8755025e-003
  3.8908362e-003
  2.0265916e-003
  2.5740686e-003
  1.2693900e-003
 -8.3617301e-006
 -2.4361373e-005
  5.4259402e-004
  1.6059878e-003
 -9.8904094e-005
 -1.2347791e-004
 -2.8179883e-004
 -1.0869178e-004
 -2.2584540e-004
 -2.4329694e-004
 -2.7707718e-004
 -3.0179282e-004
 -1.5694885e-004
 -2.7154721e-004
 -3.7102648e-004
 -2.8413242e-004
 -2.6782873e-004
 -2.4903073e-004
 -2.8419666e-004
 -2.7579927e-004
 -2.7321748e-004
 -3.1047244e-004
 -2.9283379e-004
 -2.2410295e-004
 -1.8322090e-004
 -2.8619944e-004
 -2.0873344e-004
 -1.1949424e-004
 -1.6179945e-004
 -1.2364880e-004
 -1.2708531e-004
 -1.5414803e-004
 -6.4989986e-005
 -5.5749671e-005
 -1.2483446e-004
 -1.1643778e-004
 -1.0543645e-004
 -1.2165126e-004
 -1.2161972e-004
 -1.3311102e-004
 -1.4025978e-004
 -1.5656095e-004
 -2.1417078e-004
 -1.8930398e-004
 -1.4431492e-004
 -1.8199032e-004
 -2.2726012e-004
 -2.2481186e-004
 -1.8871043e-004
 -2.9847304e-004
 -2.0101640e-004
 -2.2131388e-004
 -2.3590928e-004
 -8.1533982e-005
 -3.5470805e-004
 -2.5373299e-004
 -4.2061506e-004
 -3.6698634e-004
 -3.0065065e-004
 -2.3922673e-004
 -3.8702528e-004
 -4.3995424e-004
 -3.0738385e-004
 -4.4212645e-004
 -4.3436083e-004
 -3.5472730e-004
 -3.8338154e-004
 -4.2462363e-004
 -4.6705647e-004
 -5.0682448e-004
 -4.3975108e-004
 -4.6571655e-004
 -6.2262927e-004
 -5.4973273e-004
 -5.4988186e-004
 -6.4470489e-004
 -6.6608945e-004
 -7.3408862e-004
 -7.6717349e-004
 -6.3575482e-004
 -8.9648591e-004
 -6.9131028e-004
 -6.7501109e-004
 -7.3900960e-004
 -7.2473360e-004
 -8.4623397e-004
 -5.3704148e-004
 -6.3265719e-004
 -6.5751246e-004
 -5.6794701e-004
 -7.7264086e-004
 -4.3412359e-004
 -5.5372415e-004
 -5.2923688e-004
 -5.3242186e-004
 -5.4947779e-004
 -3.7935881e-004
 -5.0989059e-004
 -2.7931138e-004
 -3.5838350e-004
 -1.6298599e-004
 -1.1317525e-004
 -1.3622644e-004
  1.9146201e-003
  1.2043518e-003
  3.3240011e-003
  7.7204439e-004
  6.4228975e-003
  3.8353830e-003
  8.6375143e-003
  9.6551287e-003
  1.0739215e-002
  1.1053380e-002
  1.1848903e-002
  1.4748817e-002
  1.3663565e-002
  1.9165474e-002
  1.4070048e-002
  1.8097762e-002
  1.5836757e-002
  1.6979682e-002
  1.6789110e-002
  1.7965087e-002
  1.9463737e-002
  1.4949754e-002
  1.7221958e-002
  1.5239199e-002
  1.4545464e-002
  1.8541377e-002
  1.4532245e-002
  1.2652791e-002
  1.3573450e-002
  1.4394627e-002
  9.6719945e-003
  1.2413383e-002
  1.2220651e-002
  1.2197555e-002
  1.3187313e-002
  1.1021993e-002
  6.7639648e-003
  5.9877806e-003
  6.6349723e-003
  6.3386768e-003
  5.4650178e-003
  2.6856124e-003
  4.7673834e-003
 -5.1488568e-005
 -1.0096737e-004
 -9.6804099e-005
 -1.0321655e-004
 -9.6286176e-005
 -1.7077271e-004
 -1.7056911e-004
 -2.2754680e-004
 -2.3876836e-004
 -3.2753679e-004
 -3.7813911e-004
 -3.5205896e-004
 -5.0197709e-004
 -4.3413547e-004
 -5.8513727e-004
 -5.1112489e-004
 -6.2889568e-004
 -7.5182609e-004
 -6.5301547e-004
 -7.8736743e-004
 -8.1131668e-004
 -9.8050884e-004
 -9.6140462e-004
 -1.1671020e-003
 -9.3031247e-004
 -9.0757316e-004
 -1.2187310e-003
 -1.1260075e-003
 -1.3899677e-003
 -1.1074761e-003
 -1.3330392e-003
 -1.2061934e-003
 -1.3380183e-003
 -1.3782015e-003
 -1.4563311e-003
 -1.2128193e-003
 -1.4144059e-003
 -1.4539237e-003
 -1.5283959e-003
 -1.4913916e-003
 -1.4966218e-003
 -1.7293559e-003
 -1.5945031e-003
 -1.6341811e-003
 -1.6458868e-003
 -1.5631474e-003
 -1.8030907e-003
 -1.6574396e-003
 -1.8164285e-003
 -1.6954448e-003
 -1.8673738e-003
 -1.8405357e-003
 -2.0034972e-003
 -2.1647129e-003
 -2.2773929e-003
 -2.3727491e-003
 -2.3396037e-003
 -2.6064359e-003
 -2.6551004e-003
 -2.9589173e-003
 -2.8718611e-003
 -2.5532239e-003
 -2.6494396e-003
 -2.8004362e-003
 -2.7286468e-003
 -2.8925937e-003
 -2.9879250e-003
 -3.4430742e-003
 -3.2930979e-003
 -3.4700453e-003
 -3.3426868e-003
 -3.4164425e-003
 -3.8733855e-003
 -3.7101702e-003
 -4.1711488e-003
 -3.6512751e-003
 -3.8984679e-003
 -4.3328405e-003
 -4.1449979e-003
 -4.7270443e-003
 -4.1766289e-003
 -4.3627513e-003
 -5.0693170e-003
 -4.7982349e-003
 -4.6972609e-003
 -4.6605462e-003
 -5.0982189e-003
 -5.5897459e-003
 -5.6529429e-003
 -5.3094249e-003
 -6.2384379e-003
 -6.1384859e-003
 -5.8699914e-003
 -6.4644705e-003
 -6.2332167e-003
 -6.5183048e-003
 -6.7016369e-003
 -6.4758057e-003
 -6.6745629e-003
 -7.3121220e-003
 -6.7893312e-003
 -7.0853651e-003
 -7.3356492e-003
 -7.6642567e-003
 -7.7354740e-003
 -7.8222210e-003
 -7.5664954e-003
 -8.0193451e-003
 -8.7314279e-003
 -8.0029019e-003
 -7.9727237e-003
 -8.5290720e-003
 -7.7400847e-003
 -8.4819000e-003
 -8.8016916e-003
 -9.0665379e-003
 -9.5149245e-003
 -8.4049175e-003
 -8.8374726e-003
 -9.5710420e-003
 -8.6894372e-003
 -9.1393212e-003
 -8.2408368e-003
 -9.7686876e-003
 -9.8240066e-003
 -9.3378681e-003
 -9.5023585e-003
 -9.6214184e-003
 -9.9683150e-003
 -1.0305012e-002
 -9.7126198e-003
 -1.0081858e-002
 -9.4783893e-003
 -1.0344261e-002
 -1.0441104e-002
 -1.0876526e-002
 -1.0353534e-002
 -1.0529182e-002
 -1.1238535e-002
 -1.1060987e-002
 -1.0983057e-002
 -1.1713774e-002
 -1.1447294e-002
 -1.0676262e-002
 -1.1002115e-002
 -1.1883510e-002
 -1.2519552e-002
 -1.1311615e-002
 -1.1600914e-002
 -1.1496338e-002
 -1.2284591e-002
 -1.1775041e-002
 -1.2766286e-002
 -1.2406289e-002
 -1.3680650e-002
 -1.2755844e-002
 -1.3344848e-002
 -1.3971779e-002
 -1.2609909e-002
 -1.2436580e-002
 -1.2182537e-002
 -1.2657848e-002
 -1.1567303e-002
 -1.0413863e-002
 -1.0088273e-002
 -1.1312518e-002
 -1.1376071e-002
 -1.1565261e-002
 -1.0553680e-002
 -1.1012228e-002
 -1.1082914e-002
 -9.8723573e-003
 -9.5241451e-003
 -9.7589874e-003
 -9.4243717e-003
 -9.0702777e-003
 -9.1700500e-003
 -8.6679730e-003
 -8.6414107e-003
 -8.2721444e-003
 -7.2137959e-003
 -5.6911691e-003
 -6.6415940e-003
 -5.7447613e-003
 -5.6603292e-003
 -5.3730829e-003
 -3.7982947e-003
 -4.1447476e-003
 -5.6782478e-003
 -2.8233007e-003
 -3.1890427e-003
 -2.3081735e-003
 -2.0065790e-003
 -1.8031125e-003
 -4.0768256e-004
  1.8149340e-004
  3.1646462e-005
  1.3084698e-003
  5.2145422e-004
  1.3069030e-003
  3.4232769e-003
  2.7484617e-003
  4.6529616e-003
  4.4432721e-003
  4.1058525e-003
  5.2751214e-003
  6.1146008e-003
  7.2229594e-003
  8.8711085e-003
  1.0446869e-002
  9.5839161e-003
  1.0964849e-002
  9.7166978e-003
  1.0850239e-002
  1.0424248e-002
  9.9046342e-003
  1.0572565e-002
  1.1423242e-002
  1.2229944e-002
  1.5345096e-002
  1.6945392e-002
  1.7909156e-002
  1.9821722e-002
  1.9429701e-002
  2.0191982e-002
  2.1553533e-002
  2.0614252e-002
  2.2090803e-002
  2.2162760e-002
  2.2875028e-002
  2.2011681e-002
  2.3465952e-002
  2.4236050e-002
  2.5239151e-002
  2.6064486e-002
  2.8312135e-002
  2.9013627e-002
  2.9569164e-002
  3.0574806e-002
  3.3346602e-002
  3.5526738e-002
  3.4476682e-002
  3.5697990e-002
  3.4864844e-002
  3.8114209e-002
  3.8842459e-002
  4.0466339e-002
  4.3409379e-002
  4.2757812e-002
  4.3555190e-002
  4.2562745e-002
  4.6182413e-002
  4.7121429e-002
  4.7551932e-002
  4.8281986e-002
  4.8511129e-002
  5.1167221e-002
  5.4208242e-002
  5.4126526e-002
  5.3819066e-002
  5.7428335e-002
  5.9097119e-002
  5.8720669e-002
  6.0393588e-002
  6.3282871e-002
  6.3051147e-002
  6.5680542e-002
  6.6324427e-002
  6.8106437e-002
  6.9411676e-002
  6.8852579e-002
  7.1624875e-002
  7.2987577e-002
  7.4086776e-002
  7.4871797e-002
  7.5661399e-002
  7.7803929e-002
  7.7839577e-002
  8.0862602e-002
  7.8716182e-002
  8.2599561e-002
  8.3690470e-002
  8.4711386e-002
  8.5776229e-002
  8.4906317e-002
  8.9152516e-002
  8.8725986e-002
  8.8727982e-002
  9.0296715e-002
  9.1877293e-002
  9.2241656e-002
  9.2461733e-002
  9.3554036e-002
  9.5251191e-002
  9.4190789e-002
  9.7074069e-002
  9.7302675e-002
  9.7321715e-002
  9.7738864e-002
  9.8904707e-002
  1.0053194e-001
  9.9834102e-002
  1.0119888e-001
  1.0075087e-001
  1.0165784e-001
  1.0038157e-001
  1.0095830e-001
  1.0420626e-001
  1.0380652e-001
  1.0292378e-001
  1.0069087e-001
  1.0246496e-001
  1.0128848e-001
  1.0022299e-001
  1.0103456e-001
  9.9630864e-002
  9.7879309e-002
  9.7588386e-002
  9.8742088e-002
  9.5989192e-002
  9.4251148e-002
  9.5367099e-002
  9.4349172e-002
  9.2111080e-002
  9.0560607e-002
  8.9203613e-002
  8.7711463e-002
  8.6759574e-002
  8.4281929e-002
  8.3326991e-002
  8.1381879e-002
  7.9747116e-002
  7.8400098e-002
  7.7368337e-002
  7.5568830e-002
  7.1882367e-002
  7.1715307e-002
  6.8167617e-002
  6.9159149e-002
  6.6598897e-002
  6.4364488e-002
  6.4317705e-002
  6.1057540e-002
  6.0882834e-002
  5.6294605e-002
  5.5785080e-002
  5.3663447e-002
  5.3077075e-002
  5.0506292e-002
  4.8427053e-002
  4.3822130e-002
  4.2451720e-002
  4.0700581e-002
  3.7877581e-002
  3.6714783e-002
  3.5336428e-002
  3.3698036e-002
  3.2561658e-002
  3.1208255e-002
  2.9709342e-002
  2.6682423e-002
  2.7244135e-002
  2.5452979e-002
  2.3235372e-002
  2.1416586e-002
  1.8426588e-002
  1.5990469e-002
  1.3878799e-002
  1.1704141e-002
  9.0232979e-003
  3.8932951e-003
  1.8582635e-003
 -2.7080549e-003
 -6.9005977e-003
 -9.1820075e-003
 -1.4221628e-002
 -1.8700978e-002
 -2.2829410e-002
 -2.9676453e-002
 -3.3044118e-002
 -4.0888565e-002
 -4.2951256e-002
 -4.8265599e-002
 -5.4087760e-002
 -5.7829503e-002
 -6.4094409e-002
 -6.8551873e-002
 -7.4958332e-002
 -7.8927285e-002
 -8.3546734e-002
 -8.8831458e-002
 -9.3094532e-002
 -9.9927164e-002
 -1.0486376e-001
 -1.0919951e-001
 -1.1660456e-001
 -1.2234509e-001
 -1.2813871e-001
 -1.3518595e-001
 -1.3714764e-001
 -1.4547689e-001
 -1.4853505e-001
 -1.5370368e-001
 -1.5913292e-001
 -1.6336137e-001
 -1.6822445e-001
 -1.7110103e-001
 -1.7625470e-001
 -1.7902152e-001
 -1.8336827e-001
 -1.8725207e-001
 -1.8924162e-001
 -1.9306843e-001
 -1.9612190e-001
 -1.9870196e-001
 -2.0113082e-001
 -2.0282407e-001
 -2.0428095e-001
 -2.0761849e-001
 -2.1014822e-001
 -2.1308084e-001
 -2.1706276e-001
 -2.1750400e-001
 -2.1795496e-001
 -2.2179770e-001
 -2.2108168e-001
 -2.2380449e-001
 -2.2561552e-001
 -2.2522705e-001
 -2.2746020e-001
 -2.2845077e-001
 -2.3113132e-001
 -2.3267673e-001
 -2.3226516e-001
 -2.3660173e-001
 -2.3830390e-001
 -2.3811749e-001
 -2.4041124e-001
 -2.4201954e-001
 -2.4325022e-001
 -2.4707084e-001
 -2.4907477e-001
 -2.4875841e-001
 -2.5290084e-001
 -2.5359169e-001
 -2.5332712e-001
 -2.5440243e-001
 -2.5452520e-001
 -2.5280833e-001
 -2.5713802e-001
 -2.5455002e-001
 -2.5512849e-001
 -2.5715786e-001
 -2.5876606e-001
 -2.5641432e-001
 -2.5912214e-001
 -2.5895249e-001
 -2.5669090e-001
 -2.5878769e-001
 -2.5905631e-001
 -2.6178900e-001
 -2.6242590e-001
 -2.6173127e-001
 -2.6209082e-001
 -2.6250548e-001
 -2.6265582e-001
 -2.6324631e-001
 -2.6271186e-001
 -2.6105092e-001
 -2.6442487e-001
 -2.5951621e-001
 -2.6056913e-001
 -2.5911824e-001
 -2.6090117e-001
 -2.5764698e-001
 -2.5956901e-001
 -2.6134918e-001
 -2.5846851e-001
 -2.5841087e-001
 -2.5689025e-001
 -2.5993459e-001
 -2.5709274e-001
 -2.5761296e-001
 -2.5770804e-001
 -2.5987350e-001
 -2.5973098e-001
 -2.5722066e-001
 -2.6037234e-001
 -2.5895816e-001
 -2.5977854e-001
 -2.5871485e-001
 -2.5943812e-001
 -2.6306094e-001
 -2.6265297e-001
 -2.6312919e-001
 -2.6476277e-001
 -2.6553958e-001
 -2.6555262e-001
 -2.6688434e-001
 -2.6783471e-001
 -2.7269433e-001
 -2.7410979e-001
 -2.7535170e-001
 -2.8057123e-001
 -2.8003190e-001
 -2.8600474e-001
 -2.8602202e-001
 -2.9183927e-001
 -2.9548888e-001
 -2.9898746e-001
 -3.0048121e-001
 -3.0437310e-001
 -3.0927407e-001
 -3.1372558e-001
 -3.1627624e-001
 -3.2184377e-001
 -3.2476649e-001
 -3.3082938e-001
 -3.3712992e-001
 -3.4113597e-001
 -3.5049602e-001
 -3.5338315e-001
 -3.5847948e-001
 -3.6463834e-001
 -3.7071515e-001
 -3.7606479e-001
 -3.8063524e-001
 -3.8944512e-001
 -3.9641281e-001
 -4.0308099e-001
 -4.0526348e-001
 -4.1608272e-001
 -4.2052440e-001
 -4.2596499e-001
 -4.3012627e-001
 -4.3859803e-001
 -4.4449435e-001
 -4.5173150e-001
 -4.5499179e-001
 -4.6470727e-001
 -4.7151460e-001
 -4.7597569e-001
 -4.8479186e-001
 -4.9441446e-001
 -4.9916385e-001
 -5.0625555e-001
 -5.0913732e-001
 -5.2020717e-001
 -5.2532342e-001
 -5.3556891e-001
 -5.3879237e-001
 -5.4588791e-001
 -5.5140197e-001
 -5.6174182e-001
 -5.6536266e-001
 -5.7482938e-001
 -5.8231945e-001
 -5.8707032e-001
 -5.9337274e-001
 -5.9926025e-001
 -6.0886999e-001
 -6.1419889e-001
 -6.1517846e-001
 -6.2205122e-001
 -6.2407254e-001
 -6.3148351e-001
 -6.3175275e-001
 -6.4000364e-001
 -6.3867883e-001
 -6.4658739e-001
 -6.4548175e-001
 -6.5020968e-001
 -6.5786106e-001
 -6.6164708e-001
 -6.6282018e-001
 -6.6849367e-001
 -6.8550982e-001
 -6.7694962e-001
 -6.8008436e-001
 -6.8671319e-001
 -6.9182705e-001
 -6.8886078e-001
 -7.0308555e-001
 -6.9452805e-001
 -7.0511221e-001
 -7.1297153e-001
 -7.1624975e-001
 -7.2507753e-001
 -7.2428024e-001
 -7.2715992e-001
 -7.2509586e-001
 -7.4758098e-001
 -7.6514600e-001
 -7.8836849e-001
 -7.9768597e-001
 -7.9751526e-001
 -7.9338080e-001
 -7.8948902e-001
 -7.8915019e-001
 -7.8707124e-001
 -7.8490809e-001
 -7.7365879e-001
 -7.5853586e-001
 -7.4038095e-001
 -7.2986194e-001
 -7.2238262e-001
 -7.1099124e-001
 -7.0874765e-001
 -7.0898938e-001
 -7.2198224e-001
 -7.3249837e-001
 -7.4764242e-001
 -7.5904886e-001
 -7.7477180e-001
 -7.8747246e-001
 -7.9825081e-001
 -8.1047637e-001
 -8.1714915e-001
 -8.3063256e-001
 -8.3275924e-001
 -8.4748312e-001
 -8.4683733e-001
 -8.4262460e-001
 -8.3115443e-001
 -8.2191688e-001
 -8.1668263e-001
 -8.0915603e-001
 -8.0840862e-001
 -8.0018298e-001
 -8.0505822e-001
 -8.0306931e-001
 -8.2049079e-001
 -8.2599570e-001
 -8.4125018e-001
 -8.4338841e-001
 -8.5544655e-001
 -8.6554003e-001
 -8.7604646e-001
 -8.9646802e-001
 -9.0657723e-001
 -9.2293564e-001
 -9.3054494e-001
 -9.3219211e-001
 -9.3325263e-001
 -9.3326025e-001
 -9.3291236e-001
 -9.2832198e-001
 -9.3080475e-001
 -9.2532007e-001
 -9.2688008e-001
 -9.2298547e-001
 -9.2866869e-001
 -9.3052135e-001
 -9.3976422e-001
 -9.3808549e-001
 -9.5400458e-001
 -9.6177828e-001
 -9.7552396e-001
 -9.9204457e-001
 -1.0107435e+000
 -1.0303218e+000
 -1.0373637e+000
 -1.0501033e+000
 -1.0639263e+000
 -1.0754885e+000
 -1.0858826e+000
 -1.0876019e+000
 -1.1020089e+000
 -1.1030329e+000
 -1.1118177e+000
 -1.1149830e+000
 -1.1170992e+000
 -1.1325862e+000
 -1.1384334e+000
 -1.1394140e+000
 -1.1433678e+000
 -1.1645367e+000
 -1.1604199e+000
 -1.1776016e+000
 -1.1859284e+000
 -1.2072654e+000
 -1.2112780e+000
 -1.2228293e+000
 -1.2236381e+000
 -1.2382705e+000
 -1.2495015e+000
 -1.2509293e+000
 -1.2713698e+000
 -1.2697534e+000
 -1.2768766e+000
 -1.2726876e+000
 -1.2708814e+000
 -1.2752146e+000
 -1.2751279e+000
 -1.2675890e+000
 -1.2688194e+000
 -1.2641283e+000
 -1.2569200e+000
 -1.2580287e+000
 -1.2544216e+000
 -1.2523422e+000
 -1.2439778e+000
 -1.2358885e+000
 -1.2320037e+000
 -1.2229575e+000
 -1.2132638e+000
 -1.2087068e+000
 -1.1983027e+000
 -1.1826208e+000
 -1.1748342e+000
 -1.1580687e+000
 -1.1456360e+000
 -1.1331005e+000
 -1.1121056e+000
 -1.0894975e+000
 -1.0703741e+000
 -1.0513941e+000
 -1.0244640e+000
 -1.0015923e+000
 -9.7741534e-001
 -9.5254741e-001
 -9.2180635e-001
 -8.9361165e-001
 -8.6468840e-001
 -8.3500646e-001
 -8.0495218e-001
 -7.7321503e-001
 -7.4348132e-001
 -7.1646575e-001
 -6.7747795e-001
 -6.4042744e-001
 -6.0749090e-001
 -5.7044950e-001
 -5.4052570e-001
 -4.9765731e-001
 -4.6467177e-001
 -4.2504945e-001
 -3.8177890e-001
 -3.4316518e-001
 -3.0420255e-001
 -2.6821346e-001
 -2.3356074e-001
 -1.9881903e-001
 -1.6873149e-001
 -1.4823046e-001
 -1.2107872e-001
 -9.7539166e-002
 -7.3119479e-002
 -5.0214219e-002
 -3.4647551e-002
 -2.5052802e-002
 -1.6740916e-002
 -6.3536814e-003
  1.7601218e-003
  6.6590884e-003
  5.0267368e-003
  8.4822781e-003
  5.8447178e-003
  2.6937466e-003
  9.2381501e-003
  3.4049968e-003
  1.2307383e-002
  1.6363788e-002
  2.2037469e-002
  2.8080904e-002
  2.8439001e-002
  2.4247321e-002
  1.7029511e-002
  1.8924659e-002
  1.8741655e-002
  2.5572301e-002
  2.9374300e-002
  3.1383536e-002
  2.6540116e-002
  2.2024856e-002
  2.0653688e-002
  1.6652594e-002
  1.7051418e-002
  1.0084271e-002
  5.8057664e-003
 -8.4036159e-003
 -1.0071238e-002
 -1.5822774e-002
 -2.2371853e-002
 -2.4190463e-002
 -2.7625793e-002
 -2.7871329e-002
 -2.6113618e-002
 -1.7471176e-002
 -1.0088898e-002
 -2.9425389e-003
 -1.1791760e-003
  4.5354584e-003
  8.1126235e-003
  1.6546081e-002
  1.8374133e-002
  1.6197519e-002
  2.1617413e-002
  1.7928103e-002
  1.7422148e-002
  9.8352133e-003
  8.1430616e-003
  1.5916937e-003
 -4.8565447e-003
 -9.7670950e-003
 -1.3986576e-002
 -1.7279271e-002
 -2.0075619e-002
 -2.1808682e-002
 -2.1066115e-002
 -1.6857778e-002
 -1.2234517e-002
 -7.3157159e-003
 -2.4791453e-003
 -9.4099336e-004
  2.6627167e-003
  9.5380653e-003
  1.0758187e-002
  1.2325409e-002
  1.5180776e-002
  1.5055356e-002
  1.4008269e-002
  1.2383203e-002
  7.1311586e-003
  2.3289077e-003
 -7.8504472e-004
 -7.0362859e-003
 -8.7203470e-003
 -1.0356998e-002
 -1.1548364e-002
 -1.3296266e-002
 -1.5282606e-002
 -1.1638505e-002
 -9.5179338e-003
 -6.3918550e-003
 -5.6550811e-003
 -4.2461397e-003
 -2.2293151e-004
  4.8733768e-003
  7.5432112e-003
  7.6565469e-003
  9.5463737e-003
  1.2093273e-002
  9.4068431e-003
  6.6529875e-003
  8.0577511e-003
  6.3804875e-003
 -1.7219453e-003
 -5.1497579e-003
 -4.7100901e-003
 -6.5920564e-003
 -6.9944771e-003
 -1.1761910e-002
 -1.1378791e-002
 -1.0444471e-002
 -9.7468603e-003
 -6.8089660e-003
 -4.2907320e-003
 -4.5227130e-003
 -3.4383198e-003
 -1.2002151e-003
  8.6052858e-003
  3.7354382e-003
  7.1371391e-003
  6.1890568e-003
  4.6531374e-003
  6.4600691e-003
  6.0806241e-003
  5.5361948e-003
  3.3105548e-003
  4.1159741e-003
  2.4632711e-004
 -4.6593263e-003
 -4.9841809e-003
 -5.5528572e-003
 -7.9910610e-003
 -1.0224293e-002
 -7.9509398e-003
 -7.0271649e-003
 -4.2670859e-003
 -7.4598501e-003
  2.3789357e-006
 -1.6812859e-004
  1.4637064e-003
  2.5060092e-003
  2.6770811e-003
  7.1751919e-003
  3.0277984e-003
  7.5269639e-003
  5.3963750e-003
  5.1295525e-003
  4.5442577e-003
  3.3920347e-003
 -9.4000263e-005
 -1.1022539e-003
 -2.8123581e-003
 -5.0030799e-003
 -4.6551786e-003
 -8.8801504e-003
 -4.9335489e-003
 -6.9933291e-003
 -6.0602166e-003
 -4.9433589e-003
 -3.6331728e-003
  6.8091918e-004
  1.2714391e-003
  2.9230210e-003
  3.8404544e-004
  5.6903690e-003
  6.9816466e-003
  4.0250686e-003
  5.6329539e-003
  6.1741429e-003
  2.6749450e-003
  2.2923398e-003
  7.3460147e-004
 -7.4291024e-004
 -1.5755044e-004
 -3.6744813e-003
 -2.4092100e-003
 -3.3697071e-003
 -2.1975510e-003
 -4.1906128e-003
 -2.9049409e-003
 -4.7124540e-003
 -4.1048594e-003
  1.1642116e-003
 -2.7709229e-003
 -2.5226623e-003
  2.7967071e-004
  4.9648688e-003
  6.7209260e-003
  4.3585895e-003
  3.0571055e-003
  5.5706464e-003
  5.1767002e-003
  1.2752729e-003
  4.1304453e-003
  1.1732297e-003
 -2.0046546e-003
 -3.8251656e-003
 -3.6260558e-003
 -3.4378881e-003
 -3.6661766e-003
