# Supplementary material for: Effective Swimmer’s Action during the Grab Start Technique
Source: PLoS One. 2015 May 15;10(5):e0123001. doi: 10.1371/journal.pone.0123001 (PMC4433328; doi:10.1371/journal.pone.0123001)
Supplement: S1 Files — (ZIP) [file pone.0123001.s001.zip › S1 Files.txt/ao_gs/ao_gs1/_h_PAS.txt]

 -2.8130113e-002
 -7.7966456e-004
 -7.7966456e-004
 -7.7966456e-004
 -7.7966456e-004
 -7.7966456e-004
 -7.7966456e-004
 -7.7966456e-004
 -7.7966456e-004
 -7.7966456e-004
 -7.7966456e-004
 -1.4833205e-003
 -7.7966456e-004
 -7.7966456e-004
 -6.0081389e-003
 -5.4818365e-003
 -1.0505318e-002
 -6.6496059e-003
 -9.4377416e-003
 -1.0468465e-002
 -1.1319532e-002
 -1.1936814e-002
 -7.0826249e-003
 -1.3408618e-002
 -1.3694226e-002
 -1.3887703e-002
 -9.8880353e-003
 -1.2763696e-002
 -1.2496514e-002
 -1.2630105e-002
 -1.0656183e-002
 -1.0618179e-002
 -1.3128768e-002
 -9.3363967e-003
 -1.0468465e-002
 -1.3268117e-002
 -1.2990571e-002
 -7.0043129e-003
 -8.8469471e-003
 -9.1705597e-003
 -8.0223683e-003
 -9.9225847e-003
 -6.6991267e-003
 -8.3194930e-003
 -8.4404159e-003
 -6.2626527e-003
 -6.6000851e-003
 -9.8523343e-003
 -1.0886513e-002
 -9.3363967e-003
 -9.1383136e-003
 -9.4043439e-003
 -1.1041985e-002
 -1.0847357e-002
 -1.0137943e-002
 -1.0581326e-002
 -1.3268117e-002
 -1.4134155e-002
 -1.3220900e-002
 -1.2808610e-002
 -1.2673868e-002
 -1.4183676e-002
 -1.5481582e-002
 -1.7012119e-002
 -1.5319199e-002
 -1.6314222e-002
 -1.6485817e-002
 -1.6200209e-002
 -1.6600982e-002
 -1.5319199e-002
 -1.8430948e-002
 -2.1401044e-002
 -1.9017136e-002
 -1.6952234e-002
 -2.1401044e-002
 -1.7492356e-002
 -2.0814856e-002
 -2.1851337e-002
 -2.0814856e-002
 -2.2156524e-002
 -2.3176882e-002
 -2.2857876e-002
 -2.4412599e-002
 -2.3418728e-002
 -2.4581891e-002
 -2.5447929e-002
 -2.3338113e-002
 -2.3097419e-002
 -2.4753486e-002
 -2.5447929e-002
 -2.6433738e-002
 -2.4667113e-002
 -2.3582262e-002
 -2.1927346e-002
 -2.2309693e-002
 -2.4077470e-002
 -2.4838708e-002
 -2.3582262e-002
 -2.1775329e-002
 -1.8624424e-002
 -2.1178776e-002
 -1.6200209e-002
 -1.6600982e-002
 -1.6834766e-002
 -1.4741073e-002
 -1.5266224e-002
 -1.0581326e-002
 -1.1440455e-002
 -7.9924255e-003
 -8.7513604e-003
 -4.1678080e-003
 -3.0046453e-003
 -3.5493740e-003
 -7.7966456e-004
 -7.7966456e-004
 -7.7966456e-004
 -7.7966456e-004
 -7.7966456e-004
 -7.7966456e-004
 -7.7966456e-004
 -7.7966456e-004
 -7.7966456e-004
 -7.7966456e-004
 -7.7966456e-004
 -7.7966456e-004
 -7.7966456e-004
 -7.7966456e-004
 -7.7966456e-004
 -7.7966456e-004
 -7.7966456e-004
 -7.7966456e-004
 -7.7966456e-004
 -7.7966456e-004
 -7.7966456e-004
 -7.7966456e-004
 -7.7966456e-004
 -7.7966456e-004
 -7.7966456e-004
 -7.7966456e-004
 -7.7966456e-004
 -7.7966456e-004
 -7.7966456e-004
 -7.7966456e-004
 -7.7966456e-004
 -7.7966456e-004
 -7.7966456e-004
 -7.7966456e-004
 -7.7966456e-004
 -7.7966456e-004
 -7.7966456e-004
 -7.7966456e-004
 -7.7966456e-004
 -7.7966456e-004
 -7.7966456e-004
 -7.7966456e-004
 -7.7966456e-004
 -2.2111609e-003
 -3.7532154e-003
 -3.5954398e-003
 -4.2887309e-003
 -5.1927733e-003
 -6.0081389e-003
 -8.3194930e-003
 -1.2496514e-002
 -1.0065389e-002
 -1.4333390e-002
 -1.4035114e-002
 -1.3082702e-002
 -1.8239774e-002
 -1.9553803e-002
 -2.0244791e-002
 -1.7371433e-002
 -2.0887409e-002
 -2.2388005e-002
 -2.2543477e-002
 -2.5359252e-002
 -2.6342758e-002
 -2.8521673e-002
 -3.0140888e-002
 -2.9626102e-002
 -2.9728598e-002
 -3.1524015e-002
 -3.2072198e-002
 -3.4597759e-002
 -3.3656864e-002
 -3.4124432e-002
 -3.3311370e-002
 -3.4124432e-002
 -3.5319841e-002
 -3.4477988e-002
 -3.5319841e-002
 -3.5932517e-002
 -3.8096460e-002
 -3.5932517e-002
 -4.0668087e-002
 -3.7190115e-002
 -3.9974796e-002
 -4.2670800e-002
 -4.1944111e-002
 -4.1089589e-002
 -4.3558719e-002
 -4.1657351e-002
 -4.3558719e-002
 -4.6652041e-002
 -4.6652041e-002
 -4.7458193e-002
 -4.4161030e-002
 -4.8112328e-002
 -4.8112328e-002
 -5.1875909e-002
 -5.1522353e-002
 -5.4793029e-002
 -5.4234480e-002
 -5.2411424e-002
 -5.6118574e-002
 -5.9877547e-002
 -6.1115567e-002
 -6.1115567e-002
 -6.2376620e-002
 -6.4099483e-002
 -6.4537108e-002
 -6.6997025e-002
 -6.6091831e-002
 -6.8376697e-002
 -6.9782857e-002
 -7.2190950e-002
 -6.9310682e-002
 -7.2435099e-002
 -7.5439744e-002
 -7.3923026e-002
 -7.6468164e-002
 -7.6468164e-002
 -8.1535408e-002
 -7.9096221e-002
 -8.4045997e-002
 -8.5184975e-002
 -8.6921658e-002
 -8.6338925e-002
 -8.8393462e-002
 -8.7801516e-002
 -8.8988863e-002
 -9.3264926e-002
 -9.4521372e-002
 -9.6759021e-002
 -9.6759021e-002
 -9.7082633e-002
 -9.7407398e-002
 -9.8387449e-002
 -9.9045039e-002
 -1.0342475e-001
 -1.0239863e-001
 -1.0376909e-001
 -1.0905976e-001
 -1.0656068e-001
 -1.0869929e-001
 -1.1051198e-001
 -1.1384254e-001
 -1.1198033e-001
 -1.1272199e-001
 -1.1198033e-001
 -1.1764873e-001
 -1.1881305e-001
 -1.1959502e-001
 -1.2196741e-001
 -1.2038159e-001
 -1.2156894e-001
 -1.2117162e-001
 -1.2236703e-001
 -1.2236703e-001
 -1.2725116e-001
 -1.2683772e-001
 -1.2642543e-001
 -1.2849839e-001
 -1.2725116e-001
 -1.3017749e-001
 -1.3145006e-001
 -1.3445931e-001
 -1.3576759e-001
 -1.3532996e-001
 -1.3708622e-001
 -1.3620521e-001
 -1.3664514e-001
 -1.4065517e-001
 -1.4384178e-001
 -1.3841522e-001
 -1.4065517e-001
 -1.4155921e-001
 -1.4155921e-001
 -1.4615313e-001
 -1.4430128e-001
 -1.4849673e-001
 -1.4802571e-001
 -1.4615313e-001
 -1.5039234e-001
 -1.4991671e-001
 -1.4991671e-001
 -1.5086912e-001
 -1.5375630e-001
 -1.5327261e-001
 -1.5424230e-001
 -1.5619549e-001
 -1.5816941e-001
 -1.5767420e-001
 -1.6016176e-001
 -1.5767420e-001
 -1.6066272e-001
 -1.6016176e-001
 -1.6369386e-001
 -1.6471422e-001
 -1.6318598e-001
 -1.6369386e-001
 -1.6420404e-001
 -1.6318598e-001
 -1.6116484e-001
 -1.6936341e-001
 -1.6676875e-001
 -1.7040911e-001
 -1.6936341e-001
 -1.7145941e-001
 -1.6884172e-001
 -1.6728469e-001
 -1.7145941e-001
 -1.6988511e-001
 -1.7463910e-001
 -1.7145941e-001
 -1.7357498e-001
 -1.7145941e-001
 -1.7463910e-001
 -1.7357498e-001
 -1.7517232e-001
 -1.7463910e-001
 -1.7570783e-001
 -1.8057354e-001
 -1.7785911e-001
 -1.8221578e-001
 -1.8166760e-001
 -1.8276512e-001
 -1.8442004e-001
 -1.8331561e-001
 -1.8497398e-001
 -1.8775866e-001
 -1.8719896e-001
 -1.8552792e-001
 -1.8887921e-001
 -1.9056868e-001
 -1.9113413e-001
 -1.9226735e-001
 -1.9226735e-001
 -1.9056868e-001
 -1.9454531e-001
 -1.9113413e-001
 -1.9569120e-001
 -1.9683939e-001
 -1.9454531e-001
 -1.9799219e-001
 -1.9741521e-001
 -2.0030815e-001
 -2.0205520e-001
 -2.0088973e-001
 -2.0088973e-001
 -2.0263908e-001
 -2.0439534e-001
 -2.0380915e-001
 -2.0557117e-001
 -2.0674931e-001
 -2.1089984e-001
 -2.0852399e-001
 -2.0911594e-001
 -2.0615966e-001
 -2.0971019e-001
 -2.1030444e-001
 -2.1030444e-001
 -2.1030444e-001
 -2.0971019e-001
 -2.1030444e-001
 -2.1328720e-001
 -2.1628609e-001
 -2.1869649e-001
 -2.1990571e-001
 -2.1809302e-001
 -2.2051033e-001
 -2.2051033e-001
 -2.2051033e-001
 -2.2354492e-001
 -2.2172301e-001
 -2.2051033e-001
 -2.1990571e-001
 -2.2354492e-001
 -2.2232993e-001
 -2.2415299e-001
 -2.2658987e-001
 -2.2781061e-001
 -2.3025556e-001
 -2.2842099e-001
 -2.3148091e-001
 -2.3331894e-001
 -2.3700075e-001
 -2.3638692e-001
 -2.3761458e-001
 -2.3454544e-001
 -2.3577310e-001
 -2.3515927e-001
 -2.3638692e-001
 -2.4129985e-001
 -2.3884339e-001
 -2.4007219e-001
 -2.3884339e-001
 -2.4068602e-001
 -2.4436899e-001
 -2.4498281e-001
 -2.4559549e-001
 -2.4926924e-001
 -2.4926924e-001
 -2.4926924e-001
 -2.5110151e-001
 -2.5049114e-001
 -2.5717414e-001
 -2.5596491e-001
 -2.5717414e-001
 -2.5838107e-001
 -2.6018570e-001
 -2.6078570e-001
 -2.5898338e-001
 -2.6376962e-001
 -2.6257882e-001
 -2.6317422e-001
 -2.6198226e-001
 -2.6495581e-001
 -2.6257882e-001
 -2.6731439e-001
 -2.6672590e-001
 -2.7023266e-001
 -2.7081309e-001
 -2.7023266e-001
 -2.7482427e-001
 -2.7023266e-001
 -2.7763659e-001
 -2.7763659e-001
 -2.7651719e-001
 -2.7539088e-001
 -2.7819284e-001
 -2.7874793e-001
 -2.7763659e-001
 -2.8574649e-001
 -2.7929957e-001
 -2.8148770e-001
 -2.7707804e-001
 -2.8039824e-001
 -2.8202897e-001
 -2.8148770e-001
 -2.8148770e-001
 -2.8094412e-001
 -2.8256794e-001
 -2.8039824e-001
 -2.8469734e-001
 -2.8310346e-001
 -2.8832157e-001
 -2.8522364e-001
 -2.8522364e-001
 -2.8522364e-001
 -2.8678527e-001
 -2.8522364e-001
 -2.8363782e-001
 -2.8781254e-001
 -2.8469734e-001
 -2.8522364e-001
 -2.8363782e-001
 -2.8469734e-001
 -2.8469734e-001
 -2.8310346e-001
 -2.8416873e-001
 -2.8574649e-001
 -2.8469734e-001
 -2.8363782e-001
 -2.8574649e-001
 -2.8310346e-001
 -2.8730006e-001
 -2.8202897e-001
 -2.8363782e-001
 -2.8256794e-001
 -2.8416873e-001
 -2.8202897e-001
 -2.8256794e-001
 -2.8363782e-001
 -2.8039824e-001
 -2.7985006e-001
 -2.7874793e-001
 -2.7929957e-001
 -2.7482427e-001
 -2.7707804e-001
 -2.7595519e-001
 -2.7595519e-001
 -2.7707804e-001
 -2.7425651e-001
 -2.7985006e-001
 -2.7763659e-001
 -2.7874793e-001
 -2.8363782e-001
 -2.8310346e-001
 -2.8148770e-001
 -2.8574649e-001
 -2.8832157e-001
 -2.8730006e-001
 -2.8882829e-001
 -2.8933156e-001
 -2.9179839e-001
 -2.9032773e-001
 -2.9179839e-001
 -2.9131124e-001
 -2.9228208e-001
 -2.9179839e-001
 -2.9228208e-001
 -2.9323795e-001
 -2.9131124e-001
 -2.9276232e-001
 -2.9082179e-001
 -2.9276232e-001
 -2.8933156e-001
 -2.8933156e-001
 -2.8730006e-001
 -2.8781254e-001
 -2.8522364e-001
 -2.8574649e-001
 -2.8416873e-001
 -2.8363782e-001
 -2.8626818e-001
 -2.8202897e-001
 -2.8363782e-001
 -2.8416873e-001
 -2.8469734e-001
 -2.8416873e-001
 -2.8626818e-001
 -2.8574649e-001
 -2.8626818e-001
 -2.8882829e-001
 -2.8781254e-001
 -2.9082179e-001
 -2.9131124e-001
 -2.9131124e-001
 -2.9131124e-001
 -2.9323795e-001
 -2.9323795e-001
 -2.9323795e-001
 -2.9510822e-001
 -2.9323795e-001
 -2.9417999e-001
 -2.9371127e-001
 -2.9556542e-001
 -2.9556542e-001
 -2.9601917e-001
 -2.9646946e-001
 -2.9646946e-001
 -2.9691515e-001
 -2.9646946e-001
 -2.9822803e-001
 -2.9735738e-001
 -2.9822803e-001
 -2.9779501e-001
 -2.9779501e-001
 -2.9822803e-001
 -2.9822803e-001
 -2.9735738e-001
 -2.9691515e-001
 -2.9779501e-001
 -2.9691515e-001
 -2.9601917e-001
 -2.9601917e-001
 -2.9510822e-001
 -2.9510822e-001
 -2.9510822e-001
 -2.9417999e-001
 -2.9417999e-001
 -2.9371127e-001
 -2.9228208e-001
 -2.9228208e-001
 -2.9179839e-001
 -2.9228208e-001
 -2.9179839e-001
 -2.9032773e-001
 -2.8983138e-001
 -2.9032773e-001
 -2.8882829e-001
 -2.8882829e-001
 -2.8832157e-001
 -2.8730006e-001
 -2.8678527e-001
 -2.8522364e-001
 -2.8574649e-001
 -2.8469734e-001
 -2.8469734e-001
 -2.8416873e-001
 -2.8363782e-001
 -2.8310346e-001
 -2.8202897e-001
 -2.8148770e-001
 -2.8039824e-001
 -2.8256794e-001
 -2.8148770e-001
 -2.8094412e-001
 -2.8148770e-001
 -2.8148770e-001
 -2.8039824e-001
 -2.7929957e-001
 -2.7929957e-001
 -2.7874793e-001
 -2.7929957e-001
 -2.7819284e-001
 -2.7763659e-001
 -2.7819284e-001
 -2.7874793e-001
 -2.7819284e-001
 -2.7929957e-001
 -2.7985006e-001
 -2.7819284e-001
 -2.7929957e-001
 -2.7874793e-001
 -2.8094412e-001
 -2.8094412e-001
 -2.8039824e-001
 -2.8148770e-001
 -2.8148770e-001
 -2.8148770e-001
 -2.8202897e-001
 -2.8363782e-001
 -2.8256794e-001
 -2.8416873e-001
 -2.8202897e-001
 -2.8363782e-001
 -2.8363782e-001
 -2.8522364e-001
 -2.8416873e-001
 -2.8416873e-001
 -2.8574649e-001
 -2.8574649e-001
 -2.8626818e-001
 -2.8574649e-001
 -2.8882829e-001
 -2.8781254e-001
 -2.8832157e-001
 -2.8832157e-001
 -2.8933156e-001
 -2.8933156e-001
 -2.8983138e-001
 -2.9131124e-001
 -2.9032773e-001
 -2.9179839e-001
 -2.9082179e-001
 -2.9179839e-001
 -2.9371127e-001
 -2.9371127e-001
 -2.9417999e-001
 -2.9464641e-001
 -2.9556542e-001
 -2.9464641e-001
 -2.9646946e-001
 -2.9646946e-001
 -2.9865759e-001
 -2.9865759e-001
 -2.9950290e-001
 -3.0032978e-001
 -3.0153556e-001
 -3.0269757e-001
 -3.0269757e-001
 -3.0381236e-001
 -3.0452984e-001
 -3.0487994e-001
 -3.0487994e-001
 -3.0622506e-001
 -3.0686307e-001
 -3.0777403e-001
 -3.0747690e-001
 -3.0834870e-001
 -3.0916291e-001
 -3.0942088e-001
 -3.1015333e-001
 -3.1060592e-001
 -3.1160670e-001
 -3.1178406e-001
 -3.1178406e-001
 -3.1211343e-001
 -3.1254760e-001
 -3.1279405e-001
 -3.1290461e-001
 -3.1325701e-001
 -3.1332151e-001
 -3.1346085e-001
 -3.1346085e-001
 -3.1351268e-001
 -3.1349656e-001
 -3.1343897e-001
 -3.1339406e-001
 -3.1333878e-001
 -3.1310730e-001
 -3.1289770e-001
 -3.1277447e-001
 -3.1249577e-001
 -3.1198560e-001
 -3.1158482e-001
 -3.1113453e-001
 -3.1036062e-001
 -3.1007617e-001
 -3.0946579e-001
 -3.0914103e-001
 -3.0769802e-001
 -3.0769802e-001
 -3.0646460e-001
 -3.0646460e-001
 -3.0509414e-001
 -3.0410373e-001
 -3.0304997e-001
 -3.0249833e-001
 -3.0074553e-001
 -2.9949369e-001
 -2.9949369e-001
 -2.9817160e-001
 -2.9677926e-001
 -2.9455543e-001
 -2.9377807e-001
 -2.9377807e-001
 -2.9216576e-001
 -2.9133082e-001
 -2.9047630e-001
 -2.9047630e-001
 -2.8779642e-001
 -2.8779642e-001
 -2.8591002e-001
 -2.8686358e-001
 -2.8591002e-001
 -2.8292610e-001
 -2.8188847e-001
 -2.8188847e-001
 -2.8083126e-001
 -2.7521468e-001
 -2.7865119e-001
 -2.7752719e-001
 -2.7638245e-001
 -2.7157663e-001
 -2.7402503e-001
 -2.7031788e-001
 -2.7157663e-001
 -2.6903610e-001
 -2.6504564e-001
 -2.6504564e-001
 -2.6226557e-001
 -2.6226557e-001
 -2.6226557e-001
 -2.6226557e-001
 -2.5640484e-001
 -2.5013413e-001
 -2.4169601e-001
 -2.3992593e-001
 -2.4169601e-001
 -2.4515326e-001
 -2.4684042e-001
 -2.4684042e-001
 -2.4343845e-001
 -2.3812706e-001
 -2.4169601e-001
 -2.4343845e-001
 -2.4850109e-001
 -2.5174067e-001
 -2.5332188e-001
 -2.5790774e-001
 -2.5790774e-001
 -2.5938530e-001
 -2.5332188e-001
 -2.4850109e-001
 -2.4515326e-001
 -2.4169601e-001
 -2.3630170e-001
 -2.3630170e-001
 -2.3256231e-001
 -2.3064942e-001
 -2.2870775e-001
 -2.2270421e-001
 -2.2270421e-001
 -2.1208949e-001
 -2.0987257e-001
 -2.0987257e-001
 -2.1427416e-001
 -2.1855138e-001
 -2.1855138e-001
 -2.2064277e-001
 -2.1855138e-001
 -2.2270421e-001
 -2.1855138e-001
 -2.1855138e-001
 -2.0987257e-001
 -2.0987257e-001
 -2.0303064e-001
 -2.0534430e-001
 -2.0303064e-001
 -2.0068589e-001
 -1.9830774e-001
 -1.8846116e-001
 -1.8333403e-001
 -1.7538192e-001
 -1.7266058e-001
 -1.6990353e-001
 -1.6990353e-001
 -1.6990353e-001
 -1.6990353e-001
 -1.6990353e-001
 -1.6711079e-001
 -1.6990353e-001
 -1.6711079e-001
 -1.6711079e-001
 -1.6428120e-001
 -1.6428120e-001
 -1.6141475e-001
 -1.6141475e-001
 -1.5557130e-001
 -1.5557130e-001
 -1.4957813e-001
 -1.4343294e-001
 -1.3392610e-001
 -1.2739051e-001
 -1.2406340e-001
 -1.2069599e-001
 -1.1383909e-001
 -1.1034960e-001
 -1.0681865e-001
 -1.0681865e-001
 -9.9630075e-002
 -9.9630075e-002
 -9.5973598e-002
 -9.5973598e-002
 -9.5973598e-002
 -8.4746198e-002
 -8.4746198e-002
 -8.4746198e-002
 -8.4746198e-002
 -7.3129542e-002
 -7.7045139e-002
 -6.9169030e-002
 -6.5163604e-002
 -5.2878993e-002
 -5.2878993e-002
 -4.8693910e-002
 -4.8693910e-002
 -4.0184395e-002
 -3.5859963e-002
 -3.5859963e-002
 -2.2606817e-002
 -2.2606817e-002
 -1.8093515e-002
 -2.2606817e-002
 -2.2606817e-002
 -1.8093515e-002
 -1.3532996e-002
 -1.8093515e-002
 -1.3532996e-002
 -1.3532996e-002
 -1.3532996e-002
 -8.9241074e-003
 -8.9241074e-003
 -4.2680013e-003
 -4.2680013e-003
 -4.2680013e-003
 -4.2680013e-003
 -4.2680013e-003
 -4.2680013e-003
 -4.2680013e-003
 -4.2680013e-003
 -4.2680013e-003
 -4.2680013e-003
 -4.2680013e-003
 -4.2680013e-003
 -4.2680013e-003
 -4.2680013e-003
 -4.2680013e-003
 -4.2680013e-003
 -4.2680013e-003
 -4.2680013e-003
 -4.2680013e-003
 -4.2680013e-003
 -4.2680013e-003
 -4.2680013e-003
 -4.2680013e-003
 -4.2680013e-003
 -4.2680013e-003
 -4.2680013e-003
 -4.2680013e-003
 -4.2680013e-003
 -4.2680013e-003
 -4.2680013e-003
 -4.2680013e-003
 -4.2680013e-003
 -4.2680013e-003
 -4.2680013e-003
 -4.2680013e-003
 -4.2680013e-003
 -4.2680013e-003
 -4.2680013e-003
 -4.2680013e-003
 -4.2680013e-003
 -4.2680013e-003
 -4.2680013e-003
 -4.2680013e-003
 -4.2680013e-003
  0.0000000e+000
  0.0000000e+000
  0.0000000e+000
  0.0000000e+000
  0.0000000e+000
  0.0000000e+000
  0.0000000e+000
  0.0000000e+000
  0.0000000e+000
  0.0000000e+000
  0.0000000e+000
  0.0000000e+000
  0.0000000e+000
  0.0000000e+000
  0.0000000e+000
  0.0000000e+000
  0.0000000e+000
  0.0000000e+000
  0.0000000e+000
  0.0000000e+000
  0.0000000e+000
  0.0000000e+000
  0.0000000e+000
  0.0000000e+000
  0.0000000e+000
  0.0000000e+000
  0.0000000e+000
  0.0000000e+000
  0.0000000e+000
  0.0000000e+000
  0.0000000e+000
  0.0000000e+000
  0.0000000e+000
  0.0000000e+000
  0.0000000e+000
  0.0000000e+000
  0.0000000e+000
  0.0000000e+000
  0.0000000e+000
  0.0000000e+000
  0.0000000e+000
  0.0000000e+000
  0.0000000e+000
  0.0000000e+000
  0.0000000e+000
  0.0000000e+000
  0.0000000e+000
  0.0000000e+000
  0.0000000e+000
  0.0000000e+000
  0.0000000e+000
  0.0000000e+000
  0.0000000e+000
  0.0000000e+000
  0.0000000e+000
  0.0000000e+000
  0.0000000e+000
  0.0000000e+000
  0.0000000e+000
  0.0000000e+000
  0.0000000e+000
  0.0000000e+000
  0.0000000e+000
  0.0000000e+000
  0.0000000e+000
  0.0000000e+000
  0.0000000e+000
  0.0000000e+000
  0.0000000e+000
  0.0000000e+000
  0.0000000e+000
  0.0000000e+000
  0.0000000e+000
  0.0000000e+000
  0.0000000e+000
  0.0000000e+000
  0.0000000e+000
  0.0000000e+000
  0.0000000e+000
  0.0000000e+000
  0.0000000e+000
  0.0000000e+000
  0.0000000e+000
  0.0000000e+000
  0.0000000e+000
  0.0000000e+000
  0.0000000e+000
  0.0000000e+000
  0.0000000e+000
  0.0000000e+000
  0.0000000e+000
  0.0000000e+000
  0.0000000e+000
  0.0000000e+000
  0.0000000e+000
  0.0000000e+000
  0.0000000e+000
  0.0000000e+000
  0.0000000e+000
  0.0000000e+000
  0.0000000e+000
  0.0000000e+000
  0.0000000e+000
  0.0000000e+000
  0.0000000e+000
  0.0000000e+000
  0.0000000e+000
  0.0000000e+000
  0.0000000e+000
  0.0000000e+000
  0.0000000e+000
  0.0000000e+000
  0.0000000e+000
  0.0000000e+000
  0.0000000e+000
  0.0000000e+000
  0.0000000e+000
  0.0000000e+000
  0.0000000e+000
  0.0000000e+000
  0.0000000e+000
  0.0000000e+000
  0.0000000e+000
  0.0000000e+000
  0.0000000e+000
  0.0000000e+000
  0.0000000e+000
  0.0000000e+000
  0.0000000e+000
  0.0000000e+000
  0.0000000e+000
  0.0000000e+000
  0.0000000e+000
  0.0000000e+000
  0.0000000e+000
  0.0000000e+000
  0.0000000e+000
  0.0000000e+000
  0.0000000e+000
  0.0000000e+000
  0.0000000e+000
  0.0000000e+000
  0.0000000e+000
  0.0000000e+000
  0.0000000e+000
  0.0000000e+000
  0.0000000e+000
  0.0000000e+000
  0.0000000e+000
  0.0000000e+000
  0.0000000e+000
  0.0000000e+000
  0.0000000e+000
  0.0000000e+000
  0.0000000e+000
  0.0000000e+000
  0.0000000e+000
  0.0000000e+000
  0.0000000e+000
  0.0000000e+000
  0.0000000e+000
  0.0000000e+000
  0.0000000e+000
  0.0000000e+000
  0.0000000e+000
  0.0000000e+000
  0.0000000e+000
  0.0000000e+000
  0.0000000e+000
  0.0000000e+000
  0.0000000e+000
  0.0000000e+000
  0.0000000e+000
  0.0000000e+000
  0.0000000e+000
  0.0000000e+000
  0.0000000e+000
  0.0000000e+000
  0.0000000e+000
  0.0000000e+000
  0.0000000e+000
  0.0000000e+000
  0.0000000e+000
  0.0000000e+000
  0.0000000e+000
  0.0000000e+000
  0.0000000e+000
  0.0000000e+000
  0.0000000e+000
  0.0000000e+000
  0.0000000e+000
  0.0000000e+000
  0.0000000e+000
  0.0000000e+000
  0.0000000e+000
  0.0000000e+000
  0.0000000e+000
  0.0000000e+000
  0.0000000e+000
  0.0000000e+000
