# Supplementary material for: Effective Swimmer’s Action during the Grab Start Technique
Source: PLoS One. 2015 May 15;10(5):e0123001. doi: 10.1371/journal.pone.0123001 (PMC4433328; doi:10.1371/journal.pone.0123001)
Supplement: S1 Files — (ZIP) [file pone.0123001.s001.zip › S1 Files.txt/ao_gs/ao_gs1/_h_RAW.txt]

 -2.8708133e-002
  1.8444801e-003
  7.5173170e-003
  5.5765331e-003
  5.0317371e-003
  2.0958379e-003
  3.1111716e-003
  1.2469270e-003
  1.7944041e-003
  4.8972547e-004
 -7.8802629e-004
 -1.5076818e-003
 -2.3707054e-004
  8.2632327e-004
 -6.1070430e-003
 -5.6053144e-003
 -1.0787117e-002
 -6.7582977e-003
 -9.6635870e-003
 -1.0711762e-002
 -1.1596609e-002
 -1.2238607e-002
 -7.2395737e-003
 -1.3680165e-002
 -1.4065253e-002
 -1.4171835e-002
 -1.0155864e-002
 -1.3012727e-002
 -1.2780711e-002
 -1.2905905e-002
 -1.0929401e-002
 -1.0928652e-002
 -1.3421602e-002
 -9.5604997e-003
 -1.0651686e-002
 -1.3554317e-002
 -1.3199304e-002
 -7.1238072e-003
 -9.0087465e-003
 -9.2942085e-003
 -8.1494536e-003
 -1.0076733e-002
 -6.7641167e-003
 -8.3752427e-003
 -8.5652504e-003
 -6.3790905e-003
 -6.7055215e-003
 -9.9739856e-003
 -1.1008132e-002
 -9.4695078e-003
 -9.2785734e-003
 -9.5609048e-003
 -1.1256156e-002
 -1.1036661e-002
 -1.0282258e-002
 -1.0763317e-002
 -1.3495377e-002
 -1.4358967e-002
 -1.3409610e-002
 -1.3107083e-002
 -1.2874884e-002
 -1.4404990e-002
 -1.5717491e-002
 -1.7093653e-002
 -1.5673907e-002
 -1.6567955e-002
 -1.6906432e-002
 -1.6567195e-002
 -1.6901632e-002
 -1.5558426e-002
 -1.8817973e-002
 -2.1840998e-002
 -1.9324520e-002
 -1.7394360e-002
 -2.1835404e-002
 -1.7847083e-002
 -2.1198237e-002
 -2.2275961e-002
 -2.1281912e-002
 -2.2663348e-002
 -2.3616633e-002
 -2.3323593e-002
 -2.5035228e-002
 -2.3968461e-002
 -2.5131773e-002
 -2.6092634e-002
 -2.4004202e-002
 -2.3831507e-002
 -2.5520660e-002
 -2.6083684e-002
 -2.7330224e-002
 -2.5358423e-002
 -2.4257273e-002
 -2.2666356e-002
 -2.3034426e-002
 -2.4923704e-002
 -2.5375749e-002
 -2.4214919e-002
 -2.2432841e-002
 -1.9192371e-002
 -2.1951417e-002
 -1.6634332e-002
 -1.7154706e-002
 -1.7364003e-002
 -1.5273495e-002
 -1.5815701e-002
 -1.0960685e-002
 -1.1950345e-002
 -8.2717369e-003
 -9.1097439e-003
 -4.3307940e-003
 -3.1178205e-003
 -3.6856004e-003
  1.1349555e-003
  4.2468720e-004
  2.5443365e-003
 -7.6201718e-006
  5.6432329e-003
  3.0557185e-003
  7.8578498e-003
  8.8754641e-003
  9.9595502e-003
  1.0273716e-002
  1.1069238e-002
  1.3969152e-002
  1.2883900e-002
  1.8385810e-002
  1.3290384e-002
  1.7318097e-002
  1.5057092e-002
  1.6200018e-002
  1.6009445e-002
  1.7185422e-002
  1.8684072e-002
  1.4170089e-002
  1.6442294e-002
  1.4459535e-002
  1.3765800e-002
  1.7761712e-002
  1.3752581e-002
  1.1873126e-002
  1.2793785e-002
  1.3614962e-002
  8.8923299e-003
  1.1633718e-002
  1.1440987e-002
  1.1417890e-002
  1.2407648e-002
  1.0242328e-002
  5.9843002e-003
  5.2081161e-003
  5.8553077e-003
  5.5590123e-003
  4.6853533e-003
  1.9059479e-003
  3.9877188e-003
 -2.2626495e-003
 -3.8541827e-003
 -3.6922439e-003
 -4.3919475e-003
 -5.2890594e-003
 -6.1789116e-003
 -8.4900621e-003
 -1.2724061e-002
 -1.0304157e-002
 -1.4660927e-002
 -1.4413253e-002
 -1.3434761e-002
 -1.8741752e-002
 -1.9987938e-002
 -2.0829928e-002
 -1.7882558e-002
 -2.1516305e-002
 -2.3139831e-002
 -2.3196492e-002
 -2.6146619e-002
 -2.7154075e-002
 -2.9502182e-002
 -3.1102292e-002
 -3.0793204e-002
 -3.0658911e-002
 -3.2431588e-002
 -3.3290929e-002
 -3.5723766e-002
 -3.5046832e-002
 -3.5231908e-002
 -3.4644409e-002
 -3.5330626e-002
 -3.6657859e-002
 -3.5856189e-002
 -3.6776172e-002
 -3.7145336e-002
 -3.9510866e-002
 -3.7386441e-002
 -4.2196483e-002
 -3.8681506e-002
 -4.1471417e-002
 -4.4400155e-002
 -4.3538614e-002
 -4.2723770e-002
 -4.5204606e-002
 -4.3220498e-002
 -4.5361810e-002
 -4.8309481e-002
 -4.8468469e-002
 -4.9153638e-002
 -4.6028404e-002
 -4.9952864e-002
 -5.0115826e-002
 -5.4040622e-002
 -5.3799746e-002
 -5.7165778e-002
 -5.6574084e-002
 -5.5017860e-002
 -5.8773674e-002
 -6.2836465e-002
 -6.3987428e-002
 -6.3668791e-002
 -6.5026059e-002
 -6.6899919e-002
 -6.7265755e-002
 -6.9889619e-002
 -6.9079756e-002
 -7.1819771e-002
 -7.3075955e-002
 -7.5660995e-002
 -7.2653369e-002
 -7.5851541e-002
 -7.9313130e-002
 -7.7633196e-002
 -8.0639313e-002
 -8.0119439e-002
 -8.5433876e-002
 -8.3429062e-002
 -8.8190995e-002
 -8.9912020e-002
 -9.1098287e-002
 -9.0701676e-002
 -9.3462779e-002
 -9.2599751e-002
 -9.3686124e-002
 -9.7925472e-002
 -9.9619591e-002
 -1.0234877e-001
 -1.0241196e-001
 -1.0239206e-001
 -1.0364584e-001
 -1.0452593e-001
 -1.0491503e-001
 -1.0988922e-001
 -1.0863185e-001
 -1.1028740e-001
 -1.1576139e-001
 -1.1303649e-001
 -1.1537385e-001
 -1.1782410e-001
 -1.2063187e-001
 -1.1906570e-001
 -1.2005764e-001
 -1.1964459e-001
 -1.2538421e-001
 -1.2663527e-001
 -1.2716151e-001
 -1.2998675e-001
 -1.2911302e-001
 -1.2957184e-001
 -1.2914434e-001
 -1.3089610e-001
 -1.3010711e-001
 -1.3573306e-001
 -1.3563941e-001
 -1.3549197e-001
 -1.3801332e-001
 -1.3565608e-001
 -1.3901497e-001
 -1.4102111e-001
 -1.4314875e-001
 -1.4490691e-001
 -1.4357080e-001
 -1.4685491e-001
 -1.4602922e-001
 -1.4598301e-001
 -1.5015753e-001
 -1.5346320e-001
 -1.4838353e-001
 -1.5096018e-001
 -1.5127183e-001
 -1.5164107e-001
 -1.5563152e-001
 -1.5464555e-001
 -1.5893784e-001
 -1.5890223e-001
 -1.5650667e-001
 -1.6092152e-001
 -1.6115525e-001
 -1.6097770e-001
 -1.6185218e-001
 -1.6547007e-001
 -1.6471990e-001
 -1.6491856e-001
 -1.6719760e-001
 -1.7005292e-001
 -1.7019375e-001
 -1.7147337e-001
 -1.6927512e-001
 -1.7215906e-001
 -1.7244635e-001
 -1.7546890e-001
 -1.7748050e-001
 -1.7559227e-001
 -1.7737451e-001
 -1.7695988e-001
 -1.7653083e-001
 -1.7513662e-001
 -1.8197332e-001
 -1.7920533e-001
 -1.8259164e-001
 -1.8202126e-001
 -1.8302671e-001
 -1.7925558e-001
 -1.7737296e-001
 -1.8277193e-001
 -1.8126118e-001
 -1.8620436e-001
 -1.8201309e-001
 -1.8458721e-001
 -1.8254232e-001
 -1.8451146e-001
 -1.8309913e-001
 -1.8493130e-001
 -1.8406348e-001
 -1.8477811e-001
 -1.8974359e-001
 -1.8652708e-001
 -1.9085720e-001
 -1.8993975e-001
 -1.8997892e-001
 -1.9011120e-001
 -1.8995720e-001
 -1.9071874e-001
 -1.9341899e-001
 -1.9257204e-001
 -1.8932621e-001
 -1.9302396e-001
 -1.9624692e-001
 -1.9395743e-001
 -1.9545640e-001
 -1.9457553e-001
 -1.9257525e-001
 -1.9634842e-001
 -1.9154182e-001
 -1.9550970e-001
 -1.9680774e-001
 -1.9323684e-001
 -1.9747073e-001
 -1.9610831e-001
 -1.9688487e-001
 -1.9930673e-001
 -1.9623677e-001
 -1.9644646e-001
 -1.9853323e-001
 -1.9912022e-001
 -1.9769455e-001
 -1.9834821e-001
 -1.9787820e-001
 -2.0045297e-001
 -1.9894008e-001
 -1.9815109e-001
 -1.9644297e-001
 -1.9885995e-001
 -1.9988019e-001
 -2.0039980e-001
 -1.9973187e-001
 -1.9828695e-001
 -1.9807449e-001
 -1.9794211e-001
 -1.9934070e-001
 -2.0078733e-001
 -2.0008399e-001
 -1.9866332e-001
 -2.0031835e-001
 -1.9895679e-001
 -1.9989608e-001
 -2.0145411e-001
 -1.9956025e-001
 -1.9763530e-001
 -1.9789403e-001
 -2.0007896e-001
 -1.9809388e-001
 -1.9891383e-001
 -2.0052538e-001
 -1.9949848e-001
 -2.0124193e-001
 -1.9885182e-001
 -2.0090611e-001
 -1.9997234e-001
 -2.0147401e-001
 -2.0191024e-001
 -2.0191659e-001
 -1.9968060e-001
 -1.9765889e-001
 -1.9631681e-001
 -1.9592059e-001
 -1.9789047e-001
 -1.9608557e-001
 -1.9651700e-001
 -1.9628064e-001
 -1.9450361e-001
 -1.9724756e-001
 -1.9743088e-001
 -1.9731350e-001
 -2.0075811e-001
 -1.9810202e-001
 -1.9506100e-001
 -1.9697498e-001
 -1.9667207e-001
 -1.9974581e-001
 -1.9686779e-001
 -1.9845347e-001
 -1.9798748e-001
 -1.9690282e-001
 -1.9773456e-001
 -1.9330283e-001
 -1.9744519e-001
 -1.9447238e-001
 -1.9376254e-001
 -1.9312969e-001
 -1.9333094e-001
 -1.8959124e-001
 -1.9322761e-001
 -1.9185410e-001
 -1.9457126e-001
 -1.9300916e-001
 -1.9239308e-001
 -1.9396167e-001
 -1.9151648e-001
 -1.9503703e-001
 -1.9394612e-001
 -1.9180581e-001
 -1.8961465e-001
 -1.9328652e-001
 -1.8959541e-001
 -1.8891061e-001
 -1.9701850e-001
 -1.8900285e-001
 -1.8961040e-001
 -1.8483639e-001
 -1.8793651e-001
 -1.8847494e-001
 -1.8623651e-001
 -1.8729691e-001
 -1.8387005e-001
 -1.8526527e-001
 -1.8307653e-001
 -1.8695847e-001
 -1.8419875e-001
 -1.8778963e-001
 -1.8538954e-001
 -1.8402476e-001
 -1.8447277e-001
 -1.8512743e-001
 -1.8484207e-001
 -1.8267952e-001
 -1.8360628e-001
 -1.8089082e-001
 -1.8229985e-001
 -1.8294696e-001
 -1.8223238e-001
 -1.8340885e-001
 -1.8288046e-001
 -1.8313417e-001
 -1.8611562e-001
 -1.8681803e-001
 -1.8604943e-001
 -1.8700440e-001
 -1.8711427e-001
 -1.9304891e-001
 -1.8666187e-001
 -1.8928865e-001
 -1.9045686e-001
 -1.9360812e-001
 -1.9282536e-001
 -1.9485648e-001
 -1.9687825e-001
 -1.9611631e-001
 -1.9652307e-001
 -1.9736605e-001
 -1.9955245e-001
 -1.9642417e-001
 -1.9970971e-001
 -2.0038636e-001
 -2.0407282e-001
 -2.0536274e-001
 -2.0608889e-001
 -2.1069091e-001
 -2.1103770e-001
 -2.1438344e-001
 -2.1932012e-001
 -2.2204592e-001
 -2.2060486e-001
 -2.2945188e-001
 -2.3253649e-001
 -2.3363661e-001
 -2.3575122e-001
 -2.3882527e-001
 -2.4337133e-001
 -2.4650560e-001
 -2.4934667e-001
 -2.5061066e-001
 -2.5440450e-001
 -2.5508360e-001
 -2.5694565e-001
 -2.5953991e-001
 -2.5874958e-001
 -2.6155406e-001
 -2.6111245e-001
 -2.6607989e-001
 -2.6208743e-001
 -2.6387858e-001
 -2.6406469e-001
 -2.6639595e-001
 -2.6679705e-001
 -2.6975602e-001
 -2.7028993e-001
 -2.7193368e-001
 -2.7724488e-001
 -2.7813568e-001
 -2.8177956e-001
 -2.8687679e-001
 -2.9159793e-001
 -2.9335074e-001
 -3.0048981e-001
 -3.0444746e-001
 -3.0909759e-001
 -3.1850474e-001
 -3.2085666e-001
 -3.3171036e-001
 -3.3426250e-001
 -3.3957684e-001
 -3.4539900e-001
 -3.5106745e-001
 -3.5733235e-001
 -3.6178982e-001
 -3.7006655e-001
 -3.7216523e-001
 -3.7772673e-001
 -3.8254273e-001
 -3.8865995e-001
 -3.9549259e-001
 -4.0088293e-001
 -4.0566897e-001
 -4.1307403e-001
 -4.1926024e-001
 -4.2460817e-001
 -4.3341398e-001
 -4.3450502e-001
 -4.4370492e-001
 -4.4633006e-001
 -4.5149869e-001
 -4.5736095e-001
 -4.6158940e-001
 -4.6558183e-001
 -4.6801618e-001
 -4.7404971e-001
 -4.7593667e-001
 -4.7938744e-001
 -4.8327124e-001
 -4.8434984e-001
 -4.8817665e-001
 -4.9123012e-001
 -4.9288195e-001
 -4.9531081e-001
 -4.9653534e-001
 -4.9656303e-001
 -4.9990057e-001
 -5.0194661e-001
 -5.0536292e-001
 -5.0886114e-001
 -5.0783174e-001
 -5.0778634e-001
 -5.1212544e-001
 -5.0990997e-001
 -5.1263278e-001
 -5.1393709e-001
 -5.1252710e-001
 -5.1424547e-001
 -5.1367440e-001
 -5.1687781e-001
 -5.1737406e-001
 -5.1696249e-001
 -5.2077046e-001
 -5.2194172e-001
 -5.2122094e-001
 -5.2244021e-001
 -5.2350724e-001
 -5.2364846e-001
 -5.2963878e-001
 -5.3056247e-001
 -5.2970253e-001
 -5.3438854e-001
 -5.3507939e-001
 -5.3372536e-001
 -5.3370200e-001
 -5.3382477e-001
 -5.3155626e-001
 -5.3643759e-001
 -5.3274286e-001
 -5.3276508e-001
 -5.3535069e-001
 -5.3751399e-001
 -5.3460716e-001
 -5.3842171e-001
 -5.3880254e-001
 -5.3488374e-001
 -5.3808726e-001
 -5.3780425e-001
 -5.4273312e-001
 -5.4337002e-001
 -5.4212951e-001
 -5.4357852e-001
 -5.4399318e-001
 -5.4414352e-001
 -5.4527529e-001
 -5.4634968e-001
 -5.4361887e-001
 -5.4859360e-001
 -5.4154518e-001
 -5.4420695e-001
 -5.4275606e-001
 -5.4612481e-001
 -5.4181571e-001
 -5.4373774e-001
 -5.4709567e-001
 -5.4421499e-001
 -5.4467905e-001
 -5.4263673e-001
 -5.4876288e-001
 -5.4490528e-001
 -5.4593453e-001
 -5.4602961e-001
 -5.4920506e-001
 -5.4906254e-001
 -5.4705203e-001
 -5.5168358e-001
 -5.4928589e-001
 -5.5157693e-001
 -5.4953664e-001
 -5.5123651e-001
 -5.5677221e-001
 -5.5636425e-001
 -5.5730918e-001
 -5.5940918e-001
 -5.6110500e-001
 -5.6019902e-001
 -5.6335380e-001
 -5.6430418e-001
 -5.7135192e-001
 -5.7276738e-001
 -5.7485460e-001
 -5.8090102e-001
 -5.8156746e-001
 -5.8870231e-001
 -5.8871958e-001
 -5.9565163e-001
 -6.0001871e-001
 -6.0386740e-001
 -6.0536114e-001
 -6.1059816e-001
 -6.1613714e-001
 -6.2149961e-001
 -6.2375314e-001
 -6.3019247e-001
 -6.3392940e-001
 -6.4025026e-001
 -6.4728324e-001
 -6.5174189e-001
 -6.6210272e-001
 -6.6516721e-001
 -6.7026354e-001
 -6.7675177e-001
 -6.8326275e-001
 -6.8885884e-001
 -6.9353985e-001
 -7.0270214e-001
 -7.0973432e-001
 -7.1654185e-001
 -7.1872434e-001
 -7.2959540e-001
 -7.3402096e-001
 -7.3940396e-001
 -7.4352033e-001
 -7.5193681e-001
 -7.5760165e-001
 -7.6462920e-001
 -7.6776626e-001
 -7.7720304e-001
 -7.8350020e-001
 -7.8756051e-001
 -7.9592639e-001
 -8.0477508e-001
 -8.0924002e-001
 -8.1572134e-001
 -8.1827835e-001
 -8.2790519e-001
 -8.3302143e-001
 -8.4203351e-001
 -8.4525698e-001
 -8.5098206e-001
 -8.5550570e-001
 -8.6479179e-001
 -8.6786099e-001
 -8.7557491e-001
 -8.8181314e-001
 -8.8656401e-001
 -8.9154434e-001
 -8.9603950e-001
 -9.0342542e-001
 -9.0797696e-001
 -9.0895653e-001
 -9.1421698e-001
 -9.1540336e-001
 -9.2195981e-001
 -9.2222904e-001
 -9.2780006e-001
 -9.2647525e-001
 -9.3249740e-001
 -9.3234533e-001
 -9.3611970e-001
 -9.4078717e-001
 -9.4353555e-001
 -9.4470865e-001
 -9.4932493e-001
 -9.6072450e-001
 -9.5560082e-001
 -9.5761155e-001
 -9.6309564e-001
 -9.6340368e-001
 -9.6288581e-001
 -9.7340343e-001
 -9.6610468e-001
 -9.7414831e-001
 -9.7801717e-001
 -9.8129539e-001
 -9.8734310e-001
 -9.8654581e-001
 -9.8942549e-001
 -9.8736142e-001
 -1.0039858e+000
 -1.0152801e+000
 -1.0300645e+000
 -1.0376119e+000
 -1.0392113e+000
 -1.0385341e+000
 -1.0363294e+000
 -1.0359906e+000
 -1.0305097e+000
 -1.0230352e+000
 -1.0153548e+000
 -1.0019743e+000
 -9.8888204e-001
 -9.8160262e-001
 -9.7570450e-001
 -9.6889898e-001
 -9.6665539e-001
 -9.6837469e-001
 -9.7530412e-001
 -9.8099946e-001
 -9.9279568e-001
 -1.0007449e+000
 -1.0110735e+000
 -1.0237742e+000
 -1.0308131e+000
 -1.0411258e+000
 -1.0458569e+000
 -1.0533368e+000
 -1.0554634e+000
 -1.0595726e+000
 -1.0567099e+000
 -1.0524972e+000
 -1.0454286e+000
 -1.0404683e+000
 -1.0352340e+000
 -1.0297988e+000
 -1.0269600e+000
 -1.0228872e+000
 -1.0236096e+000
 -1.0216207e+000
 -1.0303634e+000
 -1.0358683e+000
 -1.0442808e+000
 -1.0487327e+000
 -1.0584772e+000
 -1.0662259e+000
 -1.0743542e+000
 -1.0849292e+000
 -1.0899113e+000
 -1.0983176e+000
 -1.1032055e+000
 -1.1020956e+000
 -1.1031562e+000
 -1.1031638e+000
 -1.1028159e+000
 -1.0982255e+000
 -1.0979155e+000
 -1.0952236e+000
 -1.0939909e+000
 -1.0900963e+000
 -1.0929499e+000
 -1.0948025e+000
 -1.1011790e+000
 -1.0995002e+000
 -1.1095759e+000
 -1.1173496e+000
 -1.1251021e+000
 -1.1354775e+000
 -1.1446696e+000
 -1.1577123e+000
 -1.1614271e+000
 -1.1707993e+000
 -1.1777654e+000
 -1.1858381e+000
 -1.1927012e+000
 -1.1944205e+000
 -1.2016390e+000
 -1.2026630e+000
 -1.2077913e+000
 -1.2109566e+000
 -1.2130728e+000
 -1.2173324e+000
 -1.2231796e+000
 -1.2241602e+000
 -1.2281140e+000
 -1.2376663e+000
 -1.2374651e+000
 -1.2467706e+000
 -1.2510920e+000
 -1.2601444e+000
 -1.2641570e+000
 -1.2715232e+000
 -1.2723320e+000
 -1.2784549e+000
 -1.2853614e+000
 -1.2867892e+000
 -1.2939766e+000
 -1.2923602e+000
 -1.2949701e+000
 -1.2952944e+000
 -1.2934882e+000
 -1.2933081e+000
 -1.2886609e+000
 -1.2856825e+000
 -1.2823524e+000
 -1.2776613e+000
 -1.2704530e+000
 -1.2669528e+000
 -1.2633457e+000
 -1.2566102e+000
 -1.2482458e+000
 -1.2401565e+000
 -1.2362717e+000
 -1.2272255e+000
 -1.2175318e+000
 -1.2129748e+000
 -1.2025707e+000
 -1.1868888e+000
 -1.1791022e+000
 -1.1623367e+000
 -1.1499040e+000
 -1.1373685e+000
 -1.1163736e+000
 -1.0937655e+000
 -1.0746421e+000
 -1.0556621e+000
 -1.0287320e+000
 -1.0058603e+000
 -9.8168334e-001
 -9.5681541e-001
 -9.2607435e-001
 -8.9787965e-001
 -8.6895640e-001
 -8.3927446e-001
 -8.0922018e-001
 -7.7748303e-001
 -7.4774932e-001
 -7.2073375e-001
 -6.8174595e-001
 -6.4469544e-001
 -6.1175890e-001
 -5.7471750e-001
 -5.4479370e-001
 -5.0192531e-001
 -4.6893977e-001
 -4.2931745e-001
 -3.8604690e-001
 -3.4743318e-001
 -3.0847055e-001
 -2.7248146e-001
 -2.3782875e-001
 -2.0308703e-001
 -1.7299950e-001
 -1.4823046e-001
 -1.2107872e-001
 -9.7539166e-002
 -7.3119479e-002
 -5.0214219e-002
 -3.4647551e-002
 -2.5052802e-002
 -1.6740916e-002
 -6.3536814e-003
  1.7601218e-003
  6.6590884e-003
  5.0267368e-003
  8.4822781e-003
  5.8447178e-003
  2.6937466e-003
  9.2381501e-003
  3.4049968e-003
  1.2307383e-002
  1.6363788e-002
  2.2037469e-002
  2.8080904e-002
  2.8439001e-002
  2.4247321e-002
  1.7029511e-002
  1.8924659e-002
  1.8741655e-002
  2.5572301e-002
  2.9374300e-002
  3.1383536e-002
  2.6540116e-002
  2.2024856e-002
  2.0653688e-002
  1.6652594e-002
  1.7051418e-002
  1.0084271e-002
  5.8057664e-003
 -8.4036159e-003
 -1.0071238e-002
 -1.5822774e-002
 -2.2371853e-002
 -2.4190463e-002
 -2.7625793e-002
 -2.7871329e-002
 -2.6113618e-002
 -1.7471176e-002
 -1.0088898e-002
 -2.9425389e-003
 -1.1791760e-003
  4.5354584e-003
  8.1126235e-003
  1.6546081e-002
  1.8374133e-002
  1.6197519e-002
  2.1617413e-002
  1.7928103e-002
  1.7422148e-002
  9.8352133e-003
  8.1430616e-003
  1.5916937e-003
 -4.8565447e-003
 -9.7670950e-003
 -1.3986576e-002
 -1.7279271e-002
 -2.0075619e-002
 -2.1808682e-002
 -2.1066115e-002
 -1.6857778e-002
 -1.2234517e-002
 -7.3157159e-003
 -2.4791453e-003
 -9.4099336e-004
  2.6627167e-003
  9.5380653e-003
  1.0758187e-002
  1.2325409e-002
  1.5180776e-002
  1.5055356e-002
  1.4008269e-002
  1.2383203e-002
  7.1311586e-003
  2.3289077e-003
 -7.8504472e-004
 -7.0362859e-003
 -8.7203470e-003
 -1.0356998e-002
 -1.1548364e-002
 -1.3296266e-002
 -1.5282606e-002
 -1.1638505e-002
 -9.5179338e-003
 -6.3918550e-003
 -5.6550811e-003
 -4.2461397e-003
 -2.2293151e-004
  4.8733768e-003
  7.5432112e-003
  7.6565469e-003
  9.5463737e-003
  1.2093273e-002
  9.4068431e-003
  6.6529875e-003
  8.0577511e-003
  6.3804875e-003
 -1.7219453e-003
 -5.1497579e-003
 -4.7100901e-003
 -6.5920564e-003
 -6.9944771e-003
 -1.1761910e-002
 -1.1378791e-002
 -1.0444471e-002
 -9.7468603e-003
 -6.8089660e-003
 -4.2907320e-003
 -4.5227130e-003
 -3.4383198e-003
 -1.2002151e-003
  8.6052858e-003
  3.7354382e-003
  7.1371391e-003
  6.1890568e-003
  4.6531374e-003
  6.4600691e-003
  6.0806241e-003
  5.5361948e-003
  3.3105548e-003
  4.1159741e-003
  2.4632711e-004
 -4.6593263e-003
 -4.9841809e-003
 -5.5528572e-003
 -7.9910610e-003
 -1.0224293e-002
 -7.9509398e-003
 -7.0271649e-003
 -4.2670859e-003
 -7.4598501e-003
  2.3789357e-006
 -1.6812859e-004
  1.4637064e-003
  2.5060092e-003
  2.6770811e-003
  7.1751919e-003
  3.0277984e-003
  7.5269639e-003
  5.3963750e-003
  5.1295525e-003
  4.5442577e-003
  3.3920347e-003
 -9.4000263e-005
 -1.1022539e-003
 -2.8123581e-003
 -5.0030799e-003
 -4.6551786e-003
 -8.8801504e-003
 -4.9335489e-003
 -6.9933291e-003
 -6.0602166e-003
 -4.9433589e-003
 -3.6331728e-003
  6.8091918e-004
  1.2714391e-003
  2.9230210e-003
  3.8404544e-004
  5.6903690e-003
  6.9816466e-003
  4.0250686e-003
  5.6329539e-003
  6.1741429e-003
  2.6749450e-003
  2.2923398e-003
  7.3460147e-004
 -7.4291024e-004
 -1.5755044e-004
 -3.6744813e-003
 -2.4092100e-003
 -3.3697071e-003
 -2.1975510e-003
 -4.1906128e-003
 -2.9049409e-003
 -4.7124540e-003
 -4.1048594e-003
  1.1642116e-003
 -2.7709229e-003
 -2.5226623e-003
  2.7967071e-004
  4.9648688e-003
  6.7209260e-003
  4.3585895e-003
  3.0571055e-003
  5.5706464e-003
  5.1767002e-003
  1.2752729e-003
  4.1304453e-003
  1.1732297e-003
 -2.0046546e-003
 -3.8251656e-003
 -3.6260558e-003
 -3.4378881e-003
 -3.6661766e-003
