# Supplementary material for: Effective Swimmer’s Action during the Grab Start Technique
Source: PLoS One. 2015 May 15;10(5):e0123001. doi: 10.1371/journal.pone.0123001 (PMC4433328; doi:10.1371/journal.pone.0123001)
Supplement: S1 Files — (ZIP) [file pone.0123001.s001.zip › S1 Files.txt/ao_gs/ao_gs1/_v_ACT.txt]

  1.9395149e-002
  2.6876561e-002
  1.8954494e-002
  1.3416056e-002
  2.3563011e-002
  1.7068031e-002
  2.6952991e-002
  2.1823868e-002
  2.4765255e-002
  1.6408028e-002
  1.9540852e-002
  1.5332686e-002
  1.6693497e-002
  2.5408255e-002
  1.6046891e-002
  2.2640854e-002
  2.5448976e-002
  1.7633205e-002
  2.3075709e-002
  2.2997235e-002
  2.3338206e-002
  2.5301279e-002
  2.1616445e-002
  1.8265744e-002
  2.5161352e-002
  2.1073503e-002
  2.5056238e-002
  1.9109437e-002
  2.1160175e-002
  2.2384255e-002
  2.5366062e-002
  2.8642303e-002
  2.0679473e-002
  2.3838087e-002
  1.8848548e-002
  2.0675511e-002
  1.4574451e-002
  1.5470751e-002
  1.6501526e-002
  1.4046009e-002
  1.4139822e-002
  1.5618932e-002
  8.9274123e-003
  7.1438694e-003
  1.4091610e-002
  1.7148049e-002
  1.7096847e-002
  1.2731666e-002
  1.1865324e-002
  1.4007549e-002
  1.5643646e-002
  1.6419911e-002
  1.9548014e-002
  1.8326697e-002
  1.3074708e-002
  1.7135788e-002
  1.5269684e-002
  1.6047171e-002
  1.2425331e-002
  2.1435766e-002
  1.5315766e-002
  1.5594437e-002
  1.6344358e-002
  5.2892079e-003
  2.1236128e-002
  1.4250424e-002
  2.6025342e-002
  2.2778017e-002
  1.9109988e-002
  1.5098487e-002
  2.2261368e-002
  2.0483604e-002
  1.6531395e-002
  2.4775188e-002
  2.0471799e-002
  1.8232413e-002
  1.8889195e-002
  2.0465105e-002
  2.0891341e-002
  2.1258469e-002
  1.8793130e-002
  1.9635876e-002
  2.4475788e-002
  2.1642459e-002
  2.0403195e-002
  2.4851976e-002
  2.8559049e-002
  2.9418063e-002
  3.0203642e-002
  2.6105797e-002
  3.3407628e-002
  2.8178896e-002
  2.9436933e-002
  3.1946727e-002
  3.1962822e-002
  3.3104461e-002
  2.2110880e-002
  2.7858739e-002
  2.9174922e-002
  3.0149072e-002
  3.4096737e-002
  2.5016232e-002
  3.1099692e-002
  3.1112487e-002
  3.5340684e-002
  3.5718572e-002
  3.6079978e-002
  4.2154161e-002
  3.4298994e-002
  3.9567996e-002
  3.7180817e-002
  3.8938371e-002
  3.6479055e-002
  4.3129834e-002
  3.6132529e-002
  3.6406480e-002
  3.8986034e-002
  3.6406466e-002
  3.8952347e-002
  3.6689024e-002
  4.0899926e-002
  4.2279923e-002
  4.0677901e-002
  3.7119037e-002
  3.8264369e-002
  3.7314928e-002
  3.8783544e-002
  3.9430285e-002
  3.6633645e-002
  3.7996783e-002
  3.5682508e-002
  3.6077100e-002
  3.2121961e-002
  3.8426777e-002
  2.9731942e-002
  3.3254126e-002
  3.1816090e-002
  3.5393628e-002
  3.0155559e-002
  3.2109517e-002
  3.2269964e-002
  3.2002032e-002
  2.8837521e-002
  2.7436793e-002
  2.6926377e-002
  2.9743491e-002
  3.6257431e-002
  3.1470515e-002
  2.1404476e-002
  2.6213725e-002
  3.5057913e-002
  2.6569748e-002
  2.0789106e-002
  2.6803633e-002
  2.3179098e-002
  2.0120210e-002
  2.1445793e-002
  2.8190675e-002
  2.5751834e-002
  2.4013951e-002
  1.8605869e-002
  2.6277462e-002
  2.0734445e-002
  1.7104928e-002
  2.3819429e-002
  2.3920224e-002
  2.7166150e-002
  2.5181073e-002
  2.7734109e-002
  2.2742157e-002
  2.7620044e-002
  2.7719295e-002
  2.8765883e-002
  3.2364532e-002
  2.7862665e-002
  2.9795726e-002
  3.1000401e-002
  3.2173076e-002
  3.1738187e-002
  3.8239251e-002
  3.1329609e-002
  2.9261469e-002
  3.6982778e-002
  3.3334815e-002
  4.0621021e-002
  3.2500052e-002
  4.0201509e-002
  3.5334276e-002
  3.7756301e-002
  3.7741072e-002
  3.8563610e-002
  3.4489871e-002
  3.7761645e-002
  4.0958676e-002
  3.7024951e-002
  3.8522838e-002
  3.5735437e-002
  3.8246665e-002
  3.6190525e-002
  3.8593088e-002
  3.6225089e-002
  3.7375637e-002
  4.0680274e-002
  3.3883856e-002
  3.9152998e-002
  3.5549772e-002
  4.1050183e-002
  3.7184314e-002
  4.0839548e-002
  4.1892422e-002
  4.3467188e-002
  4.0451175e-002
  4.0827614e-002
  4.9988496e-002
  4.5032708e-002
  4.6604554e-002
  4.4693145e-002
  3.8998807e-002
  4.2809861e-002
  4.2987968e-002
  3.9351851e-002
  4.1294485e-002
  4.4833899e-002
  4.7119903e-002
  4.4911452e-002
  4.5247943e-002
  4.8064872e-002
  4.7282886e-002
  4.9803587e-002
  4.7500317e-002
  5.2357314e-002
  4.7901177e-002
  4.7598817e-002
  5.1549458e-002
  4.8910261e-002
  5.1917694e-002
  4.7067129e-002
  4.7305568e-002
  5.4184720e-002
  5.1638812e-002
  5.1099200e-002
  4.9660918e-002
  5.3196361e-002
  5.5355031e-002
  5.5729922e-002
  5.2580905e-002
  6.0721386e-002
  6.1397541e-002
  5.5888728e-002
  6.0738974e-002
  5.7169782e-002
  5.9983479e-002
  5.9158871e-002
  5.9170967e-002
  5.7807930e-002
  6.4446580e-002
  5.6210629e-002
  6.0013749e-002
  6.1445285e-002
  6.5239923e-002
  6.1497549e-002
  6.3532105e-002
  6.1378880e-002
  6.3441237e-002
  6.7654606e-002
  6.1618868e-002
  6.3100597e-002
  6.5117073e-002
  5.9888775e-002
  6.3372156e-002
  6.6454504e-002
  6.7036029e-002
  6.9058482e-002
  6.2540829e-002
  6.4096228e-002
  6.8648173e-002
  6.2300155e-002
  6.4870580e-002
  5.9038119e-002
  6.5801464e-002
  6.7009995e-002
  6.5615078e-002
  6.4192720e-002
  6.3333814e-002
  6.6744875e-002
  6.7754071e-002
  6.4584820e-002
  6.5332059e-002
  6.2420992e-002
  6.6666112e-002
  6.7162611e-002
  6.9309973e-002
  6.6354530e-002
  6.6507831e-002
  6.9848367e-002
  6.9441911e-002
  6.6293211e-002
  7.0635614e-002
  7.0820671e-002
  6.4066158e-002
  6.5550109e-002
  6.8625966e-002
  7.2305948e-002
  6.4125720e-002
  6.7111008e-002
  6.6440568e-002
  7.0933587e-002
  6.7418597e-002
  7.2423894e-002
  7.1922278e-002
  7.6175554e-002
  7.0846624e-002
  7.4624919e-002
  7.8633335e-002
  6.9636006e-002
  7.0009921e-002
  6.5903484e-002
  6.8393116e-002
  6.3356070e-002
  5.7690615e-002
  5.4248123e-002
  6.0077106e-002
  6.1467591e-002
  6.1383069e-002
  5.4827346e-002
  5.7032715e-002
  6.0069846e-002
  5.3398149e-002
  4.9832525e-002
  5.0897835e-002
  5.0546041e-002
  4.8878332e-002
  4.6606352e-002
  4.3864742e-002
  4.3760912e-002
  4.0533319e-002
  3.4530993e-002
  2.8161096e-002
  3.1293230e-002
  2.7350598e-002
  2.7036498e-002
  2.5403763e-002
  1.8182510e-002
  2.0307310e-002
  2.6770466e-002
  1.2035549e-002
  1.6190412e-002
  1.1783770e-002
  9.5949924e-003
  8.7970970e-003
  3.2847411e-003
  6.0955438e-004
 -4.9189507e-004
 -4.7493300e-003
 -1.0861249e-003
 -6.0060818e-003
 -1.3845766e-002
 -1.0735885e-002
 -1.9731631e-002
 -2.0986572e-002
 -1.8635683e-002
 -2.2653747e-002
 -2.7582993e-002
 -3.0736843e-002
 -3.8844585e-002
 -4.3207756e-002
 -3.9920505e-002
 -4.5340338e-002
 -4.1738494e-002
 -4.5579112e-002
 -4.3846628e-002
 -4.1872009e-002
 -4.4253903e-002
 -4.8417706e-002
 -5.1401901e-002
 -6.4451436e-002
 -6.9757983e-002
 -7.2445578e-002
 -7.8288778e-002
 -7.8638720e-002
 -8.0050253e-002
 -8.3994465e-002
 -8.1645464e-002
 -8.6698270e-002
 -8.5846170e-002
 -8.9543689e-002
 -8.6194691e-002
 -9.1445055e-002
 -9.5949565e-002
 -9.6257680e-002
 -9.7882618e-002
 -1.0564050e-001
 -1.0919622e-001
 -1.1009494e-001
 -1.1405832e-001
 -1.2168595e-001
 -1.2654315e-001
 -1.2505366e-001
 -1.2781293e-001
 -1.2777065e-001
 -1.3809811e-001
 -1.4082969e-001
 -1.4478231e-001
 -1.5142044e-001
 -1.5113488e-001
 -1.5226034e-001
 -1.5155222e-001
 -1.6297492e-001
 -1.6187068e-001
 -1.6301158e-001
 -1.6330964e-001
 -1.6240710e-001
 -1.7026763e-001
 -1.8011337e-001
 -1.7939616e-001
 -1.7873475e-001
 -1.8328105e-001
 -1.8915992e-001
 -1.8597957e-001
 -1.9111978e-001
 -1.9670631e-001
 -1.9571307e-001
 -2.0580235e-001
 -2.0230001e-001
 -2.0829365e-001
 -2.1322571e-001
 -2.1170457e-001
 -2.1663978e-001
 -2.2323115e-001
 -2.2012797e-001
 -2.2316019e-001
 -2.2078013e-001
 -2.2753031e-001
 -2.2746371e-001
 -2.3068690e-001
 -2.3100322e-001
 -2.3038754e-001
 -2.3311945e-001
 -2.3918098e-001
 -2.4393383e-001
 -2.3699084e-001
 -2.4626295e-001
 -2.4839446e-001
 -2.3431295e-001
 -2.4972665e-001
 -2.4961814e-001
 -2.5860357e-001
 -2.5295835e-001
 -2.5254182e-001
 -2.5979342e-001
 -2.5621972e-001
 -2.6453113e-001
 -2.6257525e-001
 -2.6660463e-001
 -2.6036595e-001
 -2.6671613e-001
 -2.5958468e-001
 -2.6358992e-001
 -2.6790889e-001
 -2.6752307e-001
 -2.6650163e-001
 -2.6592346e-001
 -2.6988501e-001
 -2.7065288e-001
 -2.7581983e-001
 -2.7327923e-001
 -2.6902718e-001
 -2.7259699e-001
 -2.6864669e-001
 -2.7038227e-001
 -2.7000206e-001
 -2.6356218e-001
 -2.6076305e-001
 -2.6102852e-001
 -2.6070341e-001
 -2.5882959e-001
 -2.4595134e-001
 -2.5826134e-001
 -2.5271542e-001
 -2.4825907e-001
 -2.4191515e-001
 -2.4086808e-001
 -2.3684225e-001
 -2.3179546e-001
 -2.3141070e-001
 -2.2911243e-001
 -2.2614958e-001
 -2.2094699e-001
 -2.2208982e-001
 -2.1645033e-001
 -2.1255129e-001
 -2.0315868e-001
 -2.0024759e-001
 -1.9413104e-001
 -1.9048411e-001
 -1.8646219e-001
 -1.7803629e-001
 -1.7153219e-001
 -1.6425449e-001
 -1.6498361e-001
 -1.4897845e-001
 -1.4398232e-001
 -1.4096052e-001
 -1.3673302e-001
 -1.3066086e-001
 -1.2107912e-001
 -1.1173820e-001
 -1.0824143e-001
 -1.0421865e-001
 -9.6224932e-002
 -9.3329773e-002
 -8.9521024e-002
 -8.3788148e-002
 -8.3377405e-002
 -7.8995770e-002
 -7.5716053e-002
 -6.7155751e-002
 -7.0891163e-002
 -6.5769652e-002
 -6.1861083e-002
 -5.4484293e-002
 -4.9901865e-002
 -4.2240163e-002
 -3.7955044e-002
 -3.1386949e-002
 -2.3976503e-002
 -1.0485326e-002
 -3.8097368e-003
  6.4277687e-003
  1.9231021e-002
  2.3761084e-002
  3.8527044e-002
  4.8931471e-002
  6.0109033e-002
  7.7475795e-002
  8.5296474e-002
  1.0335156e-001
  1.0913209e-001
  1.2083169e-001
  1.3776494e-001
  1.4423979e-001
  1.5989069e-001
  1.7208532e-001
  1.8247869e-001
  1.9672592e-001
  2.0749239e-001
  2.2006353e-001
  2.2912992e-001
  2.4309071e-001
  2.5518868e-001
  2.6616518e-001
  2.8373537e-001
  2.9779914e-001
  3.1112335e-001
  3.2171772e-001
  3.3218422e-001
  3.4716264e-001
  3.5792874e-001
  3.6760418e-001
  3.7968363e-001
  3.9233277e-001
  4.0497284e-001
  4.1570899e-001
  4.2128997e-001
  4.3128354e-001
  4.4523076e-001
  4.5870348e-001
  4.6394914e-001
  4.7625078e-001
  4.8085121e-001
  4.9303133e-001
  4.9566624e-001
  5.0583986e-001
  5.1142445e-001
  5.1966354e-001
  5.3221841e-001
  5.3383302e-001
  5.4783175e-001
  5.5318480e-001
  5.5703455e-001
  5.6792977e-001
  5.7147101e-001
  5.7899230e-001
  5.8554996e-001
  5.8892337e-001
  5.9384274e-001
  6.0595383e-001
  6.0827679e-001
  6.1725904e-001
  6.1855221e-001
  6.3062435e-001
  6.3689325e-001
  6.4219127e-001
  6.5199661e-001
  6.5870210e-001
  6.6497208e-001
  6.6615030e-001
  6.7840945e-001
  6.8126870e-001
  6.8950333e-001
  6.9110901e-001
  6.9142227e-001
  7.0182438e-001
  7.0104227e-001
  7.0201601e-001
  7.1096921e-001
  7.0876311e-001
  7.1233140e-001
  7.1787479e-001
  7.1935769e-001
  7.1387064e-001
  7.1652277e-001
  7.1417279e-001
  7.1508511e-001
  7.1171151e-001
  7.1651816e-001
  7.1603970e-001
  7.1473329e-001
  7.1634462e-001
  7.1440806e-001
  7.1147508e-001
  7.1186855e-001
  7.1311820e-001
  7.0615727e-001
  7.0691676e-001
  7.0402117e-001
  7.0207819e-001
  6.9817316e-001
  6.9465493e-001
  6.9363076e-001
  6.8960935e-001
  6.9059194e-001
  6.9079456e-001
  6.8334301e-001
  6.7781057e-001
  6.7616728e-001
  6.7121230e-001
  6.7109225e-001
  6.6917312e-001
  6.6587483e-001
  6.6561669e-001
  6.6767062e-001
  6.5918599e-001
  6.5828810e-001
  6.5918084e-001
  6.5699816e-001
  6.5777797e-001
  6.5657202e-001
  6.5446043e-001
  6.5285721e-001
  6.5147155e-001
  6.5155178e-001
  6.4887700e-001
  6.5391014e-001
  6.5061479e-001
  6.4887841e-001
  6.4781588e-001
  6.5581349e-001
  6.5039092e-001
  6.6085704e-001
  6.5051488e-001
  6.5622382e-001
  6.5863585e-001
  6.6165403e-001
  6.6561478e-001
  6.6863796e-001
  6.7295796e-001
  6.7412304e-001
  6.7486350e-001
  6.8083209e-001
  6.8474684e-001
  6.9272298e-001
  6.9050409e-001
  6.9707630e-001
  7.0275797e-001
  7.0760619e-001
  7.1199156e-001
  7.1785818e-001
  7.2502433e-001
  7.3265681e-001
  7.3433872e-001
  7.4056570e-001
  7.4468330e-001
  7.5143587e-001
  7.6021004e-001
  7.6760579e-001
  7.7143366e-001
  7.8047598e-001
  7.8266884e-001
  7.8477115e-001
  7.9204763e-001
  8.0165730e-001
  8.0346406e-001
  8.1291057e-001
  8.1217986e-001
  8.2306860e-001
  8.2672146e-001
  8.2612744e-001
  8.3361597e-001
  8.4419402e-001
  8.4508453e-001
  8.4967694e-001
  8.5125808e-001
  8.5656174e-001
  8.6578152e-001
  8.7304467e-001
  8.7427936e-001
  8.7390733e-001
  8.7701575e-001
  8.8492679e-001
  8.8703681e-001
  8.9448016e-001
  8.9718731e-001
  9.0313609e-001
  9.0442199e-001
  9.0742935e-001
  9.0709285e-001
  9.1325033e-001
  9.1721998e-001
  9.1745157e-001
  9.1832840e-001
  9.2027146e-001
  9.2227198e-001
  9.2039232e-001
  9.1931330e-001
  9.2574803e-001
  9.2829974e-001
  9.2899099e-001
  9.2943874e-001
  9.3150103e-001
  9.3173508e-001
  9.3441839e-001
  9.3473560e-001
  9.3973469e-001
  9.3540412e-001
  9.4087408e-001
  9.3247287e-001
  9.3522274e-001
  9.4316336e-001
  9.3778901e-001
  9.4188944e-001
  9.4213640e-001
  9.4660190e-001
  9.4495268e-001
  9.4870073e-001
  9.4872980e-001
  9.4816337e-001
  9.5953927e-001
  9.6033460e-001
  9.6922760e-001
  9.7349354e-001
  9.8358380e-001
  9.8268758e-001
  9.8721931e-001
  9.8474530e-001
  9.7364065e-001
  9.5864847e-001
  9.5323914e-001
  9.3782320e-001
  9.2838541e-001
  9.2182458e-001
  9.1618934e-001
  9.1477113e-001
  9.1460811e-001
  9.1870476e-001
  9.1863707e-001
  9.2068901e-001
  9.2961335e-001
  9.3410781e-001
  9.4193717e-001
  9.5347818e-001
  9.6144865e-001
  9.6791393e-001
  9.7259521e-001
  9.7528157e-001
  9.7454572e-001
  9.7243029e-001
  9.6582688e-001
  9.5815229e-001
  9.5606131e-001
  9.5337192e-001
  9.4622282e-001
  9.4398779e-001
  9.3981200e-001
  9.3702028e-001
  9.3204542e-001
  9.3061443e-001
  9.3612487e-001
  9.3829861e-001
  9.4683313e-001
  9.4950202e-001
  9.5737203e-001
  9.6383543e-001
  9.7191721e-001
  9.7551024e-001
  9.7878419e-001
  9.7856852e-001
  9.8423482e-001
  9.8080882e-001
  9.8025002e-001
  9.7941968e-001
  9.8026131e-001
  9.7749494e-001
  9.7482946e-001
  9.7252227e-001
  9.6666223e-001
  9.6711521e-001
  9.6445883e-001
  9.6707395e-001
  9.7097119e-001
  9.7073352e-001
  9.7969303e-001
  9.8365873e-001
  9.8922970e-001
  9.9326363e-001
  1.0001200e+000
  1.0042976e+000
  1.0081357e+000
  1.0149889e+000
  1.0141637e+000
  1.0240555e+000
  1.0259186e+000
  1.0257229e+000
  1.0318614e+000
  1.0321510e+000
  1.0358438e+000
  1.0362665e+000
  1.0364038e+000
  1.0386430e+000
  1.0403749e+000
  1.0443345e+000
  1.0475195e+000
  1.0483263e+000
  1.0525949e+000
  1.0540085e+000
  1.0549047e+000
  1.0573495e+000
  1.0588803e+000
  1.0606790e+000
  1.0609336e+000
  1.0639218e+000
  1.0665517e+000
  1.0667628e+000
  1.0660767e+000
  1.0682670e+000
  1.0673323e+000
  1.0711711e+000
  1.0652091e+000
  1.0658261e+000
  1.0591841e+000
  1.0548146e+000
  1.0554019e+000
  1.0485511e+000
  1.0416091e+000
  1.0356579e+000
  1.0331647e+000
  1.0169288e+000
  1.0215545e+000
  1.0143376e+000
  1.0090112e+000
  9.9487544e-001
  9.8906644e-001
  9.7932568e-001
  9.6743486e-001
  9.6351694e-001
  9.5419626e-001
  9.5120584e-001
  9.3339383e-001
  9.2130233e-001
  9.0570735e-001
  8.9199027e-001
  8.7086397e-001
  8.5626301e-001
  8.3564868e-001
  8.1122654e-001
  7.8500456e-001
  7.6369404e-001
  7.3614540e-001
  7.1237001e-001
  6.8620140e-001
  6.5114589e-001
  6.2673225e-001
  5.9355164e-001
  5.4902620e-001
  5.2303824e-001
  4.8042101e-001
  4.4372791e-001
  3.9999768e-001
  3.6083359e-001
  3.2532282e-001
  2.8318933e-001
  2.4480621e-001
  2.0848322e-001
  1.8233510e-001
  1.4341191e-001
  1.1109088e-001
  8.2538233e-002
  6.3221286e-002
  3.8226355e-002
  2.0031418e-002
  5.5321420e-003
 -1.8309348e-002
 -1.4789430e-002
 -3.4856059e-002
 -4.7758696e-002
 -6.8015435e-002
 -5.9451707e-002
 -5.2664118e-002
 -3.8633109e-002
 -2.8162828e-002
 -8.7279111e-003
  9.1377125e-003
  9.1261788e-003
  1.0012546e-002
  1.2030966e-002
  7.4227515e-003
 -3.0719565e-003
 -8.4818420e-003
 -7.1029998e-003
 -3.9439193e-003
  8.4246510e-004
 -1.3877634e-002
 -1.1141519e-002
 -2.5977182e-003
 -7.2967754e-003
 -1.1795330e-003
  9.4425191e-003
  1.1948326e-002
  7.6964544e-003
 -1.0382438e-003
 -1.0178509e-002
 -1.7685368e-002
 -1.4454187e-002
 -6.2064121e-003
 -6.2162066e-003
  4.2286340e-003
  8.8503159e-004
  9.6430728e-003
  8.5867239e-003
  9.8176804e-003
  5.1587744e-003
  2.7079284e-004
 -5.5108174e-003
 -1.2235453e-002
  3.4912913e-003
  4.4038771e-003
  8.9174697e-003
  1.0371608e-002
  6.9466374e-003
 -4.1519862e-004
 -3.4536937e-003
 -8.1513008e-003
 -1.0029704e-002
 -8.1748015e-003
 -7.3519115e-003
 -2.1047998e-003
 -5.5594350e-004
  9.4034675e-003
  4.1368326e-003
  2.5175242e-003
 -2.9412536e-003
 -2.9969423e-003
  2.8933588e-004
 -1.2818966e-003
  2.9689353e-003
  5.1194726e-003
  1.1325115e-002
  1.1909711e-002
  9.6202284e-003
  2.4342508e-003
 -3.9220985e-003
 -2.7006916e-003
 -3.4847574e-003
 -2.4910761e-003
 -6.8041443e-003
  7.9598164e-005
 -1.1382323e-002
 -9.1406188e-004
 -4.3613463e-003
  3.5631443e-003
 -3.9408079e-003
 -6.3747888e-003
  1.4915812e-003
 -5.2587734e-003
  1.5028037e-003
 -5.5901151e-003
  1.0945991e-002
  5.7948182e-003
  4.9311555e-004
  4.4447638e-003
  2.7665275e-003
  8.2673611e-004
 -7.9919787e-003
 -1.8159354e-003
 -3.2121889e-003
 -4.3601362e-004
 -5.7288972e-003
 -2.6455427e-003
  2.9409757e-003
 -1.0617640e-003
 -1.7859215e-003
 -9.4019684e-003
 -1.8462420e-003
 -6.8588793e-003
 -3.2733941e-004
 -3.5427077e-003
  6.0229822e-003
  2.7321574e-003
  2.5380354e-003
 -1.5056057e-003
 -1.5459682e-004
  3.1882200e-003
  1.9039168e-003
  5.0577561e-003
 -6.3708970e-003
  4.7741811e-003
 -4.7550895e-003
 -3.5951995e-003
 -8.9348178e-004
 -1.3297976e-003
 -1.8457512e-003
 -4.1020077e-003
 -6.2773371e-003
 -6.7533187e-003
  1.7593836e-003
  1.4929549e-003
  1.1888624e-003
  1.9353108e-003
  3.3971194e-003
  2.9577714e-003
  2.8388996e-003
 -2.8511528e-004
 -1.7626512e-003
  8.3145072e-003
 -2.1988648e-003
 -3.0867846e-003
 -1.8311035e-003
  4.3731863e-003
 -1.4414949e-004
 -6.0778304e-003
 -1.8721974e-003
 -3.0528434e-003
  2.7879148e-004
 -5.0802545e-003
 -4.9736783e-003
 -6.0287555e-003
  8.2438353e-003
 -1.6173449e-003
 -2.5915869e-003
  1.0675957e-003
 -2.7631446e-004
 -2.1061841e-003
 -3.9991520e-003
  9.2299884e-004
  4.5510206e-005
  4.6073953e-003
 -5.6234306e-004
  3.6315731e-003
  1.7402922e-003
  1.0729103e-003
 -4.5539858e-003
 -1.2131321e-003
 -1.8423299e-004
 -3.3337006e-003
  4.2270841e-003
 -5.0197349e-003
 -5.4912048e-005
  2.9954371e-003
 -6.3991173e-004
 -2.0341177e-004
  3.3915334e-003
  3.2166467e-003
  2.6314005e-003
  1.0658813e-003
 -3.8247768e-003
  4.4854925e-003
 -5.0427309e-003
 -4.4756859e-003
 -2.0749220e-004
  7.6251774e-004
  1.7639998e-003
 -2.6677326e-003
  7.9659383e-004
 -2.4945094e-003
  2.0109485e-003
 -9.1242398e-004
  7.0041195e-003
  1.4940793e-003
 -1.6633197e-003
 -1.4154029e-003
  1.7461741e-003
  8.7657383e-004
 -3.2468910e-003
  1.9881675e-003
 -8.1419022e-004
 -1.1872566e-003
 -1.7877363e-003
  3.1148792e-003
 -1.3928977e-004
 -1.7969538e-003
