# Supplementary material for: Effective Swimmer’s Action during the Grab Start Technique
Source: PLoS One. 2015 May 15;10(5):e0123001. doi: 10.1371/journal.pone.0123001 (PMC4433328; doi:10.1371/journal.pone.0123001)
Supplement: S1 Files — (ZIP) [file pone.0123001.s001.zip › S1 Files.txt/ao_gs/ao_gs1/_v_PAS.txt]

  9.7744830e-001
  9.7895120e-001
  9.7895120e-001
  9.7895120e-001
  9.7895120e-001
  9.7895120e-001
  9.7895120e-001
  9.7895120e-001
  9.7895120e-001
  9.7895120e-001
  9.7895120e-001
  9.7894890e-001
  9.7895120e-001
  9.7895120e-001
  9.7888440e-001
  9.7889592e-001
  9.7874275e-001
  9.7886828e-001
  9.7878421e-001
  9.7874505e-001
  9.7870935e-001
  9.7868171e-001
  9.7885792e-001
  9.7861146e-001
  9.7859649e-001
  9.7858613e-001
  9.7876694e-001
  9.7864371e-001
  9.7865638e-001
  9.7864947e-001
  9.7873699e-001
  9.7873814e-001
  9.7862528e-001
  9.7878767e-001
  9.7874505e-001
  9.7861837e-001
  9.7863219e-001
  9.7885907e-001
  9.7880379e-001
  9.7879342e-001
  9.7883028e-001
  9.7876578e-001
  9.7886713e-001
  9.7882106e-001
  9.7881761e-001
  9.7887865e-001
  9.7887058e-001
  9.7876809e-001
  9.7872778e-001
  9.7878767e-001
  9.7879458e-001
  9.7878536e-001
  9.7872087e-001
  9.7872893e-001
  9.7875772e-001
  9.7874045e-001
  9.7861837e-001
  9.7857346e-001
  9.7862068e-001
  9.7864141e-001
  9.7864832e-001
  9.7857116e-001
  9.7849745e-001
  9.7840302e-001
  9.7850666e-001
  9.7844678e-001
  9.7843641e-001
  9.7845484e-001
  9.7842950e-001
  9.7850666e-001
  9.7830743e-001
  9.7808286e-001
  9.7826597e-001
  9.7840647e-001
  9.7808286e-001
  9.7837192e-001
  9.7813008e-001
  9.7804601e-001
  9.7813008e-001
  9.7801952e-001
  9.7793199e-001
  9.7795963e-001
  9.7782028e-001
  9.7791011e-001
  9.7780416e-001
  9.7772124e-001
  9.7791817e-001
  9.7793890e-001
  9.7778804e-001
  9.7772124e-001
  9.7762450e-001
  9.7779610e-001
  9.7789629e-001
  9.7803910e-001
  9.7800685e-001
  9.7785138e-001
  9.7777997e-001
  9.7789629e-001
  9.7805176e-001
  9.7829361e-001
  9.7810013e-001
  9.7845484e-001
  9.7842950e-001
  9.7841453e-001
  9.7854006e-001
  9.7851012e-001
  9.7874045e-001
  9.7870475e-001
  9.7883143e-001
  9.7880724e-001
  9.7892010e-001
  9.7893508e-001
  9.7892932e-001
  9.7895120e-001
  9.7895120e-001
  9.7895120e-001
  9.7895120e-001
  9.7895120e-001
  9.7895120e-001
  9.7895120e-001
  9.7895120e-001
  9.7895120e-001
  9.7895120e-001
  9.7895120e-001
  9.7895120e-001
  9.7895120e-001
  9.7895120e-001
  9.7895120e-001
  9.7895120e-001
  9.7895120e-001
  9.7895120e-001
  9.7895120e-001
  9.7895120e-001
  9.7895120e-001
  9.7895120e-001
  9.7895120e-001
  9.7895120e-001
  9.7895120e-001
  9.7895120e-001
  9.7895120e-001
  9.7895120e-001
  9.7895120e-001
  9.7895120e-001
  9.7895120e-001
  9.7895120e-001
  9.7895120e-001
  9.7895120e-001
  9.7895120e-001
  9.7895120e-001
  9.7895120e-001
  9.7895120e-001
  9.7895120e-001
  9.7895120e-001
  9.7895120e-001
  9.7895120e-001
  9.7895120e-001
  9.7894314e-001
  9.7892586e-001
  9.7892817e-001
  9.7891780e-001
  9.7890168e-001
  9.7888440e-001
  9.7882106e-001
  9.7865638e-001
  9.7876003e-001
  9.7856309e-001
  9.7857922e-001
  9.7862759e-001
  9.7832125e-001
  9.7822681e-001
  9.7817384e-001
  9.7837998e-001
  9.7812432e-001
  9.7799994e-001
  9.7798727e-001
  9.7773045e-001
  9.7763372e-001
  9.7740569e-001
  9.7722488e-001
  9.7728362e-001
  9.7727210e-001
  9.7706135e-001
  9.7699570e-001
  9.7667439e-001
  9.7679647e-001
  9.7673658e-001
  9.7684023e-001
  9.7673658e-001
  9.7657766e-001
  9.7668937e-001
  9.7657766e-001
  9.7649359e-001
  9.7618725e-001
  9.7649359e-001
  9.7580029e-001
  9.7631854e-001
  9.7590740e-001
  9.7548014e-001
  9.7559761e-001
  9.7573465e-001
  9.7533388e-001
  9.7564367e-001
  9.7533388e-001
  9.7479836e-001
  9.7479836e-001
  9.7465210e-001
  9.7523253e-001
  9.7453233e-001
  9.7453233e-001
  9.7380795e-001
  9.7387820e-001
  9.7320909e-001
  9.7332656e-001
  9.7370084e-001
  9.7292463e-001
  9.7208163e-001
  9.7179141e-001
  9.7179141e-001
  9.7148968e-001
  9.7106703e-001
  9.7095762e-001
  9.7032882e-001
  9.7056376e-001
  9.6996605e-001
  9.6958716e-001
  9.6892036e-001
  9.6971500e-001
  9.6885011e-001
  9.6798177e-001
  9.6842515e-001
  9.6767543e-001
  9.6767543e-001
  9.6610228e-001
  9.6687273e-001
  9.6528231e-001
  9.6490111e-001
  9.6431032e-001
  9.6450955e-001
  9.6379899e-001
  9.6400513e-001
  9.6358939e-001
  9.6203927e-001
  9.6156825e-001
  9.6071258e-001
  9.6071258e-001
  9.6058705e-001
  9.6046037e-001
  9.6007572e-001
  9.5981544e-001
  9.5803039e-001
  9.5845650e-001
  9.5788644e-001
  9.5560618e-001
  9.5669909e-001
  9.5576510e-001
  9.5495780e-001
  9.5343187e-001
  9.5429100e-001
  9.5395126e-001
  9.5429100e-001
  9.5162378e-001
  9.5105717e-001
  9.5067252e-001
  9.4948748e-001
  9.5028327e-001
  9.4968902e-001
  9.4988825e-001
  9.4928594e-001
  9.4928594e-001
  9.4675002e-001
  9.4696883e-001
  9.4718649e-001
  9.4608206e-001
  9.4675002e-001
  9.4517226e-001
  9.4447206e-001
  9.4278490e-001
  9.4203633e-001
  9.4228739e-001
  9.4127279e-001
  9.4178412e-001
  9.4152960e-001
  9.3915952e-001
  9.3721438e-001
  9.4049427e-001
  9.3915952e-001
  9.3861364e-001
  9.3861364e-001
  9.3576792e-001
  9.3692878e-001
  9.3427193e-001
  9.3457481e-001
  9.3576792e-001
  9.3303852e-001
  9.3335061e-001
  9.3335061e-001
  9.3272527e-001
  9.3079856e-001
  9.3112448e-001
  9.3047034e-001
  9.2913328e-001
  9.2775937e-001
  9.2810601e-001
  9.2634860e-001
  9.2810601e-001
  9.2599044e-001
  9.2634860e-001
  9.2378734e-001
  9.2303301e-001
  9.2416047e-001
  9.2378734e-001
  9.2341190e-001
  9.2416047e-001
  9.2562882e-001
  9.1951243e-001
  9.2149441e-001
  9.1870052e-001
  9.1951243e-001
  9.1787824e-001
  9.1991435e-001
  9.2110285e-001
  9.1787824e-001
  9.1910820e-001
  9.1534462e-001
  9.1787824e-001
  9.1620029e-001
  9.1787824e-001
  9.1534462e-001
  9.1620029e-001
  9.1491275e-001
  9.1534462e-001
  9.1447743e-001
  9.1042824e-001
  9.1270735e-001
  9.0902439e-001
  9.0949541e-001
  9.0854991e-001
  9.0710805e-001
  9.0807197e-001
  9.0662090e-001
  9.0413680e-001
  9.0464007e-001
  9.0613030e-001
  9.0311990e-001
  9.0156863e-001
  9.0104463e-001
  8.9998742e-001
  8.9998742e-001
  9.0156863e-001
  8.9782923e-001
  9.0104463e-001
  8.9672826e-001
  8.9561346e-001
  8.9782923e-001
  8.9448370e-001
  8.9505031e-001
  8.9217926e-001
  8.9041033e-001
  8.9159307e-001
  8.9159307e-001
  8.8981262e-001
  8.8799763e-001
  8.8860685e-001
  8.8676652e-001
  8.8552044e-001
  8.8102671e-001
  8.8362022e-001
  8.8297760e-001
  8.8614578e-001
  8.8233153e-001
  8.8168200e-001
  8.8168200e-001
  8.8168200e-001
  8.8233153e-001
  8.8168200e-001
  8.7836641e-001
  8.7494141e-001
  8.7211988e-001
  8.7068147e-001
  8.7283160e-001
  8.6995478e-001
  8.6995478e-001
  8.6995478e-001
  8.6625339e-001
  8.6848874e-001
  8.6995478e-001
  8.7068147e-001
  8.6625339e-001
  8.6774823e-001
  8.6549906e-001
  8.6242993e-001
  8.6086599e-001
  8.5767708e-001
  8.6007711e-001
  8.5605211e-001
  8.5357377e-001
  8.4847313e-001
  8.4933686e-001
  8.4760478e-001
  8.5189582e-001
  8.5019599e-001
  8.5104821e-001
  8.4933686e-001
  8.4227151e-001
  8.4584968e-001
  8.4407153e-001
  8.4584968e-001
  8.4317440e-001
  8.3766953e-001
  8.3673209e-001
  8.3578774e-001
  8.2999726e-001
  8.2999726e-001
  8.2999726e-001
  8.2701795e-001
  8.2801758e-001
  8.1667502e-001
  8.1879635e-001
  8.1667502e-001
  8.1452835e-001
  8.1125652e-001
  8.1015209e-001
  8.1344350e-001
  8.0452745e-001
  8.0679850e-001
  8.0566643e-001
  8.0792251e-001
  8.0222762e-001
  8.0679850e-001
  7.9754387e-001
  7.9872546e-001
  7.9152421e-001
  7.9029771e-001
  7.9152421e-001
  7.8150029e-001
  7.9152421e-001
  7.7498312e-001
  7.7498312e-001
  7.7761348e-001
  7.8021274e-001
  7.7365642e-001
  7.7232051e-001
  7.7498312e-001
  7.5421087e-001
  7.7097769e-001
  7.6552234e-001
  7.7630291e-001
  7.6826557e-001
  7.6413807e-001
  7.6552234e-001
  7.6552234e-001
  7.6689856e-001
  7.6274457e-001
  7.6826557e-001
  7.5708884e-001
  7.6134302e-001
  7.4686107e-001
  7.5565389e-001
  7.5565389e-001
  7.5565389e-001
  7.5129721e-001
  7.5565389e-001
  7.5993340e-001
  7.4834899e-001
  7.5708884e-001
  7.5565389e-001
  7.5993340e-001
  7.5708884e-001
  7.5708884e-001
  7.6134302e-001
  7.5851573e-001
  7.5421087e-001
  7.5708884e-001
  7.5993340e-001
  7.5421087e-001
  7.6134302e-001
  7.4982771e-001
  7.6413807e-001
  7.5993340e-001
  7.6274457e-001
  7.5851573e-001
  7.6413807e-001
  7.6274457e-001
  7.5993340e-001
  7.6826557e-001
  7.6962566e-001
  7.7232051e-001
  7.7097769e-001
  7.8150029e-001
  7.7630291e-001
  7.7891714e-001
  7.7891714e-001
  7.7630291e-001
  7.8278092e-001
  7.6962566e-001
  7.7498312e-001
  7.7232051e-001
  7.5993340e-001
  7.6134302e-001
  7.6552234e-001
  7.5421087e-001
  7.4686107e-001
  7.4982771e-001
  7.4536508e-001
  7.4386103e-001
  7.3620143e-001
  7.4082414e-001
  7.3620143e-001
  7.3775154e-001
  7.3464210e-001
  7.3620143e-001
  7.3464210e-001
  7.3149580e-001
  7.3775154e-001
  7.3307356e-001
  7.3929245e-001
  7.3307356e-001
  7.4386103e-001
  7.4386103e-001
  7.4982771e-001
  7.4834899e-001
  7.5565389e-001
  7.5421087e-001
  7.5851573e-001
  7.5993340e-001
  7.5275750e-001
  7.6413807e-001
  7.5993340e-001
  7.5851573e-001
  7.5708884e-001
  7.5851573e-001
  7.5275750e-001
  7.5421087e-001
  7.5275750e-001
  7.4536508e-001
  7.4834899e-001
  7.3929245e-001
  7.3775154e-001
  7.3775154e-001
  7.3775154e-001
  7.3149580e-001
  7.3149580e-001
  7.3149580e-001
  7.2509380e-001
  7.3149580e-001
  7.2831380e-001
  7.2990998e-001
  7.2346883e-001
  7.2346883e-001
  7.2183579e-001
  7.2019239e-001
  7.2019239e-001
  7.1853978e-001
  7.2019239e-001
  7.1352436e-001
  7.1687796e-001
  7.1352436e-001
  7.1520576e-001
  7.1520576e-001
  7.1352436e-001
  7.1352436e-001
  7.1687796e-001
  7.1853978e-001
  7.1520576e-001
  7.1853978e-001
  7.2183579e-001
  7.2183579e-001
  7.2509380e-001
  7.2509380e-001
  7.2509380e-001
  7.2831380e-001
  7.2831380e-001
  7.2990998e-001
  7.3464210e-001
  7.3464210e-001
  7.3620143e-001
  7.3464210e-001
  7.3620143e-001
  7.4082414e-001
  7.4234661e-001
  7.4082414e-001
  7.4536508e-001
  7.4536508e-001
  7.4686107e-001
  7.4982771e-001
  7.5129721e-001
  7.5565389e-001
  7.5421087e-001
  7.5708884e-001
  7.5708884e-001
  7.5851573e-001
  7.5993340e-001
  7.6134302e-001
  7.6413807e-001
  7.6552234e-001
  7.6826557e-001
  7.6274457e-001
  7.6552234e-001
  7.6689856e-001
  7.6552234e-001
  7.6552234e-001
  7.6826557e-001
  7.7097769e-001
  7.7097769e-001
  7.7232051e-001
  7.7097769e-001
  7.7365642e-001
  7.7498312e-001
  7.7365642e-001
  7.7232051e-001
  7.7365642e-001
  7.7097769e-001
  7.6962566e-001
  7.7365642e-001
  7.7097769e-001
  7.7232051e-001
  7.6689856e-001
  7.6689856e-001
  7.6826557e-001
  7.6552234e-001
  7.6552234e-001
  7.6552234e-001
  7.6413807e-001
  7.5993340e-001
  7.6274457e-001
  7.5851573e-001
  7.6413807e-001
  7.5993340e-001
  7.5993340e-001
  7.5565389e-001
  7.5851573e-001
  7.5851573e-001
  7.5421087e-001
  7.5421087e-001
  7.5275750e-001
  7.5421087e-001
  7.4536508e-001
  7.4834899e-001
  7.4686107e-001
  7.4686107e-001
  7.4386103e-001
  7.4386103e-001
  7.4234661e-001
  7.3775154e-001
  7.4082414e-001
  7.3620143e-001
  7.3929245e-001
  7.3620143e-001
  7.2990998e-001
  7.2990998e-001
  7.2831380e-001
  7.2670841e-001
  7.2346883e-001
  7.2670841e-001
  7.2019239e-001
  7.2019239e-001
  7.1183259e-001
  7.1183259e-001
  7.0842142e-001
  7.0496993e-001
  6.9971842e-001
  6.9437709e-001
  6.9437709e-001
  6.8894362e-001
  6.8526987e-001
  6.8341687e-001
  6.8341687e-001
  6.7590238e-001
  6.7208237e-001
  6.6627116e-001
  6.6821859e-001
  6.6234405e-001
  6.5637046e-001
  6.5435738e-001
  6.4825250e-001
  6.4412731e-001
  6.3361623e-001
  6.3147993e-001
  6.3147993e-001
  6.2717277e-001
  6.2062681e-001
  6.1620449e-001
  6.1397490e-001
  6.0494369e-001
  6.0265537e-001
  5.9572246e-001
  5.9572246e-001
  5.8868014e-001
  5.8392615e-001
  5.7912263e-001
  5.7670302e-001
  5.7427189e-001
  5.6690251e-001
  5.6192855e-001
  5.5942257e-001
  5.5437375e-001
  5.4670839e-001
  5.4153635e-001
  5.3631363e-001
  5.2838570e-001
  5.2571733e-001
  5.2034375e-001
  5.1763853e-001
  5.0668983e-001
  5.0668983e-001
  4.9834385e-001
  4.9834385e-001
  4.8988501e-001
  4.8418206e-001
  4.7842843e-001
  4.7553204e-001
  4.6676801e-001
  4.6086122e-001
  4.6086122e-001
  4.5490375e-001
  4.4889677e-001
  4.3978955e-001
  4.3672962e-001
  4.3672962e-001
  4.3056947e-001
  4.2747154e-001
  4.2436094e-001
  4.2436094e-001
  4.1495314e-001
  4.1495314e-001
  4.0861909e-001
  4.1179187e-001
  4.0861909e-001
  3.9902587e-001
  3.9580242e-001
  3.9580242e-001
  3.9256859e-001
  3.7621291e-001
  3.8606179e-001
  3.8279111e-001
  3.7950777e-001
  3.6625463e-001
  3.7290538e-001
  3.6291255e-001
  3.6625463e-001
  3.5955780e-001
  3.4942331e-001
  3.4942331e-001
  3.4260902e-001
  3.4260902e-001
  3.4260902e-001
  3.4260902e-001
  3.2884455e-001
  3.1490156e-001
  2.9722955e-001
  2.9366290e-001
  2.9722955e-001
  3.0432945e-001
  3.0786501e-001
  3.0786501e-001
  3.0078468e-001
  2.9008704e-001
  2.9722955e-001
  3.0078468e-001
  3.1138789e-001
  3.1840372e-001
  3.2189436e-001
  3.3230294e-001
  3.3230294e-001
  3.3574982e-001
  3.2189436e-001
  3.1138789e-001
  3.0432945e-001
  2.9722955e-001
  2.8650081e-001
  2.8650081e-001
  2.7929727e-001
  2.7568110e-001
  2.7205456e-001
  2.6111738e-001
  2.6111738e-001
  2.4270486e-001
  2.3899540e-001
  2.3899540e-001
  2.4640510e-001
  2.5378024e-001
  2.5378024e-001
  2.5745284e-001
  2.5378024e-001
  2.6111738e-001
  2.5378024e-001
  2.5378024e-001
  2.3899540e-001
  2.3899540e-001
  2.2781637e-001
  2.3155116e-001
  2.2781637e-001
  2.2407352e-001
  2.2032261e-001
  2.0524180e-001
  1.9765821e-001
  1.8623042e-001
  1.8240696e-001
  1.7857889e-001
  1.7857889e-001
  1.7857889e-001
  1.7857889e-001
  1.7857889e-001
  1.7474390e-001
  1.7857889e-001
  1.7474390e-001
  1.7474390e-001
  1.7090316e-001
  1.7090316e-001
  1.6705782e-001
  1.6705782e-001
  1.5934870e-001
  1.5934870e-001
  1.5162000e-001
  1.4387287e-001
  1.3222051e-001
  1.2443423e-001
  1.2053706e-001
  1.1663644e-001
  1.0882712e-001
  1.0491959e-001
  1.0100975e-001
  1.0100975e-001
  9.3185462e-002
  9.3185462e-002
  8.9272168e-002
  8.9272168e-002
  8.9272168e-002
  7.7527679e-002
  7.7527679e-002
  7.7527679e-002
  7.7527679e-002
  6.5783190e-002
  6.9697636e-002
  6.1869895e-002
  5.7957753e-002
  4.6231690e-002
  4.6231690e-002
  4.2327609e-002
  4.2327609e-002
  3.4528660e-002
  3.0633792e-002
  3.0633792e-002
  1.8973373e-002
  1.8973373e-002
  1.5096932e-002
  1.8973373e-002
  1.8973373e-002
  1.5096932e-002
  1.1223945e-002
  1.5096932e-002
  1.1223945e-002
  1.1223945e-002
  1.1223945e-002
  7.3578684e-003
  7.3578684e-003
  3.4975499e-003
  3.4975499e-003
  3.4975499e-003
  3.4975499e-003
  3.4975499e-003
  3.4975499e-003
  3.4975499e-003
  3.4975499e-003
  3.4975499e-003
  3.4975499e-003
  3.4975499e-003
  3.4975499e-003
  3.4975499e-003
  3.4975499e-003
  3.4975499e-003
  3.4975499e-003
  3.4975499e-003
  3.4975499e-003
  3.4975499e-003
  3.4975499e-003
  3.4975499e-003
  3.4975499e-003
  3.4975499e-003
  3.4975499e-003
  3.4975499e-003
  3.4975499e-003
  3.4975499e-003
  3.4975499e-003
  3.4975499e-003
  3.4975499e-003
  3.4975499e-003
  3.4975499e-003
  3.4975499e-003
  3.4975499e-003
  3.4975499e-003
  3.4975499e-003
  3.4975499e-003
  3.4975499e-003
  3.4975499e-003
  3.4975499e-003
  3.4975499e-003
  3.4975499e-003
  3.4975499e-003
  3.4975499e-003
  0.0000000e+000
  0.0000000e+000
  0.0000000e+000
  0.0000000e+000
  0.0000000e+000
  0.0000000e+000
  0.0000000e+000
  0.0000000e+000
  0.0000000e+000
  0.0000000e+000
  0.0000000e+000
  0.0000000e+000
  0.0000000e+000
  0.0000000e+000
  0.0000000e+000
  0.0000000e+000
  0.0000000e+000
  0.0000000e+000
  0.0000000e+000
  0.0000000e+000
  0.0000000e+000
  0.0000000e+000
  0.0000000e+000
  0.0000000e+000
  0.0000000e+000
  0.0000000e+000
  0.0000000e+000
  0.0000000e+000
  0.0000000e+000
  0.0000000e+000
  0.0000000e+000
  0.0000000e+000
  0.0000000e+000
  0.0000000e+000
  0.0000000e+000
  0.0000000e+000
  0.0000000e+000
  0.0000000e+000
  0.0000000e+000
  0.0000000e+000
  0.0000000e+000
  0.0000000e+000
  0.0000000e+000
  0.0000000e+000
  0.0000000e+000
  0.0000000e+000
  0.0000000e+000
  0.0000000e+000
  0.0000000e+000
  0.0000000e+000
  0.0000000e+000
  0.0000000e+000
  0.0000000e+000
  0.0000000e+000
  0.0000000e+000
  0.0000000e+000
  0.0000000e+000
  0.0000000e+000
  0.0000000e+000
  0.0000000e+000
  0.0000000e+000
  0.0000000e+000
  0.0000000e+000
  0.0000000e+000
  0.0000000e+000
  0.0000000e+000
  0.0000000e+000
  0.0000000e+000
  0.0000000e+000
  0.0000000e+000
  0.0000000e+000
  0.0000000e+000
  0.0000000e+000
  0.0000000e+000
  0.0000000e+000
  0.0000000e+000
  0.0000000e+000
  0.0000000e+000
  0.0000000e+000
  0.0000000e+000
  0.0000000e+000
  0.0000000e+000
  0.0000000e+000
  0.0000000e+000
  0.0000000e+000
  0.0000000e+000
  0.0000000e+000
  0.0000000e+000
  0.0000000e+000
  0.0000000e+000
  0.0000000e+000
  0.0000000e+000
  0.0000000e+000
  0.0000000e+000
  0.0000000e+000
  0.0000000e+000
  0.0000000e+000
  0.0000000e+000
  0.0000000e+000
  0.0000000e+000
  0.0000000e+000
  0.0000000e+000
  0.0000000e+000
  0.0000000e+000
  0.0000000e+000
  0.0000000e+000
  0.0000000e+000
  0.0000000e+000
  0.0000000e+000
  0.0000000e+000
  0.0000000e+000
  0.0000000e+000
  0.0000000e+000
  0.0000000e+000
  0.0000000e+000
  0.0000000e+000
  0.0000000e+000
  0.0000000e+000
  0.0000000e+000
  0.0000000e+000
  0.0000000e+000
  0.0000000e+000
  0.0000000e+000
  0.0000000e+000
  0.0000000e+000
  0.0000000e+000
  0.0000000e+000
  0.0000000e+000
  0.0000000e+000
  0.0000000e+000
  0.0000000e+000
  0.0000000e+000
  0.0000000e+000
  0.0000000e+000
  0.0000000e+000
  0.0000000e+000
  0.0000000e+000
  0.0000000e+000
  0.0000000e+000
  0.0000000e+000
  0.0000000e+000
  0.0000000e+000
  0.0000000e+000
  0.0000000e+000
  0.0000000e+000
  0.0000000e+000
  0.0000000e+000
  0.0000000e+000
  0.0000000e+000
  0.0000000e+000
  0.0000000e+000
  0.0000000e+000
  0.0000000e+000
  0.0000000e+000
  0.0000000e+000
  0.0000000e+000
  0.0000000e+000
  0.0000000e+000
  0.0000000e+000
  0.0000000e+000
  0.0000000e+000
  0.0000000e+000
  0.0000000e+000
  0.0000000e+000
  0.0000000e+000
  0.0000000e+000
  0.0000000e+000
  0.0000000e+000
  0.0000000e+000
  0.0000000e+000
  0.0000000e+000
  0.0000000e+000
  0.0000000e+000
  0.0000000e+000
  0.0000000e+000
  0.0000000e+000
  0.0000000e+000
  0.0000000e+000
  0.0000000e+000
  0.0000000e+000
  0.0000000e+000
  0.0000000e+000
  0.0000000e+000
  0.0000000e+000
  0.0000000e+000
  0.0000000e+000
  0.0000000e+000
  0.0000000e+000
  0.0000000e+000
  0.0000000e+000
  0.0000000e+000
  0.0000000e+000
  0.0000000e+000
  0.0000000e+000
  0.0000000e+000
  0.0000000e+000
  0.0000000e+000
  0.0000000e+000
  0.0000000e+000
  0.0000000e+000
