# Supplementary material for: Effective Swimmer’s Action during the Grab Start Technique
Source: PLoS One. 2015 May 15;10(5):e0123001. doi: 10.1371/journal.pone.0123001 (PMC4433328; doi:10.1371/journal.pone.0123001)
Supplement: S1 Files — (ZIP) [file pone.0123001.s001.zip › S1 Files.txt/ao_gs/ao_gs1/_v_RAW.txt]

  9.9684345e-001
  1.0058278e+000
  9.9790569e-001
  9.9236726e-001
  1.0025142e+000
  9.9601923e-001
  1.0059042e+000
  1.0007751e+000
  1.0037165e+000
  9.9535923e-001
  9.9849205e-001
  9.9428158e-001
  9.9564470e-001
  1.0043595e+000
  9.9493129e-001
  1.0015368e+000
  1.0041917e+000
  9.9650149e-001
  1.0018599e+000
  1.0017423e+000
  1.0020476e+000
  1.0039830e+000
  1.0004744e+000
  9.9687721e-001
  1.0037578e+000
  9.9965963e-001
  1.0038232e+000
  9.9775315e-001
  9.9981655e-001
  1.0010337e+000
  1.0041031e+000
  1.0073804e+000
  9.9930476e-001
  1.0026258e+000
  9.9759360e-001
  9.9929388e-001
  9.9320664e-001
  9.9432982e-001
  9.9530531e-001
  9.9283943e-001
  9.9297010e-001
  9.9438472e-001
  9.8779454e-001
  9.8596493e-001
  9.9290922e-001
  9.9602669e-001
  9.9596743e-001
  9.9149975e-001
  9.9059310e-001
  9.9279521e-001
  9.9443822e-001
  9.9520527e-001
  9.9826888e-001
  9.9705563e-001
  9.9183243e-001
  9.9587624e-001
  9.9388806e-001
  9.9462063e-001
  9.9104601e-001
  1.0000772e+000
  9.9396408e-001
  9.9416559e-001
  9.9484181e-001
  9.8369222e-001
  9.9974279e-001
  9.9269720e-001
  1.0044618e+000
  1.0012329e+000
  9.9753949e-001
  9.9360515e-001
  1.0005688e+000
  9.9856646e-001
  9.9479736e-001
  1.0031817e+000
  9.9855466e-001
  9.9660433e-001
  9.9701927e-001
  9.9851111e-001
  9.9902142e-001
  9.9927799e-001
  9.9672512e-001
  9.9759551e-001
  1.0022961e+000
  9.9955257e-001
  9.9820735e-001
  1.0025732e+000
  1.0064772e+000
  1.0073570e+000
  1.0079917e+000
  1.0038270e+000
  1.0110321e+000
  1.0059750e+000
  1.0073332e+000
  1.0099858e+000
  1.0099697e+000
  1.0109558e+000
  9.9989085e-001
  1.0057550e+000
  1.0072267e+000
  1.0084427e+000
  1.0121969e+000
  1.0034711e+000
  1.0095292e+000
  1.0095270e+000
  1.0138807e+000
  1.0142287e+000
  1.0148204e+000
  1.0208589e+000
  1.0131304e+000
  1.0183752e+000
  1.0161009e+000
  1.0178734e+000
  1.0154084e+000
  1.0220810e+000
  1.0150837e+000
  1.0153577e+000
  1.0179372e+000
  1.0153577e+000
  1.0179035e+000
  1.0156402e+000
  1.0198511e+000
  1.0212311e+000
  1.0196291e+000
  1.0160702e+000
  1.0172156e+000
  1.0162661e+000
  1.0177347e+000
  1.0183815e+000
  1.0155848e+000
  1.0169480e+000
  1.0146337e+000
  1.0150283e+000
  1.0110732e+000
  1.0173780e+000
  1.0086831e+000
  1.0122053e+000
  1.0107673e+000
  1.0143448e+000
  1.0091068e+000
  1.0110607e+000
  1.0112212e+000
  1.0109532e+000
  1.0077887e+000
  1.0063880e+000
  1.0058776e+000
  1.0086947e+000
  1.0152086e+000
  1.0104217e+000
  1.0003557e+000
  1.0051649e+000
  1.0140091e+000
  1.0055209e+000
  9.9974031e-001
  1.0057548e+000
  1.0021303e+000
  9.9907141e-001
  1.0003889e+000
  1.0071165e+000
  1.0046800e+000
  1.0029318e+000
  9.9750755e-001
  1.0051619e+000
  9.9955551e-001
  9.9576131e-001
  1.0025795e+000
  1.0024833e+000
  1.0057454e+000
  1.0038087e+000
  1.0060554e+000
  1.0009690e+000
  1.0057939e+000
  1.0060993e+000
  1.0068902e+000
  1.0103645e+000
  1.0058499e+000
  1.0075262e+000
  1.0086341e+000
  1.0095788e+000
  1.0089631e+000
  1.0155229e+000
  1.0086017e+000
  1.0063228e+000
  1.0139785e+000
  1.0100092e+000
  1.0174175e+000
  1.0092366e+000
  1.0170417e+000
  1.0120709e+000
  1.0143340e+000
  1.0144304e+000
  1.0151413e+000
  1.0109835e+000
  1.0139489e+000
  1.0174523e+000
  1.0128252e+000
  1.0148414e+000
  1.0116428e+000
  1.0137268e+000
  1.0117881e+000
  1.0143277e+000
  1.0115590e+000
  1.0130193e+000
  1.0160142e+000
  1.0086822e+000
  1.0139514e+000
  1.0102019e+000
  1.0162827e+000
  1.0117166e+000
  1.0153719e+000
  1.0157004e+000
  1.0173454e+000
  1.0136603e+000
  1.0141542e+000
  1.0236893e+000
  1.0179573e+000
  1.0186862e+000
  1.0164846e+000
  1.0107902e+000
  1.0142995e+000
  1.0140550e+000
  1.0103095e+000
  1.0116233e+000
  1.0153977e+000
  1.0170860e+000
  1.0144986e+000
  1.0141683e+000
  1.0177799e+000
  1.0161330e+000
  1.0177854e+000
  1.0159255e+000
  1.0200327e+000
  1.0155766e+000
  1.0137011e+000
  1.0184222e+000
  1.0141926e+000
  1.0168188e+000
  1.0113774e+000
  1.0118151e+000
  1.0179837e+000
  1.0156439e+000
  1.0146886e+000
  1.0117002e+000
  1.0147646e+000
  1.0160676e+000
  1.0164425e+000
  1.0131680e+000
  1.0211818e+000
  1.0214733e+000
  1.0157042e+000
  1.0187694e+000
  1.0156263e+000
  1.0178699e+000
  1.0147650e+000
  1.0158701e+000
  1.0135730e+000
  1.0194044e+000
  1.0096425e+000
  1.0143047e+000
  1.0153965e+000
  1.0195309e+000
  1.0131213e+000
  1.0145893e+000
  1.0120514e+000
  1.0129287e+000
  1.0179379e+000
  1.0113079e+000
  1.0129888e+000
  1.0144030e+000
  1.0091747e+000
  1.0101222e+000
  1.0134233e+000
  1.0142225e+000
  1.0151405e+000
  1.0092908e+000
  1.0092685e+000
  1.0131202e+000
  1.0050851e+000
  1.0069069e+000
  1.0013255e+000
  1.0070743e+000
  1.0087941e+000
  1.0071447e+000
  1.0033522e+000
  1.0005482e+000
  1.0072391e+000
  1.0069136e+000
  1.0031985e+000
  1.0039457e+000
  9.9818891e-001
  1.0035949e+000
  1.0014345e+000
  1.0038848e+000
  1.0021224e+000
  9.9954635e-001
  1.0031990e+000
  1.0027925e+000
  9.9901848e-001
  1.0014342e+000
  1.0019452e+000
  9.9453650e-001
  9.9468339e-001
  9.9638533e-001
  1.0004120e+000
  9.9047432e-001
  9.9521702e-001
  9.9243101e-001
  9.9728219e-001
  9.9120594e-001
  9.9545691e-001
  9.9608275e-001
  9.9996289e-001
  9.9425853e-001
  9.9878539e-001
  1.0042622e+000
  9.8914843e-001
  9.9150433e-001
  9.8460400e-001
  9.8790554e-001
  9.8123431e-001
  9.7760497e-001
  9.7535098e-001
  9.7795535e-001
  9.8057579e-001
  9.7672769e-001
  9.7270559e-001
  9.7323301e-001
  9.7794809e-001
  9.6874277e-001
  9.6603282e-001
  9.6581059e-001
  9.6589066e-001
  9.6335576e-001
  9.5703460e-001
  9.5657209e-001
  9.5278530e-001
  9.5002873e-001
  9.4308090e-001
  9.3526914e-001
  9.3936520e-001
  9.3397150e-001
  9.3117330e-001
  9.3004383e-001
  9.2431281e-001
  9.2342721e-001
  9.2833909e-001
  9.1308018e-001
  9.1617783e-001
  9.1177119e-001
  9.1116362e-001
  9.0662633e-001
  9.0432937e-001
  8.9733781e-001
  8.9512157e-001
  8.9307990e-001
  8.9339757e-001
  8.8904423e-001
  8.7833349e-001
  8.7967444e-001
  8.7186144e-001
  8.7060650e-001
  8.7117694e-001
  8.6534388e-001
  8.6102386e-001
  8.5602967e-001
  8.4667585e-001
  8.3781896e-001
  8.4369971e-001
  8.3763726e-001
  8.4440729e-001
  8.3675242e-001
  8.3783537e-001
  8.3980999e-001
  8.3742810e-001
  8.3391382e-001
  8.3028010e-001
  8.1391497e-001
  8.0518343e-001
  7.9967430e-001
  7.9239270e-001
  7.9419288e-001
  7.8990453e-001
  7.8596032e-001
  7.8830932e-001
  7.7955512e-001
  7.8264257e-001
  7.8041110e-001
  7.8448678e-001
  7.7480834e-001
  7.7179867e-001
  7.6924139e-001
  7.6454731e-001
  7.5522549e-001
  7.4848087e-001
  7.4998218e-001
  7.4199379e-001
  7.3188781e-001
  7.2192998e-001
  7.2428320e-001
  7.1979186e-001
  7.2412516e-001
  7.1209788e-001
  7.1021851e-001
  7.0455455e-001
  6.9085107e-001
  6.9471480e-001
  6.9181119e-001
  6.9429746e-001
  6.8019948e-001
  6.7579885e-001
  6.7372051e-001
  6.7247810e-001
  6.6759016e-001
  6.5972963e-001
  6.4988389e-001
  6.4762180e-001
  6.4928284e-001
  6.3339397e-001
  6.2963643e-001
  6.3069545e-001
  6.2340857e-001
  6.1455021e-001
  6.1443902e-001
  6.0764115e-001
  6.0222745e-001
  5.9850485e-001
  5.9244072e-001
  5.9621794e-001
  5.8558784e-001
  5.8356735e-001
  5.7741590e-001
  5.7556527e-001
  5.7074409e-001
  5.6276741e-001
  5.6406051e-001
  5.5081338e-001
  5.6052099e-001
  5.4459558e-001
  5.4186367e-001
  5.3843250e-001
  5.3627892e-001
  5.3666558e-001
  5.2605756e-001
  5.2658866e-001
  5.1989792e-001
  5.2125105e-001
  5.1590421e-001
  5.1769934e-001
  5.1530722e-001
  5.1159624e-001
  5.0572892e-001
  5.0930263e-001
  5.0236743e-001
  5.0016932e-001
  5.0166093e-001
  4.9672289e-001
  4.9462689e-001
  4.8727639e-001
  4.9206396e-001
  4.8774500e-001
  4.8813081e-001
  4.8479558e-001
  4.8973043e-001
  4.9004840e-001
  4.7769612e-001
  4.8126901e-001
  4.8237466e-001
  4.9090622e-001
  4.8449185e-001
  4.8844214e-001
  4.9096075e-001
  4.8851367e-001
  4.9064869e-001
  4.9632578e-001
  4.9890489e-001
  4.9350746e-001
  5.0251343e-001
  5.0387637e-001
  5.0587673e-001
  5.0721798e-001
  5.1448551e-001
  5.1660058e-001
  5.2326999e-001
  5.2590232e-001
  5.2813794e-001
  5.3685487e-001
  5.4051323e-001
  5.4617094e-001
  5.5003070e-001
  5.5941046e-001
  5.5985258e-001
  5.6636585e-001
  5.7575846e-001
  5.7605531e-001
  5.8864987e-001
  5.7914155e-001
  5.8852093e-001
  5.9428422e-001
  5.8840121e-001
  5.9708853e-001
  6.0053874e-001
  6.0523242e-001
  6.0287874e-001
  6.0886719e-001
  6.0863206e-001
  6.1320016e-001
  6.1512231e-001
  6.2908594e-001
  6.2795999e-001
  6.3353289e-001
  6.3841717e-001
  6.4287166e-001
  6.4512108e-001
  6.4770765e-001
  6.5437414e-001
  6.5407779e-001
  6.6357639e-001
  6.6591781e-001
  6.7296987e-001
  6.7809138e-001
  6.8796662e-001
  6.9386470e-001
  7.0575202e-001
  7.1197071e-001
  7.2056068e-001
  7.2854646e-001
  7.2878099e-001
  7.5365274e-001
  7.5612367e-001
  7.6494350e-001
  7.7631986e-001
  7.8227681e-001
  7.9128454e-001
  8.0314235e-001
  8.1286653e-001
  8.2284087e-001
  8.3364547e-001
  8.4264401e-001
  8.4688364e-001
  8.5858324e-001
  8.7551649e-001
  8.7573560e-001
  8.9138649e-001
  9.0358113e-001
  9.0757249e-001
  9.2822173e-001
  9.3580620e-001
  9.4997351e-001
  9.5259874e-001
  9.6655954e-001
  9.7702447e-001
  9.8635758e-001
  1.0039278e+000
  1.0163389e+000
  1.0313157e+000
  1.0352421e+000
  1.0490622e+000
  1.0606870e+000
  1.0731345e+000
  1.0828099e+000
  1.0932080e+000
  1.1058571e+000
  1.1218508e+000
  1.1342488e+000
  1.1364957e+000
  1.1498233e+000
  1.1670665e+000
  1.1805393e+000
  1.1890429e+000
  1.2013446e+000
  1.2059450e+000
  1.2213451e+000
  1.2239800e+000
  1.2357498e+000
  1.2460665e+000
  1.2543056e+000
  1.2684198e+000
  1.2684751e+000
  1.2840332e+000
  1.2940089e+000
  1.2993812e+000
  1.3087539e+000
  1.3168361e+000
  1.3243574e+000
  1.3324110e+000
  1.3387511e+000
  1.3451399e+000
  1.3616077e+000
  1.3624877e+000
  1.3743479e+000
  1.3756410e+000
  1.3891401e+000
  1.3968267e+000
  1.4035343e+000
  1.4161347e+000
  1.4242244e+000
  1.4332376e+000
  1.4288949e+000
  1.4439318e+000
  1.4481673e+000
  1.4550257e+000
  1.4566314e+000
  1.4596878e+000
  1.4728021e+000
  1.4720200e+000
  1.4743365e+000
  1.4819469e+000
  1.4824195e+000
  1.4873145e+000
  1.4915312e+000
  1.4916782e+000
  1.4875271e+000
  1.4875005e+000
  1.4837984e+000
  1.4887415e+000
  1.4826892e+000
  1.4888387e+000
  1.4829383e+000
  1.4816319e+000
  1.4846102e+000
  1.4799304e+000
  1.4769974e+000
  1.4773909e+000
  1.4772563e+000
  1.4660907e+000
  1.4696613e+000
  1.4625369e+000
  1.4662163e+000
  1.4581066e+000
  1.4545883e+000
  1.4492846e+000
  1.4481251e+000
  1.4491077e+000
  1.4450054e+000
  1.4375539e+000
  1.4305681e+000
  1.4303782e+000
  1.4165774e+000
  1.4194412e+000
  1.4160342e+000
  1.4127359e+000
  1.4094777e+000
  1.4115316e+000
  1.4015326e+000
  1.3960396e+000
  1.4000050e+000
  1.3931996e+000
  1.3970704e+000
  1.3927734e+000
  1.3843704e+000
  1.3827672e+000
  1.3797853e+000
  1.3782602e+000
  1.3723458e+000
  1.3806185e+000
  1.3708072e+000
  1.3690708e+000
  1.3596485e+000
  1.3676461e+000
  1.3588123e+000
  1.3658270e+000
  1.3502333e+000
  1.3506009e+000
  1.3530129e+000
  1.3505976e+000
  1.3508847e+000
  1.3520548e+000
  1.3563748e+000
  1.3500254e+000
  1.3469459e+000
  1.3471033e+000
  1.3529654e+000
  1.3550670e+000
  1.3468745e+000
  1.3514337e+000
  1.3510105e+000
  1.3517335e+000
  1.3456078e+000
  1.3493381e+000
  1.3565043e+000
  1.3598296e+000
  1.3549655e+000
  1.3567702e+000
  1.3586582e+000
  1.3563796e+000
  1.3628654e+000
  1.3633282e+000
  1.3671561e+000
  1.3691561e+000
  1.3665950e+000
  1.3638938e+000
  1.3687506e+000
  1.3759292e+000
  1.3703666e+000
  1.3748391e+000
  1.3716024e+000
  1.3774423e+000
  1.3734298e+000
  1.3676638e+000
  1.3699296e+000
  1.3725797e+000
  1.3708019e+000
  1.3700207e+000
  1.3688966e+000
  1.3632516e+000
  1.3724714e+000
  1.3713885e+000
  1.3726232e+000
  1.3637923e+000
  1.3611978e+000
  1.3633552e+000
  1.3625689e+000
  1.3612482e+000
  1.3580485e+000
  1.3639973e+000
  1.3593257e+000
  1.3563261e+000
  1.3468824e+000
  1.3499800e+000
  1.3539496e+000
  1.3480210e+000
  1.3457999e+000
  1.3446324e+000
  1.3466329e+000
  1.3353455e+000
  1.3342664e+000
  1.3343671e+000
  1.3400916e+000
  1.3376101e+000
  1.3284646e+000
  1.3273034e+000
  1.3275375e+000
  1.3269870e+000
  1.3109485e+000
  1.3257965e+000
  1.3181952e+000
  1.3203819e+000
  1.2987275e+000
  1.3081281e+000
  1.3060759e+000
  1.3040436e+000
  1.3014472e+000
  1.2915597e+000
  1.2960252e+000
  1.2875617e+000
  1.2913098e+000
  1.2913388e+000
  1.2907724e+000
  1.2883838e+000
  1.2752362e+000
  1.2664572e+000
  1.2671564e+000
  1.2808134e+000
  1.2870170e+000
  1.2950843e+000
  1.2926103e+000
  1.2744253e+000
  1.2487355e+000
  1.2504687e+000
  1.2386079e+000
  1.2397733e+000
  1.2402283e+000
  1.2380837e+000
  1.2470741e+000
  1.2469111e+000
  1.2544546e+000
  1.2405314e+000
  1.2320769e+000
  1.2339428e+000
  1.2313374e+000
  1.2284380e+000
  1.2399790e+000
  1.2407459e+000
  1.2435950e+000
  1.2446498e+000
  1.2363990e+000
  1.2356631e+000
  1.2151351e+000
  1.2048223e+000
  1.1971477e+000
  1.2024664e+000
  1.2071522e+000
  1.2000031e+000
  1.2014406e+000
  1.1935922e+000
  1.1981377e+000
  1.1858257e+000
  1.1843947e+000
  1.1751203e+000
  1.1772940e+000
  1.1746495e+000
  1.1810532e+000
  1.1851884e+000
  1.1879090e+000
  1.1922398e+000
  1.1807520e+000
  1.1764424e+000
  1.1647989e+000
  1.1666418e+000
  1.1593877e+000
  1.1588289e+000
  1.1579986e+000
  1.1588402e+000
  1.1560738e+000
  1.1495734e+000
  1.1511012e+000
  1.1414061e+000
  1.1418591e+000
  1.1353620e+000
  1.1379771e+000
  1.1380290e+000
  1.1377913e+000
  1.1390417e+000
  1.1430074e+000
  1.1408497e+000
  1.1371365e+000
  1.1323405e+000
  1.1287318e+000
  1.1286728e+000
  1.1316253e+000
  1.1229909e+000
  1.1289751e+000
  1.1269284e+000
  1.1267327e+000
  1.1250469e+000
  1.1253365e+000
  1.1251160e+000
  1.1255386e+000
  1.1256759e+000
  1.1161706e+000
  1.1179026e+000
  1.1218622e+000
  1.1250472e+000
  1.1141095e+000
  1.1222925e+000
  1.1158784e+000
  1.1128625e+000
  1.1035812e+000
  1.1051120e+000
  1.1030066e+000
  1.1032612e+000
  1.0984505e+000
  1.0971855e+000
  1.0973966e+000
  1.0850501e+000
  1.0872404e+000
  1.0824292e+000
  1.0901445e+000
  1.0841824e+000
  1.0809230e+000
  1.0704081e+000
  1.0699115e+000
  1.0666258e+000
  1.0597751e+000
  1.0528330e+000
  1.0430158e+000
  1.0405226e+000
  1.0204263e+000
  1.0250521e+000
  1.0178351e+000
  1.0125088e+000
  9.9837299e-001
  9.9256399e-001
  9.8282323e-001
  9.7093241e-001
  9.6701449e-001
  9.5769381e-001
  9.5470339e-001
  9.3689138e-001
  9.2479988e-001
  9.0920490e-001
  8.9548782e-001
  8.7436152e-001
  8.5976056e-001
  8.3914623e-001
  8.1472409e-001
  7.8850211e-001
  7.6719159e-001
  7.3964295e-001
  7.1586756e-001
  6.8969895e-001
  6.5464344e-001
  6.3022980e-001
  5.9704919e-001
  5.5252375e-001
  5.2653579e-001
  4.8391856e-001
  4.4722546e-001
  4.0349523e-001
  3.6433114e-001
  3.2882037e-001
  2.8668688e-001
  2.4830376e-001
  2.1198077e-001
  1.8583265e-001
  1.4690946e-001
  1.1458843e-001
  8.6035783e-002
  6.6718836e-002
  4.1723905e-002
  2.3528967e-002
  5.5321420e-003
 -1.8309348e-002
 -1.4789430e-002
 -3.4856059e-002
 -4.7758696e-002
 -6.8015435e-002
 -5.9451707e-002
 -5.2664118e-002
 -3.8633109e-002
 -2.8162828e-002
 -8.7279111e-003
  9.1377125e-003
  9.1261788e-003
  1.0012546e-002
  1.2030966e-002
  7.4227515e-003
 -3.0719565e-003
 -8.4818420e-003
 -7.1029998e-003
 -3.9439193e-003
  8.4246510e-004
 -1.3877634e-002
 -1.1141519e-002
 -2.5977182e-003
 -7.2967754e-003
 -1.1795330e-003
  9.4425191e-003
  1.1948326e-002
  7.6964544e-003
 -1.0382438e-003
 -1.0178509e-002
 -1.7685368e-002
 -1.4454187e-002
 -6.2064121e-003
 -6.2162066e-003
  4.2286340e-003
  8.8503159e-004
  9.6430728e-003
  8.5867239e-003
  9.8176804e-003
  5.1587744e-003
  2.7079284e-004
 -5.5108174e-003
 -1.2235453e-002
  3.4912913e-003
  4.4038771e-003
  8.9174697e-003
  1.0371608e-002
  6.9466374e-003
 -4.1519862e-004
 -3.4536937e-003
 -8.1513008e-003
 -1.0029704e-002
 -8.1748015e-003
 -7.3519115e-003
 -2.1047998e-003
 -5.5594350e-004
  9.4034675e-003
  4.1368326e-003
  2.5175242e-003
 -2.9412536e-003
 -2.9969423e-003
  2.8933588e-004
 -1.2818966e-003
  2.9689353e-003
  5.1194726e-003
  1.1325115e-002
  1.1909711e-002
  9.6202284e-003
  2.4342508e-003
 -3.9220985e-003
 -2.7006916e-003
 -3.4847574e-003
 -2.4910761e-003
 -6.8041443e-003
  7.9598164e-005
 -1.1382323e-002
 -9.1406188e-004
 -4.3613463e-003
  3.5631443e-003
 -3.9408079e-003
 -6.3747888e-003
  1.4915812e-003
 -5.2587734e-003
  1.5028037e-003
 -5.5901151e-003
  1.0945991e-002
  5.7948182e-003
  4.9311555e-004
  4.4447638e-003
  2.7665275e-003
  8.2673611e-004
 -7.9919787e-003
 -1.8159354e-003
 -3.2121889e-003
 -4.3601362e-004
 -5.7288972e-003
 -2.6455427e-003
  2.9409757e-003
 -1.0617640e-003
 -1.7859215e-003
 -9.4019684e-003
 -1.8462420e-003
 -6.8588793e-003
 -3.2733941e-004
 -3.5427077e-003
  6.0229822e-003
  2.7321574e-003
  2.5380354e-003
 -1.5056057e-003
 -1.5459682e-004
  3.1882200e-003
  1.9039168e-003
  5.0577561e-003
 -6.3708970e-003
  4.7741811e-003
 -4.7550895e-003
 -3.5951995e-003
 -8.9348178e-004
 -1.3297976e-003
 -1.8457512e-003
 -4.1020077e-003
 -6.2773371e-003
 -6.7533187e-003
  1.7593836e-003
  1.4929549e-003
  1.1888624e-003
  1.9353108e-003
  3.3971194e-003
  2.9577714e-003
  2.8388996e-003
 -2.8511528e-004
 -1.7626512e-003
  8.3145072e-003
 -2.1988648e-003
 -3.0867846e-003
 -1.8311035e-003
  4.3731863e-003
 -1.4414949e-004
 -6.0778304e-003
 -1.8721974e-003
 -3.0528434e-003
  2.7879148e-004
 -5.0802545e-003
 -4.9736783e-003
 -6.0287555e-003
  8.2438353e-003
 -1.6173449e-003
 -2.5915869e-003
  1.0675957e-003
 -2.7631446e-004
 -2.1061841e-003
 -3.9991520e-003
  9.2299884e-004
  4.5510206e-005
  4.6073953e-003
 -5.6234306e-004
  3.6315731e-003
  1.7402922e-003
  1.0729103e-003
 -4.5539858e-003
 -1.2131321e-003
 -1.8423299e-004
 -3.3337006e-003
  4.2270841e-003
 -5.0197349e-003
 -5.4912048e-005
  2.9954371e-003
 -6.3991173e-004
 -2.0341177e-004
  3.3915334e-003
  3.2166467e-003
  2.6314005e-003
  1.0658813e-003
 -3.8247768e-003
  4.4854925e-003
 -5.0427309e-003
 -4.4756859e-003
 -2.0749220e-004
  7.6251774e-004
  1.7639998e-003
 -2.6677326e-003
  7.9659383e-004
 -2.4945094e-003
  2.0109485e-003
 -9.1242398e-004
  7.0041195e-003
  1.4940793e-003
 -1.6633197e-003
 -1.4154029e-003
  1.7461741e-003
  8.7657383e-004
 -3.2468910e-003
  1.9881675e-003
 -8.1419022e-004
 -1.1872566e-003
 -1.7877363e-003
  3.1148792e-003
 -1.3928977e-004
 -1.7969538e-003
