# Supplementary material for: Effective Swimmer’s Action during the Grab Start Technique
Source: PLoS One. 2015 May 15;10(5):e0123001. doi: 10.1371/journal.pone.0123001 (PMC4433328; doi:10.1371/journal.pone.0123001)
Supplement: S1 Files — (ZIP) [file pone.0123001.s001.zip › S1 Files.txt/ao_gs/ao_gs2/aogs2.txt]

4.32739	-0.882568	1.43402	0.46875	0.315247	-1.25244	4.32678	-0.0704956	-0.0537109	-0.0012207	-0.00152588	858.448	-172.427	1043.33	68.5016	98.6666	-41.453
-1.68427	-0.87677	1.43524	0.465088	0.317688	-1.24695	4.32861	0.0506592	0.0366211	0.00183105	0.000915527	-331.306	-151.434	1041.08	66.2473	-2.32072	-57.599
-1.68671	-0.879211	1.43463	0.464783	0.314636	-1.25519	4.32922	-0.180664	0.072937	0	-0.000915527	-331.79	-151.896	1040.64	66.2491	-2.60747	-57.9596
-1.69434	-0.874939	1.44012	0.465088	0.318909	-1.25397	4.32892	0.0186157	0.0494385	0.0012207	0.00152588	-333.464	-151.038	1044.61	66.2125	-2.40496	-57.9725
-1.68549	-0.885315	1.43433	0.463562	0.314636	-1.25336	4.32678	-0.199585	0.0296021	-0.000915527	-0.00213623	-331.327	-153.045	1040.42	66.2083	-2.56627	-57.8203
-1.69037	-0.874939	1.43372	0.463867	0.318909	-1.25214	4.32922	-0.0473022	0.0689697	-0.000305176	0	-332.624	-151.087	1039.97	66.0756	-2.33364	-57.8703
-1.68182	-0.885315	1.43494	0.4599	0.317078	-1.25793	4.33044	-0.204773	0.0357056	0.000305176	-0.000610352	-330.646	-153.064	1040.86	65.7893	-2.30851	-58.0231
-1.68945	-0.885315	1.43524	0.464478	0.314331	-1.2561	4.32709	0.0262451	-0.0302124	-0.000915527	-0.00152588	-332.153	-153.029	1041.08	66.3111	-2.66142	-57.9594
-1.68335	-0.879211	1.43494	0.463867	0.317078	-1.24878	4.32953	-0.186768	0.110474	0.000915527	-0.000915527	-331.058	-151.9	1040.86	66.1468	-2.34764	-57.6583
-1.69037	-0.892639	1.43646	0.461426	0.31311	-1.25732	4.32861	0.00732422	-0.0131226	-0.000610352	-0.000915527	-332.098	-154.397	1041.96	66.0788	-2.75191	-57.9535
-1.68518	-0.890198	1.43372	0.463562	0.313721	-1.25458	4.32861	-0.103149	0.118408	0.00183105	0.000915527	-331.122	-153.966	1039.98	66.2866	-2.6218	-57.834
-1.69495	-0.886536	1.42975	0.461426	0.316162	-1.25977	4.32892	0.038147	0.0854492	0.000610352	-0.000305176	-333.212	-153.278	1037.1	65.9802	-2.60184	-58.1295
-1.69128	-0.879822	1.43707	0.464478	0.31311	-1.25183	4.33075	0.00793457	0.13092	0.00213623	0.00183105	-332.637	-151.978	1042.4	66.2229	-2.80249	-57.8101
-1.68549	-0.892639	1.42456	0.461121	0.308228	-1.25	4.32831	-0.188904	-0.0177002	-0.0012207	-0.000915527	-330.971	-154.472	1033.34	66.0491	-3.05251	-57.5809
-1.68701	-0.888672	1.43036	0.457764	0.310669	-1.25854	4.33075	0.0753784	0.131531	0.00183105	0.00152588	-331.509	-153.705	1037.53	65.598	-2.89863	-58.018
-1.68823	-0.890808	1.43005	0.461731	0.309753	-1.25031	4.33075	-0.138245	-0.0259399	0	0.000305176	-331.609	-154.088	1037.31	66.0877	-2.98347	-57.6258
-1.69434	-0.880432	1.43005	0.457458	0.313721	-1.25092	4.32953	0.140381	0.0897217	0.00274658	0.00244141	-333.137	-152.13	1037.3	65.4305	-2.79248	-57.7577
-1.69769	-0.891724	1.42822	0.462341	0.31189	-1.24603	4.32831	0.0939941	0.0872803	0.00152588	0.00152588	-333.41	-154.233	1035.98	66.1708	-2.96459	-57.4504
-1.69128	-0.88562	1.42792	0.457764	0.314636	-1.24756	4.33044	0.125427	0.085144	0.00152588	0.00183105	-332.331	-153.121	1035.76	65.5508	-2.64939	-57.5527
-1.68732	-0.887451	1.42639	0.456238	0.315552	-1.25519	4.33014	-0.00518799	0.0628662	0.00244141	0.00244141	-331.567	-153.496	1034.65	65.4053	-2.50883	-57.8788
-1.6861	-0.897827	1.42731	0.457458	0.314636	-1.24908	4.33105	0.116577	0.071106	0.000610352	0.000610352	-330.938	-155.431	1035.32	65.7132	-2.52811	-57.5094
-1.68701	-0.88623	1.42792	0.457153	0.314636	-1.23779	4.32983	0.0180054	0.107117	0.00244141	0.00366211	-331.346	-153.239	1035.75	65.4943	-2.56585	-57.0836
-1.68243	-0.895081	1.42853	0.45166	0.314331	-1.25549	4.33014	0.0549316	0.0286865	0	-0.000610352	-330.336	-154.936	1036.2	65.0052	-2.49844	-57.811
-1.69067	-0.882263	1.43158	0.453796	0.313416	-1.2381	4.33075	0.0479126	0.154724	0.00213623	0.00274658	-332.182	-152.468	1038.39	65.0448	-2.73419	-57.1358
-1.69342	-0.891418	1.43005	0.452271	0.314026	-1.24603	4.32861	0.0537109	0.167236	0.00213623	0.00152588	-332.521	-154.194	1037.29	65.0149	-2.7105	-57.4342
-1.68915	-0.889893	1.42609	0.453186	0.310059	-1.24237	4.32983	0.0759888	0.142822	0.00244141	0.00244141	-331.65	-153.939	1034.42	65.0979	-2.95872	-57.2551
-1.68823	-0.898743	1.42792	0.450745	0.31189	-1.24695	4.32709	0.143127	0.141907	0.00183105	0.00183105	-331.247	-155.598	1035.75	64.9597	-2.77264	-57.3949
-1.68579	-0.895691	1.42639	0.449829	0.316467	-1.24542	4.33197	0.142822	0.142517	0.00244141	0.00244141	-330.852	-155.043	1034.64	64.8073	-2.36936	-57.3498
-1.68823	-0.901794	1.42609	0.446472	0.314026	-1.24542	4.32892	0.0674438	0.0549316	0.000915527	0.000915527	-331.108	-156.185	1034.41	64.5207	-2.58534	-57.2971
-1.6922	-0.896301	1.42487	0.445251	0.309143	-1.23962	4.32953	0.072937	0.0775146	0.000915527	0.0012207	-331.956	-155.144	1033.51	64.2932	-3.05331	-57.0711
-1.6861	-0.913086	1.42303	0.441895	0.312195	-1.24451	4.32831	0.0415039	0.10376	0.00183105	0.00152588	-330.269	-158.33	1032.2	64.1798	-2.65749	-57.1452
-1.68396	-0.911255	1.41998	0.437622	0.310364	-1.24573	4.32953	0.0646973	0.00732422	0	0	-329.866	-158.018	1029.98	63.6626	-2.76953	-57.1987
-1.69312	-0.896912	1.42334	0.436096	0.309448	-1.24329	4.32983	0.0119019	0.127258	0.00213623	0.00213623	-332.092	-155.28	1032.39	63.255	-3.03492	-57.2256
-1.69159	-0.920715	1.41876	0.43335	0.308838	-1.24146	4.33044	0.0210571	0.0317383	0.000610352	-0.000305176	-330.988	-159.773	1029.08	63.3248	-2.98433	-56.9354
-1.6922	-0.913391	1.42029	0.427856	0.30304	-1.24847	4.32983	0.00457764	0.0793457	0.00183105	0.00152588	-331.355	-158.404	1030.17	62.5768	-3.48235	-57.3027
-1.69037	-0.914612	1.41998	0.431213	0.304871	-1.24329	4.33044	-0.0765991	0.0534058	-0.000305176	-0.00152588	-330.926	-158.631	1029.96	62.9821	-3.29976	-57.0559
-1.68945	-0.916443	1.41754	0.426636	0.310669	-1.23962	4.33014	-0.0286865	0.132446	0.00213623	0.00213623	-330.633	-158.993	1028.18	62.4896	-2.80358	-56.8737
-1.69312	-0.918579	1.41571	0.423889	0.309753	-1.24329	4.33075	-0.0170898	-0.0296021	-0.0012207	-0.00244141	-331.303	-159.4	1026.85	62.2081	-2.93258	-57.0288
-1.68457	-0.927124	1.41449	0.420227	0.305786	-1.24023	4.32983	-0.115662	0.119019	0.000610352	-0.000305176	-329.259	-161.037	1025.96	61.9299	-3.07595	-56.7809
-1.69128	-0.924683	1.41693	0.41626	0.305176	-1.24542	4.33075	-0.195618	0.0506592	-0.000305176	-0.00152588	-330.703	-160.555	1027.72	61.4333	-3.24582	-57.0544
-1.68732	-0.932922	1.41693	0.409546	0.301208	-1.24268	4.33044	-0.227356	0.0805664	0	-0.000915527	-329.56	-162.117	1027.7	60.7994	-3.46412	-56.8326
-1.69647	-0.926208	1.41968	0.404968	0.302429	-1.2381	4.33105	-0.0198364	0.12207	0.0012207	0.000305176	-331.511	-160.815	1029.67	60.1659	-3.53024	-56.699
-1.68915	-0.940552	1.41449	0.39917	0.300903	-1.24054	4.32983	-0.168457	0.0561523	0	-0.0012207	-329.575	-163.566	1025.91	59.7355	-3.48308	-56.6608
-1.68762	-0.922852	1.41876	0.39978	0.299072	-1.2381	4.33075	0.0738525	0.0518799	0.000610352	0	-329.806	-160.227	1029	59.5213	-3.65461	-56.6874
-1.6861	-0.931091	1.41541	0.391541	0.2948	-1.23108	4.32892	-0.0848389	0.043335	-0.000305176	-0.000610352	-329.071	-161.798	1026.55	58.7138	-3.93202	-56.2692
-1.68732	-0.937805	1.41479	0.393066	0.298462	-1.23596	4.32861	0.0234985	0.138855	0.00152588	0.000915527	-329.189	-163.059	1026.12	58.9948	-3.64511	-56.4534
-1.68823	-0.93689	1.41571	0.383606	0.29541	-1.24176	4.32922	-0.325623	-0.0415039	-0.00183105	-0.00335693	-329.387	-162.898	1026.76	57.8962	-3.90321	-56.7134
-1.68488	-0.941162	1.40869	0.379333	0.296021	-1.2439	4.33105	0.0558472	0.147095	0.00213623	0.0012207	-328.561	-163.757	1021.67	57.4779	-3.78092	-56.7586
-1.69525	-0.941772	1.40839	0.376892	0.296326	-1.24329	4.33136	-0.13031	-0.0216675	-0.000610352	-0.00152588	-330.571	-163.842	1021.44	57.2057	-3.92579	-56.7509
-1.68854	-0.952454	1.41266	0.369568	0.297241	-1.24207	4.32892	0.106506	0.0979614	0.00274658	0.00152588	-328.865	-165.85	1024.52	56.5409	-3.69993	-56.5855
-1.69098	-0.946045	1.41083	0.365295	0.296631	-1.25183	4.32953	-0.0540161	0.0289917	0.000305176	-0.000305176	-329.622	-164.668	1023.19	55.9467	-3.81225	-57.0875
-1.68854	-0.952759	1.40594	0.36438	0.295715	-1.24115	4.32526	0.151978	0.0909424	0.00183105	0.000915527	-328.774	-165.951	1019.65	55.9538	-3.8134	-56.5253
-1.68488	-0.956726	1.41174	0.354614	0.296021	-1.23535	4.33075	-0.0402832	0.0299072	0.0012207	0.00152588	-327.812	-166.68	1023.83	54.9019	-3.70038	-56.2076
-1.68732	-0.969543	1.40625	0.35614	0.292053	-1.24512	4.33075	0.137939	0.112	0.00152588	0.000915527	-327.98	-169.113	1019.86	55.2803	-4.03356	-56.5512
-1.68976	-0.970764	1.40869	0.348511	0.295105	-1.23657	4.32983	0.0793457	0.0967407	0.00213623	0.0012207	-328.296	-169.321	1021.61	54.4281	-3.80942	-56.1513
-1.69067	-0.973206	1.40839	0.345154	0.294189	-1.23138	4.32953	0.0500488	0.0463867	0.000915527	-0.000305176	-328.31	-169.776	1021.38	54.0843	-3.88262	-55.8874
-1.68823	-0.975952	1.40808	0.340271	0.296021	-1.2439	4.33044	0.0692749	0.13092	0.00244141	0.00366211	-327.863	-170.321	1021.15	53.5678	-3.69247	-56.4347
-1.68579	-0.976868	1.40839	0.336609	0.295105	-1.2326	4.33014	0.09552	0.0106812	-0.000305176	-0.000915527	-327.188	-170.492	1021.36	53.1669	-3.70759	-55.8918
-1.68396	-0.997925	1.41327	0.32959	0.293274	-1.23352	4.33014	0.0704956	0.134888	0.00335693	0.00366211	-326.141	-174.426	1024.89	52.7016	-3.75758	-55.7495
-1.69098	-0.999756	1.41144	0.332947	0.290833	-1.24268	4.328	0.108948	0.0463867	-0.000305176	-0.00152588	-327.585	-174.762	1023.58	53.1112	-4.07888	-56.1749
-1.68823	-1.00616	1.41113	0.321045	0.292969	-1.23291	4.32922	0.127258	0.1651	0.00366211	0.00396729	-326.652	-175.979	1023.33	51.8559	-3.8195	-55.6526
-1.69373	-1.00189	1.41602	0.325012	0.299988	-1.23779	4.33075	0.125732	-0.00946045	-0.000610352	-0.0012207	-328.014	-175.133	1026.88	52.2375	-3.37003	-55.9522
-1.68976	-1.0144	1.41205	0.323181	0.290833	-1.23871	4.33136	0.0567627	0.115662	0.00213623	0.00274658	-326.774	-177.516	1024	52.2306	-4.00152	-55.8572
-1.68915	-1.00311	1.41296	0.317078	0.296021	-1.22894	4.32983	0.145264	0.104065	0.00213623	0.00152588	-326.876	-175.395	1024.64	51.3534	-3.59032	-55.4992
-1.69891	-1.01196	1.41174	0.309753	0.294495	-1.23108	4.33014	0.0839233	0.0952148	0.000915527	0.000610352	-328.494	-177.04	1023.74	50.6547	-3.8453	-55.5391
-1.69159	-1.02417	1.41449	0.314331	0.285339	-1.22223	4.33044	0.0363159	0.0326538	0.000305176	0	-326.556	-179.32	1025.74	51.3779	-4.42089	-54.9994
-1.69556	-1.03027	1.41479	0.30365	0.292664	-1.22833	4.33136	0.0985718	0.0506592	0.000305176	0.000305176	-327.187	-180.47	1025.95	50.2517	-3.87468	-55.2452
-1.69281	-1.03088	1.41388	0.301819	0.291443	-1.2326	4.32892	0.0717163	0.050354	0.0012207	0.0012207	-326.652	-180.606	1025.29	50.052	-3.92656	-55.4247
-1.68915	-1.03516	1.41418	0.299377	0.293274	-1.22406	4.32831	0.0445557	0.057373	0.000305176	-0.000305176	-325.687	-181.411	1025.5	49.8444	-3.69467	-54.9858
-1.69556	-1.04645	1.41602	0.297546	0.290527	-1.23444	4.33136	0.0628662	0.0863647	0.00244141	0.00213623	-326.706	-183.509	1026.83	49.8117	-3.99912	-55.385
-1.69678	-1.04187	1.4151	0.296326	0.291443	-1.22345	4.32892	0.0384521	-0.0247192	-0.000610352	-0.0012207	-326.953	-182.642	1026.16	49.6009	-3.9472	-54.9168
-1.69464	-1.05316	1.41022	0.291443	0.292053	-1.23077	4.32953	0.0982666	0.0881958	0.00213623	0.00244141	-326.215	-184.807	1022.62	49.2236	-3.83002	-55.1494
-1.69922	-1.0495	1.41541	0.283203	0.292358	-1.23352	4.32861	-0.0180054	-0.0283813	-0.000915527	-0.000915527	-327.23	-184.09	1026.36	48.2194	-3.88716	-55.3126
-1.69189	-1.0556	1.41144	0.282288	0.290527	-1.2262	4.32953	0.0131226	0.0952148	0.00244141	0.00183105	-325.473	-185.274	1023.48	48.2172	-3.88485	-54.8962
-1.69006	-1.06384	1.41144	0.275269	0.287781	-1.2326	4.33044	-0.0454712	0.0170898	-0.000305176	-0.0012207	-324.865	-186.84	1023.47	47.5457	-4.0492	-55.1059
-1.69281	-1.06201	1.41235	0.27771	0.289612	-1.23505	4.33075	-0.045166	0.0997925	0.00244141	0.00152588	-325.525	-186.482	1024.14	47.7941	-3.95876	-55.249
-1.69525	-1.06598	1.41357	0.272217	0.290833	-1.22742	4.32922	-0.0308228	-0.0106812	0	0	-325.767	-187.21	1025.01	47.2303	-3.87707	-54.867
-1.6922	-1.06934	1.41541	0.265198	0.287476	-1.23169	4.33014	-0.0302124	0.0650024	0.000915527	0	-325.049	-187.852	1026.33	46.4809	-4.08232	-55.0143
-1.68945	-1.08093	1.41388	0.262756	0.286255	-1.23627	4.33044	-0.0234985	0.0201416	0.000610352	0.000305176	-324.169	-190.051	1025.22	46.3879	-4.10222	-55.1176
-1.69189	-1.07849	1.41235	0.259094	0.286255	-1.23169	4.32922	-0.0500488	0.00732422	0	-0.000915527	-324.642	-189.594	1024.11	45.9305	-4.1414	-54.9263
-1.69159	-1.08521	1.41449	0.255432	0.28595	-1.23199	4.32861	0.0271606	0.111084	0.000915527	0	-324.357	-190.847	1025.65	45.6191	-4.13811	-54.8815
-1.68945	-1.08124	1.409	0.254211	0.282288	-1.22864	4.33075	-0.169678	0.0247192	-0.000610352	-0.00183105	-323.968	-190.139	1021.66	45.4181	-4.40219	-54.7387
-1.68823	-1.09314	1.41235	0.246277	0.283508	-1.23352	4.32983	0.027771	0.0393677	0.0012207	0.000610352	-323.377	-192.37	1024.09	44.7003	-4.24558	-54.8598
-1.69189	-1.08215	1.41479	0.248718	0.284729	-1.22528	4.33044	-0.180359	0.0366211	0	-0.000915527	-324.38	-190.274	1025.85	44.8035	-4.2361	-54.5853
-1.69373	-1.09619	1.41022	0.245667	0.284424	-1.22986	4.32861	0.151978	0.119324	0.00274658	0.00244141	-324.318	-192.933	1022.53	44.6791	-4.25106	-54.6801
-1.68457	-1.0907	1.41144	0.238342	0.282898	-1.23566	4.33075	-0.144348	-0.0149536	-0.000305176	-0.0012207	-322.691	-191.943	1023.4	43.7542	-4.23261	-54.9561
-1.69037	-1.10321	1.41022	0.235901	0.286255	-1.23535	4.33044	-0.0198364	0.135498	0.00152588	0.0012207	-323.441	-194.279	1022.52	43.6746	-4.02109	-54.8595
-1.69128	-1.10016	1.41083	0.232544	0.283203	-1.23138	4.32953	-0.0930786	0.0311279	-0.000305176	-0.000610352	-323.632	-193.7	1022.95	43.2421	-4.28313	-54.6927
-1.68732	-1.10687	1.4151	0.231323	0.284119	-1.2323	4.32892	-0.0274658	0.0900269	0.00152588	0.00183105	-322.662	-194.95	1026.05	43.2105	-4.12393	-54.6737
-1.68793	-1.11237	1.41205	0.226135	0.281067	-1.22711	4.32739	-0.00183105	0.0744629	0.0012207	0.000915527	-322.486	-195.996	1023.82	42.7069	-4.35231	-54.3751
-1.68701	-1.11206	1.40961	0.219116	0.281677	-1.24084	4.33014	0.0714111	0.085144	0.00152588	0.000915527	-322.42	-195.98	1022.05	41.8967	-4.29293	-55.0006
-1.68945	-1.11664	1.40503	0.219116	0.281982	-1.23322	4.32922	-0.0506592	0.0485229	0.0012207	0.000915527	-322.655	-196.847	1018.73	41.9721	-4.28821	-54.6142
-1.67786	-1.11145	1.41296	0.216064	0.278931	-1.22589	4.32983	-0.093689	0.0823975	0.000610352	0.000305176	-320.428	-195.864	1024.47	41.5433	-4.34459	-54.2817
-1.68274	-1.12732	1.40778	0.211792	0.275879	-1.23047	4.32861	-0.0991821	0.0860596	0.00213623	0.00244141	-320.888	-198.861	1020.71	41.3079	-4.62498	-54.3619
-1.67786	-1.12579	1.40808	0.207825	0.279236	-1.23566	4.33136	-0.00823975	0.00305176	0.000305176	0	-320.021	-198.601	1020.92	40.8298	-4.27757	-54.6033
-1.68335	-1.13037	1.39923	0.20813	0.279846	-1.23993	4.32861	-0.0741577	0.118408	0.00213623	0.0012207	-320.987	-199.495	1014.52	40.9372	-4.31028	-54.7735
-1.68793	-1.13281	1.40808	0.2005	0.278931	-1.23077	4.33105	0.0140381	0.0137329	0.000610352	0.000915527	-321.684	-199.888	1020.9	40.103	-4.43844	-54.3378
-1.68732	-1.14044	1.40472	0.19928	0.2771	-1.22772	4.32892	0.0109863	0.0927734	0.00244141	0.00244141	-321.259	-201.336	1018.47	40.0873	-4.54856	-54.125
-1.67816	-1.13556	1.40594	0.196838	0.275574	-1.22986	4.32953	-0.0357056	0.0405884	0.000305176	0.000305176	-319.603	-200.45	1019.35	39.7316	-4.53058	-54.2329
-1.68396	-1.13831	1.40472	0.197754	0.276184	-1.23535	4.32922	-0.0210571	0.127869	0.00244141	0.00274658	-320.735	-200.957	1018.47	39.8777	-4.57719	-54.4821
-1.68182	-1.13831	1.40411	0.195618	0.276794	-1.22223	4.32861	-0.0317383	0.0286865	0.000305176	0.000610352	-320.143	-200.956	1018.02	39.6371	-4.47722	-53.8673
-1.69067	-1.14655	1.40564	0.191956	0.273438	-1.22284	4.32922	-0.0665283	0.123596	0.000915527	0.000610352	-321.608	-202.468	1019.11	39.3476	-4.86919	-53.8421
-1.6861	-1.13983	1.40442	0.188904	0.278015	-1.22833	4.33014	0.0152588	0.0357056	0.000305176	0	-320.973	-201.242	1018.23	38.891	-4.44462	-54.1431
-1.68854	-1.13922	1.4093	0.187073	0.274048	-1.22681	4.33075	0.0576782	0.0415039	0.000610352	0.000305176	-321.442	-201.093	1021.75	38.6705	-4.80398	-54.077
-1.68823	-1.14685	1.40503	0.184631	0.274963	-1.22894	4.32831	0.0238037	0.0946045	0.000915527	0.000305176	-321.141	-202.553	1018.66	38.5142	-4.70164	-54.1086
-1.67755	-1.15173	1.40259	0.184326	0.273438	-1.22498	4.32831	0.0765991	0.0866699	0.0012207	0.0012207	-318.809	-203.513	1016.9	38.5621	-4.62599	-53.8509
-1.68793	-1.15784	1.40259	0.178833	0.273743	-1.23322	4.33075	0.0320435	0.083313	0.00152588	0.000915527	-320.732	-204.639	1016.89	38.0269	-4.75999	-54.2043
-1.68365	-1.15295	1.40106	0.177612	0.272522	-1.22681	4.33014	0.083313	0.117798	0.000915527	0.000610352	-319.942	-203.741	1015.77	37.8118	-4.79243	-53.9304
-1.68091	-1.15906	1.40198	0.174255	0.271606	-1.22986	4.32922	-0.00671387	0.138245	0.00213623	0.00213623	-319.219	-204.897	1016.44	37.5258	-4.80154	-54.009
-1.6864	-1.15936	1.39709	0.168762	0.26825	-1.21521	4.33044	0.00427246	0.0817871	0.00152588	0.000305176	-320.048	-204.954	1012.87	36.905	-5.14184	-53.3256
-1.68671	-1.15601	1.39832	0.165405	0.270691	-1.22528	4.3277	0.0466919	0.0976563	0.0012207	0.000305176	-320.325	-204.333	1013.75	36.4646	-4.9661	-53.8213
-1.69312	-1.16089	1.39313	0.160828	0.270691	-1.21735	4.33105	0.0482178	-0.00366211	0.000610352	0.000305176	-321.295	-205.253	1009.98	36.0203	-5.04608	-53.4221
-1.68701	-1.16852	1.3974	0.163269	0.26947	-1.22162	4.32983	-0.0219727	0.0674438	0.00213623	0.00183105	-319.928	-206.68	1013.09	36.4221	-5.02749	-53.5453
-1.68701	-1.16852	1.39191	0.159912	0.270081	-1.23108	4.33075	0.144043	0.0341797	0.000610352	0.000305176	-319.998	-206.726	1009.11	36.0369	-4.9822	-53.9755
-1.68823	-1.16241	1.39374	0.149841	0.271912	-1.22803	4.32892	-0.0930786	0.0994873	0.00213623	0.0012207	-320.338	-205.579	1010.41	34.787	-4.85882	-53.8794
-1.68671	-1.16791	1.39496	0.148926	0.269775	-1.22986	4.33075	0.154114	0.043335	0.0012207	0.00183105	-319.874	-206.609	1011.29	34.7703	-4.99013	-53.9106
-1.68549	-1.17065	1.39374	0.153198	0.272827	-1.22864	4.33228	-0.00823975	0.0537109	0.000610352	-0.000915527	-319.574	-207.128	1010.42	35.304	-4.71988	-53.8397
-1.69617	-1.16638	1.39435	0.141907	0.267944	-1.22528	4.33075	0.101318	0.100403	0.00213623	0.00152588	-321.678	-206.3	1010.83	33.9414	-5.28837	-53.7234
-1.69006	-1.17157	1.39343	0.143433	0.26825	-1.22711	4.32953	-0.220337	-0.00854492	-0.000915527	-0.00183105	-320.339	-207.297	1010.17	34.2007	-5.14956	-53.7514
-1.68671	-1.18073	1.39526	0.137329	0.270386	-1.23901	4.32892	0.0405884	0.123901	0.00152588	0.0012207	-319.505	-209.035	1011.5	33.6476	-4.89961	-54.2168
-1.69037	-1.1795	1.38916	0.135498	0.266418	-1.22803	4.32953	-0.100098	0.0344849	0	-0.00152588	-320.081	-208.818	1007.06	33.4211	-5.26995	-53.7126
-1.68793	-1.17401	1.39557	0.132446	0.267944	-1.23016	4.33044	0.0930786	0.128174	0.00244141	0.00274658	-319.805	-207.768	1011.7	32.9829	-5.12176	-53.8538
-1.68365	-1.17645	1.39252	0.129089	0.26825	-1.23016	4.32892	-0.12085	0.017395	-0.000915527	-0.00213623	-318.849	-208.261	1009.48	32.6399	-5.01376	-53.8162
-1.68243	-1.16943	1.39557	0.13031	0.267639	-1.23047	4.33228	0.0671387	0.154419	0.00274658	0.00152588	-318.847	-206.931	1011.69	32.6665	-5.06475	-53.8866
-1.6861	-1.18286	1.39252	0.122375	0.264587	-1.23688	4.33075	-0.178833	-0.0445557	-0.000915527	-0.00244141	-319.145	-209.47	1009.47	31.9726	-5.32952	-54.0649
-1.68243	-1.17676	1.39099	0.120239	0.260925	-1.23993	4.33014	-0.0396729	0.078125	0.000915527	0.0012207	-318.606	-208.353	1008.36	31.6308	-5.57986	-54.2337
-1.68182	-1.18622	1.39099	0.116272	0.263977	-1.24054	4.32892	-0.22583	0.0302124	0.000305176	0.000305176	-318.186	-210.134	1008.36	31.3291	-5.29312	-54.185
-1.68243	-1.19415	1.38916	0.112915	0.267639	-1.24115	4.328	-0.0143433	0.0701904	0.00152588	0.0012207	-318.056	-211.634	1007.03	31.0726	-4.9825	-54.1527
-1.68457	-1.18927	1.38885	0.104675	0.262146	-1.24329	4.33014	-0.327148	0.0863647	0.000915527	0	-318.567	-210.727	1006.78	30.0506	-5.46651	-54.2741
-1.68091	-1.1908	1.38824	0.105286	0.258484	-1.24237	4.33014	-0.0457764	0.114441	0.0012207	0.000305176	-317.767	-211.026	1006.34	30.1462	-5.69469	-54.2019
-1.67969	-1.19751	1.3916	0.101624	0.258484	-1.24481	4.33044	-0.141296	0.0946045	0.00244141	0.00274658	-317.332	-212.277	1008.77	29.8344	-5.65373	-54.2551
-1.68243	-1.20209	1.38641	0.098877	0.261536	-1.24939	4.32922	-0.039978	0.0637817	0.000610352	0.000915527	-317.764	-213.164	1005.02	29.5929	-5.44145	-54.4361
-1.68335	-1.20911	1.38611	0.0912476	0.262146	-1.24054	4.33044	-0.249939	0.147705	0.00244141	0.00213623	-317.57	-214.479	1004.78	28.8348	-5.37047	-53.9634
-1.67389	-1.21002	1.38306	0.0854492	0.259399	-1.24695	4.32892	-0.0518799	0.0350952	0.000915527	0.0012207	-315.677	-214.713	1002.56	28.1881	-5.42811	-54.2109
-1.68335	-1.21399	1.38763	0.0894165	0.263977	-1.24298	4.33075	-0.177307	0.160522	0.00213623	0.00213623	-317.449	-215.39	1005.88	28.7029	-5.20977	-54.0396
-1.67847	-1.21338	1.3858	0.0836182	0.255432	-1.24176	4.32922	-0.151672	0.0762939	0.000305176	0.000305176	-316.394	-215.308	1004.54	28.0319	-5.80816	-53.9474
-1.6861	-1.21979	1.38672	0.0790405	0.264893	-1.25061	4.33075	-0.00213623	0.142822	0.00183105	0.00244141	-317.83	-216.495	1005.2	27.6069	-5.16073	-54.3408
-1.67969	-1.21429	1.3855	0.0750732	0.26001	-1.24634	4.33014	-0.12146	0.141602	0.0012207	0.0012207	-316.623	-215.494	1004.3	27.0679	-5.45233	-54.1536
-1.68762	-1.22101	1.38702	0.0698853	0.262451	-1.24664	4.32983	0.015564	0.127258	0.00183105	0.00183105	-317.97	-216.725	1005.4	26.5797	-5.36495	-54.1346
-1.67633	-1.22192	1.38458	0.0634766	0.259399	-1.25275	4.32739	-0.00762939	0.0253296	0.000610352	0.0012207	-315.708	-216.963	1003.62	25.8636	-5.41546	-54.362
-1.67694	-1.23535	1.38367	0.0628662	0.26001	-1.24634	4.32953	0.134583	0.0506592	0.000305176	0.000305176	-315.331	-219.476	1002.96	26.011	-5.33131	-53.9582
-1.68182	-1.22803	1.39038	0.0567627	0.257568	-1.24451	4.33075	-0.0390625	0.0717163	0.00152588	0.000915527	-316.473	-218.055	1007.8	25.193	-5.62343	-53.9383
-1.67786	-1.23352	1.38367	0.0585938	0.256653	-1.24298	4.33075	0.107117	0.0125122	0	-0.000915527	-315.481	-219.131	1002.95	25.4933	-5.61378	-53.8075
-1.68579	-1.23138	1.38947	0.0509644	0.253601	-1.25275	4.32892	0.00213623	0.0979614	0.0012207	0.00152588	-317.185	-218.693	1007.12	24.5808	-6.00042	-54.2863
-1.67297	-1.24817	1.38947	0.0506592	0.255127	-1.24939	4.33014	0.130615	-0.0338745	-0.0012207	-0.00183105	-314.093	-221.877	1007.14	24.8199	-5.6105	-53.963
-1.68182	-1.23749	1.38519	0.0454712	0.256042	-1.25122	4.32983	0.0204468	0.0827026	0.00183105	0.00244141	-316.15	-219.88	1004.02	24.0528	-5.71114	-54.1501
-1.67755	-1.2619	1.38611	0.0408936	0.256348	-1.25854	4.32861	0.0790405	0.00793457	-0.000915527	-0.0012207	-314.604	-224.478	1004.7	23.9207	-5.54665	-54.275
-1.67297	-1.26038	1.38672	0.0341797	0.256042	-1.25702	4.32831	0.107117	0.110168	0.00183105	0.00152588	-313.681	-224.211	1005.12	23.1298	-5.48942	-54.1954
-1.67755	-1.25824	1.38885	0.03479	0.255737	-1.25061	4.32739	-0.000915527	0.0167847	-0.000305176	-0.000915527	-314.588	-223.776	1006.67	23.165	-5.59226	-53.9306
-1.66962	-1.2619	1.38702	0.0305176	0.255432	-1.25488	4.33044	0.12146	0.112915	0.000915527	0.000305176	-312.915	-224.509	1005.34	22.7368	-5.47145	-54.0693
-1.6745	-1.27136	1.38763	0.0262451	0.252686	-1.25732	4.32892	0.0839233	0.045166	0	-0.000915527	-313.574	-226.27	1005.77	22.398	-5.74489	-54.1079
-1.67267	-1.27014	1.3858	0.0265503	0.249939	-1.24664	4.32983	-0.000610352	0.103455	0.00183105	0.000915527	-313.104	-226.045	1004.44	22.4165	-5.92833	-53.6117
-1.67755	-1.2677	1.38977	0.0250244	0.254517	-1.25366	4.32892	0.0424194	0.0512695	0.000305176	-0.000610352	-314.258	-225.56	1007.31	22.1991	-5.65511	-53.9805
-1.67175	-1.28632	1.38794	0.0204468	0.250244	-1.25488	4.33014	-0.0146484	0.0558472	0.000610352	-0.00152588	-312.483	-229.085	1005.99	21.9762	-5.84326	-53.8538
-1.67908	-1.28845	1.39008	0.0106812	0.253601	-1.24969	4.32831	0.0216675	0.0476074	0.000915527	0.000915527	-313.762	-229.456	1007.51	20.8922	-5.67475	-53.6127
-1.66687	-1.28235	1.38916	0.0112915	0.250244	-1.26068	4.33075	-0.118713	0.0119019	-0.000610352	-0.00152588	-311.649	-228.369	1006.85	20.8651	-5.76753	-54.13
-1.67145	-1.29272	1.39099	0.00823975	0.251465	-1.25977	4.32861	0.122375	0.117798	0.00213623	0.0012207	-312.213	-230.291	1008.18	20.6813	-5.71274	-54.0162
-1.67053	-1.30127	1.39221	0.00579834	0.251465	-1.25275	4.33014	0.0595093	0.032959	0.000305176	-0.000610352	-311.67	-231.884	1009.06	20.5409	-5.66373	-53.6176
-1.67572	-1.29669	1.39435	0.000610352	0.248413	-1.26282	4.33075	0.00732422	0.0857544	0.000610352	-0.000915527	-312.914	-231.015	1010.59	19.8698	-6.01345	-54.123
-1.6748	-1.30341	1.39343	0.000305176	0.25116	-1.27136	4.328	-0.0650024	0.0189209	0	-0.000610352	-312.633	-232.291	1009.94	19.9412	-5.76546	-54.4662
-1.67969	-1.30951	1.39435	-0.00671387	0.247498	-1.25122	4.32831	-0.0823975	0.0714111	0.000305176	-0.0012207	-313.106	-233.401	1010.57	19.2394	-6.09778	-53.4821
-1.67542	-1.31012	1.39374	-0.00671387	0.245667	-1.25305	4.33044	-0.0720215	0.0723267	0.000305176	0.000305176	-312.251	-233.534	1010.13	19.2501	-6.17295	-53.5458
-1.67419	-1.31378	1.39496	-0.0119019	0.248718	-1.26038	4.32983	-0.0292969	0.126038	0.00152588	0.000610352	-311.966	-234.233	1011.01	18.714	-5.89768	-53.8524
-1.67694	-1.3031	1.39557	-0.00793457	0.247498	-1.25641	4.32922	0.0949097	0.0323486	0.000305176	0.000610352	-312.819	-232.209	1011.45	18.9962	-6.07361	-53.7659
-1.67603	-1.31378	1.39435	-0.0177002	0.241089	-1.25946	4.32831	-0.158997	0.101929	0.000610352	-0.000305176	-312.234	-234.237	1010.55	18.0505	-6.53425	-53.7906
-1.67755	-1.32019	1.39343	-0.0177002	0.250549	-1.26068	4.33075	-0.109253	0.083313	0.000305176	-0.000305176	-312.397	-235.44	1009.9	18.153	-5.78184	-53.8189
-1.67297	-1.32782	1.39221	-0.0231934	0.247498	-1.25916	4.32831	-0.133972	0.065918	0.000305176	0.000305176	-311.176	-236.897	1009	17.649	-5.92029	-53.6594
-1.67389	-1.33057	1.39252	-0.0274658	0.248718	-1.25641	4.32892	-0.00335693	0.0726318	0.000915527	0.000610352	-311.217	-237.41	1009.22	17.2048	-5.82222	-53.5099
-1.67908	-1.3327	1.39435	-0.0286865	0.247803	-1.2558	4.32953	-0.0610352	0.0448608	0.000305176	0.000610352	-312.163	-237.783	1010.54	17.0978	-5.97545	-53.4764
-1.66962	-1.33392	1.39832	-0.0341797	0.243835	-1.2616	4.32983	-0.0650024	0.085144	0.000915527	0.000305176	-310.277	-238.034	1013.4	16.4897	-6.1317	-53.6965
-1.6748	-1.3327	1.39191	-0.0363159	0.245972	-1.26495	4.32953	0.00427246	0.0390625	0.000610352	0.000915527	-311.353	-237.831	1008.76	16.2247	-6.05	-53.8725
-1.67511	-1.34094	1.39404	-0.038147	0.244751	-1.26038	4.32739	-0.138245	0.155029	0.00244141	0.00213623	-311.091	-239.36	1010.3	16.1481	-6.12377	-53.5915
-1.67938	-1.34308	1.39435	-0.0436401	0.244446	-1.25885	4.32953	0.0210571	-0.0222778	0.000610352	0.000915527	-311.813	-239.75	1010.51	15.5532	-6.20637	-53.5077
-1.66992	-1.36078	1.39282	-0.0448608	0.239868	-1.25793	4.32861	0.0216675	0.0265503	0	-0.000915527	-309.341	-243.107	1009.41	15.701	-6.362	-53.2836
-1.67145	-1.35345	1.39557	-0.0485229	0.238953	-1.2561	4.32983	-0.0234985	-0.00976563	0.000610352	0	-309.829	-241.717	1011.39	15.164	-6.47688	-53.2578
-1.67633	-1.35681	1.39374	-0.0540161	0.241699	-1.25519	4.32983	0.115051	0.0518799	0.0012207	0.0012207	-310.648	-242.346	1010.05	14.5887	-6.32097	-53.1989
-1.67358	-1.35803	1.39435	-0.0512695	0.239868	-1.26312	4.32983	0.112305	0.0405884	0.0012207	0.000915527	-310.173	-242.586	1010.5	14.9213	-6.42927	-53.5487
-1.67969	-1.35773	1.39679	-0.0598145	0.240479	-1.25427	4.32861	0.0314331	0.0967407	0.000915527	-0.000305176	-311.237	-242.496	1012.24	13.9389	-6.46609	-53.1505
-1.67542	-1.37054	1.39923	-0.0610352	0.236511	-1.26038	4.32922	0.111084	0.0616455	0.00152588	0.00152588	-310.045	-244.907	1014.02	14.0045	-6.68139	-53.3092
-1.68182	-1.36993	1.39282	-0.0619507	0.233459	-1.25397	4.33014	-0.00183105	0.101318	0.000305176	-0.000305176	-311.209	-244.801	1009.36	13.8907	-7.02789	-53.0223
-1.68152	-1.37421	1.39343	-0.0646973	0.238037	-1.25366	4.32953	0.169983	0.114441	0.00244141	0.00244141	-311.019	-245.603	1009.81	13.6453	-6.63911	-52.9795
-1.67877	-1.37421	1.40015	-0.0680542	0.237427	-1.25275	4.32892	-0.0463867	-0.00274658	-0.0012207	-0.00183105	-310.464	-245.578	1014.66	13.2611	-6.63869	-52.9294
-1.66687	-1.38855	1.39771	-0.071106	0.236511	-1.2561	4.33014	0.14801	0.101013	0.0012207	0.00213623	-307.666	-248.326	1012.9	13.1455	-6.47005	-52.9282
-1.68457	-1.37604	1.40045	-0.0765991	0.236206	-1.25916	4.33014	-0.017395	0.00976563	-0.000915527	-0.00213623	-311.564	-245.918	1014.86	12.3099	-6.82537	-53.2133
-1.67999	-1.38184	1.39954	-0.0750732	0.237732	-1.25885	4.33044	0.0726318	0.0866699	0.0012207	0.00152588	-310.489	-247.023	1014.21	12.5791	-6.61033	-53.1443
-1.68152	-1.38184	1.40442	-0.0750732	0.233154	-1.25671	4.32922	0.0109863	0.0158691	-0.000915527	-0.00152588	-310.761	-246.988	1017.74	12.5783	-7.00317	-53.0437
-1.68121	-1.39679	1.40167	-0.0784302	0.231628	-1.25488	4.32678	0.06073	0.110474	0.00152588	0.0012207	-310.171	-249.808	1015.75	12.4354	-7.07174	-52.8272
-1.6745	-1.39282	1.39984	-0.0839233	0.232849	-1.26007	4.33044	-0.0354004	0.00457764	0.000610352	0.000305176	-308.988	-249.111	1014.42	11.7445	-6.87004	-53.0751
-1.67816	-1.39801	1.39893	-0.0808716	0.233154	-1.26068	4.33044	-0.0271606	0.0732422	0.000610352	0	-309.578	-250.073	1013.76	12.1759	-6.89621	-53.0751
-1.67755	-1.39984	1.40106	-0.0854492	0.235596	-1.25183	4.32983	-0.00457764	0.0521851	0.000915527	0.000305176	-309.284	-250.402	1015.3	11.6835	-6.67122	-52.6502
-1.67877	-1.39954	1.39954	-0.0860596	0.236206	-1.25916	4.32861	-0.0375366	0.0283813	0.000915527	0	-309.615	-250.359	1014.19	11.6071	-6.6494	-52.9941
-1.6571	-1.41205	1.39374	-0.0930786	0.231018	-1.26434	4.33044	-0.0793457	0.0582886	0.000610352	0.000610352	-304.899	-252.822	1010	11.0112	-6.66158	-53.0489
-1.6748	-1.40472	1.4032	-0.0906372	0.237732	-1.2619	4.32831	-0.0335693	0.0442505	0.000610352	0.000305176	-308.69	-251.333	1016.84	11.1667	-6.44318	-53.0686
-1.66901	-1.42029	1.40076	-0.0946045	0.236511	-1.25519	4.32953	-0.0292969	0.101624	0.00244141	0.00183105	-306.936	-254.28	1015.07	10.9665	-6.38779	-52.6065
-1.67633	-1.41754	1.40228	-0.0967407	0.230103	-1.2561	4.328	-0.0213623	0.000915527	0	-0.0012207	-308.438	-253.736	1016.16	10.6754	-7.03295	-52.6757
-1.66992	-1.41846	1.40167	-0.098877	0.229187	-1.25946	4.33014	-0.085144	0.149841	0.00274658	0.00213623	-307.159	-253.938	1015.72	10.4469	-6.99663	-52.8009
-1.67999	-1.41357	1.40686	-0.0946045	0.231628	-1.26007	4.32922	-0.0665283	-0.0357056	-0.000305176	-0.000915527	-309.374	-252.956	1019.48	10.8532	-6.99045	-52.911
-1.67358	-1.41724	1.40839	-0.102234	0.229187	-1.25946	4.32983	-0.159912	0.109253	0.000915527	0.000610352	-307.924	-253.664	1020.57	10.0411	-7.05934	-52.8217
-1.67328	-1.42212	1.40625	-0.101624	0.228577	-1.2677	4.32861	-0.163574	0.00915527	-0.000610352	-0.000610352	-307.801	-254.6	1019.04	10.1879	-7.0973	-53.1603
-1.67755	-1.42303	1.40839	-0.100708	0.22583	-1.26648	4.32892	-0.0204468	0.0924683	0.00183105	0.00183105	-308.604	-254.743	1020.58	10.3059	-7.38783	-53.105
-1.6745	-1.43036	1.40381	-0.103149	0.229187	-1.2674	4.32556	-0.20874	0.0457764	-0.000305176	-0.000610352	-307.766	-256.156	1017.27	10.1458	-7.04261	-53.0801
-1.6748	-1.42426	1.40991	-0.103149	0.227356	-1.2619	4.33044	-0.00854492	0.0723267	0.00213623	0.00183105	-307.965	-254.971	1021.68	10.0479	-7.20862	-52.8772
-1.67542	-1.42853	1.40808	-0.10437	0.219421	-1.25916	4.32892	-0.181274	0.0695801	0.000915527	0	-307.863	-255.777	1020.35	9.97757	-7.84029	-52.6971
-1.6864	-1.42212	1.41357	-0.107422	0.225525	-1.26495	4.32953	0.0512695	0.0189209	-0.000305176	-0.000915527	-310.337	-254.52	1024.32	9.52014	-7.55585	-53.0607
-1.67664	-1.44073	1.41418	-0.102539	0.22644	-1.27319	4.33044	-0.146484	0.110168	0.00152588	0.000305176	-307.965	-258.04	1024.79	10.3784	-7.27818	-53.2733
-1.67969	-1.43768	1.41479	-0.105896	0.224304	-1.27167	4.328	-0.18219	-0.00183105	-0.000610352	-0.000915527	-308.613	-257.457	1025.22	9.94479	-7.50485	-53.2273
-1.66656	-1.44165	1.40808	-0.108643	0.22583	-1.26495	4.32892	-0.0515747	0.0765991	0	-0.000305176	-305.776	-258.278	1020.36	9.70093	-7.13898	-52.8432
-1.67053	-1.44226	1.41205	-0.111694	0.221863	-1.26678	4.32922	-0.214539	0.0109863	0	-0.000915527	-306.536	-258.363	1023.22	9.35934	-7.52207	-52.9244
-1.66931	-1.43585	1.41327	-0.106812	0.223694	-1.26465	4.32922	0.0643921	0.108337	0.00213623	0.00152588	-306.518	-257.151	1024.11	9.81556	-7.37654	-52.8855
-1.66901	-1.43829	1.41693	-0.110779	0.223999	-1.25763	4.32861	0.0915527	0.0131226	0.000915527	0	-306.286	-257.586	1026.75	9.40204	-7.32949	-52.5386
-1.66595	-1.44562	1.41541	-0.116882	0.219727	-1.26556	4.32892	0.157776	0.161743	0.00213623	0.00183105	-305.476	-258.994	1025.64	8.82084	-7.60077	-52.8197
-1.66351	-1.44531	1.41571	-0.111084	0.223389	-1.26892	4.32892	-0.158691	0.00213623	0.000305176	0.000305176	-305.104	-258.939	1025.88	9.47907	-7.27603	-52.9865
-1.67511	-1.44226	1.41296	-0.113831	0.224304	-1.26587	4.33044	0.157776	0.098877	0.000915527	0.000305176	-307.433	-258.345	1023.88	9.11375	-7.39966	-52.8977
-1.6626	-1.4447	1.41541	-0.118103	0.224609	-1.27197	4.32892	-0.0878906	0.0521851	0.000915527	0.0012207	-304.933	-258.843	1025.65	8.66606	-7.15887	-53.1233
-1.66534	-1.44592	1.4209	-0.111694	0.220642	-1.2677	4.33044	0.116882	0.0979614	0.00183105	0.000915527	-305.435	-259.018	1029.63	9.41785	-7.52524	-52.9275
-1.67145	-1.45264	1.4209	-0.118103	0.220337	-1.26831	4.32861	0.0665283	0.0689697	0.00152588	0.00183105	-306.394	-260.265	1029.62	8.79073	-7.62644	-52.9089
-1.67267	-1.44684	1.42181	-0.119019	0.221863	-1.26038	4.33105	0.125732	0.111389	0.00152588	0.000915527	-306.727	-259.162	1030.27	8.59421	-7.53256	-52.595
-1.67969	-1.44684	1.42029	-0.115967	0.221863	-1.26343	4.33014	0.0610352	0.0775146	0.00244141	0.00305176	-308.168	-259.146	1029.17	8.94081	-7.65676	-52.758
-1.67267	-1.44897	1.41632	-0.120239	0.222778	-1.26953	4.33014	0.128479	0.0222778	0	-0.000610352	-306.743	-259.605	1026.3	8.48779	-7.45881	-52.9972
-1.67542	-1.45599	1.4212	-0.12146	0.222778	-1.25824	4.32861	0.166321	0.150146	0.00335693	0.00335693	-306.945	-260.873	1029.83	8.46181	-7.47401	-52.4278
-1.67694	-1.44928	1.4212	-0.115967	0.221252	-1.26984	4.32983	0.0820923	0.0314331	0.000305176	0	-307.624	-259.615	1029.84	8.97917	-7.65886	-53.0266
-1.67206	-1.44226	1.42303	-0.12207	0.218201	-1.27289	4.32983	0.0845337	0.113525	0.00213623	0.00183105	-306.86	-258.317	1031.15	8.16868	-7.83834	-53.1984
-1.67328	-1.44836	1.42456	-0.12207	0.221252	-1.26678	4.32922	0.110474	0.0384521	0	-0.000305176	-306.861	-259.441	1032.26	8.26751	-7.59063	-52.8777
-1.66962	-1.45081	1.42609	-0.122681	0.212708	-1.27075	0.0112915	0.0866699	0.114136	0.00244141	0.00213623	-306.064	-259.907	1033.36	8.23669	-8.21247	-53.0135
-1.6745	-1.45233	1.42273	-0.121765	0.216675	-1.27472	0.00732422	0.0402832	0.0253296	0.000305176	0.000610352	-307.044	-260.199	1030.94	8.36423	-7.97533	-53.205
-1.66931	-1.46423	1.42548	-0.124207	0.223083	-1.27533	0.00671387	0.0845337	0.151978	0.00274658	0.00213623	-305.682	-262.435	1032.93	8.27706	-7.337	-53.1355
-1.67328	-1.46057	1.42609	-0.124207	0.220032	-1.26923	0.00579834	0.0708008	0.0610352	0.000915527	0.00152588	-306.495	-261.726	1033.37	8.21836	-7.65403	-52.8876
-1.67175	-1.46362	1.42487	-0.122681	0.221252	-1.2674	0.00549316	-0.0946045	0.00732422	-0.000915527	-0.00213623	-306.089	-262.306	1032.49	8.443	-7.52124	-52.7776
-1.68091	-1.46057	1.42517	-0.128479	0.219421	-1.26556	0.00579834	0.0405884	0.101624	0.00152588	0.00183105	-307.924	-261.707	1032.69	7.72847	-7.82291	-52.7313
-1.67145	-1.46851	1.42853	-0.124512	0.21637	-1.2677	0.00549316	0.090332	0.0653076	0.00152588	0.00213623	-305.856	-263.203	1035.14	8.31129	-7.89374	-52.7414
-1.67755	-1.47125	1.43005	-0.125732	0.21637	-1.2677	0.00579834	0.0192261	0.098877	0.0012207	0.000305176	-306.976	-263.691	1036.24	8.21373	-7.98752	-52.7354
-1.66718	-1.47675	1.43097	-0.125427	0.219727	-1.27136	0.00549316	-0.0772095	0.0738525	0.000610352	0	-304.818	-264.753	1036.91	8.33889	-7.53125	-52.8404
-1.68091	-1.46423	1.43188	-0.122681	0.215454	-1.26129	0.00518799	-0.0134277	0.0979614	0.0012207	0.000305176	-307.806	-262.343	1037.56	8.45023	-8.13563	-52.5084
-1.67328	-1.47705	1.42639	-0.125122	0.215454	-1.27228	0.00518799	-0.0598145	0.0558472	0	-0.000610352	-305.989	-264.816	1033.59	8.3775	-7.97686	-52.8845
-1.67358	-1.47308	1.42761	-0.128784	0.219421	-1.26434	0.00457764	-0.0219727	0.110168	0.00183105	0.00152588	-306.079	-264.061	1034.47	7.89647	-7.66289	-52.5551
-1.67694	-1.47247	1.43219	-0.127563	0.214233	-1.26007	0.00518799	-0.0213623	0.0369263	0.000610352	0.000305176	-306.711	-263.903	1037.78	8.02543	-8.13671	-52.3656
-1.68213	-1.47369	1.43341	-0.128479	0.213623	-1.25916	0.00488281	0.00671387	0.0878906	0.0012207	0.000610352	-307.684	-264.108	1038.65	7.93879	-8.26796	-52.326
-1.67908	-1.47522	1.43127	-0.129089	0.214233	-1.25793	0.00488281	-0.189514	0.00854492	-0.000305176	-0.00183105	-307.008	-264.416	1037.11	7.89504	-8.16083	-52.2477
-1.6806	-1.46576	1.43677	-0.125427	0.211792	-1.26678	0.00488281	-0.153809	0.098877	0.0012207	0.000305176	-307.744	-262.612	1041.09	8.15849	-8.42365	-52.7418
-1.67542	-1.48071	1.43372	-0.127258	0.214844	-1.26099	0.00488281	-0.236511	0.0515747	-0.000305176	-0.00213623	-306.175	-265.445	1038.89	8.19263	-8.03994	-52.34
-1.68243	-1.47583	1.43555	-0.126343	0.215149	-1.25214	0.00457764	-0.0613403	0.0640869	0	-0.000610352	-307.626	-264.485	1040.21	8.2186	-8.14064	-51.9926
-1.68671	-1.47491	1.43738	-0.127258	0.210876	-1.2561	0.00457764	-0.185242	0.102844	0.000610352	-0.000915527	-308.525	-264.294	1041.53	8.09666	-8.56178	-52.1862
-1.69006	-1.48499	1.4325	-0.131836	0.208435	-1.25763	0.00427246	-0.0610352	0.0195313	-0.000915527	-0.00183105	-308.83	-266.205	1037.98	7.73433	-8.78084	-52.1693
-1.67969	-1.47827	1.43646	-0.1297	0.213623	-1.26343	0.00396729	-0.119629	0.133362	0.000915527	-0.000305176	-307.112	-264.963	1040.87	7.87186	-8.21705	-52.4808
-1.69006	-1.48285	1.44012	-0.1297	0.211487	-1.2561	0.00488281	-0.247803	0.0894165	0	-0.000305176	-308.939	-265.758	1043.51	7.94337	-8.54428	-52.1314
-1.68884	-1.48315	1.43768	-0.128479	0.209961	-1.26068	0.00396729	-0.197754	0.0695801	-0.000610352	-0.00183105	-308.733	-265.836	1041.75	8.08763	-8.65074	-52.3338
-1.68457	-1.48407	1.43616	-0.132751	0.206604	-1.25793	0.00457764	-0.0393677	0.0445557	-0.000610352	-0.00244141	-307.773	-266.033	1040.63	7.61576	-8.83827	-52.1737
-1.69373	-1.48651	1.43738	-0.130615	0.209961	-1.2619	0.00396729	-0.101318	0.135193	0.0012207	0.000610352	-309.593	-266.455	1041.52	7.89555	-8.72192	-52.3733
-1.68701	-1.48529	1.43738	-0.13092	0.212097	-1.25488	0.00457764	-0.0256348	0.0485229	-0.000610352	-0.00213623	-308.229	-266.241	1041.52	7.84463	-8.43369	-52.0444
-1.68854	-1.48895	1.44379	-0.128784	0.206909	-1.26099	0.00335693	0.020752	0.098877	0.000305176	0	-308.502	-266.89	1046.17	8.14473	-8.87569	-52.298
-1.69342	-1.48895	1.43768	-0.132751	0.210571	-1.26587	0.00396729	0.0177002	0.0796509	0.000915527	0.000915527	-309.493	-266.919	1041.74	7.68955	-8.66204	-52.535
-1.69128	-1.50024	1.43677	-0.136108	0.206604	-1.25671	0.00457764	0.0238037	0.0488281	0.000610352	0.000610352	-308.563	-269.041	1041.07	7.48977	-8.9001	-52.0006
-1.68732	-1.48376	1.44562	-0.129395	0.20752	-1.25122	0.00396729	0.102844	0.116577	0.00183105	0.00183105	-308.312	-265.902	1047.49	7.99388	-8.81142	-51.8869
-1.68427	-1.50543	1.43829	-0.134583	0.204163	-1.25946	0.00396729	0.0811768	0.0912476	0.0012207	0.000610352	-307.049	-270.029	1042.19	7.74873	-8.96813	-52.0645
-1.69067	-1.4975	1.44348	-0.131836	0.206909	-1.26251	0.00457764	0.114441	0.100403	0.00183105	0.000610352	-308.654	-268.492	1045.95	7.93199	-8.88503	-52.301
-1.68732	-1.50543	1.44226	-0.132751	0.203857	-1.25916	0.00396729	0.126648	0.0360107	0.000305176	-0.000610352	-307.676	-269.994	1045.06	7.95663	-9.04674	-52.0635
-1.6925	-1.4975	1.4447	-0.132751	0.204773	-1.25824	0.00610352	0.100098	0.115662	0.00183105	0.000305176	-308.953	-268.475	1046.82	7.82748	-9.08281	-52.1035
-1.69159	-1.49841	1.44379	-0.136108	0.201721	-1.26099	0.00427246	0.0845337	0.0546265	0.000610352	0.000610352	-308.732	-268.662	1046.15	7.45798	-9.30866	-52.209
-1.68976	-1.50452	1.44318	-0.135193	0.203552	-1.26373	0.00396729	0.101929	0.149231	0.00183105	0.00213623	-308.226	-269.817	1045.72	7.66075	-9.11666	-52.2863
-1.69678	-1.50513	1.44012	-0.136108	0.196228	-1.25702	0.00457764	0.188293	0.10498	0.00152588	0.00152588	-309.46	-269.919	1043.5	7.56582	-9.81394	-51.9705
-1.69067	-1.51123	1.44257	-0.134277	0.198669	-1.25183	0.00396729	0.0344849	0.111694	0.000915527	0.000610352	-308.036	-271.061	1045.28	7.87583	-9.49524	-51.674
-1.69769	-1.50116	1.44775	-0.136108	0.198059	-1.25946	0.00396729	0.184326	0.12146	0.00152588	0.0012207	-309.833	-269.132	1049.02	7.49992	-9.69744	-52.1281
-1.68793	-1.5033	1.44623	-0.133362	0.200195	-1.26221	0.00366211	0.0640869	0.101624	0	-0.000305176	-307.891	-269.573	1047.93	7.85088	-9.36063	-52.2182
-1.6983	-1.50238	1.44012	-0.134888	0.198059	-1.26862	0.00335693	-0.0320435	0.0747681	-0.000305176	-0.00213623	-310.003	-269.41	1043.51	7.65824	-9.71256	-52.5388
-1.6983	-1.50238	1.44104	-0.137024	0.199585	-1.26526	0.00427246	0.0640869	0.0515747	0	-0.0012207	-309.959	-269.404	1044.16	7.41452	-9.58443	-52.3848
-1.68976	-1.5152	1.44501	-0.137939	0.201721	-1.25885	0.00396729	0.1297	0.0668335	0.0012207	0.0012207	-307.814	-271.807	1047.04	7.51891	-9.22598	-51.9678
-1.68915	-1.51154	1.44165	-0.135803	0.197449	-1.26495	0.00396729	0.104675	0	0	-0.0012207	-307.859	-271.145	1044.62	7.70378	-9.5772	-52.2691
-1.68732	-1.5036	1.44073	-0.13916	0.196838	-1.2738	0.00335693	0.0506592	0.105286	0.00213623	0.00213623	-307.817	-269.683	1043.95	7.19103	-9.62238	-52.7314
-1.68732	-1.51398	1.44592	-0.138855	0.192261	-1.26129	0.00366211	0.0656128	-0.0289917	-0.000305176	-0.0012207	-307.345	-271.584	1047.7	7.39448	-9.95053	-52.0632
-1.68243	-1.50299	1.44073	-0.137634	0.192566	-1.26404	0.00366211	0.103149	0.0662231	0.00213623	0.0012207	-306.743	-269.572	1043.94	7.35938	-9.87809	-52.2641
-1.68335	-1.50909	1.43921	-0.137329	0.194397	-1.26984	0.00274658	0.0161743	-0.0482178	-0.000915527	-0.00183105	-306.809	-270.727	1042.85	7.491	-9.73427	-52.4885
-1.67938	-1.51337	1.44287	-0.135803	0.193481	-1.2738	0.00396729	0.0708008	0.039978	0.00152588	0.00274658	-305.958	-271.523	1045.51	7.73372	-9.73521	-52.6295
-1.67603	-1.51215	1.44257	-0.135498	0.193176	-1.26892	0.00366211	0.0390625	0.00854492	0	-0.00152588	-305.273	-271.301	1045.29	7.75117	-9.70244	-52.4039
-1.68121	-1.51917	1.43951	-0.138245	0.188293	-1.26953	0.00396729	-0.0393677	0.0976563	0.00183105	0.0012207	-306.032	-272.62	1043.07	7.5486	-10.159	-52.3729
-1.68396	-1.51276	1.44073	-0.139771	0.19043	-1.27106	0.00396729	0.0106812	0.0485229	0.000610352	-0.000305176	-306.798	-271.407	1043.95	7.2698	-10.0517	-52.5065
-1.68701	-1.51581	1.4386	-0.137024	0.189819	-1.26556	0.00396729	-0.133667	0.0680542	0.000610352	0	-307.25	-271.971	1042.4	7.63372	-10.141	-52.2365
-1.68671	-1.5152	1.43982	-0.136719	0.184326	-1.27441	0.00427246	0.126038	0.062561	0.000610352	0	-307.291	-271.86	1043.29	7.6566	-10.5883	-52.6396
-1.69006	-1.51367	1.44196	-0.140381	0.188293	-1.27594	0.00396729	-0.18158	0.00946045	-0.000305176	-0.000915527	-308.024	-271.558	1044.83	7.21155	-10.3278	-52.7371
-1.6864	-1.52008	1.44165	-0.141907	0.187683	-1.27197	0.00366211	0.0228882	0.0439453	0.000610352	-0.000305176	-307.038	-272.77	1044.61	7.14197	-10.2913	-52.4882
-1.67694	-1.51703	1.43433	-0.142212	0.186157	-1.28418	0.00305176	-0.209961	-0.00366211	-0.000915527	-0.00183105	-305.366	-272.284	1039.31	7.05929	-10.273	-53.0423
-1.67877	-1.51825	1.43982	-0.139771	0.185547	-1.27167	0.00305176	0.0418091	0.0866699	0.00152588	0.00152588	-305.578	-272.459	1043.29	7.3595	-10.3417	-52.4649
-1.68304	-1.51672	1.44165	-0.142517	0.189819	-1.2793	0.00335693	0.0424194	0.0241089	0	0	-306.571	-272.161	1044.61	7.01756	-10.0788	-52.8489
-1.67328	-1.51306	1.4386	-0.143127	0.185852	-1.28204	0.00335693	0.198364	0.128784	0.00152588	0.00152588	-304.748	-271.528	1042.4	6.89164	-10.2451	-52.9672
-1.67969	-1.51306	1.44226	-0.140076	0.184326	-1.2796	0.00366211	-0.0915527	0.0302124	-0.000305176	-0.0012207	-306.016	-271.479	1045.05	7.23873	-10.4778	-52.8754
-1.67542	-1.51123	1.4389	-0.136414	0.180969	-1.27075	0.00244141	-0.0765991	0.0674438	0.000305176	-0.000305176	-305.118	-271.154	1042.62	7.63204	-10.6762	-52.464
-1.67542	-1.51703	1.44165	-0.140381	0.185547	-1.29211	0.00366211	-0.0747681	0.0369263	-0.000305176	-0.0012207	-305.196	-272.254	1044.62	7.26602	-10.3076	-53.4122
-1.67053	-1.51245	1.43372	-0.140381	0.184021	-1.28265	0.00305176	-0.00427246	0.102539	0.00152588	0.00244141	-304.222	-271.447	1038.87	7.19751	-10.3506	-52.9887
-1.66901	-1.50909	1.43677	-0.142517	0.184631	-1.28174	0.00396729	0.050354	0.0616455	0.000915527	0.000915527	-304.013	-270.808	1041.07	6.89937	-10.2828	-52.9703
-1.66901	-1.51031	1.43402	-0.141907	0.185242	-1.27869	0.00335693	0.116882	0.123596	0.00152588	0.00152588	-303.936	-271.048	1039.09	6.98998	-10.2274	-52.8192
-1.67664	-1.51398	1.4386	-0.142822	0.185242	-1.28448	0.00305176	0.0958252	0.117798	0.00183105	0.00213623	-305.412	-271.691	1042.4	6.93971	-10.3508	-53.081
-1.66992	-1.51581	1.43646	-0.141602	0.183716	-1.28723	0.00366211	0.0332642	0.0552368	0.000610352	0	-304.051	-272.069	1040.86	7.11042	-10.3587	-53.1715
-1.67328	-1.51825	1.43127	-0.141296	0.177307	-1.28693	0.00335693	0.050354	0.123291	0.00244141	0.00274658	-304.584	-272.543	1037.1	7.18451	-10.9225	-53.1293
-1.67328	-1.51276	1.43799	-0.141907	0.185852	-1.28021	0.00335693	0.103455	0.0454712	0.000610352	0.000610352	-304.742	-271.47	1041.96	7.0269	-10.2456	-52.8861
-1.65771	-1.52283	1.4328	-0.13855	0.18158	-1.29272	0.00274658	-0.0143433	0.0933838	0.00152588	0.00213623	-301.478	-273.447	1038.23	7.57513	-10.3129	-53.332
-1.67114	-1.51123	1.43066	-0.142212	0.186157	-1.28601	0.00335693	0.100098	0.0469971	0.0012207	0.0012207	-304.407	-271.24	1036.66	6.96809	-10.1929	-53.1553
-1.67236	-1.52191	1.43433	-0.145264	0.183716	-1.28662	0.00366211	0.0668335	0.150757	0.00335693	0.00335693	-304.303	-273.221	1039.31	6.78939	-10.3771	-53.094
-1.66992	-1.51703	1.43311	-0.142822	0.180359	-1.28357	0.00427246	0.072937	-0.000915527	0	0	-303.931	-272.314	1038.42	6.99182	-10.6196	-52.9808
-1.67114	-1.51886	1.4328	-0.145264	0.177307	-1.29395	0.00335693	0.0732422	0.130005	0.00305176	0.00274658	-304.203	-272.669	1038.2	6.73926	-10.8871	-53.4393
-1.66626	-1.52191	1.43188	-0.141907	0.179749	-1.28326	0.00366211	0.0799561	0.0186157	0.0012207	0.000305176	-303.049	-273.246	1037.55	7.1763	-10.5936	-52.916
-1.66168	-1.52283	1.4325	-0.140076	0.175476	-1.2851	0.00274658	-0.0741577	-0.0393677	-0.0012207	-0.00213623	-302.129	-273.429	1037.99	7.40119	-10.8614	-52.9746
-1.67145	-1.51154	1.43616	-0.142212	0.170898	-1.27899	0.00366211	0.0195313	0.0534058	0.0012207	0.000610352	-304.316	-271.256	1040.62	6.97338	-11.4188	-52.8005
-1.67847	-1.51276	1.43829	-0.143433	0.175476	-1.27991	0.00305176	0.0650024	0.057373	0.000610352	0.000610352	-305.701	-271.452	1042.17	6.85077	-11.1652	-52.8621
-1.67328	-1.52039	1.43402	-0.138245	0.17334	-1.29395	0.00305176	0.00457764	0.0341797	0.000610352	0.000915527	-304.612	-272.932	1039.1	7.56573	-11.2462	-53.4343
-1.6687	-1.51581	1.43524	-0.145569	0.168152	-1.28571	0.00305176	0.0787354	0.0888062	0.000610352	0	-303.677	-272.082	1039.96	6.65742	-11.5834	-53.058
-1.66931	-1.51886	1.43646	-0.136719	0.168457	-1.29395	0.00305176	-0.0454712	0.0933838	0.00152588	0.00183105	-303.869	-272.643	1040.87	7.71641	-11.5787	-53.4293
-1.66168	-1.52008	1.4386	-0.139771	0.171509	-1.2912	0.00305176	0.119629	0.020752	-0.000305176	-0.00152588	-302.292	-272.886	1042.41	7.38945	-11.1957	-53.2759
-1.6629	-1.52252	1.42853	-0.140381	0.17334	-1.29272	0.00335693	-0.0244141	0.119019	0.00244141	0.00213623	-302.442	-273.399	1035.12	7.35997	-11.0606	-53.3251
-1.66199	-1.52466	1.42761	-0.141907	0.169983	-1.29486	0.00396729	0.00549316	0.0408936	0.000305176	-0.0012207	-302.187	-273.811	1034.46	7.21965	-11.309	-53.3942
-1.66443	-1.52069	1.42822	-0.145569	0.16449	-1.28479	0.00335693	0.0564575	0.0692749	0.00152588	0.00183105	-302.622	-273.05	1034.88	6.73851	-11.7896	-52.951
-1.66412	-1.51886	1.42914	-0.144958	0.168457	-1.29242	0.00274658	-0.0921631	0.0683594	-0.000610352	-0.00244141	-302.738	-272.71	1035.55	6.77712	-11.4788	-53.328
-1.66534	-1.52313	1.42242	-0.145264	0.172424	-1.29639	0.00335693	-0.0506592	0.102234	0.00244141	0.00274658	-302.886	-273.55	1030.69	6.81082	-11.17	-53.483
-1.66168	-1.52802	1.42181	-0.146484	0.169678	-1.29486	0.00305176	-0.114746	0.0250244	0	-0.0012207	-301.966	-274.48	1030.25	6.7511	-11.3122	-53.3549
-1.66962	-1.51978	1.42395	-0.143433	0.1651	-1.29517	0.00305176	-0.00762939	0.085144	0.00183105	0.000610352	-303.802	-272.893	1031.79	6.96503	-11.8417	-53.4532
-1.66962	-1.51978	1.42487	-0.143127	0.158691	-1.30188	0.00274658	-0.0320435	0.0692749	0.000915527	0.000305176	-303.853	-272.895	1032.45	6.99817	-12.3639	-53.7512
-1.66504	-1.51642	1.42395	-0.144958	0.161438	-1.29425	0.00274658	0.0158691	0.0177002	0.000305176	-0.000610352	-302.959	-272.28	1031.78	6.73809	-12.0661	-53.4158
-1.66016	-1.52649	1.42639	-0.142517	0.160522	-1.29822	0.00305176	-0.0164795	0.100708	0.0012207	0.000305176	-301.749	-274.171	1033.57	7.17913	-12.0359	-53.5076
-1.66138	-1.51947	1.42609	-0.143127	0.154724	-1.29425	4.32526	-0.0668335	0.0741577	0.000610352	-0.000610352	-302.126	-272.849	1033.33	6.99715	-12.5382	-53.3707
-1.6568	-1.51978	1.42761	-0.13916	0.154114	-1.29852	4.32648	0.106812	0.0808716	0.0012207	0.0012207	-301.292	-272.912	1034.45	7.45589	-12.5183	-53.5585
-1.65985	-1.51733	1.42151	-0.144653	0.148926	-1.30341	4.32831	-0.0375366	0.0601196	-0.000305176	-0.00183105	-301.939	-272.491	1030.01	6.78741	-12.9907	-53.7893
-1.65253	-1.52344	1.42151	-0.140991	0.150757	-1.30585	4.3277	0.0350952	0.142517	0.00213623	0.00183105	-300.365	-273.657	1030.03	7.30589	-12.7093	-53.8416
-1.65375	-1.52405	1.4209	-0.144958	0.145874	-1.29791	4.32831	-0.104675	-0.00640869	-0.000610352	-0.000915527	-300.437	-273.767	1029.57	6.86345	-13.1085	-53.4567
-1.65314	-1.52954	1.42242	-0.141296	0.144348	-1.29944	4.328	0.0396729	0.133362	0.00152588	0.000305176	-300.188	-274.786	1030.69	7.37007	-13.2113	-53.4839
-1.65466	-1.5271	1.41907	-0.141602	0.14679	-1.30585	4.32953	0.0521851	0.0930786	0.0012207	0.0012207	-300.639	-274.35	1028.26	7.29467	-13.0526	-53.8064
-1.65558	-1.52832	1.4212	-0.141602	0.141296	-1.31653	4.32892	0.138855	0.0894165	0.000915527	0.000610352	-300.888	-274.575	1029.81	7.31111	-13.5167	-54.283
-1.64948	-1.52863	1.41724	-0.142517	0.140686	-1.30188	4.32861	0.0430298	0.09552	0.000305176	0.000915527	-299.472	-274.66	1026.93	7.21714	-13.4465	-53.5807
-1.6571	-1.52344	1.41815	-0.141907	0.141602	-1.30096	4.32983	0.0369263	0.150146	0.00183105	0.0012207	-301.145	-273.656	1027.59	7.20148	-13.5161	-53.6046
-1.6507	-1.53656	1.41693	-0.140686	0.136108	-1.31317	4.32892	0.00823975	0.0872803	0.000915527	0.000610352	-299.588	-276.154	1026.72	7.55107	-13.8251	-54.0344
-1.65649	-1.53259	1.41357	-0.144958	0.136414	-1.30737	4.33075	-0.0238037	0.110474	0.0012207	0.000610352	-300.749	-275.41	1024.27	6.99893	-13.8983	-53.8064
-1.65833	-1.53442	1.41266	-0.143738	0.130005	-1.30463	4.33075	0.0949097	0.1297	0.00244141	0.00274658	-300.993	-275.747	1023.61	7.16816	-14.4379	-53.6566
-1.6507	-1.53076	1.41235	-0.144958	0.131836	-1.31226	4.33014	0.0402832	0.0921631	0.0012207	0.000915527	-299.687	-275.098	1023.39	6.97025	-14.1784	-54.0206
-1.64642	-1.53656	1.40778	-0.144653	0.134888	-1.31836	4.32831	-0.0222778	0.132446	0.00244141	0.00305176	-298.734	-276.231	1020.09	7.09897	-13.8496	-54.2476
-1.64612	-1.53992	1.40472	-0.144653	0.131531	-1.32416	4.33014	0.0827026	0.180664	0.00396729	0.00396729	-298.608	-276.884	1017.88	7.15215	-14.1096	-54.4782
-1.64795	-1.53229	1.40808	-0.142822	0.123901	-1.31104	4.32953	0.0454712	0.102234	0.00213623	0.00274658	-299.039	-275.412	1020.3	7.24087	-14.7662	-53.9266
-1.64734	-1.54572	1.41022	-0.145874	0.119629	-1.31256	4.33014	-0.0161743	0.0720215	0.00183105	0.00183105	-298.483	-277.924	1021.84	7.10686	-15.0594	-53.8753
-1.64978	-1.53229	1.40778	-0.139771	0.117798	-1.31042	4.32953	0.108337	0.133057	0.00274658	0.00213623	-299.382	-275.402	1020.08	7.58953	-15.2907	-53.8939
-1.63849	-1.54083	1.40198	-0.145569	0.121765	-1.30981	4.33014	0.0378418	0.0811768	0.00152588	0.00152588	-296.832	-277.081	1015.88	7.06805	-14.7487	-53.7621
-1.64917	-1.52618	1.4093	-0.142212	0.111389	-1.3089	4.33167	0.13855	0.0796509	0.00152588	0.00152588	-299.388	-274.253	1021.17	7.21245	-15.8093	-53.8554
-1.64825	-1.5329	1.41052	-0.13916	0.116577	-1.31287	4.33075	-0.0952148	0.142212	0.00213623	0.00213623	-299.099	-275.508	1022.07	7.66852	-15.365	-53.9981
-1.64337	-1.53412	1.40472	-0.143738	0.110168	-1.31378	4.32953	0.13092	0.0439453	0.000610352	0.000305176	-298.017	-275.792	1017.86	7.16672	-15.789	-53.9929
-1.64215	-1.54053	1.40045	-0.145264	0.107422	-1.31989	4.32922	-0.020752	0.0924683	0.00183105	0.00152588	-297.606	-277.03	1014.77	7.09481	-15.974	-54.2087
-1.64276	-1.53168	1.39557	-0.143433	0.111389	-1.30432	4.33136	0.00732422	0.0817871	0.000915527	0.000610352	-297.833	-275.377	1011.22	7.16643	-15.677	-53.5691
-1.64368	-1.53625	1.39801	-0.144958	0.105286	-1.31012	4.33136	0.0582886	0.0628662	0.0012207	0.0012207	-297.907	-276.226	1012.99	7.06332	-16.1743	-53.7896
-1.64001	-1.54205	1.39435	-0.144043	0.105896	-1.31897	4.32892	0.0689697	-0.0265503	-0.00183105	-0.00244141	-297.102	-277.354	1010.35	7.26085	-16.0556	-54.1416
-1.65344	-1.54449	1.3913	-0.144043	0.105896	-1.31744	4.33075	0.00335693	0.108643	0.00152588	0.00152588	-299.654	-277.783	1008.13	7.29706	-16.2725	-54.0854
-1.64612	-1.54816	1.39404	-0.146179	0.102539	-1.31195	4.33075	-0.101624	0.00549316	-0.000305176	-0.000610352	-298.003	-278.474	1010.12	7.1144	-16.4016	-53.7739
-1.64368	-1.5509	1.39191	-0.146179	0.104675	-1.32111	4.33014	-0.0411987	0.105591	0.000610352	-0.000305176	-297.546	-279.019	1008.58	7.15751	-16.189	-54.1714
-1.64398	-1.54846	1.38672	-0.145874	0.0994873	-1.31683	4.32983	-0.0701904	0.0585938	0	-0.000610352	-297.586	-278.584	1004.82	7.15499	-16.6135	-53.9794
-1.64612	-1.54724	1.38245	-0.144653	0.101929	-1.32111	4.32953	-0.0643921	0.0558472	0.000610352	0	-298.102	-278.376	1001.73	7.2742	-16.4612	-54.1962
-1.64917	-1.55334	1.38519	-0.141907	0.0994873	-1.3266	4.33105	0.0653076	-0.0228882	-0.000305176	-0.000610352	-298.599	-279.496	1003.73	7.68371	-16.7003	-54.4097
-1.64581	-1.55853	1.38245	-0.148315	0.100403	-1.31775	4.32739	-0.0268555	0.083313	0.000610352	-0.000610352	-297.617	-280.494	1001.72	7.03751	-16.539	-53.9406
-1.64001	-1.55487	1.38092	-0.145874	0.0927734	-1.32751	4.33014	0.0527954	0.0198364	0.000915527	0	-296.67	-279.842	1000.63	7.25758	-17.0771	-54.3918
-1.64886	-1.56097	1.37848	-0.147095	0.0930786	-1.3208	4.32861	-0.0952148	0.0463867	-0.000610352	-0.00213623	-298.136	-280.965	998.85	7.2154	-17.1757	-54.0529
-1.63788	-1.55792	1.38062	-0.145264	0.0964355	-1.32477	4.33075	0.015564	0.102844	0.0012207	-0.000305176	-296.143	-280.419	1000.41	7.37775	-16.736	-54.2426
-1.64276	-1.55945	1.37695	-0.144958	0.088501	-1.315	4.33044	-0.0732422	0.0631714	0.0012207	0.000305176	-296.892	-280.698	997.746	7.43857	-17.4422	-53.7722
-1.6394	-1.56189	1.37421	-0.14679	0.0894165	-1.32019	4.33044	0.0445557	0.110168	0.00152588	0.000610352	-296.195	-281.19	995.759	7.26862	-17.3072	-53.9807
-1.64032	-1.56464	1.37207	-0.140686	0.0921631	-1.32355	4.32922	0.150146	0.123596	0.00152588	0.000305176	-296.38	-281.709	994.232	8.01023	-17.1037	-54.1283
-1.63879	-1.56006	1.37177	-0.144958	0.0888062	-1.32507	4.33014	-0.0930786	0.0897217	0.000610352	-0.000610352	-296.189	-280.865	993.997	7.44814	-17.3574	-54.2188
-1.64093	-1.55884	1.36932	-0.143433	0.0848389	-1.3205	4.33075	-0.00701904	0.0521851	-0.000305176	-0.0012207	-296.576	-280.636	992.226	7.6039	-17.7128	-54.0143
-1.64917	-1.56708	1.36566	-0.141907	0.0854492	-1.32874	4.33014	-0.0686646	0.123291	0.000305176	-0.000915527	-298.047	-282.18	989.583	7.90714	-17.7876	-54.3515
-1.64032	-1.56219	1.36444	-0.145874	0.0830078	-1.33026	4.328	0.124512	0.0576782	0.000610352	0.000610352	-296.42	-281.308	988.69	7.37736	-17.8455	-54.4262
-1.64642	-1.56433	1.36261	-0.150146	0.0836182	-1.32568	4.33014	0.0439453	0.10376	0.0012207	-0.000305176	-297.473	-281.699	987.35	6.9226	-17.8833	-54.208
-1.65497	-1.56342	1.36139	-0.151062	0.0820923	-1.32385	4.33044	0.0512695	0.0643921	0.000610352	0.000305176	-299.152	-281.506	986.457	6.80132	-18.1494	-54.1485
-1.63696	-1.57959	1.35834	-0.148315	0.0823975	-1.32629	4.33075	0.0823975	0.0466919	0.000610352	0	-295.124	-284.612	984.274	7.38045	-17.7804	-54.0832
-1.65253	-1.57013	1.35406	-0.14801	0.0805664	-1.33087	4.32892	-0.177612	0.050354	0.000305176	0	-298.528	-282.816	981.168	7.25861	-18.2203	-54.407
-1.64703	-1.57471	1.35254	-0.150146	0.0775146	-1.32629	4.33075	0.0985718	0.0680542	0.000610352	0.000610352	-297.207	-283.698	980.059	7.09067	-18.3531	-54.1327
-1.64215	-1.57227	1.34949	-0.14679	0.0805664	-1.33057	4.33075	-0.0601196	0.0909424	0.00183105	0.00213623	-296.396	-283.275	977.862	7.43644	-18.0397	-54.3453
-1.64154	-1.5802	1.34674	-0.149231	0.0769043	-1.33514	4.32739	0.102234	0.0186157	-0.000610352	-0.000915527	-296.035	-284.787	975.873	7.2842	-18.3021	-54.4779
-1.64581	-1.58051	1.34399	-0.150757	0.0747681	-1.34033	4.32892	-0.0524902	0.121765	0.00213623	0.00274658	-296.899	-284.853	973.879	7.11262	-18.5474	-54.7182
-1.64642	-1.57837	1.34033	-0.148926	0.071106	-1.33606	4.32892	0.142517	0.0335693	0.000915527	-0.000305176	-297.016	-284.464	971.225	7.28917	-18.8556	-54.5311
-1.63971	-1.58722	1.34308	-0.151672	0.0762939	-1.33423	4.33014	-0.06073	0.121765	0.00213623	0.00213623	-295.409	-286.131	973.219	7.11908	-18.2958	-54.3663
-1.6394	-1.59058	1.3324	-0.156555	0.0741577	-1.34552	4.33044	0.0601196	0.0439453	0.000915527	0.000915527	-295.29	-286.84	965.479	6.61389	-18.4554	-54.8411
-1.64825	-1.586	1.33179	-0.151672	0.0747681	-1.34216	4.33044	-0.00823975	0.106506	0.00244141	0.00274658	-297.179	-285.946	965.04	7.09719	-18.5708	-54.7541
-1.64307	-1.58936	1.33698	-0.144653	0.072937	-1.33301	4.32861	0.0149536	-0.0390625	-0.000610352	0	-296.001	-286.544	968.812	7.95659	-18.6217	-54.2986
-1.64337	-1.59149	1.33179	-0.152893	0.072937	-1.34033	4.32953	0.0335693	0.0802612	0.00152588	0.00183105	-296.002	-286.991	965.041	7.0476	-18.617	-54.6061
-1.64429	-1.59241	1.32599	-0.1474	0.0701904	-1.34705	4.32953	0.0476074	0.0161743	0.0012207	0.0012207	-296.237	-287.192	960.856	7.68982	-18.862	-54.9084
-1.64429	-1.59393	1.32935	-0.154114	0.072937	-1.34552	4.33105	0.109863	0.022583	0.000915527	0.000915527	-296.151	-287.467	963.274	6.94617	-18.6283	-54.8253
-1.64856	-1.58417	1.32751	-0.151672	0.0680542	-1.34491	4.3277	0.0949097	0.03479	0.00152588	0.00183105	-297.277	-285.629	961.941	7.06776	-19.1226	-54.879
-1.64581	-1.58234	1.32446	-0.157166	0.0671387	-1.34644	4.32892	0.108032	0.000305176	0.000915527	0.000915527	-296.753	-285.321	959.719	6.41103	-19.1496	-54.9454
-1.64307	-1.59027	1.31989	-0.150757	0.0640869	-1.34613	4.32953	0.189209	0.0491333	0.00152588	0.00152588	-295.971	-286.833	956.423	7.27315	-19.3323	-54.8576
-1.64368	-1.59515	1.31592	-0.147095	0.0668335	-1.3501	4.3277	0.0695801	0.0244141	0.000305176	0	-296.012	-287.768	953.565	7.77009	-19.1148	-55.0108
-1.63422	-1.59149	1.31561	-0.154724	0.0640869	-1.34247	4.32861	0.0637817	0.0500488	0.0012207	0.0012207	-294.094	-287.116	953.323	6.84315	-19.1708	-54.6457
-1.63849	-1.59424	1.31409	-0.15686	0.0674438	-1.34399	4.33014	0.0939941	-0.027771	-0.0012207	-0.000915527	-294.868	-287.63	952.215	6.64164	-18.9636	-54.7089
-1.63574	-1.60034	1.30859	-0.152588	0.0665283	-1.35895	4.32983	0.090332	0.0866699	0.000915527	0.0012207	-294.316	-288.825	948.26	7.22668	-18.9913	-55.3429
-1.63971	-1.59302	1.30798	-0.154419	0.0598145	-1.35193	4.32953	0.0494385	0.0183105	-0.000305176	0.000305176	-295.195	-287.437	947.798	6.90013	-19.61	-55.071
-1.64642	-1.59302	1.30554	-0.151672	0.065918	-1.35651	4.32922	0.119019	0.0863647	0.00183105	0.000610352	-296.62	-287.43	946.04	7.21178	-19.2392	-55.3158
-1.64154	-1.59454	1.3031	-0.154114	0.0628662	-1.35834	4.32861	-0.0231934	0.128784	0.0012207	0.000305176	-295.585	-287.751	944.269	6.95844	-19.3964	-55.3632
-1.63513	-1.59668	1.29852	-0.151978	0.0640869	-1.3623	4.32953	0.050354	0.0671387	0.000305176	-0.000915527	-294.301	-288.2	940.966	7.23887	-19.1895	-55.5137
-1.63971	-1.60675	1.29547	-0.153809	0.0616455	-1.36566	4.32953	0.0271606	0.0598145	0	0	-294.896	-290.095	938.756	7.1896	-19.4344	-55.5898
-1.63483	-1.6037	1.29669	-0.156555	0.0643921	-1.37146	4.32922	-0.0198364	0.0830078	0	-0.00152588	-294.092	-289.543	939.639	6.82632	-19.1426	-55.8728
-1.63147	-1.59851	1.29303	-0.154419	0.0634766	-1.36536	4.32953	-0.0897217	0.0369263	0.000305176	0	-293.513	-288.592	936.987	6.99037	-19.1705	-55.6212
-1.63605	-1.6037	1.28387	-0.154724	0.0592041	-1.37909	4.32983	-0.0698853	0.0622559	0.000915527	0	-294.36	-289.616	930.361	7.03591	-19.5868	-56.21
-1.63208	-1.6037	1.28632	-0.154724	0.0598145	-1.37177	4.32831	0.00549316	0.117188	0.00213623	0.00152588	-293.501	-289.607	932.128	7.03831	-19.4646	-55.8637
-1.6333	-1.58966	1.28387	-0.158081	0.0582886	-1.37329	4.32953	-0.09552	0.000610352	0	-0.000915527	-294.156	-286.993	930.342	6.42861	-19.645	-56.0417
-1.62567	-1.60278	1.27808	-0.151062	0.0534058	-1.37299	4.32892	-0.0213623	0.12085	0.00244141	0.00244141	-292.236	-289.499	926.168	7.44547	-19.8783	-55.8945
-1.63635	-1.59424	1.28265	-0.15625	0.0543213	-1.38214	4.32953	-0.117188	0.0088501	-0.000305176	-0.00183105	-294.709	-287.854	929.465	6.70882	-20.0125	-56.4152
-1.63147	-1.60156	1.27625	-0.148621	0.0564575	-1.38794	4.32892	0.0537109	0.0521851	0.00213623	0.00244141	-293.625	-289.275	924.854	7.70036	-19.7505	-56.6202
-1.63544	-1.59546	1.27625	-0.154114	0.055542	-1.38214	4.33075	-0.198669	0.0262451	0.000305176	-0.000305176	-294.487	-288.119	924.831	6.9742	-19.8965	-56.4031
-1.63605	-1.59393	1.27411	-0.152893	0.0564575	-1.38153	4.32831	-0.0338745	0.108948	0.0012207	0.000610352	-294.653	-287.841	923.286	7.08968	-19.8379	-56.3907
-1.62964	-1.60156	1.27258	-0.151672	0.0540161	-1.39099	4.32892	-0.244141	0.0576782	0.000305176	0	-293.25	-289.309	922.196	7.35176	-19.9145	-56.7442
-1.63055	-1.59882	1.26587	-0.149536	0.0552368	-1.39709	4.32861	-0.0854492	0.111084	0.000915527	0.000915527	-293.584	-288.833	917.34	7.55154	-19.8463	-57.0514
-1.62445	-1.60156	1.2677	-0.151367	0.0485229	-1.39252	4.32953	-0.215454	0.108337	0.0012207	0.000915527	-292.195	-289.354	918.66	7.38864	-20.2696	-56.7854
-1.63147	-1.604	1.26404	-0.151978	0.0518799	-1.40015	4.32861	0.098877	0.0476074	0	0.000305176	-293.598	-289.819	916.011	7.35494	-20.1165	-57.1411
-1.62354	-1.60736	1.25885	-0.150757	0.0518799	-1.40442	4.32983	-0.130005	0.109253	0.000915527	0.000610352	-291.962	-290.506	912.265	7.55073	-19.9776	-57.2875
-1.62811	-1.60767	1.25641	-0.151672	0.0512695	-1.40106	4.32892	-0.151062	0.0463867	0	0	-292.799	-290.559	910.49	7.45079	-20.0981	-57.1377
-1.633	-1.61011	1.25671	-0.149231	0.0518799	-1.40259	4.32739	0.0570679	0.0689697	0.00152588	0.00152588	-293.73	-290.998	910.717	7.76743	-20.1285	-57.2065
-1.62964	-1.60156	1.25305	-0.148926	0.0469971	-1.39923	4.3277	-0.175781	0.0219727	-0.000305176	-0.000610352	-293.254	-289.423	908.057	7.66747	-20.4855	-57.0983
-1.62048	-1.60614	1.24603	-0.153198	0.0524902	-1.41174	4.32861	0.0216675	0.124207	0.00152588	0.00152588	-291.419	-290.371	902.982	7.25339	-19.8819	-57.6157
-1.62872	-1.60156	1.24603	-0.147095	0.0494385	-1.40961	4.32953	-0.0369263	-0.00793457	0	-0.000305176	-293.194	-289.475	902.986	7.87607	-20.2841	-57.5778
-1.62537	-1.6037	1.24542	-0.143738	0.0537109	-1.41174	4.32861	0.0180054	0.0854492	0.000915527	0.000915527	-292.532	-289.888	902.559	8.29498	-19.8837	-57.6632
-1.63116	-1.61072	1.24359	-0.144043	0.050354	-1.42212	4.32953	-0.0195313	0.0604248	0.0012207	0.000915527	-293.557	-291.206	901.237	8.36902	-20.2402	-58.0931
-1.62384	-1.61163	1.23657	-0.148315	0.0460815	-1.41785	4.32739	0.12207	0.0524902	0.00152588	0.00183105	-291.949	-291.442	896.143	7.89937	-20.4473	-57.8477
-1.62292	-1.61469	1.2323	-0.144958	0.0500488	-1.41724	4.32922	0.083313	0.0595093	0.000915527	0.000915527	-291.693	-292.036	893.062	8.33356	-20.1066	-57.8018
-1.61865	-1.6153	1.22864	-0.144958	0.0488281	-1.42212	4.32678	0.115051	0.112915	0.00213623	0.00152588	-290.866	-292.19	890.414	8.34413	-20.1348	-58.0055
-1.62384	-1.62231	1.23169	-0.143433	0.0509644	-1.41571	4.33075	0.057373	0.0814819	0.00183105	0.00183105	-291.633	-293.463	892.627	8.63083	-20.0267	-57.6753
-1.62262	-1.60797	1.2265	-0.145874	0.0509644	-1.42029	4.328	0.14679	0.0692749	0	-0.000305176	-291.854	-290.816	888.859	8.12146	-20.0475	-57.9926
-1.62476	-1.60828	1.22528	-0.145264	0.0531006	-1.43585	4.32922	0.166321	0.137939	0.00274658	0.00213623	-292.462	-290.89	887.985	8.19221	-19.9259	-58.7204
-1.62445	-1.604	1.2262	-0.13916	0.0534058	-1.43097	4.32892	0.0540161	0.0259399	0.000610352	0.000305176	-292.525	-290.071	888.657	8.82277	-19.9111	-58.5376
-1.63055	-1.60614	1.22192	-0.134583	0.0500488	-1.42334	4.32953	0.18219	0.111389	0.00244141	0.00183105	-293.575	-290.461	885.566	9.38139	-20.2749	-58.1793
-1.6272	-1.61499	1.22009	-0.139465	0.0540161	-1.43188	4.32739	0.0894165	0.0787354	0.000915527	0.000305176	-292.715	-292.157	884.243	8.9644	-19.876	-58.4944
-1.61896	-1.61041	1.2149	-0.137329	0.0473022	-1.43982	4.32861	0.105896	0.0997925	0.00213623	0.00213623	-291.28	-291.361	880.492	9.13666	-20.2991	-58.8604
-1.62109	-1.60889	1.22009	-0.133667	0.0469971	-1.42944	4.32922	0.0787354	0.0228882	-0.000305176	-0.0012207	-291.673	-291.022	884.25	9.53185	-20.3596	-58.4068
-1.62598	-1.60461	1.21552	-0.135193	0.0506592	-1.43677	4.32953	0.0769043	0.135803	0.00183105	0.0012207	-292.849	-290.242	880.932	9.28647	-20.1636	-58.7957
-1.62872	-1.60919	1.21185	-0.134277	0.0500488	-1.44501	4.32861	0.0271606	-0.000915527	0	-0.000610352	-293.336	-291.119	878.288	9.46266	-20.2538	-59.1442
-1.62354	-1.61194	1.20972	-0.129395	0.0540161	-1.44348	4.32983	-0.0564575	0.0274658	0	-0.00152588	-292.254	-291.655	876.759	10.0676	-19.8434	-59.0505
-1.62201	-1.61163	1.20453	-0.128174	0.0497437	-1.4505	4.32953	-0.0805664	0.118103	0.00152588	0.000610352	-292.01	-291.637	873.006	10.202	-20.169	-59.3617
-1.63025	-1.61255	1.20514	-0.125732	0.050354	-1.44867	4.32739	-0.124207	-0.00579834	-0.000610352	-0.00152588	-293.614	-291.773	873.449	10.4939	-20.2573	-59.297
-1.62537	-1.61346	1.2027	-0.13092	0.0515747	-1.4502	4.32587	-0.0256348	0.065918	0.00152588	0.00152588	-292.597	-291.983	871.674	9.91669	-20.0692	-59.3408
-1.62048	-1.61865	1.19995	-0.12085	0.0521851	-1.45447	4.32831	-0.00946045	0.0796509	0.000305176	-0.000305176	-291.584	-292.978	869.717	11.1528	-19.9382	-59.4954
-1.62476	-1.6156	1.19781	-0.125732	0.0552368	-1.45599	4.32922	0.100098	0.0918579	0.00183105	0.00152588	-292.515	-292.413	868.157	10.5442	-19.7687	-59.6008
-1.62262	-1.61774	1.19781	-0.124817	0.0534058	-1.45599	4.32831	-0.198364	-0.0314331	-0.00183105	-0.00244141	-292.023	-292.819	868.161	10.6838	-19.875	-59.5749
-1.62659	-1.62292	1.19019	-0.119019	0.0531006	-1.46332	4.32922	0.000610352	0.149841	0.00213623	0.00152588	-292.743	-293.821	862.654	11.4289	-19.9634	-59.8833
-1.62262	-1.62018	1.18591	-0.120544	0.0540161	-1.46729	4.32861	-0.281067	-0.0610352	-0.00213623	-0.00274658	-292.068	-293.35	859.56	11.2112	-19.8319	-60.0749
-1.62354	-1.62048	1.18469	-0.120544	0.0552368	-1.47095	4.33044	0.0939941	0.110779	0.00305176	0.00244141	-292.285	-293.415	858.678	11.2153	-19.7514	-60.2459
-1.62018	-1.62415	1.18256	-0.119324	0.057373	-1.47217	4.32831	-0.270996	0.0646973	-0.000305176	-0.000610352	-291.532	-294.124	857.14	11.4148	-19.5148	-60.2681
-1.61835	-1.62689	1.18469	-0.112	0.0582886	-1.47644	4.32892	0.106506	0.119934	0.00213623	0.00274658	-291.2	-294.628	858.71	12.2958	-19.4155	-60.4517
-1.61987	-1.61438	1.17889	-0.108948	0.0601196	-1.47308	4.32831	-0.348816	0.00366211	-0.0012207	-0.00152588	-291.861	-292.303	854.509	12.4453	-19.3288	-60.4052
-1.62048	-1.61621	1.17859	-0.11261	0.0637817	-1.474	4.32556	-0.122375	0.129395	0.00152588	0.00213623	-291.927	-292.652	854.283	12.0556	-19.0359	-60.4372
-1.62842	-1.6153	1.17554	-0.106201	0.0631714	-1.47552	4.3277	-0.240173	0.00549316	0	0	-293.574	-292.465	852.084	12.7718	-19.2293	-60.5414
-1.6275	-1.62811	1.17096	-0.105286	0.0637817	-1.48407	4.32861	0.0387573	0.0286865	0.000305176	0.000915527	-293.088	-294.904	848.785	13.0815	-19.1363	-60.8292
-1.62506	-1.6217	1.16913	-0.10437	0.0689697	-1.48468	4.32678	-0.342407	0.106812	0.000610352	-0.000305176	-292.838	-293.721	847.462	13.0842	-18.6976	-60.9136
-1.62781	-1.61743	1.1734	-0.102844	0.0662231	-1.48438	4.32922	-0.0384521	0.0210571	0.000610352	0.000305176	-293.523	-292.885	850.554	13.1886	-18.9793	-60.941
-1.6214	-1.61743	1.16791	-0.0970459	0.0704956	-1.48438	4.32983	-0.199585	0.112305	0.000610352	0	-292.298	-292.929	846.596	13.8547	-18.5334	-60.9359
-1.6217	-1.62628	1.16272	-0.0924683	0.0753784	-1.49567	4.32953	-0.0576782	0.101013	0.000305176	0	-292.254	-294.623	842.864	14.5187	-18.1354	-61.3997
-1.63574	-1.61926	1.1618	-0.093689	0.0732422	-1.49384	4.32739	-0.158386	0.108032	0.0012207	0.0012207	-295.205	-293.265	842.184	14.2629	-18.5602	-61.4031
-1.62689	-1.62628	1.15631	-0.0921631	0.0765991	-1.49292	4.32953	-0.0845337	-0.0527954	-0.00213623	-0.00183105	-293.232	-294.638	838.22	14.5539	-18.1209	-61.2847
-1.62476	-1.62781	1.16089	-0.0894165	0.0799561	-1.5033	4.32983	-0.0857544	0.131836	0.0012207	0.000610352	-292.939	-294.913	841.552	14.89	-17.8246	-61.7609
-1.62689	-1.62964	1.15723	-0.0860596	0.0790405	-1.50238	4.32709	-0.0723267	-0.0332642	-0.0012207	-0.000610352	-293.299	-295.264	838.907	15.3036	-17.9312	-61.709
-1.62445	-1.62231	1.15387	-0.0869751	0.0827026	-1.50116	4.32831	0.0216675	0.112	0.00152588	0.000610352	-293.029	-293.919	836.472	15.0829	-17.6136	-61.7092
-1.62842	-1.62292	1.15265	-0.0823975	0.0823975	-1.50452	4.32648	-0.0100708	0.090332	0.000305176	-0.000305176	-293.861	-294.025	835.599	15.6146	-17.7114	-61.8747
-1.63177	-1.62384	1.14746	-0.0817871	0.0842285	-1.49963	4.32953	-0.0634766	0.0814819	0.0012207	0.000610352	-294.433	-294.208	831.841	15.7002	-17.613	-61.6511
-1.63086	-1.64764	1.14349	-0.0772095	0.0909424	-1.52191	4.3277	0.00762939	0.0439453	0.000915527	0.0012207	-293.827	-298.713	829.011	16.602	-17.015	-62.5036
-1.62781	-1.63635	1.14594	-0.072937	0.090332	-1.52008	4.32922	0.0106812	0.0756836	0.0012207	0.000305176	-293.59	-296.586	830.782	16.9102	-17.0488	-62.5083
-1.63788	-1.63605	1.14502	-0.0747681	0.0964355	-1.51428	4.32739	0.00244141	0.055542	0.0012207	0.00183105	-295.539	-296.497	830.11	16.6945	-16.7206	-62.2799
-1.63544	-1.63879	1.14227	-0.0631714	0.0939941	-1.51794	4.32953	0.0482178	-0.0170898	-0.000610352	-0.0012207	-295.073	-297.024	828.152	18.0654	-16.8843	-62.428
-1.63483	-1.63879	1.14227	-0.0665283	0.101929	-1.52863	4.3277	0.0769043	0.102539	0.00183105	0.000915527	-295.096	-297.043	828.156	17.6792	-16.2421	-62.9332
-1.63727	-1.63666	1.1441	-0.062561	0.101624	-1.52313	4.32983	0.088501	0.0161743	0.000610352	0.000610352	-295.614	-296.612	829.485	18.0989	-16.3137	-62.709
-1.6333	-1.63177	1.14044	-0.0582886	0.10498	-1.53687	4.33105	0.0479126	0.085144	0.00152588	0.00152588	-295.177	-295.741	826.852	18.5079	-16.008	-63.3829
-1.64063	-1.64215	1.14105	-0.0552368	0.106201	-1.52893	4.32861	0.0964355	0.0436401	0.000610352	-0.000305176	-296.241	-297.645	827.301	19.0232	-15.9997	-62.9588
-1.63086	-1.64856	1.14075	-0.0506592	0.107422	-1.53137	4.32831	0.027771	0.0820923	0.00152588	0.00183105	-294.175	-298.876	827.102	19.652	-15.7264	-63.0016
-1.633	-1.64886	1.13678	-0.050354	0.114136	-1.54114	4.32709	0.0112915	-0.0195313	-0.000610352	-0.00152588	-294.726	-298.96	824.238	19.6898	-15.2303	-63.4683
-1.62994	-1.64001	1.14075	-0.045166	0.114441	-1.53412	4.32709	-0.144348	0.00274658	-0.0012207	-0.00244141	-294.368	-297.275	827.116	20.1428	-15.18	-63.2176
-1.63849	-1.64551	1.13617	-0.0424194	0.113831	-1.54297	4.33014	0.115967	0.0772095	0.000915527	-0.000610352	-295.992	-298.307	823.811	20.5415	-15.3676	-63.6043
-1.62994	-1.65466	1.13403	-0.03479	0.12207	-1.54022	4.32953	-0.0674438	0.0158691	-0.000915527	-0.0012207	-294.073	-300.051	822.296	21.5648	-14.5409	-63.4058
-1.6394	-1.64703	1.13678	-0.03479	0.12207	-1.54083	4.32861	0.103149	0.11261	0.00152588	0.000610352	-296.2	-298.575	824.276	21.4389	-14.7231	-63.5238
-1.62964	-1.65985	1.138	-0.0317383	0.123291	-1.53839	4.32831	0.0561523	0.0109863	-0.0012207	-0.00152588	-293.873	-300.996	825.18	21.997	-14.4254	-63.288
-1.64093	-1.65741	1.13495	-0.0256348	0.130005	-1.53687	4.32892	0.0231934	0.0558472	0	0	-296.232	-300.509	822.981	22.6536	-14.0876	-63.2878
-1.633	-1.6568	1.13251	-0.0228882	0.13092	-1.54327	4.32556	-0.00915527	-0.0088501	-0.0012207	-0.00152588	-294.772	-300.438	821.227	22.9592	-13.8908	-63.5713
-1.63391	-1.67694	1.13373	-0.0167847	0.125427	-1.5448	4.32709	0.0509644	0.083313	0.00152588	0.000610352	-294.364	-304.195	822.135	23.9799	-14.2991	-63.4783
-1.62933	-1.67267	1.13861	-0.0134277	0.132141	-1.55121	4.32678	-0.0299072	-0.0796509	-0.00213623	-0.00213623	-293.745	-303.385	825.687	24.2943	-13.7054	-63.8196
-1.633	-1.67908	1.13434	-0.00732422	0.132141	-1.54388	4.32739	0.0134277	0.103149	0.0012207	0.000610352	-294.21	-304.582	822.605	25.0967	-13.748	-63.4434
-1.63208	-1.68671	1.13739	-0.0100708	0.127869	-1.54602	4.32983	-0.0448608	-0.000915527	-0.000305176	-0.000610352	-293.787	-306.003	824.812	24.9043	-14.0538	-63.4676
-1.62567	-1.69067	1.13434	-0.000915527	0.135803	-1.55243	4.32617	-0.00335693	0.0692749	0.00152588	0.000915527	-292.566	-306.781	822.639	26.0162	-13.3126	-63.741
-1.64032	-1.69342	1.13983	0.00335693	0.131836	-1.54419	4.328	-0.0942993	0.0402832	0	-0.000610352	-295.313	-307.201	826.614	26.5456	-13.8687	-63.3788
-1.63025	-1.69861	1.13983	0.0131226	0.135193	-1.55609	4.32739	0.0253296	0.0396729	0.0012207	0.000915527	-293.386	-308.207	826.654	27.7461	-13.4369	-63.8799
-1.63422	-1.70898	1.14044	0.0125122	0.136719	-1.54907	4.32922	0.0549316	0.0158691	0.000610352	0.000305176	-293.772	-310.128	827.097	27.8433	-13.3441	-63.4849
-1.63177	-1.70166	1.14197	0.022583	0.132141	-1.54724	4.32953	-0.0616455	0.0701904	0.000305176	0.000305176	-293.549	-308.739	828.218	28.8784	-13.7024	-63.4574
-1.64429	-1.71906	1.14471	0.0210571	0.140686	-1.54663	4.84589	-0.211792	0.0805664	0.00152588	0.0012207	-295.521	-311.944	830.214	28.9793	-13.1744	-63.3409
-1.64978	-1.71997	1.14471	0.0204468	0.140076	-1.53687	4.32678	-0.10376	0.00549316	-0.000915527	-0.000915527	-296.457	-312.087	830.204	28.9249	-13.3034	-62.8945
-1.64032	-1.72882	1.14563	0.0314331	0.141907	-1.54297	4.32922	-0.0570679	0.0622559	-0.000305176	-0.000915527	-294.473	-313.764	830.908	30.3248	-12.9903	-63.0984
-1.63696	-1.72699	1.14716	0.0384521	0.140991	-1.54724	4.32709	-0.0506592	0.0473022	0	-0.000305176	-293.967	-313.418	832.032	31.0979	-13.0252	-63.3101
-1.65497	-1.72516	1.1496	0.0436401	0.144348	-1.54572	4.32892	0.10376	0.0820923	0.000305176	0.000305176	-297.633	-312.994	833.804	31.6567	-13.0686	-63.3193
-1.65588	-1.72607	1.15082	0.0469971	0.144043	-1.54816	4.32831	-0.0463867	0.105591	0	-0.000305176	-297.842	-313.153	834.697	32.0543	-13.1124	-63.432
-1.64764	-1.74652	1.15479	0.055542	0.144043	-1.56067	4.32953	-0.017395	0.0701904	0	-0.000305176	-295.799	-316.992	837.614	33.3588	-12.9378	-63.837
-1.64551	-1.73553	1.15448	0.06073	0.145264	-1.56677	4.32892	-0.00579834	0.0598145	0.000610352	0.000610352	-295.832	-314.942	837.404	33.7751	-12.8468	-64.2117
-1.6333	-1.74286	1.15234	0.0662231	0.144958	-1.56952	4.32892	0.0418091	0.111389	0	0	-293.251	-316.363	835.882	34.5243	-12.6534	-64.251
-1.62811	-1.74072	1.15875	0.0686646	0.143738	-1.57593	4.32617	0.0689697	0.0717163	0.0012207	0.00213623	-292.402	-315.947	840.533	34.7681	-12.6807	-64.5563
-1.62201	-1.74896	1.15997	0.0762939	0.140686	-1.58203	4.32861	0.0402832	0.0344849	-0.000305176	-0.000305176	-291.053	-317.501	841.445	35.7732	-12.8146	-64.7597
-1.62201	-1.745	1.15875	0.0857544	0.137329	-1.57898	4.32953	0.0500488	0.0759888	0.00183105	0.00213623	-291.185	-316.748	840.576	36.7925	-13.1037	-64.6547
-1.61407	-1.75049	1.16394	0.0912476	0.134888	-1.57959	4.32922	0.00976563	-0.0320435	-0.000915527	-0.000610352	-289.498	-317.767	844.353	37.5102	-13.1589	-64.6229
-1.6095	-1.7392	1.16486	0.0979614	0.136108	-1.57776	4.328	0.0823975	0.09552	0.00274658	0.00396729	-288.979	-315.651	845.027	38.0984	-13.0223	-64.6293
-1.61163	-1.7572	1.16425	0.10376	0.135803	-1.59546	4.328	0.0723267	0.00823975	-0.000610352	-0.000915527	-289.089	-319.033	844.618	39.0462	-13.0545	-65.3145
-1.61469	-1.74347	1.16913	0.11322	0.133057	-1.58752	4.32892	0.0588989	0.109253	0.00335693	0.00457764	-290.098	-316.4	848.16	39.9077	-13.3706	-65.0773
-1.6098	-1.745	1.1734	0.116577	0.124207	-1.59332	4.32739	0.0442505	-0.0177002	-0.000610352	-0.0012207	-289.146	-316.679	851.263	40.3154	-14.0059	-65.3086
-1.60828	-1.74957	1.17432	0.123596	0.129395	-1.58691	4.32892	0.0619507	0.134583	0.00305176	0.00366211	-288.707	-317.521	851.946	41.1936	-13.5523	-64.9919
-1.6037	-1.74896	1.17859	0.128174	0.121765	-1.60187	4.328	0.0146484	-0.0262451	-0.000610352	-0.000915527	-288.006	-317.407	855.056	41.7044	-14.1108	-65.6692
-1.60095	-1.75232	1.18134	0.136108	0.124817	-1.6095	4.32892	0.039978	0.117493	0.00335693	0.00335693	-287.531	-318.028	857.074	42.6645	-13.8266	-66.0065
-1.60675	-1.75995	1.18195	0.14679	0.119324	-1.60706	4.32983	0.0332642	0.0396729	0.000610352	0.0012207	-288.462	-319.418	857.538	44.0074	-14.3543	-65.8501
-1.59515	-1.763	1.18744	0.147095	0.116272	-1.61255	4.32861	0.135193	0.078125	0.00183105	0.00213623	-286.145	-320.002	861.525	44.0924	-14.4025	-66.0462
-1.60248	-1.77765	1.18622	0.155029	0.112	-1.60461	4.32678	-0.0216675	0.0363159	0.000610352	0.000305176	-287.074	-322.71	860.658	45.2351	-14.8289	-65.5806
-1.60645	-1.77917	1.1908	0.158081	0.108948	-1.61072	4.32831	0.00671387	0.0363159	0.000305176	0.000610352	-287.908	-322.96	863.981	45.6053	-15.147	-65.8624
-1.60767	-1.78253	1.19568	0.161438	0.111389	-1.60614	4.32312	0.0558472	0.0592041	0.00213623	0.00244141	-288.046	-323.548	867.525	46.043	-14.9623	-65.6403
-1.6095	-1.78986	1.19385	0.170288	0.102844	-1.60706	4.32922	-0.0576782	-0.0354004	-0.000915527	-0.00274658	-288.203	-324.913	866.219	47.1724	-15.67	-65.62
-1.60614	-1.80389	1.19415	0.174866	0.0976563	-1.62292	4.32739	-0.0726318	0.0872803	0.00152588	0.00152588	-287.296	-327.564	866.466	47.9187	-16.0108	-66.2263
-1.58997	-1.80634	1.20148	0.18158	0.09552	-1.63025	4.32892	-0.0567627	-0.0482178	-0.0012207	-0.00213623	-284.171	-328.033	871.798	48.7275	-15.9196	-66.5113
-1.59485	-1.81671	1.20544	0.190125	0.0881958	-1.62689	4.32892	-0.055542	0.102234	0.00183105	0.00183105	-284.812	-329.923	874.689	49.87	-16.5687	-66.2838
-1.59698	-1.82343	1.20911	0.194397	0.0860596	-1.63177	4.32892	-0.101624	0.0146484	-0.0012207	-0.00152588	-285.117	-331.153	877.355	50.4641	-16.7676	-66.465
-1.58875	-1.84357	1.21246	0.201416	0.0793457	-1.6391	4.32678	0.0305176	0.104065	0.00213623	0.00274658	-282.975	-334.933	879.819	51.5905	-17.1269	-66.6156
-1.5921	-1.84784	1.21277	0.213318	0.0793457	-1.64063	4.32861	-0.108337	0.00396729	-0.000915527	-0.00244141	-283.61	-335.707	880.07	53.019	-17.1865	-66.6765
-1.59607	-1.88232	1.21643	0.224304	0.0817871	-1.65405	4.33044	-0.0793457	0.128784	0.00183105	0.000915527	-283.586	-342.136	882.777	54.8246	-16.9845	-67.0515
-1.6037	-1.85699	1.21887	0.228882	0.0689697	-1.65192	4.32831	-0.213013	0.050354	0	-0.000915527	-285.833	-337.341	884.526	54.9391	-18.2198	-67.159
-1.58905	-1.86371	1.21887	0.234375	0.0662231	-1.65588	4.32831	-0.117798	0.0631714	0.000305176	-0.0012207	-282.797	-338.644	884.551	55.6786	-18.1851	-67.2495
-1.59607	-1.87775	1.22681	0.240784	0.0582886	-1.66687	4.32709	-0.0817871	0.125122	0.0012207	0.000305176	-283.914	-341.209	890.318	56.631	-18.9206	-67.6608
-1.59363	-1.87744	1.23688	0.249634	0.0656128	-1.66473	4.32892	-0.292664	0.0610352	0	-0.0012207	-283.556	-341.09	897.637	57.6378	-18.3019	-67.5931
-1.59485	-1.88965	1.24054	0.258484	0.0601196	-1.67175	4.32617	0.0253296	0.0863647	0.000610352	0.000305176	-283.549	-343.348	900.317	58.8434	-18.7469	-67.8248
-1.59149	-1.89056	1.24237	0.271606	0.0497437	-1.68213	4.328	-0.0985718	0.0421143	0.000305176	0	-283.025	-343.514	901.675	60.3573	-19.5475	-68.2845
-1.58752	-1.90094	1.24634	0.279846	0.045166	-1.67786	4.32709	0.0387573	0.125427	0.00213623	0.00244141	-281.917	-345.433	904.571	61.4677	-19.8255	-67.9961
-1.59241	-1.90979	1.25702	0.290222	0.0436401	-1.69647	4.33105	-0.233154	-0.0759888	-0.00213623	-0.00274658	-282.935	-347.021	912.343	62.789	-20.037	-68.8176
-1.59058	-1.91437	1.25854	0.301819	0.0405884	-1.69159	4.32922	0.106812	0.166321	0.00305176	0.00152588	-282.445	-347.855	913.474	64.1903	-20.2477	-68.5594
-1.59027	-1.92719	1.2619	0.31311	0.0366211	-1.69464	4.32831	-0.267029	-0.0762939	-0.00152588	-0.00213623	-282.095	-350.227	915.939	65.6864	-20.5416	-68.6047
-1.58844	-1.93939	1.26862	0.325317	0.03479	-1.70258	4.32709	0.057373	0.0979614	0.00152588	0.0012207	-281.55	-352.475	920.842	67.2762	-20.6462	-68.8852
-1.59241	-1.93512	1.28082	0.334167	0.0357056	-1.70349	4.32861	-0.0350952	0.020752	0.000305176	-0.000305176	-282.594	-351.582	929.7	68.2163	-20.6654	-68.9962
-1.60278	-1.94275	1.28387	0.348816	0.027771	-1.71021	4.32831	0.0753784	0.0891113	0.00152588	0.0012207	-284.564	-352.947	931.942	70.0091	-21.4802	-69.2777
-1.59424	-1.95862	1.28845	0.359192	0.0280762	-1.71387	4.32861	-0.0631714	0.0119019	0.000305176	0.000915527	-282.516	-355.914	935.298	71.4516	-21.2829	-69.3131
-1.60522	-1.95862	1.29547	0.372009	0.0222778	-1.72028	4.32709	0.120239	0.133057	0.0012207	0.000915527	-284.853	-355.827	940.406	72.9117	-21.9565	-69.6493
-1.60248	-1.97479	1.30463	0.378113	0.0265503	-1.72821	4.328	0.03479	0.0769043	0.0012207	0.00183105	-284.002	-358.817	947.069	73.8669	-21.537	-69.9023
-1.59546	-1.98883	1.31012	0.394592	0.0180054	-1.74805	4.32892	0.0967407	0.0418091	-0.000305176	0.000305176	-282.504	-361.439	951.104	75.9737	-22.1048	-70.6945
-1.60858	-2.00073	1.31653	0.407104	0.017395	-1.74469	4.32861	0.168152	0.153809	0.00213623	0.00274658	-284.802	-363.569	955.773	77.5918	-22.3535	-70.4986
-1.5979	-2.00165	1.32507	0.420532	0.0125122	-1.74957	4.32678	0.118408	0.00488281	-0.000305176	-0.000305176	-282.821	-363.715	961.998	79.1428	-22.5858	-70.7018
-1.60309	-2.0166	1.33026	0.429382	0.0131226	-1.76453	4.32495	0.0735474	0.116577	0.00335693	0.00427246	-283.645	-366.475	965.792	80.3893	-22.6067	-71.3035
-1.60522	-2.02454	1.33606	0.441589	0.00701904	-1.76971	4.32709	0.0949097	0.0585938	0.000915527	0.00152588	-283.96	-367.911	970.022	81.9101	-23.1311	-71.4925
-1.60675	-2.0517	1.33972	0.45929	0.0109863	-1.7807	4.32678	0.105896	0.128479	0.00335693	0.00518799	-283.708	-372.964	972.741	84.3672	-22.7917	-71.8193
-1.59882	-2.05444	1.35254	0.474548	0.00640869	-1.7807	4.32831	0.0753784	0.0161743	0.000610352	0.000915527	-282.187	-373.412	982.062	86.1566	-23.0389	-71.7957
-1.5979	-2.05811	1.36078	0.489502	0.00671387	-1.79016	4.32678	0.0106812	0.0579834	0.000305176	0	-282.144	-374.046	988.073	87.9224	-23.0166	-72.2279
-1.61133	-2.07611	1.36505	0.495911	0.00732422	-1.79199	4.32892	0.105591	0.0299072	0.00152588	0.00183105	-284.328	-377.345	991.188	88.9395	-23.1521	-72.2163
-1.60095	-2.09198	1.37543	0.509644	-0.000610352	-1.8158	4.32831	0.135803	0.0457764	0.00152588	0.00213623	-282.159	-380.301	998.758	90.7607	-23.6107	-73.1698
-1.60492	-2.11151	1.38	0.523071	0	-1.83105	4.33014	0.0448608	0.128174	0.00213623	0.00213623	-282.633	-383.921	1002.12	92.6048	-23.6034	-73.7507
-1.59576	-2.11945	1.3913	0.532227	-0.00732422	-1.85181	4.32648	0.0878906	0.072937	0.00183105	0.00244141	-280.89	-385.385	1010.34	93.7752	-24.0482	-74.6267
-1.57379	-2.12708	1.39832	0.551453	-0.00946045	-1.85547	4.328	0.0271606	0.0897217	0.0012207	0.000915527	-276.501	-386.826	1015.48	96.101	-23.8556	-74.7006
-1.58417	-2.13654	1.40289	0.563049	-0.0140381	-1.8631	4.32831	-0.062561	0.0857544	0.000305176	0	-278.426	-388.531	1018.83	97.5738	-24.3929	-75.014
-1.58752	-2.14233	1.41449	0.575562	-0.00946045	-1.86127	4.3277	0.0088501	0.111084	0.00183105	0.00152588	-279.047	-389.523	1027.26	99.0954	-24.0801	-74.9269
-1.59424	-2.15332	1.42822	0.594788	-0.00976563	-1.85913	0.0134277	0.00976563	0.0109863	-0.00183105	-0.00152588	-280.197	-391.454	1037.25	101.467	-24.2095	-74.7926
-1.61438	-2.15698	1.43555	0.611877	-0.0125122	-1.84021	0.00823975	-0.0506592	0.132446	0.000915527	0.000915527	-283.981	-391.989	1042.58	103.478	-24.7625	-73.9646
-1.59882	-2.16553	1.44409	0.621643	-0.0137329	-1.84235	0.00793457	-0.057373	0.0100708	-0.000915527	-0.000915527	-280.757	-393.583	1048.8	104.734	-24.5895	-73.9688
-1.61163	-2.17834	1.44897	0.630798	-0.0088501	-1.82892	0.00732422	-0.0588989	0.108337	0.0012207	0.000915527	-282.846	-395.888	1052.36	105.986	-24.375	-73.305
-1.6217	-2.19574	1.45782	0.650635	-0.00610352	-1.83838	0.00610352	-0.0796509	0.0747681	-0.000610352	-0.0012207	-284.6	-399.049	1058.83	108.528	-24.3078	-73.6679
-1.63788	-2.19971	1.46545	0.665894	0.00213623	-1.8338	0.00640869	-0.157776	0.130005	0.0012207	0.000915527	-287.804	-399.671	1064.39	110.332	-23.9212	-73.5117
-1.63361	-2.21252	1.47064	0.67749	-0.00244141	-1.84326	0.00701904	-0.0418091	-0.0137329	-0.0012207	-0.00152588	-286.751	-402.052	1068.18	111.862	-24.2042	-73.8432
-1.64612	-2.21191	1.47186	0.687866	-0.00274658	-1.85822	0.00518799	-0.0598145	0.0717163	0	-0.000305176	-289.499	-401.892	1069.09	113.032	-24.4674	-74.5878
-1.64001	-2.21466	1.48407	0.702515	-0.00274658	-1.86035	0.00457764	-0.187683	0.050354	0	-0.000305176	-288.383	-402.341	1077.97	114.75	-24.3785	-74.6766
-1.65436	-2.2287	1.49231	0.717468	0.00396729	-1.85913	0.00488281	-0.190735	0.00244141	-0.0012207	-0.00183105	-290.944	-404.857	1083.98	116.681	-24.0579	-74.5859
-1.65222	-2.24548	1.49536	0.725403	0.00244141	-1.86523	0.00518799	-0.137939	0.0958252	0.000610352	-0.000305176	-290.132	-407.988	1086.22	117.857	-24.1123	-74.7359
-1.66443	-2.26013	1.50177	0.736389	0.00946045	-1.84845	0.00549316	-0.0949097	0.0369263	0.000305176	-0.000305176	-292.034	-410.624	1090.89	119.348	-23.7098	-73.9085
-1.6687	-2.26837	1.51184	0.746765	0.0109863	-1.84387	0.00457764	0.0506592	-0.00823975	0	-0.000305176	-292.69	-412.079	1098.21	120.665	-23.6454	-73.6665
-1.68732	-2.27722	1.51703	0.759888	0.0143433	-1.8277	0.00579834	0.017395	0.0808716	-0.000305176	-0.00152588	-296.038	-413.611	1101.99	122.306	-23.6646	-72.9256
-1.68304	-2.28577	1.52374	0.776978	0.0177002	-1.83502	0.00549316	-0.055542	0.132141	0.00152588	0.00152588	-295.179	-415.174	1106.9	124.396	-23.3265	-73.2184
-1.68396	-2.30469	1.52954	0.783386	0.0198364	-1.83472	0.00579834	-0.219421	-0.0131226	-0.00183105	-0.00244141	-294.848	-418.676	1111.13	125.432	-23.1245	-73.0711
-1.69312	-2.3175	1.53625	0.795593	0.0289917	-1.83899	0.00579834	0.00457764	0.109558	0.00152588	0.0012207	-296.472	-420.999	1116.03	127.029	-22.5254	-73.2307
-1.68671	-2.33826	1.54022	0.801697	0.0256348	-1.85181	0.00457764	-0.0271606	0.0354004	0	-0.000610352	-294.751	-424.892	1118.94	128.058	-22.6481	-73.642
-1.69098	-2.35596	1.54572	0.813293	0.0314331	-1.86615	0.00488281	0.090332	0.083313	0.000915527	0.000610352	-295.35	-428.165	1122.97	129.664	-22.2313	-74.2057
-1.69922	-2.37061	1.5451	0.816345	0.0305176	-1.86676	0.00488281	0.0360107	0.0827026	0.000305176	0	-296.547	-430.882	1122.54	130.246	-22.4056	-74.1392
-1.71265	-2.37244	1.56158	0.828247	0.0387573	-1.86584	0.00488281	0.182495	0.0753784	0.000915527	0	-299.328	-431.072	1134.5	131.63	-21.9804	-74.165
-1.72394	-2.38556	1.56647	0.837097	0.0387573	-1.86005	0.00488281	-0.0119019	0.0448608	0.000915527	0.000915527	-301.168	-433.448	1138.06	132.85	-22.1388	-73.8366
-1.72974	-2.39197	1.56891	0.847168	0.045166	-1.85669	0.00518799	0.14801	0.0631714	0.000915527	0	-302.191	-434.599	1139.85	134.103	-21.7118	-73.674
-1.72791	-2.39624	1.57684	0.858154	0.0515747	-1.84174	0.00488281	0.06073	0.101013	0.00152588	0.0012207	-301.662	-435.331	1145.63	135.431	-21.1539	-72.977
-1.73706	-2.42004	1.57898	0.871277	0.0561523	-1.82281	0.00488281	0.0543213	0.00610352	-0.000305176	0.000610352	-302.636	-439.711	1147.21	137.316	-20.8697	-71.9624
-1.74957	-2.43073	1.58508	0.878906	0.0634766	-1.81	0.00488281	0.0354004	0.139771	0.00213623	0.00152588	-304.745	-441.613	1151.64	138.358	-20.4589	-71.3476
-1.75873	-2.44598	1.58447	0.883789	0.0650024	-1.81335	0.00427246	0.112	0.071106	0.0012207	0.0012207	-306.162	-444.443	1151.22	139.159	-20.4554	-71.4133
-1.74347	-2.46521	1.5918	0.896301	0.0668335	-1.81091	0.00457764	0.0161743	0.109863	0.00183105	0.00183105	-302.643	-448.036	1156.57	140.902	-20.0102	-71.1292
-1.74927	-2.46582	1.60034	0.90332	0.0671387	-1.82037	0.00457764	0.130005	0.0692749	0.0012207	0.0012207	-303.968	-448.084	1162.78	141.709	-20.1004	-71.5943
-1.74774	-2.4649	1.6098	0.919189	0.0741577	-1.81671	0.00457764	-0.0170898	0.0823975	0.000915527	0.0012207	-303.837	-447.84	1169.67	143.51	-19.53	-71.4714
-1.74103	-2.48596	1.6153	0.930176	0.0753784	-1.83014	0.00488281	0.152893	-0.0231934	0.000610352	0.00152588	-302.118	-451.777	1173.7	145.102	-19.2852	-71.9251
-1.7569	-2.49329	1.62415	0.935974	0.0820923	-1.82373	0.00457764	-0.0167847	0.0717163	0.0012207	0.000915527	-305.066	-453.033	1180.12	145.878	-18.9941	-71.6415
-1.76727	-2.50366	1.63025	0.945435	0.0921631	-1.80725	0.00366211	0.00213623	0.0646973	0.00152588	0.00213623	-306.746	-454.879	1184.57	147.127	-18.3261	-70.8622
-1.77338	-2.49969	1.63574	0.9552	0.0930786	-1.79108	0.00427246	0.0531006	-0.0402832	-0.000915527	-0.00152588	-307.982	-454.054	1188.55	148.181	-18.3639	-70.1817
-1.78284	-2.50122	1.63666	0.971985	0.0952148	-1.78619	0.00457764	0.0100708	0.0939941	0.00183105	0.00183105	-309.883	-454.275	1189.25	150.124	-18.362	-69.9964
-1.7981	-2.50488	1.6391	0.984802	0.102844	-1.76086	0.00488281	0.0891113	-0.0204468	-0.000305176	-0.000305176	-312.631	-454.853	1191.04	151.65	-17.9865	-68.8715
-1.79657	-2.52625	1.64276	0.986633	0.111389	-1.78497	0.00457764	0.0912476	0.055542	0.00213623	0.00183105	-312.021	-458.866	1193.73	152.196	-17.2382	-69.8333
-1.79993	-2.49359	1.65161	1.00006	0.119324	-1.75842	0.00457764	0.119934	0.000610352	-0.000305176	-0.000915527	-313.559	-452.639	1200.14	153.212	-16.7426	-68.9203
-1.80328	-2.50702	1.65283	1.01288	0.12146	-1.7749	0.00457764	0.0646973	0.0845337	0.00244141	0.00335693	-314.107	-455.139	1201.07	154.888	-16.6196	-69.6052
-1.79535	-2.51343	1.65924	1.02264	0.126648	-1.78619	0.00396729	0.108337	-0.0405884	-0.000610352	-0.0012207	-312.593	-456.33	1205.75	156.107	-16.0739	-70.083
-1.7868	-2.50031	1.66931	1.03027	0.129089	-1.76544	0.00457764	0.0161743	0.0942993	0.0012207	0.000915527	-311.171	-453.809	1213.05	156.774	-15.7628	-69.2293
-1.80176	-2.49847	1.67084	1.03699	0.127869	-1.78223	0.00457764	0.0292969	-0.0112915	-0.000305176	-0.000305176	-314.433	-453.418	1214.17	157.504	-16.1418	-70.0686
-1.78192	-2.49207	1.67755	1.04767	0.136719	-1.77582	0.00396729	-0.0753784	0.0558472	0.000305176	0.000915527	-310.78	-452.224	1219.06	158.629	-15.1225	-69.8084
-1.79596	-2.49207	1.68213	1.06293	0.150452	-1.75873	0.00427246	0.188904	0.0622559	0.0012207	0.000915527	-313.554	-452.114	1222.41	160.374	-14.2571	-69.109
-1.7984	-2.48871	1.69159	1.08002	0.143738	-1.75568	0.00427246	-0.0726318	0.0268555	0	-0.000305176	-314.229	-451.397	1229.29	162.273	-14.8667	-69.017
-1.8103	-2.49725	1.69403	1.09406	0.153809	-1.73126	0.00457764	0.178833	0.0534058	0.00152588	0.00183105	-316.192	-452.9	1231.08	164.017	-14.2267	-67.8926
-1.81366	-2.49664	1.69556	1.10535	0.157471	-1.74286	0.00396729	-0.0872803	0.0665283	-0.000610352	-0.00213623	-317.118	-452.764	1232.22	165.295	-14.0148	-68.467
-1.81885	-2.49115	1.70135	1.11053	0.16449	-1.72424	0.00427246	0.224609	0.140076	0.00335693	0.00396729	-318.192	-451.658	1236.42	165.802	-13.5432	-67.6909
-1.82495	-2.49329	1.7041	1.11816	0.169067	-1.73492	0.00427246	-0.177307	-0.00457764	-0.0012207	-0.00183105	-319.549	-452.025	1238.44	166.704	-13.2912	-68.2062
-1.82465	-2.4942	1.71234	1.12305	0.172424	-1.73248	0.00427246	0.187378	0.124207	0.00213623	0.00213623	-319.515	-452.142	1244.42	167.277	-13.0187	-68.1052
-1.82159	-2.49695	1.71509	1.1377	0.178223	-1.7453	0.00427246	-0.162048	-0.0323486	-0.00183105	-0.00274658	-319.123	-452.646	1246.46	168.994	-12.5229	-68.7013
-1.82983	-2.48322	1.72852	1.15479	0.177612	-1.74011	0.00427246	0.0997925	0.120544	0.00244141	0.00305176	-321.29	-449.941	1256.2	170.725	-12.7678	-68.6266
-1.82465	-2.47437	1.73615	1.16943	0.1828	-1.73706	0.00427246	-0.162354	-0.00762939	-0.000915527	-0.0012207	-320.663	-448.235	1261.76	172.259	-12.3045	-68.5793
-1.82281	-2.47589	1.74072	1.18042	0.187073	-1.72028	0.00427246	0.252991	0.150452	0.00396729	0.00396729	-320.174	-448.468	1265.1	173.544	-11.9237	-67.8126
-1.83289	-2.47284	1.74072	1.18225	0.194092	-1.73187	0.00427246	-0.0653076	-0.00244141	0	0.000305176	-322.448	-447.874	1265.11	173.698	-11.5506	-68.4187
-1.8222	-2.47528	1.74591	1.18866	0.197754	-1.71844	0.00396729	-0.0210571	0.12085	0.00213623	0.00152588	-320.185	-448.315	1268.88	174.476	-11.0653	-67.769
-1.81427	-2.4646	1.74866	1.20331	0.200195	-1.71204	0.00366211	-0.0479126	0.0265503	0.000915527	0.0012207	-318.999	-446.297	1270.9	175.983	-10.7776	-67.564
-1.82159	-2.45239	1.75598	1.21796	0.201111	-1.70624	0.00488281	-0.112	0.0473022	0.000610352	0.000915527	-320.897	-443.919	1276.23	177.461	-10.8753	-67.4414
-1.80786	-2.45361	1.76331	1.23352	0.200806	-1.70624	0.00305176	0.0534058	0.144348	0.00305176	0.00366211	-318.279	-444.131	1281.58	179.263	-10.6849	-67.4196
-1.7984	-2.43958	1.76453	1.24878	0.203857	-1.71753	0.00396729	0.0704956	0.0405884	0.00152588	0.00152588	-317.107	-441.517	1282.5	180.783	-10.349	-68.0573
-1.80115	-2.41974	1.77673	1.26373	0.212097	-1.73035	0.00335693	-0.106201	0.0866699	0.00183105	0.00274658	-318.616	-437.717	1291.38	182.169	-9.82146	-68.8653
-1.78864	-2.40448	1.77521	1.26984	0.215759	-1.72943	0.00457764	-0.0344849	0.0689697	0.000915527	0.0012207	-316.66	-434.899	1290.28	182.626	-9.36594	-68.9271
-1.77246	-2.40387	1.77917	1.28174	0.213013	-1.72821	0.00396729	-0.0656128	0.148315	0.00305176	0.00366211	-313.55	-434.798	1293.19	183.982	-9.32985	-68.8443
-1.77704	-2.38495	1.78833	1.2851	0.207214	-1.72729	0.00335693	-0.00701904	0.00335693	0.000305176	0.000305176	-315.062	-431.18	1299.81	184.059	-9.9323	-68.9669
-1.77368	-2.37915	1.78864	1.2915	0.216675	-1.71539	0.00396729	-0.0140381	0.101318	0.00152588	0.00213623	-314.534	-430.082	1300.05	184.703	-9.12798	-68.4831
-1.77917	-2.3764	1.79047	1.29944	0.219116	-1.71448	0.00396729	-0.020752	0.038147	0.000305176	0	-315.772	-429.527	1301.39	185.564	-9.04072	-68.495
-1.77765	-2.36786	1.78925	1.30371	0.222168	-1.716	0.00366211	0.0292969	0.0741577	0.000610352	0.000915527	-315.796	-427.934	1300.51	185.916	-8.80021	-68.6417
-1.77002	-2.36053	1.78741	1.31409	0.218811	-1.71265	0.00366211	-0.0463867	0.0979614	0.0012207	0.0012207	-314.523	-426.579	1299.2	186.989	-8.97116	-68.5298
-1.76208	-2.33856	1.79596	1.31775	0.221863	-1.70532	0.00396729	0.032959	0.0985718	0.00152588	0.00152588	-313.625	-422.427	1305.39	187.057	-8.65432	-68.3656
-1.7569	-2.33673	1.79871	1.32324	0.215149	-1.7157	0.00427246	0.0442505	0.0411987	0.00152588	0.000915527	-312.792	-422.089	1307.39	187.655	-9.12883	-68.8412
-1.74927	-2.3465	1.79291	1.31989	0.214233	-1.72638	0.00457764	0.106201	0.090332	0.000915527	0.000915527	-311.054	-423.993	1303.2	187.428	-9.05099	-69.2245
-1.73828	-2.32574	1.79535	1.32477	0.21759	-1.72607	0.00396729	0.0616455	0.0830078	0.00305176	0.00335693	-309.583	-420.121	1304.98	187.656	-8.66142	-69.3641
-1.74408	-2.32086	1.80145	1.32751	0.218811	-1.72394	0.00366211	0.165405	-0.0274658	-0.000305176	-0.000305176	-310.907	-419.146	1309.4	187.89	-8.67734	-69.3317
-1.73248	-2.31873	1.80237	1.33087	0.218811	-1.7276	0.00427246	0.159607	0.108032	0.00305176	0.00244141	-308.749	-418.779	1310.08	188.242	-8.49581	-69.4919
-1.72821	-2.32178	1.80267	1.32904	0.214539	-1.72913	0.00335693	0.127258	0.0088501	0	-0.000305176	-307.793	-419.367	1310.29	188.082	-8.75811	-69.5149
-1.73889	-2.32025	1.80054	1.33331	0.218201	-1.73004	0.00396729	0.124512	0.104675	0.00305176	0.00305176	-310.006	-419.053	1308.75	188.543	-8.65311	-69.6103
-1.7337	-2.32605	1.79291	1.33148	0.220947	-1.72424	0.00366211	0.135803	0.0631714	0.000610352	-0.000305176	-308.702	-420.196	1303.23	188.431	-8.31911	-69.2784
-1.72607	-2.32605	1.7984	1.33087	0.221558	-1.71906	0.00335693	0.118408	0.135803	0.00305176	0.00244141	-307.151	-420.186	1307.21	188.364	-8.13725	-69.0226
-1.73126	-2.33551	1.7981	1.32813	0.219421	-1.72424	0.00335693	0.0738525	0.0241089	-0.000305176	0	-307.913	-421.952	1306.98	188.199	-8.3709	-69.1917
-1.73065	-2.3349	1.79596	1.33362	0.220947	-1.72699	0.00396729	0.161743	0.136414	0.00152588	0.000610352	-307.883	-421.848	1305.45	188.818	-8.24817	-69.3307
-1.72333	-2.32391	1.79993	1.33148	0.220642	-1.72577	0.00396729	0.127258	0.0537109	0.000305176	-0.000915527	-306.759	-419.792	1308.32	188.398	-8.17811	-69.3431
-1.72546	-2.33307	1.7984	1.32874	0.219116	-1.74133	0.00396729	0.0192261	0.072937	0.000610352	-0.000305176	-307.047	-421.53	1307.22	188.227	-8.32168	-69.9866
-1.71722	-2.3407	1.79565	1.33026	0.219421	-1.7453	0.00335693	0.0512695	0.117798	0.000610352	-0.000305176	-305.228	-423.005	1305.24	188.526	-8.14154	-70.0864
-1.71143	-2.34344	1.79596	1.32111	0.219116	-1.75232	0.00335693	-0.0775146	0.0598145	0	-0.00213623	-304.013	-423.557	1305.45	187.523	-8.05668	-70.3608
-1.71265	-2.34772	1.79077	1.32172	0.220032	-1.74805	0.00396729	0.0106812	0.116272	0.00152588	0.000610352	-304.06	-424.377	1301.7	187.663	-7.98694	-70.1305
-1.71997	-2.3526	1.79352	1.3205	0.221863	-1.74072	0.00396729	-0.0445557	0.0372314	-0.000610352	-0.00183105	-305.283	-425.246	1303.68	187.601	-7.94131	-69.7766
-1.70746	-2.35718	1.78925	1.31805	0.219116	-1.74255	0.00396729	0.0305176	0.125427	0.00152588	0.000915527	-302.637	-426.175	1300.59	187.399	-7.93644	-69.7776
-1.70776	-2.3642	1.78833	1.31897	0.220337	-1.74713	0.00335693	-0.142822	-0.022583	-0.000610352	-0.0012207	-302.543	-427.498	1299.93	187.616	-7.82851	-69.9365
-1.71509	-2.35413	1.78589	1.31958	0.217896	-1.74408	0.00366211	-0.149231	0.138245	0.000305176	-0.0012207	-304.252	-425.596	1298.15	187.523	-8.17419	-69.8904
-1.70593	-2.36969	1.79077	1.3147	0.221252	-1.75507	0.00366211	-0.0491333	0.00915527	0	0	-302.087	-428.534	1301.7	187.214	-7.7114	-70.2524
-1.69678	-2.38617	1.78436	1.31592	0.223083	-1.76056	0.00335693	-0.0137329	0.119629	0.00183105	0.000610352	-299.821	-431.693	1297.08	187.621	-7.36812	-70.3485
-1.70807	-2.37854	1.78436	1.30859	0.224609	-1.76086	0.00396729	-0.0292969	0.0732422	0.000915527	0.000915527	-302.253	-430.236	1297.06	186.657	-7.44908	-70.4489
-1.71082	-2.38342	1.78528	1.31256	0.22583	-1.76361	0.00335693	-0.0570679	0.133972	0.00213623	0.00152588	-302.715	-431.135	1297.73	187.188	-7.39056	-70.5524
-1.7099	-2.39441	1.78802	1.30859	0.223694	-1.76544	0.00335693	-0.0274658	0.0790405	0.00152588	0.00183105	-302.185	-433.188	1299.72	186.91	-7.51323	-70.5381
-1.71783	-2.39288	1.78223	1.30707	0.22644	-1.76758	0.00427246	-0.0881958	0.148926	0.00183105	0.00213623	-303.809	-432.914	1295.51	186.709	-7.42924	-70.6701
-1.71936	-2.39288	1.78223	1.30554	0.228882	-1.75781	0.00335693	-0.0201416	0.129089	0.00213623	0.00274658	-303.997	-432.9	1295.51	186.536	-7.24766	-70.2258
-1.71967	-2.3999	1.78284	1.30402	0.233154	-1.74866	0.00366211	-0.00762939	0.123291	0.00152588	0.00183105	-303.745	-434.203	1295.95	186.476	-6.87893	-69.7539
-1.71783	-2.40234	1.78314	1.30493	0.238647	-1.74896	0.00366211	-0.06073	0.123901	0.000915527	0.0012207	-303.347	-434.665	1296.18	186.621	-6.40085	-69.7565
-1.72852	-2.41608	1.78101	1.30554	0.236511	-1.75232	4.32312	0.0195313	0.0994873	0.00152588	0.00152588	-305.058	-437.217	1294.63	186.908	-6.7165	-69.8241
-1.72791	-2.42859	1.77887	1.29944	0.238342	-1.76086	4.32556	0.0189209	0.10498	0.00244141	0.00274658	-304.607	-439.594	1293.09	186.409	-6.52369	-70.1107
-1.73309	-2.41516	1.7865	1.297	0.232849	-1.74835	4.32678	0.0274658	0.039978	0.000305176	0.000305176	-305.887	-437.007	1298.58	185.914	-7.0782	-69.6459
-1.7215	-2.42706	1.77979	1.29669	0.23468	-1.75385	4.32617	0.00244141	0.139771	0.00244141	0.00213623	-303.268	-439.32	1293.74	186.074	-6.70508	-69.7702
-1.72668	-2.43958	1.78009	1.2973	0.238953	-1.76575	4.32831	0.00244141	-0.0308228	-0.000305176	0	-304.074	-441.658	1293.98	186.34	-6.42503	-70.2438
-1.72852	-2.44781	1.77429	1.29761	0.245667	-1.76086	4.32892	0.0540161	0.0842285	0.0012207	0.0012207	-304.138	-443.223	1289.78	186.509	-5.8869	-69.9663
-1.72821	-2.46094	1.77979	1.29364	0.24353	-1.76636	4.328	-0.0448608	-0.000915527	0.000305176	0.000610352	-303.716	-445.664	1293.76	186.264	-6.01778	-70.108
-1.73676	-2.46887	1.77246	1.28784	0.241394	-1.74896	4.32587	0.0680542	0.0363159	0.000915527	0.000915527	-304.874	-447.152	1288.43	185.731	-6.28599	-69.2443
-1.73706	-2.4762	1.77277	1.28723	0.238037	-1.75293	4.32495	0.0643921	0.0479126	0.000610352	0.000305176	-304.732	-448.527	1288.66	185.778	-6.54319	-69.3615
-1.745	-2.49054	1.77277	1.28387	0.245667	-1.75079	4.32892	0.0332642	0.00335693	-0.000610352	-0.000610352	-305.847	-451.191	1288.66	185.622	-6.01633	-69.1802
-1.74591	-2.4942	1.77307	1.28021	0.248413	-1.75476	4.32739	0.102234	0.067749	0.00213623	0.00244141	-305.951	-451.882	1288.88	185.261	-5.79996	-69.3379
-1.75598	-2.50366	1.7746	1.28113	0.250549	-1.74713	4.328	0.13092	0.015564	-0.000305176	-0.000915527	-307.583	-453.603	1289.98	185.516	-5.76485	-68.9427
-1.7514	-2.5235	1.76575	1.27106	0.253906	-1.76331	4.32709	0.0872803	0.138855	0.00274658	0.00244141	-306.163	-457.417	1283.58	184.682	-5.36272	-69.5049
-1.76208	-2.52441	1.76788	1.27228	0.253296	-1.76331	4.32922	0.0100708	-0.0369263	-0.000915527	-0.0012207	-308.262	-457.54	1285.12	184.833	-5.59083	-69.5285
-1.75385	-2.54059	1.77002	1.26831	0.254822	-1.76117	4.32739	0.0756836	0.133057	0.00244141	0.00152588	-306.091	-460.589	1286.67	184.641	-5.27706	-69.2761
-1.75934	-2.55249	1.76788	1.2674	0.26123	-1.75537	4.32892	0.0985718	-0.0421143	-0.000305176	-0.000915527	-306.759	-462.808	1285.13	184.728	-4.81316	-68.9373
-1.77246	-2.56592	1.76819	1.26007	0.258789	-1.75934	4.32739	0.0811768	0.0653076	0.00244141	0.00366211	-308.921	-465.293	1285.33	184.101	-5.18723	-69.0332
-1.76971	-2.5705	1.75964	1.25916	0.267334	-1.76117	4.32922	0.111694	-0.00335693	0	-0.000305176	-308.262	-466.212	1279.16	184.072	-4.43959	-69.0837
-1.77124	-2.59155	1.76697	1.25366	0.263977	-1.75812	4.328	0.0726318	0.114136	0.00183105	0.000610352	-307.845	-470.116	1284.46	183.781	-4.66735	-68.7676
-1.76758	-2.59796	1.76483	1.25275	0.268555	-1.74957	4.328	-0.00946045	-0.0125122	0	-0.000610352	-306.829	-471.333	1282.91	183.782	-4.20974	-68.3174
-1.77399	-2.60468	1.76453	1.25092	0.270386	-1.74469	4.32709	-0.0350952	0.0592041	0	-0.000610352	-307.826	-472.569	1282.68	183.68	-4.14438	-68.0559
-1.77765	-2.62268	1.75964	1.24634	0.273743	-1.75018	4.32892	0.0497437	0.0732422	0.000610352	-0.000610352	-308.022	-475.971	1279.15	183.444	-3.88336	-68.1715
-1.78253	-2.62909	1.76453	1.24817	0.2771	-1.74683	4.32983	-0.0942993	0.0323486	0	0.000305176	-308.799	-477.122	1282.69	183.755	-3.67732	-67.991
-1.77612	-2.64954	1.75842	1.23962	0.276184	-1.75293	4.32953	-0.0216675	0.112305	0.000915527	-0.000305176	-306.877	-481.027	1278.27	183.108	-3.57909	-68.0724
-1.78131	-2.6767	1.75629	1.23718	0.278625	-1.75507	4.32709	-0.022583	0.0289917	-0.0012207	-0.00213623	-307.072	-486.118	1276.74	183.263	-3.39111	-67.9657
-1.79962	-2.69379	1.75507	1.23413	0.283813	-1.76117	4.32831	-0.071106	0.0912476	0.000610352	0.000305176	-310.236	-489.278	1275.85	183.182	-3.23517	-68.1656
-1.78802	-2.70386	1.75812	1.22742	0.285034	-1.7627	4.32922	-0.0106812	0.0427246	-0.000610352	-0.00183105	-307.617	-491.197	1278.06	182.578	-2.90735	-68.1194
-1.79352	-2.71667	1.75476	1.22223	0.288696	-1.75385	4.32709	-0.0210571	0.121765	0.000915527	0	-308.17	-493.597	1275.62	182.192	-2.6536	-67.6196
-1.8042	-2.73315	1.75385	1.22528	0.282898	-1.75262	4.32678	0.143127	-0.012207	-0.000610352	-0.000915527	-309.745	-496.649	1274.97	182.803	-3.25467	-67.4495
-1.80206	-2.75024	1.75232	1.21582	0.290833	-1.75049	4.32983	0.00610352	0.126953	0.000915527	0.000305176	-308.733	-499.878	1273.86	181.997	-2.5185	-67.2099
-1.80695	-2.75696	1.7514	1.21002	0.296631	-1.75873	4.32831	-0.141602	-0.00488281	-0.000610352	-0.00183105	-309.574	-501.142	1273.19	181.438	-2.11605	-67.5542
-1.81763	-2.78107	1.74805	1.20392	0.299072	-1.75476	4.32709	0.0939941	0.0991821	0.00213623	0.0012207	-310.847	-505.648	1270.75	181.126	-2.019	-67.1991
-1.81061	-2.80518	1.7453	1.2027	0.301208	-1.75873	4.328	-0.172424	0.0390625	0	0	-308.747	-510.21	1268.78	181.375	-1.66185	-67.169
-1.81213	-2.82074	1.74408	1.20361	0.304565	-1.75446	4.32648	0.227356	0.0460815	0.0012207	0.000915527	-308.534	-513.123	1267.91	181.73	-1.36987	-66.8569
-1.81335	-2.82166	1.745	1.19751	0.300598	-1.74866	4.32953	0.0500488	0.0241089	0.00152588	0.0012207	-308.618	-513.287	1268.55	181.048	-1.69447	-66.5688
-1.81946	-2.83997	1.74438	1.18988	0.308533	-1.75507	4.32892	0.129395	0.00701904	0.000915527	0.000305176	-309.317	-516.719	1268.11	180.466	-1.10385	-66.7402
-1.82281	-2.85248	1.73645	1.18195	0.310974	-1.75293	4.32831	-0.108948	0.078125	0.00213623	0.00244141	-309.492	-519.106	1262.35	179.761	-0.915289	-66.5378
-1.82556	-2.86316	1.7392	1.18103	0.311584	-1.75323	4.32739	0.0320435	-0.0158691	0.000610352	0.000305176	-309.715	-521.085	1264.34	179.826	-0.881717	-66.4752
-1.82831	-2.87018	1.73859	1.17249	0.31189	-1.75507	4.32678	0.0128174	0.0814819	0.00183105	0.00152588	-310	-522.408	1263.89	178.96	-0.875003	-66.4996
-1.83258	-2.87506	1.73645	1.17218	0.315857	-1.74896	4.32892	-0.0326538	-0.0186157	-0.000610352	-0.0012207	-310.632	-523.315	1262.34	179.004	-0.607373	-66.1957
-1.82617	-2.90436	1.73218	1.1673	0.315552	-1.74744	4.32861	0.0735474	0.0714111	0.00152588	0.00152588	-308.382	-528.855	1259.25	178.919	-0.432227	-65.86
-1.83136	-2.90741	1.72791	1.15753	0.315247	-1.74561	4.32648	-0.0213623	0.00457764	-0.000305176	-0.000915527	-309.204	-529.444	1256.14	177.851	-0.521362	-65.7479
-1.84174	-2.90527	1.73431	1.1554	0.321045	-1.74103	4.3277	0.0579834	0.083313	0.00183105	0.0012207	-311.31	-528.972	1260.77	177.569	-0.230484	-65.5965
-1.84479	-2.92694	1.72577	1.15173	0.323792	-1.74988	4.32831	-0.00518799	-0.00274658	0.000610352	0.000610352	-311.299	-533.085	1254.59	177.497	-0.0012146	-65.833
-1.84235	-2.93823	1.7218	1.14716	0.328064	-1.73889	4.32892	0.137939	0.0540161	0.000610352	0.000305176	-310.31	-535.226	1251.71	177.159	0.432227	-65.2267
-1.84906	-2.94525	1.71906	1.13708	0.325928	-1.74988	4.32678	0.0372314	0.0506592	0.0012207	0.000915527	-311.456	-536.56	1249.7	176.116	0.169492	-65.6765
-1.85181	-2.96478	1.71722	1.1319	0.333557	-1.74072	4.32739	0.0848389	0.0234985	0	0	-311.28	-540.218	1248.37	175.838	0.807632	-65.1104
-1.8512	-2.966	1.71478	1.1264	0.329895	-1.74011	4.32831	-0.0704956	0.0427246	0	-0.000305176	-311.047	-540.469	1246.59	175.23	0.534409	-65.0536
-1.85242	-2.97852	1.71112	1.12061	0.333252	-1.73553	4.32648	0.0744629	0.00854492	0	-0.000610352	-310.807	-542.834	1243.93	174.769	0.831415	-64.7406
-1.86035	-2.99194	1.71173	1.11298	0.33905	-1.73492	4.3277	0.0775146	0.057373	0.00183105	0.00213623	-311.931	-545.33	1244.37	174.11	1.21181	-64.6282
-1.86127	-3.00018	1.71204	1.10748	0.342102	-1.7395	4.32709	0.0326538	0.0250244	0.000305176	0.000610352	-311.888	-546.882	1244.58	173.612	1.46736	-64.7754
-1.85822	-3.00385	1.70441	1.09833	0.344543	-1.72974	4.32953	0.180969	0.134583	0.00335693	0.00274658	-310.973	-547.623	1239.04	172.628	1.74699	-64.2729
-1.85974	-3.02795	1.69922	1.09741	0.341797	-1.73828	4.328	0.0387573	0.0247192	0.0012207	0.000915527	-310.585	-552.175	1235.29	172.909	1.56358	-64.4658
-1.8576	-3.03497	1.6983	1.08521	0.343323	-1.72882	4.3277	0.110779	0.114746	0.00244141	0.00213623	-309.75	-553.509	1234.6	171.629	1.76556	-63.9522
-1.85669	-3.03955	1.69983	1.08154	0.346069	-1.73126	4.3277	0.10498	0.0680542	0.000915527	0.000915527	-309.449	-554.369	1235.71	171.283	2.01653	-64.0279
-1.87164	-3.04382	1.69342	1.07452	0.34668	-1.72272	4.32861	0.0738525	0.0946045	0.00183105	0.00183105	-312.103	-555.156	1231.04	170.547	1.84374	-63.6258
-1.86951	-3.06122	1.69556	1.0672	0.3479	-1.72485	4.32831	-0.0100708	0.0637817	0.0012207	0.00152588	-311.127	-558.423	1232.58	169.989	2.03362	-63.5727
-1.87012	-3.06213	1.69189	1.06689	0.351563	-1.72638	4.32922	0.113525	0.126648	0.00213623	0.00183105	-311.24	-558.616	1229.93	169.969	2.32016	-63.6421
-1.87531	-3.07068	1.6861	1.05713	0.352173	-1.71722	4.3277	-0.00701904	0.0616455	0.00183105	0.00152588	-311.804	-560.235	1225.71	168.991	2.32757	-63.1474
-1.87714	-3.0777	1.68335	1.0495	0.353699	-1.71356	4.3277	0.00366211	0.118103	0.00152588	0.000915527	-311.848	-561.566	1223.7	168.232	2.45242	-62.9173
-1.88141	-3.0899	1.67999	1.04309	0.356445	-1.72302	4.32861	0.0680542	0.142517	0.00244141	0.00274658	-312.381	-563.878	1221.27	167.692	2.63556	-63.2626
-1.87866	-3.10272	1.67572	1.03699	0.357361	-1.71906	4.3277	0.0149536	0.0375366	0.000305176	-0.000610352	-311.337	-566.317	1218.17	167.202	2.80381	-62.9584
-1.87897	-3.0954	1.67999	1.02997	0.35675	-1.71753	4.32587	-0.0146484	0.109253	0.000915527	0.000305176	-311.571	-564.927	1221.24	166.281	2.73729	-62.9409
-1.87775	-3.11371	1.66595	1.02234	0.358582	-1.71417	4.32861	-0.116272	0.0286865	-0.000915527	-0.0012207	-310.621	-568.448	1211.07	165.706	2.97253	-62.6168
-1.88232	-3.12408	1.66901	1.01654	0.362549	-1.72119	4.32892	0	0.0888062	0.00152588	0.000610352	-311.278	-570.376	1213.28	165.206	3.24363	-62.8733
-1.87286	-3.12561	1.66351	1.01624	0.357361	-1.72821	4.328	-0.0640869	0.0674438	-0.000610352	-0.000305176	-309.391	-570.731	1209.3	165.198	2.98501	-63.144
-1.87927	-3.12469	1.66534	1.00769	0.357056	-1.71326	4.3277	-0.110779	0.136414	0.00152588	0.0012207	-310.456	-570.523	1210.6	164.207	2.87356	-62.4668
-1.88477	-3.13538	1.65894	1.00342	0.358887	-1.71783	4.32648	-0.0210571	0.032959	0.000305176	0	-311.219	-572.554	1205.95	163.888	2.96096	-62.6002
-1.87836	-3.13629	1.6571	0.996399	0.364075	-1.7218	4.32739	-0.139771	0.107422	0.000610352	0	-309.939	-572.771	1204.62	163.102	3.49341	-62.7595
-1.88293	-3.14972	1.65192	0.987549	0.361023	-1.7218	4.32709	-0.112	0.0668335	0.000610352	0	-310.328	-575.313	1200.85	162.305	3.22079	-62.641
-1.87744	-3.15002	1.65375	0.987244	0.358887	-1.7157	4.32648	-0.0778198	0.0192261	0.000305176	0.000305176	-309.153	-575.371	1202.17	162.277	3.14803	-62.3377
-1.87805	-3.15582	1.64978	0.982361	0.358276	-1.71936	4.32617	-0.0491333	0.0793457	0.000305176	-0.000915527	-309.084	-576.489	1199.29	161.811	3.10836	-62.4509
-1.87744	-3.16437	1.64215	0.974121	0.360107	-1.72638	4.32861	-0.222473	0.0534058	0.000610352	0.000305176	-308.701	-578.154	1193.76	161.006	3.29494	-62.6919
-1.8811	-3.16956	1.64368	0.971069	0.35675	-1.72424	4.32678	-0.0985718	0.119324	0.00152588	0.000610352	-309.206	-579.107	1194.85	160.74	2.98343	-62.551
-1.88324	-3.16589	1.64246	0.96405	0.362549	-1.72394	4.32861	-0.112305	0.0427246	0	0	-309.715	-578.43	1193.95	159.878	3.41194	-62.5748
-1.88171	-3.17657	1.63696	0.960083	0.362549	-1.72028	4.32709	-0.118103	0.161133	0.00213623	0.00152588	-308.988	-580.469	1189.97	159.598	3.47742	-62.3051
-1.87714	-3.17383	1.63757	0.952454	0.358887	-1.7215	4.32922	-0.170898	-0.0491333	-0.000915527	-0.0012207	-308.111	-579.977	1190.39	158.682	3.25971	-62.3541
-1.87653	-3.18481	1.63513	0.948181	0.363464	-1.73035	4.3277	-0.0778198	0.108948	0.000915527	0.000610352	-307.737	-582.067	1188.63	158.368	3.66666	-62.6752
-1.87439	-3.18726	1.63086	0.93689	0.359802	-1.72089	4.32739	-0.152283	-0.0170898	-0.000610352	-0.000610352	-307.01	-582.56	1185.5	157.119	3.43806	-62.186
-1.87592	-3.19946	1.62964	0.935059	0.360718	-1.72302	4.3277	-0.0128174	0.0942993	0.0012207	0.000915527	-306.945	-584.854	1184.62	157.105	3.52129	-62.1887
-1.875	-3.19611	1.62506	0.927124	0.358887	-1.73462	4.3277	0.0372314	0.032959	0	-0.000305176	-306.921	-584.277	1181.29	156.142	3.37917	-62.7319
-1.86249	-3.21472	1.61804	0.921326	0.360107	-1.73615	4.32709	0.0238037	0.115967	0.00152588	0.000610352	-303.822	-587.856	1176.22	155.783	3.74799	-62.6072
-1.86737	-3.19672	1.62262	0.916138	0.357666	-1.72729	4.32892	0.00366211	0.0616455	0.00152588	0.00183105	-305.212	-584.437	1179.5	154.9	3.43133	-62.3486
-1.8634	-3.20831	1.61804	0.909119	0.357971	-1.73431	4.32678	0.0454712	0.0671387	0	-0.000610352	-304.083	-586.666	1176.18	154.284	3.55836	-62.5564
-1.86371	-3.21838	1.6098	0.901184	0.35614	-1.74042	4.32922	0.0802612	0.0820923	0.00244141	0.00274658	-303.804	-588.616	1170.2	153.538	3.44007	-62.7372
-1.86676	-3.2254	1.60583	0.897522	0.356445	-1.75049	4.3277	0.0396729	0.0222778	0.000305176	0	-304.269	-589.959	1167.33	153.229	3.42898	-63.1472
-1.8634	-3.23242	1.60797	0.894775	0.354919	-1.74683	4.32556	0.160828	0.098877	0.00213623	0.00183105	-303.324	-591.273	1168.87	153.029	3.38901	-62.9067
-1.8631	-3.24371	1.60217	0.882874	0.357361	-1.7511	4.32648	0.115051	0.0735474	0.0012207	0.000610352	-302.868	-593.444	1164.66	151.849	3.63382	-62.9972
-1.86188	-3.24585	1.60095	0.878601	0.351563	-1.75476	4.32922	0.20874	0.13916	0.00305176	0.00396729	-302.538	-593.864	1163.76	151.395	3.19601	-63.127
-1.85059	-3.25287	1.59363	0.872498	0.361023	-1.75842	4.32739	0.11261	0.0540161	0.000305176	0.000305176	-300.106	-595.271	1158.46	150.813	4.17209	-63.2153
-1.85303	-3.25439	1.59271	0.865173	0.356445	-1.75659	4.32526	0.085144	0.106812	0.0012207	0.0012207	-300.44	-595.561	1157.78	150	3.77769	-63.1048
-1.85394	-3.26263	1.59668	0.861511	0.353699	-1.75598	4.32709	0.151062	0.0875854	0.00152588	0.000915527	-300.333	-597.084	1160.64	149.712	3.56895	-63.0048
-1.85394	-3.27179	1.58661	0.857239	0.353394	-1.77246	4.32526	-0.0106812	0.0869751	0.0012207	0.000305176	-300.172	-598.88	1153.36	149.369	3.56227	-63.6788
-1.8515	-3.27606	1.58844	0.852356	0.353088	-1.77155	4.3277	0.159302	0.136108	0.00244141	0.00213623	-299.516	-599.684	1154.67	148.879	3.59716	-63.5896
-1.84998	-3.27454	1.58844	0.85083	0.351257	-1.77094	4.32709	0.072937	0.0631714	0.0012207	0.000915527	-299.233	-599.404	1154.67	148.681	3.47359	-63.5637
-1.85547	-3.28125	1.58447	0.84137	0.354614	-1.75598	4.32922	0.0570679	0.12085	0.00213623	0.00213623	-299.87	-600.663	1151.77	147.709	3.69617	-62.8242
-1.8396	-3.29865	1.58417	0.841675	0.351868	-1.79993	4.32709	0.0604248	0.072937	0.000610352	-0.000305176	-296.694	-604.025	1151.59	148.018	3.75055	-64.6673
-1.84143	-3.29376	1.58295	0.834656	0.351257	-1.76849	4.32739	0.0512695	0.111389	0.00213623	0.00213623	-296.779	-603.085	1150.67	147.144	3.69465	-63.2463
-1.85059	-3.302	1.58386	0.837402	0.350037	-1.77826	4.32983	-0.0286865	-0.0500488	-0.0012207	-0.00244141	-298.467	-604.601	1151.34	147.585	3.45341	-63.6579
-1.83929	-3.29468	1.58417	0.838013	0.349731	-1.76971	4.32709	-0.0271606	0.145264	0.00274658	0.00152588	-296.363	-603.254	1151.56	147.542	3.60522	-63.2917
-1.8454	-3.32458	1.58234	0.829773	0.345764	-1.79108	4.32556	-0.0793457	-0.0445557	-0.0012207	-0.00213623	-296.807	-608.882	1150.24	147.074	3.2589	-64.0335
-1.83838	-3.32916	1.57806	0.824585	0.345764	-1.79718	4.32739	0.0585938	0.109253	0.00152588	0.0012207	-295.294	-609.801	1147.14	146.555	3.39134	-64.2495
-1.8396	-3.32581	1.58173	0.821228	0.347595	-1.79199	4.32709	-0.271912	0.0167847	-0.00183105	-0.00274658	-295.578	-609.146	1149.78	146.118	3.5164	-64.0426
-1.83746	-3.34381	1.57532	0.81665	0.349426	-1.7984	4.32831	-0.0430298	0.131226	0.00152588	0.00183105	-294.623	-612.577	1145.15	145.884	3.75178	-64.1802
-1.84265	-3.3548	1.57593	0.816956	0.343018	-1.79474	4.3277	-0.300903	0.0137329	-0.00213623	-0.00274658	-295.236	-614.61	1145.59	146.094	3.18351	-63.923
-1.8399	-3.3548	1.57623	0.818176	0.338135	-1.80634	4.32617	-0.0674438	0.125732	0.00183105	0.00213623	-294.814	-614.628	1145.82	146.232	2.82473	-64.4434
-1.83655	-3.3606	1.5741	0.805664	0.342407	-1.80695	4.32709	-0.213928	0.0140381	-0.000915527	-0.00183105	-293.901	-615.755	1144.25	144.895	3.25577	-64.4067
-1.84357	-3.37463	1.5744	0.808411	0.345764	-1.80847	4.32831	0.0958252	0.038147	-0.000305176	0	-294.91	-618.359	1144.48	145.432	3.44303	-64.3937
-1.83228	-3.37891	1.57013	0.80719	0.343323	-1.80969	4.32831	-0.354919	0.085144	-0.000305176	-0.000915527	-292.519	-619.224	1141.39	145.365	3.45018	-64.3746
-1.82465	-3.40546	1.56952	0.801697	0.343323	-1.81519	4.32648	-0.0848389	0.0292969	0.000915527	0.000915527	-290.207	-624.242	1140.96	145.164	3.65586	-64.3853
-1.83014	-3.4024	1.56799	0.798645	0.33844	-1.83746	4.32709	-0.267944	0.0827026	0.000305176	-0.000915527	-291.599	-623.688	1139.85	144.759	3.14499	-65.4398
-1.83563	-3.40698	1.56891	0.799561	0.33905	-1.83136	4.32648	-0.189209	-0.00427246	-0.0012207	-0.00183105	-292.485	-624.515	1140.52	144.937	3.11918	-65.1386
-1.83258	-3.43018	1.56219	0.793152	0.330811	-1.84814	4.32831	-0.0582886	0.0656128	0.00183105	0.00183105	-291.243	-628.935	1135.66	144.575	2.56745	-65.6875
-1.82648	-3.42407	1.56555	0.794373	0.333557	-1.8512	4.32587	-0.151672	-0.0442505	-0.000915527	-0.00213623	-290.297	-627.795	1138.1	144.617	2.86855	-65.8716
-1.828	-3.43414	1.56494	0.794678	0.332642	-1.8515	4.328	-0.00701904	0.100403	0.00183105	0.000610352	-290.284	-629.68	1137.66	144.813	2.79755	-65.8063
-1.81793	-3.43811	1.56586	0.793152	0.331116	-1.85303	4.32617	-0.266418	0.0115967	0	-0.000305176	-288.171	-630.455	1138.33	144.705	2.85582	-65.8128
-1.82037	-3.45734	1.5686	0.787354	0.327759	-1.86707	4.32739	0.00213623	0.0933838	0.00152588	0.000915527	-288.173	-634.058	1140.32	144.346	2.59272	-66.3006
-1.81549	-3.46069	1.56586	0.788879	0.328064	-1.87622	4.32587	-0.0952148	0.0137329	0	-0.000915527	-287.213	-634.726	1138.34	144.574	2.69926	-66.6841
-1.81702	-3.47107	1.56647	0.787354	0.32074	-1.88446	4.328	-0.121765	0.0714111	0.0012207	0.000915527	-287.242	-636.673	1138.79	144.564	2.10821	-66.9681
-1.82281	-3.48022	1.56891	0.78949	0.319519	-1.8924	4.3277	0.0219727	0.0570679	0.000610352	0	-288.217	-638.361	1140.56	144.951	1.92817	-67.2789
-1.81091	-3.4906	1.57104	0.792542	0.320435	-1.88751	4.32709	-0.00701904	0.0820923	0.000915527	0	-285.516	-640.323	1142.13	145.471	2.23235	-66.9442
-1.8161	-3.50677	1.56982	0.790405	0.317383	-1.90277	4.32526	0.0656128	0.0897217	0.00183105	0.0012207	-286.184	-643.363	1141.25	145.482	1.93431	-67.5229
-1.81458	-3.4964	1.57745	0.790405	0.317383	-1.90674	4.32831	0.078125	0.0820923	0.000305176	0	-286.281	-641.385	1146.78	145.313	1.92491	-67.7924
-1.81274	-3.51898	1.57196	0.789795	0.313721	-1.91589	4.32831	0.0836182	0.12085	0.00152588	0.000915527	-285.28	-645.665	1142.81	145.605	1.71915	-68.0149
-1.80756	-3.53088	1.57501	0.795288	0.308533	-1.92444	4.32709	0.135803	0.136414	0.00213623	0.00183105	-284.008	-647.897	1145.05	146.424	1.40826	-68.2981
-1.81488	-3.54279	1.57227	0.794067	0.309753	-1.93024	4.32587	0.0192261	0.0970459	0.000610352	0.000915527	-285.142	-650.126	1143.06	146.472	1.41376	-68.4887
-1.82068	-3.55621	1.57623	0.794983	0.31189	-1.93237	4.32739	0.0909424	0.0457764	0	-0.000305176	-285.931	-652.602	1145.95	146.79	1.52241	-68.5035
-1.81427	-3.55499	1.57715	0.796814	0.307007	-1.93512	4.32678	0.0485229	0.109863	0.00213623	0.00213623	-284.724	-652.39	1146.62	146.981	1.22924	-68.6156
-1.81244	-3.58643	1.5741	0.798035	0.307312	-1.95282	4.32587	0.0491333	0.0430298	0.000305176	0	-283.591	-658.321	1144.44	147.622	1.35712	-69.1747
-1.80725	-3.58307	1.5802	0.805359	0.297852	-1.94977	4.32709	0.0106812	0.109863	0.00213623	0.00183105	-282.659	-657.661	1148.87	148.407	0.667145	-69.0406
-1.81335	-3.59314	1.586	0.805969	0.302734	-1.96259	4.32617	0.11322	0.0579834	0.00152588	0.0012207	-283.758	-659.509	1153.08	148.633	0.97182	-69.5845
-1.8103	-3.6084	1.58356	0.803528	0.296936	-1.96747	4.3277	0.0161743	0.032959	0.000305176	0	-282.68	-662.4	1151.32	148.599	0.599356	-69.6609
-1.81549	-3.62732	1.57806	0.802307	0.302429	-1.98364	4.32617	0.142212	0.0558472	0.00152588	0.0012207	-283.308	-665.98	1147.36	148.759	0.995282	-70.2758
-1.80939	-3.64258	1.58112	0.801697	0.301208	-1.9812	4.32831	0.0567627	0.0411987	0.000915527	0	-281.598	-668.84	1149.58	148.936	1.04582	-70.0217
-1.81061	-3.64685	1.58813	0.803528	0.295105	-1.99951	4.32617	-0.0228882	0.0744629	0.000915527	-0.000305176	-281.931	-669.614	1154.67	149.208	0.52583	-70.8323
-1.81519	-3.65021	1.59241	0.799866	0.297546	-1.99127	4.32739	-0.0265503	0.00366211	-0.000610352	-0.00152588	-282.638	-670.2	1157.76	148.843	0.665756	-70.4403
-1.80847	-3.67218	1.58569	0.802307	0.293579	-2.0047	4.32831	-0.0405884	0.115662	0.00213623	0.00152588	-280.755	-674.389	1152.92	149.475	0.508606	-70.8545
-1.81305	-3.68195	1.58691	0.804749	0.294495	-2.00897	4.32739	0.00335693	0.012207	-0.000305176	-0.000915527	-281.435	-676.198	1153.82	149.909	0.525995	-70.9917
-1.82312	-3.69843	1.58813	0.805054	0.289307	-2.01569	4.32526	-0.0259399	0.152893	0.00274658	0.00244141	-282.974	-679.253	1154.71	150.203	-0.0204651	-71.1864
-1.81671	-3.70697	1.59149	0.79895	0.290833	-2.01904	4.32709	-0.0415039	0.0088501	-0.000305176	-0.000915527	-281.458	-680.868	1157.14	149.643	0.237714	-71.253
-1.81396	-3.72314	1.58936	0.808716	0.293274	-2.03156	4.32709	0.0579834	0.0845337	0.00183105	0.00152588	-280.633	-683.921	1155.63	151.018	0.503891	-71.7096
-1.8222	-3.74023	1.59149	0.80658	0.287781	-2.03735	4.32739	-0.0469971	0.00946045	-0.000305176	-0.000305176	-281.765	-687.093	1157.18	151.044	-0.0310547	-71.8489
-1.81763	-3.74878	1.59851	0.8078	0.283203	-2.04437	4.32465	-0.0592041	0.0769043	0.0012207	0.000610352	-280.688	-688.676	1162.27	151.319	-0.30722	-72.0893
-1.81335	-3.75763	1.59698	0.810242	0.281067	-2.05505	4.328	0.0119019	0.0384521	-0.000305176	-0.0012207	-279.693	-690.365	1161.19	151.74	-0.394315	-72.4975
-1.81366	-3.77502	1.59637	0.80719	0.276184	-2.0578	4.328	-0.101013	0.0640869	0.000305176	-0.000305176	-279.196	-693.634	1160.75	151.669	-0.741235	-72.4695
-1.81427	-3.80157	1.59515	0.809021	0.276489	-2.07214	4.32587	0.032959	0.0552368	0.000610352	0.000610352	-278.67	-698.627	1159.89	152.302	-0.666373	-72.9217
-1.8158	-3.80859	1.604	0.816345	0.275574	-2.07092	4.32617	-0.141907	0.0656128	0.000305176	-0.000915527	-278.821	-699.877	1166.32	153.251	-0.754892	-72.8272
-1.81946	-3.81897	1.6037	0.812073	0.275879	-2.07275	4.3277	0.162659	0.105286	0.00152588	0.00183105	-279.214	-701.818	1166.1	152.927	-0.759009	-72.8327
-1.82281	-3.83667	1.60553	0.818176	0.276794	-2.07642	4.328	-0.111084	0.0845337	0.000305176	-0.000305176	-279.427	-705.11	1167.45	153.908	-0.702191	-72.8792
-1.81946	-3.84857	1.60431	0.819092	0.271912	-2.09167	4.32587	0.0436401	0.0842285	0.000305176	0	-278.549	-707.373	1166.58	154.201	-1.01942	-73.4692
-1.81885	-3.86261	1.6095	0.820618	0.270691	-2.07947	4.32587	-0.0570679	0.0839233	0.000305176	-0.000305176	-277.872	-709.961	1170.34	154.603	-1.05859	-72.7927
-1.82159	-3.88092	1.61285	0.820923	0.270386	-2.09351	4.32495	-0.0610352	0.090332	0.000610352	0.000305176	-278.025	-713.379	1172.79	154.927	-1.09128	-73.3037
-1.82037	-3.90137	1.60736	0.82489	0.270081	-2.10754	4.328	-0.00579834	0.0991821	0.000915527	0.000915527	-277.319	-717.256	1168.84	155.708	-1.05338	-73.7842
-1.82068	-3.91571	1.61499	0.826111	0.270691	-2.10083	4.32739	0.113831	0.1297	0.00213623	0.00183105	-276.896	-719.891	1174.38	156.078	-0.965201	-73.3673
-1.82953	-3.93494	1.61835	0.835571	0.270996	-2.06848	4.32648	0.0222778	0.0769043	0.0012207	0.00152588	-277.749	-723.397	1176.82	157.473	-1.01593	-71.7548
-1.81885	-3.98834	1.61957	0.838928	0.270081	-2.08771	4.32556	-0.0366211	0.0796509	0.0012207	0.000915527	-274.225	-733.45	1177.76	158.713	-0.779276	-72.186
-1.85669	-4.06219	1.61072	0.827026	0.270691	-2.10876	4.32831	0.0588989	0.102539	0.00244141	0.00213623	-279.55	-747.253	1171.36	158.523	-1.1599	-72.6436
-1.83807	-4.11346	1.61896	0.808105	0.271912	-2.14508	4.32831	-0.0128174	0.0488281	0.000915527	0.000305176	-274.604	-756.941	1177.35	157.178	-0.615808	-73.8422
-1.84937	-4.13177	1.62994	0.797729	0.265198	-2.13623	4.32861	0.078125	0.101624	0.00274658	0.00244141	-276.098	-760.276	1185.28	156.282	-1.2754	-73.2961
-1.84937	-4.12537	1.64673	0.798035	0.257568	-2.14783	4.32587	0.065918	0.0109863	-0.000305176	-0.000915527	-276.461	-758.993	1197.43	156.208	-1.92216	-73.8819
-1.84906	-4.1391	1.64978	0.807495	0.255737	-2.14661	4.32678	0.0421143	0.0958252	0.00244141	0.00366211	-276.029	-761.536	1199.67	157.511	-2.03548	-73.7242
-1.86707	-4.16382	1.6507	0.804138	0.264282	-2.17224	4.32709	0.012207	0.0314331	0.000305176	0	-279.151	-766.137	1200.35	157.513	-1.60112	-74.7735
-1.87561	-4.16534	1.6449	0.800171	0.274658	-2.13593	4.32831	-0.032959	0.149536	0.00305176	0.00305176	-280.369	-766.393	1196.13	157.09	-0.866217	-73.1169
-1.88293	-4.16534	1.63116	0.796509	0.274963	-2.12982	4.32556	-0.00244141	0.0283813	0.0012207	0.000915527	-281.669	-766.444	1186.16	156.673	-0.951938	-72.8394
-1.87866	-4.15771	1.6214	0.802002	0.272522	-2.11517	4.328	-0.00213623	0.0900269	0.0012207	0.0012207	-280.876	-765.06	1179.09	157.185	-1.08862	-72.206
-1.86859	-4.14948	1.61774	0.81665	0.255737	-2.0929	4.32739	-0.062561	0.0802612	0.000915527	0.000915527	-278.878	-763.524	1176.45	158.737	-2.28759	-71.1948
-1.86829	-4.11041	1.6153	0.822754	0.26001	-2.08588	4.32739	0.0744629	0.0689697	0.000915527	0.000915527	-280.006	-756.204	1174.67	158.81	-2.05057	-71.2009
-1.86035	-4.08447	1.6153	0.81665	0.266418	-2.09442	4.32556	-0.0500488	0.0512695	0.000610352	0.000305176	-279.334	-751.387	1174.66	157.696	-1.47685	-71.7905
-1.85089	-4.0683	1.61987	0.817261	0.271912	-2.10602	4.32587	-0.0119019	0.0878906	0.000915527	0.000915527	-278.152	-748.374	1177.98	157.505	-0.934802	-72.4486
-1.83472	-4.05609	1.62292	0.826721	0.271912	-2.117	4.32678	-0.0595093	0.093689	0.00213623	0.00213623	-275.54	-746.123	1180.22	158.393	-0.719473	-73.0264
-1.83105	-4.03503	1.63147	0.835266	0.254211	-2.10724	4.32556	0.00701904	0.0656128	0.000305176	0.000915527	-275.356	-742.117	1186.4	159.034	-2.14395	-72.7151
-1.82587	-4.03595	1.63269	0.844727	0.249329	-2.09656	4.32587	-0.0320435	0.165405	0.00305176	0.00366211	-274.221	-742.274	1187.3	160.134	-2.44785	-72.2023
-1.84143	-4.07318	1.6272	0.840759	0.249939	-2.09625	4.32709	-0.00183105	0.0323486	0.000305176	0	-276.093	-749.235	1183.32	160.275	-2.54813	-71.9207
-1.86127	-4.09851	1.62659	0.840454	0.255737	-2.09534	4.328	-0.0222778	0.0866699	0.00183105	0.00213623	-279.246	-753.919	1182.89	160.641	-2.34194	-71.7387
-1.87042	-4.13849	1.62689	0.84137	0.263367	-2.09503	4.32587	0.0088501	0.057373	0.000610352	0.000305176	-279.859	-761.378	1183.14	161.386	-1.76905	-71.4435
-1.88202	-4.1687	1.63513	0.848083	0.26062	-2.08252	4.3277	-0.0152588	0.110779	0.00274658	0.00244141	-281.132	-766.932	1189.13	162.637	-2.09651	-70.6609
-1.8869	-4.21692	1.63422	0.846863	0.259094	-2.10114	4.32709	0.0341797	0.0814819	0.000915527	-0.000305176	-280.798	-775.978	1188.5	163.266	-2.17936	-71.1392
-1.88934	-4.26453	1.64856	0.830688	0.245667	-2.12555	4.32648	0.00701904	0.145874	0.00274658	0.00152588	-279.959	-784.858	1198.88	162.171	-3.17136	-71.8512
-1.90613	-4.31244	1.6507	0.821228	0.25177	-2.1405	4.32831	-0.0247192	0.111389	0.00152588	0.000915527	-281.94	-793.799	1200.44	161.85	-2.82958	-72.203
-1.90613	-4.34937	1.65405	0.811462	0.25238	-2.15729	4.32709	-0.0799561	0.0183105	-0.000915527	-0.00152588	-280.936	-800.731	1202.88	161.322	-2.68008	-72.6717
-1.9046	-4.39026	1.65955	0.808411	0.25238	-2.16614	4.32648	0.062561	0.103149	0.000915527	-0.000610352	-279.467	-808.382	1206.88	161.627	-2.54343	-72.7461
-1.90521	-4.41406	1.65955	0.80658	0.246277	-2.17651	4.32678	-0.176697	0.0720215	0.000305176	-0.0012207	-278.925	-812.854	1206.89	161.797	-2.98404	-73.0195
-1.9046	-4.43665	1.65924	0.808716	0.244446	-2.16583	4.32739	-0.0186157	0.0692749	0.000305176	-0.000610352	-277.98	-817.075	1206.68	162.407	-3.04879	-72.3394
-1.90308	-4.46289	1.65314	0.800476	0.238342	-2.1701	4.32709	-0.119629	0.0964355	0.000610352	-0.00152588	-276.798	-822.047	1202.26	161.886	-3.43194	-72.2916
-1.9043	-4.49188	1.6449	0.792236	0.242615	-2.16949	4.32648	0.0613403	0.131226	0.00152588	0.000305176	-276.062	-827.533	1196.29	161.411	-3.01408	-72.0237
-1.9104	-4.50714	1.63971	0.789185	0.241699	-2.17346	4.3277	-0.101929	0.0161743	-0.00213623	-0.00335693	-276.796	-830.41	1192.54	161.305	-3.14583	-72.0902
-1.90613	-4.50592	1.63971	0.791626	0.241394	-2.18567	4.3277	-0.00701904	0.165405	0.00152588	0.000610352	-276.148	-830.205	1192.55	161.563	-3.11626	-72.6556
-1.91132	-4.4931	1.64581	0.794983	0.244141	-2.18048	4.32556	-0.123596	0.0311279	-0.000915527	-0.00244141	-277.574	-827.742	1196.97	161.74	-3.01974	-72.5487
-1.8988	-4.4754	1.64642	0.790405	0.238953	-2.19574	4.32648	-0.239868	0.0622559	-0.000305176	-0.0012207	-275.771	-824.485	1197.4	160.932	-3.28611	-73.3473
-1.89819	-4.4696	1.64307	0.792847	0.241699	-2.20062	4.328	-0.0360107	0.045166	-0.000305176	-0.0012207	-275.907	-823.422	1194.97	161.118	-3.07825	-73.6249
-1.90887	-4.45831	1.64642	0.790405	0.238342	-2.21405	4.32739	-0.0830078	0.0985718	0.0012207	0.000610352	-278.509	-821.27	1197.39	160.65	-3.57077	-74.3589
-1.90674	-4.45129	1.64276	0.788269	0.239258	-2.20551	4.32556	-0.137634	0	-0.000610352	-0.00152588	-278.179	-819.976	1194.73	160.296	-3.46996	-74.0109
-1.89728	-4.45343	1.63391	0.797119	0.241394	-2.19727	0.012207	0.0500488	0.117493	0.00213623	0.00152588	-276.183	-820.436	1188.34	161.349	-3.13343	-73.5957
-1.91284	-4.45374	1.6333	0.799866	0.241394	-2.18658	4.32556	-0.0601196	0.0494385	0.000915527	0.000610352	-279.144	-820.43	1187.89	161.666	-3.38751	-73.1445
-1.91559	-4.44672	1.63422	0.804138	0.242615	-2.1814	4.32709	0.0750732	0.0460815	0.000915527	0.000305176	-279.885	-819.089	1188.56	162.043	-3.35593	-72.9778
-1.91742	-4.4574	1.63269	0.798035	0.249329	-2.16888	4.3277	-0.112	0.0857544	0.00213623	0.00152588	-279.753	-821.088	1187.44	161.519	-2.79716	-72.3227
-1.91925	-4.47571	1.63422	0.795898	0.248413	-2.17865	4.32678	0.101624	0.0836182	0.00244141	0.00183105	-279.648	-824.518	1188.56	161.565	-2.85627	-72.6276
-1.92047	-4.49677	1.63544	0.791321	0.245056	-2.17468	4.32648	-0.148315	0.0918579	0.00152588	0.00213623	-279.142	-828.455	1189.44	161.38	-3.07775	-72.2646
-1.91589	-4.51691	1.63879	0.788269	0.245667	-2.18018	4.3277	0.088501	0.102539	0.00152588	0.0012207	-277.669	-832.236	1191.88	161.354	-2.89638	-72.3432
-1.91528	-4.52972	1.64948	0.784607	0.238953	-2.17926	4.32709	-0.0326538	0.139465	0.00305176	0.00335693	-277.119	-834.583	1199.61	161.14	-3.38656	-72.1847
-1.91803	-4.54865	1.64551	0.773621	0.245056	-2.1875	4.32648	0.125122	0.0289917	0.000305176	0.000305176	-277.11	-838.166	1196.73	160.185	-2.88201	-72.4158
-1.91833	-4.60052	1.64734	0.765076	0.249329	-2.20978	4.32495	-0.0341797	0.135498	0.00213623	0.00274658	-275.788	-847.913	1198.08	160.035	-2.40666	-73.0265
-1.94214	-4.62585	1.6452	0.7547	0.247803	-2.17468	4.32709	0.083313	0.0588989	0.0012207	0.0012207	-279.207	-852.568	1196.5	159.257	-2.81203	-71.2441
-1.9342	-4.64355	1.6391	0.755005	0.245667	-2.18597	4.3277	0.0863647	0.0775146	0.00183105	0.00244141	-277.187	-855.957	1192.1	159.577	-2.80927	-71.5924
-1.94977	-4.67102	1.63727	0.753174	0.246277	-2.16125	4.32739	-0.0289917	0.0588989	0.000305176	0	-279.103	-861.038	1190.76	159.81	-2.91782	-70.2662
-1.95435	-4.6933	1.63361	0.749817	0.249329	-2.16034	4.32587	0.0732422	0.0933838	0.00213623	0.00213623	-279.284	-865.221	1188.12	159.783	-2.68019	-70.0551
-1.9574	-4.70001	1.63544	0.746765	0.245361	-2.15912	4.32739	-0.0262451	0.067749	0	-0.000610352	-279.629	-866.462	1189.43	159.541	-3.02708	-69.9415
-1.96747	-4.70673	1.63422	0.743408	0.255432	-2.15729	4.32709	0.111389	0.083313	0.000610352	0.000305176	-281.416	-867.697	1188.55	159.263	-2.36169	-69.8461
-1.96472	-4.70978	1.63544	0.733948	0.254211	-2.1701	4.32465	-0.00183105	0.0927734	0.0012207	0.0012207	-280.859	-868.297	1189.42	158.227	-2.40623	-70.3929
-1.96075	-4.70154	1.63544	0.728455	0.251465	-2.15454	4.32587	0.140381	0.0180054	0	0	-280.093	-866.756	1189.39	157.471	-2.56288	-69.7159
-1.95648	-4.70642	1.63391	0.727234	0.252991	-2.14783	4.32526	0.102234	0.0961304	0.00152588	0.0012207	-279.01	-867.689	1188.29	157.413	-2.34625	-69.3546
-1.95496	-4.69849	1.62903	0.720825	0.250854	-2.14111	4.32739	0.00762939	0.0891113	0.00152588	0.000305176	-278.8	-866.235	1184.73	156.556	-2.50022	-69.0873
-1.9577	-4.6936	1.61652	0.717163	0.255737	-2.13898	4.32465	0.0830078	0.104675	0.0012207	0.000610352	-279.421	-865.384	1175.65	156.06	-2.15877	-69.0312
-1.95038	-4.68445	1.61499	0.709534	0.263672	-2.11975	4.32648	0.0509644	0.0610352	0.000305176	-0.0012207	-278.011	-863.691	1174.52	155.047	-1.39641	-68.202
-1.96198	-4.66888	1.61194	0.706787	0.265808	-2.10541	4.32648	-0.027771	0.132751	0.00152588	0.000610352	-280.6	-860.742	1172.29	154.484	-1.44698	-67.6946
-1.96014	-4.64722	1.61255	0.708008	0.264282	-2.07886	4.32709	-0.111084	0.03479	0	-0.000610352	-280.601	-856.653	1172.7	154.282	-1.57743	-66.6357
-1.95618	-4.63684	1.60309	0.699158	0.264282	-2.06696	4.32678	-0.00335693	0.0714111	-0.000305176	-0.00152588	-279.898	-854.774	1165.82	153.109	-1.5168	-66.1393
-1.95557	-4.6228	1.59882	0.687561	0.26947	-2.06329	4.32861	-0.11322	0.11322	0.000915527	0	-280.099	-852.181	1162.69	151.559	-1.11167	-66.0746
-1.95313	-4.60602	1.59393	0.678406	0.270691	-2.05841	4.32587	-0.0326538	0.0631714	-0.000610352	-0.00274658	-280.002	-849.079	1159.12	150.245	-1.00415	-65.9649
-1.9632	-4.58984	1.59058	0.66864	0.272217	-2.0517	4.32709	-0.0814819	0.10498	0.000305176	-0.000305176	-282.345	-846.039	1156.65	148.867	-1.07882	-65.8006
-1.95648	-4.58984	1.586	0.663757	0.273743	-2.05017	4.32678	0.0189209	0.126343	0.000305176	-0.00183105	-280.953	-846.092	1153.33	148.312	-0.835028	-65.705
-1.9635	-4.58099	1.58325	0.653687	0.279541	-2.0343	4.32648	-0.14801	0.0628662	-0.000305176	-0.0012207	-282.378	-844.422	1151.3	147.02	-0.485022	-65.0589
-1.97235	-4.56116	1.57776	0.644836	0.282288	-2.01385	4.32709	-0.182495	-0.00366211	-0.00213623	-0.00488281	-284.435	-840.696	1147.27	145.692	-0.439154	-64.2878
-1.97357	-4.56268	1.56555	0.630188	0.289917	-2.00714	4.32739	-0.149536	0.0909424	0.000610352	-0.000305176	-284.438	-841.06	1138.4	144.045	0.184134	-63.9557
-1.97723	-4.56268	1.55365	0.615234	0.280151	-1.98975	0.0134277	-0.224609	-0.0427246	-0.00274658	-0.00427246	-284.754	-841.115	1129.73	142.339	-0.626437	-63.111
-1.97144	-4.54681	1.54724	0.602112	0.296326	-1.98608	0.00976563	-0.0100708	0.09552	0.0012207	0	-284.023	-838.211	1125.06	140.587	0.746414	-63.067
-1.97052	-4.52484	1.54236	0.592346	0.295715	-1.95343	0.00823975	0.00274658	0.0442505	-0.000305176	-0.00152588	-284.048	-834.101	1121.47	139.126	0.692999	-61.714
-1.97052	-4.51111	1.54297	0.58075	0.299072	-1.9455	0.00762939	0.00213623	0.0717163	0.000610352	-0.0012207	-284.319	-831.531	1121.87	137.581	0.944431	-61.4508
-1.97693	-4.48364	1.53015	0.560608	0.307312	-1.93726	0.00671387	-0.209351	-0.0119019	-0.0012207	-0.00244141	-286.194	-826.454	1112.52	134.838	1.45451	-61.2908
-1.96503	-4.46442	1.52008	0.538635	0.310669	-1.93268	0.00671387	0.0228882	0.0994873	0.0012207	0	-284.205	-822.972	1105.17	132.023	1.90177	-61.173
-1.95587	-4.42749	1.51276	0.523376	0.314026	-1.90948	0.00579834	-0.119934	-0.00274658	0	-0.000610352	-283.148	-816.119	1099.8	129.694	2.26129	-60.3558
-1.96198	-4.3924	1.49597	0.502625	0.322571	-1.89178	0.00549316	0.0704956	0.0646973	0.000915527	-0.000305176	-285.07	-809.626	1087.57	126.762	2.78969	-59.8158
-1.95648	-4.35547	1.47827	0.488586	0.322876	-1.87408	0.00579834	0.0424194	0.0961304	0.00213623	0.000915527	-284.756	-802.823	1074.69	124.572	2.83789	-59.2494
-1.96228	-4.30267	1.46484	0.462036	0.329895	-1.8515	0.00610352	0.0454712	0.032959	0.000915527	0.000610352	-287.074	-792.998	1064.86	120.693	3.20869	-58.618
-1.96167	-4.24713	1.45172	0.446167	0.341797	-1.82343	0.00549316	-0.0131226	0.11322	0.00244141	0.00183105	-288.248	-782.657	1055.27	117.995	4.06483	-57.7619
-1.95465	-4.17877	1.43463	0.421143	0.353699	-1.79169	0.00488281	0.0396729	0.0720215	0.00213623	0.0012207	-288.428	-769.966	1042.79	114.048	5.0071	-56.8077
-1.95068	-4.12811	1.41418	0.397644	0.357971	-1.78741	0.00549316	0.133057	0.0613403	0.00213623	0.00152588	-288.943	-760.628	1027.9	110.552	5.3083	-56.9719
-1.95465	-4.05548	1.39618	0.370483	0.366821	-1.76147	0.00549316	0.0552368	-0.0335693	-0.000610352	-0.000915527	-291.464	-747.114	1014.74	106.287	5.80529	-56.3403
-1.94336	-3.98621	1.38092	0.34729	0.37262	-1.72272	0.00640869	0.133362	0.0549316	0.00213623	0.0012207	-290.733	-734.245	1003.58	102.537	6.33014	-55.0479
-1.94519	-3.92487	1.36475	0.320435	0.385132	-1.69952	0.00579834	0.0772095	-0.00366211	0.000305176	0	-292.54	-722.847	991.757	98.4879	7.18651	-54.4559
-1.93878	-3.8559	1.3385	0.291443	0.387573	-1.68091	0.00579834	0.151062	0.0717163	0.0012207	0	-292.902	-710.11	972.633	94.075	7.35033	-54.0825
-1.92902	-3.7854	1.31409	0.253296	0.402832	-1.65375	0.00488281	0.0100708	0.0494385	0.0012207	0.000305176	-292.555	-697.092	954.819	88.5932	8.61518	-53.3342
-1.9339	-3.70728	1.29395	0.225525	0.412598	-1.61499	0.00396729	0.135498	0.0442505	0.000305176	-0.000610352	-295.268	-682.545	940.101	84.1733	9.1679	-52.1561
-1.92719	-3.63556	1.26801	0.189819	0.421448	-1.58997	0.00518799	0.0976563	0.0509644	0.000915527	0.000305176	-295.566	-669.295	921.181	78.95	9.85807	-51.513
-1.92657	-3.56934	1.24146	0.15564	0.429688	-1.55579	0.00579834	0.108032	0.0506592	0.000915527	-0.000305176	-296.798	-657.045	901.818	73.9899	10.4191	-50.4187
-1.92413	-3.50311	1.21307	0.110779	0.437927	-1.5387	0.00549316	0.00976563	0.0653076	0.000915527	-0.000610352	-297.787	-644.845	881.114	67.805	11.0077	-50.0945
-1.92871	-3.42834	1.19293	0.0704956	0.446167	-1.50635	0.00457764	0.0952148	0.0402832	-0.000610352	-0.00213623	-300.314	-630.952	866.371	62.0065	11.461	-49.1654
-1.9278	-3.34808	1.16089	0.0286865	0.460815	-1.47003	0.00457764	0.166016	0.100098	0.0012207	0	-301.855	-616.112	843.007	55.9499	12.5144	-48.0846
-1.9339	-3.2785	1.1377	-0.0152588	0.468445	-1.44653	0.00549316	-0.0439453	0.101013	0.000915527	-0.000610352	-304.586	-603.217	826.052	49.8138	12.9043	-47.5184
-1.92047	-3.20435	1.10901	-0.0537109	0.472717	-1.42609	0.00488281	0.202026	0.1297	0.00152588	0.000305176	-303.631	-589.556	805.138	44.2385	13.3319	-47.073
-1.91803	-3.11798	1.08429	-0.0973511	0.47821	-1.39526	0.00549316	0.0808716	0.128174	0.00183105	0.0012207	-305.092	-573.544	787.067	37.8722	13.6527	-46.2753
-1.91803	-3.03802	1.05316	-0.142517	0.485229	-1.36322	0.00488281	0.0756836	0.0915527	0.00183105	0.000305176	-306.795	-558.762	764.354	31.4351	14.0778	-45.3721
-1.92017	-2.96478	1.01563	-0.192261	0.489197	-1.33423	0.00457764	0.183411	0.09552	0.00244141	0.00213623	-308.674	-545.276	736.992	24.582	14.2446	-44.5439
-1.91345	-2.86743	0.985413	-0.238037	0.491638	-1.30829	0.00518799	0.191956	0.138245	0.00335693	0.00274658	-309.636	-527.259	714.934	17.796	14.3596	-44.0357
-1.91528	-2.78107	0.961609	-0.2771	0.493469	-1.27502	0.00488281	0.0866699	0.0430298	0.0012207	0.000305176	-311.931	-511.219	697.53	11.9524	14.3109	-43.1356
-1.90002	-2.69775	0.940552	-0.317993	0.490417	-1.24207	0.00457764	-0.06073	0.039978	0.000305176	-0.00213623	-310.724	-495.794	682.12	5.95279	14.167	-42.1677
-1.89026	-2.59918	0.910339	-0.351257	0.480652	-1.22772	0.00518799	0.116882	0.0924683	0.00274658	0.00152588	-311.283	-477.552	660.089	0.576447	13.3229	-42.1876
-1.89636	-2.50336	0.88623	-0.382996	0.476685	-1.20697	0.00488281	-0.0350952	0.0357056	0.000610352	-0.000610352	-314.885	-459.73	642.477	-4.58543	12.6888	-41.9513
-1.88202	-2.41974	0.863647	-0.41626	0.473633	-1.19354	0.00457764	0.0875854	0.10376	0.00213623	0.000915527	-314.148	-444.265	625.989	-9.72181	12.5018	-41.9006
-1.86554	-2.3172	0.84259	-0.44342	0.457153	-1.16974	0.00488281	-0.0524902	0.0280762	0	-0.000915527	-313.433	-425.232	610.594	-14.4613	11.2193	-41.4976
-1.8515	-2.22839	0.8255	-0.465088	0.446472	-1.17004	0.00488281	0.00854492	0.113525	0.00183105	0.000915527	-313.144	-408.761	598.111	-18.3589	10.3713	-42.128
-1.83929	-2.1463	0.802917	-0.491028	0.426941	-1.16394	0.00457764	-0.184631	-0.0128174	-0.000915527	-0.00213623	-312.835	-393.572	581.632	-22.6355	8.81226	-42.3836
-1.83044	-2.06085	0.783997	-0.513611	0.414429	-1.15662	0.00488281	0.142517	0.158386	0.00244141	0.00183105	-313.355	-377.716	567.814	-26.5833	7.74796	-42.6415
-1.81366	-2.01508	0.769653	-0.534363	0.406494	-1.15326	0.00488281	-0.0622559	0.00457764	-0.000915527	-0.00183105	-311.172	-369.298	557.35	-29.684	7.29189	-42.7558
-1.80786	-1.96503	0.74646	-0.559387	0.393677	-1.17004	0.00488281	0.0582886	0.119934	0.00244141	0.000915527	-311.444	-360.119	540.466	-33.3482	6.23405	-43.8433
-1.79474	-1.91223	0.733032	-0.588684	0.382385	-1.18622	0.00457764	-0.118103	0.0170898	0	-0.0012207	-310.36	-350.401	530.646	-37.5447	5.41769	-44.9103
-1.7984	-1.85028	0.721741	-0.610352	0.367737	-1.2027	0.00457764	0.144043	0.0524902	0.00183105	0.00183105	-312.931	-338.889	522.375	-41.0209	4.01312	-46.1157
-1.79199	-1.8045	0.718079	-0.627136	0.343933	-1.23138	0.00457764	-0.244446	0.0375366	0	-0.000915527	-313.166	-330.405	519.657	-43.6802	2.06931	-47.7202
-1.77795	-1.74438	0.714111	-0.621033	0.311279	-1.24329	0.00396729	0.193481	0.090332	0.00213623	0.00244141	-312.255	-319.21	516.751	-43.9459	-0.509454	-48.6541
-1.76483	-1.67755	0.715332	-0.607605	0.283203	-1.25671	0.00457764	-0.236206	0.0531006	0.000305176	0	-311.849	-306.717	517.619	-43.4832	-2.76582	-49.739
-1.76208	-1.62598	0.705872	-0.607605	0.274658	-1.28632	0.00488281	0.112915	0.0570679	0.00152588	0.00152588	-313.177	-297.146	510.747	-44.3158	-3.57994	-51.4928
-1.75232	-1.57562	0.697937	-0.634155	0.270691	-1.31866	0.00396729	-0.206604	0.0894165	0.000915527	-0.000305176	-312.952	-287.858	504.926	-48.1646	-3.87647	-53.3211
-1.74438	-1.55914	0.675354	-0.653687	0.268555	-1.32782	0.00396729	0.197144	0.0320435	0.000915527	0.000305176	-311.765	-284.959	488.522	-50.659	-3.94282	-53.8085
-1.74164	-1.52313	0.669861	-0.666199	0.250854	-1.34247	0.00488281	-0.128174	0.0698853	0	-0.0012207	-312.311	-278.282	484.489	-52.6702	-5.4209	-54.7116
-1.72302	-1.50177	0.658875	-0.669861	0.229797	-1.34094	0.00457764	-0.0479126	0.0674438	0.000610352	0	-309.094	-274.404	476.504	-53.4246	-6.8538	-54.7046
-1.71173	-1.45996	0.660095	-0.677185	0.214233	-1.33942	0.00457764	-0.0869751	0.0527954	0.000610352	0	-308.013	-266.607	477.339	-54.9306	-8.02517	-54.9
-1.70135	-1.45111	0.652161	-0.683594	0.21637	-1.34247	0.00488281	-0.113525	0.0717163	0.000305176	-0.000915527	-306.205	-265.039	471.581	-55.802	-7.69777	-55.0745
-1.70197	-1.43341	0.654297	-0.687866	0.216064	-1.34705	0.00396729	-0.0506592	0.108032	0.00152588	0.000915527	-306.907	-261.719	473.108	-56.5766	-7.78302	-55.4268
-1.7041	-1.42059	0.661621	-0.671692	0.231323	-1.34216	0.00427246	-0.0134277	0.0247192	0.000610352	0	-307.894	-259.243	478.45	-54.9331	-6.64446	-55.3703
-1.71478	-1.40076	0.66864	-0.65979	0.23468	-1.32904	0.00396729	0.0311279	0.10376	0.000610352	0	-310.599	-255.421	483.538	-53.8916	-6.61404	-54.9812
-1.70685	-1.4032	0.67688	-0.65033	0.238037	-1.32538	0.00457764	0.0476074	0.0836182	0.0012207	0.0012207	-309.027	-255.842	489.534	-52.7686	-6.21293	-54.7966
-1.72882	-1.39069	0.674133	-0.663757	0.241089	-1.31927	0.00396729	0.0128174	0.062561	0.000305176	-0.000305176	-313.602	-253.452	487.493	-54.5099	-6.35121	-54.6623
-1.74835	-1.37695	0.679932	-0.660706	0.242004	-1.2915	0.00457764	0.118408	0.110779	0.0012207	0.00152588	-317.615	-250.747	491.666	-54.3817	-6.62429	-53.5525
-1.7514	-1.37634	0.677795	-0.649719	0.240173	-1.29944	0.00457764	0.0765991	0.0704956	0.000305176	-0.000305176	-318.392	-250.628	490.146	-53.1372	-6.84436	-53.9414
-1.76056	-1.37604	0.679626	-0.633545	0.249329	-1.30829	0.00396729	0.0448608	0.0848389	0.0012207	0.00152588	-320.488	-250.519	491.516	-51.297	-6.29063	-54.4204
-1.76483	-1.3739	0.674133	-0.63385	0.257874	-1.32935	0.00396729	0.151672	0.0411987	-0.000305176	-0.000915527	-321.67	-250.16	487.551	-51.3712	-5.69977	-55.437
-1.76361	-1.3681	0.670166	-0.641479	0.263367	-1.33148	0.00457764	0.141602	0.1297	0.00244141	0.00183105	-321.593	-249.113	484.662	-52.3364	-5.24639	-55.5782
-1.7627	-1.3385	0.669861	-0.643005	0.258179	-1.33728	0.00366211	0.118103	0.0143433	0	0.000305176	-322.362	-243.578	484.419	-52.9874	-5.73643	-56.0703
-1.74103	-1.3446	0.671387	-0.643616	0.245361	-1.34033	0.00427246	0.170288	0.138245	0.00244141	0.00152588	-317.855	-244.788	485.53	-52.954	-6.38745	-56.076
-1.73065	-1.34918	0.66925	-0.635376	0.238647	-1.3269	0.00457764	0.2005	0.0939941	0.0012207	0.000915527	-315.516	-245.666	483.999	-51.9316	-6.73606	-55.3841
-1.72394	-1.35498	0.673828	-0.639343	0.238647	-1.33606	0.00457764	0.0787354	0.0888062	0.000915527	0.000915527	-314.104	-246.765	487.317	-52.2932	-6.61149	-55.7409
-1.73462	-1.36078	0.673828	-0.65033	0.250244	-1.32385	0.00457764	0.147095	0.111694	0.0012207	0.000305176	-315.876	-247.818	487.29	-53.4569	-5.81796	-55.1689
-1.7215	-1.35162	0.670471	-0.648804	0.258789	-1.32202	0.00427246	-0.0366211	0.0726318	0.000915527	0.000305176	-313.585	-246.161	484.869	-53.4245	-4.93551	-55.1404
-1.71112	-1.33911	0.67688	-0.646667	0.250244	-1.30981	0.00427246	0.101929	0.0949097	0.00213623	0.000915527	-311.772	-243.798	489.5	-53.3765	-5.47617	-54.6383
-1.71143	-1.32629	0.680847	-0.632019	0.241699	-1.29242	0.00457764	-0.0643921	0.0296021	-0.000305176	-0.00152588	-312.1	-241.333	492.384	-51.9038	-6.20658	-53.9421
-1.70746	-1.31866	0.679932	-0.630493	0.243225	-1.28693	0.00396729	0.0875854	0.151978	0.00183105	0.000915527	-311.503	-239.914	491.72	-51.8492	-6.03534	-53.7436
-1.71051	-1.33118	0.674438	-0.641479	0.244141	-1.315	0.00366211	-0.0506592	-0.0198364	-0.0012207	-0.00213623	-311.955	-242.325	487.738	-52.9112	-5.98974	-54.9326
-1.72455	-1.33881	0.663452	-0.648804	0.25238	-1.31958	0.00366211	0.0488281	0.121155	0.00152588	0.000915527	-314.498	-243.786	479.77	-53.6295	-5.53501	-55.1202
-1.74072	-1.34308	0.661621	-0.643616	0.249939	-1.33148	0.00427246	-0.00488281	0.0421143	0.000610352	0	-317.723	-244.549	478.456	-52.9746	-6.00812	-55.6801
-1.73798	-1.34094	0.669556	-0.637207	0.25238	-1.32355	0.00457764	0.254211	0.0656128	0.0012207	0.0012207	-317.242	-244.096	484.214	-52.2746	-5.77341	-55.3429
-1.74408	-1.33453	0.672913	-0.631409	0.245361	-1.33087	0.00457764	-0.204773	0.0332642	-0.0012207	-0.00152588	-318.753	-242.856	486.651	-51.7185	-6.47321	-55.7453
-1.74103	-1.3385	0.674438	-0.638428	0.249329	-1.32996	0.00427246	-0.0350952	0.118713	0.0012207	0.000305176	-317.992	-243.609	487.746	-52.4567	-6.08283	-55.6632
-1.7572	-1.33392	0.681763	-0.643616	0.256653	-1.32538	0.00457764	-0.220032	0.0241089	-0.000915527	-0.00213623	-321.311	-242.66	493.029	-53.1285	-5.77049	-55.5473
-1.75964	-1.35406	0.675659	-0.648193	0.255737	-1.31531	0.00457764	-0.0143433	0.0689697	0	-0.000305176	-320.987	-246.455	488.603	-53.326	-5.81147	-54.9121
-1.75446	-1.37115	0.677795	-0.647278	0.252991	-1.31714	0.00427246	-0.090332	0.0958252	0.000915527	0.000305176	-319.451	-249.663	490.165	-52.9461	-5.89938	-54.8413
-1.74072	-1.39069	0.672607	-0.643005	0.246277	-1.31989	0.00427246	0.0402832	0.0445557	0	-0.000610352	-316.134	-253.394	486.434	-52.1395	-6.15866	-54.7598
-1.74652	-1.39771	0.675049	-0.6427	0.247192	-1.31165	0.00427246	-0.0946045	0.0534058	0.000305176	0	-316.982	-254.667	488.201	-51.9921	-6.1557	-54.3418
-1.73401	-1.41296	0.673828	-0.645752	0.247192	-1.32141	0.00396729	-0.236511	0.0653076	-0.000305176	-0.000915527	-314.12	-257.59	487.331	-52.0945	-5.90685	-54.631
-1.72333	-1.42883	0.672302	-0.651245	0.243835	-1.3501	0.00396729	-0.0326538	0.0598145	0.000915527	0.000915527	-311.789	-260.646	486.242	-52.4712	-5.97189	-55.7849
-1.72119	-1.43524	0.672302	-0.654907	0.24353	-1.34949	0.00396729	-0.131226	-0.0228882	-0.0012207	-0.00213623	-311.132	-261.858	486.238	-52.7864	-5.93732	-55.6935
-1.7218	-1.42761	0.67627	-0.655823	0.240479	-1.34216	0.00366211	-0.0924683	0.12085	0.000915527	0.000915527	-311.397	-260.397	489.097	-53.0129	-6.20773	-55.4136
-1.72607	-1.42639	0.68573	-0.652466	0.239563	-1.33911	0.00335693	-0.145569	-0.0485229	-0.00152588	-0.00152588	-312.3	-260.093	495.951	-52.6508	-6.35985	-55.3039
-1.73096	-1.4212	0.679016	-0.652771	0.241089	-1.34552	0.00427246	0.00366211	0.0613403	0.000915527	0.000305176	-313.483	-259.15	491.087	-52.7707	-6.33837	-55.6532
-1.73889	-1.41663	0.682068	-0.648804	0.248718	-1.33789	0.00396729	-0.0933838	0.0561523	0.000610352	0.000915527	-315.185	-258.236	493.301	-52.3914	-5.86962	-55.3829
-1.75018	-1.41388	0.678101	-0.653687	0.254822	-1.3208	0.00396729	0.0283813	0.0244141	0.000915527	0.0012207	-317.285	-257.695	490.403	-52.9926	-5.55413	-54.6489
-1.76514	-1.40015	0.679321	-0.650635	0.253906	-1.30768	0.00396729	0.0247192	0.00457764	0.000915527	0.000610352	-320.538	-255.046	491.271	-52.8656	-5.91016	-54.1967
-1.76483	-1.39526	0.672302	-0.645752	0.252686	-1.31195	0.00427246	0.0567627	0.0631714	0.0012207	0.00183105	-320.681	-254.17	486.197	-52.3852	-6.02528	-54.4312
-1.75842	-1.38947	0.672607	-0.6427	0.250244	-1.31561	0.00366211	0.0466919	0.0308228	0.00152588	0.00244141	-319.647	-253.102	486.426	-52.1283	-6.13737	-54.6291
-1.74774	-1.38062	0.669861	-0.641479	0.252686	-1.32568	0.00427246	0.0350952	0.000915527	-0.000305176	-0.0012207	-317.938	-251.504	484.447	-52.1295	-5.79688	-55.1422
-1.75079	-1.36261	0.673523	-0.646362	0.25116	-1.3324	0.00366211	0.117493	0.102234	0.00213623	0.00213623	-319.153	-248.114	487.077	-52.9803	-6.02389	-55.6003
-1.73645	-1.36139	0.671692	-0.647888	0.252686	-1.33728	0.00457764	0.0656128	-0.0518799	-0.000915527	-0.00183105	-316.4	-247.95	485.758	-53.1711	-5.6657	-55.7969
-1.72699	-1.36505	0.669556	-0.64209	0.246582	-1.34186	4.31915	0.0946045	0.0952148	0.00305176	0.00335693	-314.469	-248.676	484.23	-52.447	-5.99735	-55.9459
-1.73096	-1.34338	0.677185	-0.635986	0.243225	-1.31165	4.32526	0.200195	0.0692749	0.000610352	0.000305176	-315.627	-244.518	489.735	-52.0925	-6.37638	-54.7414
-1.72424	-1.34491	0.677185	-0.637512	0.241089	-1.31744	4.32373	0.10498	0.108948	0.00183105	0.00274658	-314.297	-244.835	489.737	-52.2419	-6.43448	-54.9724
-1.7276	-1.34277	0.676575	-0.641174	0.249329	-1.3205	4.32587	0.0692749	-0.0115967	-0.00183105	-0.00183105	-315.079	-244.436	489.291	-52.6966	-5.83301	-55.1525
-1.72028	-1.36475	0.670166	-0.643311	0.25177	-1.32294	4.32617	0.188599	0.162659	0.00244141	0.0012207	-312.947	-248.619	484.665	-52.5853	-5.449	-55.0649
-1.73584	-1.37329	0.671387	-0.643921	0.253906	-1.31775	4.32526	0.0839233	0.00457764	-0.000305176	-0.0012207	-315.712	-250.157	485.544	-52.5214	-5.50941	-54.8028
-1.72882	-1.3797	0.669861	-0.645752	0.249939	-1.31531	4.32465	0.065918	0.0912476	0.0012207	0.0012207	-314.055	-251.39	484.438	-52.6251	-5.68721	-54.6067
-1.73584	-1.38947	0.674133	-0.644531	0.24292	-1.32019	4.32495	0.13092	0.100708	0.000915527	0.000610352	-315.186	-253.175	487.535	-52.3326	-6.34875	-54.7625
-1.73706	-1.39099	0.675049	-0.646362	0.245361	-1.33209	4.32739	-0.156555	-0.0357056	-0.0012207	-0.00183105	-315.524	-253.468	488.203	-52.5208	-6.17789	-55.3077
-1.7392	-1.39496	0.674133	-0.649719	0.249939	-1.33972	4.32587	0.0265503	0.0650024	0.000915527	0	-315.91	-254.223	487.54	-52.8432	-5.83748	-55.639
-1.75842	-1.40717	0.681458	-0.65094	0.253906	-1.34125	4.32617	0.0259399	0.0653076	0	0	-319.394	-256.409	492.843	-52.794	-5.80876	-55.6758
-1.75201	-1.41785	0.679932	-0.652466	0.254517	-1.34399	4.32556	0.045166	0.0952148	0.0012207	0.000305176	-317.812	-258.446	491.746	-52.7955	-5.62176	-55.697
-1.76056	-1.41571	0.682373	-0.649719	0.250244	-1.33087	4.32709	-0.166016	-0.0665283	-0.00213623	-0.00305176	-319.421	-257.985	493.505	-52.5156	-6.10661	-55.1269
-1.75262	-1.41785	0.675354	-0.647583	0.249329	-1.32813	4.32587	0.0311279	0.102844	0.00213623	0.00152588	-317.736	-258.445	488.43	-52.2327	-6.03893	-54.9561
-1.75537	-1.40198	0.683289	-0.649414	0.252075	-1.31592	4.32678	-0.00366211	-0.0497437	-0.000915527	-0.00244141	-318.661	-255.407	494.156	-52.6964	-5.89784	-54.5373
-1.74622	-1.41907	0.675964	-0.656433	0.249023	-1.32721	4.32648	0.0164795	0.10498	0.00213623	0.0012207	-316.356	-258.702	488.855	-53.2234	-5.94113	-54.8748
-1.74347	-1.41083	0.673523	-0.654297	0.248108	-1.32721	4.32892	-0.121155	0.00610352	-0.000915527	-0.00183105	-316.07	-257.178	487.087	-53.1102	-5.99403	-54.9329
-1.73035	-1.40106	0.671692	-0.65033	0.244141	-1.33453	4.328	0.0619507	0.118713	0.00244141	0.00152588	-313.864	-255.404	485.772	-52.8108	-6.1312	-55.3103
-1.73035	-1.38397	0.675964	-0.645142	0.24231	-1.32355	4.32831	-0.0686646	-0.0430298	-0.0012207	-0.00152588	-314.309	-252.158	488.861	-52.4902	-6.32394	-54.9467
-1.71722	-1.38123	0.67627	-0.645142	0.243225	-1.32965	4.32617	-0.0106812	0.0759888	0.000915527	0.000610352	-311.876	-251.692	489.091	-52.5319	-6.04313	-55.2178
-1.72394	-1.37482	0.671082	-0.641785	0.245056	-1.33209	4.32648	-0.0357056	0.0280762	0.000610352	-0.000610352	-313.446	-250.497	485.337	-52.2524	-6.03227	-55.4051
-1.72485	-1.3559	0.681152	-0.646362	0.249634	-1.32355	4.32648	-0.0427246	0.03479	0	0	-314.145	-246.889	492.605	-53.08	-5.72258	-55.1775
-1.72729	-1.35834	0.67688	-0.644531	0.246277	-1.32874	4.32709	-0.0640869	0.0827026	0.000610352	-0.000610352	-314.593	-247.365	489.516	-52.8325	-6.03268	-55.3961
-1.73889	-1.35437	0.672302	-0.640259	0.255432	-1.31592	4.32648	-0.107117	0.0369263	0	-0.000305176	-316.92	-246.59	486.202	-52.407	-5.49492	-54.8884
-1.74408	-1.36292	0.66864	-0.6427	0.249023	-1.32538	4.32831	0.196228	0.0543213	0.000610352	0.000610352	-317.728	-248.208	483.548	-52.5521	-6.07837	-55.2511
-1.75446	-1.35681	0.672302	-0.643921	0.248108	-1.32355	4.3277	-0.145874	0.0372314	-0.000305176	-0.000610352	-319.95	-247.008	486.186	-52.793	-6.34174	-55.2434
-1.74591	-1.3623	0.66925	-0.641479	0.252686	-1.31592	4.32495	0.000305176	0.0564575	0.0012207	0.0012207	-318.028	-248.072	483.989	-52.4207	-5.80912	-54.8333
-1.75385	-1.37177	0.668945	-0.647278	0.249023	-1.32507	4.32648	-0.0985718	-0.0802612	-0.00152588	-0.00183105	-319.35	-249.838	483.758	-52.9364	-6.21189	-55.1861
-1.74255	-1.36719	0.670776	-0.644226	0.25238	-1.32721	4.32465	-0.00518799	0.0933838	0.00213623	0.00213623	-317.329	-249.006	485.098	-52.6584	-5.77096	-55.304
-1.74957	-1.37665	0.675049	-0.644836	0.249329	-1.33392	4.328	0.0183105	-0.0164795	0.000305176	0.000610352	-318.5	-250.739	488.194	-52.5806	-6.11397	-55.5531
-1.7392	-1.37817	0.675659	-0.646973	0.245056	-1.33575	4.32709	0.163269	0.0857544	0.00183105	0.00183105	-316.385	-251.06	488.636	-52.798	-6.27791	-55.5857
-1.72485	-1.39282	0.671997	-0.643616	0.246277	-1.32935	4.32617	0.0360107	0.0415039	0.000610352	0.000915527	-313.032	-253.862	486.006	-52.1725	-5.89352	-55.1357
-1.73004	-1.39618	0.676575	-0.652771	0.250549	-1.34094	4.32587	0.0726318	0.0619507	0.0012207	0.000915527	-314.066	-254.474	489.308	-53.1707	-5.62897	-55.66
-1.72546	-1.40503	0.67627	-0.647888	0.245056	-1.32599	4.3277	0.0772095	0.0494385	0.00152588	0.00213623	-312.713	-256.125	489.094	-52.4653	-5.95987	-54.8784
-1.73492	-1.40472	0.676575	-0.648804	0.249634	-1.32172	4.3277	0.0946045	0.0854492	0.00152588	0.0012207	-314.563	-256.032	489.309	-52.5767	-5.74686	-54.7179
-1.73096	-1.39923	0.675659	-0.649719	0.245056	-1.31409	4.32739	0.112305	0.0927734	0.00213623	0.00244141	-313.824	-255.013	488.635	-52.7666	-6.05545	-54.3869
-1.73553	-1.4151	0.675964	-0.646667	0.250854	-1.3208	4.32556	0.0466919	0.0231934	0.000610352	0.000305176	-314.369	-257.974	488.879	-52.1656	-5.63078	-54.598
-1.74744	-1.41205	0.672607	-0.652466	0.251465	-1.32294	4.32648	0.199585	0.169067	0.00335693	0.00335693	-316.794	-257.392	486.427	-52.8811	-5.78528	-54.745
-1.74774	-1.40656	0.679321	-0.649109	0.245056	-1.33087	4.3277	0.130615	0.0457764	0.000610352	0.000915527	-317.135	-256.327	491.294	-52.5886	-6.33428	-55.1534
-1.74957	-1.40472	0.675659	-0.650635	0.253906	-1.33514	4.32617	0.0964355	0.135193	0.00274658	0.00274658	-317.626	-256.006	488.644	-52.7933	-5.66014	-55.3849
-1.74377	-1.3913	0.675964	-0.648193	0.244751	-1.33301	4.32526	0.135193	0.072937	0.000915527	0.000610352	-316.842	-253.501	488.858	-52.7276	-6.33802	-55.3628
-1.75171	-1.37329	0.678406	-0.644531	0.255127	-1.32813	4.3277	0.0778198	0.107727	0.00183105	0.00183105	-319.004	-250.078	490.624	-52.5995	-5.68892	-55.3334
-1.74744	-1.37573	0.677795	-0.644836	0.252686	-1.34033	4.32739	-0.00671387	0.0228882	0.000610352	0.000610352	-318.209	-250.566	490.19	-52.5966	-5.81733	-55.8606
-1.7453	-1.37543	0.671997	-0.643311	0.249023	-1.32599	4.32709	0.0256348	0.118103	0.00152588	0.0012207	-317.596	-250.531	485.985	-52.4221	-6.06374	-55.1832
-1.75293	-1.38062	0.66864	-0.646973	0.25177	-1.32996	4.32617	0.0320435	0.0888062	0.0012207	0.00213623	-318.967	-251.506	483.549	-52.7601	-5.95519	-55.3439
-1.73462	-1.36322	0.674438	-0.643311	0.253601	-1.31531	4.32526	-0.03479	0.0878906	0.000305176	0.000610352	-315.769	-248.254	487.748	-52.613	-5.54129	-54.7707
-1.73279	-1.37115	0.675049	-0.639343	0.246582	-1.315	4.32709	-0.0473022	0.135193	0.00152588	0.0012207	-315.15	-249.737	488.201	-52.0313	-6.05663	-54.6779
-1.72546	-1.35895	0.670166	-0.641479	0.246582	-1.32111	4.32648	-0.00244141	0.0372314	-0.000305176	-0.000305176	-314.118	-247.511	484.659	-52.4701	-5.97047	-55.0325
-1.73004	-1.37146	0.670471	-0.640869	0.246582	-1.33026	4.32678	-0.0595093	0.106812	0.0012207	0.0012207	-314.749	-249.848	484.892	-52.2029	-6.0211	-55.3682
-1.72241	-1.37512	0.671082	-0.645447	0.246277	-1.32294	4.32465	-0.0933838	0.0970459	0.000305176	-0.000305176	-313.007	-250.554	485.325	-52.6638	-5.89471	-54.9728
-1.72516	-1.3739	0.680237	-0.648499	0.243835	-1.33209	4.32739	-0.0402832	0.109253	0.00152588	0.00152588	-313.697	-250.278	491.949	-53.0371	-6.14781	-55.4118
-1.71814	-1.37878	0.66925	-0.645142	0.249634	-1.34125	4.32556	-0.0204468	0.093689	0.000610352	0.000610352	-312.276	-251.284	484.016	-52.5727	-5.55956	-55.7847
-1.73035	-1.38245	0.674133	-0.645447	0.245056	-1.32355	4.32739	-0.224915	0.148621	0.00152588	0.0012207	-314.362	-251.883	487.535	-52.5492	-6.1067	-54.9631
-1.73676	-1.38428	0.671082	-0.649414	0.247192	-1.32599	4.32556	-0.0415039	0.101013	0.000915527	0	-315.573	-252.231	485.316	-52.9754	-6.03457	-55.0757
-1.74896	-1.39343	0.678711	-0.647278	0.249329	-1.32385	4.32739	-0.198364	0.100708	0.000610352	0.000305176	-317.735	-253.858	490.846	-52.5885	-6.0442	-54.9494
-1.75446	-1.39801	0.672913	-0.649109	0.249329	-1.32538	4.32739	0.0286865	0.0759888	0.000915527	0.000305176	-318.662	-254.734	486.644	-52.7253	-6.12159	-54.9908
-1.74652	-1.40533	0.672607	-0.649414	0.250854	-1.32721	4.32648	-0.093689	0.0305176	0.000915527	0.000915527	-316.89	-256.137	486.433	-52.6406	-5.84571	-54.9972
-1.75415	-1.40289	0.675049	-0.649414	0.247498	-1.32599	4.32526	0.0830078	0.0595093	0.000610352	-0.000610352	-318.453	-255.639	488.192	-52.6822	-6.25042	-54.976
-1.74622	-1.39313	0.676575	-0.645752	0.248718	-1.33026	4.32739	-0.230103	0.0570679	0	-0.00152588	-317.276	-253.827	489.307	-52.4191	-6.05525	-55.2398
-1.74835	-1.39984	0.681152	-0.650635	0.249634	-1.32965	4.32465	-0.158691	0.0772095	0.0012207	0.000305176	-317.47	-255.058	492.614	-52.8711	-5.99315	-55.1623
-1.73584	-1.4032	0.680542	-0.648804	0.248718	-1.33789	4.32648	-0.137634	-0.0323486	-0.000915527	-0.00213623	-314.993	-255.739	492.189	-52.6059	-5.85633	-55.4821
-1.74194	-1.3858	0.680237	-0.651855	0.245056	-1.32599	4.32465	-0.0149536	0.0997925	0.00152588	0.0012207	-316.559	-252.451	491.937	-53.2334	-6.28847	-55.077
-1.74225	-1.38641	0.680237	-0.649719	0.244446	-1.33392	4.32678	-0.180054	-0.0863647	-0.00244141	-0.00274658	-316.706	-252.57	491.947	-52.9811	-6.35088	-55.4414
-1.72241	-1.39069	0.673523	-0.644836	0.245056	-1.32233	4.32648	0.0854492	0.11322	0.00152588	0.000915527	-312.523	-253.455	487.103	-52.3444	-5.94902	-54.8186
-1.72791	-1.40259	0.667114	-0.648804	0.249634	-1.34247	4.32281	-0.144348	-0.00518799	-0.0012207	-0.00183105	-313.449	-255.731	482.471	-52.6121	-5.65226	-55.6685
-1.73828	-1.38672	0.672302	-0.647583	0.252075	-1.3205	4.32648	0.00671387	0.130005	0.00213623	0.00152588	-315.778	-252.668	486.206	-52.7262	-5.65787	-54.8198
-1.73798	-1.37909	0.675964	-0.645142	0.248108	-1.32263	4.32526	-0.0918579	-0.00183105	-0.0012207	-0.0012207	-315.991	-251.218	488.857	-52.5705	-5.99921	-54.9771
-1.73218	-1.36902	0.674744	-0.646362	0.246887	-1.32721	4.32678	0.0784302	0.150146	0.00152588	0.000915527	-315.191	-249.363	487.969	-52.8711	-6.0312	-55.2495
-1.7337	-1.38031	0.673218	-0.643921	0.249329	-1.32813	4.32526	-0.2005	-0.0283813	0	-0.000305176	-315.176	-251.48	486.878	-52.4108	-5.83163	-55.2118
-1.73523	-1.36383	0.675659	-0.641479	0.250244	-1.32782	4.32678	0.0860596	0.0454712	0.000305176	-0.000305176	-316.019	-248.37	488.641	-52.397	-5.83391	-55.3424
-1.74713	-1.36963	0.675049	-0.643616	0.248108	-1.32935	4.32678	-0.0692749	0.0518799	0.00152588	0.00152588	-318.183	-249.425	488.191	-52.552	-6.18823	-55.3905
-1.74286	-1.37848	0.667725	-0.646667	0.248718	-1.33667	4.32617	0.13092	0.0384521	0.000610352	0	-317.102	-251.151	482.892	-52.758	-6.04366	-55.6375
-1.73737	-1.37543	0.676575	-0.644531	0.250244	-1.33148	4.32587	-0.0146484	0.0753784	0.00183105	0.00244141	-316.106	-250.539	489.305	-52.5615	-5.8368	-55.4204
-1.74286	-1.37512	0.672302	-0.64209	0.246277	-1.32965	4.32678	0.148926	0.0994873	0.00183105	0.0012207	-317.161	-250.482	486.21	-52.2876	-6.2493	-55.3444
-1.74072	-1.36871	0.678711	-0.645447	0.245667	-1.31805	4.32526	0.0823975	0.109863	0.00335693	0.00366211	-316.798	-249.244	490.834	-52.7723	-6.26737	-54.8534
-1.74316	-1.38733	0.66925	-0.644531	0.245972	-1.32263	4.328	0.0689697	0.0350952	0.000915527	0.000305176	-316.728	-252.781	483.998	-52.3687	-6.23396	-54.9153
-1.74225	-1.3855	0.671082	-0.643921	0.250549	-1.3327	4.32709	0.039978	0.143127	0.00274658	0.00274658	-316.758	-252.442	485.333	-52.3306	-5.86628	-55.4057
-1.73462	-1.38977	0.67627	-0.64209	0.250244	-1.32355	4.3277	0.106506	0.0650024	0.000610352	0	-315.039	-253.226	489.096	-52.0492	-5.74485	-54.9326
-1.7334	-1.38702	0.67749	-0.646362	0.246887	-1.32599	4.32556	0.0149536	0.114746	0.00183105	0.00244141	-314.868	-252.716	489.968	-52.5825	-5.9997	-55.0527
-1.73218	-1.39465	0.67749	-0.653076	0.248718	-1.32568	4.32648	0.0619507	0.146179	0.00183105	0.00183105	-314.348	-254.159	489.959	-53.2274	-5.80203	-54.9687
-1.73615	-1.39893	0.674438	-0.646362	0.244141	-1.33148	4.32617	0.134277	0.100403	0.00183105	0.00244141	-315.08	-254.96	487.765	-52.3929	-6.23723	-55.2096
-1.73309	-1.39099	0.677795	-0.645752	0.246277	-1.32111	4.32739	0.045166	0.0704956	0.000915527	0.000915527	-314.629	-253.453	490.19	-52.4478	-6.02849	-54.7936
-1.73523	-1.39465	0.679932	-0.648804	0.246277	-1.3327	4.32526	0.0357056	0.109253	0.000610352	0	-315.062	-254.137	491.737	-52.7417	-6.0618	-55.304
-1.74072	-1.39465	0.675964	-0.647888	0.248718	-1.3382	4.3277	0.0177002	0.0820923	0.000915527	0.0012207	-316.218	-254.146	488.868	-52.6391	-5.96328	-55.5763
-1.74072	-1.40198	0.669861	-0.647888	0.244751	-1.33972	4.32648	0.0949097	-0.00976563	-0.000915527	-0.0012207	-315.963	-255.554	484.451	-52.5208	-6.26144	-55.5741
-1.745	-1.38275	0.67688	-0.649109	0.249939	-1.32629	4.32465	-0.0997925	0.147705	0.00152588	0.000915527	-317.294	-251.885	489.513	-52.9685	-5.95867	-55.1355
-1.74957	-1.38489	0.678406	-0.644226	0.249634	-1.32996	4.32587	0.0460815	-0.0280762	-0.000915527	-0.0012207	-318.216	-252.259	490.63	-52.3782	-6.06358	-55.307
-1.74591	-1.38947	0.672913	-0.6427	0.250549	-1.32355	4.32526	-0.00335693	0.124207	0.00244141	0.00244141	-317.267	-253.151	486.658	-52.1266	-5.90978	-54.963
-1.7453	-1.38519	0.675049	-0.645447	0.249329	-1.32904	4.32739	-0.098877	0.00396729	-0.000610352	-0.0012207	-317.327	-252.35	488.198	-52.5108	-6.01233	-55.2456
-1.7392	-1.37268	0.674438	-0.647888	0.250244	-1.32904	4.32526	0.0177002	0.104065	0.00305176	0.00274658	-316.493	-250.032	487.746	-52.9891	-5.86881	-55.3286
-1.73737	-1.37146	0.678406	-0.644226	0.248718	-1.31836	4.32648	0.00518799	-0.0769043	-0.0012207	-0.00213623	-316.076	-249.77	490.621	-52.5876	-5.95926	-54.8441
-1.73248	-1.37634	0.673828	-0.646057	0.249939	-1.32599	4.32495	-0.00610352	0.115356	0.00183105	0.00183105	-315.023	-250.738	487.312	-52.7181	-5.769	-55.1408
-1.73126	-1.37756	0.675049	-0.645752	0.249939	-1.33087	4.32739	-0.0494385	-0.0524902	-0.000610352	-0.0012207	-314.808	-250.969	488.201	-52.6646	-5.75018	-55.3548
-1.72791	-1.37451	0.671082	-0.6427	0.247498	-1.33881	4.32678	-0.00274658	-0.0820923	-0.000915527	-0.000610352	-314.326	-250.435	485.338	-52.3647	-5.90885	-55.733
-1.73798	-1.36993	0.679016	-0.644531	0.250549	-1.31592	4.32861	-0.0875854	0.0866699	0.000915527	0.000305176	-316.225	-249.477	491.061	-52.6467	-5.82415	-54.7492
-1.73401	-1.3681	0.66925	-0.644531	0.245667	-1.31866	4.32587	-0.278931	0.000305176	-0.000610352	-0.00183105	-315.466	-249.204	483.988	-52.6739	-6.15567	-54.862
-1.72333	-1.37878	0.673218	-0.646667	0.246277	-1.33179	4.3277	0.00793457	0.0411987	0.0012207	0.0012207	-313.178	-251.236	486.876	-52.7473	-5.90701	-55.3552
-1.73279	-1.38153	0.675049	-0.646973	0.248413	-1.3208	4.32678	-0.111694	0.0106812	-0.000915527	-0.00183105	-314.851	-251.698	488.193	-52.7387	-5.87632	-54.8561
-1.74225	-1.37329	0.675049	-0.644226	0.25116	-1.32599	4.32678	-0.0576782	0.0708008	0.00152588	0	-317.075	-250.125	488.195	-52.5608	-5.84632	-55.198
-1.74408	-1.38367	0.678101	-0.648499	0.250854	-1.32416	4.32526	-0.3302	-0.0802612	-0.00274658	-0.00366211	-317.073	-252.05	490.399	-52.8835	-5.86599	-55.0305
-1.74103	-1.38428	0.671997	-0.646362	0.248108	-1.32416	4.32678	-0.0613403	0.116272	0.0012207	0	-316.427	-252.205	485.984	-52.6274	-6.03488	-55.0092
-1.73798	-1.37207	0.679626	-0.65094	0.247498	-1.33057	4.32709	-0.310059	-0.0588989	-0.00183105	-0.00274658	-316.272	-249.898	491.495	-53.349	-6.0699	-55.3951
-1.74316	-1.3916	0.675659	-0.646973	0.248413	-1.32782	4.32678	-0.0750732	0.0646973	0.000305176	-0.000305176	-316.677	-253.555	488.64	-52.5817	-6.02888	-55.1279
-1.73981	-1.3913	0.679016	-0.643616	0.246277	-1.33179	4.32556	-0.0268555	0.0448608	0.000305176	-0.000610352	-316.095	-253.49	491.081	-52.2032	-6.15339	-55.3073
-1.73828	-1.39557	0.672607	-0.649719	0.246887	-1.34247	4.32434	-0.228882	0.0570679	0.000305176	-0.000610352	-315.721	-254.351	486.436	-52.8335	-6.06797	-55.7509
-1.73706	-1.39069	0.674133	-0.643921	0.249939	-1.33179	4.32709	-0.144043	-0.00946045	-0.0012207	-0.0012207	-315.568	-253.413	487.548	-52.2462	-5.81302	-55.3083
-1.74377	-1.38184	0.677795	-0.646362	0.249939	-1.33087	4.32678	-0.174255	0.0811768	0	-0.000610352	-317.158	-251.714	490.185	-52.6699	-5.94843	-55.3556
-1.7337	-1.3858	0.674438	-0.643311	0.250244	-1.32019	4.32648	0.0088501	0.0622559	0.0012207	0.000915527	-314.926	-252.494	487.763	-52.2512	-5.73582	-54.8039
-1.72852	-1.38367	0.675354	-0.647583	0.248413	-1.32843	4.32587	-0.122986	0.0588989	-0.000305176	-0.0012207	-314.026	-252.12	488.421	-52.7747	-5.80484	-55.1796
-1.73615	-1.38092	0.675659	-0.646362	0.244141	-1.33057	4.32587	0.0527954	0.10437	0.00152588	0.00152588	-315.634	-251.579	488.637	-52.682	-6.28814	-55.314
-1.72668	-1.38031	0.675354	-0.645142	0.249329	-1.32294	4.32587	-0.00488281	0.0601196	0.000305176	0	-313.726	-251.488	488.423	-52.5476	-5.70768	-54.9528
-1.72455	-1.38306	0.673218	-0.646362	0.246887	-1.32965	4.32739	-0.0491333	0.0891113	0.00244141	0.00274658	-313.267	-252.03	486.878	-52.6437	-5.86461	-55.2268
-1.73035	-1.37299	0.675659	-0.647888	0.249634	-1.32355	4.32495	-0.020752	0.0799561	0.000915527	0.000915527	-314.669	-250.106	488.632	-52.9806	-5.76317	-55.0476
-1.73828	-1.36627	0.675049	-0.645142	0.248413	-1.32965	4.32648	-0.134583	-0.00549316	-0.000915527	-0.00183105	-316.531	-248.828	488.19	-52.7779	-6.02286	-55.4064
-1.7453	-1.37604	0.674133	-0.646667	0.249634	-1.32477	4.32648	0.00732422	0.0167847	0.000305176	0.000305176	-317.55	-250.636	487.524	-52.7963	-6.00834	-55.1204
-1.73676	-1.36871	0.678101	-0.640869	0.246887	-1.32813	4.32556	0.0396729	0.131836	0.00274658	0.00274658	-316.169	-249.266	490.411	-52.2498	-6.11708	-55.3166
-1.74377	-1.38184	0.675049	-0.645447	0.25116	-1.32416	4.32556	0.0619507	0.0427246	0.000915527	0.000915527	-317.081	-251.721	488.195	-52.5632	-5.84442	-55.0467
-1.73828	-1.37024	0.677185	-0.646667	0.249939	-1.33148	4.32648	0.0854492	0.0585938	0.00152588	0.00152588	-316.434	-249.563	489.738	-52.8895	-5.88924	-55.462
-1.7511	-1.37329	0.677185	-0.647278	0.250549	-1.32263	4.32526	0.0497437	0.0927734	0.00152588	0.00152588	-318.77	-250.084	489.728	-52.912	-6.03812	-55.0632
-1.73981	-1.37634	0.678406	-0.647888	0.246582	-1.31836	4.32648	-0.00762939	0.0436401	0.000305176	0	-316.37	-250.682	490.613	-52.9288	-6.15391	-54.8018
-1.74225	-1.38458	0.673828	-0.646057	0.248413	-1.32172	4.32495	0.133362	0.0390625	0.00152588	0.0012207	-316.641	-252.245	487.309	-52.5877	-6.02847	-54.8997
-1.7395	-1.37177	0.681458	-0.646057	0.250549	-1.32477	4.32678	-0.0497437	0.0439453	-0.000915527	-0.00152588	-316.573	-249.813	492.831	-52.7948	-5.85168	-55.1479
-1.73645	-1.37665	0.677185	-0.643921	0.247803	-1.32751	4.32678	0.0436401	0.100098	0.00213623	0.00183105	-315.834	-250.762	489.746	-52.471	-6.01132	-55.2206
-1.73615	-1.38733	0.674438	-0.646667	0.252075	-1.32904	4.32587	0.123596	-0.0271606	-0.000305176	-0.000610352	-315.452	-252.786	487.761	-52.6134	-5.62973	-55.2072
-1.73431	-1.39923	0.669861	-0.646362	0.245056	-1.33331	4.32617	0.0473022	0.131836	0.00213623	0.0012207	-314.717	-255.052	484.453	-52.387	-6.13264	-55.2851
-1.73645	-1.38885	0.672607	-0.647888	0.244751	-1.33087	4.32648	0.0274658	-0.0170898	-0.000915527	-0.0012207	-315.432	-253.084	486.429	-52.7287	-6.21935	-55.2616
-1.73492	-1.38672	0.679626	-0.647583	0.245056	-1.32385	4.32648	0.0650024	0.112915	0.00152588	0.000915527	-315.145	-252.641	491.509	-52.7273	-6.17054	-54.9567
-1.74133	-1.39069	0.674438	-0.647278	0.247498	-1.32782	4.32495	0.0439453	0.071106	-0.000610352	-0.000305176	-316.331	-253.397	487.755	-52.6305	-6.07368	-55.127
-1.73767	-1.41357	0.672607	-0.644531	0.25177	-1.32538	0.0140381	0.0259399	0.122375	0.0012207	0.000915527	-314.901	-257.702	486.454	-51.9468	-5.60352	-54.83
-1.73676	-1.38245	0.677185	-0.647583	0.249634	-1.32721	4.32434	0.0759888	-0.00579834	-0.000305176	0	-315.694	-251.852	489.742	-52.7968	-5.8481	-55.1595
-1.74561	-1.38123	0.680542	-0.647278	0.25177	-1.32141	4.32678	-0.0317383	0.103455	0.000610352	0	-317.441	-251.569	492.167	-52.7833	-5.82441	-54.9329
-1.74133	-1.39374	0.671997	-0.645752	0.252075	-1.33759	4.32648	0.000610352	0.0509644	0.0012207	0.000610352	-316.377	-253.991	486.001	-52.4087	-5.70728	-55.5639
-1.74377	-1.38611	0.673523	-0.646057	0.249939	-1.32782	4.328	-0.134888	0.0549316	0.000915527	0	-316.975	-252.535	487.093	-52.5649	-5.93276	-55.1768
-1.74408	-1.37482	0.672607	-0.646973	0.247192	-1.3327	4.32587	0.0878906	0.116272	0.00183105	0.00183105	-317.419	-250.429	486.421	-52.8521	-6.19437	-55.4872
-1.74194	-1.37482	0.675964	-0.647888	0.25116	-1.32599	4.32709	-0.0305176	0.00396729	-0.000305176	-0.0012207	-316.945	-250.412	488.85	-52.9552	-5.83277	-55.1808
-1.74103	-1.37543	0.673828	-0.64209	0.244141	-1.33453	4.32739	-0.0442505	0.0772095	0.00183105	0.0012207	-316.842	-250.542	487.317	-52.2836	-6.39431	-55.5594
-1.74164	-1.37573	0.674438	-0.643005	0.249329	-1.32477	4.32678	-0.0210571	0.0714111	0.000305176	-0.000915527	-316.861	-250.585	487.755	-52.3814	-5.97643	-55.1173
-1.72943	-1.37299	0.671692	-0.647888	0.248108	-1.3269	4.32495	-0.0949097	0.0933838	0.00183105	0.00183105	-314.504	-250.135	485.76	-52.9804	-5.87274	-55.194
-1.73553	-1.37085	0.677795	-0.6427	0.248413	-1.32599	4.32648	-0.144653	-0.0152588	-0.000610352	-0.0012207	-315.829	-249.672	490.187	-52.424	-5.96353	-55.1978
-1.73981	-1.37146	0.673523	-0.647888	0.247192	-1.32446	4.32709	-0.0256348	0.124512	0.00244141	0.00244141	-316.578	-249.801	487.077	-53.0077	-6.12346	-55.1211
-1.73492	-1.37085	0.676575	-0.645142	0.248718	-1.32233	4.32526	-0.146179	-0.0149536	-0.000305176	-0.000610352	-315.645	-249.68	489.296	-52.702	-5.92218	-55.0233
-1.73859	-1.37115	0.677795	-0.643311	0.246887	-1.31897	4.32404	-0.0662231	0.108337	0.00152588	0.000915527	-316.329	-249.712	490.18	-52.4882	-6.12941	-54.8749
-1.73584	-1.3797	0.675964	-0.647888	0.248108	-1.32904	4.32678	-0.0762939	0.057373	0	-0.000610352	-315.605	-251.35	488.856	-52.8757	-5.96435	-55.2593
-1.74011	-1.37909	0.674133	-0.644226	0.248108	-1.33301	4.32678	0.121155	0.0531006	0.0012207	0.0012207	-316.535	-251.231	487.538	-52.4685	-6.04557	-55.4627
-1.73676	-1.38947	0.669556	-0.649719	0.248413	-1.3385	4.32434	-0.141296	-0.00732422	-0.000915527	-0.00152588	-315.558	-253.226	484.221	-52.9296	-5.93264	-55.6135
-1.73889	-1.38794	0.671387	-0.647888	0.247498	-1.3266	4.32526	0.0149536	0.0845337	0.000915527	0.000915527	-315.903	-252.907	485.543	-52.7429	-6.03792	-55.0829
-1.74255	-1.3797	0.677185	-0.644226	0.248718	-1.33179	4.32556	-0.0524902	0.112	0.00213623	0.00274658	-317	-251.319	489.747	-52.4597	-6.03536	-55.4116
-1.75018	-1.38794	0.677185	-0.648193	0.250854	-1.33148	4.32678	-0.0289917	0.0378418	0	0.000305176	-318.233	-252.843	489.74	-52.7832	-5.96353	-55.351
-1.73645	-1.3974	0.677185	-0.652771	0.255432	-1.33331	4.32526	-0.0543213	0.137634	0.00213623	0.00274658	-315.234	-254.67	489.747	-53.1513	-5.33368	-55.3256
-1.7453	-1.39069	0.674438	-0.646973	0.244751	-1.32935	4.32587	0.0585938	0.0137329	0.000610352	0.000915527	-317.122	-253.385	487.753	-52.5972	-6.36309	-55.2029
-1.74438	-1.38519	0.679932	-0.646057	0.248718	-1.32538	4.32526	0.00854492	0.108032	0.00152588	0.0012207	-317.114	-252.322	491.731	-52.5804	-6.04292	-55.0755
-1.73737	-1.39862	0.672913	-0.647888	0.247803	-1.32996	4.32709	0.00366211	0.0109863	0	0.000915527	-315.316	-254.908	486.657	-52.572	-5.96064	-55.1494
-1.73492	-1.38519	0.675659	-0.646057	0.250244	-1.33789	4.32526	0.0314331	0.0979614	0.00244141	0.00274658	-315.381	-252.391	488.649	-52.5798	-5.77183	-55.6284
-1.74408	-1.38458	0.675049	-0.648499	0.248108	-1.32599	4.32556	0.00732422	-0.0305176	0.000915527	0.0012207	-317.04	-252.24	488.188	-52.8687	-6.08528	-55.0994
-1.73492	-1.3739	0.678406	-0.647888	0.244751	-1.3205	4.32556	0.0177002	0.113831	0.00183105	0.00183105	-315.495	-250.243	490.614	-52.9671	-6.22796	-54.9032
-1.73615	-1.38153	0.672302	-0.645752	0.250854	-1.32904	4.32709	-0.0765991	0.0518799	0.00183105	0.000915527	-315.624	-251.71	486.212	-52.6014	-5.74507	-55.251
-1.73645	-1.37268	0.674438	-0.65094	0.247192	-1.32507	4.32709	0.0360107	0.0619507	0.000915527	0.000610352	-315.865	-250.041	487.736	-53.3365	-6.06071	-55.1271
-1.73615	-1.38641	0.674133	-0.644531	0.246887	-1.32813	4.32739	-0.0268555	0.0769043	0.00152588	0.0012207	-315.456	-252.612	487.54	-52.3835	-6.05107	-55.1637
-1.72485	-1.37238	0.679932	-0.644531	0.246277	-1.3266	4.32465	0.0332642	0.0299072	0	0	-313.66	-249.984	491.735	-52.6064	-5.9501	-55.1794
-1.73706	-1.3736	0.677795	-0.649109	0.253296	-1.32233	4.32587	0.00488281	0.0845337	0.00183105	0.0012207	-315.983	-250.186	490.175	-53.1125	-5.57786	-55.0125
-1.73981	-1.37756	0.674744	-0.646667	0.247803	-1.33392	4.32587	0.0827026	0.0796509	0.000305176	0	-316.517	-250.947	487.974	-52.7725	-6.0675	-55.5132
-1.745	-1.37024	0.679016	-0.646057	0.249329	-1.3269	4.32709	-0.0595093	0.147705	0.00274658	0.00183105	-317.717	-249.525	491.059	-52.8209	-6.04812	-55.2694
-1.74164	-1.37512	0.674133	-0.645447	0.250854	-1.32446	4.32526	0.107422	0.00701904	-0.000610352	-0.00183105	-316.865	-250.475	487.529	-52.6703	-5.8523	-55.108
-1.73553	-1.3855	0.675049	-0.643311	0.247803	-1.32538	4.32739	0.0088501	0.168152	0.00183105	0.00152588	-315.348	-252.432	488.205	-52.2579	-5.96883	-55.0466
-1.73492	-1.39679	0.672302	-0.6427	0.248108	-1.33667	4.32617	-0.0180054	0.0244141	-0.000305176	-0.0012207	-315.005	-254.577	486.231	-52.0087	-5.91245	-55.4751
-1.73798	-1.3739	0.675049	-0.643005	0.25177	-1.33392	4.32739	-0.00274658	0.0674438	0.000610352	0	-316.316	-250.261	488.205	-52.4119	-5.73246	-55.5514
-1.73798	-1.38092	0.674438	-0.648499	0.249329	-1.32385	4.32556	0.020752	0.0424194	0.000305176	-0.000610352	-315.925	-251.575	487.747	-52.9251	-5.89273	-55.0158
-1.73676	-1.39282	0.677795	-0.648193	0.246887	-1.32355	4.32465	-0.00213623	0.093689	0.00213623	0.0012207	-315.312	-253.79	490.185	-52.6992	-6.03527	-54.8998
-1.73553	-1.38489	0.67688	-0.644836	0.247803	-1.32233	4.32648	-0.00152588	0.0378418	0.000915527	0.000305176	-315.328	-252.306	489.526	-52.4419	-5.96634	-54.9099
-1.73309	-1.38153	0.67627	-0.65155	0.245056	-1.33362	4.32495	0.0268555	0.116882	0.00152588	0.000610352	-315.018	-251.71	489.071	-53.2655	-6.1584	-55.4377
-1.74316	-1.37939	0.680847	-0.646973	0.247498	-1.31561	4.32648	0.0796509	0.0967407	0.00152588	0.000915527	-316.928	-251.225	492.382	-52.7758	-6.12708	-54.6643
-1.73279	-1.40137	0.670776	-0.648499	0.250244	-1.32904	4.32587	-0.0750732	-0.000915527	-0.000305176	-0.00152588	-314.314	-255.45	485.114	-52.5957	-5.67739	-55.0751
-1.73431	-1.38275	0.674133	-0.645447	0.249329	-1.33759	4.32709	-0.0610352	0.107117	0.00152588	0.000610352	-315.326	-251.943	487.544	-52.5487	-5.84224	-55.63
-1.73553	-1.38855	0.675354	-0.647278	0.248413	-1.33453	4.32526	-0.105896	-0.00671387	-0.000915527	-0.00183105	-315.338	-253.018	488.424	-52.6649	-5.9151	-55.4418
-1.73767	-1.38031	0.67688	-0.643005	0.250854	-1.31683	4.32617	-0.143433	0.0616455	0.0012207	0.0012207	-315.857	-251.433	489.525	-52.3053	-5.76696	-54.7076
-1.74042	-1.37787	0.673523	-0.645142	0.250244	-1.33148	4.32495	-0.00488281	0.0631714	0	-0.000610352	-316.618	-251.004	487.094	-52.5924	-5.87979	-55.4057
-1.73798	-1.37451	0.674744	-0.647583	0.249939	-1.33209	4.32709	0.0549316	0.117493	0.00183105	0.000610352	-316.232	-250.381	487.971	-52.9252	-5.87086	-55.4516
-1.74591	-1.38245	0.675659	-0.647888	0.247803	-1.32599	4.32617	0.00579834	0.078125	0.000915527	0.000915527	-317.474	-251.83	488.629	-52.8338	-6.14759	-55.1224
-1.7392	-1.3739	0.677185	-0.645752	0.250854	-1.32233	4.32678	-0.163574	0.107117	0	-0.000915527	-316.405	-250.235	489.738	-52.7241	-5.81301	-55.0145
-1.74622	-1.38153	0.674438	-0.638428	0.250549	-1.32019	4.32373	-0.0704956	-0.0146484	-0.000610352	-0.000915527	-317.571	-251.645	487.766	-51.7649	-5.93974	-54.8796
-1.73859	-1.37512	0.673523	-0.645447	0.247192	-1.32538	4.32587	-0.0109863	0.0369263	0	-0.000915527	-316.251	-250.489	487.087	-52.6695	-6.09613	-55.1337
-1.74622	-1.37665	0.676575	-0.645447	0.247192	-1.3269	4.32556	-0.0888062	0.0518799	0.000305176	-0.000305176	-317.743	-250.734	489.295	-52.6481	-6.22228	-55.2151
-1.7395	-1.37787	0.674438	-0.643921	0.25116	-1.32202	4.32465	0.0289917	0.0534058	0.000610352	-0.000305176	-316.342	-250.99	487.755	-52.4505	-5.78349	-54.9699
-1.73492	-1.3858	0.675354	-0.643005	0.248108	-1.32874	4.32587	-0.0817871	0.0527954	0.000915527	0.000915527	-315.263	-252.493	488.43	-52.2188	-5.93672	-55.1991
-1.7334	-1.38367	0.674438	-0.642395	0.248108	-1.33331	4.32709	-0.105591	0.0424194	-0.000610352	-0.000915527	-315.082	-252.107	487.77	-52.1837	-5.92196	-55.4241
-1.73035	-1.37604	0.673523	-0.641479	0.244751	-1.32416	4.32587	-0.0479126	0.0775146	0.00244141	0.00244141	-314.593	-250.681	487.099	-52.1984	-6.15461	-55.0473
-1.74103	-1.37573	0.674133	-0.646667	0.247498	-1.3266	4.32373	0.0408936	-0.0537109	-0.000610352	-0.000610352	-316.725	-250.595	487.526	-52.8004	-6.1108	-55.1914
-1.7337	-1.3736	0.67627	-0.645142	0.251465	-1.32599	4.32495	-0.192566	0.0900269	0.000305176	0	-315.374	-250.205	489.081	-52.6583	-5.6763	-55.1728
-1.74042	-1.38306	0.675964	-0.648499	0.248413	-1.32629	4.32465	0.0170898	-0.0222778	-0.000610352	-0.000305176	-316.371	-251.962	488.853	-52.8923	-6.00396	-55.1173
-1.74011	-1.3797	0.675354	-0.648499	0.248718	-1.3269	4.32587	-0.038147	0.106506	0.00152588	0.0012207	-316.422	-251.338	488.409	-52.9462	-5.98432	-55.1721
-1.73981	-1.3739	0.677795	-0.646973	0.246887	-1.32263	4.32526	-0.0378418	0.0668335	0	0	-316.502	-250.231	490.174	-52.8642	-6.1413	-55.0206
-1.73553	-1.3855	0.670776	-0.647278	0.246887	-1.32324	4.32526	-0.0216675	0.117493	0.00213623	0.00213623	-315.274	-252.459	485.1	-52.7105	-6.0349	-54.9373
-1.73584	-1.38306	0.673523	-0.643005	0.250854	-1.32813	4.32495	-0.0653076	0.010376	0.000305176	0.000610352	-315.529	-251.985	487.103	-52.2627	-5.73816	-55.2
-1.74011	-1.3858	0.674438	-0.646362	0.25177	-1.3324	4.32709	0.085144	0.0704956	0.0012207	0.0012207	-316.324	-252.49	487.76	-52.6049	-5.72892	-55.3854
-1.74225	-1.37054	0.681458	-0.647583	0.25116	-1.32538	4.32709	-0.022583	0.0619507	0.00213623	0.00305176	-317.154	-249.578	492.826	-52.9898	-5.85112	-55.1928
-1.73828	-1.37787	0.67627	-0.641479	0.248413	-1.32172	4.3277	0.0512695	0.00732422	0.000610352	0.000305176	-316.107	-250.98	489.086	-52.1712	-5.98675	-54.9512
-1.73645	-1.38519	0.675049	-0.643616	0.246277	-1.33209	4.32465	0.126343	0.09552	0.00152588	0.0012207	-315.608	-252.38	488.206	-52.2996	-6.11377	-55.3585
-1.74042	-1.38214	0.673828	-0.649414	0.249023	-1.32874	4.32587	-0.0238037	0.0543213	0.000610352	0.000305176	-316.417	-251.806	487.305	-53.0119	-5.95826	-55.2361
-1.73584	-1.38275	0.675354	-0.643616	0.246277	-1.33392	4.32648	0.0881958	0.0915527	0.00213623	0.00213623	-315.586	-251.925	488.427	-52.3391	-6.11227	-55.4616
-1.7337	-1.3858	0.679932	-0.645447	0.248718	-1.32355	4.32526	0.088501	0.090332	0.000305176	0	-314.964	-252.469	491.737	-52.4973	-5.8604	-54.9576
-1.73798	-1.38123	0.674438	-0.647278	0.248108	-1.3324	4.32465	0.0405884	0.104675	0.00183105	0.00183105	-316.018	-251.64	487.754	-52.7825	-5.99946	-55.4076
-1.74591	-1.37054	0.676575	-0.644531	0.249634	-1.32263	4.32709	0.0247192	0.0387573	0	-0.000610352	-317.841	-249.586	489.292	-52.6403	-6.03533	-55.0725
-1.74347	-1.37512	0.675964	-0.643311	0.247192	-1.32843	4.32678	0.0805664	0.0918579	-0.000305176	-0.000610352	-317.278	-250.46	488.859	-52.4277	-6.18419	-55.2929
-1.74408	-1.39069	0.675964	-0.643921	0.249329	-1.32843	4.32648	0.0564575	0.0732422	0.000610352	0	-316.921	-253.375	488.868	-52.2478	-5.97747	-55.1723
-1.73004	-1.39526	0.671387	-0.643921	0.246277	-1.33148	4.32495	0.0305176	0.0714111	0	-0.000610352	-314.003	-254.308	485.563	-52.1701	-5.97537	-55.2279
-1.74164	-1.37451	0.675964	-0.643921	0.248718	-1.32813	4.32434	-0.0231934	0.125427	0.000915527	0.000305176	-316.934	-250.352	488.859	-52.5067	-6.03143	-55.2812
-1.74866	-1.37543	0.675049	-0.643005	0.247803	-1.32721	4.32678	0.0466919	0.0836182	0	-0.0012207	-318.282	-250.503	488.194	-52.389	-6.22056	-55.249
-1.73798	-1.38428	0.67749	-0.6427	0.25238	-1.33331	4.32526	-0.0961304	0.0650024	0	-0.000610352	-316.001	-252.19	489.98	-52.2107	-5.65403	-55.4428
-1.73645	-1.38428	0.674438	-0.646973	0.247192	-1.32813	4.32465	-0.0656128	0.00976563	-0.00152588	-0.00213623	-315.568	-252.212	487.754	-52.6972	-6.03501	-55.1795
-1.73584	-1.38855	0.671997	-0.642395	0.248413	-1.32568	4.32465	-0.0292969	0.118713	0.0012207	0	-315.315	-253.02	486	-52.1038	-5.91684	-55.0369
-1.73828	-1.38062	0.678406	-0.643311	0.249329	-1.32202	4.32587	-0.0732422	-0.0561523	-0.00152588	-0.00274658	-316.025	-251.486	490.631	-52.337	-5.90391	-54.9443
-1.74255	-1.39557	0.670776	-0.6427	0.247803	-1.32874	4.32526	-0.0567627	0.13916	0.00213623	0.0012207	-316.452	-254.323	485.117	-52.0284	-6.06108	-55.1368
-1.74469	-1.39008	0.671997	-0.643921	0.248108	-1.32294	4.32648	0.00732422	-0.0753784	-0.00152588	-0.00274658	-316.974	-253.275	485.991	-52.2558	-6.08161	-54.9189
-1.73798	-1.38092	0.674438	-0.643616	0.249634	-1.32538	4.32556	-0.0747681	0.0875854	0.00183105	0.000305176	-315.979	-251.57	487.76	-52.3669	-5.87529	-55.0934
-1.7395	-1.37238	0.682373	-0.645752	0.248413	-1.32294	4.32617	-0.0692749	-0.0616455	-0.000915527	-0.00244141	-316.527	-249.92	493.492	-52.7498	-6.02054	-55.0548
-1.73706	-1.38336	0.674744	-0.642395	0.244446	-1.32965	4.32617	-0.0888062	0.0860596	0.00152588	0.000305176	-315.755	-252.032	487.984	-52.1889	-6.27556	-55.2595
-1.73828	-1.38794	0.677795	-0.645142	0.247192	-1.32751	4.32648	0.112915	-0.0637817	0.000305176	0	-315.836	-252.87	490.191	-52.4299	-6.05764	-55.1317
-1.73553	-1.38153	0.673828	-0.648499	0.247192	-1.33026	4.32556	-0.117798	0.0588989	0.000915527	0.000305176	-315.485	-251.708	487.309	-52.916	-6.02756	-55.2956
-1.73706	-1.38794	0.67627	-0.646667	0.247498	-1.31866	4.32678	-0.0485229	0.0579834	0.000915527	0	-315.474	-252.875	489.078	-52.6018	-6.00213	-54.7164
-1.74377	-1.38031	0.672607	-0.649414	0.247803	-1.32416	4.3219	-0.0720215	0.0192261	0.000915527	0.000610352	-317.073	-251.453	486.415	-53.041	-6.11358	-55.0447
-1.74042	-1.38885	0.670471	-0.641174	0.250244	-1.32843	4.32556	0.043335	0.0982666	0.00183105	0.00183105	-316.257	-253.072	484.898	-51.9609	-5.84944	-55.1783
-1.73523	-1.37604	0.677185	-0.639954	0.245361	-1.32263	4.32556	0.0012207	-0.020752	-0.000305176	-0.000305176	-315.569	-250.641	489.751	-52.0256	-6.18885	-54.9962
-1.74255	-1.38611	0.677185	-0.641174	0.25177	-1.32599	4.32739	0.14801	0.0796509	0.00213623	0.00213623	-316.77	-252.51	489.757	-52.0063	-5.76973	-55.102
-1.73553	-1.37939	0.675659	-0.643616	0.245056	-1.32813	4.32678	0.0128174	-0.0253296	-0.000915527	-0.00152588	-315.557	-251.288	488.642	-52.3916	-6.2095	-55.2173
-1.73676	-1.38763	0.671692	-0.644531	0.25177	-1.33148	4.32587	-0.00701904	0.115356	0.00152588	0.0012207	-315.595	-252.856	485.778	-52.3644	-5.66784	-55.3193
-1.73859	-1.37543	0.674133	-0.643921	0.247192	-1.32629	0.00976563	-0.0485229	-0.0564575	-0.000915527	-0.000915527	-316.265	-250.542	487.533	-52.4904	-6.09803	-55.176
-1.73676	-1.38763	0.673828	-0.645752	0.246887	-1.32477	0.0088501	0.0302124	0.120544	0.0012207	0.0012207	-315.489	-252.838	487.315	-52.5029	-6.05321	-54.9983
-1.73737	-1.38275	0.675964	-0.645752	0.247803	-1.32751	0.00823975	0.0100708	-0.0149536	-0.000305176	-0.000610352	-315.808	-251.912	488.861	-52.5825	-6.00688	-55.1702
-1.73645	-1.37909	0.673218	-0.645142	0.247192	-1.32935	0.00732422	0.0616455	0.0604248	0.00183105	0.0012207	-315.752	-251.245	486.872	-52.5711	-6.05285	-55.2794
-1.73431	-1.39313	0.675049	-0.641479	0.248718	-1.32935	0.00701904	0.0881958	0.0674438	0.000915527	0.000305176	-314.934	-253.868	488.218	-51.9265	-5.8587	-55.1694
-1.74103	-1.38123	0.675659	-0.645447	0.246582	-1.32111	0.00701904	0.0997925	0.0714111	0.0012207	0.000610352	-316.499	-251.608	488.634	-52.5716	-6.1653	-54.8936
-1.73248	-1.39038	0.670166	-0.644226	0.249329	-1.3269	0.00671387	0.0979614	0.0735474	0.00213623	0.00244141	-314.593	-253.388	484.674	-52.2828	-5.78011	-55.0676
-1.74652	-1.3797	0.675964	-0.638123	0.248413	-1.32782	0.00610352	0.150757	0.0900269	0.000915527	0.000610352	-317.775	-251.3	488.873	-51.7616	-6.12975	-55.2452
-1.74255	-1.38	0.672302	-0.646973	0.249329	-1.32385	0.00549316	0.1474	0.122375	0.00244141	0.00274658	-316.862	-251.399	486.201	-52.7662	-5.97369	-55.036
-1.7395	-1.37299	0.684814	-0.643311	0.248108	-1.32233	0.00610352	0.0476074	0.0344849	0	-0.000305176	-316.526	-250.016	495.266	-52.4611	-6.04613	-55.0261
-1.73676	-1.38184	0.673218	-0.6427	0.249634	-1.33636	0.00671387	0.219421	0.153198	0.00366211	0.00305176	-315.841	-251.764	486.885	-52.2495	-5.86325	-55.5911
-1.73645	-1.39557	0.675354	-0.645447	0.248718	-1.33362	0.00549316	0.128479	-0.0149536	-0.000610352	-0.000610352	-315.305	-254.327	488.432	-52.3427	-5.88716	-55.3482
-1.73676	-1.38458	0.674438	-0.643921	0.249939	-1.32599	0.00610352	0.179138	0.145569	0.00335693	0.00366211	-315.63	-252.262	487.762	-52.3428	-5.81995	-55.0889
-1.73859	-1.37756	0.67627	-0.645447	0.252686	-1.32965	0.00579834	0.150757	0.0457764	-0.000305176	-0.000305176	-316.265	-250.937	489.083	-52.6317	-5.65207	-55.3255
-1.73828	-1.38275	0.675354	-0.645142	0.24292	-1.33026	0.00518799	0.223999	0.156555	0.00305176	0.00305176	-315.998	-251.914	488.418	-52.5135	-6.41807	-55.2896
-1.74072	-1.39069	0.674744	-0.64209	0.246277	-1.33728	0.00610352	0.133972	0.0436401	0.000915527	0	-316.354	-253.4	487.993	-52.0392	-6.17654	-55.5674
-1.73615	-1.37939	0.67749	-0.645752	0.251465	-1.32202	0.00549316	0.110474	0.116882	0.00152588	0.0012207	-315.631	-251.273	489.964	-52.635	-5.69664	-54.9491
-1.745	-1.38031	0.675354	-0.647583	0.248718	-1.32324	0.00518799	0.144653	0.0842285	0.0012207	0.0012207	-317.332	-251.431	488.407	-52.8322	-6.06237	-55.0122
-1.74103	-1.38062	0.674438	-0.642395	0.247192	-1.32568	0.00488281	0.0466919	0.0509644	0.000610352	0.000305176	-316.592	-251.502	487.759	-52.2332	-6.12554	-55.1146
-1.73981	-1.39679	0.671692	-0.643616	0.246277	-1.33575	0.00579834	-0.0228882	0.10376	0.0012207	0.0012207	-315.942	-254.565	485.783	-52.1145	-6.1398	-55.4404
-1.74011	-1.38947	0.673218	-0.644836	0.246887	-1.32538	0.00457764	0.0186157	-0.00701904	-0.000610352	-0.000305176	-316.108	-253.173	486.875	-52.3698	-6.10597	-55.0215
-1.74164	-1.37817	0.678406	-0.645752	0.245972	-1.32233	0.00457764	-0.0271606	0.0994873	0.00183105	0.00183105	-316.734	-251.021	490.62	-52.6565	-6.23477	-54.977
-1.7453	-1.38611	0.675964	-0.644836	0.248413	-1.33209	0.00549316	-0.0424194	0.012207	-0.000610352	-0.000305176	-317.337	-252.519	488.864	-52.4272	-6.08711	-55.3789
-1.74347	-1.38306	0.671387	-0.645447	0.246277	-1.33148	0.00518799	0.078125	0.134583	0.00305176	0.00305176	-317.029	-251.979	485.545	-52.5445	-6.2345	-55.3614
-1.73798	-1.38306	0.675659	-0.641785	0.248718	-1.32874	0.00549316	-0.0558472	-0.0387573	-0.0012207	-0.00183105	-315.965	-251.965	488.651	-52.1242	-5.94835	-55.2328
-1.73492	-1.37634	0.675964	-0.646667	0.248108	-1.32568	0.00488281	-0.022583	0.110474	0.00244141	0.00274658	-315.497	-250.718	488.855	-52.789	-5.9568	-55.1303
-1.72974	-1.38794	0.671082	-0.641785	0.24353	-1.32874	0.00518799	-0.309448	0.0247192	-0.000305176	-0.00152588	-314.138	-252.933	485.339	-52.0426	-6.21187	-55.156
-1.73828	-1.37695	0.674438	-0.645142	0.252075	-1.33118	0.00488281	0.0646973	0.0906372	0.00244141	0.00244141	-316.233	-250.835	487.758	-52.6066	-5.69914	-55.3979
-1.74042	-1.38184	0.672913	-0.649414	0.249023	-1.32507	0.00488281	-0.257874	0.0570679	-0.000305176	-0.0012207	-316.38	-251.75	486.64	-53.0158	-5.95549	-55.0684
-1.74194	-1.37695	0.682068	-0.645447	0.250549	-1.31622	0.00457764	0.189209	0.0723267	0.00213623	0.00274658	-316.801	-250.763	493.272	-52.6405	-5.87074	-54.7185
-1.7392	-1.38275	0.673828	-0.648499	0.250244	-1.32263	0.00549316	-0.153503	0.0765991	0.0012207	0.0012207	-316.097	-251.917	487.306	-52.8956	-5.83314	-54.9493
-1.73767	-1.37909	0.679016	-0.647583	0.245972	-1.3382	0.00488281	0.125732	0.0726318	0.00183105	0.00152588	-316.097	-251.222	491.069	-52.8538	-6.17831	-55.691
-1.74347	-1.38153	0.676575	-0.649719	0.250854	-1.33362	0.00457764	-0.336609	0.117188	0.000610352	0.000305176	-317.116	-251.672	489.295	-53.0591	-5.86897	-55.481
-1.74103	-1.38519	0.675049	-0.645447	0.249023	-1.32904	0.00457764	0.115967	-0.00762939	0	-0.000305176	-316.479	-252.364	488.2	-52.5096	-5.96496	-55.2333
-1.7337	-1.3858	0.678101	-0.642395	0.246887	-1.32172	0.00488281	-0.127563	0.0946045	0.000610352	0	-314.947	-252.473	490.416	-52.1475	-6.00905	-54.8714
-1.73309	-1.3855	0.675964	-0.643311	0.246582	-1.33301	0.00457764	-0.117188	0.0119019	-0.000915527	-0.00152588	-314.953	-252.444	488.873	-52.2592	-6.03327	-55.391
-1.73492	-1.37848	0.67688	-0.645752	0.249939	-1.32233	0.00549316	0.000610352	0.0714111	0.000610352	-0.000305176	-315.411	-251.109	489.521	-52.6493	-5.80156	-54.9635
-1.74225	-1.3855	0.675659	-0.648499	0.249329	-1.32507	0.00488281	-0.115662	0.045166	-0.000610352	-0.0012207	-316.647	-252.413	488.632	-52.8533	-5.95296	-55.0478
-1.74072	-1.37939	0.679016	-0.645142	0.246277	-1.32263	0.00488281	0.107117	0.0537109	0.000305176	0	-316.527	-251.248	491.065	-52.567	-6.19247	-54.9806
-1.73248	-1.38885	0.672302	-0.647583	0.248108	-1.33636	0.00488281	-0.0180054	-0.0106812	-0.000305176	-0.000305176	-314.73	-253.105	486.216	-52.6939	-5.8881	-55.5123
-1.74347	-1.38824	0.677795	-0.646362	0.247192	-1.32965	0.00518799	0.0949097	0.121155	0.000610352	0.000915527	-316.869	-252.914	490.187	-52.5667	-6.14467	-55.2405
-1.74255	-1.37939	0.671997	-0.646057	0.250244	-1.33148	0.00488281	0.0332642	0.0650024	0.000305176	0	-316.981	-251.293	485.986	-52.673	-5.90999	-55.3968
-1.74103	-1.38184	0.675049	-0.643921	0.25116	-1.32141	0.00549316	0.0692749	0.0595093	0	-0.000305176	-316.516	-251.725	488.199	-52.3872	-5.79739	-54.9141
-1.7392	-1.38153	0.674744	-0.646667	0.249939	-1.32782	0.00457764	0.0949097	0.117798	0.00152588	0.000305176	-316.212	-251.686	487.975	-52.7072	-5.86837	-55.2017
-1.73462	-1.38489	0.672913	-0.644226	0.245667	-1.32813	0.00518799	0.137634	0.0796509	0.000610352	-0.000305176	-315.193	-252.337	486.656	-52.3725	-6.12799	-55.1687
-1.74133	-1.37512	0.675964	-0.643311	0.245667	-1.32416	0.00579834	0.0686646	0.104065	0.00183105	0.00183105	-316.797	-250.462	488.857	-52.4262	-6.26692	-55.0861
-1.73492	-1.38947	0.671082	-0.648193	0.249634	-1.33148	0.00427246	0.157776	0.134888	0.00183105	0.00152588	-315.136	-253.214	485.328	-52.7532	-5.79918	-55.2896
-1.72821	-1.37573	0.677795	-0.645447	0.248413	-1.31958	0.00488281	0.2005	0.162659	0.00305176	0.00305176	-314.133	-250.608	490.184	-52.6561	-5.81709	-54.8383
-1.74286	-1.38123	0.672913	-0.643616	0.244141	-1.33575	0.00366211	0.083313	0.109863	0.00152588	0.00183105	-317.024	-251.631	486.654	-52.3656	-6.40772	-55.5712
-1.74286	-1.37054	0.680847	-0.640869	0.250244	-1.31866	0.00488281	0.157166	0.1474	0.00183105	0.00183105	-317.236	-249.563	492.395	-52.2204	-5.93635	-54.8902
-1.73981	-1.38763	0.67749	-0.643005	0.249939	-1.32263	0.00549316	0.202026	0.0845337	0.0012207	0.000610352	-316.118	-252.802	489.973	-52.1897	-5.86116	-54.9208
-1.74194	-1.37634	0.676575	-0.644226	0.249329	-1.3208	0.00457764	0.151672	0.085144	0.00213623	0.00183105	-316.855	-250.683	489.298	-52.5108	-5.97515	-54.9298
-1.7337	-1.38367	0.674438	-0.644226	0.250549	-1.33392	0.00457764	0.09552	0.0845337	0.000915527	0.000915527	-315.15	-252.11	487.767	-52.3934	-5.72924	-55.456
-1.73492	-1.37756	0.674744	-0.64209	0.248718	-1.33453	0.00457764	0.134583	0.0881958	0.00213623	0.00213623	-315.595	-250.958	487.988	-52.2476	-5.91759	-55.5361
-1.73309	-1.3797	0.677795	-0.64209	0.245972	-1.32813	0.00488281	0.118103	0.083313	0.0012207	0.00183105	-315.088	-251.34	490.195	-52.2119	-6.09616	-55.2139
-1.74072	-1.37909	0.676575	-0.644836	0.244446	-1.33026	0.00518799	-0.00274658	0.0772095	0.000610352	0	-316.61	-251.213	489.3	-52.5383	-6.34756	-55.3306
-1.74225	-1.37573	0.67688	-0.643616	0.246582	-1.33148	0.00457764	0.0976563	0.109253	0.00213623	0.00183105	-317.051	-250.577	489.523	-52.4534	-6.2137	-55.4248
-1.73431	-1.37177	0.67749	-0.642395	0.250549	-1.32599	0.00457764	0.0744629	-0.0204468	-0.000610352	-0.000610352	-315.572	-249.849	489.97	-52.374	-5.76888	-55.1918
-1.74072	-1.38153	0.672913	-0.645142	0.25116	-1.32568	0.00396729	0.0177002	0.110474	0.000915527	0.000610352	-316.498	-251.687	486.651	-52.5322	-5.79525	-55.1101
-1.74133	-1.38702	0.671082	-0.651855	0.25177	-1.32629	0.00457764	-0.0289917	0.00457764	-0.000305176	-0.000610352	-316.404	-252.734	485.313	-53.2119	-5.73312	-55.0866
-1.74408	-1.38123	0.674438	-0.647583	0.247498	-1.32629	0.00457764	0.0363159	0.131531	0.00244141	0.000915527	-317.149	-251.614	487.746	-52.8178	-6.14517	-55.1401
-1.73737	-1.38123	0.677185	-0.641174	0.249023	-1.32599	0.00457764	-0.0973511	0.0125122	-0.00152588	-0.00152588	-315.881	-251.612	489.755	-52.0833	-5.91723	-55.1216
-1.73645	-1.37604	0.673828	-0.647583	0.249023	-1.32813	0.00396729	-0.0311279	0.161438	0.00213623	0.00213623	-315.828	-250.672	487.307	-52.8992	-5.9105	-55.2489
-1.73309	-1.38428	0.67627	-0.646362	0.251465	-1.32446	0.00518799	-0.0582886	-0.0128174	-0.000610352	-0.000915527	-314.895	-252.208	489.085	-52.6259	-5.63263	-55.0124
-1.73828	-1.38824	0.671692	-0.646667	0.245972	-1.33118	0.00427246	0.0668335	0.0656128	0.000610352	0.000610352	-315.829	-252.968	485.768	-52.5993	-6.15526	-55.2891
-1.73981	-1.37482	0.675964	-0.645447	0.248108	-1.33148	0.00457764	-0.0991821	0.0189209	0.000305176	0	-316.588	-250.421	488.858	-52.6766	-6.05021	-55.4257
-1.7337	-1.38824	0.671692	-0.644531	0.245056	-1.33148	0.00457764	-0.0817871	0.00701904	0.000610352	0.000305176	-314.937	-252.98	485.775	-52.3537	-6.1546	-55.2916
-1.74011	-1.37787	0.67749	-0.647583	0.249634	-1.32843	0.00427246	-0.0271606	0.0332642	0.000305176	0	-316.516	-250.983	489.959	-52.8716	-5.91891	-55.2624
-1.73615	-1.38031	0.671692	-0.645447	0.249634	-1.32477	0.00427246	-0.212708	0.0286865	0.000305176	0	-315.605	-251.479	485.766	-52.585	-5.84292	-55.0606
-1.73523	-1.36475	0.678711	-0.647278	0.25238	-1.32416	0.00488281	0.0518799	0.0524902	0.00152588	0.00152588	-315.929	-248.528	490.838	-53.0452	-5.65002	-55.165
-1.73737	-1.37543	0.675049	-0.646667	0.247192	-1.32416	0.00488281	-0.0265503	-0.0442505	-0.00152588	-0.00213623	-315.982	-250.542	488.189	-52.8039	-6.07249	-55.071
-1.74652	-1.38397	0.674438	-0.643311	0.249634	-1.32263	0.00457764	-0.0894165	0.101929	0.00213623	0.0012207	-317.545	-252.111	487.756	-52.2849	-6.00815	-54.9653
-1.73462	-1.38397	0.675964	-0.646667	0.250549	-1.32477	0.00427246	-0.220032	-0.0674438	-0.0012207	-0.00152588	-315.202	-252.148	488.861	-52.6661	-5.73267	-55.0305
-1.74255	-1.37604	0.677185	-0.644531	0.250854	-1.32751	0.00488281	-0.0582886	0.0686646	0.000915527	0.000610352	-317.073	-250.629	489.743	-52.5524	-5.86969	-55.2479
-1.74561	-1.38397	0.679626	-0.640869	0.245667	-1.32935	0.00457764	-0.101624	0.012207	-0.000305176	-0.000915527	-317.46	-252.088	491.521	-52.0079	-6.32203	-55.2722
-1.73157	-1.38489	0.673218	-0.645142	0.251465	-1.33209	0.00396729	-0.00823975	0.0698853	0.000915527	0.0012207	-314.661	-252.352	486.883	-52.4772	-5.61312	-55.3554
-1.745	-1.37726	0.679321	-0.642395	0.249023	-1.32355	0.00427246	0.0262451	0.0579834	-0.000305176	-0.000915527	-317.485	-250.83	491.291	-52.2886	-6.05374	-55.0616
-1.73828	-1.38336	0.673523	-0.647888	0.251465	-1.32874	0.00427246	-0.0204468	0.120239	0.000305176	0.000305176	-315.979	-252.042	487.091	-52.8171	-5.72421	-55.2274
-1.73065	-1.38214	0.675049	-0.643921	0.253296	-1.32965	0.00457764	0.0421143	0.102234	0.00152588	0.000915527	-314.562	-251.825	488.21	-52.3812	-5.45786	-55.2692
-1.73004	-1.39557	0.66864	-0.643921	0.247192	-1.3385	0.00457764	-0.0564575	0.0515747	-0.000305176	-0.000915527	-314.071	-254.389	483.579	-52.1663	-5.90688	-55.5499
-1.72821	-1.3858	0.675964	-0.645752	0.250854	-1.32355	0.00457764	0.0323486	0.0842285	0.00152588	0.00152588	-313.87	-252.51	488.868	-52.5299	-5.59495	-54.9437
-1.73767	-1.37939	0.677185	-0.643005	0.25116	-1.31897	0.00396729	-0.0466919	0.017395	0.000610352	0.000915527	-315.913	-251.262	489.747	-52.3205	-5.74711	-54.8147
-1.74408	-1.38733	0.675964	-0.648499	0.251465	-1.3269	0.00488281	0.0622559	0.124817	0.00244141	0.00274658	-316.986	-252.751	488.856	-52.8249	-5.80855	-55.1275
-1.73584	-1.38824	0.674133	-0.645752	0.249634	-1.33667	0.00488281	0.0756836	0.0305176	0.000305176	-0.000610352	-315.445	-252.967	487.545	-52.4956	-5.82646	-55.5476
-1.74133	-1.38397	0.674133	-0.644226	0.249634	-1.32355	0.00427246	0.0796509	0.116577	0.00366211	0.00366211	-316.521	-252.132	487.536	-52.3882	-5.92056	-54.9921
-1.74103	-1.38611	0.680847	-0.647888	0.248718	-1.32965	0.00274658	0.0314331	0.00366211	-0.000305176	-0.000305176	-316.462	-252.507	492.394	-52.7753	-5.9859	-55.2549
-1.74042	-1.3858	0.670166	-0.646362	0.249939	-1.33301	0.00396729	0.0640869	0.134888	0.00274658	0.00274658	-316.366	-252.513	484.665	-52.6044	-5.88092	-55.4071
-1.73767	-1.39099	0.673828	-0.640259	0.25177	-1.32416	0.00396729	0.119324	0.0170898	0.0012207	0.00213623	-315.624	-253.456	487.333	-51.8207	-5.67219	-54.963
-1.7395	-1.38519	0.677185	-0.643616	0.248718	-1.32324	0.00335693	-0.0152588	0.110779	0.00213623	0.00213623	-316.129	-252.348	489.749	-52.2988	-5.96096	-54.9644
-1.7392	-1.36688	0.679016	-0.641174	0.247192	-1.3147	0.00396729	0.0671387	0.0775146	0.00152588	0.00183105	-316.553	-248.895	491.064	-52.3119	-6.1261	-54.7179
-1.74469	-1.37421	0.675964	-0.644226	0.25116	-1.32874	0.00457764	0.0915527	0.0985718	0.00244141	0.00244141	-317.566	-250.286	488.858	-52.5476	-5.88757	-55.3251
-1.74133	-1.38641	0.672913	-0.644531	0.250244	-1.32568	0.00396729	0.0222778	0.147095	0.00152588	0.000915527	-316.467	-252.599	486.655	-52.3842	-5.86589	-55.0711
-1.74194	-1.38092	0.674744	-0.648193	0.250244	-1.32294	0.00396729	0.0250244	0.0247192	0	0	-316.707	-251.559	487.967	-52.8912	-5.88544	-54.9869
-1.73981	-1.38062	0.675964	-0.645447	0.249939	-1.3266	0.00366211	0.144348	0.0741577	0.00244141	0.00213623	-316.36	-251.502	488.86	-52.5824	-5.8818	-55.1568
-1.73553	-1.37634	0.679321	-0.643311	0.248718	-1.33057	0.00457764	0.0598145	-0.0152588	-0.000305176	-0.0012207	-315.716	-250.699	491.297	-52.4069	-5.92722	-55.3662
-1.73218	-1.38641	0.677185	-0.647888	0.247803	-1.33087	0.00518799	-0.000305176	0.0933838	0.00244141	0.00183105	-314.696	-252.615	489.747	-52.7675	-5.91004	-55.28
-1.73676	-1.37634	0.67627	-0.645142	0.25177	-1.32233	0.00396729	0.0717163	0.00579834	0.000305176	-0.000305176	-315.851	-250.705	489.08	-52.6142	-5.69183	-54.9901
-1.74103	-1.37543	0.674744	-0.644531	0.248718	-1.3205	0.00396729	0.00854492	0.105286	0.00152588	0.0012207	-316.686	-250.525	487.97	-52.5597	-6.01039	-54.9174
-1.7395	-1.38123	0.677185	-0.643311	0.247498	-1.32416	0.00396729	-0.00946045	0.00518799	0	-0.0012207	-316.259	-251.605	489.747	-52.3278	-6.07168	-55.0366
-1.73645	-1.38397	0.673828	-0.646362	0.246887	-1.33392	0.00396729	0.0265503	0.0708008	0.00183105	0.00152588	-315.647	-252.164	487.317	-52.6335	-6.06645	-55.4499
-1.73615	-1.37756	0.675049	-0.646973	0.250549	-1.32721	0.00396729	0.0390625	0.0454712	-0.000305176	-0.00152588	-315.726	-250.951	488.194	-52.8048	-5.77842	-55.1984
-1.7392	-1.38428	0.67627	-0.648804	0.250244	-1.32904	0.00427246	0.0744629	0.0811768	0.0012207	0.00183105	-316.133	-252.196	489.077	-52.9079	-5.83498	-55.235
-1.7392	-1.3855	0.674133	-0.646057	0.252686	-1.32813	0.00396729	0.0137329	0.0540161	0.000305176	-0.000305176	-316.108	-252.433	487.539	-52.5736	-5.63703	-55.1898
-1.74469	-1.38428	0.669556	-0.643005	0.248108	-1.33209	0.00366211	0.143127	0.0631714	0.000915527	0.000610352	-317.26	-252.211	484.226	-52.2458	-6.10732	-55.3887
-1.72943	-1.38	0.673828	-0.644531	0.249329	-1.32965	0.00366211	0.00701904	0.0985718	0.000915527	0.000610352	-314.357	-251.437	487.321	-52.4848	-5.76146	-55.2729
-1.73309	-1.37573	0.673523	-0.647278	0.246887	-1.32629	0.00488281	-0.0430298	0.0799561	0.000610352	0	-315.141	-250.625	487.086	-52.8678	-6.02521	-55.1531
-1.73248	-1.39099	0.66925	-0.6427	0.249939	-1.33545	0.00396729	0.140381	0.0918579	0.00152588	0.00152588	-314.686	-253.515	484.02	-52.1003	-5.73889	-55.4605
-1.73645	-1.37695	0.674744	-0.643921	0.25238	-1.3324	0.00396729	-0.0714111	0.0427246	0	-0.0012207	-315.897	-250.839	487.984	-52.4668	-5.64641	-55.4518
-1.73859	-1.38336	0.675354	-0.643311	0.246582	-1.33362	0.00396729	0.0296021	0.093689	0.00183105	0.00213623	-316.111	-252.029	488.427	-52.2951	-6.13227	-55.451
-1.74469	-1.37695	0.679321	-0.640869	0.246887	-1.31531	0.00427246	-0.0610352	0.0436401	-0.000305176	-0.0012207	-317.336	-250.762	491.289	-52.117	-6.21528	-54.6795
-1.73676	-1.38092	0.677185	-0.644531	0.246277	-1.32385	0.00457764	0.13855	0.157166	0.00335693	0.00396729	-315.706	-251.558	489.744	-52.4715	-6.12278	-55.0133
-1.73401	-1.3855	0.672302	-0.647278	0.248718	-1.33362	0.00427246	0.0442505	0.0775146	0.00152588	0.00183105	-315.11	-252.467	486.213	-52.7127	-5.87207	-55.4183
-1.74072	-1.3858	0.674744	-0.644836	0.249939	-1.33087	0.00396729	0.0717163	0.127869	0.00274658	0.00213623	-316.43	-252.482	487.983	-52.4303	-5.88683	-55.3148
-1.73309	-1.38123	0.674438	-0.640564	0.252991	-1.32416	0.00366211	-0.115662	0.0112915	0.000305176	-0.000610352	-315.028	-251.639	487.771	-52.0112	-5.5247	-55.0324
-1.73615	-1.38031	0.675964	-0.647888	0.246887	-1.32355	0.00488281	-0.0744629	0.0912476	0.00152588	0.0012207	-315.575	-251.457	488.852	-52.8648	-6.06073	-54.9984
-1.73584	-1.38214	0.673828	-0.64209	0.254517	-1.33057	0.00396729	-0.0613403	0.0411987	0.000610352	0.000915527	-315.614	-251.814	487.329	-52.1732	-5.44973	-55.3297
-1.74927	-1.37482	0.679932	-0.644836	0.246582	-1.33087	0.00427246	0.0634766	0.0991821	0.00152588	0.000915527	-318.465	-250.366	491.726	-52.6101	-6.33313	-55.4239
-1.73584	-1.38	0.673523	-0.646057	0.249634	-1.3269	0.00457764	0.0320435	0.085144	0.00152588	0.00152588	-315.582	-251.416	487.092	-52.6605	-5.84036	-55.1617
-1.74042	-1.37482	0.677795	-0.645752	0.248108	-1.32874	0.00457764	-0.00518799	0.108643	0.0012207	0.00183105	-316.681	-250.406	490.181	-52.7114	-6.05795	-55.3014
-1.73492	-1.38397	0.675354	-0.643921	0.245667	-1.3382	0.00366211	0.0387573	0.160828	0.00244141	0.00305176	-315.412	-252.161	488.43	-52.3551	-6.14611	-55.6451
-1.73828	-1.38184	0.674744	-0.645142	0.245972	-1.33179	0.00366211	0.0637817	0.0750732	0.000610352	0.00152588	-316.058	-251.748	487.978	-52.5284	-6.1766	-55.3737
-1.7334	-1.38428	0.676575	-0.644531	0.248413	-1.32263	0.00396729	0.00366211	0.148621	0.00213623	0.00213623	-314.932	-252.201	489.307	-52.4162	-5.88363	-54.9246
-1.73676	-1.38245	0.674438	-0.644531	0.25177	-1.32019	0.00396729	0.0561523	0.0427246	0.000305176	0.000305176	-315.633	-251.856	487.758	-52.4456	-5.67267	-54.8411
-1.73309	-1.3739	0.674133	-0.649109	0.248718	-1.32202	0.00396729	0.00213623	0.122986	0.00244141	0.00274658	-315.146	-250.277	487.521	-53.1057	-5.87721	-54.9723
-1.74225	-1.38184	0.674133	-0.645447	0.25116	-1.32629	0.00305176	0.0631714	0.088501	0.0012207	0.00213623	-316.801	-251.733	487.534	-52.563	-5.82055	-55.1406
-1.74896	-1.37756	0.680237	-0.646057	0.253906	-1.32355	0.00366211	0.0320435	0.158386	0.00274658	0.00335693	-318.263	-250.874	491.947	-52.7039	-5.72296	-55.0764
-1.74164	-1.3916	0.672302	-0.643616	0.248718	-1.32996	0.00396729	0.038147	0.0512695	0.00152588	0.00183105	-316.413	-253.577	486.219	-52.1971	-5.98383	-55.2249
-1.74194	-1.38672	0.675964	-0.647278	0.248413	-1.32751	0.00335693	0.00823975	0.0869751	0.000915527	0.000305176	-316.582	-252.642	488.858	-52.6946	-6.02173	-55.1499
-1.73889	-1.38763	0.674438	-0.6427	0.25238	-1.33484	0.00396729	-0.100708	0.0915527	0.00152588	0.0012207	-316.084	-252.835	487.773	-52.1568	-5.6606	-55.4863
-1.74042	-1.37482	0.679016	-0.646667	0.247803	-1.32477	0.00335693	0.162964	0.0668335	0.00152588	0.00183105	-316.631	-250.396	491.061	-52.8154	-6.07796	-55.117
-1.73615	-1.38824	0.678101	-0.640869	0.244141	-1.32477	0.00457764	-0.0531006	0.110474	0.00152588	0.000915527	-315.387	-252.924	490.42	-51.9352	-6.26865	-54.9956
-1.73859	-1.3855	0.674744	-0.646667	0.248718	-1.31714	0.00427246	0.00640869	0.0949097	0.000610352	0.000915527	-315.835	-252.419	487.971	-52.6408	-5.93487	-54.6711
-1.73492	-1.37817	0.67749	-0.645447	0.249939	-1.32538	0.00366211	-0.0271606	0.102234	0.00213623	0.00183105	-315.461	-251.051	489.965	-52.6201	-5.80579	-55.1081
-1.74988	-1.37604	0.674744	-0.644531	0.249329	-1.32813	0.00396729	0.015564	0.132446	0.000915527	0	-318.512	-250.619	487.97	-52.5542	-6.11569	-55.2908
-1.73615	-1.37604	0.675354	-0.645752	0.251465	-1.31866	0.00396729	-0.0546265	0.16449	0.00244141	0.00274658	-315.687	-250.652	488.413	-52.6878	-5.70262	-54.8193
-1.73615	-1.38123	0.675659	-0.647278	0.251465	-1.32385	0.00396729	-0.00335693	0.0415039	0.000305176	-0.000305176	-315.577	-251.63	488.637	-52.7802	-5.69095	-55.0155
-1.74072	-1.37451	0.677795	-0.646667	0.253296	-1.31897	0.00396729	-0.00823975	0.121155	0.00152588	0.0012207	-316.657	-250.339	490.177	-52.8188	-5.63655	-54.8629
-1.74225	-1.38214	0.675964	-0.647278	0.248718	-1.32813	0.00396729	0.0714111	0.127258	0.00152588	0.000915527	-316.794	-251.784	488.855	-52.7684	-6.01599	-55.2167
-1.73828	-1.37573	0.677795	-0.644226	0.248108	-1.33026	0.00335693	-0.11322	0.0796509	0.000305176	-0.000305176	-316.259	-250.584	490.187	-52.5219	-6.02258	-55.3608
-1.73584	-1.38733	0.671692	-0.647583	0.249329	-1.33148	0.00366211	-0.00549316	0.106201	0.000305176	-0.000610352	-315.389	-252.806	485.769	-52.7181	-5.84608	-55.31
-1.73126	-1.38	0.675659	-0.645447	0.25177	-1.32385	0.00366211	-0.175476	0.0836182	-0.000305176	-0.0012207	-314.664	-251.415	488.643	-52.589	-5.58985	-55.0152
-1.7395	-1.38519	0.67627	-0.643616	0.249023	-1.32751	0.00396729	-0.0762939	0.088501	0.0012207	0.00152588	-316.177	-252.358	489.088	-52.2996	-5.94024	-55.1619
-1.74194	-1.37238	0.67627	-0.646667	0.250244	-1.3269	0.00396729	-0.126343	0.0253296	-0.000610352	-0.00213623	-317.036	-249.952	489.072	-52.8551	-5.91572	-55.2428
-1.73004	-1.38458	0.671997	-0.643311	0.247498	-1.3269	0.00427246	0.135803	0.12146	0.00244141	0.00274658	-314.294	-252.298	485.998	-52.2708	-5.9043	-55.1066
-1.73859	-1.37939	0.673828	-0.642395	0.246277	-1.32904	0.00335693	-0.289612	-0.0500488	-0.00183105	-0.00274658	-316.179	-251.288	487.319	-52.2528	-6.16458	-55.2707
-1.7392	-1.37787	0.678101	-0.646057	0.247498	-1.31775	0.00335693	-0.0488281	0.103149	0.0012207	0.000305176	-316.211	-250.969	490.398	-52.6945	-6.06714	-54.7637
-1.73004	-1.39252	0.671997	-0.643311	0.246887	-1.33759	0.00366211	-0.230713	-0.0244141	-0.0012207	-0.00213623	-314.171	-253.796	486.008	-52.1459	-5.94073	-55.5351
-1.73981	-1.37451	0.679016	-0.6427	0.251465	-1.31622	0.00335693	-0.0167847	0.0646973	0.000915527	-0.000305176	-316.466	-250.327	491.068	-52.3644	-5.77066	-54.7356
-1.74225	-1.38153	0.670471	-0.647583	0.249023	-1.33087	0.00335693	-0.196533	-0.020752	-0.000610352	-0.00152588	-316.824	-251.704	484.878	-52.8127	-5.99422	-55.3446
-1.74683	-1.36963	0.679016	-0.646667	0.249939	-1.31989	0.00335693	0.0671387	0.127258	0.00213623	0.00152588	-318.014	-249.398	491.053	-52.8995	-6.0243	-54.9552
-1.7395	-1.38397	0.672607	-0.647583	0.246887	-1.33087	0.00427246	-0.219727	-0.0115967	0.000305176	0.000610352	-316.201	-252.159	486.426	-52.7731	-6.11325	-55.3144
-1.73798	-1.39282	0.673218	-0.643311	0.249023	-1.32477	0.00396729	-0.106201	0.0860596	0.000610352	-0.000305176	-315.596	-253.806	486.883	-52.1405	-5.88984	-54.9669
-1.74377	-1.39313	0.673218	-0.645752	0.250854	-1.32782	0.00366211	-0.149231	0.0439453	0.0012207	0.00183105	-316.762	-253.851	486.877	-52.4172	-5.83936	-55.1221
-1.7392	-1.3858	0.675964	-0.643921	0.249634	-1.33057	0.00396729	0.0650024	0.0933838	0.000915527	0.000305176	-316.134	-252.479	488.869	-52.3252	-5.88673	-55.298
-1.73889	-1.38306	0.67627	-0.640869	0.25116	-1.32874	0.00427246	-0.180054	0.0592041	0.000305176	0.000305176	-316.168	-251.958	489.096	-52.0198	-5.76864	-55.2422
-1.73248	-1.3855	0.671082	-0.6427	0.248413	-1.32751	0.00335693	0.128479	0.0997925	0.00152588	0.0012207	-314.762	-252.466	485.337	-52.187	-5.87024	-55.1361
-1.73584	-1.37756	0.67749	-0.644531	0.246277	-1.32263	0.00396729	-0.0808716	0.0912476	0.00183105	0.00183105	-315.616	-250.929	489.963	-52.5249	-6.1159	-54.9818
-1.73645	-1.38306	0.675964	-0.648499	0.244751	-1.33087	0.00396729	0.132751	0.0576782	0.000305176	0.000305176	-315.621	-251.979	488.855	-52.8923	-6.23596	-55.3104
-1.73676	-1.38123	0.673523	-0.646362	0.248413	-1.31989	0.00396729	-0.071106	0.128479	0.00244141	0.00244141	-315.634	-251.634	487.087	-52.6744	-5.94348	-54.8266
-1.7337	-1.40015	0.669861	-0.645142	0.249939	-1.32874	0.00366211	0.0793457	0.0448608	0.000610352	0.000305176	-314.548	-255.219	484.457	-52.2314	-5.72424	-55.0764
-1.73248	-1.37909	0.673828	-0.641479	0.250854	-1.31897	0.00396729	0.0320435	0.0698853	0.000915527	0.00152588	-314.893	-251.239	487.322	-52.1488	-5.68624	-54.8017
-1.73645	-1.38123	0.674744	-0.643616	0.250549	-1.32477	0.00366211	0.0732422	0.0708008	0.000305176	0.000610352	-315.666	-251.63	487.982	-52.3615	-5.77461	-55.0608
-1.73676	-1.38641	0.672913	-0.646973	0.25116	-1.33148	0.00366211	0.0561523	0.0854492	0.00213623	0.00183105	-315.617	-252.624	486.655	-52.6634	-5.71785	-55.3256
-1.73553	-1.38489	0.674133	-0.643005	0.248108	-1.32568	0.00305176	0.105286	-0.00640869	-0.000610352	-0.000305176	-315.371	-252.323	487.543	-52.2327	-5.94648	-55.066
-1.73706	-1.38977	0.67688	-0.647278	0.247192	-1.3266	0.00366211	0.0567627	0.0997925	0.00183105	0.00183105	-315.508	-253.224	489.524	-52.6442	-6.02832	-55.0676
-1.74164	-1.38031	0.675659	-0.645447	0.245972	-1.32141	0.00366211	0.000305176	0.0247192	0.000915527	0.00152588	-316.648	-251.435	488.632	-52.5866	-6.22755	-54.9155
-1.73798	-1.38794	0.672607	-0.645752	0.249329	-1.32568	0.00396729	0.105591	0.0466919	0.000305176	0.000915527	-315.74	-252.899	486.433	-52.4983	-5.87716	-55.0458
-1.72974	-1.38062	0.677185	-0.646973	0.249329	-1.32782	0.00366211	-0.127258	0.0897217	0.0012207	0.000610352	-314.372	-251.532	489.746	-52.7545	-5.76103	-55.1836
-1.73859	-1.38458	0.675354	-0.65033	0.249023	-1.31897	0.00396729	0.0152588	0.0213623	0.000915527	0.000915527	-315.863	-252.251	488.405	-53.0749	-5.91056	-54.7596
-1.74408	-1.37756	0.673523	-0.642395	0.254822	-1.31866	0.00335693	0.0595093	0.0634766	0.00183105	0.000915527	-317.244	-250.918	487.094	-52.2812	-5.56535	-54.8386
-1.73218	-1.3739	0.678101	-0.646667	0.246277	-1.32355	0.00366211	-0.0201416	0.0738525	0.000610352	0.000915527	-315.003	-250.256	490.4	-52.8273	-6.06325	-55.0415
-1.74255	-1.38	0.674438	-0.644226	0.250244	-1.33453	0.00366211	-0.20813	0.0326538	-0.000305176	-0.000305176	-317.02	-251.395	487.761	-52.4549	-5.91377	-55.5373
-1.73889	-1.38763	0.675964	-0.645142	0.249939	-1.32416	0.00335693	0.0454712	0.0415039	0.000305176	0.000305176	-315.934	-252.818	488.864	-52.4339	-5.84438	-54.9849
-1.74438	-1.37787	0.681152	-0.6427	0.250244	-1.32751	0.00427246	0.045166	0.124817	0.00152588	0.0012207	-317.403	-250.941	492.62	-52.3148	-5.94734	-55.2423
-1.74133	-1.38397	0.674744	-0.641785	0.249023	-1.32904	0.00305176	0.0274658	0.0717163	0.00152588	0.00152588	-316.603	-252.131	487.987	-52.1104	-5.97777	-55.2485
-1.73889	-1.38733	0.673523	-0.645752	0.248108	-1.32477	0.00396729	-0.0402832	0.0588989	0.000610352	0	-315.927	-252.776	487.094	-52.5083	-5.99181	-55.009
-1.7392	-1.38519	0.677185	-0.644531	0.248108	-1.33118	0.00396729	0.0180054	0.0479126	0.000610352	0.000305176	-316.152	-252.359	489.751	-52.4052	-6.0113	-55.3281
-1.73615	-1.38123	0.674438	-0.647278	0.250854	-1.3324	0.00396729	-0.12146	0.050354	0.000610352	0	-315.67	-251.646	487.757	-52.782	-5.74779	-55.4085
-1.73737	-1.38336	0.676575	-0.645752	0.247498	-1.32751	0.00396729	-0.0152588	0.0256348	0.000610352	0.000610352	-315.789	-252.023	489.303	-52.5728	-6.02981	-55.1651
-1.73706	-1.38824	0.669556	-0.646362	0.247498	-1.33514	0.00427246	-0.0735474	0.0460815	-0.000305176	-0.0012207	-315.636	-252.988	484.226	-52.5646	-6.01563	-55.4713
-1.7392	-1.37543	0.677795	-0.649109	0.250854	-1.32874	0.00335693	-0.0582886	0.0665283	0.000915527	0.000610352	-316.411	-250.529	490.176	-53.0852	-5.81091	-55.2947
-1.74011	-1.38153	0.676575	-0.644531	0.250854	-1.31622	0.00396729	-0.192566	-0.0131226	-0.0012207	-0.00183105	-316.283	-251.657	489.3	-52.4607	-5.80214	-54.6739
-1.74194	-1.3797	0.677795	-0.643616	0.250549	-1.32355	0.00305176	-0.0540161	0.115051	0.000610352	0	-316.798	-251.308	490.188	-52.3879	-5.87095	-55.034
-1.74774	-1.38458	0.674133	-0.646973	0.248108	-1.32507	0.00305176	-0.0881958	0.0213623	0.000610352	0.00213623	-317.761	-252.23	487.527	-52.6948	-6.14762	-55.0683
-1.74072	-1.38763	0.673523	-0.646057	0.247498	-1.33118	0.00305176	-0.150452	0.113525	0.000305176	-0.000915527	-316.35	-252.834	487.095	-52.5403	-6.0765	-55.3062
-1.74164	-1.3797	0.676575	-0.64209	0.249329	-1.32355	0.00396729	-0.12146	0.00579834	-0.000915527	-0.00183105	-316.738	-251.313	489.306	-52.213	-5.96547	-55.0316
-1.7276	-1.38306	0.672607	-0.643005	0.249634	-1.3327	0.00396729	-0.219421	0.118408	0.00152588	0.000305176	-313.943	-252.023	486.446	-52.2612	-5.70174	-55.386
-1.73218	-1.38428	0.676575	-0.645142	0.249634	-1.32935	0.00335693	-0.19104	0.0012207	-0.000610352	-0.00183105	-314.771	-252.213	489.31	-52.4872	-5.77053	-55.2337
-1.73309	-1.3855	0.674744	-0.647278	0.252686	-1.32202	0.00366211	-0.0683594	0.107727	0.0012207	0.000610352	-314.822	-252.444	487.978	-52.7101	-5.52729	-54.8898
-1.73889	-1.38336	0.675964	-0.646362	0.250549	-1.32477	0.00366211	0.0241089	0.0512695	0.000915527	0.000915527	-316.068	-252.019	488.86	-52.6423	-5.80667	-55.0475
-1.74133	-1.37909	0.675659	-0.644226	0.247803	-1.3266	0.00366211	-0.0137329	0.0683594	0.000610352	-0.000610352	-316.705	-251.211	488.639	-52.4676	-6.08497	-55.1701
-1.7337	-1.38062	0.673218	-0.642395	0.249634	-1.32874	0.00305176	-0.222473	0.0558472	0.000610352	0	-315.187	-251.536	486.882	-52.2315	-5.80856	-55.2402
-1.73676	-1.38092	0.673218	-0.645447	0.250549	-1.33087	0.00396729	0.0491333	0.090332	0.00213623	0.00183105	-315.789	-251.59	486.876	-52.5771	-5.7839	-55.3428
-1.74377	-1.38	0.673523	-0.640869	0.249023	-1.32507	0.00366211	-0.25116	0.0692749	0.000610352	0.000305176	-317.164	-251.381	487.099	-52.0689	-6.02727	-55.104
-1.74469	-1.38245	0.67627	-0.645447	0.244751	-1.32233	0.00366211	-0.0497437	0.110779	0.00152588	0.000610352	-317.193	-251.823	489.074	-52.5535	-6.37196	-54.9467
-1.74133	-1.38428	0.675049	-0.643616	0.250854	-1.32599	0.00366211	-0.0350952	0.110168	0.00213623	0.00152588	-316.555	-252.186	488.203	-52.3142	-5.82474	-55.1067
-1.74072	-1.37268	0.675659	-0.6427	0.247498	-1.32446	0.00335693	0.0534058	0.0137329	-0.000305176	-0.000915527	-316.768	-250.008	488.637	-52.3954	-6.11732	-55.1228
-1.74042	-1.38214	0.674744	-0.645142	0.249634	-1.33545	0.00366211	-0.0137329	0.0982666	0.0012207	0.00152588	-316.533	-251.803	487.982	-52.5249	-5.92065	-55.5543
-1.73462	-1.38794	0.675049	-0.643005	0.248718	-1.3269	0.00335693	-0.0189209	0.0881958	0.000915527	0.000610352	-315.116	-252.894	488.209	-52.1839	-5.87461	-55.0973
-1.73767	-1.39923	0.66864	-0.644836	0.246582	-1.33148	0.00305176	0.0448608	0.0723267	0.000305176	0.000610352	-315.374	-255.043	483.57	-52.2128	-6.06622	-55.2138
-1.7395	-1.39313	0.675049	-0.649109	0.249939	-1.32813	0.00274658	-0.0146484	0.093689	0.000305176	0.000305176	-315.899	-253.86	488.197	-52.8004	-5.83786	-55.1197
-1.73553	-1.38458	0.673828	-0.643616	0.250854	-1.33148	0.00305176	-0.0527954	0.107727	0.000305176	0.000610352	-315.458	-252.275	487.325	-52.3087	-5.73117	-55.3416
-1.73553	-1.38641	0.676575	-0.643311	0.25116	-1.32599	0.00305176	0.0704956	0.085144	0.000305176	0.000610352	-315.351	-252.596	489.314	-52.2436	-5.69719	-55.0759
-1.74011	-1.37482	0.674438	-0.641785	0.250854	-1.32416	0.00335693	-0.0384521	0.0906372	0.000610352	0	-316.597	-250.416	487.759	-52.2559	-5.83152	-55.0972
-1.7453	-1.38916	0.674133	-0.643616	0.25116	-1.32477	0.00305176	-0.0704956	0.110779	0.0012207	0.000610352	-317.172	-253.091	487.541	-52.2365	-5.85165	-55.0214
-1.7334	-1.38947	0.677795	-0.643005	0.250244	-1.31897	0.00366211	-0.00244141	0.0387573	0	-0.000610352	-314.752	-253.16	490.197	-52.1577	-5.72015	-54.7201
-1.73126	-1.39221	0.670166	-0.644531	0.251465	-1.32385	0.00335693	0.151978	0.135803	0.00305176	0.00274658	-314.268	-253.732	484.674	-52.2872	-5.57933	-54.9124
-1.73279	-1.38489	0.673218	-0.641174	0.245667	-1.32324	0.00335693	0.00396729	0.065918	0.0012207	0.000915527	-314.796	-252.332	486.883	-52.0218	-6.09619	-54.942
-1.73889	-1.3913	0.678101	-0.644836	0.251465	-1.32721	0.00335693	0.171814	0.109253	0.00213623	0.00213623	-315.874	-253.495	490.417	-52.3413	-5.7149	-55.1018
-1.7395	-1.38	0.679932	-0.643616	0.248413	-1.32965	0.00335693	0.0515747	-0.012207	-0.000610352	-0.000305176	-316.375	-251.368	491.738	-52.3841	-6.00697	-55.3044
-1.73706	-1.39587	0.674438	-0.643005	0.250854	-1.32599	0.00335693	0.0927734	0.101624	0.00274658	0.00152588	-315.351	-254.376	487.772	-52.0568	-5.72024	-55.0014
-1.73798	-1.38733	0.67749	-0.643311	0.248108	-1.3269	0.00335693	0.0100708	0.00762939	0.000610352	0.000610352	-315.804	-252.755	489.974	-52.23	-5.98212	-55.1116
-1.73523	-1.38153	0.675049	-0.643005	0.249023	-1.32538	0.00335693	0.126953	0.12085	0.00213623	0.00183105	-315.42	-251.69	488.205	-52.2866	-5.87724	-55.081
-1.73767	-1.38611	0.672302	-0.644531	0.248108	-1.33057	0.00335693	0.045166	0.0830078	0.00152588	0.000915527	-315.796	-252.562	486.216	-52.3891	-5.98136	-55.2844
-1.73157	-1.39282	0.67749	-0.643921	0.249023	-1.32355	0.00335693	0.050354	0.104065	0.00213623	0.00152588	-314.326	-253.803	489.978	-52.209	-5.78107	-54.8956
-1.73248	-1.39435	0.674744	-0.645447	0.249329	-1.32782	0.00335693	0.125122	0.114441	0.00152588	0.00152588	-314.49	-254.108	487.989	-52.3598	-5.76921	-55.0798
-1.74011	-1.38397	0.675964	-0.646667	0.252075	-1.32019	0.00396729	0.0836182	0.0820923	0.000610352	-0.000305176	-316.243	-252.125	488.857	-52.6667	-5.69812	-54.837
-1.73889	-1.38031	0.673218	-0.648193	0.249023	-1.3327	0.00396729	-0.00396729	0.0942993	0.0012207	0.00183105	-316.225	-251.474	486.867	-52.9021	-5.94283	-55.4314
-1.74011	-1.38611	0.679321	-0.641785	0.248413	-1.32843	0.00274658	-0.0881958	-0.00305176	-0.000915527	-0.00213623	-316.302	-252.509	491.303	-52.0764	-6.00063	-55.202
-1.73553	-1.40259	0.670471	-0.644226	0.249329	-1.32721	0.00305176	-0.0012207	0.0997925	0.00183105	0.00244141	-314.822	-255.664	484.901	-52.0878	-5.79691	-54.9913
-1.74255	-1.38763	0.675964	-0.645752	0.246582	-1.32843	0.00366211	-0.129395	0.0125122	-0.000305176	-0.000915527	-316.687	-252.811	488.861	-52.5058	-6.17925	-55.1845
-1.73798	-1.38916	0.673218	-0.644531	0.254517	-1.32751	0.00396729	0.151062	0.142212	0.00305176	0.00244141	-315.762	-253.125	486.883	-52.3395	-5.45977	-55.1338
-1.73584	-1.38641	0.671997	-0.649109	0.247803	-1.3269	0.00335693	-0.14679	0.0250244	0	-0.000915527	-315.345	-252.629	485.983	-52.9063	-5.96539	-55.1007
-1.73767	-1.38885	0.674133	-0.643616	0.249939	-1.32111	0.00366211	0.126953	0.0933838	0.00183105	0.00152588	-315.622	-253.055	487.542	-52.2384	-5.81884	-54.8311
-1.73737	-1.38763	0.673523	-0.644836	0.252991	-1.32446	0.00366211	-0.361023	0.0296021	-0.000610352	-0.00183105	-315.644	-252.837	487.1	-52.3982	-5.57341	-54.9999
-1.7395	-1.38306	0.679626	-0.643921	0.247498	-1.32477	0.00366211	0.195007	0.0726318	0.00244141	0.00152588	-316.214	-251.936	491.515	-52.3688	-6.06685	-55.0512
-1.73248	-1.38916	0.672302	-0.643616	0.249939	-1.33514	0.00305176	-0.238953	0.0726318	0.000305176	-0.000305176	-314.744	-253.155	486.226	-52.2349	-5.74344	-55.4624
-1.74194	-1.39313	0.671082	-0.645142	0.248108	-1.32965	0.00305176	0.00671387	0.101013	0.00152588	0.000915527	-316.403	-253.87	485.332	-52.347	-6.03135	-55.195
-1.7334	-1.38336	0.674438	-0.643616	0.252686	-1.3269	0.00335693	-0.15686	0.101929	0.0012207	0.0012207	-315.031	-252.045	487.767	-52.3267	-5.54731	-55.1383
-1.74225	-1.37878	0.677795	-0.643616	0.251465	-1.31531	0.00366211	-0.0991821	0.0839233	0.000305176	0.000915527	-316.795	-251.126	490.183	-52.4008	-5.79734	-54.6631
-1.74042	-1.38458	0.677185	-0.643921	0.249329	-1.33087	0.00335693	-0.100403	0.122986	0.00152588	0.000915527	-316.42	-252.24	489.752	-52.3455	-5.93586	-55.3256
-1.73248	-1.38947	0.677795	-0.646362	0.248718	-1.32782	0.00366211	-0.102844	0.032959	0	0.000610352	-314.644	-253.177	490.193	-52.5434	-5.83187	-55.1193
-1.74011	-1.38123	0.675964	-0.643005	0.249023	-1.32935	0.00366211	-0.00457764	0.0863647	0.000915527	0.000610352	-316.446	-251.615	488.867	-52.294	-5.96422	-55.281
-1.73492	-1.39282	0.673828	-0.638123	0.249939	-1.32294	0.00244141	-0.205383	-0.00152588	-0.000915527	-0.00152588	-315.014	-253.804	487.339	-51.5459	-5.76929	-54.8831
-1.7392	-1.38611	0.675049	-0.645447	0.25238	-1.32507	0.00366211	-0.00579834	0.11322	0.00152588	0.000915527	-316.059	-252.538	488.202	-52.4934	-5.65787	-55.0446
-1.73676	-1.39679	0.671997	-0.645447	0.250854	-1.33301	0.00335693	-0.140076	0.0158691	-0.000915527	-0.000915527	-315.318	-254.573	486.003	-52.3225	-5.71571	-55.3128
-1.74255	-1.38092	0.675964	-0.645752	0.247192	-1.32202	0.00335693	0.0524902	0.137634	0.00152588	0.000610352	-316.823	-251.546	488.854	-52.6121	-6.14335	-54.9438
-1.73645	-1.38519	0.674744	-0.643005	0.247192	-1.33148	0.00335693	-0.157776	-0.0219727	-0.000610352	-0.000915527	-315.609	-252.38	487.987	-52.2296	-6.04022	-55.3328
-1.73492	-1.38855	0.679321	-0.642395	0.250854	-1.32751	0.00335693	0.0161743	0.0650024	0.000305176	0.000610352	-315.197	-252.984	491.307	-52.1053	-5.70845	-55.1302
-1.73492	-1.39008	0.674133	-0.645142	0.243835	-1.33331	0.00335693	0.0012207	0.0180054	0.000305176	0.000915527	-315.142	-253.308	487.543	-52.3954	-6.26961	-55.3633
-1.73798	-1.38794	0.675354	-0.644531	0.25238	-1.32507	0.00366211	-0.020752	0.0738525	0.000610352	0.000305176	-315.769	-252.882	488.427	-52.359	-5.63322	-55.0279
-1.74316	-1.39221	0.674438	-0.646667	0.244751	-1.32446	0.00305176	0.0665283	0.0488281	0.000915527	0.000610352	-316.596	-253.672	487.753	-52.536	-6.31854	-54.9592
-1.74133	-1.38733	0.673828	-0.645142	0.249329	-1.32111	0.00305176	0.0601196	0.0656128	0.000305176	-0.000610352	-316.379	-252.761	487.314	-52.4384	-5.93208	-54.8499
-1.73981	-1.38733	0.676575	-0.640259	0.249329	-1.33118	0.00335693	0.112305	0.117798	0.00244141	0.00274658	-316.241	-252.755	489.321	-51.8823	-5.92213	-55.3201
-1.73248	-1.38885	0.674744	-0.639648	0.249634	-1.33209	0.00274658	0.043335	0.0668335	0	-0.000915527	-314.754	-253.076	488.002	-51.7857	-5.77113	-55.3302
-1.745	-1.38794	0.675354	-0.643616	0.246887	-1.32904	0.00366211	0.157471	0.145264	0.00305176	0.00274658	-317.182	-252.861	488.424	-52.2573	-6.19784	-55.2199
-1.72821	-1.39343	0.673523	-0.646362	0.252075	-1.33301	0.00305176	0.0646973	0.0442505	0.000305176	-0.000610352	-313.737	-253.965	487.109	-52.4789	-5.48262	-55.3194
-1.73431	-1.39557	0.674744	-0.645752	0.246277	-1.32629	0.00305176	0.0921631	0.083313	0.00183105	0.00152588	-314.778	-254.329	487.985	-52.3753	-6.04014	-54.9974
-1.73431	-1.38763	0.674438	-0.6427	0.250549	-1.33209	0.00366211	0.124512	0.0482178	0.000915527	-0.000305176	-315.136	-252.847	487.772	-52.1549	-5.72821	-55.3428
-1.74011	-1.3739	0.676575	-0.647583	0.25177	-1.3208	0.00396729	0.173035	0.126953	0.00274658	0.00244141	-316.557	-250.237	489.291	-52.9334	-5.75111	-54.9455
-1.74469	-1.3858	0.67627	-0.644531	0.250549	-1.3269	0.00366211	0.124207	0.0524902	0.000305176	0	-317.179	-252.456	489.085	-52.3959	-5.90148	-55.1449
-1.73035	-1.38947	0.672913	-0.644531	0.245972	-1.32538	0.00305176	0.100708	0.0979614	0.00213623	0.00183105	-314.172	-253.206	486.659	-52.332	-6.01552	-54.9932
-1.73035	-1.38763	0.674438	-0.642395	0.25116	-1.33179	0.00335693	0.0869751	0.0811768	0.000915527	-0.000305176	-314.353	-252.859	487.775	-52.1187	-5.61243	-55.3196
-1.73615	-1.39252	0.673523	-0.643311	0.248718	-1.32721	0.00305176	0.0234985	0.0405884	0	0	-315.271	-253.756	487.106	-52.1455	-5.8868	-55.0769
-1.7392	-1.38336	0.675659	-0.647278	0.244141	-1.32538	0.00366211	0.0631714	0.104065	0.0012207	-0.000610352	-316.094	-252.021	488.632	-52.7472	-6.32658	-55.0614
-1.73035	-1.3858	0.673218	-0.641174	0.247803	-1.3266	0.00244141	-0.0332642	0.0454712	0.000305176	0.000305176	-314.335	-252.515	486.888	-52.0071	-5.88387	-55.0878
-1.74377	-1.37543	0.675049	-0.646362	0.249023	-1.32599	0.00305176	0.0241089	0.0662231	0	-0.000610352	-317.284	-250.523	488.189	-52.7712	-6.03519	-55.1775
-1.74133	-1.39038	0.675659	-0.645752	0.243225	-1.32538	0.00335693	-0.0408936	0.0805664	0	-0.000610352	-316.305	-253.328	488.638	-52.4606	-6.41784	-55.0103
-1.74133	-1.38123	0.673523	-0.646667	0.245361	-1.32507	0.00244141	-0.0494385	0.108643	0.000610352	-0.000610352	-316.583	-251.625	487.085	-52.7119	-6.27043	-55.0721
-1.73615	-1.39496	0.672607	-0.644836	0.247498	-1.33301	0.00305176	-0.104065	0.00335693	-0.0012207	-0.00213623	-315.243	-254.227	486.443	-52.282	-5.98145	-55.32
-1.74622	-1.39587	0.674133	-0.6427	0.25177	-1.32996	0.00396729	-0.12085	0.126953	0.0012207	0	-317.215	-254.351	487.55	-52.0254	-5.80472	-55.212
-1.74042	-1.38214	0.672607	-0.643311	0.245972	-1.32599	0.00305176	-0.0805664	0.00976563	-0.000610352	-0.000915527	-316.407	-251.801	486.432	-52.313	-6.20788	-55.1095
-1.74011	-1.38031	0.673218	-0.640564	0.250244	-1.32568	0.00274658	0.0305176	0.0665283	0.000305176	0	-316.445	-251.452	486.882	-52.0281	-5.86747	-55.1226
-1.74316	-1.39038	0.675354	-0.643921	0.250549	-1.32813	0.00335693	-0.239563	0.0732422	-0.000610352	-0.00183105	-316.75	-253.324	488.427	-52.2522	-5.86436	-55.1603
-1.74774	-1.38519	0.675354	-0.644531	0.250244	-1.33179	0.00305176	-0.167847	0.103455	0.000915527	0.000305176	-317.855	-252.342	488.422	-52.4075	-5.98351	-55.3827
-1.73553	-1.38641	0.677185	-0.641785	0.249023	-1.32721	0.00305176	-0.22522	0.0549316	-0.000305176	-0.0012207	-315.367	-252.592	489.758	-52.0695	-5.87202	-55.1302
-1.73706	-1.38763	0.670776	-0.646362	0.244751	-1.32965	0.00366211	-0.128174	0.0546265	0	-0.000610352	-315.58	-252.86	485.105	-52.5734	-6.23333	-55.2172
-1.74011	-1.38672	0.675659	-0.64209	0.248413	-1.33057	0.00244141	-0.0366211	0.0643921	0.000915527	0.000610352	-316.292	-252.647	488.652	-52.1013	-5.99973	-55.2926
-1.74103	-1.38611	0.67627	-0.645447	0.245056	-1.33026	0.00335693	0.0476074	-0.0390625	-0.000610352	-0.000915527	-316.449	-252.53	489.082	-52.4954	-6.28277	-55.2748
-1.74194	-1.38275	0.678101	-0.6427	0.246582	-1.32446	0.00366211	-0.0741577	0.0946045	0.0012207	0.000610352	-316.701	-251.877	490.41	-52.2344	-6.18322	-55.0446
-1.74164	-1.38794	0.672913	-0.646057	0.249023	-1.32538	0.00274658	0.0619507	0.0534058	0.00152588	0.00244141	-316.459	-252.885	486.651	-52.5343	-5.96276	-55.0408
-1.73187	-1.39099	0.673218	-0.649414	0.250854	-1.33179	0.00335693	-0.0665283	0.0674438	0.000915527	0.0012207	-314.494	-253.5	486.876	-52.8679	-5.64464	-55.2858
-1.73889	-1.38519	0.675964	-0.640259	0.250549	-1.32416	0.00335693	-0.0219727	0.00610352	-0.000610352	-0.000305176	-316.048	-252.354	488.875	-51.9146	-5.80794	-55.0124
-1.74438	-1.38824	0.67749	-0.641174	0.248108	-1.32935	0.00274658	-0.0088501	0.078125	0.0012207	0.0012207	-317.088	-252.906	489.978	-51.9734	-6.09213	-55.2374
-1.74225	-1.38306	0.673828	-0.647278	0.246887	-1.32172	0.00335693	-0.0314331	-0.0250244	-0.000305176	0.000305176	-316.672	-251.961	487.304	-52.7518	-6.15411	-54.9072
-1.73981	-1.39435	0.676575	-0.640259	0.248413	-1.33331	0.00274658	0.0787354	0.0817871	0.000610352	-0.000305176	-316.043	-254.073	489.326	-51.7701	-5.97768	-55.3601
-1.73584	-1.37939	0.679626	-0.644531	0.248108	-1.33057	0.00335693	0.0427246	0.0762939	0.000915527	0.00152588	-315.671	-251.269	491.517	-52.4977	-5.97135	-55.3396
-1.73431	-1.38947	0.675659	-0.644531	0.252075	-1.32416	0.00335693	0.027771	0.0878906	0.000305176	-0.000610352	-314.985	-253.177	488.65	-52.3333	-5.59096	-54.9628
-1.74072	-1.38306	0.674744	-0.648193	0.245056	-1.32019	0.00305176	0.10437	0.0845337	0.000610352	0.000915527	-316.339	-251.96	487.964	-52.8559	-6.27337	-54.828
-1.73676	-1.3974	0.670471	-0.645752	0.245667	-1.33545	0.00274658	0.0405884	0.120544	0.000915527	0.0012207	-315.292	-254.698	484.895	-52.3479	-6.13274	-55.408
-1.73584	-1.38824	0.67627	-0.646362	0.25177	-1.32568	0.00335693	0.0375366	0.0683594	0.000915527	0.000915527	-315.331	-252.944	489.087	-52.5632	-5.64412	-55.0449
-1.74194	-1.38855	0.671997	-0.641785	0.249023	-1.32172	0.00305176	0.0689697	0.0704956	0.000305176	-0.000305176	-316.484	-252.994	485.996	-52.0348	-5.96746	-54.8721
-1.73798	-1.3855	0.673523	-0.638428	0.248413	-1.32874	0.00366211	0.0827026	0.117188	0.00183105	0.0012207	-315.903	-252.43	487.113	-51.7006	-5.96933	-55.215
-1.73523	-1.39801	0.674744	-0.64209	0.25116	-1.32538	0.00274658	0.114441	0.0521851	0	-0.000305176	-314.924	-254.778	487.998	-51.9172	-5.65933	-54.953
-1.73126	-1.38824	0.672607	-0.647583	0.246277	-1.32446	0.00305176	0.0112915	0.0930786	0.00152588	0.0012207	-314.359	-252.979	486.429	-52.7006	-6.00541	-54.9596
-1.74561	-1.38824	0.677185	-0.64209	0.25177	-1.33118	0.00366211	0.216675	0.146484	0.00213623	0.00244141	-317.362	-252.907	489.758	-52.0788	-5.8188	-55.3318
-1.7334	-1.39709	0.66925	-0.6427	0.250244	-1.33331	0.00396729	-0.0180054	0.0524902	0.000915527	0.000915527	-314.653	-254.653	484.022	-52.002	-5.71029	-55.3154
-1.73767	-1.38794	0.677795	-0.641785	0.253296	-1.3205	0.00213623	0.0695801	0.0738525	0.00183105	0.00152588	-315.688	-252.86	490.2	-52.0441	-5.55388	-54.8228
-1.73828	-1.39038	0.67627	-0.640869	0.250549	-1.32294	0.00305176	0.0119019	0.0680542	0.0012207	0	-315.748	-253.326	489.097	-51.9007	-5.78105	-54.9117
-1.74133	-1.38275	0.679321	-0.643311	0.245361	-1.31653	0.00366211	-0.0164795	0.0445557	0.000915527	0.000305176	-316.481	-251.864	491.288	-52.3025	-6.26321	-54.6734
-1.73767	-1.38763	0.67627	-0.645752	0.247192	-1.33026	0.00335693	-0.0531006	0.000915527	-0.000915527	-0.000610352	-315.747	-252.827	489.086	-52.5048	-6.04978	-55.2575
-1.7334	-1.38916	0.671082	-0.647888	0.248108	-1.32629	0.00305176	-0.065918	0.131531	0.00213623	0.0012207	-314.776	-253.155	485.325	-52.7216	-5.89254	-55.045
-1.73279	-1.38275	0.675049	-0.640259	0.249939	-1.3324	0.00366211	-0.0759888	-0.0622559	-0.00213623	-0.00213623	-315.006	-251.931	488.217	-51.9538	-5.76883	-55.3947
-1.73676	-1.38123	0.672913	-0.646057	0.246887	-1.32507	0.00305176	-0.0338745	0.127258	0.00244141	0.0012207	-315.687	-251.643	486.648	-52.6406	-6.07127	-55.0632
-1.73645	-1.38519	0.679321	-0.643616	0.248718	-1.31866	0.00305176	-0.0430298	0.0457764	0	-0.000915527	-315.479	-252.341	491.295	-52.2972	-5.90577	-54.746
-1.7392	-1.39069	0.671997	-0.646057	0.248108	-1.33026	0.00274658	0.00396729	0.0717163	0.00152588	0.000915527	-315.94	-253.419	485.993	-52.4904	-5.99182	-55.2351
-1.73492	-1.3855	0.677795	-0.643005	0.250549	-1.32233	0.00396729	-0.102234	0.00915527	-0.0012207	-0.00274658	-315.219	-252.415	490.196	-52.2226	-5.7358	-54.9123
-1.74103	-1.38611	0.674133	-0.643921	0.247498	-1.33392	0.00305176	-0.178223	0.116882	0.0012207	0.000305176	-316.508	-252.544	487.543	-52.3213	-6.0912	-55.4497
-1.73584	-1.39191	0.675659	-0.644836	0.248108	-1.32141	0.00244141	0.0497437	0.00915527	-0.000305176	-0.0012207	-315.156	-253.627	488.646	-52.3288	-5.92574	-54.8112
-1.73737	-1.39099	0.673523	-0.643311	0.249634	-1.33026	0.00305176	-0.117493	0.0775146	0	-0.000305176	-315.601	-253.47	487.107	-52.1711	-5.84096	-55.2357
-1.74042	-1.38947	0.671082	-0.6427	0.25177	-1.32751	0.00335693	0.0552368	0.0726318	0.000915527	-0.000305176	-316.226	-253.184	485.337	-52.1256	-5.7225	-55.1328
-1.73706	-1.38947	0.677795	-0.646362	0.249329	-1.33301	0.00305176	-0.032959	0.0152588	-0.000305176	-0.000610352	-315.614	-253.168	490.194	-52.546	-5.86471	-55.3731
-1.73889	-1.38916	0.676575	-0.643005	0.25238	-1.32935	0.00274658	0.186462	0.0579834	0.0012207	0.0012207	-315.978	-253.103	489.317	-52.1663	-5.65119	-55.2211
-1.73584	-1.38763	0.677185	-0.643616	0.248108	-1.3208	0.00305176	-0.128479	0.0332642	0	-0.0012207	-315.296	-252.815	489.751	-52.2579	-5.93913	-54.8204
-1.73523	-1.39282	0.676575	-0.646362	0.247192	-1.32324	0.00305176	0.296631	0.0613403	0.00213623	0.0012207	-315.016	-253.799	489.306	-52.4891	-5.98661	-54.8836
-1.74286	-1.38092	0.675659	-0.643921	0.25177	-1.32019	0.00366211	-0.0982666	-0.0268555	-0.0012207	-0.00183105	-316.898	-251.542	488.639	-52.4023	-5.78073	-54.8719
-1.74255	-1.3916	0.671692	-0.645752	0.250549	-1.33331	0.00335693	0.2005	0.125427	0.00244141	0.00213623	-316.625	-253.584	485.775	-52.4424	-5.85254	-55.3834
-1.7395	-1.38916	0.677795	-0.641785	0.25238	-1.32813	0.00305176	-0.163879	0.00946045	-0.000305176	-0.0012207	-316.098	-253.091	490.203	-52.0268	-5.662	-55.1688
-1.73553	-1.39099	0.669556	-0.641785	0.248413	-1.32843	0.00274658	0.27832	0.137939	0.00274658	0.00274658	-315.206	-253.494	484.236	-51.9949	-5.90747	-55.1422
-1.74133	-1.37329	0.67688	-0.646057	0.247803	-1.31897	0.00335693	-0.0570679	0.0769043	0.000915527	-0.000305176	-316.787	-250.112	489.511	-52.7687	-6.09252	-54.8627
-1.74347	-1.38885	0.675354	-0.641174	0.245972	-1.32599	0.00335693	0.131531	0.127258	0.00244141	0.00213623	-316.828	-253.031	488.428	-51.9622	-6.24312	-55.0683
-1.74103	-1.39221	0.673523	-0.6427	0.249329	-1.32874	0.00335693	0.050354	0.0653076	0.000915527	0.000610352	-316.273	-253.684	487.106	-52.0824	-5.92291	-55.1653
-1.73279	-1.39465	0.672913	-0.639954	0.247498	-1.31958	0.00366211	0.071106	0.120544	0.00152588	0.0012207	-314.466	-254.158	486.67	-51.7244	-5.91894	-54.6988
-1.73584	-1.38367	0.675354	-0.645752	0.245972	-1.33087	0.00305176	0.00946045	0.0668335	0.0012207	0.000915527	-315.505	-252.096	488.421	-52.568	-6.12884	-55.3095
-1.7395	-1.38641	0.67749	-0.644531	0.252075	-1.32568	0.00335693	0.105286	0.0872803	0.000915527	-0.000305176	-316.132	-252.579	489.972	-52.3845	-5.68884	-55.0737
-1.73676	-1.38519	0.674133	-0.644226	0.248413	-1.33026	0.00305176	0.0439453	0.0979614	0.00183105	0.00152588	-315.65	-252.383	487.542	-52.3689	-5.9445	-55.2777
-1.74713	-1.38275	0.676575	-0.6427	0.246887	-1.32355	0.00335693	0.078125	0.0387573	0.000610352	0	-317.713	-251.868	489.302	-52.2355	-6.2448	-55.0158
-1.73462	-1.38062	0.672913	-0.644531	0.249329	-1.3266	0.00335693	-0.00549316	0.104065	0.00213623	0.00213623	-315.325	-251.536	486.654	-52.4756	-5.84395	-55.1402
-1.73798	-1.39069	0.679016	-0.643616	0.247498	-1.3205	0.00244141	0.1474	0.0720215	0.000915527	0	-315.624	-253.369	491.077	-52.2098	-6.01555	-54.7875
-1.73584	-1.39313	0.668335	-0.643616	0.249023	-1.33209	0.00274658	0.0909424	0.125122	0.00244141	0.00305176	-315.229	-253.907	483.351	-52.1707	-5.85847	-55.2931
-1.74286	-1.39191	0.670166	-0.644531	0.248718	-1.32019	0.00335693	0.0265503	0.0195313	-0.000305176	-0.000305176	-316.514	-253.632	484.664	-52.2947	-5.99279	-54.7711
-1.73096	-1.39099	0.675659	-0.647278	0.251465	-1.32751	0.00305176	0.127563	0.125732	0.00305176	0.00335693	-314.29	-253.481	488.647	-52.6227	-5.57915	-55.0917
-1.74164	-1.38397	0.678406	-0.644226	0.248108	-1.32385	0.00335693	0.098877	0.0466919	0.000305176	-0.000305176	-316.594	-252.107	490.629	-52.3892	-6.04962	-55.0072
-1.73401	-1.39404	0.67627	-0.644531	0.249634	-1.32996	0.00396729	0.0497437	0.105896	0.00213623	0.00244141	-314.84	-254.039	489.096	-52.2611	-5.77463	-55.1884
-1.74591	-1.38733	0.671082	-0.642395	0.248413	-1.32629	0.00335693	0.0735474	0.0997925	0.0012207	0.00152588	-317.35	-252.763	485.331	-52.1263	-6.09019	-55.1017
-1.73981	-1.38519	0.673523	-0.644226	0.246887	-1.32507	0.00274658	0.11261	0.0790405	0.0012207	0.00183105	-316.183	-252.37	487.095	-52.3685	-6.11354	-55.0422
-1.72943	-1.38184	0.669861	-0.647888	0.250244	-1.32751	0.00244141	-0.0408936	0.0784302	0.0012207	0.00152588	-314.24	-251.804	484.441	-52.8381	-5.67583	-55.1537
-1.73523	-1.38275	0.673523	-0.640564	0.25116	-1.3324	0.00305176	0.14679	0.111694	0.00183105	0.00213623	-315.488	-251.932	487.111	-51.9891	-5.71107	-55.4023
-1.7395	-1.38885	0.672913	-0.643311	0.251465	-1.32843	0.00335693	0.0415039	0.0765991	0.00152588	0.00152588	-316.076	-253.064	486.662	-52.2055	-5.73393	-55.1776
-1.74255	-1.37756	0.674744	-0.643005	0.250244	-1.31897	0.00274658	0.0845337	0.0421143	0.000915527	0.000915527	-316.922	-250.917	487.975	-52.3509	-5.9076	-54.8389
-1.74164	-1.38733	0.672913	-0.645752	0.246887	-1.32568	0.00305176	0.00579834	0.0332642	0.000915527	0.000915527	-316.472	-252.771	486.65	-52.5092	-6.13692	-55.0557
-1.74225	-1.39465	0.67688	-0.643616	0.25116	-1.32782	0.00335693	0.0411987	0.0268555	0.000305176	-0.000305176	-316.444	-254.119	489.537	-52.1486	-5.78806	-55.112
-1.73615	-1.38367	0.673523	-0.645752	0.248718	-1.32599	0.00305176	0.0280762	0.119934	0.00274658	0.00213623	-315.515	-252.1	487.094	-52.5666	-5.90813	-55.0889
-1.73798	-1.3855	0.674133	-0.646057	0.248413	-1.32965	0.00274658	-0.0637817	0.065918	0.000305176	-0.000610352	-315.862	-252.438	487.537	-52.5736	-5.96147	-55.2479
-1.74072	-1.38458	0.677795	-0.645447	0.25116	-1.3266	0.00305176	0.0744629	0.0881958	0.00152588	0.00152588	-316.431	-252.233	490.189	-52.5192	-5.78811	-55.1313
-1.73767	-1.39404	0.66925	-0.639954	0.249634	-1.33118	0.00335693	0.0387573	0.0216675	0	-0.000610352	-315.585	-254.061	484.023	-51.7376	-5.84118	-55.2551
-1.73126	-1.38153	0.679626	-0.642395	0.25238	-1.32599	0.00274658	-0.0460815	0.0942993	0.000915527	0	-314.682	-251.677	491.526	-52.2166	-5.54283	-55.1101
-1.73004	-1.38519	0.671387	-0.641785	0.249023	-1.33118	0.00274658	-0.0335693	0.0787354	0.000305176	-0.000610352	-314.342	-252.418	485.563	-52.0874	-5.78551	-55.3041
-1.7334	-1.38519	0.674438	-0.641174	0.247192	-1.32568	0.00335693	-0.0567627	0.0982666	0.000610352	-0.000305176	-314.948	-252.383	487.769	-52.0178	-5.98546	-55.0584
-1.73492	-1.39191	0.671082	-0.644531	0.245056	-1.32935	0.00305176	0.022583	0.14679	0.000915527	0.000305176	-315.037	-253.663	485.334	-52.2947	-6.16252	-55.1659
-1.73523	-1.39313	0.671997	-0.643616	0.247803	-1.32813	0.00335693	-0.03479	0.0436401	-0.000610352	-0.0012207	-315.069	-253.884	486.001	-52.1703	-5.94343	-55.1082
-1.74347	-1.38885	0.675049	-0.643921	0.248413	-1.32477	0.00305176	0.127869	0.125122	0.000915527	0.000305176	-316.806	-253.035	488.202	-52.276	-6.04241	-55.0133
-1.74103	-1.37909	0.674133	-0.646057	0.248108	-1.32568	0.00305176	-0.2005	0.0314331	-0.0012207	-0.00244141	-316.617	-251.222	487.529	-52.6765	-6.05197	-55.124
-1.73187	-1.38519	0.674744	-0.643616	0.248718	-1.32477	0.00335693	-0.0979614	0.090332	0.000915527	0	-314.628	-252.389	487.986	-52.2965	-5.83346	-55.0122
-1.73279	-1.39191	0.673523	-0.642395	0.248718	-1.3269	0.00305176	-0.110168	-0.00305176	-0.000610352	-0.00152588	-314.629	-253.651	487.109	-52.0496	-5.83282	-55.0598
-1.73706	-1.38641	0.674438	-0.64209	0.245667	-1.32782	0.00274658	-0.0317383	0.118103	0.00152588	0.000305176	-315.646	-252.603	487.766	-52.1045	-6.16725	-55.1528
-1.7392	-1.38733	0.671082	-0.643005	0.245056	-1.32477	0.00305176	-0.00946045	0.0201416	0	-0.000915527	-315.981	-252.784	485.33	-52.1939	-6.24499	-55.0048
-1.7337	-1.38611	0.672302	-0.648804	0.247803	-1.32141	0.00183105	-0.0378418	0.120544	0.0012207	0.000610352	-314.871	-252.571	486.202	-52.8745	-5.92556	-54.8438
-1.73676	-1.39404	0.676575	-0.640564	0.249634	-1.32935	0.00274658	0.00762939	0.0613403	0.000610352	-0.000305176	-315.406	-254.022	489.325	-51.8081	-5.82495	-55.173
-1.74316	-1.37726	0.679626	-0.645752	0.248718	-1.31989	0.00305176	-0.138245	0.0366211	0	-0.000305176	-317.055	-250.835	491.503	-52.6713	-6.04019	-54.8825
-1.7453	-1.38672	0.672913	-0.643005	0.247192	-1.33118	0.00335693	0.0158691	0.0823975	0.000915527	0.000915527	-317.302	-252.647	486.657	-52.2072	-6.18411	-55.3289
-1.73431	-1.38794	0.673828	-0.644226	0.250244	-1.3324	0.00244141	-0.022583	0.109253	0.000915527	0	-315.115	-252.91	487.327	-52.3245	-5.75026	-55.3513
-1.7395	-1.39252	0.671082	-0.645752	0.247803	-1.33057	0.00213623	0.0112915	0.0799561	0.0012207	0.00152588	-315.944	-253.766	485.332	-52.4261	-6.0167	-55.2342
-1.7395	-1.38611	0.671692	-0.644531	0.245972	-1.32599	0.00335693	0.0396729	0.0869751	0.000305176	0.000610352	-316.09	-252.555	485.769	-52.3885	-6.17951	-55.0725
-1.74683	-1.38794	0.679626	-0.641785	0.246887	-1.32202	0.00274658	0.148621	0.121765	0.00152588	0.00213623	-317.491	-252.821	491.517	-52.0475	-6.22513	-54.906
-1.73096	-1.39282	0.671692	-0.644226	0.245972	-1.33362	0.00305176	0.177307	0.0869751	0.0012207	0.000915527	-314.283	-253.849	485.782	-52.245	-6.02402	-55.3482
-1.7334	-1.38824	0.675354	-0.644836	0.249023	-1.32629	0.00305176	0.0762939	0.12146	0.0012207	0.000610352	-314.848	-252.956	488.427	-52.388	-5.82603	-55.0618
-1.73828	-1.3916	0.671387	-0.64209	0.251465	-1.33392	0.00274658	0.159302	0.0964355	0.000915527	0.0012207	-315.817	-253.596	485.566	-52.0224	-5.71177	-55.4065
-1.74805	-1.38763	0.675049	-0.639954	0.24353	-1.32446	0.00305176	0.206604	0.088501	0.00152588	0.00213623	-317.749	-252.785	488.205	-51.8431	-6.51989	-55.0162
-1.74072	-1.39099	0.66925	-0.64209	0.246887	-1.33087	0.00274658	0.0674438	0.0598145	0	0.000305176	-316.251	-253.481	484.012	-52.0318	-6.11936	-55.2653
-1.73279	-1.38641	0.674744	-0.646667	0.244751	-1.32233	0.00274658	0.12085	0.11322	0.00152588	0.00152588	-314.699	-252.616	487.975	-52.6257	-6.15855	-54.8794
-1.74255	-1.38275	0.678406	-0.646667	0.249634	-1.32568	0.00305176	0.173035	0.0219727	0.000305176	0.0012207	-316.825	-251.881	490.624	-52.6887	-5.94471	-55.1044
-1.73676	-1.38824	0.675049	-0.643616	0.248718	-1.3266	0.00274658	0.0897217	0.0341797	0.000305176	0	-315.522	-252.945	488.207	-52.2494	-5.9087	-55.0858
-1.74591	-1.38672	0.675964	-0.646362	0.249634	-1.32416	0.00305176	0.134583	0.0537109	0.00183105	0.00183105	-317.341	-252.625	488.857	-52.5903	-5.98825	-55.0092
-1.74164	-1.39282	0.67749	-0.644531	0.250549	-1.32965	0.00305176	0.198669	-0.0299072	0.000305176	0.000305176	-316.394	-253.777	489.976	-52.2831	-5.83289	-55.2078
-1.73401	-1.38062	0.677185	-0.645142	0.245972	-1.3266	0.00274658	0.111084	0.0579834	0.00183105	0.00152588	-315.198	-251.514	489.745	-52.546	-6.10385	-55.1339
-1.73401	-1.39313	0.673218	-0.643311	0.250549	-1.33118	0.00274658	0.0820923	0.0311279	0.000915527	0.000305176	-314.885	-253.884	486.89	-52.1359	-5.70553	-55.2534
-1.74561	-1.39008	0.675354	-0.643616	0.246887	-1.31897	0.00305176	0.0506592	0.0811768	0.00244141	0.00183105	-317.118	-253.248	488.419	-52.2208	-6.19254	-54.7384
-1.73676	-1.39038	0.672607	-0.643616	0.246277	-1.33087	0.00335693	0.0744629	0.0170898	0.000305176	-0.000915527	-315.483	-253.363	486.441	-52.2156	-6.10238	-55.2589
-1.73889	-1.37634	0.677795	-0.640564	0.250549	-1.32141	0.00274658	-0.012207	0.127258	0.00244141	0.00213623	-316.295	-250.682	490.193	-52.0913	-5.83072	-54.9581
-1.73584	-1.37909	0.675049	-0.638733	0.247803	-1.32843	0.00274658	0.050354	0.0695801	0.00183105	0.00183105	-315.677	-251.228	488.214	-51.8381	-6.00048	-55.2465
-1.73767	-1.38245	0.672302	-0.646362	0.247498	-1.32446	0.00274658	0.0494385	0.0656128	0.00152588	0.000915527	-315.821	-251.872	486.205	-52.6559	-6.03305	-55.028
-1.74072	-1.3855	0.673218	-0.641479	0.248413	-1.32599	0.00305176	0.0405884	0.0509644	0.0012207	0.000305176	-316.391	-252.424	486.882	-52.0498	-6.00936	-55.0912
-1.74286	-1.39404	0.671692	-0.646667	0.247803	-1.33301	0.00274658	-0.188904	-0.0683594	-0.00152588	-0.00213623	-316.585	-254.041	485.772	-52.5079	-6.0702	-55.3432
-1.73828	-1.39252	0.678101	-0.63385	0.249023	-1.32751	0.00305176	0.121765	0.0369263	0.000305176	-0.000610352	-315.785	-253.711	490.443	-51.0649	-5.91048	-55.1134
-1.74133	-1.38855	0.668945	-0.640869	0.246277	-1.32233	0.00274658	-0.126038	0.0765991	0.000915527	0	-316.351	-253.013	483.787	-51.9296	-6.17901	-54.8915
-1.73706	-1.38306	0.679016	-0.639954	0.245361	-1.32813	0.00244141	-0.0369263	0.0283813	0.000305176	-0.000610352	-315.785	-251.946	491.084	-51.915	-6.20516	-55.1999
-1.74652	-1.38214	0.674438	-0.641785	0.246887	-1.32721	0.00274658	-0.0894165	-0.0161743	-0.000915527	-0.00183105	-317.652	-251.77	487.759	-52.1408	-6.24031	-55.1879
-1.74347	-1.38367	0.678101	-0.642395	0.249023	-1.32568	0.00244141	-0.15686	0.0912476	0.000610352	0	-317.004	-252.045	490.413	-52.1855	-6.01147	-55.1034
-1.73462	-1.3855	0.672607	-0.65033	0.245056	-1.33179	0.00274658	-0.1474	-0.0238037	-0.0012207	-0.00183105	-315.169	-252.465	486.423	-53.0616	-6.17162	-55.3236
-1.73676	-1.38519	0.675049	-0.6427	0.249634	-1.33087	0.00305176	-0.12207	0.0860596	0.0012207	0.000915527	-315.678	-252.377	488.21	-52.1946	-5.84889	-55.3113
-1.73431	-1.38245	0.675049	-0.646362	0.248108	-1.33636	0.00244141	0.0616455	0.0827026	0.000610352	0.000305176	-315.311	-251.881	488.203	-52.6582	-5.93926	-55.573
-1.73828	-1.3916	0.67627	-0.64209	0.248108	-1.32904	0.00274658	-0.153503	0.0823975	0.000305176	0	-315.76	-253.563	489.097	-52.0221	-5.97819	-55.1773
-1.74316	-1.38275	0.673523	-0.643616	0.25177	-1.3266	0.00335693	-0.010376	0.0744629	0.0012207	0.00152588	-316.971	-251.903	487.097	-52.3391	-5.78654	-55.153
-1.73828	-1.3974	0.674133	-0.644531	0.249023	-1.32874	0.00274658	-0.150146	0.129089	0.000610352	0.000915527	-315.556	-254.664	487.548	-52.2078	-5.8844	-55.1133
-1.74133	-1.38794	0.677185	-0.642395	0.248718	-1.32477	0.00305176	-0.257263	-0.0369263	-0.00152588	-0.000610352	-316.432	-252.857	489.753	-52.1159	-5.98678	-55.0193
-1.73492	-1.39191	0.672913	-0.643005	0.246277	-1.32874	0.00274658	0.0198364	0.0656128	0.0012207	0.000305176	-315.054	-253.65	486.664	-52.1203	-6.06597	-55.1438
-1.73492	-1.38947	0.676575	-0.644531	0.248108	-1.32446	0.00305176	-0.103149	0.098877	0.0012207	0.000915527	-315.092	-253.17	489.31	-52.3337	-5.92073	-54.9708
-1.73157	-1.39648	0.675659	-0.646057	0.247803	-1.32538	0.00335693	0.0506592	0.0796509	0.0012207	0.000915527	-314.205	-254.504	488.65	-52.3946	-5.86759	-54.9438
-1.74255	-1.38062	0.679016	-0.639343	0.250549	-1.32233	0.00305176	-0.166931	0.0817871	0.00152588	0.00152588	-316.911	-251.463	491.081	-51.8846	-5.88268	-54.9783
-1.73798	-1.38123	0.673828	-0.639038	0.249634	-1.33087	0.00305176	0.0180054	0.10376	0.0012207	0.0012207	-316.065	-251.631	487.332	-51.8396	-5.88476	-55.3505
-1.74042	-1.38916	0.673218	-0.642395	0.247192	-1.32782	0.00274658	-0.0485229	0.0601196	0.00213623	0.00244141	-316.226	-253.114	486.882	-52.0961	-6.09257	-55.1416
-1.73492	-1.38763	0.671082	-0.643921	0.248108	-1.32996	0.00274658	0.0802612	0	0	-0.000305176	-315.197	-252.863	485.335	-52.2936	-5.93063	-55.2361
-1.73676	-1.39404	0.674744	-0.641174	0.247803	-1.3266	0.00366211	-0.0436401	0.126343	0.00213623	0.00183105	-315.353	-254.03	487.995	-51.8769	-5.9685	-55.0397
-1.73615	-1.38397	0.675354	-0.644531	0.245972	-1.33087	0.00335693	0.0817871	-0.0366211	0.000305176	0.000305176	-315.564	-252.15	488.424	-52.4236	-6.13452	-55.3095
-1.74072	-1.38306	0.675049	-0.643616	0.242615	-1.32385	0.00305176	0.0231934	0.109253	0.00213623	0.00274658	-316.404	-251.956	488.196	-52.3333	-6.47851	-54.9984
-1.74164	-1.3797	0.67627	-0.639648	0.249634	-1.32813	0.00274658	-0.000305176	0.055542	0.000915527	0.000915527	-316.809	-251.317	489.094	-51.9348	-5.948	-55.2469
-1.7334	-1.38641	0.677185	-0.64209	0.248108	-1.32568	0.00335693	0.145264	0.0683594	0.00152588	0.00183105	-314.919	-252.598	489.757	-52.1034	-5.90789	-55.0515
-1.74438	-1.39313	0.674744	-0.641174	0.245667	-1.33179	0.00274658	0.0668335	-0.012207	0	0.000305176	-316.941	-253.838	487.991	-51.8951	-6.27617	-55.3033
-1.73492	-1.39435	0.670776	-0.643005	0.245667	-1.32965	0.00305176	0.0839233	0.0686646	0.0012207	0.000915527	-314.977	-254.121	485.119	-52.081	-6.10845	-55.1633
-1.74011	-1.39099	0.675049	-0.643005	0.247498	-1.31927	0.00305176	0.0769043	0.0143433	0.000915527	0.0012207	-316.012	-253.439	488.204	-52.1347	-6.04932	-54.732
-1.7276	-1.38336	0.674438	-0.643921	0.248413	-1.32935	0.00305176	0.122681	0.0332642	0.000305176	-0.000305176	-313.888	-252.067	487.767	-52.3605	-5.79521	-55.2259
-1.73523	-1.38855	0.672913	-0.643616	0.248108	-1.32233	0.00274658	0.000305176	0.0997925	0.0012207	0.000610352	-315.148	-253.014	486.658	-52.2427	-5.92674	-54.8785
-1.74316	-1.39099	0.672607	-0.644531	0.249939	-1.33148	0.00305176	0.0280762	0.0411987	0.000305176	0	-316.753	-253.459	486.439	-52.3125	-5.91353	-55.3063
-1.7392	-1.39465	0.673828	-0.6427	0.247192	-1.32507	0.00183105	0.0662231	0.10376	0.00213623	0.00183105	-315.781	-254.141	487.326	-52.0419	-6.05351	-54.9668
-1.73859	-1.38	0.675354	-0.644531	0.25238	-1.32721	0.00244141	0.0219727	0.0802612	0.000915527	0.000305176	-316.161	-251.395	488.423	-52.4871	-5.66819	-55.1926
-1.73401	-1.39801	0.671387	-0.644531	0.247498	-1.3327	0.00305176	0.0350952	0.072937	0.00213623	0.00183105	-314.719	-254.812	485.563	-52.1972	-5.93657	-55.2748
-1.73981	-1.38794	0.672302	-0.645752	0.25177	-1.33453	0.00213623	0.11261	0.00335693	-0.000305176	-0.000610352	-316.219	-252.905	486.217	-52.5008	-5.71992	-55.4652
-1.73187	-1.38855	0.674438	-0.64209	0.250854	-1.32904	0.00335693	0.0997925	0.0918579	0.00152588	0.00183105	-314.594	-253.022	487.774	-52.0689	-5.6578	-55.189
-1.74164	-1.3739	0.679016	-0.639648	0.251465	-1.32019	0.00274658	0.0256348	0.0686646	0.000915527	0.000305176	-316.916	-250.206	491.076	-52.0266	-5.81049	-54.933
-1.73523	-1.39038	0.674744	-0.643005	0.243835	-1.32843	0.00305176	0.113525	0.0726318	0.000915527	0.000305176	-315.152	-253.353	487.987	-52.1452	-6.2719	-55.1391
-1.74194	-1.38824	0.67627	-0.644836	0.24353	-1.32446	0.00274658	0.0402832	0.122986	0.00152588	0.000610352	-316.492	-252.92	489.081	-52.3903	-6.41002	-54.9893
-1.73828	-1.38641	0.673218	-0.644836	0.250854	-1.32629	0.00152588	0.0570679	0.0735474	0.0012207	0.000915527	-315.872	-252.608	486.877	-52.4184	-5.76573	-55.0922
-1.73889	-1.38306	0.671997	-0.641785	0.247192	-1.32996	0.00305176	0.136108	0.118408	0.00274658	0.00274658	-316.139	-251.984	485.998	-52.1241	-6.08679	-55.2855
-1.73615	-1.38672	0.675659	-0.641785	0.25116	-1.32874	0.00366211	0.0643921	0.0726318	0.000915527	0.000305176	-315.502	-252.658	488.656	-52.0648	-5.71074	-55.2034
-1.73615	-1.39374	0.672607	-0.645447	0.245667	-1.32874	0.00244141	0.0378418	0.108643	0.00213623	0.00213623	-315.217	-253.994	486.437	-52.3705	-6.12745	-55.1275
-1.73737	-1.37726	0.676575	-0.644226	0.246887	-1.31927	0.00274658	-0.0866699	0.0088501	-0.000915527	-0.00244141	-315.89	-250.868	489.298	-52.4944	-6.09037	-54.8341
-1.73889	-1.38306	0.674133	-0.645142	0.246277	-1.32782	0.00335693	0.131226	0.175476	0.00274658	0.00305176	-316.093	-251.974	487.535	-52.508	-6.15498	-55.1821
-1.74347	-1.38733	0.674438	-0.642395	0.25177	-1.32446	0.00244141	-0.017395	0.0338745	0	0	-316.876	-252.751	487.765	-52.1258	-5.77819	-55.0203
-1.73492	-1.39252	0.66925	-0.642395	0.249329	-1.33118	0.00274658	0.0161743	0.125122	0.00152588	0.00152588	-315.07	-253.788	484.017	-52.0406	-5.82103	-55.2562
-1.73737	-1.38519	0.67688	-0.643616	0.248718	-1.32629	0.00274658	0.00427246	0.103455	0.000915527	0.000915527	-315.741	-252.36	489.531	-52.2988	-5.92781	-55.0995
-1.73981	-1.38672	0.677185	-0.643921	0.244446	-1.32294	0.00244141	-0.0457764	0.117188	0.000915527	0.000610352	-316.113	-252.633	489.746	-52.3092	-6.30464	-54.9291
-1.72821	-1.38092	0.671082	-0.648804	0.247803	-1.3324	0.00213623	-0.0540161	0.0369263	0	0.000610352	-314.07	-251.636	485.324	-52.9585	-5.85801	-55.3782
-1.74072	-1.39191	0.675354	-0.640564	0.246277	-1.3205	0.00305176	-0.0326538	0.144653	0.00213623	0.0012207	-316.131	-253.605	488.43	-51.8413	-6.15918	-54.7835
-1.73218	-1.39374	0.67627	-0.643616	0.247498	-1.33148	0.00305176	0.00457764	0.088501	0.000610352	0.000915527	-314.501	-253.988	489.099	-52.1612	-5.91896	-55.253
-1.74377	-1.38672	0.672913	-0.641479	0.25177	-1.3266	0.00244141	-0.132141	0.0827026	0.000610352	0.000305176	-316.981	-252.645	486.662	-52.0311	-5.78781	-55.1248
-1.73462	-1.38947	0.672913	-0.641479	0.247803	-1.32111	0.00305176	0.0738525	0.144348	0.00213623	0.00244141	-314.998	-253.184	486.663	-51.9832	-5.93972	-54.815
-1.74316	-1.38367	0.675964	-0.646973	0.244446	-1.32568	0.00244141	-0.0622559	0.0137329	0.000305176	0	-316.879	-252.064	488.852	-52.7087	-6.36864	-55.0851
-1.73706	-1.39282	0.671387	-0.641174	0.25238	-1.33026	0.00244141	0.0650024	0.0820923	0.00152588	0.000915527	-315.505	-253.823	485.568	-51.8968	-5.61174	-55.227
-1.74377	-1.38123	0.678101	-0.643921	0.249634	-1.32446	0.00274658	-0.078125	0.0552368	0.000610352	0.000305176	-317.118	-251.587	490.408	-52.3991	-5.97159	-55.0669
-1.7392	-1.38824	0.675659	-0.64209	0.250854	-1.32751	0.00244141	-0.0408936	0.0863647	0.00152588	0.00152588	-316.04	-252.932	488.653	-52.0758	-5.78078	-55.1418
-1.73553	-1.38824	0.676575	-0.641174	0.250549	-1.32721	0.00213623	-0.0357056	-0.00732422	-0.000305176	-0.000305176	-315.32	-252.938	489.32	-51.9702	-5.74466	-55.119
-1.73889	-1.38977	0.673828	-0.642395	0.247192	-1.3324	0.00213623	-0.050354	0.131531	0.00183105	0.00183105	-315.961	-253.235	487.328	-52.087	-6.06958	-55.3448
-1.73798	-1.3913	0.672302	-0.640869	0.253296	-1.32629	0.00305176	-0.0283813	0.000915527	0	-0.000305176	-315.698	-253.524	486.229	-51.8859	-5.55472	-55.0615
-1.73462	-1.38641	0.67627	-0.646667	0.249939	-1.32507	0.00244141	0.0784302	0.0906372	0.000915527	0.000915527	-315.127	-252.604	489.084	-52.6271	-5.77512	-55.0238
-1.73431	-1.38489	0.674744	-0.641174	0.247498	-1.33453	0.00274658	-0.090332	0.126648	0.00183105	0.0012207	-315.246	-252.331	487.994	-52.0251	-5.98559	-55.4737
-1.73126	-1.37787	0.680237	-0.641785	0.248718	-1.3266	0.00305176	-0.164795	0.0695801	0	-0.000610352	-314.79	-250.987	491.965	-52.2059	-5.84919	-55.1614
-1.73889	-1.38489	0.675049	-0.645447	0.244751	-1.32507	0.00213623	-0.00701904	0.045166	0.000610352	0.000915527	-315.997	-252.309	488.196	-52.513	-6.2697	-55.0373
-1.74316	-1.3855	0.67627	-0.646057	0.250244	-1.3266	0.00274658	-0.078125	0.090332	0	-0.000610352	-316.871	-252.405	489.081	-52.5748	-5.89915	-55.1265
-1.7276	-1.39404	0.671692	-0.644226	0.246887	-1.32874	0.00244141	-0.0314331	0.0424194	0.0012207	0.0012207	-313.528	-254.084	485.783	-52.2233	-5.88583	-55.1053
-1.7395	-1.38702	0.674133	-0.640564	0.246277	-1.32477	0.00244141	-0.0488281	0.00946045	-0.0012207	-0.00183105	-316.087	-252.706	487.546	-51.9201	-6.15634	-55.0164
-1.74316	-1.38489	0.675964	-0.638733	0.245361	-1.32172	0.00305176	0.0521851	0.105286	0.00213623	0.00213623	-316.857	-252.277	488.871	-51.7457	-6.29736	-54.9044
-1.73553	-1.38947	0.674133	-0.641479	0.252075	-1.32416	0.00335693	-0.0411987	-0.0186157	-0.000305176	-0.0012207	-315.243	-253.178	487.551	-51.9843	-5.61471	-54.9689
-1.74194	-1.38947	0.673218	-0.645447	0.247498	-1.32233	0.00274658	0.108948	0.103149	0.00244141	0.00274658	-316.433	-253.164	486.871	-52.4394	-6.08413	-54.8859
-1.73828	-1.38428	0.674133	-0.644531	0.245056	-1.32874	0.00305176	0.0488281	0.0274658	-0.000610352	-0.0012207	-315.943	-252.205	487.537	-52.4186	-6.24094	-55.2111
-1.73615	-1.3797	0.679626	-0.644226	0.249939	-1.32629	0.00274658	0.0128174	0.101929	0.00213623	0.00244141	-315.683	-251.32	491.516	-52.457	-5.82472	-55.1447
-1.73584	-1.39282	0.672913	-0.643005	0.250549	-1.32477	0.00305176	0.0701904	-0.00518799	-0.000305176	-0.000610352	-315.182	-253.815	486.665	-52.1049	-5.73148	-54.9645
-1.74103	-1.38977	0.671997	-0.643005	0.248718	-1.33148	0.00244141	0.03479	0.0897217	0.0012207	0.000915527	-316.37	-253.238	486	-52.1569	-5.98087	-55.3092
-1.74286	-1.38519	0.669861	-0.643921	0.246277	-1.33209	0.00305176	0.0146484	0.062561	0.00152588	0.00152588	-316.854	-252.388	484.445	-52.3354	-6.22013	-55.3714
-1.73767	-1.37421	0.681152	-0.641479	0.25116	-1.32111	0.00305176	0.0119019	0.0521851	0.000610352	0.000305176	-316.126	-250.268	492.622	-52.2305	-5.7666	-54.9607
-1.73676	-1.39252	0.674744	-0.645752	0.248413	-1.32568	0.00305176	0.0521851	0.104675	0.0012207	0.000610352	-315.36	-253.749	487.983	-52.4248	-5.91761	-55.0051
-1.73615	-1.3916	0.671692	-0.643921	0.246277	-1.32599	0.00274658	-0.0131226	0.0213623	0.000305176	-0.000305176	-315.261	-253.594	485.776	-52.2295	-6.08347	-55.0203
-1.7392	-1.39679	0.673523	-0.643921	0.248108	-1.33484	0.00244141	-0.0198364	0.0997925	0.000610352	-0.000610352	-315.825	-254.556	487.109	-52.1494	-5.98148	-55.4014
-1.73676	-1.39404	0.674438	-0.645142	0.244751	-1.32751	0.00244141	-0.0115967	0.0415039	-0.000305176	0	-315.318	-254.037	487.763	-52.3309	-6.21008	-55.0701
-1.74347	-1.38489	0.675049	-0.6427	0.246277	-1.31927	0.00274658	0.0540161	0.116272	0.00183105	0.00152588	-316.862	-252.284	488.198	-52.1988	-6.22178	-54.7883
-1.73889	-1.38794	0.674744	-0.645447	0.245972	-1.33209	0.00274658	-0.177002	-0.0567627	-0.00183105	-0.00274658	-315.99	-252.891	487.981	-52.4655	-6.16935	-55.3396
-1.74072	-1.38489	0.67688	-0.644226	0.246277	-1.32019	0.00244141	-0.102539	0.136414	0.00152588	0.000915527	-316.325	-252.286	489.522	-52.3731	-6.17505	-54.8227
-1.74347	-1.38123	0.673523	-0.647583	0.248718	-1.33148	0.00213623	-0.274963	-0.0622559	-0.00213623	-0.00274658	-317.092	-251.627	487.087	-52.8187	-6.04142	-55.3804
-1.74316	-1.38306	0.680237	-0.641174	0.249329	-1.32385	0.00274658	-0.132446	0.0875854	0.000305176	0	-316.96	-251.916	491.962	-52.0556	-5.98371	-55.0268
-1.73309	-1.38367	0.668945	-0.646362	0.248413	-1.32721	0.00305176	-0.149536	0.0265503	-0.000305176	-0.000610352	-314.902	-252.138	483.779	-52.635	-5.88074	-55.132
-1.73645	-1.38733	0.675659	-0.644836	0.250244	-1.32568	0.00274658	0.131226	0.0521851	0.00152588	0.000915527	-315.481	-252.772	488.646	-52.4035	-5.78134	-55.0522
-1.74072	-1.38489	0.672913	-0.643921	0.247803	-1.32996	0.00244141	-0.315247	0.0146484	-0.0012207	-0.00213623	-316.436	-252.319	486.656	-52.3397	-6.06102	-55.275
-1.73889	-1.3858	0.674438	-0.644226	0.25177	-1.33209	0.00213623	-0.017395	0.0973511	0.0012207	0.000305176	-316.095	-252.491	487.766	-52.3601	-5.71056	-55.3707
-1.73523	-1.38702	0.674744	-0.641479	0.248718	-1.32233	0.00305176	-0.335083	0.0650024	0.000305176	-0.000305176	-315.221	-252.715	487.989	-52.0231	-5.8849	-54.8964
-1.73431	-1.3913	0.671997	-0.642395	0.248718	-1.32599	0.00274658	0.00335693	-0.0201416	-0.000915527	-0.00152588	-314.933	-253.54	486.003	-52.0593	-5.85905	-55.0253
-1.74225	-1.3913	0.671997	-0.645142	0.249329	-1.32507	0.00305176	-0.188904	0.12085	0.0012207	0.000915527	-316.476	-253.516	485.992	-52.3756	-5.93947	-55.0023
-1.73645	-1.39313	0.672913	-0.641479	0.248413	-1.33179	0.00244141	-0.0158691	-0.00518799	-0.000305176	-0.000305176	-315.376	-253.876	486.671	-51.9273	-5.92102	-55.2858
-1.74316	-1.38824	0.675354	-0.645752	0.245972	-1.3266	0.00305176	-0.0543213	0.0866699	0.0012207	0.0012207	-316.761	-252.925	488.418	-52.4956	-6.235	-55.0947
-1.73676	-1.39099	0.672302	-0.648193	0.248718	-1.32568	0.00305176	-0.0653076	-0.0375366	-0.000610352	-0.0012207	-315.382	-253.48	486.208	-52.7281	-5.89407	-55.013
-1.74347	-1.37695	0.674744	-0.643311	0.249023	-1.32416	0.00274658	-0.0686646	0.0897217	0.00244141	0.00305176	-317.175	-250.805	487.975	-52.3971	-6.02744	-55.0833
-1.73645	-1.38763	0.674133	-0.641785	0.248718	-1.32385	0.00213623	0.0311279	-0.11261	-0.00152588	-0.00152588	-315.457	-252.831	487.547	-52.0488	-5.90465	-54.9645
-1.73615	-1.39404	0.671082	-0.645447	0.246277	-1.3266	0.00274658	-0.0308228	0.105896	0.00152588	0.00244141	-315.179	-254.058	485.332	-52.3648	-6.07516	-55.0263
-1.73828	-1.38428	0.669861	-0.644836	0.245972	-1.33179	0.00305176	-0.0253296	-0.078125	-0.000610352	-0.000610352	-315.965	-252.233	484.444	-52.4534	-6.1689	-55.3504
-1.73035	-1.38031	0.672607	-0.643616	0.244751	-1.33514	0.00274658	0.0125122	0.0283813	0.000305176	0.000610352	-314.571	-251.502	486.439	-52.3765	-6.15004	-55.5174
-1.7395	-1.38458	0.678711	-0.646057	0.249634	-1.32721	0.00244141	0.062561	0.0906372	0.00183105	0.00152588	-316.188	-252.233	490.85	-52.589	-5.89033	-55.1528
-1.7395	-1.39709	0.672302	-0.643921	0.245667	-1.32355	0.00213623	0.0167847	0.0170898	0.000610352	0.0012207	-315.725	-254.606	486.218	-52.1418	-6.17118	-54.8712
-1.74835	-1.37543	0.676575	-0.643616	0.249634	-1.33026	0.00274658	0.0476074	0.0244141	0.0012207	0.000915527	-318.269	-250.5	489.3	-52.4597	-6.07069	-55.3937
-1.73706	-1.38153	0.673523	-0.643311	0.244751	-1.32202	0.00274658	0.105896	0.0808716	0.000915527	0.000610352	-315.712	-251.688	487.093	-52.3211	-6.24776	-54.9198
-1.73553	-1.38214	0.673218	-0.64209	0.245972	-1.31897	0.00274658	0.0460815	0.0708008	0.00152588	0.00152588	-315.369	-251.805	486.875	-52.1704	-6.12066	-54.7735
-1.72974	-1.39313	0.671997	-0.641785	0.245972	-1.33728	0.00244141	0.105896	0.00640869	-0.000305176	0	-314.094	-253.909	486.012	-51.9614	-6.00895	-55.5153
-1.73889	-1.38367	0.67688	-0.64209	0.242004	-1.3269	0.00305176	0.100403	0.116272	0.0012207	0.000915527	-316.073	-252.067	489.528	-52.1494	-6.50006	-55.1318
-1.73584	-1.38519	0.674744	-0.643005	0.246887	-1.32599	0.00305176	0.0244141	0.00732422	-0.000610352	-0.000610352	-315.422	-252.376	487.984	-52.2281	-6.04932	-55.0764
-1.73828	-1.38	0.673523	-0.646362	0.247803	-1.32019	0.00244141	0.0692749	0.0967407	0.00183105	0.00274658	-315.974	-251.401	487.085	-52.6945	-6.02202	-54.8534
-1.73553	-1.38397	0.677795	-0.643921	0.249939	-1.32507	0.00213623	0.111084	0.085144	0.000610352	0.000915527	-315.41	-252.132	490.193	-52.3527	-5.80103	-55.0509
-1.73828	-1.39008	0.673218	-0.648193	0.249329	-1.33209	0.00335693	0.0466919	0.0924683	0.00213623	0.00213623	-315.795	-253.305	486.874	-52.7449	-5.87951	-55.3231
-1.7392	-1.3858	0.675659	-0.643921	0.245667	-1.32721	0.00152588	0.050354	0.0469971	0.000915527	0.000915527	-316.072	-252.477	488.644	-52.3245	-6.20251	-55.1339
-1.73126	-1.38916	0.669556	-0.641174	0.250854	-1.32935	0.00305176	0.0234985	0.0900269	0.000915527	0	-314.446	-253.165	484.241	-51.9534	-5.64606	-55.1938
-1.74133	-1.38092	0.671997	-0.646057	0.247192	-1.32233	0.00213623	0.0732422	0.0280762	0.000915527	0.0012207	-316.568	-251.573	485.981	-52.646	-6.12186	-54.951
-1.74469	-1.39069	0.674744	-0.644531	0.247498	-1.33301	0.00244141	-0.0442505	-0.0164795	-0.000305176	-0.000610352	-317.077	-253.386	487.984	-52.3186	-6.13831	-55.38
-1.74225	-1.36932	0.67749	-0.641174	0.249023	-1.32141	0.00305176	-0.0680542	0.104675	0.0012207	0.000915527	-317.164	-249.358	489.963	-52.2748	-6.02921	-55.0197
-1.73279	-1.38458	0.674133	-0.646057	0.245972	-1.32446	0.00244141	-0.0906372	-0.0296021	0	-0.000610352	-314.79	-252.278	487.535	-52.5856	-6.06821	-54.996
-1.72699	-1.38397	0.678406	-0.640259	0.244446	-1.32019	0.00213623	-0.123596	0.111084	0.00213623	0.0012207	-313.661	-252.146	490.642	-51.9303	-6.09872	-54.7952
-1.73676	-1.38947	0.675659	-0.639343	0.245361	-1.33148	0.00274658	-0.180359	0.0350952	-0.000305176	-0.00152588	-315.557	-253.169	488.66	-51.7423	-6.18482	-55.3006
-1.73981	-1.38824	0.672607	-0.643921	0.248718	-1.3266	0.00244141	-0.0985718	0.1297	0.00213623	0.0012207	-316.114	-252.949	486.437	-52.2847	-5.95917	-55.0917
-1.74011	-1.37482	0.675964	-0.647888	0.248718	-1.32141	0.00244141	-0.203247	-0.0100708	-0.0012207	-0.00274658	-316.515	-250.412	488.847	-52.9536	-5.99397	-54.9588
-1.73798	-1.38702	0.673523	-0.643616	0.248718	-1.32568	0.00305176	-0.137939	0.128784	0.000915527	0.000305176	-315.784	-252.72	487.1	-52.2688	-5.93154	-55.0554
-1.73737	-1.38062	0.675354	-0.643921	0.245667	-1.32965	0.00213623	-0.149231	0.0128174	-0.000305176	-0.00152588	-315.899	-251.515	488.422	-52.4078	-6.18876	-55.2837
-1.72974	-1.39069	0.67749	-0.645447	0.244446	-1.32721	0.00244141	-0.197144	0.116272	0.0012207	0	-314.038	-253.415	489.973	-52.4182	-6.12612	-55.0655
-1.74072	-1.38916	0.675659	-0.640564	0.249634	-1.31989	0.00305176	-0.247498	0.0897217	0	-0.0012207	-316.228	-253.088	488.652	-51.8853	-5.89659	-54.785
-1.73462	-1.3855	0.66803	-0.643616	0.250549	-1.33667	0.00305176	-0.108032	0.0814819	0	-0.000610352	-315.286	-252.488	483.13	-52.2939	-5.74129	-55.5664
-1.74408	-1.38824	0.675049	-0.6427	0.24292	-1.32355	0.00305176	-0.102844	0.0744629	0.000610352	0.000305176	-316.911	-252.915	488.2	-52.1461	-6.4964	-54.9532
-1.74194	-1.38641	0.675354	-0.640869	0.245056	-1.33087	0.00274658	-0.0366211	0.0308228	-0.000915527	-0.00213623	-316.657	-252.583	488.43	-51.9672	-6.30299	-55.3083
-1.73492	-1.38977	0.672913	-0.644531	0.245667	-1.33331	0.00213623	-0.100403	0.0949097	0.0012207	0.000915527	-315.16	-253.257	486.661	-52.3302	-6.12369	-55.3695
-1.74164	-1.38489	0.675354	-0.645142	0.251465	-1.32507	0.00335693	-0.0796509	-0.0161743	-0.000915527	-0.00183105	-316.579	-252.298	488.421	-52.4789	-5.77649	-55.0598
-1.73981	-1.39038	0.674133	-0.641174	0.247192	-1.33331	0.00274658	-0.0228882	0.112305	0.000610352	0.000305176	-316.144	-253.344	487.552	-51.9381	-6.08559	-55.3865
-1.74286	-1.38123	0.677795	-0.645447	0.247498	-1.32782	0.00183105	-0.017395	0.0378418	0	-0.000610352	-316.953	-251.598	490.184	-52.5741	-6.12928	-55.2129
-1.74194	-1.39709	0.674744	-0.646057	0.252991	-1.3266	0.00274658	0.160828	0.0900269	0.00152588	0.00152588	-316.277	-254.591	487.986	-52.3879	-5.62425	-55.0339
-1.7334	-1.38489	0.671082	-0.645447	0.247803	-1.33392	0.00213623	0.0012207	0.0939941	0.000305176	-0.000915527	-315.015	-252.36	485.332	-52.5127	-5.93931	-55.4351
-1.74377	-1.3916	0.672302	-0.646057	0.248718	-1.32233	0.00244141	0.0460815	0.106812	0.0012207	0.00152588	-316.728	-253.565	486.208	-52.4753	-6.00977	-54.8746
-1.7395	-1.37848	0.678711	-0.643005	0.248718	-1.32446	0.00335693	0.00396729	0.0238037	0	0	-316.362	-251.082	490.852	-52.3373	-5.98236	-55.0772
-1.74408	-1.3858	0.674133	-0.646057	0.247803	-1.33057	0.00244141	0.0881958	0.0735474	0.000610352	0.000610352	-317.068	-252.476	487.534	-52.5707	-6.11326	-55.3031
-1.73676	-1.39771	0.674744	-0.648193	0.246582	-1.32965	0.00244141	0.0979614	0.0967407	0.00183105	0.00213623	-315.218	-254.729	487.981	-52.6217	-6.05091	-55.1395
-1.74011	-1.38916	0.672607	-0.642395	0.248718	-1.32538	0.00305176	0.0848389	0.0488281	0	-0.000305176	-316.142	-253.116	486.44	-52.0953	-5.96231	-55.0306
-1.73523	-1.39008	0.673523	-0.644531	0.247498	-1.3327	0.00274658	0.172424	0.157776	0.00213623	0.00213623	-315.216	-253.309	487.104	-52.3254	-5.98028	-55.3441
-1.73798	-1.38428	0.672607	-0.645447	0.248718	-1.33087	0.00305176	0.0942993	0.0234985	-0.000305176	-0.00152588	-315.915	-252.218	486.434	-52.5234	-5.94194	-55.3145
-1.74408	-1.38855	0.670471	-0.647278	0.248413	-1.3266	0.00244141	0.122986	0.118103	0.00213623	0.00274658	-316.916	-253.008	484.879	-52.6646	-6.05038	-55.0941
-1.74316	-1.38031	0.675354	-0.643616	0.249939	-1.32385	0.00244141	0.0970459	0.0671387	0.000610352	0	-317.012	-251.432	488.419	-52.3781	-5.93858	-55.0433
-1.73981	-1.38519	0.671387	-0.643311	0.247192	-1.32477	0.00213623	-0.0595093	0.0143433	-0.000610352	-0.00152588	-316.179	-252.381	485.55	-52.2633	-6.08931	-55.0283
-1.74042	-1.38794	0.676575	-0.6427	0.248108	-1.32477	0.00274658	-0.067749	-0.0411987	-0.000915527	-0.000915527	-316.243	-252.864	489.311	-52.1505	-6.01996	-55.0146
-1.72974	-1.39313	0.670166	-0.645752	0.248108	-1.3269	0.00244141	0.167236	0.144653	0.00244141	0.00244141	-313.947	-253.914	484.672	-52.4124	-5.82242	-55.0332
-1.73889	-1.3858	0.677795	-0.640869	0.247803	-1.32233	0.00274658	0.0183105	0.0180054	0	-0.000305176	-315.995	-252.456	490.197	-51.9746	-6.02502	-54.9175
-1.74225	-1.38275	0.671997	-0.643921	0.25238	-1.31989	0.00213623	0.090332	0.090332	0.00152588	0.00152588	-316.705	-251.908	485.989	-52.3719	-5.71505	-54.8396
-1.73492	-1.38336	0.673523	-0.644226	0.247803	-1.32904	0.00244141	0.0482178	0.0848389	0.00152588	0.000915527	-315.325	-252.048	487.099	-52.3974	-5.96671	-55.2293
-1.74591	-1.38458	0.675964	-0.645447	0.248718	-1.33026	0.00244141	0.0421143	0.0335693	0.000305176	-0.000305176	-317.481	-252.23	488.861	-52.5213	-6.07477	-55.3081
-1.73187	-1.39282	0.67627	-0.648499	0.24292	-1.32446	0.00244141	0.00793457	0.0424194	0.00152588	0.00213623	-314.327	-253.816	489.08	-52.7327	-6.27227	-54.9187
-1.73767	-1.38672	0.67627	-0.644836	0.246582	-1.32446	0.00305176	-0.0415039	0.0390625	0.000305176	-0.000305176	-315.71	-252.648	489.084	-52.4135	-6.09709	-54.9966
-1.74133	-1.38885	0.674438	-0.645142	0.245972	-1.32416	0.00274658	0.0170898	0.110779	0.00305176	0.00366211	-316.352	-253.047	487.756	-52.4148	-6.20065	-54.9719
-1.73615	-1.38458	0.673828	-0.644531	0.248108	-1.32813	0.00183105	-0.0219727	0.0201416	-0.000305176	-0.000915527	-315.518	-252.27	487.319	-52.4128	-5.95808	-55.1809
-1.74255	-1.38641	0.673523	-0.644836	0.246582	-1.33087	0.00274658	-0.0088501	0.161743	0.00305176	0.00305176	-316.751	-252.597	487.096	-52.4208	-6.18556	-55.3066
-1.74286	-1.3858	0.675964	-0.645447	0.251465	-1.32263	0.00274658	-0.249023	0.0250244	0	-0.000610352	-316.763	-252.46	488.861	-52.499	-5.7919	-54.9429
-1.73676	-1.38519	0.671082	-0.645752	0.247498	-1.32538	0.00244141	0.00305176	0.119934	0.00305176	0.00244141	-315.565	-252.397	485.325	-52.5417	-6.01108	-55.0454
-1.73737	-1.38947	0.674438	-0.645752	0.246887	-1.3266	0.00244141	-0.181274	0.0598145	-0.000305176	-0.0012207	-315.577	-253.178	487.759	-52.4742	-6.0601	-55.0703
-1.73615	-1.38916	0.671997	-0.645447	0.246887	-1.33057	0.00274658	0.0601196	0.115662	0.00274658	0.00213623	-315.385	-253.142	485.994	-52.4443	-6.04398	-55.2514
-1.73157	-1.38306	0.671082	-0.645447	0.246582	-1.32874	0.00274658	-0.0411987	0.0320435	0	-0.0012207	-314.642	-252.017	485.329	-52.5404	-6.00701	-55.2023
-1.73309	-1.38702	0.674438	-0.647278	0.246887	-1.32813	0.00244141	-0.10437	0.119934	0.0012207	0.000610352	-314.815	-252.738	487.757	-52.687	-5.99484	-55.1471
-1.73767	-1.38885	0.672913	-0.647583	0.248718	-1.33606	0.00213623	-0.166626	0.0897217	0.000305176	-0.000610352	-315.759	-253.084	486.655	-52.6954	-5.92618	-55.5141
-1.73767	-1.38184	0.677185	-0.6427	0.244751	-1.33331	0.00152588	-0.132141	0.0482178	-0.000305176	-0.000610352	-315.975	-251.735	489.753	-52.2498	-6.26929	-55.4451
-1.7395	-1.38611	0.67749	-0.642395	0.249634	-1.32629	0.00305176	-0.0256348	0.0894165	0	-0.000915527	-316.151	-252.52	489.976	-52.1452	-5.88908	-55.1019
-1.7392	-1.37787	0.678101	-0.640869	0.246887	-1.3266	0.00213623	0.00518799	-0.0314331	-0.000610352	-0.000915527	-316.349	-250.971	490.414	-52.1031	-6.13055	-55.1785
-1.73523	-1.39709	0.674133	-0.642395	0.245361	-1.33026	0.00244141	0.0918579	0.0744629	0.000610352	0.000610352	-314.975	-254.616	487.553	-51.9679	-6.13229	-55.173
-1.73523	-1.38824	0.675964	-0.645447	0.246277	-1.32904	0.00244141	-0.038147	-0.00610352	-0.00152588	-0.00213623	-315.226	-252.95	488.866	-52.4591	-6.0797	-55.1876
-1.74042	-1.39008	0.674133	-0.647278	0.250244	-1.32233	0.00213623	-0.062561	0.158386	0.00213623	0.0012207	-316.117	-253.281	487.533	-52.6387	-5.83393	-54.881
-1.74652	-1.38763	0.675659	-0.646973	0.252686	-1.32782	0.00305176	-0.0778198	-0.0595093	-0.00213623	-0.00213623	-317.487	-252.801	488.639	-52.6463	-5.75318	-55.1784
-1.73431	-1.38794	0.673828	-0.643616	0.249634	-1.32568	0.00274658	-0.0506592	0.149231	0.00152588	0.000610352	-315.037	-252.902	487.324	-52.2531	-5.79373	-55.0402
-1.73248	-1.38763	0.673828	-0.641479	0.249634	-1.32904	0.00183105	-0.0769043	-0.038147	-0.0012207	-0.00183105	-314.739	-252.851	487.332	-52.0139	-5.76942	-55.1958
-1.74133	-1.38367	0.672302	-0.644531	0.245972	-1.31866	0.00244141	-0.0558472	0.0973511	0.0012207	0.000305176	-316.445	-252.08	486.204	-52.4266	-6.21056	-54.7589
-1.73431	-1.38824	0.673828	-0.645447	0.247803	-1.3269	0.00244141	-0.0796509	0.0289917	0	-0.000610352	-315.02	-252.962	487.319	-52.4579	-5.93912	-55.0879
-1.73645	-1.38763	0.673218	-0.648193	0.247192	-1.33148	0.00244141	0.0415039	0.090332	0.0012207	0.0012207	-315.49	-252.853	486.871	-52.7835	-6.02688	-55.305
-1.73004	-1.38245	0.674133	-0.646973	0.250244	-1.32874	0.00274658	-0.0552368	0.0256348	0.000305176	0	-314.379	-251.893	487.538	-52.7248	-5.6875	-55.2115
-1.73981	-1.37756	0.67749	-0.6427	0.247803	-1.3205	0.00244141	-0.0344849	0.129089	0.0012207	0.000305176	-316.397	-250.911	489.965	-52.3161	-6.06009	-54.8994
-1.73035	-1.38336	0.67749	-0.638733	0.245972	-1.32935	0.00274658	-0.00732422	0.0650024	0.00213623	0.00183105	-314.468	-252.034	489.986	-51.7685	-6.04444	-55.2373
-1.74316	-1.38062	0.673828	-0.649719	0.244446	-1.32813	0.00213623	-0.0793457	-0.0335693	-0.000915527	-0.00213623	-316.975	-251.51	487.298	-53.072	-6.37601	-55.2175
-1.72943	-1.38702	0.670471	-0.642395	0.245972	-1.33026	0.00274658	0.0134277	0.0900269	0.00244141	0.00213623	-314.13	-252.768	484.898	-52.1273	-6.01363	-55.2371
-1.73401	-1.38855	0.66925	-0.644836	0.24231	-1.3327	0.00244141	0.0622559	-0.0332642	-0.000610352	-0.0012207	-314.976	-253.051	484.005	-52.3837	-6.37997	-55.3382
-1.74591	-1.38184	0.672607	-0.642395	0.245361	-1.32629	0.00244141	-0.0375366	0.0656128	0.00183105	0.00183105	-317.511	-251.725	486.43	-52.2148	-6.35163	-55.1409
-1.74377	-1.3913	0.670471	-0.647888	0.248413	-1.33453	0.00213623	0.114441	0.0631714	0.000915527	0.000305176	-316.86	-253.534	484.884	-52.6921	-6.04413	-55.4373
-1.74347	-1.38214	0.675964	-0.643005	0.245361	-1.32202	0.00213623	0.148315	0.128479	0.00305176	0.00335693	-316.976	-251.768	488.859	-52.2787	-6.30569	-54.936
-1.73553	-1.3913	0.675354	-0.644226	0.246887	-1.33392	0.00274658	0.0973511	-0.00396729	-0.000610352	-0.000610352	-315.259	-253.528	488.432	-52.2716	-6.0329	-55.392
-1.73981	-1.3797	0.675049	-0.644226	0.245667	-1.32263	0.00274658	0.0967407	0.104675	0.00152588	0.00183105	-316.324	-251.33	488.194	-52.4564	-6.22545	-54.9724
-1.73584	-1.39465	0.669556	-0.646362	0.247803	-1.32721	0.00244141	0.105896	0.0405884	0.000610352	0.000305176	-315.103	-254.184	484.226	-52.4595	-5.94476	-55.0497
-1.73401	-1.38062	0.673828	-0.647888	0.248718	-1.3324	0.00244141	0.102539	0.0378418	0.000305176	0.000915527	-315.249	-251.543	487.313	-52.8609	-5.88452	-55.4018
-1.73981	-1.38641	0.672607	-0.638123	0.247192	-1.32263	0.00244141	0.0680542	0.108032	0.0012207	0.000915527	-316.157	-252.593	486.446	-51.65	-6.0901	-54.9273
-1.73584	-1.38611	0.677795	-0.649109	0.249329	-1.32874	0.00274658	0.0915527	0.0415039	0.000305176	0.000915527	-315.407	-252.542	490.184	-52.9127	-5.84656	-55.1958
-1.73523	-1.38672	0.675964	-0.642395	0.248108	-1.33392	0.00244141	0.0976563	0.0592041	0.0012207	0.0012207	-315.363	-252.665	488.876	-52.1357	-5.94496	-55.4338
-1.74774	-1.39404	0.675354	-0.646362	0.249329	-1.33331	0.00274658	0.0424194	0.0747681	0.000305176	-0.000305176	-317.58	-254.004	488.423	-52.4752	-6.03113	-55.3772
-1.73431	-1.38702	0.677795	-0.646057	0.247803	-1.32599	0.00244141	0.0582886	0.100098	0.00244141	0.00244141	-315.058	-252.711	490.19	-52.5479	-5.94192	-55.0578
-1.74042	-1.38489	0.672913	-0.6427	0.248718	-1.32965	0.00183105	0.0994873	-0.0454712	-0.000915527	-0.00152588	-316.385	-252.318	486.66	-52.1999	-5.98339	-55.2636
-1.73431	-1.38611	0.677185	-0.644226	0.249023	-1.32904	0.00244141	0.0149536	0.111084	0.00152588	0.00152588	-315.139	-252.544	489.754	-52.3537	-5.85124	-55.2109
-1.74072	-1.38397	0.671387	-0.647583	0.247498	-1.3266	0.00274658	-0.0201416	0.000915527	-0.000305176	-0.0012207	-316.391	-252.157	485.54	-52.7723	-6.08044	-55.1204
-1.745	-1.38306	0.675049	-0.644226	0.247498	-1.32568	0.00335693	0.0836182	-0.0906372	-0.000915527	-0.00152588	-317.292	-251.945	488.197	-52.4047	-6.1588	-55.1044
-1.73523	-1.38397	0.673218	-0.647278	0.247498	-1.32904	0.00305176	-0.128174	0.0628662	0	-0.00183105	-315.342	-252.167	486.871	-52.7366	-5.99104	-55.2203
-1.74225	-1.38458	0.673828	-0.643311	0.250244	-1.32385	0.00183105	0.0274658	0.0787354	0.00152588	0.0012207	-316.696	-252.244	487.318	-52.274	-5.88643	-55.006
-1.73737	-1.3913	0.674133	-0.643005	0.248718	-1.33087	0.00244141	-0.111084	0.0463867	0.000915527	-0.000305176	-315.599	-253.524	487.549	-52.1315	-5.91476	-55.2604
-1.7392	-1.38824	0.673218	-0.643616	0.248413	-1.32568	0.00244141	0.111694	0.0762939	0.000305176	0	-315.985	-252.946	486.879	-52.2495	-5.97306	-55.0479
-1.74194	-1.38489	0.673828	-0.646057	0.248718	-1.3208	0.00244141	-0.0845337	0.0933838	0.0012207	0.000305176	-316.562	-252.302	487.309	-52.5825	-5.99706	-54.8547
-1.73004	-1.39709	0.673523	-0.646362	0.248413	-1.32477	0.00244141	-0.0595093	0.00518799	-0.000915527	-0.00152588	-313.869	-254.636	487.103	-52.4187	-5.78969	-54.9057
-1.74744	-1.38611	0.674133	-0.644531	0.249939	-1.32874	0.00152588	-0.128784	0.128784	0.000610352	0	-317.723	-252.518	487.537	-52.3918	-5.99716	-55.2316
-1.74286	-1.38947	0.673523	-0.647278	0.245972	-1.32355	0.00244141	-0.19928	0.0479126	-0.000610352	-0.00244141	-316.609	-253.163	487.087	-52.6494	-6.22133	-54.9394
-1.74408	-1.38519	0.674744	-0.646362	0.245361	-1.31622	0.00274658	-0.010376	0.115051	0.00152588	0.00244141	-316.905	-252.342	487.966	-52.6122	-6.29762	-54.6394
-1.72607	-1.39282	0.668945	-0.644531	0.246887	-1.33728	0.00213623	-0.109558	0.0350952	-0.0012207	-0.00244141	-313.352	-253.885	483.798	-52.2788	-5.87071	-55.5037
-1.73676	-1.38214	0.674744	-0.645142	0.248718	-1.32355	0.00274658	0.0332642	0.0952148	0.000915527	0.000610352	-315.663	-251.801	487.977	-52.5212	-5.92145	-54.9918
-1.73798	-1.38763	0.678101	-0.645752	0.252686	-1.32385	0.00213623	-0.248108	-0.0402832	-0.0012207	-0.000915527	-315.767	-252.809	490.412	-52.5037	-5.60759	-54.9752
-1.73767	-1.38702	0.674133	-0.646973	0.248413	-1.32538	0.00213623	-0.0726318	0.11261	0.000610352	0	-315.697	-252.721	487.534	-52.6527	-5.94689	-55.0359
-1.73584	-1.38245	0.672302	-0.644226	0.25116	-1.32629	0.00305176	-0.125122	0.0241089	0.000610352	0.00183105	-315.515	-251.877	486.215	-52.4114	-5.71196	-55.1184
-1.74133	-1.38428	0.670166	-0.64209	0.25177	-1.32446	0.00274658	-0.00762939	0.0634766	0.0012207	0.000305176	-316.534	-252.21	484.671	-52.1385	-5.75038	-55.0362
-1.74194	-1.38611	0.677795	-0.644226	0.248718	-1.32355	0.00274658	-0.0811768	0.0619507	0.000915527	0.000915527	-316.585	-252.509	490.189	-52.3548	-5.99915	-54.9774
-1.73828	-1.39191	0.672302	-0.647278	0.249023	-1.32446	0.00274658	-0.0192261	0.0991821	0.00183105	0.00152588	-315.649	-253.644	486.21	-52.6089	-5.8925	-54.9551
-1.7392	-1.38336	0.672913	-0.645447	0.252686	-1.32507	0.00183105	-0.0759888	0.0646973	0.00152588	0.00213623	-316.138	-252.035	486.653	-52.5371	-5.64071	-55.0658
-1.73706	-1.39099	0.671692	-0.647583	0.247803	-1.33087	0.00274658	-0.072937	0.088501	0.000915527	0.000610352	-315.501	-253.487	485.77	-52.6595	-5.97827	-55.2522
-1.74011	-1.37665	0.679016	-0.641479	0.248413	-1.32996	0.00244141	0.0436401	0.142517	0.00335693	0.00427246	-316.615	-250.739	491.078	-52.1937	-6.02941	-55.3494
-1.73767	-1.38824	0.673828	-0.64209	0.250854	-1.32141	0.00244141	-0.0363159	0.124817	0.00213623	0.00183105	-315.659	-252.941	487.325	-52.0737	-5.74896	-54.8538
-1.73859	-1.3855	0.675354	-0.644531	0.244141	-1.32263	0.00213623	-0.00274658	0.128479	0.00244141	0.00274658	-315.893	-252.419	488.418	-52.3979	-6.31073	-54.9187
-1.73645	-1.39038	0.673218	-0.644226	0.25177	-1.32294	0.00244141	0.176392	0.0457764	0.0012207	0.000915527	-315.356	-253.353	486.881	-52.2836	-5.64751	-54.9025
-1.73828	-1.39435	0.673218	-0.645142	0.247803	-1.32416	0.00244141	0.108948	0.090332	0.00274658	0.00244141	-315.582	-254.093	486.878	-52.3254	-5.98607	-54.9221
-1.74255	-1.38794	0.672913	-0.645142	0.245056	-1.33026	0.00213623	0.0701904	0.00732422	0.000610352	0.000305176	-316.683	-252.886	486.652	-52.431	-6.30283	-55.2618
-1.7337	-1.3913	0.670776	-0.641479	0.245056	-1.33453	0.00274658	0.103149	0.101013	0.00244141	0.00244141	-314.896	-253.556	485.123	-51.9562	-6.15208	-55.4113
-1.73553	-1.39343	0.67627	-0.643311	0.244141	-1.32874	0.00244141	0.0570679	0.0100708	0.000610352	0.000610352	-315.127	-253.916	489.094	-52.1315	-6.24403	-55.1308
-1.73309	-1.38428	0.675964	-0.646667	0.247803	-1.32782	0.00244141	-0.0393677	-0.00823975	-0.0012207	-0.00213623	-314.912	-252.214	488.862	-52.6615	-5.92984	-55.1592
-1.73737	-1.38794	0.67627	-0.643616	0.246582	-1.33636	0.00152588	0.027771	0.067749	0.00183105	0.00183105	-315.761	-252.889	489.094	-52.2569	-6.10107	-55.538
-1.73981	-1.39923	0.670166	-0.641479	0.245361	-1.32538	0.00213623	0.135498	-0.0210571	-0.000305176	-0.000305176	-315.748	-255.016	484.678	-51.8283	-6.19883	-54.9402
-1.74103	-1.38794	0.675354	-0.642395	0.247498	-1.32233	0.00244141	0.0460815	0.0942993	0.0012207	0.000610352	-316.33	-252.865	488.425	-52.115	-6.0771	-54.9014
-1.73492	-1.38763	0.673218	-0.643616	0.245361	-1.33087	0.00244141	0.0268555	0.0241089	0	-0.000915527	-315.204	-252.851	486.881	-52.2593	-6.15317	-55.2747
-1.74286	-1.3855	0.675964	-0.644836	0.247498	-1.32629	0.00274658	0.0799561	0.106812	0.00244141	0.00183105	-316.8	-252.406	488.861	-52.435	-6.11593	-55.107
-1.74194	-1.38367	0.675964	-0.644226	0.249329	-1.32355	0.00274658	0.0088501	0.032959	-0.000305176	-0.00183105	-316.657	-252.062	488.862	-52.3936	-5.95665	-54.997
-1.73645	-1.38611	0.671692	-0.646973	0.245972	-1.32813	0.00305176	-0.027771	0.152588	0.00213623	0.000915527	-315.494	-252.57	485.766	-52.6673	-6.12733	-55.1599
-1.74347	-1.37848	0.677185	-0.642395	0.25116	-1.31805	0.00213623	0.0476074	0.0222778	0	-0.000915527	-317.083	-251.07	489.744	-52.2669	-5.84716	-54.7964
-1.74011	-1.38519	0.671082	-0.64209	0.248108	-1.32629	0.00213623	-0.00762939	0.128479	0.0012207	0	-316.27	-252.382	485.333	-52.124	-6.02361	-55.103
-1.74469	-1.38397	0.673828	-0.641174	0.246887	-1.33148	0.00244141	0.0546265	0.0662231	0.000915527	0	-317.285	-252.127	487.323	-52.0419	-6.20884	-55.3661
-1.74042	-1.38947	0.672913	-0.650024	0.250854	-1.32782	0.00244141	-0.0842285	0.0891113	0.0012207	-0.000305176	-316.18	-253.184	486.646	-52.9637	-5.78831	-55.1368
-1.73981	-1.38428	0.676575	-0.647278	0.249023	-1.31927	0.00244141	0.174561	0.109558	0.00213623	0.00183105	-316.144	-252.18	489.295	-52.7314	-5.93607	-54.7845
-1.73492	-1.38611	0.672607	-0.645447	0.248718	-1.32446	0.00244141	-0.101013	0.085144	0	-0.00244141	-315.178	-252.564	486.433	-52.4916	-5.87932	-54.9949
-1.74225	-1.3858	0.673218	-0.646667	0.250244	-1.32935	0.00244141	0.275574	0.0946045	0.00274658	0.00335693	-316.696	-252.487	486.872	-52.6395	-5.88407	-55.2454
-1.73889	-1.38428	0.675964	-0.645752	0.248718	-1.33362	0.00213623	-0.137329	0.0283813	-0.000610352	-0.00274658	-316.139	-252.2	488.865	-52.5598	-5.96032	-55.4464
-1.74164	-1.38336	0.671082	-0.6427	0.244446	-1.32477	0.00213623	0.211487	0.135498	0.00274658	0.00213623	-316.587	-252.032	485.326	-52.2234	-6.34686	-55.0427
-1.74377	-1.38275	0.673828	-0.643921	0.249634	-1.32813	0.00305176	-0.230713	-0.00518799	-0.000305176	-0.000915527	-317.097	-251.901	487.317	-52.3746	-5.96973	-55.2205
-1.73706	-1.39526	0.671082	-0.646973	0.24292	-1.32721	0.00152588	0.174255	0.153809	0.00244141	0.00274658	-315.301	-254.286	485.326	-52.5202	-6.35581	-55.038
-1.7334	-1.38184	0.675354	-0.644836	0.250854	-1.32294	0.00213623	-0.0982666	0.010376	-0.000610352	-0.0012207	-315.017	-251.751	488.422	-52.4901	-5.69396	-54.9624
-1.73645	-1.39191	0.675659	-0.643005	0.246582	-1.32813	0.00274658	0.100708	0.148621	0.00244141	0.00274658	-315.361	-253.629	488.652	-52.1211	-6.06714	-55.1225
-1.74011	-1.38184	0.672302	-0.644531	0.248718	-1.3205	0.00244141	0.000305176	0.0753784	0	-0.000305176	-316.296	-251.743	486.207	-52.4561	-5.97612	-54.8611
-1.73615	-1.39557	0.671692	-0.644836	0.249023	-1.32904	0.00244141	0.0662231	0.13031	0.0012207	0.0012207	-315.182	-254.343	485.779	-52.2711	-5.85308	-55.1341
-1.74103	-1.38702	0.675049	-0.648499	0.249939	-1.3269	0.00274658	0.0720215	0.0698853	0.00152588	0.00213623	-316.38	-252.709	488.193	-52.8288	-5.88056	-55.1177
-1.73798	-1.38184	0.674744	-0.645142	0.247498	-1.3266	0.00244141	0.0350952	0.0827026	0.000915527	0	-315.944	-251.743	487.977	-52.5271	-6.04389	-55.1361
-1.73676	-1.39343	0.673828	-0.643311	0.250549	-1.3205	0.00305176	-0.101929	0.067749	0.000915527	0.000915527	-315.295	-253.917	487.325	-52.1295	-5.74097	-54.7647
-1.7334	-1.38916	0.675659	-0.647888	0.246887	-1.32355	0.00305176	0.098877	0.0750732	0.0012207	0.000915527	-314.755	-253.126	488.638	-52.7218	-5.98913	-54.919
-1.73096	-1.38763	0.674744	-0.642395	0.249329	-1.32721	0.00213623	-0.119629	0.11261	0.00152588	0.00183105	-314.411	-252.85	487.992	-52.1179	-5.7657	-55.1058
-1.7395	-1.38153	0.679321	-0.644531	0.250549	-1.32874	0.00366211	0.1828	0.020752	0	0	-316.319	-251.657	491.296	-52.4639	-5.82878	-55.2526
-1.73157	-1.38794	0.671082	-0.645142	0.248108	-1.32141	0.00305176	0.0561523	0.0872803	0.00244141	0.00274658	-314.414	-252.923	485.329	-52.4254	-5.86382	-54.8276
-1.73523	-1.38519	0.675049	-0.644836	0.248108	-1.32507	0.00244141	0.121765	0.0106812	0.000305176	0.000305176	-315.285	-252.378	488.202	-52.4372	-5.93797	-55.0328
-1.74225	-1.38458	0.671082	-0.648804	0.244446	-1.32141	0.00213623	-0.0231934	0.0930786	0.00244141	0.00274658	-316.587	-252.264	485.311	-52.9013	-6.3434	-54.8713
-1.73981	-1.37268	0.674133	-0.644226	0.250244	-1.32568	0.00213623	0.121155	0.0167847	0.000915527	0.000915527	-316.599	-250.023	487.532	-52.5696	-5.88011	-55.1795
-1.73737	-1.38214	0.672302	-0.646362	0.249634	-1.32355	0.00244141	0.0759888	0.062561	0.0012207	0.0012207	-315.771	-251.815	486.206	-52.6605	-5.85615	-54.9919
-1.7334	-1.38306	0.671997	-0.646362	0.248413	-1.33209	0.00183105	0.0521851	0.0125122	0	-0.000610352	-315.051	-252.011	485.992	-52.6466	-5.89288	-55.3661
-1.73981	-1.39069	0.672607	-0.64209	0.25116	-1.33392	0.00213623	0.0991821	0.0598145	0.0012207	0.0012207	-316.15	-253.412	486.448	-52.0377	-5.76488	-55.4184
-1.74713	-1.38824	0.671387	-0.646057	0.250549	-1.32751	0.00274658	0.0372314	0.0344849	0	0.000305176	-317.564	-252.935	485.545	-52.5311	-5.93331	-55.1542
-1.73279	-1.38733	0.675354	-0.643921	0.248718	-1.32996	0.00213623	0.0759888	0.085144	0.00152588	0.00183105	-314.804	-252.789	488.431	-52.2986	-5.84742	-55.2375
-1.7392	-1.38641	0.669861	-0.646362	0.245361	-1.32538	0.00183105	0.0445557	0.0256348	0.000915527	0.000915527	-315.99	-252.625	484.438	-52.5924	-6.21948	-55.0358
-1.74011	-1.38336	0.672913	-0.643311	0.248108	-1.32904	0.00213623	0.109558	0.0656128	0.000305176	0.000915527	-316.357	-252.033	486.657	-52.294	-6.03042	-55.2447
-1.74103	-1.38672	0.675354	-0.644531	0.248108	-1.32446	0.00213623	-0.0366211	0.0900269	0.00152588	0.000915527	-316.381	-252.642	488.421	-52.3794	-6.03104	-55.0087
-1.73157	-1.38489	0.674744	-0.645142	0.249634	-1.32599	0.00183105	0.0564575	0.0708008	0.000610352	0.000305176	-314.585	-252.336	487.983	-52.4761	-5.75496	-55.0703
-1.73492	-1.3913	0.669556	-0.647583	0.244141	-1.33087	0.00305176	0.00579834	0.117493	0.000915527	0.000305176	-315.041	-253.563	484.221	-52.6536	-6.23545	-55.2343
-1.73798	-1.38916	0.672607	-0.643921	0.250549	-1.33301	0.00244141	0.0161743	0.0915527	0.000915527	0.000305176	-315.808	-253.134	486.443	-52.2709	-5.78452	-55.3797
-1.74164	-1.38824	0.675049	-0.647278	0.247498	-1.32324	0.00183105	0.00366211	0.0762939	0.0012207	0.000915527	-316.416	-252.93	488.193	-52.6689	-6.08163	-54.9364
-1.74042	-1.38672	0.672913	-0.644226	0.243225	-1.31927	0.00274658	0.0271606	0.0686646	0	-0.000305176	-316.166	-252.651	486.648	-52.3427	-6.40834	-54.7549
-1.74133	-1.3858	0.676575	-0.646057	0.246887	-1.32507	0.00244141	0.0238037	0.139465	0.00213623	0.0012207	-316.464	-252.465	489.3	-52.5691	-6.13603	-55.0415
-1.74072	-1.38916	0.671692	-0.647583	0.245972	-1.32782	0.00183105	0.0558472	0.0253296	0	-0.000610352	-316.237	-253.129	485.764	-52.6893	-6.18951	-55.1318
-1.74011	-1.38336	0.674133	-0.646362	0.247498	-1.32507	0.00244141	0.0344849	0.109253	0.00152588	0.000915527	-316.29	-252.026	487.531	-52.6424	-6.07249	-55.0569
-1.74438	-1.38641	0.673218	-0.644836	0.248413	-1.31927	0.00213623	0.108032	0.0814819	0.00152588	0.000915527	-316.984	-252.58	486.869	-52.4186	-6.05817	-54.7788
-1.73798	-1.38153	0.67627	-0.646667	0.248718	-1.32294	0.00213623	-0.0540161	0.0338745	0.000305176	-0.000610352	-315.912	-251.676	489.077	-52.706	-5.94173	-54.9711
-1.73737	-1.38672	0.671692	-0.648193	0.249329	-1.33606	0.00274658	0.0115967	0.0888062	0.0012207	0.000915527	-315.759	-252.692	485.769	-52.7992	-5.8771	-55.5301
-1.73645	-1.37573	0.67749	-0.645752	0.245056	-1.3208	0.00183105	-0.0811768	0.0326538	0.000305176	-0.000305176	-315.757	-250.584	489.957	-52.6937	-6.22643	-54.9093
-1.73615	-1.3858	0.674438	-0.643005	0.247803	-1.33698	0.00244141	-0.0222778	0.0671387	0.0012207	0.00152588	-315.597	-252.503	487.77	-52.2209	-5.98935	-55.5822
-1.73828	-1.38153	0.671997	-0.646362	0.249634	-1.32996	0.00274658	0.0460815	0.0952148	0.00152588	0.000915527	-316.045	-251.706	485.988	-52.672	-5.87926	-55.2955
-1.74011	-1.38336	0.671387	-0.646973	0.250549	-1.33362	0.00274658	0.0985718	0.169983	0.00274658	0.00244141	-316.392	-252.052	485.547	-52.7137	-5.83382	-55.4558
-1.73523	-1.39374	0.675354	-0.647888	0.250244	-1.33179	0.00244141	-0.0643921	-0.00274658	-0.000610352	-0.00152588	-315.089	-253.989	488.426	-52.6506	-5.7446	-55.2751
-1.7337	-1.38885	0.675354	-0.641785	0.250549	-1.32904	0.00213623	-0.0262451	0.144958	0.0012207	0.000915527	-314.951	-253.068	488.437	-52.0298	-5.71284	-55.192
-1.73981	-1.3855	0.675049	-0.645447	0.250244	-1.32843	0.00213623	-0.160522	0.0234985	-0.000305176	-0.00152588	-316.228	-252.425	488.201	-52.5042	-5.84482	-55.2019
-1.73767	-1.38763	0.675659	-0.6427	0.246582	-1.32568	0.00305176	-0.0335693	0.0668335	0.000610352	0.000305176	-315.709	-252.822	488.648	-52.1546	-6.09796	-55.0479
-1.73615	-1.38977	0.673828	-0.65155	0.248718	-1.32721	0.00213623	-0.0805664	0.0823975	0.000610352	0	-315.299	-253.251	487.306	-53.1322	-5.88516	-55.0887
-1.7395	-1.3858	0.674133	-0.646057	0.245972	-1.32294	0.00244141	0.000915527	0.0952148	0.000915527	0	-316.063	-252.482	487.531	-52.5676	-6.17628	-54.9338
-1.74042	-1.3916	0.66925	-0.65094	0.25177	-1.33148	0.00244141	-0.117493	0.0613403	0.000610352	0.000610352	-316.141	-253.61	483.995	-53.0343	-5.71016	-55.2868
-1.73889	-1.38794	0.676575	-0.647583	0.248108	-1.32538	0.00183105	-0.0326538	0.0918579	0.000305176	0.000305176	-315.914	-252.876	489.3	-52.7087	-5.98919	-55.0323
-1.74591	-1.38702	0.675049	-0.646057	0.249939	-1.32904	0.00213623	-0.140686	0.0961304	0.0012207	0.0012207	-317.389	-252.692	488.198	-52.5514	-5.96758	-55.2329
-1.73981	-1.38733	0.674438	-0.643311	0.250244	-1.32813	0.00213623	0.0994873	-0.0234985	-0.000610352	-0.000610352	-316.18	-252.768	487.765	-52.2303	-5.84164	-55.1752
-1.73981	-1.38885	0.672913	-0.646362	0.247498	-1.32446	0.00244141	-0.0268555	0.0866699	0.0012207	0.000610352	-316.047	-253.062	486.65	-52.5537	-6.05081	-54.9824
-1.73676	-1.38489	0.674133	-0.64209	0.246582	-1.33179	0.00274658	0.00457764	-0.0271606	-0.000610352	-0.000610352	-315.683	-252.324	487.547	-52.1298	-6.09652	-55.3496
-1.74011	-1.39282	0.674438	-0.646667	0.250854	-1.32355	0.00244141	0.0183105	0.090332	0.00213623	0.00152588	-315.995	-253.796	487.759	-52.525	-5.77379	-54.9168
-1.73645	-1.38947	0.671692	-0.645447	0.249023	-1.32965	0.00213623	0.0219727	0.012207	-0.000305176	-0.000305176	-315.435	-253.199	485.774	-52.4392	-5.87554	-55.2118
-1.74133	-1.38794	0.674133	-0.643616	0.244141	-1.32935	0.00213623	0.00579834	0.136414	0.00274658	0.00305176	-316.442	-252.88	487.54	-52.2561	-6.35708	-55.2172
-1.73584	-1.38794	0.677795	-0.644226	0.247803	-1.32721	0.00274658	0.0537109	-0.0390625	0.000610352	0.000915527	-315.359	-252.877	490.195	-52.3244	-5.96825	-55.1134
-1.74622	-1.38153	0.674438	-0.643616	0.25116	-1.32507	0.00244141	0.125122	0.0650024	0.00152588	0.00213623	-317.595	-251.657	487.757	-52.3594	-5.88924	-55.1
-1.74042	-1.38184	0.672302	-0.643005	0.245972	-1.33148	0.00244141	-0.0964355	0.0888062	0.00152588	0.000305176	-316.483	-251.752	486.214	-52.2842	-6.21421	-55.3662
-1.73676	-1.38947	0.674438	-0.644226	0.248413	-1.32172	0.00213623	0.146484	0.0418091	0.00152588	0.00183105	-315.418	-253.172	487.761	-52.2983	-5.92431	-54.848
-1.73431	-1.38824	0.671692	-0.642395	0.246887	-1.32935	0.00274658	0.126953	0.0546265	0.0012207	0.00152588	-315.057	-252.973	485.78	-52.1091	-6.0181	-55.2011
-1.74103	-1.38641	0.674133	-0.648499	0.244751	-1.3269	0.00244141	0.0808716	0.0494385	0.0012207	0.000610352	-316.369	-252.599	487.526	-52.8384	-6.29927	-55.1107
-1.73309	-1.38	0.675964	-0.646973	0.245056	-1.32629	0.00213623	0.0827026	0.0753784	0.00244141	0.00335693	-315.01	-251.412	488.856	-52.7647	-6.16112	-55.1169
-1.73645	-1.38916	0.671997	-0.646057	0.245972	-1.33423	0.00152588	0.113831	0.027771	0.000610352	-0.000305176	-315.479	-253.146	485.994	-52.515	-6.12546	-55.4189
-1.73645	-1.38153	0.67627	-0.646057	0.249023	-1.31775	0.00213623	0.124817	0.114746	0.00274658	0.00335693	-315.555	-251.674	489.077	-52.6345	-5.88734	-54.7284
-1.74347	-1.39069	0.674133	-0.646057	0.245972	-1.3269	0.00274658	0.0396729	-0.0531006	-0.000305176	0	-316.743	-253.389	487.534	-52.4913	-6.23282	-55.0885
-1.74072	-1.38672	0.675354	-0.646057	0.246277	-1.32355	0.00244141	0.000610352	0.0213623	-0.000305176	-0.000915527	-316.289	-252.644	488.416	-52.5536	-6.17051	-54.9595
-1.73584	-1.38947	0.672607	-0.645142	0.249023	-1.32935	0.00274658	0.0549316	0.0393677	0.000305176	0.000305176	-315.316	-253.195	486.438	-52.4042	-5.86553	-55.1971
-1.73737	-1.38824	0.677185	-0.646362	0.247498	-1.33087	0.00183105	-0.267334	0.0231934	-0.000610352	-0.00183105	-315.675	-252.939	489.749	-52.5651	-6.01843	-55.2806
-1.73309	-1.38153	0.672913	-0.645752	0.252686	-1.3269	0.00274658	0.0631714	0.0454712	0.000305176	-0.000305176	-315.007	-251.714	486.655	-52.6001	-5.5446	-55.1483
-1.73401	-1.38214	0.675964	-0.642395	0.250244	-1.3266	0.00274658	0.0234985	0.109863	0.00183105	0.00183105	-315.188	-251.804	488.872	-52.2071	-5.75885	-55.1333
-1.73828	-1.38397	0.675049	-0.646973	0.247192	-1.315	0.00244141	0.0689697	0.0622559	0.00152588	0.000610352	-315.788	-252.131	488.188	-52.6997	-6.0545	-54.5804
-1.73218	-1.38733	0.66925	-0.646057	0.247803	-1.3205	0.00183105	-0.0280762	0.0631714	0.000610352	0.000305176	-314.527	-252.817	484	-52.5395	-5.89805	-54.7886
-1.74011	-1.38214	0.675354	-0.647278	0.244446	-1.32965	0.00183105	0.0872803	0.131531	0.00213623	0.00213623	-316.365	-251.796	488.412	-52.768	-6.32489	-55.2718
-1.73767	-1.38275	0.671997	-0.649109	0.248413	-1.32172	0.00213623	-0.0366211	0.027771	0.000305176	0	-315.763	-251.932	485.977	-52.9645	-5.95272	-54.8966
-1.74164	-1.38763	0.671082	-0.648499	0.25177	-1.32446	0.00244141	0.0137329	0.126953	0.00152588	0.00183105	-316.448	-252.841	485.32	-52.8178	-5.73868	-55.0022
-1.74164	-1.39099	0.677795	-0.640869	0.248718	-1.33545	0.00213623	0.00305176	0.0668335	0.000610352	0	-316.537	-253.434	490.206	-51.895	-5.99513	-55.492
-1.73187	-1.37756	0.675049	-0.650024	0.246277	-1.32843	0.00152588	-0.00640869	0.119629	0.00213623	0.00152588	-314.851	-250.97	488.187	-53.153	-6.04767	-55.2301
-1.73218	-1.37848	0.672302	-0.646362	0.248413	-1.3269	0.00183105	-0.0363159	0.00518799	-0.000610352	-0.000305176	-314.891	-251.149	486.208	-52.7186	-5.88062	-55.1601
-1.73828	-1.38123	0.671997	-0.647278	0.245972	-1.32751	0.00274658	-0.0231934	0.150757	0.00274658	0.0012207	-316	-251.647	485.982	-52.7811	-6.17125	-55.176
-1.73676	-1.38519	0.675659	-0.646362	0.244751	-1.32416	0.00213623	-0.234375	-0.0372314	-0.000610352	-0.000915527	-315.55	-252.37	488.636	-52.6121	-6.23109	-54.9859
-1.74042	-1.38123	0.674133	-0.644836	0.245056	-1.32782	0.00183105	-0.0369263	0.121765	0.00152588	0.000610352	-316.448	-251.625	487.533	-52.5029	-6.28441	-55.1988
-1.74072	-1.38428	0.672913	-0.645142	0.246582	-1.3269	0.00213623	-0.296021	0.0289917	-0.000305176	-0.000610352	-316.403	-252.202	486.65	-52.4885	-6.15663	-55.1345
-1.73828	-1.3855	0.671692	-0.647583	0.246277	-1.33118	0.00335693	-0.124512	0.106506	0.00152588	0.000305176	-315.909	-252.454	485.765	-52.7482	-6.13751	-55.3108
-1.73706	-1.38458	0.674438	-0.643616	0.245361	-1.32263	0.00244141	-0.317078	0.0299072	-0.000305176	-0.000915527	-315.629	-252.256	487.758	-52.3073	-6.19037	-54.925
-1.73706	-1.37909	0.675354	-0.645447	0.247498	-1.33026	0.00244141	-0.101318	0.0997925	0.000915527	0.000610352	-315.892	-251.233	488.419	-52.6068	-6.03956	-55.3254
-1.74347	-1.37909	0.674438	-0.647278	0.251465	-1.32568	0.00244141	-0.135498	0.0549316	0.000915527	0	-317.11	-251.215	487.748	-52.8169	-5.82178	-55.1365
-1.73309	-1.38885	0.671387	-0.64209	0.247803	-1.32904	0.00213623	0.0241089	0.0552368	-0.000305176	-0.000915527	-314.799	-253.092	485.561	-52.0639	-5.9222	-55.1809
-1.73889	-1.37939	0.675049	-0.643921	0.248108	-1.32782	0.00244141	-0.273132	0.126038	0.000915527	0.000305176	-316.229	-251.281	488.2	-52.4273	-6.01983	-55.218
-1.74164	-1.38397	0.671082	-0.643005	0.246582	-1.32629	0.00183105	-0.153198	0.0476074	0.000305176	0.000610352	-316.595	-252.149	485.328	-52.2488	-6.17442	-55.1125
-1.7392	-1.38245	0.677185	-0.642395	0.246582	-1.32324	0.00213623	-0.0942993	0.110168	0.000915527	0.000305176	-316.151	-251.833	489.749	-52.2032	-6.13687	-54.9828
-1.73615	-1.38062	0.677185	-0.640259	0.248718	-1.32813	0.00244141	-0.0891113	0.0448608	0.000305176	0.000305176	-315.688	-251.502	489.758	-51.9885	-5.92604	-55.2225
-1.73431	-1.38519	0.670166	-0.647278	0.245667	-1.33301	0.00213623	0.101318	0.0894165	0.00213623	0.00183105	-315.148	-252.42	484.663	-52.7172	-6.12243	-55.3851
-1.73248	-1.38062	0.675659	-0.646057	0.247498	-1.32721	0.00274658	0.0231934	-0.0106812	0	-0.000305176	-314.899	-251.53	488.64	-52.6502	-5.95464	-55.1589
-1.7395	-1.38214	0.672607	-0.643921	0.249939	-1.32721	0.00183105	0.129089	0.0842285	0.00213623	0.0012207	-316.257	-251.807	486.434	-52.3828	-5.8739	-55.1712
-1.73828	-1.38672	0.675964	-0.649719	0.249939	-1.32416	0.00244141	-0.0405884	0.017395	0.000915527	0.00183105	-315.809	-252.654	488.853	-52.972	-5.83141	-54.9847
-1.74225	-1.38519	0.673523	-0.646362	0.249939	-1.32904	0.00183105	0.137939	0.0732422	0.00152588	0.000915527	-316.713	-252.37	487.093	-52.6144	-5.91049	-55.2362
-1.74255	-1.37329	0.677185	-0.641785	0.248108	-1.31836	0.00183105	0.0946045	0.0576782	0.00152588	0.00183105	-317.055	-250.1	489.741	-52.2803	-6.09298	-54.8443
-1.73798	-1.38977	0.677185	-0.648193	0.247803	-1.32538	0.00244141	-0.0131226	0.0704956	0.00152588	0.000915527	-315.672	-253.219	489.742	-52.7489	-5.99251	-55.014
-1.73767	-1.38672	0.677795	-0.645142	0.250244	-1.32446	0.00244141	0.202026	0.0762939	0.00152588	0.00213623	-315.733	-252.64	490.191	-52.4486	-5.8026	-55.0053
-1.74225	-1.38184	0.672913	-0.644531	0.247498	-1.32507	0.00244141	0.0488281	0.0650024	0.000610352	0	-316.769	-251.737	486.649	-52.4579	-6.11467	-55.0765
-1.74469	-1.38947	0.673218	-0.645142	0.247498	-1.32385	0.00183105	0.177307	0.113831	0.00274658	0.00244141	-316.997	-253.157	486.872	-52.4056	-6.13215	-54.9643
-1.73584	-1.3797	0.675964	-0.643311	0.249634	-1.3205	0.00274658	0.106812	0.0466919	-0.000305176	-0.000915527	-315.545	-251.334	488.863	-52.3502	-5.83893	-54.8732
-1.73737	-1.38947	0.671997	-0.645447	0.247803	-1.32965	0.00366211	0.19928	0.150146	0.00213623	0.00183105	-315.611	-253.194	485.994	-52.4395	-5.98917	-55.2119
-1.74591	-1.37634	0.678711	-0.643005	0.247498	-1.32233	0.00183105	0.10498	0.0875854	0.000610352	0.000305176	-317.665	-250.658	490.845	-52.373	-6.19247	-55.0105
-1.74194	-1.38336	0.671692	-0.645447	0.247498	-1.32813	0.00244141	0.1297	0.115662	0.0012207	0.000610352	-316.686	-252.036	485.766	-52.5385	-6.1067	-55.2023
-1.73889	-1.37909	0.676575	-0.649109	0.247803	-1.32233	0.00183105	0.0595093	0.0241089	-0.000610352	-0.000610352	-316.141	-251.216	489.289	-53.0246	-6.0344	-54.9602
-1.73401	-1.3974	0.672913	-0.645447	0.246277	-1.33057	0.000915527	0.11261	0.105896	0.00183105	0.000915527	-314.706	-254.688	486.663	-52.3115	-6.03374	-55.1783
-1.74347	-1.38794	0.672302	-0.643616	0.248718	-1.32874	0.00213623	0.0360107	0.0131226	-0.000915527	-0.00152588	-316.874	-252.883	486.215	-52.2562	-6.02397	-55.2031
-1.74713	-1.37939	0.673523	-0.647583	0.249634	-1.32538	0.00244141	0.0192261	0.0686646	0.000305176	0	-317.806	-251.265	487.082	-52.8477	-6.02893	-55.1248
-1.74408	-1.38336	0.674744	-0.644531	0.247498	-1.3205	0.00244141	0.0924683	0.111389	0.00152588	0.00152588	-317.037	-252.002	487.973	-52.4332	-6.13722	-54.8588
-1.74347	-1.38306	0.675659	-0.642395	0.245667	-1.32721	0.00213623	-0.0375366	0.0369263	0	-0.000305176	-317.014	-251.946	488.643	-52.1953	-6.28405	-55.1698
-1.7337	-1.38458	0.673523	-0.646973	0.243225	-1.33423	0.00213623	0.100708	0.133972	0.00244141	0.00152588	-315.063	-252.29	487.093	-52.6928	-6.31246	-55.4427
-1.74561	-1.38672	0.669861	-0.644836	0.246277	-1.3266	0.00244141	0.0369263	0.0653076	0.0012207	0.00152588	-317.279	-252.66	484.44	-52.4151	-6.25576	-55.1112
-1.73676	-1.39069	0.673218	-0.646057	0.245972	-1.32629	0.00213623	-0.100708	0.111389	0.00152588	0	-315.403	-253.415	486.875	-52.489	-6.11905	-55.0413
-1.74103	-1.39008	0.679016	-0.644226	0.248718	-1.3266	0.00244141	-0.0601196	0.163269	0.00305176	0.00274658	-316.321	-253.252	491.078	-52.2917	-5.97553	-55.0849
-1.73431	-1.38336	0.675049	-0.644836	0.24353	-1.32843	0.00213623	-0.143738	0.131226	0.00183105	0.000610352	-315.176	-252.041	488.2	-52.4672	-6.29904	-55.1906
-1.73798	-1.38031	0.678406	-0.647888	0.249634	-1.32385	0.00244141	-0.0442505	0.072937	0.000305176	0.000915527	-315.965	-251.438	490.621	-52.8658	-5.87152	-55.0254
-1.74286	-1.38824	0.671997	-0.647278	0.243835	-1.32324	0.00152588	0.0201416	0.13031	0.00152588	0.00152588	-316.626	-252.943	485.98	-52.6687	-6.39597	-54.9294
-1.74133	-1.38214	0.675049	-0.647278	0.246277	-1.32996	0.00213623	-0.0234985	0.115356	0.000915527	0.000305176	-316.618	-251.794	488.192	-52.7684	-6.19842	-55.2929
-1.74225	-1.38245	0.675964	-0.647888	0.247192	-1.32721	0.00213623	-0.101318	0.0927734	0.0012207	0.0012207	-316.761	-251.841	488.853	-52.8331	-6.13625	-55.1678
-1.7334	-1.38794	0.673523	-0.647278	0.248108	-1.32813	0.00244141	-0.140686	0.11261	0.000915527	-0.000610352	-314.85	-252.914	487.095	-52.6722	-5.899	-55.1424
-1.7392	-1.36871	0.674438	-0.645447	0.243835	-1.32782	0.00213623	-0.1297	0.0738525	0.000915527	0.00152588	-316.586	-249.284	487.744	-52.7734	-6.39716	-55.2937
-1.73737	-1.38489	0.66803	-0.647278	0.247498	-1.32965	0.00244141	-0.0582886	0.0894165	0.000305176	-0.000915527	-315.723	-252.361	483.113	-52.7218	-6.0238	-55.2428
-1.74103	-1.38855	0.671692	-0.645447	0.245972	-1.32416	0.00213623	-0.0747681	0.0137329	-0.000610352	-0.000305176	-316.288	-253.006	485.766	-52.454	-6.19543	-54.971
-1.73981	-1.38428	0.675354	-0.644531	0.245667	-1.32629	0.00274658	-0.0640869	0.085144	0.000915527	0.000610352	-316.224	-252.19	488.419	-52.4187	-6.21552	-55.1046
-1.74377	-1.3797	0.675049	-0.646667	0.248108	-1.31866	0.00213623	-0.0726318	-0.00854492	-0.000305176	-0.000305176	-317.058	-251.316	488.186	-52.7359	-6.08935	-54.8017
-1.7337	-1.39282	0.667114	-0.644226	0.244141	-1.33453	0.00244141	0.0689697	0.111694	0.00152588	0.00152588	-314.81	-253.866	482.465	-52.2452	-6.21734	-55.3904
-1.73767	-1.37726	0.67627	-0.649109	0.247498	-1.33118	0.00274658	-0.108032	-0.0180054	-0.000305176	0	-316.058	-250.888	489.072	-53.0557	-6.05188	-55.3802
-1.74255	-1.3855	0.677795	-0.647888	0.244751	-1.32233	0.00244141	0.122681	0.0961304	0.000915527	0.000610352	-316.663	-252.396	490.176	-52.7834	-6.32478	-54.9142
-1.74072	-1.38031	0.672913	-0.648499	0.249023	-1.32202	0.00305176	-0.0216675	0.0164795	0.000610352	0.000610352	-316.458	-251.458	486.639	-52.935	-5.96318	-54.9417
-1.73798	-1.37787	0.675964	-0.646057	0.246582	-1.32263	0.00183105	0.0311279	0.0662231	0.000610352	0	-316.014	-250.99	488.853	-52.6949	-6.12433	-54.9826
-1.73615	-1.38855	0.674744	-0.649414	0.250854	-1.3324	0.00152588	-0.0515747	0.0616455	0.000610352	0.0012207	-315.429	-253.02	487.977	-52.9087	-5.72444	-55.3467
-1.74011	-1.39008	0.673828	-0.647278	0.246582	-1.32599	0.00244141	0.0701904	0.0759888	0.000305176	-0.000305176	-316.08	-253.288	487.312	-52.6395	-6.12664	-55.0415
-1.73492	-1.38336	0.674744	-0.645142	0.252075	-1.32324	0.00244141	-0.027771	0.0344849	0.00152588	0.00183105	-315.277	-252.036	487.981	-52.5009	-5.61692	-54.97
-1.74408	-1.38275	0.674438	-0.643921	0.247803	-1.32416	0.00244141	0.0164795	0.0271606	0	-0.000610352	-317.104	-251.892	487.755	-52.3739	-6.11851	-55.0344
-1.74408	-1.3858	0.672913	-0.645142	0.246277	-1.32782	0.00213623	0.0732422	0.101013	0.00274658	0.00396729	-317.029	-252.478	486.65	-52.4651	-6.23417	-55.173
-1.73798	-1.37512	0.679626	-0.642395	0.244141	-1.32202	0.00213623	-0.0378418	-0.0140381	-0.000610352	-0.00152588	-316.12	-250.449	491.51	-52.3207	-6.33298	-54.979
-1.74164	-1.38641	0.67688	-0.647583	0.240784	-1.32355	0.00213623	-0.00335693	0.0640869	0.0012207	0.000610352	-316.446	-252.576	489.513	-52.7337	-6.62706	-54.9519
-1.73828	-1.3797	0.672302	-0.647583	0.247498	-1.3269	0.00213623	0.0436401	-0.0408936	-0.00152588	-0.00244141	-316.048	-251.36	486.202	-52.8404	-6.05205	-55.1633
-1.7453	-1.38672	0.674133	-0.65094	0.248718	-1.32721	0.00213623	0.0088501	0.072937	0.00213623	0.00183105	-317.212	-252.646	487.521	-53.1141	-6.04875	-55.1393
-1.74042	-1.38641	0.673523	-0.646667	0.246887	-1.32965	0.00183105	0.0866699	0.0265503	-0.000305176	-0.000610352	-316.302	-252.605	487.092	-52.6293	-6.1218	-55.2426
-1.74042	-1.38763	0.672913	-0.646362	0.248718	-1.32935	0.00152588	-0.00640869	0.113831	0.00183105	0.00213623	-316.27	-252.837	486.653	-52.5746	-5.971	-55.2224
-1.73248	-1.38947	0.668945	-0.647278	0.245361	-1.33636	0.0012207	0.0811768	0.038147	0.000915527	0.0012207	-314.686	-253.237	483.784	-52.6486	-6.10682	-55.4991
-1.73065	-1.38153	0.672913	-0.642395	0.249329	-1.33484	0.00213623	-0.0201416	0.072937	0.000305176	0.000305176	-314.624	-251.726	486.667	-52.2173	-5.78479	-55.5059
-1.7392	-1.38733	0.67627	-0.648499	0.248718	-1.33087	0.00244141	0.0369263	0.0790405	0.000915527	0.000610352	-316.054	-252.77	489.08	-52.8245	-5.95103	-55.2921
-1.7337	-1.37665	0.679321	-0.645752	0.245667	-1.33392	0.00244141	0.062561	0.0613403	0.000915527	0.000915527	-315.35	-250.768	491.292	-52.6815	-6.14124	-55.5043
-1.73401	-1.3913	0.670166	-0.643616	0.249634	-1.3324	0.00274658	-0.132446	0.104675	0.000305176	-0.000915527	-314.938	-253.56	484.678	-52.2	-5.7845	-55.3199
-1.73462	-1.38123	0.672913	-0.644836	0.245361	-1.32141	0.00213623	-0.205688	0.0210571	0	-0.000305176	-315.221	-251.644	486.649	-52.4995	-6.15599	-54.8863
-1.73828	-1.38306	0.67688	-0.644836	0.250244	-1.33209	0.00244141	0.0296021	0.107422	0.00152588	0.00152588	-316.056	-251.965	489.53	-52.4743	-5.83067	-55.3892
-1.73096	-1.38245	0.673523	-0.644226	0.248108	-1.32996	0.00213623	-0.0930786	0.055542	-0.000305176	-0.000610352	-314.581	-251.89	487.101	-52.4111	-5.87888	-55.2689
-1.74164	-1.38153	0.678711	-0.645752	0.246277	-1.3266	0.00213623	-0.0390625	0.159912	0.00244141	0.00213623	-316.683	-251.653	490.845	-52.6036	-6.20472	-55.1483
-1.73981	-1.39099	0.677185	-0.645447	0.248718	-1.32751	0.00213623	-0.102539	0.0378418	-0.000305176	-0.000610352	-316.046	-253.441	489.75	-52.4162	-5.95141	-55.1135
-1.75415	-1.37939	0.675049	-0.6427	0.248413	-1.31958	0.000915527	0.0314331	0.0924683	0.0012207	0.00152588	-319.161	-251.22	488.19	-52.2902	-6.24577	-54.8806
-1.72882	-1.38245	0.672913	-0.645142	0.248718	-1.32965	0.00183105	-0.158386	0.0259399	0	-0.0012207	-314.149	-251.902	486.658	-52.515	-5.79237	-55.2486
-1.74133	-1.38031	0.674438	-0.645142	0.250244	-1.31744	0.00244141	0.0296021	0.0869751	0.00213623	0.00183105	-316.561	-251.438	487.75	-52.5504	-5.87523	-54.7398
-1.74164	-1.38153	0.670166	-0.647278	0.252991	-1.33148	0.00213623	-0.227966	0.0430298	-0.000305176	-0.00152588	-316.732	-251.709	484.661	-52.7777	-5.6658	-55.3798
-1.74347	-1.37695	0.67627	-0.643921	0.249023	-1.32507	0.00183105	-0.0643921	0.0897217	0.00152588	0.000610352	-317.188	-250.799	489.079	-52.4674	-6.02793	-55.1261
-1.73828	-1.38306	0.673218	-0.645447	0.247803	-1.32538	0.00274658	-0.140381	0.0622559	0.000915527	0.000305176	-315.946	-251.979	486.871	-52.542	-6.01916	-55.0696
-1.73981	-1.38641	0.675659	-0.639954	0.249634	-1.33881	0.00183105	-0.0314331	0	-0.000610352	-0.00183105	-316.36	-252.597	488.662	-51.8637	-5.90753	-55.6808
-1.74103	-1.38428	0.672913	-0.649109	0.244141	-1.32568	0.00244141	0.0241089	0.0964355	0.00152588	0.0012207	-316.408	-252.205	486.638	-52.9421	-6.35233	-55.0685
-1.74103	-1.38885	0.674438	-0.647888	0.249939	-1.32629	0.0012207	-0.278015	-0.038147	-0.0012207	-0.00152588	-316.318	-253.054	487.754	-52.7293	-5.87532	-55.0749
-1.73187	-1.39038	0.67688	-0.643311	0.252075	-1.32874	0.00213623	0.0238037	0.0640869	0.0012207	0.000305176	-314.541	-253.353	489.541	-52.1795	-5.55324	-55.1631
-1.73431	-1.3858	0.669861	-0.645142	0.248108	-1.32813	0.00213623	-0.273438	-0.00793457	-0.000915527	-0.0012207	-315.098	-252.528	484.446	-52.4618	-5.92219	-55.162
-1.74072	-1.3855	0.671082	-0.64209	0.250549	-1.32416	0.00213623	0.187073	0.110474	0.00213623	0.00152588	-316.368	-252.435	485.334	-52.1188	-5.83469	-55.0086
-1.73676	-1.38824	0.672913	-0.649719	0.249939	-1.32599	0.00244141	-0.133362	-0.0222778	-0.00152588	-0.00213623	-315.469	-252.964	486.646	-52.9469	-5.80242	-55.0505
-1.73798	-1.37848	0.674438	-0.646667	0.245972	-1.31989	0.00244141	0.0814819	0.0448608	-0.000610352	-0.000915527	-315.949	-251.111	487.745	-52.754	-6.16804	-54.8472
-1.7334	-1.38855	0.671692	-0.648193	0.248413	-1.32904	0.00274658	-0.152893	-0.0222778	-0.000610352	-0.0012207	-314.829	-253.041	485.768	-52.767	-5.87211	-55.1778
-1.73584	-1.38184	0.672607	-0.644226	0.248108	-1.32782	0.00183105	-0.102539	0.0582886	0.000610352	0	-315.537	-251.763	486.434	-52.4217	-5.9606	-55.1876
-1.73584	-1.38092	0.672607	-0.645447	0.249023	-1.33118	0.00213623	0.157166	0.0878906	0.00152588	0.00244141	-315.601	-251.597	486.433	-52.5768	-5.89134	-55.3507
-1.74011	-1.38184	0.673523	-0.645142	0.249634	-1.32538	0.00213623	-0.0775146	0.0653076	0.000610352	0.0012207	-316.359	-251.742	487.092	-52.5272	-5.90665	-55.0891
-1.74255	-1.38	0.67627	-0.65155	0.249329	-1.33087	0.00213623	-0.0183105	0.0476074	0.0012207	0.0012207	-316.927	-251.39	489.067	-53.2921	-5.97585	-55.3579
-1.73859	-1.38367	0.673828	-0.645752	0.241699	-1.32416	0.00244141	0.00671387	0.0891113	0.000915527	0.000915527	-315.941	-252.087	487.308	-52.567	-6.51197	-54.996
-1.74286	-1.39038	0.673828	-0.648804	0.246277	-1.32172	0.00213623	-0.00335693	0.078125	0.00152588	0.00183105	-316.551	-253.333	487.304	-52.8089	-6.19075	-54.8462
-1.73706	-1.38336	0.675354	-0.646362	0.247803	-1.32416	0.00305176	-0.0610352	0.0588989	0.000915527	0.000915527	-315.682	-252.028	488.416	-52.6415	-5.996	-55.0079
-1.74011	-1.38641	0.678101	-0.646973	0.249634	-1.32477	0.00213623	0.00244141	0.116882	0.00244141	0.00244141	-316.214	-252.576	490.406	-52.6638	-5.89187	-55.0251
-1.7334	-1.38824	0.672302	-0.644226	0.249023	-1.32874	0.00183105	-0.0167847	0.0537109	0.0012207	0.00183105	-314.869	-252.975	486.22	-52.3182	-5.82836	-55.1731
-1.73981	-1.3797	0.680847	-0.647583	0.25177	-1.32416	0.00213623	-0.0576782	0.0970459	0.00244141	0.00305176	-316.373	-251.304	492.391	-52.8417	-5.73348	-55.0564
-1.74133	-1.38306	0.671997	-0.644531	0.247192	-1.33148	0.00183105	0.0405884	0.0848389	0.00152588	0.00152588	-316.62	-251.981	485.991	-52.4393	-6.12613	-55.3592
-1.73615	-1.38519	0.67627	-0.646973	0.245667	-1.32751	0.00183105	0.012207	0.150757	0.00305176	0.00366211	-315.471	-252.373	489.08	-52.6826	-6.14978	-55.1412
-1.7395	-1.3858	0.671082	-0.644226	0.248108	-1.32874	0.00213623	0.088501	0.0708008	0.000915527	0.00152588	-316.143	-252.504	485.33	-52.359	-6.01141	-55.2065
-1.74316	-1.39282	0.672302	-0.647583	0.244751	-1.32935	0.00213623	-0.0134277	0.129089	0.00183105	0.00183105	-316.62	-253.805	486.207	-52.6317	-6.31985	-55.1773
-1.73737	-1.38672	0.674744	-0.647278	0.249329	-1.3269	0.00213623	0.0991821	0.0915527	0.00183105	0.00213623	-315.669	-252.664	487.977	-52.6929	-5.87023	-55.1102
-1.74042	-1.38763	0.672607	-0.647888	0.246277	-1.33667	0.00213623	0.0823975	0.0735474	0.000915527	0.000610352	-316.332	-252.849	486.43	-52.7508	-6.17236	-55.5538
-1.73798	-1.38916	0.676575	-0.644531	0.249634	-1.32935	0.00213623	-0.0317383	0.122986	0.000915527	0.000915527	-315.771	-253.108	489.312	-52.3406	-5.85486	-55.2107
-1.74133	-1.38794	0.675049	-0.653076	0.245056	-1.33667	0.00244141	-0.000915527	0.0982666	0.0012207	0.0012207	-316.469	-252.896	488.185	-53.34	-6.27957	-55.5464
-1.73706	-1.38763	0.676575	-0.646973	0.24292	-1.32721	0.00213623	-0.0286865	0.108643	0.000915527	0.000305176	-315.56	-252.826	489.3	-52.6437	-6.37884	-55.1042
-1.7392	-1.38794	0.669861	-0.648499	0.249634	-1.33301	0.00152588	-0.039978	0.0686646	0	-0.000915527	-316.04	-252.922	484.441	-52.814	-5.87626	-55.3828
-1.73676	-1.38367	0.671692	-0.644226	0.247803	-1.32813	0.00244141	-0.0924683	0.124817	0.000915527	0.000610352	-315.66	-252.108	485.772	-52.3924	-5.99539	-55.188
-1.74347	-1.39008	0.677795	-0.648499	0.248718	-1.32782	0.00213623	-0.00152588	0.00762939	-0.000915527	-0.0012207	-316.784	-253.258	490.183	-52.7812	-6.01254	-55.1415
-1.73798	-1.38214	0.672913	-0.64209	0.249939	-1.32935	0.00213623	-0.0814819	0.113525	0.0012207	0	-315.994	-251.81	486.661	-52.1734	-5.85242	-55.2685
-1.74164	-1.38397	0.673828	-0.643005	0.249023	-1.32751	0.00152588	0.0338745	0.0717163	0.000915527	0	-316.633	-252.135	487.32	-52.2496	-5.97986	-55.1765
-1.74377	-1.38885	0.67627	-0.65033	0.24231	-1.3324	0.00213623	-0.0888062	0.0836182	0.000610352	-0.000915527	-316.883	-253.044	489.07	-53.0111	-6.53834	-55.3466
-1.745	-1.38672	0.677185	-0.645752	0.245667	-1.32538	0.00244141	0.0100708	0.0872803	0	-0.00152588	-317.162	-252.621	489.741	-52.5207	-6.29397	-55.0564
-1.74377	-1.38336	0.672607	-0.644836	0.249329	-1.32751	0.00274658	-0.234375	0.133057	0.000915527	-0.000305176	-317.058	-252.023	486.43	-52.4692	-5.99062	-55.1845
-1.74316	-1.38458	0.675659	-0.645447	0.246887	-1.32324	0.00274658	0.0402832	0.0750732	0.000610352	-0.0012207	-316.844	-252.233	488.636	-52.5188	-6.16912	-54.9717
-1.73828	-1.3916	0.669556	-0.649719	0.246887	-1.33423	0.00213623	-0.166626	0.0720215	-0.000305176	-0.00183105	-315.735	-253.616	484.218	-52.8948	-6.0709	-55.3994
-1.74011	-1.38062	0.673218	-0.646667	0.248413	-1.32721	0.00274658	0.0375366	0.135193	0.00183105	0.000610352	-316.4	-251.519	486.867	-52.7217	-6.00818	-55.1788
-1.73737	-1.39221	0.674133	-0.645752	0.245361	-1.32782	0.00183105	-0.124817	0.0482178	-0.000610352	-0.00213623	-315.497	-253.695	487.539	-52.4303	-6.17602	-55.101
-1.74469	-1.38275	0.671387	-0.644531	0.250549	-1.32843	0.00244141	0.0921631	0.120239	0.0012207	0.000305176	-317.273	-251.913	485.547	-52.4443	-5.91057	-55.2363
-1.74133	-1.38306	0.675049	-0.648804	0.250244	-1.33362	0.00213623	-0.0280762	0.111389	0.000915527	-0.000305176	-316.643	-251.972	488.194	-52.929	-5.87846	-55.4615
-1.74133	-1.38763	0.671387	-0.646973	0.245972	-1.32996	0.00213623	-0.00579834	0.101929	0.000915527	0.000305176	-316.434	-252.844	485.544	-52.6446	-6.20679	-55.2452
-1.74103	-1.38123	0.675659	-0.647583	0.249634	-1.33392	0.00244141	-0.0787354	0.0701904	-0.000305176	-0.00183105	-316.651	-251.625	488.638	-52.8189	-5.92948	-55.4903
-1.7337	-1.38458	0.671997	-0.6427	0.247498	-1.32965	0.00244141	-0.0238037	0.121155	0.00213623	0.000915527	-315.056	-252.288	485.999	-52.2027	-5.96923	-55.2444
[truncated: 882 more rows]
