# Supplementary material for: Effective Swimmer’s Action during the Grab Start Technique
Source: PLoS One. 2015 May 15;10(5):e0123001. doi: 10.1371/journal.pone.0123001 (PMC4433328; doi:10.1371/journal.pone.0123001)
Supplement: S1 Files — (ZIP) [file pone.0123001.s001.zip › S1 Files.txt/RP_gs/rp_gs1/rpgs1.txt]

4.32434	-0.672302	1.81458	1.12915	0.177917	-1.33911	4.32465	-0.198364	-0.0100708	-0.00183105	-0.00213623	844.823	-130.074	1320.31	140.571	86.04	-48.0415
-1.57684	-0.687561	1.81549	1.12946	0.18219	-1.34369	4.32434	-0.1297	0.137634	0.00183105	0.000610352	-322.57	-113.401	1317.92	139.138	-12.8946	-64.1912
-1.58325	-0.671387	1.81549	1.12915	0.179443	-1.34186	4.32434	-0.15686	0.0216675	0	-0.0012207	-324.303	-110.347	1317.9	138.842	-13.2675	-64.2487
-1.58325	-0.675659	1.81732	1.12946	0.179443	-1.34918	4.32495	0.100098	0.0415039	0.000915527	0.000610352	-324.266	-111.145	1319.24	138.943	-13.2629	-64.5547
-1.58447	-0.673523	1.81427	1.12976	0.180054	-1.35071	4.32526	-0.223389	0.0579834	0.000305176	-0.00152588	-324.585	-110.759	1317.03	138.944	-13.2416	-64.6452
-1.58264	-0.67627	1.81396	1.12732	0.178528	-1.34552	4.32526	-0.0762939	0.0875854	0.0012207	0.000305176	-324.05	-111.279	1316.8	138.711	-13.3179	-64.3713
-1.57501	-0.688171	1.81122	1.12762	0.179443	-1.3446	4.32465	-0.222778	0.0393677	0.000305176	-0.0012207	-322.155	-113.548	1314.82	138.939	-13.0807	-64.2119
-1.58936	-0.679321	1.81305	1.12579	0.177917	-1.34796	4.32495	-0.117188	0.0585938	0.000610352	-0.000610352	-325.294	-111.838	1316.13	138.583	-13.4715	-64.4737
-1.58844	-0.675049	1.81396	1.12488	0.174255	-1.35071	4.32556	-0.017395	0.0765991	0.0012207	0.000305176	-325.256	-111.039	1316.79	138.409	-13.7645	-64.6246
-1.58905	-0.685425	1.81122	1.12518	0.174561	-1.3504	4.32526	0.0787354	-0.0125122	-0.000305176	-0.000305176	-325.044	-112.996	1314.81	138.611	-13.72	-64.5269
-1.58661	-0.683899	1.81213	1.12366	0.178528	-1.34979	4.32587	-0.022583	0.12085	0.00152588	0.000305176	-324.615	-112.715	1315.47	138.412	-13.3622	-64.5117
-1.59393	-0.689087	1.81183	1.12671	0.177307	-1.35223	4.32556	-0.0271606	0.0158691	-0.000305176	-0.000915527	-325.946	-113.663	1315.26	138.842	-13.5745	-64.6036
-1.58997	-0.684204	1.81396	1.12549	0.177917	-1.3504	4.32556	-0.112	0.0994873	0.00152588	0.000610352	-325.294	-112.749	1316.8	138.625	-13.47	-64.5491
-1.58936	-0.683594	1.81122	1.1261	0.179749	-1.34857	4.32587	-0.0390625	0.0140381	-0.000610352	-0.0012207	-325.173	-112.649	1314.81	138.686	-13.3126	-64.4702
-1.58997	-0.681458	1.81549	1.12823	0.178223	-1.3385	4.32617	0.000305176	0.114746	0.00152588	0.000915527	-325.266	-112.209	1317.9	138.898	-13.4456	-64.0262
-1.59485	-0.679626	1.81519	1.13007	0.181885	-1.34491	4.32617	-0.0299072	-0.038147	-0.0012207	-0.00152588	-326.395	-111.856	1317.69	139.075	-13.2466	-64.3608
-1.59882	-0.669556	1.82159	1.13281	0.183411	-1.33759	4.32556	0.0448608	0.109253	0.0012207	0.000610352	-327.46	-109.908	1322.32	139.227	-13.2172	-64.1263
-1.60034	-0.679626	1.81885	1.13403	0.188904	-1.33698	4.32587	-0.03479	0.00854492	0	-0.000305176	-327.468	-111.804	1320.35	139.528	-12.7726	-64.0319
-1.59546	-0.679626	1.82251	1.13678	0.187073	-1.33484	4.32587	-0.0466919	0.0527954	0.000915527	0.000915527	-326.501	-111.794	1323.01	139.844	-12.8397	-63.9223
-1.59668	-0.675049	1.82098	1.13953	0.184631	-1.33362	4.32617	0.105896	0.0512695	0.000305176	0.000915527	-326.871	-110.935	1321.9	140.085	-13.0713	-63.9034
-1.61041	-0.673218	1.82434	1.1438	0.190125	-1.33575	4.32587	0.0100708	0.113831	0.0012207	0.000915527	-329.743	-110.525	1324.34	140.539	-12.8737	-64.0744
-1.60889	-0.674744	1.82648	1.14685	0.196838	-1.33667	4.32648	0.00671387	0.0512695	0.0012207	0.0012207	-329.47	-110.801	1325.9	140.912	-12.3087	-64.1204
-1.60004	-0.673828	1.82709	1.14807	0.191956	-1.34155	4.32587	0.0323486	0.0695801	0.000915527	0	-327.79	-110.659	1326.35	141.039	-12.5611	-64.3212
-1.61652	-0.674744	1.82983	1.15356	0.196533	-1.33453	4.32678	0.0411987	0.0872803	0.00152588	0.00152588	-331.014	-110.746	1328.34	141.678	-12.4681	-64.0531
-1.6153	-0.678101	1.83258	1.15387	0.201111	-1.34613	4.32526	0.0274658	0.0558472	0.00152588	0.000915527	-330.841	-111.376	1330.34	141.764	-12.0818	-64.5715
-1.60736	-0.668335	1.83258	1.15601	0.198364	-1.34247	4.32526	0.0463867	0.111694	0.00213623	0.00183105	-329.533	-109.565	1330.34	141.855	-12.196	-64.4564
-1.6153	-0.673523	1.82556	1.15936	0.204163	-1.34857	4.32648	0.0527954	0.128479	0.00213623	0.00244141	-331.041	-110.553	1325.27	142.32	-11.8566	-64.7296
-1.60919	-0.668945	1.83228	1.16608	0.202942	-1.34216	4.32617	-0.00213623	0.0439453	0	-0.000305176	-329.967	-109.662	1330.15	143.016	-11.8683	-64.4651
-1.61102	-0.667114	1.83167	1.1673	0.205688	-1.34003	4.32617	0.0717163	0.0961304	0.00152588	0.00152588	-330.382	-109.312	1329.71	143.126	-11.6828	-64.393
-1.61774	-0.661316	1.83258	1.16669	0.204773	-1.33514	4.32648	0.0906372	0.153809	0.00183105	0.00152588	-331.827	-108.194	1330.36	142.962	-11.8809	-64.2304
-1.60889	-0.655212	1.83197	1.16547	0.207214	-1.34552	4.32678	0.160217	0.088501	0.0012207	0.000610352	-330.39	-107.096	1329.92	142.725	-11.5613	-64.7389
-1.61377	-0.653381	1.83014	1.16608	0.207214	-1.34674	0.00640869	0.0189209	0.1297	0.0012207	0.00183105	-331.425	-106.748	1328.6	142.764	-11.6502	-64.8228
-1.6095	-0.657349	1.83533	1.1734	0.211487	-1.34674	4.32434	0.0897217	0.108337	0.00183105	0.00213623	-330.551	-107.467	1332.38	143.666	-11.233	-64.8019
-1.61316	-0.65155	1.83411	1.16974	0.20813	-1.34888	4.32465	0.113831	0.0933838	0.00183105	0.00213623	-331.433	-106.382	1331.48	143.153	-11.5787	-64.9447
-1.61438	-0.642395	1.83105	1.17188	0.207825	-1.35284	4.32709	-0.0521851	0.050354	0.000305176	0.000305176	-332.008	-104.681	1329.27	143.249	-11.6555	-65.2054
-1.60522	-0.643616	1.83289	1.1795	0.210266	-1.34796	4.32739	0.027771	0.142212	0.00183105	0.00152588	-330.174	-104.914	1330.62	144.145	-11.3062	-64.9614
-1.6095	-0.6427	1.83807	1.17584	0.211792	-1.34369	4.32648	0.0195313	0.125427	0.00183105	0.00213623	-331	-104.7	1334.36	143.71	-11.2509	-64.7854
-1.60339	-0.639954	1.83105	1.17859	0.212708	-1.34888	4.32526	0.0411987	0.0341797	-0.000305176	-0.000305176	-329.936	-104.247	1329.29	143.982	-11.089	-65.031
-1.61011	-0.634155	1.83472	1.17737	0.20752	-1.35529	4.32617	-0.0158691	0.109253	0.00152588	0.00152588	-331.499	-103.126	1331.93	143.745	-11.6411	-65.3829
-1.60431	-0.635071	1.83228	1.1792	0.20752	-1.35132	4.32556	0.062561	0.0479126	0.000305176	0.000305176	-330.28	-103.323	1330.17	143.972	-11.5388	-65.1766
-1.60889	-0.621033	1.83411	1.18195	0.212708	-1.3562	4.32617	0.0112915	0.0811768	0.0012207	0.0012207	-331.734	-100.669	1331.5	144.058	-11.247	-65.5448
-1.6156	-0.623169	1.83258	1.18134	0.210266	-1.35498	4.32526	-0.0665283	0.141602	0.0012207	0	-332.958	-101.055	1330.39	144.021	-11.548	-65.482
-1.60645	-0.632019	1.83167	1.18103	0.207214	-1.35559	4.32556	-0.0143433	0.103149	0.00183105	0.00152588	-330.857	-102.75	1329.73	144.131	-11.614	-65.406
-1.61285	-0.628662	1.83136	1.17981	0.209656	-1.35468	4.32648	-0.0137329	0.0714111	-0.000305176	-0.0012207	-332.222	-102.102	1329.5	143.936	-11.5328	-65.4117
-1.60553	-0.632935	1.828	1.18561	0.211487	-1.36139	4.32617	-0.0662231	0.160828	0.00183105	0.0012207	-330.757	-102.946	1327.1	144.669	-11.2624	-65.6765
-1.61163	-0.625305	1.83624	1.18042	0.209656	-1.36932	4.32617	-0.0411987	0.0350952	-0.000305176	-0.000915527	-332.281	-101.465	1333.05	143.948	-11.5374	-66.1179
-1.59851	-0.632324	1.82556	1.18164	0.209045	-1.37238	4.32617	0.0137329	0.105591	0.00213623	0.00183105	-329.466	-102.886	1325.33	144.205	-11.3475	-66.1582
-1.60889	-0.625	1.82739	1.18683	0.20874	-1.37115	4.32587	-0.0332642	0.0622559	0.000305176	-0.000610352	-331.775	-101.46	1326.65	144.678	-11.5729	-66.1969
-1.60706	-0.625916	1.83105	1.18439	0.207214	-1.37573	4.32648	-0.0332642	0.0949097	0.00244141	0.00213623	-331.427	-101.625	1329.3	144.412	-11.6644	-66.3927
-1.60431	-0.624695	1.8277	1.18195	0.211792	-1.37054	4.32709	0.0219727	0.0152588	0.000305176	-0.000305176	-330.854	-101.422	1326.87	144.116	-11.2452	-66.1591
-1.60217	-0.628052	1.82709	1.18683	0.207214	-1.36749	4.32526	-0.0662231	0.00549316	-0.000305176	-0.000915527	-330.299	-102.052	1326.44	144.73	-11.5704	-65.981
-1.6095	-0.627136	1.82892	1.18774	0.20874	-1.3797	4.32648	0.000915527	0.00762939	0	-0.000610352	-331.943	-101.858	1327.77	144.815	-11.5865	-66.5789
-1.60095	-0.629272	1.82831	1.18988	0.212402	-1.37329	4.32465	-0.0863647	0.00244141	-0.000610352	-0.00152588	-330.142	-102.28	1327.33	145.098	-11.1384	-66.2521
-1.59912	-0.636292	1.82556	1.18988	0.205994	-1.38275	4.32587	-0.085144	0.0888062	0.000915527	0	-329.628	-103.627	1325.35	145.209	-11.6111	-66.6119
-1.59576	-0.621338	1.82587	1.19202	0.206604	-1.37665	4.32587	-0.152283	-0.00305176	-0.000610352	-0.0012207	-329.377	-100.825	1325.57	145.216	-11.5451	-66.4459
-1.59821	-0.628967	1.82404	1.19385	0.208435	-1.37756	4.32678	-0.0485229	0.0769043	0.00152588	0.0012207	-329.649	-102.255	1324.25	145.547	-11.4198	-66.4379
-1.59912	-0.614929	1.82861	1.19232	0.20813	-1.38062	4.32526	-0.0222778	0.0494385	-0.000610352	-0.0012207	-330.308	-99.6014	1327.55	145.145	-11.502	-66.6963
-1.60095	-0.621643	1.82739	1.19049	0.211182	-1.38123	4.32648	-0.0558472	0.0924683	0.0012207	0.000610352	-330.467	-100.864	1326.67	145.043	-11.2664	-66.6784
-1.60339	-0.612183	1.82526	1.19324	0.210571	-1.37878	4.32495	-0.205994	-0.0363159	-0.00183105	-0.00274658	-331.223	-99.0884	1325.12	145.206	-11.384	-66.6492
-1.60492	-0.621643	1.82373	1.19415	0.20813	-1.38092	4.32648	-0.101013	0.136414	0.000610352	-0.0012207	-331.244	-100.866	1324.02	145.462	-11.5817	-66.6703
-1.60278	-0.613098	1.82587	1.19324	0.206909	-1.38062	4.32678	-0.136108	-0.0219727	-0.000915527	-0.000915527	-331.079	-99.2602	1325.56	145.22	-11.6674	-66.7175
-1.60492	-0.614014	1.82526	1.19446	0.205688	-1.38611	4.32648	-0.0189209	0.131836	0.0012207	0.0012207	-331.538	-99.4325	1325.13	145.372	-11.8054	-66.9685
-1.5976	-0.621948	1.82465	1.19568	0.210571	-1.38702	4.32617	-0.108337	0.0375366	-0.000305176	-0.000610352	-329.885	-100.947	1324.7	145.642	-11.2689	-66.9382
-1.5976	-0.614624	1.82465	1.19659	0.210571	-1.37054	4.32648	0.0552368	0.107117	0.00152588	0.0012207	-329.924	-99.555	1324.69	145.632	-11.2754	-66.2364
-1.59943	-0.614319	1.82465	1.19385	0.208435	-1.38458	4.32648	-0.269775	0.000915527	-0.000610352	-0.0012207	-330.431	-99.5106	1324.69	145.31	-11.4889	-66.8851
-1.60431	-0.613708	1.82404	1.1972	0.213623	-1.38214	4.32587	-0.0827026	0.135498	0.000915527	0.000305176	-331.436	-99.3768	1324.25	145.683	-11.1571	-66.8054
-1.60126	-0.622559	1.82068	1.19934	0.205078	-1.38947	4.32617	-0.0930786	0.027771	0.000915527	0.000305176	-330.601	-101.069	1321.83	146.069	-11.7762	-67.046
-1.60217	-0.618591	1.82373	1.19598	0.209961	-1.38367	4.32556	0.0442505	0.0518799	0.000915527	0	-330.851	-100.304	1324.03	145.622	-11.4016	-66.8209
-1.5979	-0.618591	1.82251	1.19965	0.207825	-1.38763	4.32495	-0.126648	0.0817871	0.00152588	0.0012207	-330.062	-100.324	1323.16	146.042	-11.5092	-66.992
-1.59668	-0.622559	1.82587	1.19537	0.207214	-1.38672	4.32587	0.117188	0.0292969	0.00152588	0.000610352	-329.666	-101.057	1325.58	145.617	-11.5213	-66.91
-1.59729	-0.622559	1.8219	1.19751	0.209961	-1.3855	4.32678	-0.102844	0.0540161	0.0012207	0.0012207	-329.786	-101.073	1322.71	145.862	-11.3112	-66.8607
-1.60034	-0.614319	1.8222	1.203	0.205383	-1.38947	4.32526	0.012207	0.0143433	-0.000305176	-0.000915527	-330.71	-99.5142	1322.94	146.356	-11.7644	-67.1169
-1.60004	-0.617371	1.82068	1.20087	0.206909	-1.38885	4.32556	-0.0613403	0.083313	0.00152588	0.00183105	-330.534	-100.098	1321.83	146.161	-11.6244	-67.0624
-1.60461	-0.621948	1.81732	1.19568	0.206604	-1.39038	4.32648	-0.0991821	-0.0604248	-0.00152588	-0.00183105	-331.264	-100.968	1319.39	145.64	-11.7076	-67.0982
-1.60309	-0.61615	1.82159	1.20056	0.206299	-1.38916	4.32709	-0.0735474	0.0924683	0.0012207	0.000305176	-331.178	-99.8546	1322.49	146.105	-11.7285	-67.0937
-1.59851	-0.625916	1.81732	1.19415	0.204468	-1.38214	4.32617	-0.131226	-0.00610352	-0.000610352	-0.000305176	-329.813	-101.724	1319.39	145.533	-11.7558	-66.6617
-1.60828	-0.611877	1.82251	1.19965	0.207825	-1.38489	4.32678	0.0350952	0.0738525	0.00152588	0.0012207	-332.292	-99.0284	1323.15	145.931	-11.7005	-66.9476
-1.60339	-0.623779	1.81671	1.20331	0.205383	-1.39038	4.32617	-0.0363159	-0.0137329	-0.0012207	-0.000915527	-331.011	-101.308	1318.97	146.543	-11.7887	-67.0869
-1.60675	-0.620728	1.81671	1.19385	0.204773	-1.38397	4.32556	-0.0436401	0.0735474	0.0012207	0.0012207	-331.624	-100.731	1318.94	145.412	-11.886	-66.8107
-1.59546	-0.617371	1.81641	1.19873	0.204773	-1.38153	4.32556	-0.0259399	-0.067749	-0.000915527	-0.0012207	-329.499	-100.132	1318.73	145.92	-11.7089	-66.7003
-1.5976	-0.614624	1.81915	1.19843	0.205078	-1.37451	4.32648	0.0418091	0.0585938	0	-0.000610352	-329.934	-99.5872	1320.71	145.842	-11.7218	-66.4061
-1.59729	-0.620422	1.81366	1.19904	0.203857	-1.38245	4.32617	-0.106201	0.03479	0.000915527	0.000610352	-329.764	-100.713	1316.74	146.004	-11.8052	-66.7191
-1.59821	-0.625305	1.81244	1.19354	0.20874	-1.38519	4.32648	0.0662231	-0.00244141	-0.000305176	-0.0012207	-329.807	-101.643	1315.85	145.454	-11.41	-66.8115
-1.60278	-0.619507	1.81519	1.19598	0.204773	-1.37878	4.32556	-0.000915527	0.0637817	0.000915527	0.000305176	-330.825	-100.515	1317.84	145.639	-11.82	-66.5713
-1.60065	-0.623169	1.80573	1.19537	0.203857	-1.37543	4.32556	-0.00183105	0.0439453	0.0012207	0.0012207	-330.203	-101.259	1310.98	145.631	-11.8412	-66.3702
-1.60675	-0.619202	1.81244	1.19476	0.19989	-1.37756	4.32709	0.00915527	0.0262451	0.0012207	0.00152588	-331.56	-100.46	1315.84	145.494	-12.2771	-66.5138
-1.59851	-0.624084	1.8042	1.19385	0.206909	-1.38885	4.32709	0.0698853	0.0482178	0.000305176	0	-329.909	-101.463	1309.89	145.469	-11.5678	-66.9815
-1.60339	-0.621948	1.80603	1.19232	0.204468	-1.38214	4.32709	0.0634766	0.0979614	0.00213623	0.00244141	-330.846	-101.031	1311.2	145.26	-11.8447	-66.6957
-1.59973	-0.627136	1.80573	1.19446	0.205688	-1.38672	4.32648	0.0408936	-0.0177002	-0.000305176	-0.000915527	-330.035	-102.019	1310.99	145.588	-11.6768	-66.8607
-1.60248	-0.617371	1.8045	1.19141	0.209656	-1.3858	4.32678	0.103455	0.132446	0.00213623	0.00213623	-330.865	-100.19	1310.1	145.082	-11.4273	-66.9085
-1.6037	-0.622559	1.80023	1.19141	0.20874	-1.38458	4.32678	0.098877	0.0442505	0.000305176	0	-330.91	-101.181	1307	145.166	-11.5045	-66.8079
-1.59973	-0.617981	1.80206	1.18744	0.207825	-1.39374	4.32709	0.0979614	0.12207	0.00274658	0.00274658	-330.349	-100.341	1308.32	144.637	-11.5289	-67.2521
-1.59546	-0.618896	1.79718	1.18866	0.20813	-1.38214	4.32434	0.0326538	0.0354004	0	0	-329.33	-100.54	1304.79	144.796	-11.4192	-66.6949
-1.59973	-0.626526	1.79382	1.18439	0.205994	-1.38763	4.32739	0.14679	0.149231	0.00244141	0.00244141	-329.948	-101.986	1302.35	144.428	-11.6406	-66.886
-1.60309	-0.618286	1.79779	1.18683	0.206299	-1.38397	4.32678	-0.0473022	-0.00366211	-0.000305176	0.000305176	-330.86	-100.401	1305.22	144.574	-11.6964	-66.7995
-1.59821	-0.618896	1.7923	1.18713	0.207825	-1.38733	4.32678	0.0946045	0.139465	0.00183105	0.00152588	-329.903	-100.566	1301.25	144.621	-11.492	-66.9358
-1.5976	-0.617981	1.79871	1.18622	0.208435	-1.38336	4.32648	0.0799561	0.0802612	0.0012207	0.000915527	-329.786	-100.358	1305.89	144.501	-11.4319	-66.7633
-1.60034	-0.626831	1.79443	1.1853	0.208435	-1.38	4.32678	0.0793457	0.0689697	0.000915527	0.000610352	-329.991	-102.028	1302.79	144.539	-11.4477	-66.5392
-1.5921	-0.628967	1.7926	1.18408	0.207214	-1.38763	4.32739	0.0335693	0.116272	0.00152588	0.000915527	-328.362	-102.476	1301.47	144.435	-11.4064	-66.8467
-1.59515	-0.621033	1.78802	1.18073	0.20813	-1.39069	4.32678	0.085144	0.0500488	0	-0.000610352	-329.212	-101.013	1298.14	143.923	-11.4048	-67.0544
-1.60004	-0.62439	1.79047	1.18073	0.20874	-1.38672	4.32434	0.0378418	0.0634766	0.000915527	0.000305176	-330.04	-101.608	1299.91	143.976	-11.4251	-66.8603
-1.58997	-0.631409	1.79108	1.18469	0.206299	-1.39252	4.32648	-0.00152588	0.0512695	-0.000305176	-0.000915527	-327.915	-102.954	1300.37	144.544	-11.4421	-67.0446
-1.60095	-0.632324	1.78589	1.18195	0.207214	-1.39893	4.32678	0.0332642	0.109558	0.00152588	0.00183105	-330.101	-103.129	1296.61	144.241	-11.5524	-67.3578
-1.5979	-0.628052	1.79504	1.17889	0.206604	-1.38428	4.32739	0.0708008	-0.0146484	-0.000610352	-0.000610352	-329.468	-102.275	1303.22	143.826	-11.5471	-66.7085
-1.59393	-0.636597	1.78986	1.17615	0.209045	-1.38885	4.32709	-0.0506592	0.129395	0.000915527	0.000610352	-328.444	-103.927	1299.47	143.65	-11.2595	-66.8378
-1.59821	-0.625916	1.79138	1.17645	0.205994	-1.39313	4.32709	0.0259399	-0.0125122	-0.000610352	-0.0012207	-329.664	-101.907	1300.57	143.511	-11.6121	-67.1287
-1.59485	-0.639954	1.78314	1.17737	0.209045	-1.40045	4.3277	0.0521851	0.0817871	0.00213623	0.00183105	-328.64	-104.602	1294.62	143.842	-11.2762	-67.3458
-1.59973	-0.63446	1.78741	1.17798	0.204773	-1.38733	4.32739	0.0271606	-0.0167847	-0.000305176	-0.000915527	-329.621	-103.517	1297.7	143.824	-11.7069	-66.7915
-1.59515	-0.632629	1.7868	1.17645	0.204468	-1.39801	4.32709	0.0418091	0.071106	0.00213623	0.00213623	-328.883	-103.206	1297.26	143.619	-11.6678	-67.2849
-1.59607	-0.628967	1.7868	1.17798	0.201721	-1.39343	4.32587	0.19043	-0.0485229	0	-0.000305176	-329.121	-102.51	1297.26	143.735	-11.912	-67.1014
-1.59393	-0.639954	1.78558	1.17401	0.206909	-1.38947	4.32648	-0.0131226	0.0860596	0.0012207	0.000610352	-328.304	-104.584	1296.37	143.46	-11.4188	-66.8281
-1.59698	-0.649414	1.78589	1.1731	0.205688	-1.39648	4.32587	0.0405884	-0.00305176	-0.000305176	-0.00152588	-328.685	-106.354	1296.6	143.505	-11.5469	-67.0809
-1.59698	-0.644836	1.78833	1.17096	0.204163	-1.3913	4.32587	-0.102234	0.0656128	0.000915527	0.000610352	-328.752	-105.479	1298.35	143.187	-11.6759	-66.8739
-1.59393	-0.643616	1.78375	1.16699	0.205994	-1.39008	4.32556	0.0460815	0.114746	0.00152588	0.0012207	-328.135	-105.29	1295.03	142.716	-11.474	-66.8141
-1.59363	-0.638123	1.78253	1.16638	0.205688	-1.39709	4.32709	-0.0643921	0.0140381	0	-0.000305176	-328.318	-104.277	1294.15	142.557	-11.5147	-67.18
-1.59241	-0.643616	1.78101	1.16272	0.203857	-1.39893	4.32617	0.0732422	0.043335	0.0012207	0.000610352	-327.885	-105.326	1293.04	142.226	-11.6229	-67.207
-1.59332	-0.643311	1.78436	1.15814	0.206604	-1.38824	4.32709	-0.0900269	0.0131226	-0.000610352	-0.00183105	-327.945	-105.242	1295.45	141.699	-11.4037	-66.7205
-1.59454	-0.639954	1.7807	1.16058	0.202942	-1.3916	4.32587	0.0088501	0.0933838	0.00152588	0.00152588	-328.314	-104.629	1292.8	141.924	-11.7335	-66.8987
-1.59302	-0.645752	1.78284	1.15906	0.202942	-1.38672	4.32617	-0.116882	-0.00305176	-0.000305176	-0.000915527	-327.772	-105.706	1294.35	141.844	-11.6853	-66.6214
-1.59332	-0.65155	1.77887	1.15082	0.198975	-1.38733	4.32678	0.0192261	0.102234	0.0012207	0.000915527	-327.564	-106.825	1291.46	140.995	-11.983	-66.5811
-1.59119	-0.652161	1.77765	1.14716	0.206604	-1.38275	4.32739	-0.093689	0.0109863	-0.000610352	-0.00152588	-327.078	-106.954	1290.57	140.588	-11.323	-66.3692
-1.58936	-0.656738	1.77795	1.15082	0.194702	-1.38214	4.32587	-0.0698853	0.085144	0.00183105	0.00152588	-326.531	-107.809	1290.79	141.081	-12.2399	-66.2784
-1.5918	-0.658569	1.77795	1.14349	0.202637	-1.38092	4.32739	-0.0973511	0.0198364	-0.000305176	-0.0012207	-326.932	-108.153	1290.78	140.272	-11.6281	-66.2212
-1.59637	-0.657959	1.77673	1.13861	0.204163	-1.37573	4.32648	0.0289917	0.0848389	0.00213623	0.00213623	-327.764	-108.032	1289.88	139.704	-11.5734	-65.9946
-1.59271	-0.665283	1.77399	1.13983	0.201416	-1.38977	4.32526	-0.067749	0.00701904	0.000915527	0.000915527	-326.961	-109.445	1287.91	139.96	-11.7256	-66.5682
-1.5979	-0.662537	1.77277	1.14258	0.198669	-1.37726	4.32709	-0.0448608	0.123596	0.00183105	0.0012207	-327.926	-108.903	1287.01	140.231	-12.0328	-66.0224
-1.59271	-0.674438	1.76849	1.1319	0.197754	-1.38641	4.32556	-0.062561	0.0476074	0.000610352	0.000610352	-326.539	-111.198	1283.91	139.201	-11.9804	-66.3161
-1.59698	-0.660706	1.77765	1.13281	0.198364	-1.3739	4.32617	-0.0253296	0.0961304	0.00183105	0.000610352	-327.709	-108.544	1290.52	139.085	-12.0338	-65.87
-1.59668	-0.669556	1.77521	1.12946	0.195618	-1.38214	4.32648	-0.112	0.0512695	0.000915527	0.000305176	-327.423	-110.231	1288.76	138.842	-12.2275	-66.1665
-1.59637	-0.666504	1.77612	1.1319	0.197449	-1.3797	4.32739	0.151978	0.0708008	0.00152588	0.0012207	-327.46	-109.649	1289.42	139.072	-12.0846	-66.0852
-1.58661	-0.668335	1.77399	1.1203	0.197449	-1.37726	4.32587	0.0146484	0.130615	0.00213623	0.00244141	-325.35	-110.049	1287.85	137.779	-11.8988	-65.9141
-1.59851	-0.678711	1.77094	1.11908	0.198669	-1.37024	4.32678	-0.0668335	0.078125	0.000915527	0.000915527	-327.286	-111.965	1285.64	137.805	-11.9626	-65.5363
-1.59882	-0.680847	1.77399	1.11877	0.2005	-1.37634	4.32709	-0.0878906	0.153503	0.00305176	0.00335693	-327.371	-112.355	1287.85	137.802	-11.8204	-65.8082
-1.58875	-0.671082	1.7688	1.11786	0.191345	-1.37817	4.32678	-0.0784302	0.0411987	0.000305176	0.000915527	-325.629	-110.59	1284.09	137.544	-12.4146	-65.9196
-1.60339	-0.674133	1.77368	1.11542	0.198975	-1.37421	4.32648	-0.0839233	0.139465	0.00183105	0.00183105	-328.428	-111.085	1287.62	137.31	-12.0334	-65.7683
-1.58966	-0.685425	1.76849	1.11023	0.195618	-1.3736	4.32617	0.0350952	0.0134277	0.000305176	0.000610352	-325.277	-113.282	1283.86	136.903	-12.0322	-65.5932
-1.59851	-0.675354	1.77399	1.10809	0.196838	-1.37421	4.328	-0.0305176	0.119019	0.00213623	0.00152588	-327.361	-111.338	1287.82	136.493	-12.1111	-65.7313
-1.59393	-0.683289	1.77032	1.10626	0.195313	-1.37573	4.32648	0.0296021	-0.027771	-0.000305176	0	-326.191	-112.865	1285.17	136.413	-12.1325	-65.7166
-1.59943	-0.685425	1.77185	1.10077	0.197144	-1.36566	4.32556	-0.0125122	0.131531	0.00244141	0.00213623	-327.069	-113.235	1286.26	135.819	-12.0561	-65.2463
-1.59332	-0.684814	1.77185	1.09619	0.193787	-1.37238	4.32587	0.0344849	-0.0534058	0	0.000305176	-325.91	-113.154	1286.25	135.286	-12.2261	-65.5321
-1.5921	-0.683594	1.7746	1.09222	0.201416	-1.37543	4.32739	0.0820923	0.0973511	0.00152588	0.0012207	-325.765	-112.923	1288.24	134.812	-11.5944	-65.6933
-1.60187	-0.687256	1.76941	1.08856	0.195923	-1.37482	4.32587	-0.0308228	-0.0271606	0	-0.000305176	-327.501	-113.61	1284.47	134.45	-12.1841	-65.6412
-1.59668	-0.690002	1.77185	1.08429	0.197449	-1.3739	4.32648	0.113525	0.0521851	0.0012207	0.000915527	-326.365	-114.133	1286.23	134.006	-11.9609	-65.5622
-1.60522	-0.693665	1.7688	1.07391	0.195923	-1.36627	4.32648	0.0759888	0.0372314	0.000610352	0.000915527	-327.758	-114.813	1283.99	132.878	-12.1971	-65.1836
-1.60034	-0.699768	1.763	1.07208	0.200806	-1.3739	4.32709	0.0775146	0.0802612	0.00183105	0.00152588	-326.683	-116.017	1279.8	132.768	-11.7086	-65.4773
-1.5979	-0.699158	1.76941	1.06354	0.196533	-1.3678	4.32709	0.143127	0.0411987	0.00183105	0.00244141	-326.088	-115.879	1284.41	131.781	-11.9985	-65.1781
-1.60217	-0.709229	1.76208	1.05652	0.197449	-1.37634	4.32709	0.15625	0.101624	0.00213623	0.00152588	-326.647	-117.812	1279.1	131.138	-11.9663	-65.4904
-1.60217	-0.704651	1.76392	1.05164	0.195313	-1.3623	4.32556	0.157776	0.115967	0.00274658	0.00274658	-326.585	-116.935	1280.4	130.509	-12.1327	-64.8686
-1.60645	-0.707703	1.75903	1.04706	0.196228	-1.36719	4.32587	0.132751	0.0524902	0.000610352	0.000610352	-327.347	-117.532	1276.86	130.033	-12.1205	-65.0735
-1.60522	-0.720215	1.76056	1.04004	0.196533	-1.36871	4.32617	0.181885	0.131226	0.00213623	0.00244141	-326.692	-119.883	1277.96	129.431	-12.0332	-65.0322
-1.59973	-0.726929	1.7569	1.03058	0.200806	-1.37329	4.32648	0.108337	0.0720215	0	-0.000305176	-325.391	-121.198	1275.3	128.458	-11.5706	-65.1686
-1.604	-0.722046	1.75598	1.02661	0.196228	-1.37329	4.32648	0.150146	0.101318	0.00244141	0.00213623	-326.332	-120.279	1274.61	127.925	-12.0197	-65.204
-1.6037	-0.724182	1.75232	1.01959	0.198059	-1.37787	4.32648	0.0582886	0.0646973	0.000915527	-0.000305176	-326.205	-120.715	1271.95	127.156	-11.8566	-65.3895
-1.60095	-0.739136	1.7514	1.01013	0.196533	-1.38092	4.32526	0.154114	0.144043	0.00305176	0.00305176	-325.153	-123.548	1271.28	126.314	-11.882	-65.3858
-1.59943	-0.745544	1.75201	1.00433	0.193176	-1.3797	4.32648	0.0643921	0.0180054	0.000305176	0	-324.581	-124.756	1271.71	125.755	-12.1002	-65.259
-1.5976	-0.745239	1.75232	0.992126	0.195923	-1.38306	4.32617	0.125732	0.115967	0.00183105	0.0012207	-324.197	-124.724	1271.9	124.353	-11.8384	-65.4021
-1.60675	-0.749207	1.75323	0.984497	0.195923	-1.37848	4.32678	0.139465	0.0802612	0.0012207	0	-325.78	-125.437	1272.54	123.542	-11.9682	-65.1739
-1.59515	-0.755615	1.74683	0.976868	0.197144	-1.37573	4.32648	0.0170898	0.0622559	0.000610352	-0.000305176	-323.181	-126.72	1267.89	122.778	-11.6437	-64.951
-1.59149	-0.759583	1.74774	0.966492	0.188904	-1.38458	4.3277	0.0473022	0.108643	0.000915527	0.000305176	-322.324	-127.493	1268.54	121.654	-12.2298	-65.2878
-1.59729	-0.76416	1.74591	0.967407	0.196838	-1.3855	4.32526	0.03479	0.0814819	0.000915527	-0.000305176	-323.381	-128.342	1267.22	121.83	-11.6778	-65.3256
-1.59393	-0.77301	1.74591	0.952454	0.19043	-1.37451	4.32678	0.0115967	0.0875854	0.0012207	0.0012207	-322.171	-130.019	1267.18	120.265	-12.0836	-64.7034
-1.58997	-0.783386	1.74438	0.938721	0.189514	-1.38885	4.32648	0.00579834	0.0796509	0.000305176	0.000610352	-321.124	-132.019	1266.06	118.859	-12.058	-65.251
-1.58478	-0.789185	1.745	0.928955	0.195313	-1.39252	4.32709	-0.0192261	0.13855	0.00183105	0.000915527	-319.924	-133.137	1266.49	117.836	-11.4801	-65.3596
-1.5918	-0.797424	1.74286	0.920105	0.187683	-1.38824	4.32739	0.0134277	0.032959	0.000305176	-0.000305176	-320.895	-134.677	1264.91	116.955	-12.1734	-65.0847
-1.57867	-0.809937	1.73889	0.91217	0.189514	-1.39313	4.32739	-0.115051	0.108032	0.000305176	-0.000305176	-317.904	-137.103	1262.04	116.252	-11.7641	-65.164
-1.58356	-0.809021	1.74255	0.902405	0.192261	-1.39526	4.32678	-0.0610352	0.0720215	0.000305176	0	-318.883	-136.911	1264.67	115.118	-11.6195	-65.2796
-1.57654	-0.823669	1.73706	0.890198	0.19165	-1.40472	4.32678	0.00213623	0.114441	0.0012207	0.000915527	-317.039	-139.736	1260.68	113.958	-11.5021	-65.558
-1.56952	-0.831299	1.74194	0.882568	0.192261	-1.4035	4.32709	-0.0299072	0.0787354	0.000610352	-0.000305176	-315.366	-141.171	1264.21	113.209	-11.3041	-65.4159
-1.58051	-0.829773	1.74164	0.869751	0.19043	-1.4035	4.32617	-0.119019	0.147095	0.00152588	0.000915527	-317.486	-140.867	1263.95	111.716	-11.6257	-65.4373
-1.57013	-0.844116	1.74164	0.860291	0.187378	-1.4035	4.32709	-0.0219727	0.0100708	0	-0.0012207	-314.903	-143.602	1263.94	110.867	-11.6444	-65.274
-1.56219	-0.855408	1.74194	0.852051	0.194702	-1.4093	4.32709	-0.088501	0.100403	0.000915527	0.000305176	-313.031	-145.76	1264.16	110.107	-10.8856	-65.4345
-1.56311	-0.85968	1.74225	0.835876	0.191345	-1.40411	4.32587	-0.177917	0.0314331	-0.000305176	-0.00152588	-312.886	-146.572	1264.34	108.326	-11.1352	-65.1344
-1.5564	-0.868225	1.74286	0.827332	0.196228	-1.39709	4.32556	-0.0717163	0.0915527	0.00152588	0.000915527	-311.176	-148.196	1264.77	107.489	-10.5887	-64.7221
-1.56097	-0.880737	1.73981	0.817261	0.197754	-1.40167	4.32617	-0.213623	0.0241089	-0.000610352	-0.00213623	-311.672	-150.561	1262.54	106.537	-10.4992	-64.8327
-1.56006	-0.896912	1.74255	0.802307	0.201111	-1.40442	4.32648	-0.178528	0.0668335	0.000610352	0.000305176	-310.942	-153.603	1264.51	105.085	-10.1535	-64.8162
-1.55792	-0.913391	1.74164	0.792847	0.204773	-1.41083	4.32648	-0.125732	0.0317383	0.000610352	-0.000610352	-310.03	-156.724	1263.84	104.267	-9.77078	-64.9682
-1.56006	-0.906982	1.74652	0.78064	0.206604	-1.39618	4.32648	-0.0231934	0.0311279	0	-0.000915527	-310.421	-155.489	1267.34	102.77	-9.65097	-64.3403
-1.56128	-0.933838	1.74225	0.769653	0.20813	-1.40656	4.32648	-0.0183105	0.0912476	0.00152588	0.000305176	-309.863	-160.567	1264.24	101.943	-9.46808	-64.5917
-1.56433	-0.947266	1.74713	0.753784	0.209351	-1.41113	4.32678	-0.229797	0.0115967	-0.000915527	-0.00183105	-310.016	-163.072	1267.75	100.34	-9.36985	-64.6889
-1.56372	-0.96344	1.74316	0.740662	0.209961	-1.39893	4.32678	-0.00946045	0.0952148	0.000305176	-0.0012207	-309.142	-166.132	1264.85	99.1028	-9.23668	-63.9726
-1.56769	-0.975952	1.74713	0.730286	0.214539	-1.39832	4.32617	-0.339355	0.0588989	-0.000610352	-0.00274658	-309.497	-168.455	1267.71	98.1153	-8.88784	-63.8533
-1.56921	-0.993652	1.74713	0.716858	0.212708	-1.4032	4.32587	0.133362	0.127869	0.00244141	0.00152588	-309.201	-171.79	1267.69	96.8621	-8.99914	-63.9186
-1.56677	-1.00128	1.75079	0.701904	0.219727	-1.39893	4.32556	-0.2005	0.00427246	-0.0012207	-0.00274658	-308.374	-173.223	1270.31	95.2753	-8.35128	-63.6511
-1.57562	-1.0144	1.7511	0.691833	0.22644	-1.38977	4.32739	0.218506	0.157776	0.00305176	0.00152588	-309.574	-175.655	1270.51	94.3337	-7.90261	-63.1469
-1.5683	-1.03882	1.75293	0.679016	0.227051	-1.39221	4.32556	-0.167847	0.00793457	0.000305176	0	-307.313	-180.264	1271.83	93.261	-7.64827	-63.0283
-1.57715	-1.04279	1.75262	0.664978	0.228882	-1.39099	4.32709	0.0918579	0.0854492	0.0012207	0	-308.835	-180.997	1271.57	91.7168	-7.62114	-62.9492
-1.57959	-1.07483	1.74866	0.652771	0.235291	-1.39709	4.32587	-0.0927734	0.06073	0.000610352	0	-308.325	-187.04	1268.7	90.8339	-7.04596	-62.9734
-1.5918	-1.07971	1.75629	0.640869	0.234985	-1.38733	4.32678	0.150757	0.12085	0.00213623	0.000915527	-310.417	-187.876	1274.19	89.5483	-7.24067	-62.5052
-1.58997	-1.09375	1.75934	0.630798	0.234985	-1.38458	4.32526	0.0143433	0.0631714	0.000915527	0	-309.526	-190.506	1276.38	88.6225	-7.15612	-62.2488
-1.59729	-1.11664	1.76331	0.612488	0.242615	-1.38763	4.32587	0.111084	0.127869	0.00152588	0.000610352	-310.225	-194.778	1279.23	86.8922	-6.58294	-62.2203
-1.60187	-1.1319	1.76239	0.604248	0.244446	-1.37695	4.32678	0.0942993	0.090332	0.00152588	0.000610352	-310.477	-197.626	1278.55	86.1961	-6.44931	-61.6076
-1.60065	-1.1496	1.76208	0.592041	0.246277	-1.38519	4.32617	0.100403	0.0317383	-0.000305176	-0.000610352	-309.704	-200.974	1278.32	85.0827	-6.22443	-61.8299
-1.60675	-1.15997	1.7688	0.58075	0.249634	-1.38428	4.32556	0.11322	0.131531	0.00244141	0.00213623	-310.541	-202.875	1283.16	83.9551	-6.01506	-61.718
-1.60248	-1.17981	1.76971	0.565491	0.252075	-1.38855	4.32434	0.0445557	0.0717163	0.000305176	-0.000610352	-309.037	-206.627	1283.8	82.5285	-5.67663	-61.7295
-1.61377	-1.1908	1.77856	0.55542	0.255127	-1.38	4.32739	0.0164795	0.113831	0.00152588	0.0012207	-310.808	-208.603	1290.19	81.5501	-5.57208	-61.2765
-1.61346	-1.22162	1.77612	0.537415	0.257568	-1.38824	4.32709	0.114136	0.107422	0.000915527	-0.000305176	-309.761	-214.427	1288.4	79.9843	-5.2688	-61.387
-1.61743	-1.22192	1.78314	0.52887	0.254822	-1.38062	4.32617	0.0689697	0.139771	0.00244141	0.00183105	-310.399	-214.434	1293.46	79.0112	-5.54001	-61.031
-1.61713	-1.24451	1.78101	0.518188	0.261841	-1.38641	4.32648	0.0830078	0.0256348	-0.000305176	-0.0012207	-309.657	-218.7	1291.91	78.1514	-4.89848	-61.115
-1.62262	-1.2619	1.78558	0.506287	0.262451	-1.3916	4.32739	0.0610352	0.170898	0.00274658	0.00244141	-310.201	-221.938	1295.21	77.0658	-4.88418	-61.2185
-1.62689	-1.28662	1.78741	0.489502	0.262451	-1.39465	4.32587	0.0473022	0.015564	0	-0.000305176	-310.201	-226.571	1296.51	75.5407	-4.86919	-61.1507
-1.62567	-1.2973	1.79077	0.473328	0.26062	-1.38885	4.32709	0.144958	0.0674438	0.0012207	0.00152588	-309.447	-228.573	1298.9	73.8633	-4.94185	-60.7704
-1.62415	-1.31714	1.79138	0.460205	0.257568	-1.38794	4.32465	-0.0411987	0.0765991	0.000610352	0.000305176	-308.41	-232.308	1299.32	72.6814	-5.08889	-60.5401
-1.63361	-1.3385	1.79474	0.450439	0.257568	-1.38947	4.32678	0.129395	0.100403	0.00213623	0.00213623	-309.579	-236.276	1301.74	71.9038	-5.17785	-60.4534
-1.63422	-1.34521	1.79749	0.439148	0.259705	-1.39038	4.32678	0.0491333	0.0201416	0.000915527	0.000305176	-309.444	-237.533	1303.71	70.7192	-4.98552	-60.4351
-1.63483	-1.37024	1.79413	0.420837	0.254517	-1.40198	4.32739	0.11261	0.0866699	0.00183105	0.0012207	-308.753	-242.276	1301.25	69.0245	-5.33031	-60.7329
-1.64734	-1.37634	1.80206	0.410767	0.256042	-1.38977	4.32648	0.0921631	0.0201416	0.00183105	0.00152588	-310.862	-243.334	1306.97	67.9684	-5.37932	-60.1493
-1.64398	-1.41205	1.80054	0.400391	0.254822	-1.40625	4.32556	0.0958252	-0.0268555	-0.000610352	-0.00213623	-309.195	-250.076	1305.87	67.3524	-5.32198	-60.596
-1.6449	-1.41968	1.79901	0.385742	0.254822	-1.40259	4.32617	0.0363159	0.0665283	0.0012207	0.00152588	-308.986	-251.527	1304.73	65.8003	-5.2948	-60.347
-1.65802	-1.43555	1.80298	0.376892	0.256653	-1.39252	4.32556	0.130615	0.0271606	0.000915527	0.000915527	-310.932	-254.436	1307.58	65.0407	-5.30417	-59.7839
-1.65253	-1.43585	1.80603	0.363159	0.254822	-1.38519	4.32739	0.106506	0.045166	0.000915527	0.000610352	-309.654	-254.505	1309.76	63.4776	-5.33594	-59.4083
-1.65314	-1.46332	1.80756	0.356445	0.255432	-1.39496	4.32678	0.0656128	0.0463867	0.000305176	-0.000305176	-308.997	-259.661	1310.87	63.148	-5.22031	-59.633
-1.65863	-1.474	1.81	0.343018	0.259399	-1.38733	4.32526	0.0863647	0.0735474	0.00152588	0.00152588	-309.596	-261.64	1312.61	61.7835	-4.94099	-59.2016
-1.66992	-1.49353	1.81152	0.336304	0.26001	-1.39435	4.32465	0.0701904	-0.000305176	-0.000305176	-0.000915527	-311.268	-265.271	1313.71	61.3241	-5.02524	-59.3926
-1.66656	-1.50879	1.81213	0.323181	0.26062	-1.39008	4.32587	0.120239	0.100708	0.00183105	0.00152588	-309.99	-268.151	1314.13	60.07	-4.85692	-59.0469
-1.67053	-1.52008	1.81976	0.318909	0.262451	-1.38641	4.32739	0.0527954	0.0216675	0	-0.000610352	-310.39	-270.213	1319.65	59.761	-4.73744	-58.8013
-1.67633	-1.52954	1.82159	0.307312	0.265503	-1.3913	4.32739	0.0567627	0.0564575	0.000610352	-0.000305176	-311.241	-271.977	1320.96	58.5834	-4.55412	-58.9593
-1.68121	-1.53778	1.82373	0.2948	0.267029	-1.38184	4.32648	0.159302	0.0567627	0	-0.000610352	-311.767	-273.5	1322.47	57.285	-4.4671	-58.4569
-1.6864	-1.55701	1.83014	0.287476	0.274048	-1.38	4.32617	0.0149536	0.116577	0.00152588	0.000305176	-312.183	-277.058	1327.11	56.7538	-3.92621	-58.2413
-1.6925	-1.56555	1.8338	0.280457	0.26886	-1.38367	4.32617	0.0363159	0.0158691	-0.000610352	-0.0012207	-313.106	-278.631	1329.75	56.0849	-4.41777	-58.3408
-1.68976	-1.5741	1.82983	0.271301	0.276489	-1.37726	4.32709	0.0466919	0.0741577	0.000305176	-0.000915527	-312.18	-280.27	1326.86	55.178	-3.71611	-57.9689
-1.69403	-1.58661	1.84265	0.26001	0.279236	-1.37451	4.32617	-0.0271606	0.0576782	0.000610352	-0.0012207	-312.588	-282.54	1336.12	54.0846	-3.51852	-57.7536
-1.698	-1.60645	1.8399	0.250549	0.270081	-1.3736	4.32587	-0.0119019	0.050354	0.000915527	0.000305176	-312.619	-286.271	1334.11	53.3205	-4.25229	-57.5272
-1.70959	-1.61102	1.84631	0.245667	0.280762	-1.37573	4.32678	-0.0152588	0.0869751	0.000610352	-0.000305176	-314.843	-287.064	1338.75	52.8306	-3.57325	-57.6422
-1.71997	-1.6217	1.84814	0.237732	0.278015	-1.37665	4.32648	0.0613403	0.10498	0.00244141	0.00274658	-316.511	-289.032	1340.05	52.091	-3.93025	-57.6116
-1.71021	-1.64001	1.85089	0.22644	0.280457	-1.37421	0.00946045	-0.0521851	0.072937	0.000915527	-0.000305176	-313.924	-292.493	1342.03	51.0965	-3.50242	-57.3165
-1.72424	-1.64948	1.85577	0.220337	0.279541	-1.36932	0.00732422	0.0411987	0.0985718	0.0012207	0.000915527	-316.32	-294.195	1345.55	50.5465	-3.77465	-57.0462
-1.70929	-1.65955	1.84967	0.219421	0.281372	-1.38306	0.00762939	-0.140686	0.0924683	0	-0.0012207	-313.19	-296.182	1341.15	50.6058	-3.35744	-57.5571
-1.71814	-1.66656	1.85638	0.204773	0.282898	-1.37543	0.00671387	0.00671387	0.067749	0.000305176	0	-314.562	-297.442	1345.98	49.041	-3.34093	-57.161
-1.72028	-1.67877	1.85883	0.203552	0.283203	-1.38092	0.00640869	-0.137939	0.0924683	0.000610352	0.000305176	-314.673	-299.716	1347.75	49.0951	-3.32172	-57.323
-1.72455	-1.69037	1.86157	0.192871	0.285645	-1.38458	0.00640869	0.0296021	0.0979614	0.00152588	0.000915527	-315.148	-301.878	1349.72	48.0571	-3.1558	-57.4037
-1.72577	-1.69434	1.86768	0.187988	0.28717	-1.3736	0.00549316	-0.0256348	0.0723267	0.000610352	0	-315.133	-302.578	1354.13	47.5634	-3.02766	-56.8685
-1.72668	-1.70013	1.86676	0.179749	0.28595	-1.37451	0.00610352	-0.267639	0.0570679	-0.000305176	-0.0012207	-315.076	-303.678	1353.45	46.7138	-3.11574	-56.8523
-1.73737	-1.70258	1.87042	0.17395	0.28717	-1.3681	0.00579834	0.0854492	0.12146	0.00152588	0.000915527	-317.018	-304.081	1356.08	46.0875	-3.17842	-56.5631
-1.73584	-1.71967	1.8689	0.166626	0.292053	-1.37787	0.00579834	-0.267334	0.0469971	-0.000305176	-0.000305176	-316.267	-307.318	1354.98	45.5227	-2.71158	-56.872
-1.74042	-1.72363	1.87561	0.157471	0.296021	-1.36444	0.00549316	-0.00946045	0.0616455	0.000305176	0.000610352	-316.873	-308.006	1359.82	44.5398	-2.4365	-56.2332
-1.74072	-1.73645	1.875	0.152283	0.295715	-1.37573	0.00579834	-0.105286	0.100403	0.000915527	0	-316.627	-310.43	1359.37	44.1497	-2.43398	-56.6447
-1.74133	-1.73309	1.88354	0.150757	0.302124	-1.36658	0.00579834	0.0756836	0.015564	-0.000305176	-0.000305176	-316.8	-309.743	1365.56	43.9217	-1.93004	-56.2686
-1.75232	-1.7453	1.88263	0.143127	0.299683	-1.36749	0.00488281	-0.172119	0.0845337	0.000610352	-0.000305176	-318.535	-312.011	1364.88	43.2419	-2.26815	-56.2261
-1.74988	-1.74225	1.88965	0.134583	0.306702	-1.36566	0.00518799	-0.13031	0.0543213	0	-0.000610352	-318.128	-311.418	1369.94	42.2154	-1.66129	-56.169
-1.75507	-1.74225	1.88873	0.128174	0.308228	-1.36566	0.00549316	-0.0195313	0.0500488	0.000915527	0.000305176	-319.114	-311.414	1369.26	41.4811	-1.61828	-56.1774
-1.75842	-1.74866	1.89484	0.127563	0.311584	-1.37146	0.00518799	-0.107727	-0.0540161	-0.00183105	-0.00213623	-319.684	-312.577	1373.69	41.5108	-1.3926	-56.4141
-1.76331	-1.75598	1.89514	0.12146	0.316162	-1.37421	0.00579834	0.0537109	0.0900269	0.00152588	0.000915527	-320.437	-313.943	1373.9	40.9283	-1.08131	-56.4973
-1.75751	-1.75873	1.89972	0.114441	0.315857	-1.36078	0.00457764	0.112915	-0.0335693	0.000305176	0.0012207	-319.011	-314.446	1377.2	40.1735	-0.980652	-55.832
-1.75629	-1.75995	1.90735	0.11261	0.32196	-1.3681	0.00488281	0.128784	0.0817871	0.00213623	0.0012207	-318.867	-314.647	1382.73	39.981	-0.472272	-56.1744
-1.76208	-1.78009	1.90643	0.109863	0.320435	-1.36993	0.00488281	-0.0543213	-0.0189209	0.000305176	0.000305176	-319.379	-318.413	1382.07	39.9884	-0.633282	-56.1042
-1.76086	-1.76758	1.91315	0.105286	0.325012	-1.37451	0.00549316	0.179443	0.0552368	0.00213623	0.00183105	-319.598	-316.046	1386.92	39.262	-0.280905	-56.4232
-1.74957	-1.78864	1.91132	0.098877	0.321655	-1.39313	0.00427246	-0.0460815	-0.0592041	-0.000915527	-0.000915527	-316.858	-320.069	1385.6	38.8664	-0.310239	-57.0661
-1.76056	-1.78436	1.91925	0.0982666	0.327454	-1.38489	0.00488281	0.155029	0.10376	0.00213623	0.00152588	-319.124	-319.179	1391.34	38.7253	-0.0344055	-56.7675
-1.76147	-1.79016	1.92108	0.0924683	0.327454	-1.39587	0.00457764	0.00213623	-0.0421143	0	0.000305176	-319.221	-320.272	1392.66	38.1521	-0.0372345	-57.2251
-1.74927	-1.79047	1.92322	0.088501	0.330811	-1.3858	0.00427246	0.161133	0.0854492	0.0012207	0.000610352	-316.674	-320.352	1394.2	37.7087	0.452612	-56.7274
-1.75262	-1.8045	1.92596	0.0863647	0.324097	-1.3913	0.00488281	0.112	0.0732422	0.00152588	0.00183105	-316.927	-322.965	1396.19	37.687	-0.106888	-56.8619
-1.74988	-1.79962	1.9281	0.078125	0.326843	-1.39191	0.00457764	0.0253296	0.0616455	0.000915527	0.000305176	-316.507	-322.059	1397.72	36.6665	0.154739	-56.9191
-1.75293	-1.80176	1.93268	0.0762939	0.327454	-1.39771	0.00457764	0.0750732	0.0521851	0.00152588	0.00183105	-317.121	-322.432	1401.03	36.4883	0.154233	-57.1809
-1.7511	-1.79779	1.93237	0.0704956	0.330505	-1.40747	0.00488281	0.102234	0.108948	0.0012207	0.000610352	-316.971	-321.715	1400.81	35.7597	0.416708	-57.6586
-1.74927	-1.7926	1.9397	0.0665283	0.3302	-1.39954	0.00518799	0.0012207	0.0512695	0.000915527	0.00213623	-316.674	-320.705	1406.09	35.2237	0.418597	-57.3286
-1.73981	-1.80939	1.93817	0.0634766	0.332336	-1.40564	0.00427246	0.101318	0.0402832	0	-0.000305176	-314.336	-323.901	1405	35.1458	0.795734	-57.4487
-1.74713	-1.79413	1.94305	0.062561	0.32959	-1.39557	0.00488281	0.102234	0.120239	0.00152588	0.000915527	-316.139	-320.98	1408.51	34.7953	0.417429	-57.1232
-1.73981	-1.8045	1.94153	0.0567627	0.334473	-1.40503	0.00488281	0.0271606	0.0350952	0	0.000610352	-314.457	-322.976	1407.41	34.299	0.961166	-57.4586
-1.73309	-1.80054	1.94244	0.0537109	0.337219	-1.41174	0.00396729	0.0512695	0.09552	0.00183105	0.00152588	-313.327	-322.261	1408.08	33.8865	1.28069	-57.7857
-1.72943	-1.80359	1.94427	0.0485229	0.336304	-1.40839	0.00396729	0.0765991	0.0579834	0.000305176	0.000305176	-312.433	-322.838	1409.39	33.3436	1.28621	-57.5885
-1.74316	-1.81	1.94824	0.0476074	0.334473	-1.41327	0.00366211	0.0198364	0.0915527	0.00244141	0.00335693	-315.009	-323.977	1412.26	33.336	0.921777	-57.7979
-1.73492	-1.80817	1.94672	0.0460815	0.339355	-1.41052	0.00457764	0.032959	0.0250244	-0.000305176	-0.000610352	-313.411	-323.67	1411.16	33.1354	1.45253	-57.6705
-1.73157	-1.80817	1.94916	0.0350952	0.340576	-1.4151	0.00366211	0.00244141	0.133972	0.00213623	0.00213623	-312.739	-323.687	1412.9	31.8783	1.61509	-57.8634
-1.73401	-1.80054	1.95313	0.0326538	0.341797	-1.40747	0.00396729	0.115967	0.0241089	0.000915527	0.000610352	-313.374	-322.222	1415.76	31.4768	1.65947	-57.5816
-1.72729	-1.80603	1.95068	0.0296021	0.33844	-1.41449	0.00457764	0.0698853	0.111694	0.00274658	0.00335693	-311.908	-323.299	1414	31.2167	1.51572	-57.8304
-1.73004	-1.80389	1.95465	0.0228882	0.343628	-1.41357	0.00457764	0.0610352	0.0830078	0.00183105	0.0012207	-312.502	-322.875	1416.85	30.4133	1.88833	-57.8184
-1.72729	-1.80664	1.95343	0.0268555	0.344238	-1.4209	0.00396729	0.169373	0.0653076	0.00213623	0.00244141	-311.986	-323.409	1415.99	30.9105	1.98027	-58.133
-1.7334	-1.81183	1.95374	0.020752	0.349121	-1.41998	0.00457764	-0.0552368	0.0704956	0.000610352	0.000305176	-313.005	-324.367	1416.2	30.2941	2.29288	-58.068
-1.72699	-1.80725	1.95709	0.0204468	0.343933	-1.41693	0.00457764	0.0213623	0.0839233	0.000915527	0.000610352	-311.827	-323.508	1418.62	30.1876	1.97297	-57.9376
-1.72791	-1.80878	1.96106	0.0204468	0.347595	-1.41357	0.00427246	0.0396729	0.0695801	0.00152588	0.000610352	-311.956	-323.765	1421.5	30.2119	2.25868	-57.7835
-1.72638	-1.81183	1.96136	0.0152588	0.343323	-1.41388	0.00488281	0.0424194	0.0561523	0.000610352	-0.000305176	-311.504	-324.347	1421.7	29.6678	1.9552	-57.7531
-1.71539	-1.82159	1.96106	0.012207	0.346375	-1.41357	0.00427246	-0.0396729	0.107117	0.000915527	0.000915527	-309.016	-326.219	1421.49	29.4789	2.41732	-57.6323
-1.73248	-1.81519	1.96808	0.0100708	0.345764	-1.41418	0.00396729	0.0842285	0.0769043	0.000915527	-0.000305176	-312.613	-324.926	1426.55	29.1253	2.06265	-57.7605
-1.72241	-1.8277	1.96716	0.00457764	0.34729	-1.42212	0.00396729	-0.00366211	0.100403	0.00183105	0.0012207	-310.29	-327.325	1425.9	28.6992	2.38973	-57.9942
-1.72272	-1.82281	1.96869	0.00671387	0.347595	-1.41205	0.00457764	0.0537109	0.0375366	-0.000305176	-0.00183105	-310.406	-326.387	1427	28.8671	2.40182	-57.5734
-1.71753	-1.82587	1.96777	0.00213623	0.342102	-1.41785	0.00427246	0.0238037	0.0866699	0.00213623	0.00183105	-309.288	-326.993	1426.33	28.3928	2.05622	-57.7843
-1.72913	-1.81854	1.9696	0.00488281	0.345459	-1.40717	0.00457764	0.122681	-0.032959	-0.0012207	-0.00244141	-311.729	-325.557	1427.65	28.5881	2.11649	-57.3933
-1.71539	-1.83136	1.96808	-0.00427246	0.346069	-1.41693	0.00427246	0.0244141	0.101318	0.0012207	0	-308.66	-328.035	1426.54	27.7488	2.43512	-57.692
-1.71783	-1.8338	1.97083	-0.00213623	0.3479	-1.41846	0.00457764	-0.0164795	0.00701904	-0.000610352	-0.00244141	-309.121	-328.468	1428.54	28.0308	2.54373	-57.7584
-1.71509	-1.83594	1.97266	-0.00427246	0.346375	-1.42242	0.00396729	0.055542	0.0888062	0.000915527	0	-308.542	-328.875	1429.86	27.8203	2.47172	-57.9126
-1.72058	-1.82281	1.97632	-0.00640869	0.348816	-1.41357	0.00427246	0.0137329	0.0692749	0.000305176	-0.0012207	-309.944	-326.37	1432.5	27.365	2.54804	-57.6298
-1.716	-1.82068	1.97327	-0.00701904	0.347595	-1.41632	0.00335693	0.0683594	0.0708008	0.0012207	0.000610352	-309.115	-326.006	1430.29	27.2622	2.51962	-57.7559
-1.71265	-1.83014	1.97449	-0.00610352	0.351868	-1.42365	0.00396729	0.183716	0.0546265	0.0012207	0.000305176	-308.276	-327.79	1431.19	27.5179	2.9385	-58.0203
-1.71082	-1.82983	1.9809	-0.0106812	0.346375	-1.41052	0.00335693	0.111694	0.0839233	0.000305176	-0.000610352	-307.732	-327.694	1435.81	26.9918	2.54298	-57.3981
-1.71326	-1.84082	1.97449	-0.00915527	0.3479	-1.41693	0.00366211	0.0558472	0.108337	0.00183105	0.000610352	-307.943	-329.786	1431.18	27.3417	2.64962	-57.6123
-1.72089	-1.82739	1.98273	-0.010376	0.355225	-1.40961	0.00335693	0.0195313	0.0341797	-0.000305176	-0.00152588	-309.846	-327.192	1437.13	26.9845	3.07824	-57.4238
-1.7099	-1.8399	1.98059	-0.00915527	0.351868	-1.41754	0.00427246	0.0790405	0.175781	0.00274658	0.00183105	-307.359	-329.592	1435.6	27.3268	3.02059	-57.6523
-1.70135	-1.83685	1.98212	-0.0100708	0.349121	-1.42151	0.00366211	0.0610352	0.0546265	0	-0.000610352	-305.795	-329.045	1436.71	27.1743	2.93182	-57.8314
-1.70593	-1.83899	1.97845	-0.00701904	0.350037	-1.41113	0.00427246	0.16571	0.148315	0.00274658	0.00274658	-306.524	-329.436	1434.06	27.5594	2.94153	-57.3495
-1.71112	-1.83228	1.98212	-0.0128174	0.356445	-1.41663	0.00366211	-0.0256348	0.0445557	0.000305176	-0.000915527	-307.831	-328.154	1436.7	26.785	3.35109	-57.6813
-1.70929	-1.84113	1.98303	-0.0112915	0.350647	-1.41541	0.00457764	0.0765991	0.111389	0.00213623	0.00152588	-307.163	-329.81	1437.37	27.1023	2.94015	-57.5384
-1.69983	-1.83716	1.98242	-0.00732422	0.352173	-1.41876	0.00396729	-0.142212	0.0119019	-0.000305176	-0.000305176	-305.488	-329.1	1436.94	27.4944	3.20309	-57.7081
-1.70349	-1.83777	1.9873	-0.0106812	0.353394	-1.41296	0.00366211	0.0784302	0.142212	0.00183105	0.000915527	-306.126	-329.173	1440.46	27.1197	3.24963	-57.447
-1.69983	-1.84387	1.98547	-0.0115967	0.350952	-1.42426	0.00366211	0.00152588	0.0616455	0.000915527	0.000610352	-305.319	-330.352	1439.15	27.1118	3.12326	-57.9021
-1.70044	-1.83289	1.98669	-0.0100708	0.3479	-1.41388	0.00366211	-0.0134277	0.105591	0.00152588	0.000305176	-305.658	-328.271	1440.02	27.1118	2.84389	-57.5091
-1.70074	-1.84296	1.98181	-0.0088501	0.350952	-1.42578	0.00396729	-0.020752	0.106812	0.0012207	0.000915527	-305.552	-330.196	1436.5	27.4112	3.10142	-57.9832
-1.70044	-1.83838	1.99005	-0.0112915	0.3479	-1.41998	0.00396729	0.067749	0.0671387	0.000610352	-0.000305176	-305.564	-329.29	1442.45	27.0584	2.85454	-57.7481
-1.70288	-1.8457	1.98273	-0.010376	0.340576	-1.427	0.00335693	-0.0222778	0.0680542	0.0012207	0.0012207	-305.842	-330.701	1437.15	27.2797	2.23941	-57.9997
-1.69922	-1.84662	1.98761	-0.0106812	0.340576	-1.42334	0.00335693	-0.043335	0.103455	0.000610352	0	-305.062	-330.854	1440.69	27.2605	2.30638	-57.8164
-1.69586	-1.84082	1.98761	-0.0146484	0.33783	-1.42456	0.00457764	-0.00976563	0.105896	0.00183105	0.00213623	-304.55	-329.785	1440.68	26.7142	2.1289	-57.8996
-1.68762	-1.84662	1.99341	-0.012207	0.332031	-1.42761	0.00366211	-0.110474	0.0390625	0	0.000305176	-302.784	-330.865	1444.89	27.0872	1.81094	-57.9668
-1.69006	-1.83716	1.98914	-0.0119019	0.332642	-1.41907	0.00305176	-0.0314331	0.149841	0.00152588	0.00183105	-303.45	-329.099	1441.78	26.9722	1.80049	-57.6531
-1.68304	-1.84204	1.9873	-0.010376	0.332947	-1.42181	0.00396729	0.117188	0.0509644	0.0012207	0.000915527	-301.947	-330.048	1440.47	27.2269	1.95317	-57.7227
-1.68793	-1.84143	1.98822	-0.0134277	0.330811	-1.42181	0.00366211	0.072937	0.107117	0.00152588	0.00152588	-302.902	-329.917	1441.12	26.8664	1.70081	-57.7331
-1.6806	-1.84723	1.98853	-0.00854492	0.328674	-1.42212	0.00335693	-0.0518799	0.00762939	0	0	-301.301	-331.019	1441.36	27.52	1.66287	-57.6823
-1.67542	-1.83441	1.98608	-0.0143433	0.327759	-1.41785	0.00366211	0.0680542	0.0714111	0.00213623	0.00213623	-300.567	-328.651	1439.57	26.6539	1.65119	-57.5629
-1.67633	-1.8457	1.98181	-0.0149536	0.32196	-1.42548	0.00366211	0.0152588	-0.038147	0	0.000305176	-300.436	-330.797	1436.48	26.7641	1.19631	-57.8102
-1.67633	-1.83716	1.98273	-0.0180054	0.325317	-1.41144	0.00335693	0.0219727	0.109558	0.00152588	0.0012207	-300.535	-329.179	1437.12	26.2809	1.45833	-57.234
-1.67694	-1.84357	1.97815	-0.0170898	0.320129	-1.41266	0.00396729	0.00640869	-0.043335	0.000305176	0	-300.433	-330.404	1433.81	26.4889	1.04802	-57.2266
-1.67419	-1.83807	1.97815	-0.0222778	0.324402	-1.40747	0.00335693	0.0390625	0.0680542	0.0012207	0	-299.984	-329.385	1433.8	25.8093	1.43298	-57.026
-1.67175	-1.84814	1.97601	-0.0186157	0.317993	-1.41602	0.00366211	0.0296021	-0.000915527	0.000610352	0.000915527	-299.273	-331.296	1432.27	26.3889	0.975739	-57.3224
-1.67389	-1.84326	1.97449	-0.0234985	0.319214	-1.41541	0.00427246	-0.0604248	0.0747681	0.00152588	0.00152588	-299.806	-330.389	1431.15	25.7518	1.03055	-57.3346
-1.67328	-1.8338	1.97113	-0.0259399	0.315552	-1.40808	0.00274658	0.103149	0.0238037	0.00152588	0.00213623	-299.843	-328.632	1428.7	25.3231	0.729752	-57.057
-1.67542	-1.84296	1.97021	-0.0265503	0.318298	-1.41083	0.00335693	0.0738525	0.0646973	0	-0.000915527	-300.02	-330.35	1428.04	25.3992	0.939163	-57.1201
-1.67389	-1.83319	1.97083	-0.0323486	0.316772	-1.39557	0.00335693	0.0799561	0.0732422	0.00183105	0.00183105	-299.795	-328.512	1428.45	24.583	0.835153	-56.4788
-1.66534	-1.84174	1.96411	-0.0344849	0.312805	-1.40381	4.32129	0.0454712	0.0540161	0	-0.000915527	-297.873	-330.191	1423.6	24.4777	0.680603	-56.7509
-1.6745	-1.8219	1.96716	-0.0411987	0.314636	-1.39984	4.32281	0.187988	0.138855	0.00183105	0.0012207	-300.229	-326.431	1425.78	23.3889	0.627869	-56.7506
-1.67542	-1.84845	1.95618	-0.043335	0.308228	-1.39832	4.32373	-0.0186157	0.0485229	-0.0012207	-0.00274658	-299.475	-331.466	1417.82	23.5729	0.179401	-56.4421
-1.67694	-1.83014	1.9516	-0.0485229	0.306091	-1.39282	4.32434	0.164795	0.136414	0.00244141	0.00244141	-300.215	-328.056	1414.48	22.6871	-0.0582336	-56.3254
-1.68121	-1.8396	1.95526	-0.0585938	0.30304	-1.39679	4.32465	0.0640869	0.0204468	-0.0012207	-0.00274658	-300.74	-329.811	1417.11	21.6843	-0.341327	-56.4272
-1.67542	-1.8338	1.94855	-0.0598145	0.299988	-1.39496	4.32526	0.167236	0.145264	0.00335693	0.00366211	-299.701	-328.781	1412.24	21.4548	-0.501102	-56.3602
-1.68091	-1.83563	1.94458	-0.067749	0.295105	-1.38977	4.32678	0.0888062	-0.012207	-0.000915527	-0.00213623	-300.572	-329.133	1409.34	20.5769	-0.965988	-56.0963
-1.67358	-1.8457	1.93939	-0.0765991	0.288391	-1.39221	4.32556	0.219421	0.154114	0.00274658	0.00274658	-298.72	-331.087	1405.57	19.7288	-1.34467	-56.0777
-1.67633	-1.83685	1.94061	-0.0759888	0.290527	-1.38397	4.32678	0.160217	0.0842285	0.00183105	0.0012207	-299.461	-329.403	1406.45	19.6574	-1.23766	-55.782
-1.6748	-1.85272	1.93542	-0.0802612	0.286865	-1.39191	4.32434	0.226746	0.127258	0.00305176	0.00274658	-298.69	-332.425	1402.69	19.4231	-1.46243	-55.9988
-1.67816	-1.84784	1.93207	-0.0860596	0.279236	-1.39008	4.32648	0.0857544	0.0137329	-0.000305176	-0.000915527	-299.39	-331.523	1400.24	18.6814	-2.13718	-55.9361
-1.67664	-1.85394	1.92657	-0.09552	0.271606	-1.39191	4.32678	0.201416	0.0750732	0.00213623	0.00183105	-298.791	-332.717	1396.24	17.6983	-2.69706	-55.9342
-1.68488	-1.84875	1.92535	-0.101624	0.274048	-1.38275	4.32617	0.0772095	0.0286865	0.000610352	0.000305176	-300.44	-331.723	1395.33	16.9168	-2.63831	-55.5714
-1.68243	-1.84937	1.91925	-0.108032	0.266113	-1.38763	4.32709	0.0482178	0.0805664	0.00183105	0.0012207	-299.884	-331.893	1390.89	16.1942	-3.22931	-55.7554
-1.67725	-1.85211	1.91284	-0.109558	0.267639	-1.38458	4.32648	0.131836	0.0772095	0.00183105	0.0012207	-298.708	-332.459	1386.25	16.0672	-3.00539	-55.5741
-1.68671	-1.85425	1.90948	-0.123901	0.258179	-1.38885	4.32648	0.0198364	0.0222778	0	-0.000305176	-300.4	-332.87	1383.78	14.4577	-3.90586	-55.7385
-1.67603	-1.84906	1.89941	-0.128479	0.255127	-1.38702	4.32739	0.0189209	0.09552	0.000915527	0.000305176	-298.338	-331.994	1376.47	13.8561	-3.97708	-55.6462
-1.6806	-1.84662	1.89789	-0.135803	0.255127	-1.37848	4.32678	0.055542	0.0183105	0	-0.000305176	-299.161	-331.53	1375.34	12.98	-4.04424	-55.2724
-1.67847	-1.85486	1.88721	-0.140381	0.249329	-1.38275	4.32648	0.0219727	0.0845337	0.000915527	0.000305176	-298.428	-333.152	1367.6	12.5903	-4.44732	-55.3705
-1.68488	-1.84357	1.8869	-0.152283	0.24231	-1.38214	4.32678	0.0180054	0.0247192	0.000305176	-0.000610352	-299.917	-331.031	1367.33	11.0459	-5.13742	-55.4203
-1.68457	-1.85638	1.88049	-0.159607	0.237427	-1.3739	4.32678	0.0350952	0.127258	0.00183105	0.00152588	-299.258	-333.47	1362.68	10.4171	-5.47061	-54.9094
-1.68671	-1.8512	1.87561	-0.164185	0.238647	-1.37299	4.32739	-0.0253296	-0.0137329	-0.000915527	-0.00274658	-299.786	-332.524	1359.13	9.81063	-5.41599	-54.9076
-1.68121	-1.85516	1.86646	-0.174561	0.237732	-1.36871	4.32739	-0.0332642	0.124817	0.0012207	0.000305176	-298.411	-333.346	1352.47	8.69175	-5.36775	-54.6401
-1.6803	-1.85669	1.85974	-0.183105	0.232849	-1.36963	4.32739	0.00244141	0.0436401	-0.000305176	-0.0012207	-298.081	-333.684	1347.59	7.7401	-5.73008	-54.6406
-1.68823	-1.85669	1.8515	-0.192871	0.230103	-1.37268	4.32617	0.0540161	0.0683594	0.000915527	0.000610352	-299.571	-333.721	1341.59	6.62156	-6.07419	-54.7782
-1.68549	-1.85211	1.84937	-0.2005	0.226135	-1.37329	4.32709	-0.131226	0.06073	0	-0.00152588	-299.094	-332.894	1340.03	5.6764	-6.35132	-54.8159
-1.69128	-1.85944	1.8396	-0.211182	0.223694	-1.37604	4.3277	-0.0158691	0.0866699	0.0012207	0.000915527	-299.919	-334.32	1332.93	4.57173	-6.61232	-54.8724
-1.68243	-1.85455	1.83197	-0.222473	0.220337	-1.36871	4.32739	-0.112	0.0308228	0	-0.0012207	-298.106	-333.484	1327.37	3.20739	-6.72561	-54.5211
-1.68854	-1.85211	1.8222	-0.236206	0.214233	-1.37451	4.32709	-0.00457764	0.0836182	0.000610352	0.000305176	-299.29	-333.085	1320.26	1.596	-7.31347	-54.7869
-1.6864	-1.85608	1.81396	-0.245972	0.207214	-1.37238	4.32678	-0.133667	0.0570679	0.000915527	0	-298.58	-333.892	1314.27	0.545245	-7.81542	-54.6158
-1.6861	-1.86096	1.80756	-0.252991	0.209351	-1.3739	4.32709	-0.0164795	-0.0247192	-0.000915527	-0.00183105	-298.323	-334.855	1309.62	-0.178262	-7.61643	-54.6363
-1.68579	-1.86554	1.79626	-0.260925	0.196533	-1.37939	4.32587	-0.0747681	0.085144	0.000610352	-0.000305176	-298.017	-335.793	1301.42	-1.01157	-8.62232	-54.8056
-1.68579	-1.86462	1.79413	-0.270386	0.19928	-1.3855	4.32709	-0.223389	-0.0189209	-0.000915527	-0.00274658	-298.056	-335.653	1299.85	-2.10935	-8.39838	-55.0873
-1.67755	-1.87317	1.78436	-0.278625	0.193481	-1.38947	4.32678	-0.0271606	0.0570679	0.000915527	0.000305176	-296.08	-337.351	1292.77	-2.91141	-8.69353	-55.1482
-1.67816	-1.87256	1.78345	-0.289001	0.189514	-1.38367	4.32678	-0.152283	0.027771	-0.000915527	-0.00183105	-296.053	-337.247	1292.07	-4.10673	-9.00687	-54.8638
-1.67877	-1.87408	1.77399	-0.304871	0.190125	-1.39404	4.328	0.0582886	0.119934	0.00213623	0.00183105	-296.102	-337.617	1285.19	-5.89819	-8.95297	-55.3062
-1.67389	-1.89392	1.7688	-0.309448	0.18219	-1.3916	4.32648	-0.185242	-0.0473022	-0.0012207	-0.00244141	-294.396	-341.382	1281.43	-6.10038	-9.44333	-54.9922
-1.66473	-1.88751	1.76117	-0.319824	0.180359	-1.40167	4.32587	-0.020752	0.125732	0.0012207	0.000305176	-292.789	-340.28	1275.89	-7.38841	-9.45056	-55.4615
-1.67328	-1.88782	1.75537	-0.328369	0.178528	-1.4093	4.32678	-0.185242	-0.00549316	-0.0012207	-0.00213623	-294.468	-340.361	1271.67	-8.36409	-9.73672	-55.8155
-1.67145	-1.89606	1.74683	-0.33844	0.176086	-1.40808	4.3277	-0.0247192	0.0872803	0.0012207	0.000305176	-293.717	-341.971	1265.46	-9.38133	-9.86394	-55.6622
-1.66809	-1.90308	1.74469	-0.341797	0.168457	-1.4212	4.32678	-0.0250244	0.0570679	0	-0.000915527	-292.917	-343.327	1263.91	-9.65431	-10.4088	-56.1808
-1.67023	-1.89789	1.7453	-0.351257	0.172729	-1.41052	4.32617	0.0961304	0.0930786	0.000915527	-0.000610352	-293.333	-342.346	1264.32	-10.8179	-10.0952	-55.7319
-1.66443	-1.91406	1.73798	-0.358582	0.173035	-1.41571	4.32648	-0.0848389	0.0265503	0	-0.000305176	-291.665	-345.453	1259.02	-11.3941	-9.92157	-55.8104
-1.6684	-1.91376	1.73523	-0.368958	0.173645	-1.42303	4.32709	-0.0650024	0.0942993	0.000305176	-0.000305176	-292.464	-345.42	1257.01	-12.5882	-9.93438	-56.1481
-1.6684	-1.922	1.73004	-0.370789	0.167542	-1.42395	4.32648	-0.0128174	0.0750732	0.0012207	0.000915527	-292.154	-346.996	1253.25	-12.6646	-10.3992	-56.104
-1.66931	-1.91925	1.72302	-0.375366	0.174866	-1.42609	4.32587	0.0219727	0.027771	0.000305176	-0.000305176	-292.424	-346.527	1248.16	-13.2317	-9.82867	-56.2318
-1.66107	-1.93451	1.71875	-0.385742	0.168457	-1.4328	4.32678	0.0180054	0.0692749	0.000305176	-0.000305176	-290.274	-349.458	1245.05	-14.1719	-10.155	-56.3656
-1.66504	-1.94183	1.7157	-0.396118	0.170593	-1.43463	4.32678	0.12146	0.067749	0.000915527	0.000915527	-290.779	-350.851	1242.82	-15.2421	-10.0181	-56.3905
-1.67267	-1.94427	1.71295	-0.398254	0.170593	-1.43951	4.32648	0.0637817	0.0927734	0.00152588	0.00213623	-292.244	-351.307	1240.83	-15.4501	-10.141	-56.6124
-1.66077	-1.94519	1.70929	-0.403137	0.169983	-1.44073	4.32678	-0.319519	0.093689	0.000305176	-0.00183105	-289.823	-351.546	1238.17	-15.99	-9.98183	-56.6185
-1.67419	-1.96625	1.71082	-0.408325	0.17395	-1.44775	4.32495	0.022583	0.135193	0.00305176	0.00274658	-291.898	-355.454	1239.28	-16.251	-9.8295	-56.8121
-1.67023	-1.96686	1.69861	-0.413818	0.177917	-1.45691	4.32648	0.106812	-0.0286865	0.000305176	0.000610352	-291.136	-355.668	1230.43	-16.8682	-9.44152	-57.2115
-1.67236	-1.96716	1.69952	-0.4245	0.171509	-1.45294	4.32678	-0.0650024	0.122375	0.00183105	0.000610352	-291.397	-355.722	1231.06	-18.085	-9.97601	-57.0044
-1.67328	-1.9754	1.69586	-0.421448	0.173645	-1.45233	4.32587	0.0512695	0.0146484	0.000915527	0.00152588	-291.333	-357.279	1228.42	-17.603	-9.79824	-56.9176
-1.66992	-1.97632	1.68854	-0.426636	0.177917	-1.44531	4.32617	0.0344849	0.0796509	0.00213623	0.000915527	-290.514	-357.503	1223.11	-18.1778	-9.38134	-56.5729
-1.66687	-1.98425	1.68427	-0.436096	0.176697	-1.45782	4.32678	0.0335693	0.057373	0.000915527	0.000915527	-289.721	-359.05	1220.01	-19.1337	-9.40529	-57.0608
-1.66779	-1.99402	1.67847	-0.44342	0.177307	-1.45355	4.32648	0.0421143	0.0869751	0.00183105	0.00152588	-289.477	-360.915	1215.79	-19.8128	-9.32991	-56.7737
-1.66901	-2.00378	1.6806	-0.447998	0.178833	-1.4621	4.32648	0.0546265	0.039978	0.00152588	0.00152588	-289.499	-362.744	1217.34	-20.1823	-9.20302	-57.0922
-1.66962	-2.01172	1.67023	-0.45166	0.1828	-1.47125	4.32495	0.145874	0.0506592	0.000305176	0	-289.436	-364.303	1209.83	-20.4741	-8.87366	-57.4486
-1.67267	-2.0108	1.66901	-0.449829	0.184937	-1.46423	4.32587	0.0195313	0.0915527	0.00152588	0.000915527	-290.005	-364.118	1208.95	-20.2784	-8.75113	-57.1456
-1.67023	-2.02423	1.66687	-0.455627	0.187988	-1.46942	4.32556	0.104675	0.00396729	0	-0.000305176	-289.132	-366.668	1207.4	-20.726	-8.42392	-57.2675
-1.67206	-2.02728	1.66595	-0.456543	0.188293	-1.46759	4.32617	0.093689	0.0958252	0.000915527	0.000610352	-289.369	-367.238	1206.73	-20.7817	-8.41849	-57.1618
-1.67572	-2.04437	1.65619	-0.457764	0.193176	-1.46301	4.32678	0.0369263	0.0341797	-0.000305176	-0.000610352	-289.487	-370.481	1199.67	-20.645	-8.03075	-56.8227
-1.67114	-2.04346	1.6568	-0.462036	0.192566	-1.46088	4.32617	0.0817871	0.100098	0.00213623	0.00213623	-288.553	-370.324	1200.1	-21.1467	-7.99857	-56.7125
-1.67053	-2.04926	1.65161	-0.465393	0.196228	-1.45844	4.32556	0.144043	-0.00335693	-0.000305176	-0.0012207	-288.199	-371.444	1196.34	-21.4358	-7.66992	-56.5503
-1.67908	-2.04712	1.651	-0.466919	0.202637	-1.47522	4.32617	0.101318	0.13855	0.00366211	0.00335693	-290.175	-371.04	1195.9	-21.6508	-7.31839	-57.3786
-1.68335	-2.06238	1.65253	-0.463562	0.20813	-1.46301	4.32648	0.0674438	-0.0485229	0	-0.000305176	-290.46	-373.859	1197.02	-21.0205	-6.89771	-56.7193
-1.68121	-2.07245	1.65039	-0.464783	0.211792	-1.47034	4.32678	0.206604	0.0802612	0.00152588	0.000915527	-289.813	-375.775	1195.49	-20.999	-6.54348	-56.9753
-1.68976	-2.07703	1.65253	-0.464783	0.215759	-1.45508	4.32678	0.0790405	0.038147	0.000915527	0.000610352	-291.211	-376.576	1197.03	-20.9248	-6.34131	-56.2658
-1.69586	-2.08984	1.64398	-0.466614	0.220337	-1.46545	4.32495	0.0875854	0.106812	0.00213623	0.00183105	-292.12	-379.02	1190.85	-20.931	-6.04504	-56.6592
-1.698	-2.08954	1.6507	-0.465393	0.227356	-1.45782	4.32617	0.0784302	0.0228882	0.000305176	-0.000305176	-292.534	-378.909	1195.71	-20.7962	-5.51319	-56.3366
-1.68915	-2.10968	1.64063	-0.463562	0.234375	-1.46301	4.32556	0.0897217	0.144043	0.00305176	0.00274658	-290.228	-382.773	1188.45	-20.2601	-4.74702	-56.3988
-1.70837	-2.1109	1.6507	-0.461426	0.240479	-1.46637	4.32648	0.0616455	0.0286865	0.00152588	0.0012207	-294.121	-382.883	1195.74	-20.0042	-4.58417	-56.6205
-1.70776	-2.117	1.64825	-0.455017	0.249329	-1.46088	4.32648	0.0650024	0.0354004	-0.000610352	-0.0012207	-293.828	-384.029	1194	-19.1712	-3.84654	-56.3407
-1.70715	-2.12402	1.64734	-0.455017	0.252686	-1.47064	4.32617	0.113525	0.098877	0.00213623	0.00244141	-293.618	-385.362	1193.35	-19.0604	-3.55524	-56.7404
-1.71234	-2.14264	1.64856	-0.452271	0.259705	-1.46637	4.32556	0.0344849	0.0595093	0.000915527	0	-294.077	-388.819	1194.25	-18.4479	-3.02435	-56.4257
-1.71356	-2.15271	1.65009	-0.442505	0.267334	-1.47217	4.32587	0.101624	0.0576782	0.000305176	0.000610352	-294.189	-390.687	1195.39	-17.1711	-2.41972	-56.646
-1.71722	-2.16522	1.65131	-0.440674	0.270386	-1.47247	4.32648	0.0695801	0.088501	0.000915527	0.000610352	-294.562	-393.011	1196.29	-16.762	-2.20286	-56.5787
-1.7099	-2.17438	1.65131	-0.441589	0.278931	-1.47644	4.32587	0.0683594	0.0738525	0.0012207	0.000610352	-292.913	-394.757	1196.3	-16.7184	-1.36898	-56.6853
-1.71783	-2.17133	1.65802	-0.43457	0.285339	-1.47461	4.32556	-0.0942993	0.00549316	-0.0012207	-0.00213623	-294.666	-394.111	1201.18	-15.9676	-1.00382	-56.6752
-1.71326	-2.19543	1.65497	-0.427856	0.289307	-1.48224	4.32526	0.090332	0.114441	0.00213623	0.0012207	-293.157	-398.661	1199.01	-14.8123	-0.553107	-56.8352
-1.71509	-2.19208	1.66351	-0.421448	0.290222	-1.48285	4.32648	-0.114746	-0.0363159	-0.000610352	-0.0012207	-293.715	-397.97	1205.21	-14.1354	-0.529794	-56.9127
-1.71631	-2.20398	1.65985	-0.417175	0.292358	-1.49597	4.32343	0.0863647	0.0735474	0.00152588	0.000610352	-293.769	-400.225	1202.58	-13.4583	-0.361011	-57.4339
-1.70441	-2.20947	1.66565	-0.412292	0.29541	-1.49445	4.32465	-0.202332	0.0564575	0	-0.000610352	-291.298	-401.253	1206.81	-12.8087	0.0948944	-57.304
-1.71753	-2.21375	1.67023	-0.406799	0.297852	-1.49506	4.32648	0.0332642	0.100403	0.00183105	0.000610352	-293.839	-401.978	1210.13	-12.1166	0.0746216	-57.3494
-1.72119	-2.21924	1.67084	-0.401306	0.299377	-1.49597	4.32617	-0.221252	0.0189209	-0.0012207	-0.0012207	-294.453	-402.986	1210.59	-11.4014	0.144028	-57.3681
-1.70898	-2.23297	1.67603	-0.392151	0.299683	-1.49628	4.32617	-0.0198364	0.12207	0.00213623	0.00152588	-291.701	-405.559	1214.38	-10.1311	0.401239	-57.2545
-1.70502	-2.23938	1.68121	-0.380554	0.302124	-1.50055	4.32526	-0.121155	0.0262451	0.000305176	0	-290.882	-406.733	1218.18	-8.70253	0.664041	-57.4139
-1.71051	-2.23999	1.68091	-0.378723	0.302429	-1.50726	4.32617	0.124817	0.0701904	0.000915527	0.00152588	-292.043	-406.836	1217.96	-8.48637	0.589508	-57.7373
-1.70166	-2.25433	1.6864	-0.367432	0.297852	-1.51276	4.32617	-0.230103	0.13031	0.00152588	0.0012207	-289.988	-409.513	1221.98	-6.96422	0.391919	-57.8604
-1.71265	-2.24731	1.69128	-0.360107	0.301208	-1.51428	4.32556	-0.0933838	0.0842285	0.0012207	0.00152588	-292.487	-408.126	1225.53	-6.24359	0.445871	-58.0383
-1.70258	-2.27386	1.69006	-0.351868	0.301208	-1.51184	4.32556	-0.248108	0.10376	0.000305176	-0.000305176	-289.694	-413.127	1224.68	-4.87103	0.684302	-57.6927
-1.71143	-2.26624	1.69739	-0.345764	0.302734	-1.51764	4.32526	-0.16449	0.108948	0.000915527	0.000305176	-291.831	-411.626	1230	-4.30064	0.622089	-58.0639
-1.71143	-2.27753	1.69861	-0.332947	0.302734	-1.521	4.32648	-0.0546265	0.0970459	0.0012207	0.000305176	-291.615	-413.721	1230.92	-2.65424	0.63609	-58.1453
-1.71173	-2.27966	1.70593	-0.322266	0.308228	-1.52344	4.32465	-0.078125	0.0305176	-0.000305176	-0.000305176	-291.771	-414.068	1236.26	-1.40013	1.06247	-58.2733
-1.70624	-2.28333	1.71173	-0.307312	0.303955	-1.521	4.32587	-0.10437	0.133057	0.00152588	0.000610352	-290.648	-414.717	1240.49	0.370145	0.805521	-58.1307
-1.70746	-2.28912	1.72089	-0.305481	0.305176	-1.52222	4.32556	-0.231628	-0.00762939	-0.000305176	-0.000610352	-290.779	-415.747	1247.13	0.670432	0.894431	-58.1558
-1.71051	-2.28912	1.72241	-0.292969	0.308533	-1.52405	4.32526	-0.0112915	0.106506	0.0012207	0.000915527	-291.517	-415.714	1248.27	2.10003	1.09643	-58.2736
-1.70715	-2.29492	1.7276	-0.282288	0.306396	-1.53046	4.32526	-0.123291	0.0183105	-0.000305176	-0.000915527	-290.833	-416.775	1252.06	3.41341	0.97818	-58.5274
-1.71143	-2.29309	1.73737	-0.267334	0.305481	-1.52191	4.32404	0.0509644	0.122986	0.00152588	0.000610352	-291.774	-416.333	1259.16	5.09335	0.815958	-58.1838
-1.70715	-2.29889	1.74225	-0.262756	0.308533	-1.53259	4.32404	-0.0646973	-0.00946045	-0.000610352	-0.0012207	-290.942	-417.412	1262.72	5.708	1.13341	-58.6358
-1.71356	-2.28943	1.75018	-0.249634	0.306091	-1.52374	4.32587	0.0561523	0.124512	0.000915527	-0.000305176	-292.511	-415.546	1268.48	7.05575	0.793536	-58.3386
-1.71356	-2.30042	1.75232	-0.237732	0.305481	-1.53076	4.32617	0.0778198	0.101624	0.00213623	0.00213623	-292.342	-417.585	1270.06	8.59152	0.755005	-58.5902
-1.71082	-2.30286	1.75232	-0.229797	0.300903	-1.53412	4.32556	0.0448608	0.09552	0.000915527	0.000305176	-291.795	-418.044	1270.09	9.53826	0.427765	-58.7187
-1.70715	-2.31598	1.76117	-0.219727	0.30426	-1.52985	4.32495	0.144958	0.113525	0.00152588	0.00152588	-290.735	-420.448	1276.53	10.9014	0.787247	-58.4322
-1.70929	-2.30774	1.7627	-0.20813	0.302734	-1.52802	4.32526	0.0387573	0.143433	0.00152588	0.00152588	-291.473	-418.87	1277.65	12.095	0.592966	-58.433
-1.70471	-2.30133	1.76941	-0.19989	0.302734	-1.54114	4.32495	0.138245	0.115967	0.00152588	0.00152588	-291.006	-417.65	1282.54	12.9316	0.628308	-59.0956
-1.70563	-2.32056	1.77673	-0.190735	0.299988	-1.54327	4.32587	0.112305	0.119019	0.000610352	0.000610352	-290.694	-421.198	1287.88	14.2855	0.432794	-59.0531
-1.71204	-2.31262	1.78284	-0.180359	0.299988	-1.53778	4.32556	0.179443	0.144348	0.00274658	0.00305176	-292.242	-419.636	1292.31	15.3432	0.294028	-58.899
-1.71021	-2.32056	1.77917	-0.173645	0.299072	-1.54022	4.32495	0.123596	0.0765991	0.000305176	0	-291.69	-421.143	1289.68	16.2392	0.264642	-58.9465
-1.70959	-2.31781	1.78284	-0.162354	0.294495	-1.52679	4.32678	0.100098	0.143433	0.00305176	0.00396729	-291.567	-420.58	1292.35	17.4891	-0.10231	-58.3537
-1.71814	-2.32635	1.78528	-0.156555	0.291138	-1.5506	4.32526	0.15564	0.0845337	0.00183105	0.00213623	-293.306	-422.157	1294.14	18.2811	-0.521252	-59.4112
-1.71539	-2.31567	1.79474	-0.147095	0.292358	-1.54388	4.32587	0.0769043	0.106506	0.00274658	0.00366211	-293.126	-420.091	1301.01	19.1923	-0.414163	-59.2021
-1.71326	-2.32635	1.79169	-0.137024	0.290527	-1.54419	4.32495	0.10437	0.0689697	0.0012207	0.0012207	-292.425	-422.104	1298.83	20.5169	-0.506195	-59.1306
-1.71844	-2.32574	1.79443	-0.132751	0.289612	-1.54083	4.32495	0.124817	0.142822	0.00305176	0.00335693	-293.467	-421.947	1300.82	20.9945	-0.671277	-59.0002
-1.71661	-2.32941	1.79474	-0.122375	0.284119	-1.54572	4.32495	0.0665283	0.0375366	0.000305176	0.000305176	-293.095	-422.629	1301.07	22.2394	-1.08839	-59.1933
-1.71967	-2.32727	1.79901	-0.108643	0.289001	-1.54541	4.32495	0.116272	0.098877	0.00213623	0.00244141	-293.902	-422.176	1304.2	23.7743	-0.769812	-59.2366
-1.72119	-2.33368	1.80237	-0.100708	0.285339	-1.539	4.32373	0.0878906	0.090332	0.00152588	0.00183105	-293.979	-423.335	1306.64	24.7852	-1.07555	-58.8975
-1.72546	-2.33612	1.79932	-0.0967407	0.28656	-1.54205	4.32556	0.110474	0.0460815	0.000915527	0.00152588	-294.807	-423.794	1304.44	25.2768	-1.04912	-59.0359
-1.72729	-2.33673	1.80908	-0.0857544	0.284424	-1.53412	4.32526	-0.0143433	0.0970459	0.0012207	0.0012207	-295.162	-423.824	1311.54	26.5428	-1.2574	-58.6863
-1.72821	-2.33307	1.80328	-0.0814819	0.28656	-1.54449	4.32465	0.00701904	0.0704956	0.000305176	0	-295.599	-423.173	1307.35	26.971	-1.12494	-59.204
-1.73004	-2.33185	1.81183	-0.0787354	0.282593	-1.53564	4.32495	0.00457764	0.0662231	0.000610352	0.000305176	-295.926	-422.876	1313.54	27.2655	-1.475	-58.8113
-1.73462	-2.34314	1.81122	-0.0735474	0.281982	-1.54358	4.32709	-0.0286865	0.0344849	-0.000610352	-0.000915527	-296.606	-424.982	1313.12	28.0372	-1.58217	-59.1043
-1.73401	-2.34375	1.81305	-0.0662231	0.279541	-1.54449	4.32465	-0.0473022	0.115051	0.00152588	0.00152588	-296.524	-425.079	1314.46	28.8844	-1.77623	-59.1458
-1.72821	-2.33978	1.80878	-0.0549316	0.279846	-1.54205	4.32617	0.0262451	0.0189209	-0.000915527	-0.000915527	-295.536	-424.361	1311.39	30.1152	-1.67531	-59.0612
-1.73248	-2.34283	1.81458	-0.0466919	0.277405	-1.54205	4.32617	-0.0387573	0.146484	0.00183105	0.00152588	-296.355	-424.875	1315.61	31.1044	-1.94564	-59.0582
-1.74896	-2.34619	1.81366	-0.0448608	0.276184	-1.55029	4.32465	-0.0720215	0.0561523	0.000610352	-0.000610352	-299.612	-425.461	1314.95	31.3612	-2.32121	-59.456
-1.73218	-2.35138	1.81183	-0.0384521	0.2771	-1.55426	4.32465	0.00366211	0.093689	0.0012207	0.00152588	-296.219	-426.495	1313.65	32.1818	-1.96103	-59.5607
-1.73035	-2.34985	1.8158	-0.0296021	0.276184	-1.54938	4.32251	-0.0784302	0.0933838	0.000915527	-0.000305176	-295.92	-426.176	1316.54	33.1705	-2.01474	-59.3549
-1.7395	-2.36755	1.81427	-0.0283813	0.269775	-1.5509	4.32526	-0.125427	0.128479	0.0012207	0.000610352	-297.169	-429.47	1315.44	33.5916	-2.63604	-59.2936
-1.74194	-2.35107	1.81427	-0.0247192	0.26947	-1.54999	4.32587	-0.0167847	-0.012207	-0.0012207	-0.00213623	-298.178	-426.368	1315.44	33.7453	-2.75219	-59.3955
-1.73859	-2.36969	1.81152	-0.0213623	0.266113	-1.5625	4.32587	-0.0921631	0.111389	0.000915527	0	-297.078	-429.892	1313.47	34.4268	-2.92743	-59.8093
-1.74347	-2.36359	1.81458	-0.0143433	0.267334	-1.54663	4.32556	-0.0527954	0.0402832	0.000305176	-0.000610352	-298.115	-428.688	1315.69	35.1333	-2.92281	-59.1521
-1.74255	-2.37366	1.8161	-0.0137329	0.267944	-1.55121	4.32587	-0.119934	0.0558472	0.000610352	-0.000915527	-297.688	-430.574	1316.8	35.3638	-2.83486	-59.2831
-1.74194	-2.37579	1.81549	-0.00457764	0.265808	-1.55548	4.32495	0.101013	0.0454712	0.000915527	0.000305176	-297.603	-430.972	1316.38	36.4446	-3.00476	-59.4686
-1.74438	-2.37793	1.81305	-0.00976563	0.265198	-1.54938	4.32556	-0.0869751	0.0686646	0	-0.000915527	-297.898	-431.378	1314.6	35.8866	-3.07652	-59.1656
-1.74622	-2.38739	1.81213	-0.0106812	0.260925	-1.55151	4.32587	-0.00732422	0.0363159	0.000305176	-0.000305176	-297.959	-433.153	1313.94	35.9329	-3.42458	-59.1817
-1.74835	-2.39075	1.8103	-0.00244141	0.261841	-1.54968	4.32465	-0.119934	0.0415039	-0.000610352	-0.00274658	-298.312	-433.773	1312.63	36.9295	-3.38474	-59.0868
-1.7453	-2.41119	1.80969	-0.000915527	0.257263	-1.56189	4.32404	0.000915527	0.113831	0.000915527	-0.000610352	-297.201	-437.629	1312.21	37.4305	-3.6561	-59.4692
-1.75446	-2.40753	1.80756	0.000610352	0.258179	-1.55121	4.32556	-0.141907	0.0354004	-0.000915527	-0.00244141	-299.008	-436.91	1310.66	37.5464	-3.7383	-59.0319
-1.7514	-2.41821	1.80511	0.00305176	0.254517	-1.56342	4.32495	0.151978	0.133057	0.00183105	0.0012207	-298.205	-438.946	1308.91	37.9957	-3.96463	-59.4952
-1.76636	-2.4295	1.81274	0.00335693	0.257568	-1.55304	4.32526	-0.0234985	0.0296021	-0.000610352	-0.00213623	-300.738	-440.958	1314.43	38.2086	-3.9309	-58.9774
-1.76056	-2.43896	1.79993	0.00488281	0.254517	-1.54877	4.32465	0.0546265	0.0869751	0.000915527	0.000305176	-299.191	-442.815	1305.15	38.5401	-4.04658	-58.6726
-1.76361	-2.45148	1.80328	0.00579834	0.253906	-1.54938	4.32648	-0.1297	-0.00305176	-0.00152588	-0.00305176	-299.429	-445.13	1307.59	38.8441	-4.11361	-58.6103
-1.76788	-2.4646	1.80206	0.00305176	0.256348	-1.55487	4.32495	0.0830078	0.108643	0.0012207	0.000610352	-299.92	-447.591	1306.71	38.7384	-3.95338	-58.7705
-1.7749	-2.46857	1.8042	0.00305176	0.26123	-1.5567	4.32495	-0.0421143	0.000610352	-0.000305176	-0.000610352	-301.241	-448.302	1308.26	38.7993	-3.66973	-58.8543
-1.77979	-2.48444	1.79993	0.00244141	0.257263	-1.55182	4.32404	0.278015	0.116272	0.00213623	0.00213623	-301.614	-451.279	1305.17	38.9848	-4.01929	-58.5005
-1.78558	-2.49298	1.79535	0	0.258789	-1.55426	4.32434	-0.0823975	0.0585938	0.000305176	-0.000610352	-302.498	-452.893	1301.85	38.8414	-3.9682	-58.5564
-1.79108	-2.49756	1.79474	0.0012207	0.259399	-1.55182	4.32587	0.268555	0.0485229	0.00183105	0.0012207	-303.423	-453.731	1301.41	39.0536	-3.99746	-58.4237
-1.78864	-2.51495	1.79535	0.000305176	0.264587	-1.55701	4.32556	-0.28656	0.0421143	-0.000305176	-0.0012207	-302.483	-457.003	1301.87	39.2277	-3.49341	-58.5266
-1.80054	-2.52472	1.79047	-0.000915527	0.257568	-1.54541	4.32495	0.160828	0.0750732	0.00152588	0.000610352	-304.334	-458.809	1298.32	39.245	-4.2168	-57.9229
-1.79443	-2.5412	1.7865	0	0.263367	-1.55823	4.32465	-0.111084	0.0585938	0.000610352	-0.000305176	-302.786	-461.953	1295.48	39.6139	-3.61294	-58.3762
-1.8042	-2.55005	1.78833	-0.0012207	0.261841	-1.55121	4.32495	0.0463867	0.0588989	0.000610352	0.000305176	-304.351	-463.563	1296.8	39.6149	-3.86707	-58.003
-1.80603	-2.57355	1.78741	-0.000610352	0.261841	-1.54907	4.32465	-0.0860596	0.0820923	0.000610352	0	-303.958	-467.962	1296.15	40.0622	-3.82917	-57.7188
-1.82434	-2.5824	1.78284	-0.00244141	0.270386	-1.54633	4.32556	0.0720215	0.0598145	0.000305176	0.000610352	-307.288	-469.586	1292.83	39.9911	-3.41922	-57.5822
-1.82098	-2.58881	1.78131	-0.00640869	0.26947	-1.54297	4.32465	-0.124512	0.0964355	0.000915527	0.000915527	-306.346	-470.808	1291.72	39.6423	-3.40992	-57.3576
-1.82709	-2.59705	1.77826	-0.00579834	0.272827	-1.539	4.32495	-0.0323486	0.0228882	0.000305176	-0.000915527	-307.261	-472.344	1289.51	39.8442	-3.21545	-57.1295
-1.82312	-2.60925	1.77612	-0.00915527	0.26947	-1.53564	4.32495	0.00335693	0.0720215	0.000915527	0.000610352	-306.006	-474.657	1287.96	39.6585	-3.37618	-56.8512
-1.83167	-2.62299	1.7746	-0.00579834	0.26886	-1.53473	4.32434	-0.13092	-0.0128174	-0.000915527	-0.00152588	-307.274	-477.205	1286.87	40.261	-3.53249	-56.7227
-1.8454	-2.62268	1.77551	-0.010376	0.278015	-1.52344	4.32526	-0.0622559	0.122375	0.000610352	0.000610352	-309.887	-477.092	1287.51	39.7311	-3.01259	-56.2546
-1.84509	-2.63519	1.77246	-0.00946045	0.277405	-1.52435	4.32404	-0.0674438	0.0259399	-0.000305176	-0.000915527	-309.44	-479.455	1285.31	40.0372	-3.022	-56.1923
-1.85608	-2.63275	1.77582	-0.00610352	0.274963	-1.52069	4.32495	0.045166	0.126343	0.000610352	0.000610352	-311.671	-478.933	1287.74	40.3789	-3.41139	-56.0743
-1.8573	-2.65076	1.76392	-0.0115967	0.280151	-1.52008	4.32709	-0.050354	0.0579834	0.000305176	0	-311.287	-482.377	1279.12	40.0418	-2.9537	-55.898
-1.85577	-2.65411	1.76544	-0.010376	0.27832	-1.51398	4.32404	-0.0238037	0.0488281	0	0	-310.813	-482.994	1280.23	40.2369	-3.06167	-55.5832
-1.87042	-2.66388	1.76117	-0.00976563	0.284119	-1.50909	4.32465	0.0463867	0.0234985	0	0.000305176	-313.369	-484.794	1277.14	40.4612	-2.80921	-55.3279
-1.87561	-2.67792	1.76392	-0.00946045	0.283508	-1.49811	4.32587	-0.00518799	0.0726318	0.000305176	0.000305176	-313.839	-487.38	1279.12	40.7221	-2.89608	-54.7214
-1.8866	-2.67822	1.75751	-0.0100708	0.286865	-1.49719	4.32526	0.0634766	0.0390625	0.000915527	0.000915527	-315.981	-487.437	1274.48	40.6554	-2.8072	-54.7077
-1.89758	-2.69409	1.75629	-0.00946045	0.290222	-1.48102	4.32434	0.0726318	0.0485229	-0.000305176	-0.000610352	-317.488	-490.362	1273.59	40.9809	-2.66202	-53.8679
-1.90643	-2.69867	1.75262	-0.00457764	0.287476	-1.47278	4.32526	0.0552368	0.102539	0.00152588	0.00183105	-319.006	-491.196	1270.95	41.6128	-3.01584	-53.4712
-1.91956	-2.72339	1.7514	0.00213623	0.287781	-1.46759	4.32556	-0.00427246	0.0305176	-0.000305176	-0.000610352	-320.817	-495.777	1270.08	42.7754	-3.1441	-53.0751
-1.94366	-2.73926	1.75446	0.0149536	0.291748	-1.44836	4.32343	0.0524902	0.0866699	0.0012207	0.00152588	-324.991	-498.615	1272.31	44.4932	-3.18293	-52.1504
-1.9342	-2.76855	1.75659	0.0256348	0.294495	-1.45538	4.32495	0.00640869	0.0189209	0	0	-322.39	-504.118	1273.91	46.1862	-2.73852	-52.2335
-1.96167	-2.7832	1.76239	0.0411987	0.302734	-1.43738	4.32404	0.0296021	0.0619507	0.00183105	0.00152588	-327.333	-506.7	1278.14	48.1969	-2.49872	-51.3992
-1.97205	-2.82104	1.76666	0.062561	0.30365	-1.43616	4.32556	-0.00366211	-0.0192261	-0.000610352	-0.000915527	-328.369	-513.703	1281.31	51.2445	-2.51608	-51.0976
-1.99677	-2.85095	1.77551	0.0820923	0.307312	-1.41479	4.32556	0.130615	0.137024	0.00244141	0.00366211	-332.271	-519.126	1287.76	53.955	-2.55662	-49.9748
-2.01385	-2.89917	1.77887	0.100708	0.311584	-1.41632	4.32526	-0.0012207	-0.015564	-0.000915527	-0.000915527	-334.339	-528.063	1290.26	56.8528	-2.38656	-49.7373
-2.03186	-2.93732	1.7865	0.124512	0.316772	-1.40137	4.32465	0.0769043	0.127563	0.00305176	0.00396729	-336.766	-535.061	1295.85	60.185	-2.17856	-48.8338
-2.05017	-2.96509	1.79413	0.154419	0.316162	-1.39893	4.32404	0.0552368	0.0143433	-0.000610352	-0.000610352	-339.736	-540.119	1301.45	64.0457	-2.49045	-48.5894
-2.06146	-2.98828	1.80145	0.180664	0.322571	-1.40076	4.32343	0.0411987	0.06073	0.00152588	0.00152588	-341.52	-544.354	1306.83	67.4151	-2.13261	-48.5707
-2.07642	-3.02795	1.82526	0.219116	0.318604	-1.40137	4.32678	-0.00793457	0.0527954	0.000610352	0.000610352	-343.598	-551.554	1324.18	72.4416	-2.64024	-48.3787
-2.08038	-3.03986	1.81854	0.214233	0.324707	-1.39862	4.32495	0.0469971	0.0778198	0.0012207	0.00183105	-343.951	-553.813	1319.31	72.075	-2.17246	-48.1675
-2.09503	-3.0545	1.8399	0.250549	0.321045	-1.41022	4.32465	0.0265503	0.00701904	0.000305176	0.000915527	-346.854	-556.353	1334.87	76.4533	-2.7293	-48.6815
-2.10663	-3.10974	1.83563	0.271301	0.318604	-1.38794	4.32495	0.055542	0.0549316	0.000610352	0.00183105	-347.286	-566.637	1331.84	79.7165	-2.965	-47.2534
-2.11029	-3.16467	1.82648	0.291748	0.316772	-1.42731	4.32617	0.00396729	0.0845337	0.0012207	0.0012207	-346.868	-576.986	1325.32	82.9289	-3.07547	-48.6549
-2.12769	-3.18054	1.84265	0.325317	0.314026	-1.41998	4.32434	0.103455	0.0134277	0	0.000305176	-350.017	-579.758	1337.1	87.0171	-3.57931	-48.2855
-2.12646	-3.18848	1.85852	0.349426	0.316772	-1.409	4.32526	0.0326538	0.0558472	0.0012207	0.000915527	-349.647	-581.115	1348.65	89.9022	-3.33635	-47.7596
-2.11823	-3.16345	1.86615	0.365906	0.313721	-1.40747	4.32495	-0.0112915	0.0265503	-0.000305176	-0.00152588	-348.907	-576.386	1354.2	91.3866	-3.534	-47.8903
-2.11639	-3.16406	1.8576	0.359802	0.311279	-1.38977	4.32465	0.0646973	0.0405884	0.00152588	0.0012207	-348.228	-576.543	1347.99	90.7044	-3.67215	-47.0415
-2.11639	-3.17444	1.8454	0.336914	0.314941	-1.40472	4.32526	-0.0219727	0.012207	-0.000305176	-0.00244141	-347.89	-578.604	1339.11	88.2518	-3.33283	-47.6176
-2.13043	-3.21075	1.83014	0.3302	0.307312	-1.40625	4.32526	-0.0958252	0.125427	0.00213623	0.000915527	-349.41	-585.458	1328.06	88.0654	-4.06899	-47.3949
-2.1405	-3.22998	1.82434	0.327148	0.301208	-1.39832	4.32495	-0.0967407	0.0183105	-0.000610352	-0.00213623	-350.635	-589.055	1323.85	88.025	-4.66201	-46.8778
-2.12372	-3.25043	1.81122	0.344238	0.291138	-1.42029	4.32434	-0.140686	0.131531	0.00183105	0.00183105	-346.955	-593.016	1314.41	90.3102	-5.16843	-47.673
-2.1344	-3.2312	1.80389	0.352783	0.299377	-1.39893	0.0134277	-0.119934	0.0616455	-0.000915527	-0.000915527	-349.49	-589.385	1309.11	90.982	-4.72884	-46.8925
-2.14355	-3.22205	1.80389	0.35614	0.303345	-1.44287	4.32343	-0.0521851	0.0497437	0.000915527	0.000915527	-352.15	-587.683	1309.13	91.2062	-4.6353	-49.0374
-2.14539	-3.20648	1.79962	0.360413	0.309143	-1.42151	4.32617	-0.0204468	0.0683594	0	-0.0012207	-352.788	-584.756	1306.03	91.4501	-4.22832	-48.1948
-2.14417	-3.21381	1.79047	0.364075	0.301514	-1.43372	4.32526	-0.140991	0.0967407	0.000915527	-0.000305176	-352.414	-586.192	1299.41	91.9858	-4.81402	-48.6779
-2.15179	-3.21625	1.78314	0.36438	0.291748	-1.43036	4.32465	-0.170593	0.085144	0	-0.00152588	-353.73	-586.66	1294.1	92.0597	-5.71628	-48.4971
-2.15363	-3.22449	1.77002	0.360413	0.285645	-1.43982	4.32404	-0.148926	0.0598145	-0.000305176	-0.00213623	-353.837	-588.287	1284.59	91.7378	-6.21572	-48.8442
-2.1524	-3.21625	1.76483	0.352173	0.286865	-1.44257	4.32465	0.00915527	0.122681	0.000915527	0	-353.812	-586.791	1280.81	90.6637	-6.11247	-49.0225
-2.15912	-3.19855	1.76178	0.363464	0.287476	-1.44165	4.32617	-0.221252	-0.0195313	-0.00183105	-0.00274658	-355.752	-583.453	1278.61	91.6698	-6.23857	-49.1553
-2.1524	-3.18146	1.75629	0.376892	0.284119	-1.44836	4.32404	0.0482178	0.112	0.00152588	0.00152588	-355.091	-580.292	1274.66	92.9325	-6.46506	-49.5919
-2.13745	-3.16132	1.75842	0.391541	0.283813	-1.44714	4.32434	-0.179749	-0.027771	-0.00183105	-0.00244141	-352.855	-576.534	1276.24	94.2888	-6.31185	-49.678
-2.13898	-3.14667	1.74286	0.392456	0.277405	-1.45752	4.32465	-0.055542	0.0994873	0.00274658	0.00213623	-353.647	-573.881	1264.96	94.1581	-6.90214	-50.2558
-2.13104	-3.13751	1.73431	0.398254	0.272217	-1.46027	4.32495	-0.135193	-0.0646973	-0.00152588	-0.00183105	-352.375	-572.235	1258.78	94.6775	-7.21938	-50.4249
-2.12982	-3.12073	1.72882	0.397339	0.264587	-1.46454	4.32495	0.0509644	0.126038	0.00244141	0.00183105	-352.638	-569.13	1254.79	94.3035	-7.86207	-50.7332
-2.13135	-3.10333	1.71906	0.40863	0.259399	-1.46271	4.32465	-0.199585	-0.0640869	-0.00152588	-0.00213623	-353.475	-565.902	1247.73	95.3173	-8.36389	-50.7893
-2.12646	-3.0838	1.71204	0.419922	0.253601	-1.46179	4.32465	0.0765991	0.126953	0.00213623	0.0012207	-353.128	-562.281	1242.66	96.298	-8.81451	-50.8885
-2.12524	-3.07861	1.70624	0.428162	0.260315	-1.46759	4.32465	-0.166016	0.00213623	-0.000610352	-0.000305176	-353.187	-561.342	1238.48	97.1573	-8.28268	-51.2159
-2.12433	-3.05359	1.70624	0.434875	0.262146	-1.46576	4.32587	0.0427246	0.0723267	0.0012207	0.0012207	-353.82	-556.645	1238.48	97.524	-8.19767	-51.3441
-2.12555	-3.05237	1.69464	0.437927	0.252991	-1.47217	4.32343	-0.162048	0.00762939	0.000305176	0.000305176	-354.104	-556.479	1230.09	97.8536	-8.96489	-51.6288
-2.13165	-3.04016	1.6925	0.44281	0.248108	-1.4682	4.32373	-0.113831	0.123596	0.00183105	0.000610352	-355.646	-554.172	1228.53	98.2156	-9.49662	-51.5548
-2.12738	-3.05511	1.6803	0.441895	0.244141	-1.47736	4.32434	-0.176697	0.0375366	0.00152588	0.00244141	-354.368	-557.068	1219.71	98.3523	-9.70581	-51.8261
-2.12616	-3.03253	1.6803	0.452576	0.238037	-1.47552	4.32648	-0.126648	0.0814819	0.000915527	0.000610352	-354.852	-552.823	1219.71	99.212	-10.2513	-51.9218
-2.13409	-3.03558	1.67603	0.460205	0.237122	-1.48529	4.32404	-0.0909424	0.0961304	0.00213623	0.00274658	-356.475	-553.393	1216.64	100.13	-10.4668	-52.3749
-2.12402	-3.03314	1.67358	0.467834	0.238647	-1.48834	4.32343	0.107117	0.0668335	0.000915527	0.000915527	-354.647	-552.976	1214.9	100.966	-10.1928	-52.5198
-2.12219	-3.03986	1.66504	0.478821	0.23407	-1.50116	4.32495	-0.118408	0.0750732	0.00152588	0.00183105	-354.248	-554.287	1208.74	102.33	-10.5338	-53.0509
-2.1228	-3.04138	1.66473	0.483704	0.230713	-1.49933	4.32556	-0.0585938	0.0909424	0.00152588	0.00152588	-354.316	-554.564	1208.53	102.913	-10.8135	-52.9544
-2.11487	-3.03314	1.65802	0.489197	0.223083	-1.49689	4.32495	-0.106201	0.0909424	0.00213623	0.00244141	-352.946	-553.073	1203.67	103.413	-11.3196	-52.872
-2.11609	-3.03955	1.65619	0.497742	0.218201	-1.50665	4.32312	-0.0524902	0.00640869	-0.000305176	-0.000610352	-353.132	-554.279	1202.37	104.491	-11.7331	-53.2743
-2.11121	-3.03009	1.6571	0.508118	0.219116	-1.49719	4.32495	-0.0942993	0.129395	0.00183105	0.00183105	-352.43	-552.493	1203.05	105.529	-11.6077	-52.9162
-2.11304	-3.02338	1.65131	0.517578	0.218811	-1.50452	4.32495	0.0241089	0.0262451	0	0	-353.131	-551.257	1198.87	106.502	-11.6989	-53.3214
-2.11029	-2.99683	1.65619	0.531311	0.219421	-1.49872	4.32434	-0.0543213	0.101318	0.0012207	0.00213623	-353.465	-546.239	1202.42	107.648	-11.6911	-53.2838
-2.10205	-3.00842	1.64978	0.543823	0.217285	-1.50421	4.32465	0.00549316	0.0628662	0.000915527	0.000610352	-351.592	-548.464	1197.83	109.267	-11.7093	-53.4281
-2.09991	-2.98981	1.64856	0.558167	0.209656	-1.50909	4.32373	-0.0164795	0.104065	0.00183105	0.00244141	-351.863	-544.975	1196.96	110.609	-12.361	-53.8003
-2.09442	-2.98126	1.64551	0.567017	0.207214	-1.51031	4.32556	0.0622559	0.0186157	-0.0012207	-0.000610352	-351.094	-543.399	1194.77	111.486	-12.5	-53.9148
-2.09473	-2.95868	1.64856	0.57312	0.210571	-1.51367	0.0100708	-0.0198364	0.1297	0.00152588	0.000610352	-351.97	-539.144	1196.98	111.82	-12.3107	-54.2714
-2.08679	-2.96082	1.64551	0.595093	0.197449	-1.5213	0.00762939	0.0128174	0.0708008	0.0012207	0.0012207	-350.499	-539.566	1194.83	114.368	-13.2583	-54.5834
-2.06818	-2.93701	1.64673	0.606995	0.198059	-1.51123	0.00762939	0.038147	0.0650024	0	-0.000610352	-347.529	-535.133	1195.73	115.355	-12.9686	-54.2775
-2.05902	-2.92084	1.64948	0.625305	0.190735	-1.51886	0.00671387	0.0906372	0.124512	0.000915527	0.00152588	-346.413	-532.1	1197.75	117.19	-13.4787	-54.7468
-2.01111	-2.89001	1.65497	0.641785	0.178528	-1.53534	0.00701904	-0.0857544	0.0991821	0.000610352	0	-338.159	-526.447	1201.78	118.589	-13.7779	-55.628
-1.96747	-2.86407	1.65833	0.663452	0.158997	-1.53442	0.00671387	0.12085	0.0830078	0.000915527	0.00152588	-330.384	-521.68	1204.25	120.662	-14.7131	-55.6659
-1.93481	-2.86591	1.65344	0.67749	0.136108	-1.55609	0.00640869	-0.0576782	0.109558	0	-0.000305176	-324.082	-522.162	1200.76	122.303	-16.0343	-56.5298
-1.92688	-2.85187	1.66962	0.701599	0.135498	-1.55945	0.00610352	0.0790405	0.115967	0.00244141	0.00305176	-323.219	-519.438	1212.53	124.833	-16.0247	-56.8202
-1.89941	-2.86407	1.66931	0.708618	0.125427	-1.58936	0.00610352	-0.0213623	-0.0140381	-0.000915527	-0.00183105	-317.753	-521.84	1212.36	125.833	-16.3735	-58.0173
-1.88263	-2.86743	1.67114	0.716248	0.123596	-1.59943	0.00671387	0.169067	0.136108	0.00213623	0.00183105	-314.498	-522.515	1213.72	126.762	-16.2474	-58.4178
-1.88599	-2.88727	1.66351	0.72052	0.125732	-1.61102	0.00610352	-0.0317383	-0.0137329	-0.000610352	-0.0012207	-314.695	-526.272	1208.22	127.567	-16.0896	-58.8067
-1.88202	-2.89398	1.66931	0.72998	0.131226	-1.60675	0.00518799	0.071106	0.106812	0.00244141	0.00244141	-313.769	-527.493	1212.45	128.758	-15.5701	-58.5727
-1.90155	-2.9129	1.66565	0.740967	0.125122	-1.60278	0.00610352	0.101318	0.0241089	-0.000610352	-0.0012207	-317.031	-530.975	1209.82	130.314	-16.3437	-58.2872
-1.93878	-2.93091	1.67145	0.753479	0.131836	-1.60095	0.00579834	0.0750732	0.117493	0.00274658	0.00213623	-323.964	-534.175	1214.04	132.023	-16.393	-58.1933
-1.96289	-2.94342	1.6803	0.767822	0.132751	-1.60156	0.00549316	0.00549316	-0.0241089	-0.000305176	-0.000305176	-328.494	-536.372	1220.48	133.856	-16.7085	-58.2135
-1.99005	-2.97852	1.68488	0.779419	0.13855	-1.60492	0.00579834	0.0964355	0.120239	0.00183105	0.0012207	-332.948	-542.821	1223.84	135.737	-16.6166	-58.1896
-2.0285	-2.98676	1.69739	0.792236	0.144958	-1.61407	0.00579834	0.062561	0.0302124	0.000305176	0.000610352	-340.582	-544.161	1232.93	137.32	-16.7511	-58.6914
-2.04376	-3.02246	1.70105	0.801697	0.149841	-1.63025	0.00518799	0.0512695	0.06073	0.000305176	0.000610352	-342.79	-550.787	1235.63	138.966	-16.5402	-59.2176
-2.05078	-3.0426	1.71051	0.813293	0.149231	-1.63971	0.00549316	0.0820923	0.120544	0.00152588	0.0012207	-343.78	-554.479	1242.52	140.61	-16.6742	-59.5325
-2.07184	-3.06366	1.71906	0.823364	0.149536	-1.63696	0.00549316	0.0546265	0.0616455	0.000305176	0.000610352	-347.366	-558.291	1248.73	142.094	-16.9548	-59.3128
-2.07184	-3.07983	1.72546	0.836182	0.151672	-1.6391	0.00549316	0.0756836	0.0967407	0.00213623	0.00244141	-347.016	-561.271	1253.42	143.818	-16.7551	-59.307
-2.06787	-3.11279	1.73096	0.856018	0.153503	-1.63055	0.00488281	0.0268555	0.0436401	0	-0.000915527	-345.277	-567.394	1257.46	146.618	-16.463	-58.668
-2.06024	-3.13019	1.73798	0.866089	0.155945	-1.61774	0.00549316	0.0552368	0.110168	0.00274658	0.00335693	-343.186	-570.612	1262.58	148.053	-16.0897	-57.9374
-2.06421	-3.1311	1.74835	0.883484	0.165405	-1.61102	0.00579834	-0.0524902	-0.072937	-0.00152588	-0.00213623	-344.078	-570.682	1270.14	150.056	-15.4093	-57.6815
-2.06085	-3.14941	1.74927	0.896912	0.169373	-1.60553	0.00518799	-0.0537109	0.132446	0.00244141	0.00244141	-342.899	-574.096	1270.84	151.888	-14.992	-57.2966
-2.06635	-3.15887	1.76117	0.915833	0.17334	-1.59058	0.00518799	-0.0778198	-0.0164795	-0.000305176	-0.000610352	-343.717	-575.742	1279.51	154.204	-14.7489	-56.5858
-2.08374	-3.16406	1.76666	0.931091	0.180359	-1.58997	0.00549316	0.0982666	0.0765991	0.00213623	0.00244141	-347.157	-576.605	1283.52	156.027	-14.4808	-56.6022
-2.1228	-3.12958	1.77979	0.952454	0.189514	-1.58356	0.00549316	-0.17395	0.0418091	0.000305176	-0.000915527	-356.135	-569.905	1293.03	157.904	-14.5223	-56.7493
-2.15546	-3.14117	1.78741	0.973816	0.20752	-1.57074	0.00579834	0.123291	0.136108	0.00366211	0.00396729	-362.361	-571.886	1298.61	160.526	-13.6053	-56.2238
-2.18872	-3.13934	1.79962	0.991211	0.229492	-1.56494	0.00549316	-0.124817	0.0109863	0	-0.00152588	-369.219	-571.337	1307.48	162.476	-12.4209	-56.1405
-2.23358	-3.15521	1.80389	1.01654	0.238953	-1.54602	0.00488281	0.110779	0.106506	0.00183105	0.00274658	-377.626	-574.084	1310.62	165.619	-12.3824	-55.3154
-2.26746	-3.15247	1.81427	1.02997	0.25116	-1.52557	0.00549316	0.108948	0.115051	0.00152588	0.00152588	-384.374	-573.36	1318.14	167.104	-11.9774	-54.5359
-2.29279	-3.17444	1.8158	1.03668	0.253906	-1.49597	0.00488281	0.0506592	0.0933838	0.00183105	0.000610352	-388.421	-577.343	1319.25	168.224	-12.1003	-53.0733
-2.30865	-3.20618	1.81213	1.03607	0.255737	-1.49353	0.00579834	-0.258179	0.115662	0	-0.000915527	-390.537	-583.257	1316.61	168.66	-12.1256	-52.7467
-2.3172	-3.21594	1.81946	1.04706	0.256348	-1.48956	0.00488281	-0.114441	0.109558	0.000915527	0.000305176	-391.987	-584.999	1321.94	170.071	-12.203	-52.5287
-2.28943	-3.25806	1.82007	1.05194	0.249023	-1.49689	0.00549316	-0.118408	0.0946045	0.000915527	0.000305176	-385.267	-592.98	1322.43	171.312	-12.2168	-52.442
-2.27051	-3.27789	1.83746	1.06842	0.25238	-1.4978	0.00457764	0.012207	0.032959	-0.000915527	-0.0012207	-381.119	-596.641	1335.09	173.518	-11.5955	-52.3147
-2.23267	-3.30597	1.84052	1.08246	0.255432	-1.51703	0.00457764	-0.122681	0.118103	0.0012207	0.000610352	-373.112	-602.013	1337.39	175.58	-10.668	-52.901
-2.20886	-3.33191	1.85608	1.08795	0.257263	-1.51337	0.00549316	-0.216064	-0.0512695	-0.00152588	-0.00274658	-367.661	-606.854	1348.7	176.63	-10.0523	-52.4803
-2.20886	-3.38501	1.86279	1.09009	0.262451	-1.51611	0.00427246	-0.0128174	0.115356	0.000915527	0	-366.11	-616.767	1353.6	177.726	-9.48979	-52.1965
-2.20367	-3.42255	1.87347	1.09589	0.260315	-1.49841	0.00488281	-0.304565	0.00610352	-0.0012207	-0.00152588	-363.779	-623.731	1361.37	178.995	-9.45933	-51.0711
-2.20917	-3.44818	1.87347	1.10107	0.264893	-1.4801	0.00457764	0.120544	0.117798	0.00213623	0.00183105	-363.913	-628.49	1361.39	180.003	-9.09919	-50.0479
-2.2287	-3.48877	1.88263	1.10626	0.276794	-1.47552	0.00457764	-0.121765	-0.0180054	-0.00183105	-0.00183105	-366.597	-635.969	1368.05	181.242	-8.35851	-49.6002
-2.26593	-3.50464	1.89514	1.11847	0.287781	-1.48132	0.00488281	-0.0564575	0.126038	0.00213623	0.00152588	-373.733	-638.74	1377.14	182.879	-8.07869	-49.8906
-2.30255	-3.49762	1.89514	1.12915	0.304565	-1.46698	0.00488281	-0.214233	-0.0616455	-0.000915527	-0.000610352	-381.193	-637.275	1377.15	183.981	-7.36435	-49.4335
-2.31659	-3.49518	1.90674	1.1438	0.314331	-1.46667	0.00488281	-0.0976563	0.0701904	0.000915527	0.000610352	-384.243	-636.687	1385.58	185.611	-6.84159	-49.5267
-2.35168	-3.51288	1.90063	1.16028	0.317078	-1.46118	0.00396729	-0.0970459	0.022583	0.000915527	0.00152588	-390.681	-639.894	1381.19	187.772	-7.17338	-49.2471
-2.35107	-3.51044	1.90521	1.17584	0.326538	-1.45844	0.00518799	-0.0262451	0.0506592	0.000915527	0.000915527	-390.782	-639.389	1384.55	189.514	-6.42585	-49.1824
-2.36206	-3.54553	1.90186	1.185	0.333557	-1.46759	0.00488281	-0.0256348	0.0595093	0.000915527	0.0012207	-392.062	-645.947	1382.16	191.12	-5.96447	-49.3759
-2.35779	-3.55377	1.9046	1.18622	0.335388	-1.49719	0.00457764	0.0460815	0.0918579	0.00152588	0.000610352	-391.339	-647.521	1384.18	191.386	-5.75161	-50.6746
-2.34161	-3.55957	1.90491	1.19965	0.339966	-1.48438	0.00427246	-0.0186157	0.0570679	0.00152588	0.00152588	-387.927	-648.627	1384.44	193.022	-5.09832	-50.0182
-2.3111	-3.57513	1.92139	1.20636	0.330811	-1.49994	0.00488281	-0.0186157	0.06073	0	-0.000915527	-381.651	-651.56	1396.42	194.042	-5.30241	-50.5314
-2.28821	-3.57574	1.93787	1.22192	0.3302	-1.49902	0.00457764	0.0750732	0.123596	0.00274658	0.00274658	-377.264	-651.635	1408.4	195.836	-4.98536	-50.4539
-2.26837	-3.59802	1.94763	1.22864	0.325012	-1.49353	0.00488281	0.00701904	0.00152588	-0.000610352	-0.0012207	-372.639	-655.805	1415.51	196.967	-5.00974	-49.9708
-2.25494	-3.61389	1.95465	1.2262	0.332642	-1.48895	0.00488281	-0.000915527	0.124817	0.00183105	0.00244141	-369.484	-658.783	1420.61	196.947	-4.11929	-49.6128
-2.25281	-3.63861	1.95038	1.23718	0.332031	-1.49292	0.00488281	0.119934	0.0476074	-0.000305176	-0.000305176	-368.398	-663.436	1417.56	198.601	-4.07725	-49.5999
-2.25098	-3.64349	1.96136	1.24939	0.331726	-1.48956	0.00457764	0.0500488	0.123901	0.00274658	0.00305176	-367.972	-664.275	1425.54	200.075	-4.07043	-49.4241
-2.24701	-3.6618	1.96167	1.25946	0.335999	-1.49841	0.00427246	0.126648	0.0137329	-0.000610352	0	-366.817	-667.714	1425.81	201.52	-3.62781	-49.6969
-2.27081	-3.66577	1.96777	1.27625	0.335388	-1.49445	0.00518799	0.0802612	0.14801	0.00305176	0.00335693	-371.498	-668.318	1430.26	203.496	-4.08325	-49.5713
-2.28973	-3.6615	1.96808	1.29059	0.336609	-1.50848	0.00488281	0.143127	0.020752	0.000610352	0.0012207	-375.65	-667.449	1430.51	205.059	-4.34565	-50.3283
-2.29248	-3.66547	1.97418	1.30096	0.340576	-1.51062	0.00427246	0.098877	0.0753784	0.00152588	0.00244141	-376.214	-668.138	1434.96	206.307	-4.0769	-50.4294
-2.3114	-3.6792	1.97937	1.31409	0.339966	-1.5274	0.00488281	0.0875854	0.0558472	0.000915527	0.0012207	-379.84	-670.62	1438.75	208.019	-4.43729	-51.166
-2.31964	-3.69476	1.98669	1.31805	0.33844	-1.53015	0.00427246	0.109863	0.0497437	0.00152588	0.00213623	-381.067	-673.466	1444.07	208.718	-4.66294	-51.1971
-2.31171	-3.70148	1.99493	1.33057	0.329895	-1.53717	0.00457764	0.0445557	0.0866699	0.000915527	0.000915527	-379.448	-674.694	1450.08	210.256	-5.22022	-51.4503
-2.31598	-3.72467	2.00043	1.34094	0.322876	-1.54999	0.00427246	0.0543213	0.0897217	0.00152588	0.00213623	-379.781	-678.995	1454.09	211.81	-5.81549	-51.8698
-2.30743	-3.73199	2.0108	1.34888	0.321655	-1.54358	0.00396729	0.0778198	0.0726318	0.00152588	0.00183105	-377.877	-680.32	1461.63	212.837	-5.75435	-51.5068
-2.29065	-3.75061	2.0166	1.36536	0.314331	-1.54999	0.00457764	0.105591	0.0695801	0.000915527	0.00152588	-374.154	-683.815	1465.89	215.024	-6.03398	-51.6171
-2.26776	-3.74634	2.02942	1.37726	0.30426	-1.55487	0.00488281	-0.012207	0.110779	0.00213623	0.00213623	-369.897	-683.007	1475.2	216.319	-6.492	-51.8194
-2.24701	-3.75427	2.03491	1.38855	0.291748	-1.55273	0.00488281	0.0708008	0.0314331	0.000915527	0.000915527	-365.554	-684.513	1479.21	217.744	-7.13846	-51.5921
-2.21802	-3.77747	2.03949	1.40503	0.283813	-1.51917	0.00457764	0.0289917	0.114746	0.00152588	0.00152588	-358.793	-688.87	1482.57	220.016	-7.21078	-49.7804
-2.1875	-3.83514	2.03796	1.42792	0.272217	-1.54175	0.00518799	-0.00305176	0.0952148	0.0012207	0.000915527	-351.323	-699.781	1481.58	223.565	-7.51214	-50.2785
-2.2052	-3.90167	2.04163	1.43524	0.263367	-1.58325	0.00457764	0.00305176	0.12085	0.00152588	0.000915527	-353.266	-712.203	1484.3	225.455	-8.37971	-51.7012
-2.18384	-3.93097	2.04895	1.42548	0.258484	-1.61499	0.00457764	-0.0183105	0.101624	0.000610352	-0.000305176	-348.436	-717.77	1489.62	224.806	-8.34914	-52.8567
-2.19208	-3.93799	2.06604	1.41876	0.242615	-1.62659	0.00396729	-0.0265503	0.116577	0.000915527	0.000610352	-349.92	-718.983	1501.98	224.143	-9.75065	-53.3295
-2.19299	-3.91022	2.0993	1.44348	0.23468	-1.64948	0.00457764	-0.0775146	0.0720215	0.0012207	0.00152588	-351.499	-713.58	1526.12	226.513	-10.541	-54.6574
-2.19757	-3.89343	2.117	1.47705	0.227661	-1.6394	0.00427246	-0.0302124	0.0778198	-0.000305176	-0.000610352	-353.079	-710.263	1538.99	230.08	-11.2638	-54.3827
-2.22046	-3.87115	2.13348	1.50604	0.231018	-1.67114	0.00427246	0.000915527	0.0814819	0.0012207	0.00152588	-358.964	-705.917	1550.99	233.022	-11.5099	-56.1517
-2.23602	-3.85773	2.12677	1.5155	0.23407	-1.65558	0.00427246	-0.162659	0.067749	0	-0.000610352	-362.335	-703.357	1546.12	233.889	-11.5597	-55.5963
-2.23785	-3.84216	2.11884	1.52008	0.23407	-1.64215	0.00457764	0.0143433	0.0628662	0	0.000305176	-363.024	-700.458	1540.37	234.166	-11.626	-55.1058
-2.23907	-3.81409	2.10724	1.54541	0.219727	-1.62231	0.00457764	-0.123596	0.0302124	-0.0012207	-0.00183105	-363.965	-695.201	1531.99	236.619	-12.8884	-54.4117
-2.21313	-3.7619	2.1167	1.59729	0.198975	-1.61957	0.00488281	-0.100403	0.0689697	0.000915527	0.00183105	-360.719	-685.381	1538.93	241.721	-14.3294	-54.6672
-2.18262	-3.6972	2.12708	1.62659	0.184326	-1.61652	0.00427246	-0.230103	-0.0140381	-0.00152588	-0.00213623	-356.828	-673.256	1546.48	244.04	-15.2121	-54.9819
-2.13715	-3.65112	2.13989	1.64825	0.187988	-1.63849	0.00335693	-0.0494385	0.0848389	0.00213623	0.00335693	-349.746	-664.694	1555.82	245.784	-14.3327	-56.2943
-2.10419	-3.58704	2.15515	1.66748	0.1828	-1.66016	0.00427246	-0.179443	-0.0198364	-0.000610352	-0.00152588	-345.641	-652.706	1566.9	246.956	-14.4245	-57.7521
-2.05872	-3.55804	2.1701	1.69495	0.166321	-1.68732	0.00427246	-0.0662231	0.0717163	0.00152588	0.00183105	-338.033	-647.331	1577.81	249.636	-15.128	-59.1319
-2.02515	-3.51318	2.19086	1.72119	0.149231	-1.68365	0.00396729	-0.265503	-0.050354	-0.00152588	-0.00213623	-332.919	-638.879	1592.87	251.924	-16.0971	-59.2486
-1.99432	-3.50403	2.20245	1.74713	0.131531	-1.70044	0.00427246	-0.0506592	0.111084	0.00213623	0.00183105	-327.439	-637.182	1601.34	254.747	-17.0762	-60.0203
-2.00806	-3.48236	2.21436	1.78467	0.135193	-1.68976	0.00427246	-0.250854	-0.0570679	-0.00244141	-0.00274658	-331.037	-632.948	1610.02	258.689	-17.1109	-59.8052
-2.0166	-3.50159	2.21527	1.80176	0.14679	-1.69922	0.00396729	0.138245	0.136108	0.00305176	0.00335693	-332.428	-636.506	1610.75	260.948	-16.2962	-60.1583
-2.06207	-3.52509	2.22351	1.8277	0.154724	-1.71295	0.00427246	-0.122986	-0.00762939	-0.000610352	-0.000305176	-341.116	-640.693	1616.78	264.274	-16.401	-60.7843
-2.07672	-3.55804	2.23358	1.8454	0.14801	-1.72302	0.00335693	0.0448608	0.0946045	0.000915527	0.000305176	-343.239	-646.751	1624.13	266.82	-17.1254	-61.0396
-2.08679	-3.57391	2.24548	1.8689	0.140381	-1.73309	0.00457764	-0.307007	-0.020752	-0.00183105	-0.00274658	-345.03	-649.603	1632.81	269.755	-17.9023	-61.428
-2.10388	-3.59131	2.27112	1.88629	0.129089	-1.74896	0.00457764	-0.0320435	0.102844	0.00152588	0.000610352	-348.223	-652.656	1651.42	272.011	-19.0889	-62.0866
-2.11151	-3.60321	2.28821	1.90399	0.132446	-1.77673	0.00396729	-0.216064	-0.00946045	-0.000915527	-0.000915527	-349.9	-654.772	1663.86	274.215	-18.9637	-63.3395
-2.12372	-3.61816	2.31201	1.92566	0.13916	-1.80939	0.00427246	0.108032	0.098877	0.00183105	0.00152588	-352.518	-657.407	1681.17	276.918	-18.6476	-64.8238
-2.11731	-3.64655	2.33093	1.93848	0.13916	-1.83258	0.00488281	-0.13092	0.0576782	0	-0.000610352	-350.806	-662.649	1694.94	278.833	-18.4994	-65.6812
-2.1048	-3.63953	2.34528	1.96411	0.133972	-1.83716	0.00366211	0.183411	0.0564575	0.000305176	0.00152588	-348.813	-661.265	1705.39	281.652	-18.7633	-65.9494
-2.0813	-3.66516	2.34589	1.98486	0.118713	-1.83563	4.32037	-0.210571	0.0650024	0.000610352	0	-343.418	-666.112	1705.9	284.444	-19.5442	-65.6019
-2.06207	-3.65814	2.35382	2.00836	0.11322	-1.82983	4.32159	0.0531006	0.0387573	0.000915527	0.0012207	-339.932	-664.777	1711.7	287.025	-19.7059	-65.3634
-2.05994	-3.66364	2.36145	2.02942	0.114441	-1.82617	4.3219	-0.0265503	0.0485229	0.000305176	-0.000305176	-339.482	-665.739	1717.28	289.522	-19.5788	-65.1797
-2.04926	-3.64594	2.36603	2.05017	0.120544	-1.8219	4.32281	0.105591	-0.00274658	0	0.000305176	-338.065	-662.399	1720.64	291.614	-18.9799	-65.1402
-2.03796	-3.62762	2.37488	2.07703	0.119934	-1.82922	4.32312	-0.0689697	0.104675	0.0012207	0.000915527	-336.709	-658.928	1727.11	294.392	-18.9313	-65.6373
-2.03979	-3.59375	2.38831	2.10571	0.118408	-1.83319	4.32281	0.123901	-0.0244141	-0.000610352	0	-338.42	-652.464	1736.88	297.125	-19.2217	-66.1449
-2.04346	-3.54584	2.40692	2.13531	0.112915	-1.83167	4.32312	-0.117493	0.150146	0.00244141	0.00183105	-340.871	-643.327	1750.39	299.737	-19.899	-66.514
-2.04285	-3.52661	2.41852	2.15637	0.10498	-1.84509	4.32434	0.0149536	0.00518799	0.000610352	0.000915527	-341.66	-639.647	1758.83	301.832	-20.6214	-67.3088
-2.06116	-3.49182	2.43073	2.17499	0.11322	-1.84784	4.32404	0.0180054	0.0653076	0.0012207	0.00152588	-346.621	-632.978	1767.69	303.395	-20.3933	-67.8191
-2.06024	-3.48846	2.43378	2.20367	0.118408	-1.8576	4.32434	-0.0253296	0.0308228	0.000305176	0.000305176	-346.903	-632.307	1769.98	306.619	-20.0135	-68.3465
-2.09137	-3.46039	2.44446	2.22382	0.128479	-1.85455	4.32434	0.0305176	0.0793457	0.00152588	0.0012207	-354.138	-626.854	1777.73	308.462	-19.8307	-68.5738
-2.10144	-3.46771	2.45087	2.25952	0.126953	-1.84418	4.32404	0.00946045	0.038147	0.000305176	0.000915527	-356.052	-628.097	1782.45	312.662	-20.135	-68.1101
-2.10602	-3.46008	2.45667	2.28088	0.121155	-1.82617	4.32404	0.0354004	0.10437	0.0012207	0.000610352	-357.126	-626.571	1786.68	314.985	-20.7093	-67.3714
-2.10785	-3.48267	2.46613	2.2934	0.12085	-1.81885	4.32495	0.0772095	0.0909424	0.00152588	0.00183105	-356.824	-630.719	1793.57	316.778	-20.7098	-66.8778
-2.1051	-3.49335	2.47345	2.3172	0.118103	-1.82129	4.32526	-0.0750732	0.0714111	0.000610352	0.000915527	-356.161	-632.659	1798.94	319.671	-20.8854	-66.9276
-2.10358	-3.50433	2.49512	2.3291	0.12146	-1.81427	4.32465	0.0894165	0.09552	0.00244141	0.00274658	-355.62	-634.577	1814.66	321.207	-20.5703	-66.5498
-2.08771	-3.52051	2.50793	2.34283	0.123596	-1.82892	4.32465	-0.039978	0.0259399	0.000610352	0.000610352	-352.309	-637.587	1824.01	323.036	-20.1177	-67.086
-2.08282	-3.53729	2.53204	2.36603	0.108337	-1.82922	4.32617	0.00152588	0.0527954	0.00152588	0.00183105	-351.003	-640.58	1841.52	325.956	-21.247	-66.9675
-2.07123	-3.56903	2.53845	2.37579	0.107727	-1.84113	4.32526	0.0747681	0.0311279	0.000305176	-0.000305176	-347.953	-646.53	1846.22	327.582	-21.034	-67.246
-2.08313	-3.59741	2.55249	2.38586	0.109558	-1.84509	4.32465	0.0515747	0.0979614	0.000305176	0	-349.608	-651.721	1856.42	329.183	-21.0244	-67.2602
-2.07764	-3.63556	2.54974	2.39929	0.113525	-1.84845	4.32526	0.0875854	0.0585938	0.000915527	0.0012207	-347.48	-658.889	1854.5	331.333	-20.522	-67.1154
-2.10327	-3.65265	2.55768	2.41272	0.113525	-1.82983	4.32587	0.0942993	0.152588	0.00274658	0.00396729	-351.928	-661.924	1860.26	333.138	-20.9044	-66.2093
-2.12524	-3.67249	2.56317	2.42401	0.124512	-1.828	4.32526	0.027771	0.123901	0.00213623	0.00213623	-355.797	-665.521	1864.28	334.742	-20.3466	-66.0664
-2.15027	-3.68835	2.57294	2.43988	0.128479	-1.82281	4.32526	-0.0247192	0.114441	0.00152588	0.00152588	-360.366	-668.331	1871.38	336.804	-20.4191	-65.8029
-2.15942	-3.68317	2.57782	2.45178	0.128174	-1.81335	4.32526	0.0558472	0.0686646	0.000915527	0.000915527	-362.329	-667.274	1874.93	338.08	-20.6185	-65.4509
-2.1756	-3.6792	2.5882	2.46307	0.132751	-1.80969	4.32526	-0.0146484	0.120239	0.00152588	0.00183105	-365.755	-666.4	1882.47	339.303	-20.5459	-65.3905
-2.18964	-3.67615	2.59888	2.47253	0.133362	-1.80847	4.32617	0.0497437	0.0891113	0.000915527	0.00152588	-368.725	-665.708	1890.21	340.33	-20.754	-65.419
-2.18018	-3.6734	2.59949	2.49207	0.133057	-1.82434	4.32526	-0.0253296	0.128174	0.00213623	0.00274658	-367.266	-665.212	1890.71	342.519	-20.6649	-66.1749
-2.18323	-3.65967	2.60986	2.50275	0.137634	-1.81427	4.32526	0.0445557	0.127563	0.00274658	0.00305176	-368.318	-662.546	1898.24	343.52	-20.3927	-65.8606
-2.17621	-3.65784	2.60498	2.51678	0.143127	-1.82495	4.32526	0.0430298	0.0765991	0.000915527	0.00152588	-367.222	-662.247	1894.75	345.096	-19.8633	-66.3766
-2.1701	-3.64105	2.61658	2.53387	0.144043	-1.79993	4.32526	-0.0445557	0.10437	0.00183105	0.00213623	-366.412	-659.006	1903.17	346.787	-19.7338	-65.3718
-2.15942	-3.65082	2.61353	2.54486	0.137634	-1.80511	4.32495	0.0640869	0.0360107	-0.000305176	0	-364.089	-660.879	1900.99	348.203	-20.0584	-65.5017
-2.15118	-3.65234	2.61658	2.56012	0.142517	-1.79321	4.32648	-0.0213623	0.0799561	0.00152588	0.00183105	-362.416	-661.142	1903.24	349.977	-19.5299	-64.9491
-2.15546	-3.65448	2.62299	2.57294	0.1474	-1.78162	4.32526	-0.0146484	0.0430298	0	0	-363.2	-661.463	1907.91	351.478	-19.2085	-64.4392
-2.14996	-3.65601	2.63184	2.58667	0.154114	-1.78253	4.32556	-0.0491333	0.129395	0.00244141	0.00274658	-362.244	-661.7	1914.36	353.073	-18.5905	-64.4937
-2.16156	-3.66394	2.64343	2.59613	0.154114	-1.7868	4.32556	-0.0738525	0.0714111	0	-0.000610352	-364.455	-663.075	1922.78	354.276	-18.7806	-64.6801
-2.16522	-3.66943	2.64984	2.60437	0.151367	-1.79596	4.32587	-0.0610352	0.152588	0.00183105	0.00183105	-365.186	-664.055	1927.45	355.303	-19.0669	-65.0791
-2.17407	-3.6731	2.66052	2.6178	0.160217	-1.79413	4.32556	-0.111694	0.0942993	0.000610352	0	-366.985	-664.633	1935.22	356.893	-18.51	-65.0338
-2.19269	-3.69965	2.66693	2.62726	0.160828	-1.80206	4.32526	0.0161743	0.0891113	0.000915527	0.000610352	-370.033	-669.507	1939.89	358.393	-18.7181	-65.2552
-2.20215	-3.70392	2.67487	2.63824	0.167236	-1.80969	4.32495	0.0012207	0.0698853	0	-0.000915527	-372.005	-670.226	1945.67	359.713	-18.3714	-65.6336
-2.2113	-3.7558	2.677	2.64435	0.172729	-1.80939	4.32526	-0.0842285	0.103149	0.000915527	0.000610352	-372.28	-679.897	1947.27	361.241	-17.9427	-65.2457
-2.22809	-3.74908	2.67853	2.65594	0.179138	-1.81183	4.32556	-0.0958252	0.0817871	0	-0.000610352	-375.961	-678.563	1948.39	362.454	-17.7451	-65.4887
-2.23297	-3.76953	2.68616	2.65991	0.183105	-1.81274	4.32495	-0.162964	0.101929	-0.000610352	-0.0012207	-376.381	-682.331	1953.94	363.233	-17.457	-65.3985
-2.23175	-3.78082	2.69135	2.66541	0.185242	-1.79626	4.32465	-0.0830078	0.142212	0.00152588	0.00152588	-375.664	-684.397	1957.71	364.046	-17.2244	-64.5573
-2.24213	-3.79211	2.7002	2.66663	0.188293	-1.79565	4.32556	-0.181274	0.0671387	-0.000915527	-0.00213623	-377.418	-686.427	1964.13	364.363	-17.1241	-64.481
-2.22809	-3.80096	2.69958	2.6767	0.186462	-1.80145	4.32617	0.153503	0.118713	0.00183105	0.00152588	-374.493	-688.128	1963.72	365.66	-17.0268	-64.6481
-2.22015	-3.79517	2.70782	2.68158	0.189819	-1.80969	4.32495	-0.330505	0.0457764	-0.000610352	-0.00244141	-373.285	-687.024	1969.71	366.124	-16.6551	-65.0748
-2.21222	-3.80981	2.71027	2.69135	0.190735	-1.80267	4.32495	-0.0308228	0.0708008	0.000915527	0.000915527	-371.26	-689.761	1971.51	367.48	-16.4113	-64.6264
-2.20734	-3.81012	2.7121	2.69531	0.191956	-1.81885	4.32434	-0.325317	-0.015564	-0.0012207	-0.00244141	-370.517	-689.836	1972.86	367.936	-16.2503	-65.3682
-2.20673	-3.81317	2.7063	2.69775	0.191345	-1.82343	4.32526	0.108337	0.142822	0.00244141	0.00274658	-370.347	-690.445	1968.67	368.264	-16.2863	-65.5508
-2.20551	-3.8147	2.71362	2.70508	0.198669	-1.82098	4.32465	-0.241394	-0.0390625	-0.00152588	-0.00305176	-370.148	-690.681	1974	369.126	-15.6802	-65.4533
-2.22473	-3.82813	2.71027	2.70966	0.197449	-1.80664	4.32526	0.151672	0.149231	0.00305176	0.00213623	-373.379	-693.131	1971.57	369.864	-16.0546	-64.7339
-2.23267	-3.81531	2.71393	2.71362	0.204468	-1.8161	4.32495	-0.219727	-0.0222778	-0.000305176	-0.0012207	-375.539	-690.688	1974.22	370.106	-15.6747	-65.3202
-2.22473	-3.81989	2.70966	2.71301	0.208435	-1.81427	4.32495	-0.131836	0.043335	0.000915527	0.000305176	-373.805	-691.595	1971.14	370.114	-15.2057	-65.1811
-2.24487	-3.84094	2.71484	2.71637	0.207825	-1.80878	4.32373	-0.173035	0.00244141	0.000305176	-0.000305176	-377.111	-695.435	1974.9	370.83	-15.5334	-64.8184
-2.24945	-3.85101	2.71576	2.7179	0.212097	-1.80847	4.32526	-0.0180054	0.119934	0.00152588	0.000915527	-377.737	-697.3	1975.58	371.165	-15.2398	-64.7471
-2.25647	-3.87054	2.7124	2.71759	0.213318	-1.82159	4.32343	-0.183411	0.022583	0.000305176	-0.000305176	-378.665	-700.97	1973.16	371.439	-15.2152	-65.2146
-2.26563	-3.87329	2.71545	2.71942	0.214539	-1.82648	4.32556	0.0195313	0.131531	0.00152588	0.000915527	-380.48	-701.44	1975.38	371.689	-15.2706	-65.4505
-2.25403	-3.90137	2.71545	2.71759	0.21637	-1.8399	4.32556	-0.144653	0.108337	0.000915527	0.000610352	-377.468	-706.757	1975.4	371.93	-14.8584	-65.8143
-2.25159	-3.92151	2.71973	2.7179	0.218811	-1.82739	4.32404	0.107422	0.0891113	0.000610352	0.000915527	-376.242	-710.502	1978.51	372.292	-14.5529	-65.0748
-2.24762	-3.96484	2.71606	2.71729	0.211182	-1.84113	4.32404	-0.125122	0.106812	0.0012207	0.000915527	-374.213	-718.671	1975.88	372.916	-14.9871	-65.3281
-2.24182	-3.98438	2.71973	2.71484	0.20874	-1.84082	4.32526	0.0436401	0.105286	0.000915527	0.000610352	-372.438	-722.333	1978.54	372.952	-15.0277	-65.1345
-2.24274	-4.0097	2.72125	2.71637	0.211792	-1.82983	4.32373	-0.163574	0.0823975	0.0012207	0.00213623	-371.735	-727.054	1979.67	373.535	-14.717	-64.4334
-2.23999	-4.03992	2.72675	2.71362	0.211487	-1.8222	4.32434	-0.00762939	0.0744629	0.000915527	0	-370.162	-732.689	1983.65	373.708	-14.5998	-63.8284
-2.24182	-4.06036	2.72797	2.70966	0.20874	-1.82983	4.32404	-0.18158	0.146484	0.00213623	0.00244141	-369.94	-736.521	1984.54	373.58	-14.7958	-64.0106
-2.23694	-4.08142	2.72583	2.70569	0.212097	-1.8399	4.32404	0.108643	0.0140381	0	-0.000305176	-368.419	-740.511	1983.01	373.464	-14.3879	-64.293
-2.24792	-4.08966	2.72827	2.70721	0.213928	-1.84601	4.32343	-0.134888	0.145569	0.00274658	0.00213623	-370.439	-742.01	1984.78	373.766	-14.41	-64.5464
-2.23969	-4.14001	2.72491	2.70508	0.209351	-1.84937	4.32343	-0.0534058	0.0216675	0.000610352	0	-367.23	-751.498	1982.38	374.332	-14.4954	-64.2561
-2.24945	-4.13971	2.72827	2.70813	0.210876	-1.85272	4.32526	-0.116272	0.0753784	0.00183105	0.00213623	-369.254	-751.39	1984.82	374.672	-14.5453	-64.4504
-2.26379	-4.16626	2.71973	2.70203	0.21698	-1.86859	4.32434	-0.0640869	0.0253296	0	-0.000305176	-371.41	-756.392	1978.64	374.394	-14.226	-65.0068
-2.26379	-4.17236	2.72491	2.69623	0.21759	-1.84998	4.32465	-0.0350952	0.108337	0.00213623	0.00244141	-370.982	-757.494	1982.38	373.832	-14.1363	-64.0941
-2.27142	-4.17236	2.72156	2.69958	0.216675	-1.85028	4.32434	0.0387573	-0.0137329	0	-0.0012207	-372.502	-757.483	1979.95	374.215	-14.3418	-64.1287
-2.27814	-4.18091	2.72644	2.70599	0.223389	-1.84753	4.32465	-0.0332642	0.106812	0.00183105	0.000915527	-373.632	-759.024	1983.5	375.083	-13.8964	-63.9773
-2.27112	-4.17847	2.72339	2.70172	0.226746	-1.84448	4.32343	-0.000610352	0.0552368	0.000610352	0.000610352	-372.258	-758.609	1981.29	374.558	-13.5068	-63.8361
-2.27539	-4.18121	2.72308	2.7005	0.229492	-1.82587	4.32434	-0.0405884	0.0561523	0.000305176	0.000915527	-372.803	-759.093	1981.05	374.466	-13.3311	-62.9684
-2.2641	-4.18732	2.72247	2.70081	0.229187	-1.84021	4.32465	0.0662231	0.0653076	0.000915527	0.0012207	-370.546	-760.293	1980.63	374.599	-13.1618	-63.551
-2.258	-4.19006	2.71912	2.70233	0.232544	-1.8335	4.32404	0.00976563	0.0756836	0.000915527	0.000305176	-369.189	-760.837	1978.21	374.821	-12.776	-63.2081
-2.25983	-4.18976	2.72491	2.69897	0.232544	-1.83258	4.32434	0.0115967	0.0427246	0.000610352	0.000915527	-369.549	-760.745	1982.4	374.431	-12.8042	-63.1734
-2.25464	-4.20624	2.71637	2.69653	0.237427	-1.84174	4.32495	0.0854492	0.0384521	-0.000305176	-0.000305176	-368.093	-763.912	1976.22	374.418	-12.2811	-63.4498
-2.258	-4.19708	2.7182	2.70569	0.236206	-1.83472	4.32404	0.130615	0.109558	0.0012207	0.0012207	-369.025	-762.155	1977.56	375.318	-12.4663	-63.2192
-2.24976	-4.22577	2.71393	2.70294	0.237427	-1.84601	4.32251	0.0119019	0.0201416	-0.000610352	-0.0012207	-366.606	-767.598	1974.49	375.465	-12.1539	-63.4824
-2.25769	-4.22974	2.71332	2.69836	0.249023	-1.83441	4.32465	0.157776	0.104675	0.0012207	0.000915527	-367.941	-768.313	1974.04	375.006	-11.3273	-62.9539
-2.26715	-4.24927	2.71149	2.69165	0.249329	-1.83105	4.32465	0.0115967	0.0378418	-0.000610352	-0.00152588	-369.113	-771.957	1972.7	374.55	-11.3948	-62.6566
-2.28607	-4.25568	2.71606	2.69135	0.252075	-1.82678	4.32587	0.0314331	0.0817871	0.00183105	0.0012207	-372.638	-773.066	1976.01	374.613	-11.4707	-62.4676
-2.28699	-4.28009	2.71484	2.68311	0.26062	-1.82922	4.32251	-0.0973511	0.0317383	0.000305176	-0.000610352	-372.07	-777.659	1975.13	374.062	-10.7216	-62.392
-2.30011	-4.3045	2.71088	2.68372	0.264587	-1.83289	4.32434	0.0827026	0.134277	0.00152588	0.00183105	-373.96	-782.216	1972.27	374.52	-10.5569	-62.4055
-2.30896	-4.31549	2.71301	2.67365	0.26123	-1.82922	4.32251	-0.00915527	0.00396729	-0.000305176	-0.000610352	-375.246	-784.243	1973.79	373.542	-10.9297	-62.1526
-2.30011	-4.3515	2.70355	2.66815	0.263977	-1.83929	4.32465	0.0387573	0.0827026	0.0012207	0.000610352	-372.432	-791.092	1966.96	373.494	-10.4579	-62.2939
-2.31537	-4.36981	2.70691	2.66602	0.261536	-1.84265	4.32495	0.0656128	0.0704956	0.000915527	0.000610352	-374.907	-794.46	1969.39	373.538	-10.8601	-62.337
-2.30988	-4.40613	2.69897	2.66083	0.263977	-1.85089	4.32434	0.0839233	0.0701904	0.0012207	0	-372.733	-801.345	1963.66	373.529	-10.4675	-62.4013
-2.30316	-4.40948	2.70233	2.6535	0.258789	-1.8396	4.32343	0.0088501	0.0595093	0.000610352	0	-371.1	-801.974	1966.07	372.749	-10.7437	-61.8155
-2.3053	-4.44122	2.70081	2.64923	0.257263	-1.84143	4.32495	0.0823975	0.0527954	0.000305176	-0.000610352	-370.513	-807.93	1964.98	372.769	-10.808	-61.6388
-2.3056	-4.45587	2.69684	2.63519	0.263367	-1.83716	4.32373	0.0778198	0.0683594	0.00183105	0.00152588	-369.984	-810.711	1962.08	371.401	-10.2592	-61.3151
-2.30347	-4.47815	2.69196	2.62909	0.262146	-1.84235	4.32373	-0.0741577	-0.0183105	-0.00183105	-0.00274658	-368.861	-814.934	1958.55	371.061	-10.2545	-61.3543
-2.30652	-4.50226	2.69196	2.62665	0.262146	-1.84296	4.32312	0.0292969	0.120544	0.00213623	0.0012207	-368.705	-819.446	1958.56	371.168	-10.2346	-61.1924
-2.30927	-4.51569	2.68982	2.61566	0.261536	-1.83441	4.32373	-0.0198364	-0.0149536	-0.0012207	-0.00274658	-368.64	-821.97	1956.98	370.128	-10.2703	-60.6785
-2.30865	-4.54193	2.68738	2.61749	0.259094	-1.83899	4.32159	0.0549316	0.101624	0.00213623	0.00244141	-367.748	-826.907	1955.24	370.759	-10.3871	-60.6712
-2.32544	-4.53278	2.68524	2.6123	0.258179	-1.82251	4.32404	-0.0152588	0.0457764	-0.000305176	-0.0012207	-371.11	-825.136	1953.65	370.017	-10.7474	-60.0183
-2.32941	-4.55414	2.6825	2.60803	0.260315	-1.8399	4.32343	0.116272	0.0827026	0.00183105	0.00213623	-371.406	-829.167	1951.68	369.867	-10.5921	-60.6576
-2.33185	-4.56421	2.6825	2.60071	0.260925	-1.8335	4.32404	-0.0570679	-0.0115967	-0.00152588	-0.00274658	-371.451	-831.048	1951.66	369.192	-10.5408	-60.278
-2.33521	-4.58282	2.67303	2.5943	0.258484	-1.84052	4.32465	-0.0289917	0.0942993	0.0012207	0.000915527	-371.524	-834.595	1944.81	368.757	-10.7375	-60.4399
-2.35291	-4.57947	2.67822	2.59399	0.260315	-1.83563	4.32404	-0.083313	0.00793457	-0.000915527	-0.00152588	-375.101	-833.873	1948.55	368.663	-10.8939	-60.297
-2.35443	-4.5929	2.67059	2.59125	0.263672	-1.83289	4.32404	0.0112915	0.0317383	0	-0.000305176	-374.922	-836.428	1943.03	368.566	-10.6038	-60.0629
-2.35229	-4.599	2.67334	2.58606	0.265198	-1.8222	4.32281	-0.0384521	0.0921631	0	-0.000610352	-374.165	-837.559	1945.01	368.074	-10.4123	-59.5123
-2.35596	-4.61517	2.66785	2.58118	0.265503	-1.82861	4.32465	-0.103149	0.0338745	0.000305176	0.000305176	-374.407	-840.622	1941.03	367.773	-10.4023	-59.6776
-2.35657	-4.62982	2.66815	2.5766	0.262146	-1.82068	4.32465	0.15625	0.0088501	-0.000305176	-0.000610352	-373.93	-843.361	1941.24	367.487	-10.6279	-59.1806
-2.35962	-4.64355	2.66541	2.56805	0.264587	-1.81946	4.32373	-0.133057	0.06073	0.000610352	0	-374.034	-845.95	1939.24	366.73	-10.432	-59.0132
-2.35168	-4.66125	2.66113	2.56775	0.26123	-1.82007	4.32404	-0.00335693	0.0518799	0.00152588	0.000610352	-371.884	-849.318	1936.16	366.982	-10.517	-58.8654
-2.36206	-4.67041	2.66205	2.55981	0.259094	-1.81519	4.32495	-0.0238037	-0.0671387	-0.000915527	-0.00213623	-373.531	-850.999	1936.8	366.219	-10.8236	-58.5794
-2.36389	-4.70734	2.65015	2.55188	0.26062	-1.82434	4.32373	0.0247192	0.115967	0.00152588	0.0012207	-372.758	-858	1928.19	365.904	-10.6229	-58.6923
-2.37213	-4.70398	2.65747	2.54425	0.260925	-1.8222	4.32373	-0.127563	-0.0424194	-0.0012207	-0.00183105	-374.443	-857.311	1933.47	364.975	-10.7374	-58.6396
-2.37885	-4.73389	2.65411	2.53387	0.263977	-1.82465	4.32343	0.0323486	0.112	0.00183105	0.00183105	-374.8	-862.928	1931.03	364.266	-10.509	-58.519
-2.38007	-4.75464	2.64862	2.53143	0.266418	-1.81488	4.32465	0.0384521	0.0286865	0	-0.000915527	-374.255	-866.837	1927.05	364.323	-10.2607	-57.9001
-2.38922	-4.77814	2.64282	2.52319	0.26825	-1.81885	4.32251	-0.022583	0.0982666	0.00244141	0.00152588	-375.311	-871.258	1922.85	363.756	-10.1932	-57.9068
-2.39532	-4.80316	2.64343	2.51678	0.267334	-1.81458	4.32465	-0.102539	-0.0305176	-0.000915527	-0.00183105	-375.642	-875.927	1923.29	363.423	-10.2867	-57.5133
-2.40417	-4.82086	2.63763	2.50427	0.267334	-1.81396	4.32251	-0.0149536	0.107422	0.0012207	0.000915527	-376.724	-879.264	1919.06	362.275	-10.3686	-57.3448
-2.41455	-4.85107	2.63153	2.4939	0.26886	-1.82007	4.32312	-0.11261	-0.00640869	-0.000305176	0	-377.82	-884.946	1914.64	361.57	-10.3265	-57.3956
-2.42462	-4.87061	2.63458	2.48688	0.270996	-1.81183	4.32495	0.0628662	-0.0402832	-0.0012207	-0.00152588	-379.082	-888.556	1916.83	361.08	-10.2532	-56.8815
-2.43378	-4.89166	2.63092	2.47833	0.270386	-1.81335	4.32343	0.0314331	0.0735474	0.0012207	0.000610352	-380.178	-892.505	1914.17	360.438	-10.3868	-56.7911
-2.43561	-4.90601	2.62909	2.46582	0.271912	-1.81274	4.32373	0.0485229	0.0405884	0.000305176	-0.000305176	-379.999	-895.213	1912.82	359.237	-10.2384	-56.6372
-2.4292	-4.9411	2.62177	2.46368	0.271301	-1.82068	4.32465	-0.0979614	0.0369263	0.000915527	0.000610352	-377.686	-901.864	1907.54	359.558	-10.0826	-56.6926
-2.44263	-4.95819	2.62054	2.4527	0.26947	-1.81641	4.32373	-0.0247192	0.0595093	0	-0.00152588	-379.669	-905.039	1906.63	358.573	-10.39	-56.3739
-2.4408	-4.97864	2.61719	2.44781	0.269775	-1.81152	4.32465	-0.129089	0.0460815	0.00183105	0.00274658	-378.567	-908.896	1904.2	358.345	-10.2651	-55.969
-2.43591	-4.98962	2.61383	2.44659	0.272522	-1.81152	4.32434	-0.0088501	-0.0344849	-0.000610352	-0.0012207	-377.252	-910.992	1901.78	358.384	-9.92852	-55.8684
-2.44537	-5.00458	2.60925	2.43134	0.272217	-1.81488	4.32312	-0.109253	0.122986	0.00152588	0.00183105	-378.57	-913.812	1898.44	356.876	-10.054	-55.9041
-2.44476	-5.01831	2.60834	2.4231	0.271301	-1.80878	4.32465	0.0689697	0.0137329	0.000305176	0	-377.884	-916.397	1897.76	356.156	-10.0625	-55.4954
-2.46246	-5.04364	2.60559	2.41791	0.273132	-1.81671	4.32373	-0.116577	0.122375	0.00305176	0.00335693	-380.654	-921.117	1895.77	355.963	-10.1416	-55.7005
-2.45789	-5.06683	2.59674	2.41425	0.273438	-1.80786	4.32434	-0.0289917	0.0256348	0	-0.000610352	-378.864	-925.523	1889.36	355.921	-9.95916	-55.0796
-2.46674	-5.06683	2.59888	2.40112	0.274963	-1.81366	4.32373	-0.000915527	0.139771	0.00366211	0.00427246	-380.606	-925.506	1890.88	354.416	-9.97611	-55.3598
-2.47192	-5.08484	2.59216	2.39685	0.280457	-1.82648	4.32465	0.0384521	-0.0564575	-0.000610352	-0.000915527	-381.197	-928.921	1886.03	354.214	-9.57584	-55.8219
-2.4939	-5.08392	2.59949	2.39502	0.275879	-1.81488	4.32343	-0.0674438	0.137024	0.00244141	0.00213623	-385.428	-928.624	1891.3	353.984	-10.3049	-55.3462
-2.47803	-5.10498	2.59308	2.38678	0.276184	-1.82617	4.32465	0.102234	-0.0357056	0.000305176	0	-381.684	-932.682	1886.67	353.383	-9.95274	-55.6397
-2.48535	-5.11505	2.58667	2.37671	0.275574	-1.81519	4.32373	0.0109863	0.10376	0.00244141	0.00274658	-382.591	-934.583	1882	352.395	-10.0729	-55.0503
-2.48413	-5.12848	2.5824	2.37183	0.274963	-1.82343	4.32465	0.0320435	0.00274658	0.000610352	0.000610352	-381.974	-937.142	1878.91	352.051	-10.0641	-55.3083
-2.4939	-5.14954	2.57904	2.37244	0.279236	-1.81763	4.32312	0.0732422	0.0976563	0.00244141	0.00213623	-383.197	-941.068	1876.49	352.458	-9.81924	-54.9033
-2.49634	-5.159	2.58423	2.36633	0.279541	-1.82007	4.32343	0.0802612	-0.0201416	0.000305176	0.000610352	-383.393	-942.814	1880.24	351.91	-9.80508	-54.9432
-2.49695	-5.17334	2.57599	2.35748	0.27832	-1.82007	4.32343	0.107117	0.0698853	0.000915527	0.000915527	-382.967	-945.558	1874.26	351.129	-9.86041	-54.8079
-2.49908	-5.17914	2.57935	2.3584	0.276794	-1.81274	4.32343	0.0808716	0.00915527	0.0012207	0.0012207	-383.134	-946.609	1876.69	351.327	-9.99739	-54.4285
-2.50305	-5.1947	2.57355	2.35168	0.283813	-1.82129	4.32434	0.170593	0.00335693	0	-0.000305176	-383.502	-949.565	1872.49	350.807	-9.45422	-54.7103
-2.51373	-5.20264	2.57904	2.35229	0.284119	-1.81549	4.32465	0.16571	0.0534058	0.0012207	0.000915527	-385.328	-950.978	1876.47	351.002	-9.58322	-54.4127
-2.50702	-5.2301	2.56744	2.33978	0.284119	-1.81427	4.32404	0.0619507	0.0628662	0.000915527	0.000305176	-382.997	-956.228	1868.06	350.016	-9.37346	-54.0899
-2.51587	-5.23438	2.56836	2.33948	0.285034	-1.80695	4.32404	0.175476	0.0637817	0.00183105	0.00183105	-384.535	-956.986	1868.72	350.049	-9.42953	-53.7429
-2.52289	-5.24231	2.56866	2.34039	0.284119	-1.81427	4.32404	0.144958	0.0558472	0	-0.000915527	-385.767	-958.455	1868.94	350.277	-9.6066	-54.036
-2.52289	-5.25055	2.565	2.33734	0.286255	-1.8103	4.32465	0.0585938	0.106506	0.00274658	0.00244141	-385.439	-960.019	1866.29	350.062	-9.40318	-53.7834
-2.52869	-5.25452	2.56317	2.32788	0.285645	-1.79932	4.32343	0.125427	-0.0152588	-0.000305176	-0.000610352	-386.255	-960.754	1864.93	349.045	-9.5168	-53.2437
-2.54608	-5.26917	2.56134	2.31659	0.289307	-1.80786	4.3222	0.149536	0.0915527	0.000915527	0.000915527	-389.275	-963.477	1863.59	347.982	-9.46772	-53.5594
-2.54181	-5.27893	2.55798	2.31323	0.291748	-1.80969	4.32373	-0.0997925	0.121765	0.00152588	0.000610352	-388.123	-965.347	1861.16	347.756	-9.16866	-53.5516
-2.54303	-5.29816	2.55402	2.30682	0.292664	-1.80267	4.32465	0.124207	0.100708	0.00183105	0.00152588	-387.628	-968.969	1858.28	347.334	-9.0457	-53.065
-2.55707	-5.29419	2.55737	2.30438	0.299072	-1.7984	4.32373	0.12085	0.098877	0.00152588	0.000305176	-390.508	-968.159	1860.7	346.987	-8.77187	-52.9509
-2.54761	-5.30609	2.54822	2.29858	0.299377	-1.80267	4.32373	-0.0610352	0.0784302	0.000305176	-0.00183105	-388.241	-970.485	1854.07	346.519	-8.54935	-53.0122
-2.55859	-5.29541	2.55157	2.29523	0.298462	-1.7984	4.32404	0.0430298	0.0439453	0.000915527	0.000305176	-390.681	-968.428	1856.48	345.96	-8.83124	-52.9273
-2.55676	-5.30487	2.54913	2.2937	0.301208	-1.79321	4.32465	0.0448608	0.093689	0.000610352	-0.000305176	-389.957	-970.217	1854.71	345.94	-8.54533	-52.6077
-2.54669	-5.31677	2.54761	2.29156	0.297852	-1.78802	4.32465	0.0558472	0.0918579	0.00213623	0.00183105	-387.494	-972.486	1853.61	345.891	-8.60404	-52.2327
-2.54883	-5.3186	2.54272	2.28333	0.296631	-1.78986	4.32343	-0.050354	0.0219727	0	-0.000610352	-387.798	-972.862	1850.05	344.978	-8.72401	-52.2911
-2.54944	-5.31433	2.53845	2.28149	0.300293	-1.7868	4.32434	0.0152588	0.112	0.00213623	0.00274658	-388.005	-972.083	1846.95	344.701	-8.44609	-52.1883
-2.56134	-5.32227	2.53632	2.27448	0.301514	-1.78101	4.32343	-0.0567627	0.0195313	-0.000305176	-0.000915527	-389.993	-973.546	1845.38	344.024	-8.51149	-51.8799
-2.56165	-5.32593	2.53448	2.27386	0.300903	-1.77673	4.32404	-0.0460815	0.0994873	0.00213623	0.00183105	-389.874	-974.237	1844.06	344.014	-8.5501	-51.6499
-2.56836	-5.31525	2.53387	2.27081	0.30365	-1.763	4.32343	-0.119629	-0.00213623	-0.000915527	-0.00183105	-391.363	-972.206	1843.59	343.495	-8.45621	-51.1208
-2.56805	-5.32806	2.53082	2.26532	0.309143	-1.763	4.32404	-0.00335693	0.145569	0.00213623	0.00213623	-390.882	-974.634	1841.38	343.073	-7.96567	-51.0184
-2.57507	-5.3244	2.52655	2.25983	0.307617	-1.75232	4.32495	-0.134888	-0.0338745	-0.000915527	-0.0012207	-392.195	-973.944	1838.26	342.387	-8.19962	-50.5592
-2.56775	-5.33844	2.52136	2.258	0.307922	-1.76208	4.33167	-0.0991821	0.136719	0.00213623	0.0012207	-390.393	-976.641	1834.52	342.404	-8.01758	-50.8715
-2.57538	-5.3241	2.52228	2.24823	0.309448	-1.75537	4.32343	-0.216675	0.0408936	-0.000610352	-0.00152588	-392.212	-973.929	1835.14	341.056	-8.04687	-50.6891
-2.57904	-5.31891	2.52106	2.24243	0.309753	-1.76025	4.32434	-0.218811	0.141602	0.000915527	0	-393.111	-972.965	1834.24	340.308	-8.09639	-50.9592
-2.57477	-5.31433	2.5174	2.24152	0.309143	-1.75629	4.32404	-0.278931	0.0863647	0	-0.000915527	-392.337	-972.138	1831.58	340.132	-8.08106	-50.7957
-2.58179	-5.30884	2.50824	2.23206	0.310059	-1.75018	4.32434	-0.142822	0.133972	0.00152588	0.0012207	-393.727	-971.143	1824.92	338.963	-8.12256	-50.5592
-2.58179	-5.31097	2.50488	2.22717	0.312195	-1.74744	4.32404	-0.111389	0.0427246	0.000305176	-0.000305176	-393.591	-971.566	1822.48	338.44	-7.93569	-50.4104
-2.57629	-5.30212	2.50183	2.22107	0.311584	-1.74438	4.32343	-0.0949097	0.116577	0.000610352	0	-392.685	-969.948	1820.25	337.602	-7.90701	-50.3143
-2.57782	-5.30426	2.49329	2.20978	0.311584	-1.74164	4.32281	-0.276184	0.0787354	0.0012207	0.000305176	-392.774	-970.403	1814.03	336.347	-7.90902	-50.1526
-2.57965	-5.2829	2.49329	2.1994	0.313416	-1.73584	4.32404	-0.136108	0.0436401	0.000610352	-0.000305176	-393.668	-966.402	1813.99	334.818	-7.83621	-50.0528
-2.5647	-5.27496	2.47925	2.18933	0.308533	-1.73126	4.32434	-0.178833	0.0912476	0.0012207	-0.000305176	-390.75	-965.051	1803.8	333.546	-7.98079	-49.8298
-2.58087	-5.27008	2.47986	2.17682	0.313416	-1.72699	4.32343	-0.0366211	0.0210571	0.000305176	-0.000305176	-393.991	-964.092	1804.2	332.033	-7.85594	-49.7105
-2.56958	-5.2536	2.47314	2.17133	0.308533	-1.73248	4.32495	-0.0180054	0.0891113	0.00183105	0.000610352	-392.243	-961.092	1799.32	331.143	-8.10298	-50.0443
-2.56439	-5.24719	2.46796	2.15942	0.310974	-1.72485	4.32404	0.00213623	0.03479	0.000610352	0	-391.234	-959.945	1795.53	329.683	-7.81556	-49.7148
-2.56439	-5.22308	2.45392	2.14142	0.306396	-1.73431	4.32373	-0.083313	0.124512	0.00213623	0.0012207	-391.889	-955.54	1785.31	327.237	-8.23752	-50.3033
-2.55981	-5.22491	2.44568	2.13348	0.300293	-1.71997	4.3219	-0.10376	-0.0100708	0	-0.000610352	-390.636	-955.939	1779.32	326.365	-8.62153	-49.5824
-2.55859	-5.2063	2.43988	2.11853	0.304565	-1.72668	4.32343	0.10376	0.111694	0.00152588	0.000915527	-390.946	-952.515	1775.08	324.355	-8.29836	-50.0256
-2.55676	-5.20172	2.42157	2.10297	0.298767	-1.7218	4.32373	0.0128174	0.00946045	-0.000305176	-0.000915527	-390.456	-951.781	1761.77	322.507	-8.72021	-49.7845
-2.56134	-5.16083	2.41669	2.08313	0.302429	-1.70807	4.32373	0.141907	0.113525	0.00183105	0.000915527	-392.331	-944.142	1758.16	319.584	-8.58275	-49.471
-2.55951	-5.14404	2.40234	2.06512	0.299377	-1.71234	4.32312	0.129395	0.0387573	0	-0.000915527	-392.341	-941.112	1747.72	317.257	-8.8253	-49.7582
-2.55646	-5.12421	2.39197	2.04498	0.301514	-1.70715	4.32404	0.0976563	0.0979614	0.000915527	-0.000305176	-392.12	-937.485	1740.14	314.638	-8.62837	-49.6407
-2.54303	-5.12207	2.37457	2.01721	0.298767	-1.71234	4.32373	0.0662231	0.0802612	0.0012207	0.000610352	-389.311	-937.27	1727.48	311.433	-8.59818	-49.8056
-2.54608	-5.08667	2.36267	1.99554	0.29541	-1.6983	4.32312	0.100098	0.0900269	0	-0.000915527	-390.632	-930.706	1718.78	308.391	-8.97977	-49.4063
-2.54028	-5.05768	2.34497	1.97235	0.288696	-1.69525	4.32251	0.0741577	0.104675	0.00152588	0.0012207	-390.081	-925.419	1705.89	305.278	-9.4713	-49.4254
-2.53662	-5.03906	2.33307	1.94183	0.283508	-1.69983	4.32312	0.0299072	0.00457764	-0.000610352	-0.00183105	-389.699	-922.055	1697.18	301.491	-9.84635	-49.7177
-2.52502	-5.01862	2.31171	1.91193	0.285034	-1.70441	4.32404	0.0997925	0.106812	0.00183105	0.0012207	-387.806	-918.427	1681.64	297.748	-9.55187	-50.0108
-2.51892	-4.99207	2.29156	1.88171	0.278015	-1.69769	4.32404	0.0631714	0.0292969	-0.000305176	-0.00244141	-387.014	-913.618	1666.96	293.872	-10.0437	-49.8282
-2.51221	-4.96979	2.27264	1.8454	0.27832	-1.698	4.32373	0.154724	0.136108	0.00274658	0.00183105	-386.052	-909.621	1653.16	289.366	-9.92388	-49.9428
-2.50153	-4.94019	2.24457	1.80786	0.274963	-1.69556	4.32404	0.0469971	0.020752	-0.000610352	-0.00274658	-384.436	-904.314	1632.72	284.606	-10.0467	-49.9621
-2.49786	-4.90875	2.22504	1.76971	0.271301	-1.68732	4.32404	0.177307	0.166016	0.00427246	0.00366211	-384.225	-898.588	1618.46	279.744	-10.3131	-49.7525
-2.49298	-4.88159	2.1933	1.72882	0.26001	-1.68976	4.32312	0.0830078	-0.00946045	-0.000305176	-0.00152588	-383.659	-893.749	1595.36	274.637	-11.1645	-49.9694
-2.48657	-4.82941	2.17865	1.6864	0.260925	-1.68793	4.32373	0.0302124	0.124817	0.00244141	0.00152588	-383.638	-884.128	1584.62	268.952	-11.0781	-50.225
-2.47162	-4.80804	2.14325	1.63605	0.257263	-1.6864	4.32251	0.0869751	-0.000610352	0.000305176	-0.00152588	-380.81	-880.439	1558.85	262.86	-11.1143	-50.1851
-2.44324	-4.75098	2.10297	1.59912	0.258789	-1.68396	4.32434	0.057373	0.118713	0.00274658	0.000915527	-376.528	-870.113	1529.57	257.736	-10.6232	-50.3803
-2.43927	-4.72015	2.08191	1.53564	0.244446	-1.69067	4.32404	-0.0695801	0.145264	0.00213623	0.000610352	-376.172	-864.559	1514.15	249.984	-11.726	-50.7996
-2.43256	-4.67712	2.05048	1.47858	0.238953	-1.67969	4.32281	0.110474	0.127869	0.00213623	0.00152588	-375.495	-856.759	1491.21	242.776	-12.0943	-50.5105
-2.42737	-4.63013	2.01355	1.42365	0.233459	-1.66779	4.32281	0.103149	0.0570679	0.0012207	0.000610352	-375.226	-848.237	1464.31	235.749	-12.5001	-50.2137
-2.41058	-4.57947	1.97418	1.36353	0.226135	-1.67358	4.32312	0.0564575	0.0961304	0.0012207	0	-372.929	-839.107	1435.63	228.069	-12.8785	-50.7212
-2.39929	-4.52087	1.93726	1.29761	0.221252	-1.65375	4.32343	0.0869751	0.0683594	0.00152588	0.000305176	-371.645	-828.438	1408.68	219.603	-13.1454	-50.1217
-2.388	-4.46991	1.89484	1.22894	0.213318	-1.65192	4.32404	0.0479126	0.0415039	0.000305176	-0.0012207	-370.278	-819.253	1377.77	210.942	-13.6485	-50.2789
-2.37579	-4.41071	1.85608	1.15601	0.202026	-1.63971	4.32312	0.0927734	0.0524902	0.00152588	-0.000610352	-368.831	-808.5	1349.48	201.662	-14.4157	-50.0104
-2.35382	-4.36188	1.80176	1.07544	0.19165	-1.64459	4.32343	0.0460815	0.0210571	0.000305176	-0.00183105	-365.22	-799.84	1309.93	191.677	-14.919	-50.4016
-2.35016	-4.30573	1.75995	0.997314	0.179749	-1.64276	4.32556	-0.0238037	0.0820923	0.00183105	0	-365.439	-789.667	1279.42	181.848	-15.8735	-50.6011
-2.3291	-4.23645	1.70502	0.910034	0.168152	-1.64642	4.32343	0.057373	0.0393677	0	-0.00152588	-362.574	-777.184	1239.39	170.768	-16.5398	-51.092
-2.31506	-4.16656	1.65436	0.820618	0.160522	-1.64093	4.32281	-0.0408936	0.115051	0.00244141	0	-361.032	-764.532	1202.45	159.432	-16.9969	-51.1926
-2.2876	-4.09607	1.59515	0.718994	0.143738	-1.64307	4.32465	-0.00518799	0.0448608	0.0012207	-0.00152588	-356.773	-751.883	1159.29	146.694	-17.957	-51.5722
-2.26624	-4.01978	1.53748	0.626221	0.133667	-1.65192	4.32495	0.0396729	0.0576782	0.0012207	-0.0012207	-354.085	-738.114	1117.26	134.872	-18.5135	-52.3531
-2.24396	-3.93066	1.48376	0.529785	0.122986	-1.65009	4.32404	-0.00732422	0.0830078	0.0012207	-0.00152588	-351.475	-721.917	1078.08	122.427	-19.1269	-52.7383
-2.21863	-3.85956	1.41541	0.425415	0.111389	-1.65833	4.32312	0.0247192	0.0604248	0.00152588	-0.000610352	-347.702	-709.208	1028.3	109.365	-19.7081	-53.4112
-2.19635	-3.75793	1.36047	0.32196	0.0997925	-1.65833	4.32343	0.055542	0.0985718	0.0012207	-0.00183105	-345.444	-690.685	988.209	95.916	-20.4242	-53.9704
-2.16003	-3.66333	1.29242	0.223694	0.0823975	-1.66779	4.32343	0.0198364	0.134277	0.00183105	-0.000915527	-340.256	-673.601	938.643	83.1774	-21.3622	-54.856
-2.13501	-3.54401	1.23535	0.119324	0.0787354	-1.64764	4.32251	0.0308228	0.114136	0.0012207	-0.00152588	-337.793	-651.761	896.992	69.3453	-21.4242	-54.6335
-2.10602	-3.42773	1.17279	0.0186157	0.0708008	-1.65863	4.32373	0.0115967	0.101013	0.000915527	-0.00152588	-334.8	-630.567	851.389	55.9761	-21.7866	-55.8066
-2.07825	-3.30017	1.11176	-0.0738525	0.0650024	-1.65283	4.32312	0.115967	0.107422	0.0012207	-0.0012207	-332.278	-607.215	806.895	43.3712	-22.0241	-56.3146
-2.04285	-3.17078	1.05377	-0.157166	0.0637817	-1.65405	4.32343	-0.0241089	0.0558472	0.000610352	-0.00244141	-328.487	-583.524	764.642	31.7842	-21.7883	-57.1656
-2.01324	-3.02216	1.00311	-0.244141	0.0616455	-1.65649	4.32251	0.0149536	0.0881958	0.000915527	-0.00152588	-326.453	-556.175	727.67	19.4662	-21.7772	-58.2436
-1.96899	-2.86469	0.953674	-0.31311	0.06073	-1.65649	4.32251	0.00274658	0.0787354	0.000610352	-0.00213623	-321.905	-527.183	691.627	9.07022	-21.4656	-59.2676
-1.94153	-2.7121	0.905457	-0.380554	0.0650024	-1.65466	4.32343	-0.00549316	0.127563	0.00183105	0.000610352	-320.549	-499.041	656.468	-1.07746	-21.0056	-60.2271
-1.93146	-2.54944	0.872192	-0.429382	0.0726318	-1.64154	4.32404	0.0576782	0.0994873	0.000610352	-0.00213623	-323.023	-468.832	632.163	-9.26271	-20.6116	-60.8365
-1.89453	-2.39746	0.829468	-0.479431	0.0772095	-1.6275	4.32281	0.11261	0.151672	0.00183105	0.000305176	-319.779	-440.767	601.022	-17.4064	-19.976	-61.2283
-1.88416	-2.23572	0.799561	-0.520325	0.0820923	-1.59943	4.32312	-0.0354004	0.022583	-0.000915527	-0.00244141	-322.042	-410.685	579.158	-24.6665	-19.7909	-61.1448
-1.85455	-2.09869	0.76355	-0.560913	0.0946045	-1.56219	4.32373	-0.169983	0.0946045	0	-0.00183105	-319.643	-385.323	552.901	-31.4858	-18.5885	-60.3971
-1.84204	-1.96381	0.731506	-0.600281	0.103149	-1.51855	4.32373	-0.107422	0.015564	-0.000915527	-0.00213623	-320.487	-360.273	529.506	-38.1355	-17.9829	-59.3785
-1.83868	-1.84692	0.704346	-0.623779	0.11322	-1.47278	4.32343	-0.18158	0.0933838	0.000610352	0	-322.697	-338.517	509.691	-42.6839	-17.3746	-58.1678
-1.82343	-1.76819	0.682678	-0.646973	0.136108	-1.44379	4.32434	-0.0750732	0.0357056	-0.000305176	-0.00183105	-321.655	-323.936	493.903	-46.586	-15.4436	-57.4247
-1.82068	-1.68396	0.679016	-0.6604	0.169983	-1.42761	0.0143433	-0.0369263	0.132446	0.00152588	0.000915527	-323.608	-308.185	491.182	-49.4691	-12.8828	-57.4037
-1.80847	-1.60858	0.664673	-0.661316	0.198669	-1.42822	0.010376	-0.121765	0.0488281	0.000305176	-0.000305176	-323.632	-294.186	480.772	-50.7781	-10.5827	-58.0583
-1.80145	-1.51947	0.676575	-0.661621	0.221252	-1.41998	0.00946045	-0.108337	0.090332	0.000305176	-0.000305176	-325.08	-277.437	489.35	-52.2421	-8.898	-58.4375
-1.7981	-1.4505	0.682678	-0.649719	0.238953	-1.41602	0.00793457	-0.20752	0.0604248	0.000305176	0.000305176	-326.715	-264.471	493.766	-51.9875	-7.62691	-58.8619
-1.81335	-1.39343	0.682678	-0.636902	0.252075	-1.4212	0.00793457	0.0268555	0.0570679	0.0012207	0.000915527	-331.731	-253.716	493.765	-51.4434	-7.01149	-59.6505
-1.81915	-1.38794	0.672607	-0.635376	0.255737	-1.43097	0.00732422	-0.190125	0.055542	0.000305176	-0.000610352	-333.155	-252.733	486.477	-51.3592	-6.83905	-60.1644
-1.84967	-1.39374	0.670776	-0.643005	0.261536	-1.42303	0.00671387	0.0546265	0.0665283	0.000610352	0	-338.89	-253.731	485.12	-52.1454	-6.85312	-59.8344
-1.86646	-1.41113	0.655823	-0.657959	0.258484	-1.41724	0.00640869	-0.20813	0.0952148	0.0012207	0.000305176	-341.421	-257.032	474.252	-53.5773	-7.30516	-59.433
-1.8689	-1.41815	0.655212	-0.656433	0.249939	-1.3916	0.00701904	0.0756836	0.0314331	-0.000305176	0	-341.347	-258.312	473.797	-53.2848	-7.99081	-58.18
-1.86127	-1.39587	0.661621	-0.637207	0.24292	-1.37939	0.00640869	-0.153809	0.119324	0.00213623	0.00213623	-340.511	-254.087	478.462	-51.4397	-8.50276	-57.7901
-1.84326	-1.36292	0.672607	-0.629578	0.233154	-1.36322	0.00640869	0.0436401	-0.0393677	-0.000305176	-0.000610352	-337.827	-247.88	486.41	-51.0895	-9.07531	-57.2575
-1.82068	-1.32507	0.682373	-0.622559	0.248108	-1.362	0.00579834	-0.0912476	0.0601196	0.000915527	0.000915527	-334.687	-240.799	493.496	-50.8892	-7.61019	-57.4953
-1.78406	-1.3269	0.684204	-0.628967	0.249939	-1.37848	0.00610352	0.0222778	-0.0534058	-0.000610352	-0.000610352	-327.549	-241.28	494.838	-51.5863	-6.84984	-58.1402
-1.77002	-1.32568	0.680542	-0.63446	0.243835	-1.38916	0.00701904	-0.0241089	0.0717163	0.00152588	0.0012207	-324.85	-241.137	492.18	-52.232	-7.11072	-58.5828
-1.745	-1.36139	0.670166	-0.639954	0.232849	-1.39801	0.00640869	0.105896	-0.0418091	-0.000915527	-0.000915527	-318.755	-247.985	484.686	-52.2799	-7.47052	-58.5959
-1.7334	-1.3501	0.669861	-0.643921	0.21698	-1.38916	0.00671387	0.0531006	0.0979614	0.00152588	0.00152588	-316.594	-245.903	484.438	-52.9097	-8.57069	-58.2069
-1.73096	-1.35925	0.658264	-0.646057	0.211487	-1.37878	0.00610352	-0.0515747	-0.010376	0.000305176	0.000305176	-315.614	-247.683	476.033	-53.0019	-8.93034	-57.6222
-1.74347	-1.32782	0.667114	-0.639954	0.220947	-1.37482	0.00701904	0.0808716	0.0454712	0.000610352	0.000610352	-319.148	-241.69	482.434	-52.8128	-8.4754	-57.7627
-1.76147	-1.31744	0.670776	-0.628357	0.236816	-1.38153	0.00610352	-0.00183105	0.000915527	0.000305176	0.000610352	-323.294	-239.659	485.113	-51.6603	-7.55264	-58.2584
-1.79169	-1.29486	0.66864	-0.618286	0.252075	-1.3678	0.00610352	0.032959	0.0579834	0.0012207	0.0012207	-329.956	-235.311	483.563	-50.8761	-6.89704	-57.9324
-1.8103	-1.29425	0.672302	-0.614014	0.256653	-1.35925	0.00579834	0.125427	0.00213623	0.000305176	0.0012207	-333.627	-235.1	486.214	-50.4013	-6.84173	-57.6111
-1.83258	-1.3092	0.668335	-0.622559	0.250854	-1.36505	0.00579834	0.0762939	0.0744629	0.0012207	0.000305176	-337.532	-237.868	483.317	-51.1456	-7.63481	-57.792
-1.84937	-1.3208	0.671692	-0.639954	0.244751	-1.35284	0.00549316	-0.0909424	0.067749	0.000305176	-0.000610352	-340.206	-239.976	485.695	-52.9518	-8.344	-57.146
-1.8515	-1.33087	0.661621	-0.643311	0.237122	-1.37817	0.00579834	0.0946045	0.0537109	0.000915527	-0.000305176	-340.511	-241.945	478.407	-53.1787	-8.98233	-58.2132
-1.84296	-1.33118	0.672302	-0.645142	0.238647	-1.38519	0.00579834	0.186157	0.128784	0.00244141	0.00335693	-338.93	-241.98	486.148	-53.3843	-8.72177	-58.5216
-1.82678	-1.34155	0.66864	-0.63385	0.244141	-1.40564	0.00518799	0.103149	0.0762939	0.0012207	0.000915527	-335.743	-244.007	483.552	-51.9254	-8.00969	-59.363
-1.81519	-1.32751	0.678406	-0.623474	0.242004	-1.41266	0.00610352	0.0360107	0.062561	0.000915527	0.000305176	-334.068	-241.353	490.648	-50.9641	-8.04723	-59.7865
-1.78833	-1.35132	0.671082	-0.622253	0.247803	-1.41052	0.00610352	0.13031	0.115356	0.00213623	0.00183105	-327.999	-245.94	485.379	-50.4325	-7.05872	-59.4301
-1.76941	-1.38184	0.66925	-0.631714	0.239258	-1.39557	0.00579834	-0.0283813	0.088501	0.000915527	0	-323.01	-251.727	484.046	-51.0153	-7.31467	-58.4075
-1.77185	-1.41998	0.668945	-0.644531	0.228577	-1.39435	0.00579834	-0.0198364	0.0967407	0.0012207	0.000610352	-322.144	-258.884	483.809	-51.8692	-8.08944	-58.0088
-1.76086	-1.43921	0.666504	-0.657654	0.222473	-1.37543	0.00610352	0.119934	0.144958	0.00213623	0.00213623	-319.013	-262.533	482.013	-53.0535	-8.3068	-56.9158
-1.78223	-1.44714	0.673218	-0.662231	0.229187	-1.37268	0.00579834	0.177917	0.0964355	0.0012207	0.000610352	-322.99	-263.916	486.861	-53.4564	-8.09735	-56.7964
-1.77063	-1.46637	0.675049	-0.657043	0.231934	-1.38184	0.00518799	-0.00366211	0.0436401	0	-0.000305176	-320.264	-267.55	488.225	-52.5532	-7.64137	-57.0468
-1.79047	-1.45966	0.689697	-0.64209	0.243835	-1.38641	0.00549316	0.115356	0.0942993	0.00152588	0.000610352	-324.678	-266.13	498.865	-50.96	-7.06226	-57.4236
-1.80328	-1.47766	0.686035	-0.641174	0.242004	-1.40747	0.00549316	0.0830078	0.0549316	0.0012207	0.000610352	-326.886	-269.504	496.23	-50.574	-7.39377	-58.2811
-1.82709	-1.47186	0.688782	-0.65094	0.243835	-1.41724	0.00518799	0.0210571	0.0338745	0.000610352	0.000610352	-331.843	-268.347	498.186	-51.7938	-7.66219	-58.838
-1.82892	-1.48956	0.680847	-0.659485	0.238342	-1.43066	0.00488281	-0.015564	0.0213623	-0.000305176	-0.00152588	-331.693	-271.728	492.433	-52.4891	-8.08505	-59.2915
-1.85211	-1.47766	0.677795	-0.661011	0.237427	-1.41388	0.00549316	-0.0149536	0.0875854	0.00152588	0.0012207	-336.427	-269.422	490.19	-52.8571	-8.56483	-58.6681
-1.8454	-1.46362	0.668945	-0.656738	0.237427	-1.40656	0.00579834	-0.00946045	-0.0250244	-0.000915527	-0.00213623	-335.445	-266.849	483.782	-52.5886	-8.48811	-58.4232
-1.85638	-1.4502	0.673828	-0.648193	0.245056	-1.40076	0.00579834	-0.0366211	0.128174	0.00183105	0.0012207	-338.088	-264.252	487.326	-51.8296	-8.10347	-58.3251
-1.84204	-1.42426	0.675964	-0.639343	0.250854	-1.39343	0.00457764	-0.00457764	-0.00671387	-0.000610352	-0.000915527	-336.071	-259.407	488.886	-51.2284	-7.47387	-58.183
-1.83075	-1.40564	0.673218	-0.634766	0.255432	-1.38947	0.00518799	0.0628662	0.0698853	0.00183105	0.00152588	-334.415	-255.962	486.903	-50.999	-6.96996	-58.1332
-1.81335	-1.38123	0.673828	-0.636292	0.248718	-1.38031	0.00549316	-0.062561	0.0350952	-0.000610352	-0.00213623	-331.58	-251.432	487.325	-51.5587	-7.27665	-57.8442
-1.78925	-1.37543	0.668945	-0.639648	0.233765	-1.38611	0.00518799	0.0192261	0.0997925	0.00274658	0.00183105	-326.936	-250.462	483.782	-52.0294	-8.09038	-58.0534
-1.76544	-1.35376	0.671387	-0.643005	0.22583	-1.37085	0.00549316	-0.0311279	-0.0170898	-0.0012207	-0.00244141	-322.663	-246.454	485.528	-52.7514	-8.37206	-57.4388
-1.74988	-1.362	0.668335	-0.641785	0.223999	-1.38794	0.00518799	-0.00946045	0.124512	0.00213623	0.00183105	-319.516	-248.084	483.342	-52.4784	-8.25059	-58.1155
-1.75262	-1.34033	0.673523	-0.636597	0.229492	-1.38947	0.00518799	0.00976563	0.0372314	0.000915527	-0.000305176	-320.838	-243.981	487.101	-52.235	-7.92567	-58.3918
-1.76025	-1.34979	0.667725	-0.633545	0.239563	-1.39954	0.00549316	0.0900269	0.0549316	0.00152588	0.00152588	-322.224	-245.769	482.923	-51.7374	-7.22896	-58.8227
-1.7691	-1.34979	0.666504	-0.630188	0.236511	-1.39801	0.00518799	0.0228882	0.0543213	0.000305176	0	-323.961	-245.74	482.04	-51.3554	-7.62549	-58.7731
-1.79169	-1.36597	0.66864	-0.632019	0.242004	-1.38519	0.00549316	-0.00915527	0.0787354	0.00152588	0.000610352	-327.799	-248.673	483.578	-51.309	-7.50389	-58.1217
-1.80481	-1.38031	0.665588	-0.637207	0.241394	-1.38824	0.00549316	-0.00946045	0.0305176	0.000610352	-0.000305176	-329.934	-251.344	481.359	-51.676	-7.72898	-58.1719
-1.82343	-1.39465	0.670471	-0.646973	0.234985	-1.37695	0.00518799	0.078125	0.0518799	0.000915527	-0.000610352	-332.954	-253.943	484.86	-52.5664	-8.49572	-57.5614
-1.83105	-1.41357	0.672302	-0.65094	0.240479	-1.3855	0.00549316	0.162354	0.0769043	0.00183105	0.00152588	-333.984	-257.468	486.193	-52.7208	-8.13214	-57.8323
-1.85638	-1.41449	0.681152	-0.652161	0.247192	-1.38885	0.00518799	-0.00274658	0.0216675	-0.000305176	-0.000915527	-339.069	-257.512	492.594	-52.8554	-8.01964	-58.069
-1.8457	-1.42365	0.681763	-0.646057	0.248413	-1.40625	0.00549316	0.170898	0.114136	0.0012207	0.000915527	-336.928	-259.271	493.072	-52.0112	-7.7391	-58.7815
-1.83533	-1.43005	0.684204	-0.641785	0.25177	-1.4093	0.00488281	-0.06073	0.0610352	0	-0.000305176	-334.769	-260.49	494.863	-51.4177	-7.28457	-58.8573
-1.82343	-1.45538	0.678406	-0.642395	0.245667	-1.41815	0.00457764	-0.00427246	0.100708	0.00152588	0.0012207	-331.672	-265.319	490.685	-51.0783	-7.50894	-59.0106
-1.81396	-1.4621	0.678711	-0.651855	0.240173	-1.41479	0.00518799	0.0723267	0.0491333	0	-0.000610352	-329.456	-266.615	490.888	-52.0492	-7.75816	-58.7513
-1.80298	-1.47003	0.676575	-0.657654	0.231018	-1.41144	0.00488281	-0.0537109	0.125427	0.0012207	0.000305176	-326.898	-268.154	489.329	-52.5807	-8.27639	-58.473
-1.79321	-1.46667	0.677185	-0.655823	0.229187	-1.39832	0.00549316	0.039978	0.0512695	0.000610352	0.000305176	-324.921	-267.536	489.77	-52.4195	-8.2588	-57.8655
-1.78558	-1.44836	0.675964	-0.647278	0.231934	-1.39679	0.00518799	-0.00488281	0.131531	0.00152588	-0.000305176	-324.033	-264.124	488.9	-51.7333	-7.97012	-57.9385
-1.78741	-1.45294	0.672913	-0.647583	0.238342	-1.39435	0.00457764	0.197449	0.13031	0.00183105	0.00213623	-324.244	-264.992	486.694	-51.6941	-7.4692	-57.8044
-1.78375	-1.42334	0.678711	-0.6427	0.241394	-1.38733	0.00549316	-0.0418091	0.115662	0.000915527	0.000610352	-324.43	-259.41	490.887	-51.6093	-7.24718	-57.7271
-1.7804	-1.41846	0.675354	-0.644226	0.237122	-1.38885	0.00518799	0.136108	0.107727	0.000915527	0.000915527	-323.889	-258.528	488.448	-51.8611	-7.54712	-57.8142
-1.79504	-1.39893	0.67627	-0.649109	0.238342	-1.38885	0.00457764	-0.0769043	0.1474	0.00183105	0.0012207	-327.371	-254.821	489.081	-52.7377	-7.7459	-58.0093
-1.79077	-1.39984	0.673218	-0.646057	0.234375	-1.39069	0.00518799	0.000915527	0.050354	0.000915527	0.000305176	-326.507	-255.022	486.879	-52.3726	-7.99497	-58.0679
-1.81732	-1.37421	0.672302	-0.643005	0.239258	-1.39221	0.00457764	-0.0183105	0.0979614	0.00213623	0.00213623	-332.62	-250.133	486.197	-52.4431	-8.12727	-58.4321
-1.81976	-1.36841	0.670471	-0.637207	0.237732	-1.39313	0.00518799	0.0579834	0.109253	0.00213623	0.00183105	-333.321	-249.042	484.88	-51.8736	-8.31483	-58.5309
-1.82953	-1.36292	0.66864	-0.636902	0.246887	-1.40076	0.00457764	0.107727	0.0588989	0.000610352	0.000305176	-335.557	-248	483.556	-51.931	-7.76584	-58.9735
-1.83197	-1.36292	0.667114	-0.630798	0.249023	-1.39648	0.00488281	-0.0738525	0.110779	0.00244141	0.00244141	-336.039	-247.987	482.464	-51.2324	-7.63788	-58.7938
-1.82678	-1.36108	0.664978	-0.636597	0.251465	-1.39679	0.00457764	0.0662231	0.109863	0.00183105	0.000915527	-335.036	-247.682	480.906	-51.9231	-7.35258	-58.8046
-1.81976	-1.37177	0.667725	-0.640259	0.244751	-1.38367	0.00518799	-0.0570679	0.0787354	0.00183105	0.00213623	-333.109	-249.681	482.885	-52.166	-7.72779	-58.075
-1.80939	-1.37817	0.667419	-0.644226	0.236511	-1.37848	0.00457764	0.0531006	0.0112915	0	-0.000305176	-330.723	-250.917	482.656	-52.5126	-8.18784	-57.7317
-1.80389	-1.37238	0.678711	-0.645752	0.23407	-1.37543	0.00488281	-0.0445557	0.122681	0.00152588	0.00152588	-329.8	-249.784	490.825	-52.7801	-8.30613	-57.6244
-1.78833	-1.39069	0.670166	-0.647278	0.235901	-1.38214	0.00518799	0.0643921	-0.00396729	0	-0.000305176	-326.195	-253.324	484.658	-52.656	-7.84725	-57.7394
-1.78741	-1.39587	0.679016	-0.6427	0.238647	-1.38855	0.00457764	-0.0415039	0.112305	0.00183105	0.00152588	-326.01	-254.251	491.087	-52.0519	-7.60943	-58.0103
-1.77399	-1.40594	0.671387	-0.645142	0.236816	-1.39832	0.00457764	-0.0930786	0.0814819	0.000610352	0.000915527	-323.098	-256.239	485.573	-52.1664	-7.50655	-58.3307
-1.78131	-1.43097	0.680237	-0.644836	0.23468	-1.40747	0.00488281	-0.00183105	0.0909424	0.000915527	0.0012207	-323.903	-260.864	491.999	-51.7354	-7.74092	-58.5744
-1.77948	-1.43677	0.672302	-0.648193	0.232849	-1.40442	0.00518799	-0.0112915	-0.00274658	-0.000305176	-0.000610352	-323.26	-262.002	486.246	-52.0236	-7.83225	-58.3666
-1.79901	-1.44562	0.674438	-0.652771	0.227356	-1.40411	0.00549316	-0.0778198	0.117798	0.0012207	0.000610352	-326.793	-263.589	487.774	-52.4111	-8.57223	-58.3179
-1.81488	-1.44775	0.672607	-0.652771	0.237427	-1.39862	0.00518799	0.0442505	-0.043335	0.000305176	-0.000305176	-329.848	-263.942	486.445	-52.3797	-8.01784	-58.1098
-1.82404	-1.45203	0.675354	-0.651855	0.238647	-1.39984	0.00518799	0.0167847	0.0363159	0.000610352	0	-331.565	-264.697	488.436	-52.2098	-8.06436	-58.1626
-1.83868	-1.43219	0.681458	-0.648193	0.247498	-1.40472	0.00549316	0.0488281	0.0695801	0.00183105	0.00152588	-335.234	-260.898	492.853	-52.1159	-7.66617	-58.6177
-1.83807	-1.4389	0.67627	-0.645142	0.248108	-1.39709	0.00396729	0.0378418	0.0216675	0.000915527	0	-334.819	-262.175	489.104	-51.6561	-7.58284	-58.2098
-1.84357	-1.43097	0.682068	-0.643311	0.244751	-1.38885	0.00488281	0.118103	0.0637817	0.0012207	0.00152588	-336.074	-260.626	493.293	-51.5749	-7.96357	-57.9076
-1.82648	-1.42334	0.672913	-0.644531	0.241394	-1.39557	0.00579834	0.057373	0.0830078	0.0012207	0.000915527	-332.946	-259.313	486.665	-51.832	-7.97058	-58.2174
-1.828	-1.40228	0.677795	-0.646057	0.238647	-1.39008	0.00457764	0.0842285	0.0897217	0.00213623	0.00213623	-333.832	-255.33	490.179	-52.3448	-8.27148	-58.134
-1.80939	-1.40198	0.671387	-0.645752	0.24292	-1.40381	0.00457764	0.106201	0.0189209	0.000305176	0	-330.32	-255.386	485.558	-52.3114	-7.62735	-58.7256
-1.79321	-1.39069	0.674744	-0.64209	0.236511	-1.39038	0.00427246	0.209351	0.130005	0.00244141	0.00213623	-327.317	-253.284	487.988	-52.0667	-7.89512	-58.1456
-1.7868	-1.38092	0.671082	-0.641174	0.236511	-1.39709	0.00457764	0.0952148	0.0289917	0.000305176	0	-326.424	-251.502	485.339	-52.1179	-7.82176	-58.5161
-1.77521	-1.37634	0.666504	-0.63446	0.241089	-1.39679	0.00457764	0.215759	0.141602	0.00305176	0.00213623	-324.322	-250.7	482.045	-51.4192	-7.27809	-58.5224
-1.78009	-1.37268	0.670166	-0.635376	0.239258	-1.3858	0.00335693	0.228882	0.114441	0.00152588	0.000915527	-325.271	-249.966	484.683	-51.5823	-7.50739	-58.0549
-1.77216	-1.37543	0.669556	-0.641785	0.236511	-1.38733	0.00427246	0.158997	0.140991	0.00213623	0.00183105	-323.571	-250.52	484.231	-52.2691	-7.58071	-58.067
-1.78528	-1.37085	0.674744	-0.643005	0.232239	-1.37482	0.00488281	0.172729	0.0662231	0.000305176	-0.000305176	-326.151	-249.577	487.966	-52.4842	-8.14617	-57.5543
-1.79047	-1.37238	0.66925	-0.646362	0.238953	-1.38336	0.00366211	0.185242	0.148621	0.0012207	0	-327.221	-249.891	483.987	-52.8461	-7.69219	-57.957
-1.80511	-1.36993	0.678711	-0.643616	0.239868	-1.38092	0.00488281	0.085144	0.0534058	0.000305176	0	-330.228	-249.326	490.835	-52.5765	-7.87506	-57.9168
-1.81244	-1.39374	0.66864	-0.640259	0.241699	-1.39435	0.00457764	0.0650024	0.0714111	0.000305176	0	-331.09	-253.829	483.569	-51.8136	-7.79731	-58.3653
-1.82373	-1.39496	0.669556	-0.640869	0.244446	-1.39526	4.31732	0.111389	0.126038	0.0012207	0.000305176	-333.311	-254.017	484.228	-51.8674	-7.76336	-58.4344
-1.81915	-1.40198	0.672607	-0.643311	0.241699	-1.4032	4.32007	0.0378418	0.0445557	0	-0.000305176	-332.261	-255.342	486.442	-52.035	-7.89239	-58.7255
-1.82404	-1.41327	0.673828	-0.645447	0.244141	-1.39801	4.32129	0.0939941	0.113525	0.00183105	0.000915527	-332.817	-257.433	487.324	-52.0985	-7.73888	-58.4107
-1.82831	-1.41968	0.675354	-0.648499	0.242615	-1.39526	4.32159	0.0357056	0.0296021	-0.000610352	-0.00152588	-333.407	-258.612	488.421	-52.3455	-7.90936	-58.2374
-1.82037	-1.42944	0.673828	-0.65094	0.238037	-1.40076	4.3219	0.141602	0.0817871	0.00213623	0.00183105	-331.55	-260.486	487.321	-52.4666	-8.11798	-58.3766
-1.81488	-1.42975	0.681152	-0.651855	0.238647	-1.3913	4.3219	-0.110779	-0.0866699	-0.00213623	-0.00366211	-330.367	-260.511	492.621	-52.564	-7.96723	-57.9275
-1.80298	-1.43311	0.674744	-0.649414	0.237122	-1.39801	4.32281	0.045166	0.090332	0.00183105	0.00183105	-327.971	-261.219	487.996	-52.2278	-7.88775	-58.1733
-1.80389	-1.42853	0.678711	-0.651855	0.239563	-1.38611	4.32281	-0.06073	-0.0369263	-0.000915527	-0.00213623	-328.165	-260.326	490.856	-52.5788	-7.70679	-57.6675
-1.78406	-1.43677	0.674744	-0.650635	0.23407	-1.39923	4.32312	-0.0149536	0.0769043	0.00152588	0.0012207	-324.103	-261.971	488.004	-52.3034	-7.80396	-58.1405
-1.7981	-1.41052	0.682983	-0.645447	0.23468	-1.39069	4.32373	-0.183105	0.0305176	-0.000610352	-0.00183105	-327.668	-256.944	493.956	-52.1351	-8.06601	-58.0106
-1.78619	-1.42487	0.673523	-0.649719	0.229797	-1.39771	4.32281	0.0521851	0.0820923	0.00183105	0.00183105	-324.857	-259.737	487.11	-52.3899	-8.21686	-58.1631
-1.78619	-1.41937	0.674744	-0.648193	0.235901	-1.39465	4.32373	-0.193176	-0.00671387	-0.0012207	-0.00244141	-325.04	-258.696	487.997	-52.3031	-7.74096	-58.0825
-1.7981	-1.40411	0.670776	-0.644531	0.237122	-1.40625	4.32343	0.0213623	0.0915527	0.00152588	0.0012207	-328.023	-255.827	485.124	-52.1347	-7.90103	-58.7792
-1.79565	-1.40747	0.671692	-0.64209	0.239563	-1.39893	4.32312	-0.15686	0.083313	0.00152588	0.000915527	-327.383	-256.448	485.794	-51.7993	-7.65017	-58.4157
-1.80359	-1.38702	0.675354	-0.639343	0.239258	-1.39832	4.32434	-0.0848389	0.0463867	0.000610352	0	-329.614	-252.565	488.435	-51.8163	-7.87015	-58.5805
-1.81763	-1.38672	0.668335	-0.636597	0.24353	-1.39709	4.32343	-0.227661	0.0775146	0	-0.000610352	-332.402	-252.497	483.353	-51.5095	-7.76423	-58.5718
-1.82983	-1.37268	0.675049	-0.642395	0.243225	-1.38367	4.32434	-0.136414	0.0473022	0.000610352	-0.000610352	-335.079	-249.781	488.179	-52.3999	-8.01649	-58.0947
-1.82343	-1.38031	0.671997	-0.644531	0.24292	-1.39343	4.32373	-0.128479	0.0537109	-0.000305176	-0.0012207	-333.66	-251.262	485.977	-52.5215	-7.91738	-58.4614
-1.82037	-1.37329	0.672302	-0.643005	0.244141	-1.3797	4.32434	-0.0686646	0.0167847	-0.0012207	-0.00152588	-333.131	-249.938	486.192	-52.4557	-7.77686	-57.8795
-1.80542	-1.38611	0.667114	-0.640869	0.239258	-1.38519	4.32434	-0.323792	0.0939941	0.000610352	-0.000305176	-329.807	-252.422	482.455	-52.0016	-7.88766	-57.9773
-1.80145	-1.37787	0.671082	-0.638733	0.246582	-1.3913	4.32465	-0.119324	-0.0570679	-0.00213623	-0.00274658	-329.42	-250.873	485.339	-51.8904	-7.26461	-58.3372
-1.80481	-1.3913	0.673828	-0.6427	0.240479	-1.40167	4.32373	-0.237732	0.0967407	0.000305176	-0.000915527	-329.739	-253.379	487.326	-52.1325	-7.77924	-58.7015
-1.7984	-1.38458	0.669861	-0.64209	0.239258	-1.39465	4.32495	-0.0823975	0.00640869	-0.000610352	-0.00152588	-328.579	-252.156	484.449	-52.1663	-7.78198	-58.4088
-1.78772	-1.39282	0.671692	-0.646057	0.240479	-1.39923	4.32434	-0.032959	0.0875854	0.0012207	0.000305176	-326.249	-253.735	485.78	-52.4861	-7.4806	-58.5237
-1.79077	-1.41357	0.672607	-0.647583	0.23468	-1.39435	4.32373	0.0549316	0.0442505	-0.000305176	-0.00152588	-326.112	-257.605	486.444	-52.3273	-7.93269	-58.1243
-1.7868	-1.40991	0.678406	-0.648193	0.233765	-1.38092	4.32373	-0.178223	0.108032	0.00152588	0	-325.295	-256.885	490.634	-52.4527	-7.93796	-57.5239
-1.79047	-1.41571	0.673828	-0.646973	0.236511	-1.39984	4.32373	-0.0537109	0.00488281	-0.000610352	-0.00213623	-326.069	-258.005	487.335	-52.2245	-7.78035	-58.366
-1.79504	-1.41541	0.679016	-0.646362	0.244446	-1.38794	4.32343	-0.0427246	0.115967	0.000915527	0.000610352	-326.91	-257.89	491.09	-52.1591	-7.21091	-57.8523
-1.7984	-1.42639	0.672302	-0.646973	0.24231	-1.39801	4.32251	0.00946045	0.0494385	0.000305176	0	-327.309	-259.987	486.236	-52.0546	-7.41504	-58.2276
-1.81763	-1.42365	0.681458	-0.64209	0.240173	-1.39069	4.32404	0.0732422	0.0671387	0.0012207	0.000610352	-331.172	-259.342	492.861	-51.5457	-7.91904	-57.9724
-1.82495	-1.42426	0.678406	-0.649414	0.240173	-1.39801	4.32312	0.0891113	0.105896	0.00152588	0.000610352	-332.625	-259.468	490.634	-52.3769	-8.03828	-58.3142
-1.82831	-1.42334	0.672302	-0.647583	0.241394	-1.39526	4.32434	0.126953	0.0704956	0.000915527	0.000610352	-333.281	-259.314	486.215	-52.1814	-7.99744	-58.2038
-1.81976	-1.41998	0.66864	-0.649719	0.239258	-1.40167	4.32373	0.0836182	0.0930786	0.00183105	0.00152588	-331.73	-258.743	483.562	-52.478	-8.03774	-58.4939
-1.82159	-1.42578	0.669556	-0.646667	0.242615	-1.40228	4.32465	0.165405	0.108643	0.000915527	0.000610352	-331.962	-259.816	484.238	-52.0367	-7.78636	-58.4921
-1.81793	-1.40228	0.674133	-0.645752	0.241089	-1.4032	4.32404	0.142517	0.116577	0.00152588	0.00152588	-331.995	-255.398	487.542	-52.3093	-7.91756	-58.7164
-1.81	-1.40472	0.671082	-0.644836	0.24292	-1.4032	4.32373	0.11322	0.0366211	0.000915527	0.000305176	-330.353	-255.898	485.341	-52.1625	-7.63019	-58.6777
-1.80206	-1.3855	0.673828	-0.641785	0.24353	-1.39221	4.32465	0.102844	0.136414	0.00152588	0.000915527	-329.287	-252.29	487.323	-52.1179	-7.49638	-58.3111
-1.7981	-1.39465	0.671997	-0.641479	0.239563	-1.38458	4.32556	0.150757	0.0424194	0.000915527	0.000305176	-328.101	-254.02	485.999	-51.9328	-7.71521	-57.8637
-1.79871	-1.38	0.674744	-0.647888	0.238647	-1.38	4.32404	0.0265503	0.12146	0.00183105	0.00183105	-328.584	-251.261	487.96	-52.9007	-7.82986	-57.7641
-1.78833	-1.39404	0.665588	-0.64209	0.233459	-1.3858	4.32404	0.101929	0.0506592	0.000610352	0.000305176	-326.141	-253.976	481.357	-52.0087	-8.04242	-57.8795
-1.79047	-1.38336	0.672607	-0.646973	0.237122	-1.38611	4.32404	0.0595093	0.114136	0.00183105	0.00152588	-326.911	-251.935	486.424	-52.7407	-7.81061	-57.993
-1.79077	-1.38672	0.66864	-0.642395	0.237122	-1.39008	4.32434	0.112	-0.0164795	0.000305176	0.000915527	-326.931	-252.583	483.566	-52.1635	-7.81432	-58.153
-1.79352	-1.38092	0.675049	-0.637512	0.240784	-1.39526	4.32404	0.0317383	0.101624	0.0012207	0.000305176	-327.795	-251.451	488.219	-51.7012	-7.5946	-58.4668
-1.79413	-1.38611	0.673218	-0.638123	0.240479	-1.39557	4.32281	0.0961304	-0.00396729	0.000610352	0.000610352	-327.745	-252.433	486.894	-51.6876	-7.61375	-58.4376
-1.80023	-1.38428	0.669556	-0.643311	0.23407	-1.39618	4.32098	0.106812	0.0497437	0.0012207	0.000610352	-328.932	-252.097	484.221	-52.3117	-8.23079	-58.4738
-1.81335	-1.39252	0.674133	-0.644531	0.239258	-1.39771	4.32312	-0.00579834	0.0991821	0.00183105	0.00183105	-331.327	-253.576	487.536	-52.324	-8.01193	-58.5266
-1.81244	-1.4035	0.672607	-0.646362	0.245667	-1.39679	4.32312	0.152893	0.00274658	0.000610352	0.000610352	-330.808	-255.648	486.438	-52.3561	-7.44646	-58.4029
-1.81976	-1.39832	0.67627	-0.648499	0.243835	-1.38611	4.32312	0.0436401	0.0280762	0.00152588	0.0012207	-332.282	-254.622	489.071	-52.6841	-7.72009	-57.967
-1.81824	-1.40381	0.671997	-0.646057	0.243835	-1.39893	4.32373	-0.020752	-0.0540161	-0.00152588	-0.00274658	-331.961	-255.691	485.994	-52.3184	-7.69264	-58.511
-1.82007	-1.40289	0.67688	-0.646057	0.244446	-1.39587	4.32312	0.0180054	0.0582886	0.00244141	0.00244141	-332.338	-255.483	489.528	-52.3338	-7.6752	-58.3875
-1.80908	-1.41235	0.675659	-0.648193	0.241089	-1.39923	4.32404	0.0531006	-0.0311279	-0.000305176	-0.00152588	-329.872	-257.305	488.65	-52.4236	-7.73358	-58.4253
-1.80359	-1.41937	0.673218	-0.647888	0.238953	-1.3916	4.32373	0.0714111	0.0863647	0.00183105	0.00183105	-328.458	-258.643	486.884	-52.2722	-7.78548	-57.9944
-1.7981	-1.427	0.671692	-0.648193	0.238953	-1.4093	4.32343	0.0979614	-0.0247192	-0.000305176	-0.000610352	-327.335	-260.12	485.795	-52.1868	-7.68716	-58.7349
-1.79779	-1.42242	0.672607	-0.652466	0.235291	-1.40442	4.32373	0.115662	0.071106	0.00274658	0.00244141	-327.313	-259.258	486.44	-52.748	-7.98024	-58.5325
-1.79352	-1.41083	0.675964	-0.646057	0.238647	-1.39801	4.32281	0.117798	0.000305176	-0.000610352	-0.0012207	-326.829	-257.065	488.88	-52.1991	-7.67372	-58.3366
-1.79535	-1.41357	0.671997	-0.646667	0.237732	-1.39526	4.32343	0.0689697	0.0924683	0.00213623	0.00183105	-327.049	-257.593	486.005	-52.224	-7.76613	-58.1863
-1.79596	-1.40167	0.677185	-0.643921	0.238647	-1.39954	4.32495	0.00793457	0.0119019	-0.000305176	-0.000915527	-327.635	-255.333	489.763	-52.103	-7.74517	-58.4917
-1.79871	-1.40625	0.671082	-0.64209	0.240784	-1.39069	4.32373	0.124817	0.111389	0.000915527	0.000915527	-327.932	-256.204	485.346	-51.8177	-7.59899	-58.0548
-1.81122	-1.3916	0.674438	-0.644226	0.240784	-1.38641	4.32343	0.0701904	0.118713	0.00244141	0.00244141	-330.811	-253.397	487.754	-52.3006	-7.84571	-58.0098
-1.79962	-1.4035	0.665588	-0.648804	0.238953	-1.39313	4.32343	0.020752	0.0695801	0.0012207	0.000915527	-328.148	-255.728	481.349	-52.6296	-7.76279	-58.1754
-1.80542	-1.39465	0.671082	-0.642395	0.242004	-1.39343	4.32373	0.105896	0.00366211	-0.000305176	-0.000915527	-329.658	-254.012	485.336	-52.0414	-7.64922	-58.2963
-1.81366	-1.38489	0.673523	-0.645752	0.245667	-1.38611	4.32343	0.00854492	0.0622559	0.000610352	-0.000305176	-331.51	-252.138	487.085	-52.5834	-7.51111	-58.0645
-1.81244	-1.38306	0.67627	-0.643616	0.245056	-1.38519	4.32312	0.0964355	0.0540161	0.0012207	0.0012207	-331.338	-251.779	489.077	-52.3684	-7.54711	-58.0373
-1.82404	-1.37878	0.671082	-0.643311	0.240479	-1.39771	4.32281	0.0311279	0.0830078	0.000305176	-0.000305176	-333.871	-250.982	485.316	-52.4074	-8.13356	-58.6687
-1.81152	-1.3916	0.673523	-0.6427	0.242615	-1.40289	4.32373	0.1651	0.0909424	0.00244141	0.00274658	-331.083	-253.417	487.104	-52.1297	-7.72067	-58.7781
-1.79962	-1.3855	0.671082	-0.645447	0.239868	-1.38672	4.32404	-0.0247192	0.0152588	-0.000305176	-0.000610352	-328.683	-252.312	485.321	-52.5343	-7.73974	-58.0355
-1.7984	-1.39038	0.670471	-0.644226	0.240173	-1.39252	4.32343	0.0192261	0.0894165	0.0012207	0.000610352	-328.366	-253.239	484.889	-52.3172	-7.68743	-58.2627
-1.80389	-1.38702	0.675659	-0.647278	0.235291	-1.38519	4.32343	-0.0482178	0.00427246	0	-0.000305176	-329.443	-252.559	488.627	-52.721	-8.17282	-57.9557
-1.79138	-1.40106	0.670471	-0.649719	0.238647	-1.39618	4.32343	-0.0390625	0.0918579	0.0012207	0	-326.641	-255.275	484.888	-52.7728	-7.65851	-58.316
-1.80603	-1.38428	0.677795	-0.647278	0.237427	-1.38611	4.32343	-0.0488281	0.0216675	0.000305176	0.000915527	-329.982	-252.026	490.173	-52.7663	-8.04619	-58.0324
-1.79352	-1.40564	0.67688	-0.643616	0.23407	-1.39862	4.32373	0.115662	0.134888	0.00274658	0.00244141	-326.994	-256.084	489.543	-52.0035	-8.06025	-58.4009
-1.79749	-1.40411	0.67627	-0.643921	0.236816	-1.38824	4.32404	0.00274658	0.00579834	0.000610352	0	-327.714	-255.778	489.094	-52.0615	-7.90029	-57.9491
-1.7981	-1.40991	0.675964	-0.647583	0.238953	-1.39709	4.32343	-0.108948	0.123291	0.0012207	0.000305176	-327.743	-256.879	488.874	-52.3894	-7.72621	-58.3128
-1.80817	-1.42151	0.673828	-0.647888	0.238647	-1.39709	4.32251	-0.0637817	-0.0357056	-0.000305176	-0.000915527	-329.363	-259.031	487.328	-52.2406	-7.88625	-58.2435
-1.80634	-1.40869	0.67749	-0.648193	0.238953	-1.38855	4.32343	-0.140076	0.0424194	0.0012207	0.000305176	-329.312	-256.606	489.967	-52.4795	-7.85997	-57.9502
-1.80939	-1.41541	0.672302	-0.647583	0.238037	-1.39832	4.32281	-0.0698853	-0.00305176	0	-0.000610352	-329.802	-257.893	486.219	-52.3041	-7.97449	-58.3506
-1.81915	-1.39984	0.680542	-0.65155	0.240173	-1.3974	4.32343	0.0619507	0.0482178	0.00152588	0.00183105	-332.223	-254.902	492.163	-53.0119	-8.00793	-58.4669
-1.81976	-1.41052	0.674744	-0.645447	0.242004	-1.39954	4.32251	-0.21637	0.0332642	-0.000305176	-0.000915527	-332.067	-256.928	487.987	-52.1419	-7.84824	-58.4881
-1.82281	-1.40625	0.680847	-0.645447	0.244141	-1.39435	4.32404	0.00274658	0.0714111	0.0012207	0.000915527	-332.778	-256.078	492.402	-52.2113	-7.73651	-58.3005
-1.80969	-1.41083	0.673218	-0.649109	0.240173	-1.39801	4.32343	-0.368042	0.0979614	0.000915527	0	-330.005	-257.031	486.877	-52.5523	-7.81909	-58.3777
-1.81213	-1.40076	0.677185	-0.647278	0.238037	-1.38672	4.32343	0.0534058	-0.0134277	0	-0.000305176	-330.685	-255.098	489.739	-52.5035	-8.05314	-57.9445
-1.8103	-1.40076	0.670166	-0.646057	0.238953	-1.39191	4.32404	-0.239563	0.0909424	0	-0.000610352	-330.371	-255.148	484.663	-52.3632	-7.95345	-58.1775
-1.80542	-1.38428	0.672302	-0.649109	0.24231	-1.39709	4.32404	0.0494385	0	0	-0.000305176	-329.982	-252.074	486.2	-52.9771	-7.65028	-58.5427
-1.79565	-1.38947	0.674438	-0.646362	0.23468	-1.38489	4.32434	-0.214539	0.102234	0.000915527	0.000305176	-327.732	-253.049	487.75	-52.5744	-8.07675	-57.8983
-1.79199	-1.3916	0.674438	-0.643005	0.239868	-1.39893	4.32404	0.0354004	0.0308228	0	-0.000610352	-327.158	-253.472	487.773	-52.1583	-7.60893	-58.5359
-1.78925	-1.38702	0.67627	-0.643311	0.241089	-1.38763	4.3219	-0.198059	0.167847	0.00213623	0.00152588	-326.635	-252.602	489.091	-52.2636	-7.46707	-58.0469
-1.79138	-1.39526	0.671387	-0.645447	0.235596	-1.39374	4.3219	-0.0238037	-0.0189209	-0.000305176	-0.000915527	-326.81	-254.175	485.554	-52.3768	-7.92335	-58.2498
-1.79291	-1.3797	0.67627	-0.650024	0.239258	-1.39038	4.32373	-0.0265503	0.132751	0.0012207	0.000610352	-327.562	-251.229	489.069	-53.1509	-7.69168	-58.2305
-1.80328	-1.39221	0.671082	-0.642395	0.242615	-1.39679	4.32404	-0.0878906	-0.00427246	-0.000305176	-0.000305176	-329.354	-253.565	485.338	-52.0808	-7.57433	-58.4669
-1.8042	-1.38702	0.679016	-0.646667	0.24231	-1.38763	4.32281	0.0900269	0.00274658	0.000305176	0.000610352	-329.587	-252.541	491.065	-52.6524	-7.6173	-58.088
-1.81366	-1.39282	0.674133	-0.641479	0.242615	-1.39435	4.32343	0.0985718	0.0601196	0.00152588	0.00183105	-331.378	-253.624	487.544	-51.9693	-7.74665	-58.3808
-1.80969	-1.39679	0.674438	-0.645752	0.241699	-1.39282	4.32373	0.12207	0.0918579	0.00152588	0.000915527	-330.417	-254.383	487.758	-52.3928	-7.73583	-58.2601
-1.81244	-1.39954	0.673218	-0.642395	0.241089	-1.39313	4.32404	0.0848389	0.0604248	0.00213623	0.00244141	-330.895	-254.891	486.882	-51.9654	-7.82719	-58.2615
-1.81793	-1.39893	0.672302	-0.646362	0.243225	-1.39954	4.32343	0.127563	0.12085	0.00152588	0.000610352	-332.056	-254.777	486.211	-52.4318	-7.75083	-58.5765
-1.80725	-1.40808	0.675659	-0.648804	0.242615	-1.39435	4.32281	0.211182	0.151367	0.00274658	0.00305176	-329.589	-256.506	488.645	-52.5604	-7.58699	-58.2315
-1.81091	-1.41205	0.672913	-0.647888	0.236206	-1.40137	4.32281	0.0619507	0.0363159	0.000305176	0	-330.235	-257.259	486.658	-52.3942	-8.15966	-58.5193
-1.8103	-1.40472	0.679016	-0.645752	0.24353	-1.39618	0.0125122	0.123596	0.123901	0.00213623	0.00213623	-330.358	-255.846	491.081	-52.2671	-7.58033	-58.3603
-1.80756	-1.41357	0.674133	-0.649719	0.237122	-1.40381	4.3222	0.134888	0.0619507	0	-0.000305176	-329.549	-257.554	487.542	-52.5789	-8.02562	-58.6113
-1.7984	-1.40747	0.674133	-0.645447	0.236206	-1.39679	4.32343	0.078125	0.115662	0.00183105	0.00305176	-327.869	-256.427	487.549	-52.184	-7.96096	-58.3147
-1.79504	-1.41693	0.671387	-0.646362	0.233765	-1.40106	4.32343	-0.128174	0.125732	0.000610352	0	-326.931	-258.232	485.566	-52.1363	-8.07607	-58.4179
-1.80206	-1.409	0.678101	-0.645752	0.238953	-1.3916	4.32343	0.151062	0.170898	0.00244141	0.00335693	-328.513	-256.674	490.419	-52.195	-7.79302	-58.081
-1.80054	-1.4035	0.673828	-0.646362	0.237122	-1.38977	4.32312	0.159607	0.0900269	0.00152588	0.00183105	-328.33	-255.672	487.319	-52.3514	-7.92692	-58.0285
-1.80054	-1.39954	0.675354	-0.645142	0.239868	-1.39557	4.32007	0.0299072	0.134583	0.000915527	0.0012207	-328.551	-254.925	488.429	-52.277	-7.72462	-58.3375
-1.80725	-1.39679	0.675354	-0.648193	0.235291	-1.39984	4.32312	0.174866	0.0857544	0.0012207	0.00152588	-329.969	-254.396	488.416	-52.6732	-8.21403	-58.5619
-1.80389	-1.40015	0.671997	-0.646973	0.237427	-1.39893	4.32312	0.0842285	0.0662231	0.00183105	0.00152588	-329.197	-255.053	485.993	-52.4778	-7.97597	-58.4867
-1.80328	-1.38641	0.675659	-0.643005	0.237427	-1.38947	4.32343	0.0939941	0.0683594	0.00152588	0.00152588	-329.434	-252.445	488.641	-52.2429	-8.00149	-58.1667
-1.8045	-1.40747	0.672913	-0.646057	0.242615	-1.39465	4.32343	0.0698853	0.0753784	0.00152588	0.0012207	-329.077	-256.413	486.663	-52.2548	-7.54538	-58.2445
-1.8222	-1.39313	0.673828	-0.639954	0.241699	-1.38733	4.32312	0.114441	0.0671387	0.00213623	0.00244141	-332.981	-253.645	487.318	-51.7907	-7.95831	-58.0767
-1.80847	-1.39465	0.670166	-0.644226	0.24353	-1.39801	4.32281	-0.0344849	0.0506592	0.000610352	-0.000305176	-330.307	-254.015	484.671	-52.2526	-7.57986	-58.5165
-1.82495	-1.37695	0.679321	-0.644836	0.239868	-1.39252	4.32404	0.0518799	0.0836182	0.00305176	0.00274658	-334.066	-250.586	491.275	-52.6119	-8.19845	-58.4493
-1.80542	-1.39038	0.672913	-0.643616	0.240479	-1.39374	4.32251	0.0460815	-0.0488281	-0.000610352	-0.000610352	-329.785	-253.203	486.656	-52.2501	-7.78341	-58.3416
-1.8103	-1.38947	0.670471	-0.645752	0.238647	-1.3974	4.32373	-0.00305176	0.078125	0.00152588	0.0012207	-330.788	-253.036	484.88	-52.511	-8.01587	-58.5231
-1.79749	-1.39954	0.671997	-0.646973	0.242615	-1.39282	4.32434	0.0482178	0.00915527	0.000305176	-0.000305176	-327.903	-254.954	485.996	-52.4843	-7.44696	-58.203
-1.80023	-1.39526	0.673523	-0.645142	0.240479	-1.39618	4.32404	0.00213623	0.0921631	0.00213623	0.00183105	-328.626	-254.136	487.102	-52.3454	-7.68279	-58.3994
-1.80389	-1.4032	0.677795	-0.645447	0.239868	-1.39191	4.32281	-0.0170898	0.032959	-0.000305176	-0.00183105	-329.065	-255.583	490.195	-52.2537	-7.76738	-58.1492
-1.79352	-1.40411	0.674133	-0.647888	0.238647	-1.3974	4.32251	-0.0894165	0.158691	0.00244141	0.00152588	-327.01	-255.818	487.545	-52.5159	-7.68982	-58.3589
-1.7984	-1.38824	0.675964	-0.646667	0.238647	-1.39435	4.32343	-0.0350952	0.0259399	-0.000610352	-0.00152588	-328.45	-252.813	488.86	-52.6321	-7.81633	-58.3626
-1.79749	-1.40686	0.675049	-0.645142	0.236816	-1.40381	4.32312	-0.0292969	0.112	0.000610352	0	-327.799	-256.318	488.217	-52.1604	-7.90538	-58.6443
-1.7984	-1.39771	0.675354	-0.646973	0.239563	-1.3858	4.3222	-0.0363159	0.043335	-0.000610352	-0.00183105	-328.055	-254.581	488.419	-52.513	-7.70714	-57.8918
-1.80237	-1.42395	0.671692	-0.647278	0.240784	-1.40259	4.32251	-0.231018	0.0640869	0	-0.0012207	-328.212	-259.525	485.791	-52.1308	-7.6153	-58.4657
-1.8042	-1.40747	0.679016	-0.645752	0.236816	-1.38702	4.32312	0.0158691	0.0244141	-0.000915527	-0.00244141	-328.922	-256.37	491.076	-52.2192	-8.00101	-57.8835
-1.80817	-1.40991	0.678101	-0.647583	0.243225	-1.39954	4.32343	-0.129089	0.134583	0.0012207	0.000305176	-329.795	-256.837	490.42	-52.3932	-7.55491	-58.464
-1.81641	-1.40442	0.673218	-0.649109	0.24231	-1.39923	4.32251	0.0888062	0.0650024	0.0012207	0	-331.559	-255.809	486.871	-52.6574	-7.77979	-58.509
-1.81183	-1.40961	0.674438	-0.646362	0.242004	-1.39496	4.32373	-0.00488281	0.0668335	0	-0.0012207	-330.464	-256.781	487.765	-52.2579	-7.71188	-58.2607
-1.80725	-1.40228	0.671387	-0.649719	0.235291	-1.39709	4.32343	0.0918579	0.0967407	0.0012207	0.000305176	-329.74	-255.447	485.541	-52.7582	-8.19309	-58.3852
-1.81702	-1.39618	0.67688	-0.645447	0.240479	-1.39801	4.32251	-0.128479	0.0598145	0	-0.0012207	-331.952	-254.236	489.525	-52.3715	-7.96476	-58.5246
-1.79962	-1.4093	0.670166	-0.643921	0.237732	-1.38916	4.32373	-0.00488281	0.0869751	0.0012207	-0.000305176	-327.967	-256.778	484.677	-51.9779	-7.8473	-57.9523
-1.80908	-1.38763	0.67688	-0.644226	0.237427	-1.39282	4.32312	-0.0457764	0.0918579	0.0012207	0.000305176	-330.579	-252.653	489.521	-52.3656	-8.0976	-58.3273
-1.78284	-1.40472	0.677795	-0.640564	0.24292	-1.40533	4.32404	0.0747681	0.110779	0.00274658	0.00213623	-325.06	-255.947	490.228	-51.6677	-7.18152	-58.7136
-1.80511	-1.38641	0.67688	-0.643005	0.238953	-1.39191	4.32281	0.0616455	0.0588989	0	-0.000915527	-329.838	-252.435	489.526	-52.2442	-7.91218	-58.2889
-1.79718	-1.39282	0.675354	-0.640259	0.242004	-1.38245	4.32373	0.158997	0.149841	0.00183105	0.0012207	-327.986	-253.657	488.433	-51.8224	-7.50887	-57.7867
-1.79688	-1.39618	0.672302	-0.645142	0.241089	-1.38855	4.32312	0.0485229	0.0521851	0.000305176	-0.000610352	-327.842	-254.318	486.216	-52.3277	-7.56716	-58.0303
-1.7981	-1.38763	0.66925	-0.648193	0.241089	-1.38702	4.32404	-0.0405884	0.109253	0.00152588	0.000610352	-328.298	-252.732	483.992	-52.8135	-7.60649	-58.0258
-1.79535	-1.39832	0.675354	-0.645447	0.238342	-1.39374	4.32343	0.124817	0.102234	0.000915527	0.000305176	-327.53	-254.712	488.428	-52.3296	-7.76141	-58.2449
-1.80206	-1.39282	0.675964	-0.642395	0.237122	-1.39343	4.32373	0.0512695	0.121155	0.00183105	0.00183105	-329.044	-253.652	488.87	-52.0708	-7.99166	-58.2954
-1.80237	-1.39832	0.67688	-0.647583	0.239868	-1.39801	4.3219	-0.0796509	0.0531006	0	-0.000915527	-328.968	-254.688	489.528	-52.5773	-7.75872	-58.4634
-1.8103	-1.39038	0.676575	-0.641174	0.240173	-1.39832	4.32343	0.124817	0.134888	0.00183105	0.0012207	-330.835	-253.168	489.314	-51.974	-7.89807	-58.5721
-1.8158	-1.39587	0.673523	-0.649414	0.238647	-1.40106	4.32404	-0.102234	0.0637817	0.000915527	0.000610352	-331.705	-254.21	487.085	-52.8299	-8.08986	-58.6532
-1.80298	-1.39099	0.676575	-0.648193	0.238953	-1.38611	4.32343	0.1474	0.083313	0.000610352	0	-329.166	-253.302	489.294	-52.7621	-7.8516	-57.9708
-1.8042	-1.40869	0.671997	-0.650024	0.235596	-1.40076	4.32159	-0.10376	0.114746	0.000915527	0.000915527	-328.982	-256.659	485.99	-52.6902	-8.10209	-58.4951
-1.80847	-1.40381	0.675964	-0.649719	0.243225	-1.38733	4.32251	0.0814819	0.0753784	0.000915527	0.000305176	-329.878	-255.693	488.857	-52.7325	-7.56308	-57.9451
-1.80695	-1.40778	0.677795	-0.647278	0.239563	-1.39374	4.32312	-0.136414	0.0723267	0.000305176	0.000305176	-329.534	-256.435	490.193	-52.3909	-7.82979	-58.2021
-1.80511	-1.40747	0.675964	-0.644836	0.238342	-1.39343	4.32281	0.0515747	0.0558472	0.000610352	0	-329.181	-256.39	488.872	-52.1157	-7.90014	-58.1845
-1.80939	-1.40137	0.67627	-0.645142	0.240173	-1.38855	4.32312	-0.0357056	0.0762939	0.00152588	0.0012207	-330.167	-255.226	489.085	-52.2488	-7.83739	-58.0235
-1.79138	-1.40289	0.675354	-0.645752	0.238342	-1.39984	4.32251	0.128479	-0.022583	-0.000610352	-0.000915527	-326.673	-255.59	488.436	-52.2913	-7.68694	-58.479
-1.7984	-1.39557	0.67627	-0.649414	0.238953	-1.38763	4.32373	-0.102539	0.12207	0.00183105	0.0012207	-328.126	-254.18	489.076	-52.8272	-7.76141	-57.99
-1.79596	-1.40503	0.670471	-0.650635	0.239563	-1.39893	4.32373	-0.0509644	0.00610352	0.000610352	0.000610352	-327.454	-256.008	484.888	-52.8157	-7.65211	-58.4242
-1.79688	-1.40137	0.677185	-0.646362	0.236511	-1.39038	4.32281	-0.0012207	0.090332	0.000915527	0.000915527	-327.689	-255.266	489.75	-52.3854	-7.92179	-58.0654
-1.7984	-1.41144	0.672302	-0.646057	0.239868	-1.39771	4.32343	-0.0875854	0.0338745	0	0	-327.765	-257.183	486.227	-52.1899	-7.6549	-58.3305
-1.80786	-1.38947	0.679321	-0.647278	0.239868	-1.39038	4.32343	0.0717163	0.120544	0.00183105	0.00152588	-330.252	-252.988	491.284	-52.6848	-7.8702	-58.1994
-1.80664	-1.38947	0.672302	-0.646057	0.243225	-1.38763	4.32281	0.0567627	-0.017395	-0.000610352	-0.000915527	-329.977	-253.028	486.206	-52.5429	-7.57702	-58.0723
-1.81763	-1.40259	0.674133	-0.644226	0.238037	-1.39313	4.32343	0.0808716	0.105591	0.00152588	0.000915527	-331.801	-255.443	487.538	-52.1275	-8.14924	-58.2427
-1.80603	-1.39252	0.670776	-0.644531	0.241089	-1.39191	4.3222	-0.0216675	0.0280762	0.000915527	0.0012207	-329.806	-253.613	485.107	-52.3199	-7.73524	-58.2397
-1.80634	-1.39557	0.671692	-0.643311	0.24292	-1.38855	4.32343	0.0619507	0.0665283	0	-0.000610352	-329.753	-254.173	485.774	-52.1307	-7.58288	-58.0668
-1.80664	-1.39496	0.675354	-0.646057	0.245667	-1.39435	4.32373	0.0152588	0.0765991	0.000610352	0.000305176	-329.91	-254.047	488.424	-52.4567	-7.37198	-58.346
-1.81	-1.38611	0.671082	-0.644226	0.242004	-1.3916	4.3219	-0.0521851	0.0888062	0.000610352	0	-330.795	-252.396	485.323	-52.389	-7.74686	-58.2909
-1.81122	-1.38885	0.676575	-0.647278	0.238342	-1.38824	4.32312	0.00976563	0.0497437	0.000610352	0.000305176	-330.892	-252.876	489.291	-52.6946	-8.04853	-58.1092
-1.8042	-1.39679	0.673523	-0.644226	0.236206	-1.38916	4.32373	-0.010376	0.0802612	0	-0.0012207	-329.265	-254.4	487.096	-52.2157	-8.08321	-58.0651
-1.80084	-1.38947	0.676575	-0.646362	0.241699	-1.39008	4.32343	0.0384521	0.0601196	0.000915527	0.0012207	-328.865	-253.026	489.302	-52.5774	-7.60501	-58.1692
-1.79901	-1.3974	0.671387	-0.6427	0.241089	-1.40198	4.32312	-0.0460815	0.0680542	0.000305176	0	-328.399	-254.556	485.566	-52.0324	-7.61487	-58.6498
-1.79413	-1.42578	0.66864	-0.643311	0.240479	-1.38855	0.0152588	0.107422	0.0888062	0	-0.000610352	-326.374	-259.892	483.588	-51.6414	-7.48667	-57.7812
-1.80328	-1.40411	0.672302	-0.643005	0.238037	-1.38794	4.3222	0.00183105	0.118408	0.000915527	0.000915527	-328.855	-255.779	486.22	-51.9577	-7.89962	-57.9514
-1.80237	-1.39771	0.674744	-0.646973	0.238342	-1.39008	4.32343	0.0561523	0.0805664	0.000305176	0	-328.882	-254.576	487.977	-52.5151	-7.87594	-58.0971
-1.80115	-1.39435	0.676575	-0.647278	0.238953	-1.38855	4.32312	0.0494385	0.0930786	0.000305176	-0.000610352	-328.735	-253.939	489.3	-52.6035	-7.81454	-58.0528
-1.80145	-1.4032	0.671997	-0.647888	0.24231	-1.38733	4.32281	0.0619507	0.122375	0.0012207	0.000915527	-328.501	-255.622	485.991	-52.5301	-7.52157	-57.9282
-1.80695	-1.40228	0.679321	-0.646667	0.244141	-1.38824	4.32434	0.0289917	0.0335693	-0.000305176	-0.0012207	-329.674	-255.391	491.296	-52.4083	-7.47329	-58.0043
-1.80328	-1.40991	0.675049	-0.644226	0.239258	-1.39709	4.32343	0.0201416	0.0717163	0.000915527	0.000305176	-328.792	-256.862	488.216	-52.0068	-7.79267	-58.3312
-1.81	-1.39862	0.677795	-0.641479	0.239258	-1.3974	4.32251	0.125732	0.088501	0.00152588	0.00152588	-330.505	-254.705	490.201	-51.8765	-7.94204	-58.4608
-1.80817	-1.41022	0.669556	-0.646057	0.236816	-1.40625	4.32312	0.0189209	0.0595093	0.000915527	0.000305176	-329.809	-256.947	484.234	-52.2139	-8.07556	-58.7535
-1.81305	-1.39221	0.676575	-0.645447	0.246887	-1.39282	4.32251	0.0775146	0.0952148	0.00152588	0.00152588	-331.261	-253.502	489.305	-52.4327	-7.38907	-58.3195
-1.80237	-1.40106	0.672913	-0.645752	0.238037	-1.39465	4.32373	0.124817	0.090332	0.00152588	0.0012207	-328.831	-255.218	486.658	-52.3223	-7.8962	-58.2811
-1.80542	-1.39618	0.672302	-0.645752	0.238953	-1.39435	4.32404	0.0488281	-0.00518799	-0.000610352	-0.000610352	-329.586	-254.296	486.212	-52.4014	-7.88748	-58.3163
-1.79474	-1.40015	0.671997	-0.6427	0.239868	-1.39404	4.32343	0.00366211	0.0088501	0	-0.000915527	-327.371	-255.072	486.007	-51.9854	-7.62594	-58.2467
-1.79901	-1.39526	0.672302	-0.646057	0.239563	-1.39648	4.3219	0.0582886	0.0909424	0.00152588	0.000610352	-328.372	-254.149	486.215	-52.4496	-7.73482	-58.4061
-1.79749	-1.3916	0.674438	-0.647278	0.240479	-1.38824	4.32343	-0.0354004	-0.0326538	-0.0012207	-0.00183105	-328.091	-253.448	487.754	-52.6461	-7.6373	-58.0525
-1.80328	-1.39038	0.66925	-0.645447	0.237732	-1.39801	4.3219	-0.0634766	0.06073	0.000610352	0	-329.371	-253.238	484.001	-52.4593	-7.9694	-58.5222
-1.80298	-1.38855	0.679016	-0.645752	0.238953	-1.38489	4.32343	-0.00854492	0.0372314	0	-0.000915527	-329.254	-252.827	491.065	-52.5222	-7.8608	-57.9392
-1.80145	-1.40076	0.669861	-0.646667	0.238647	-1.39465	4.32159	-0.0335693	0.0756836	0.000915527	0.000915527	-328.644	-255.183	484.447	-52.4311	-7.83085	-58.2788
-1.80237	-1.39832	0.675354	-0.642395	0.236206	-1.38489	4.32343	-0.0546265	0.0125122	-0.0012207	-0.00274658	-328.825	-254.674	488.426	-51.9806	-8.04654	-57.854
-1.80054	-1.39709	0.667725	-0.645142	0.238953	-1.39679	4.32281	-0.158386	0.101929	0.00152588	0.000610352	-328.607	-254.512	482.903	-52.3152	-7.80468	-58.4057
-1.80145	-1.39221	0.672913	-0.640564	0.240784	-1.38947	4.3219	-0.000915527	-0.0302124	-0.0012207	-0.00244141	-328.915	-253.55	486.664	-51.8695	-7.68639	-58.123
-1.80634	-1.3974	0.670471	-0.644226	0.238953	-1.39771	4.32251	-0.0653076	0.0741577	0.000915527	0.000305176	-329.773	-254.534	484.892	-52.2079	-7.90392	-58.4648
-1.80267	-1.39313	0.67688	-0.647888	0.240173	-1.39496	4.32251	-0.0311279	0.0769043	0.000305176	-0.00152588	-329.153	-253.711	489.523	-52.6949	-7.75093	-58.3653
-1.80939	-1.39618	0.677185	-0.643005	0.238647	-1.39069	4.32343	-0.071106	0.0576782	0.000610352	0.000610352	-330.365	-254.248	489.75	-52.0884	-7.97961	-58.1646
-1.80573	-1.39801	0.673828	-0.648499	0.238342	-1.38977	4.32251	-0.0622559	0.0848389	0	-0.00183105	-329.518	-254.628	487.308	-52.6854	-7.92931	-58.0869
-1.80969	-1.39923	0.67749	-0.646667	0.238342	-1.38458	4.32373	-0.14801	0.0854492	0.000610352	0.000610352	-330.232	-254.815	489.961	-52.457	-7.99064	-57.8531
-1.80206	-1.4093	0.672913	-0.643005	0.238953	-1.39709	4.3219	-0.0839233	0.0384521	0.000305176	-0.000915527	-328.568	-256.762	486.672	-51.8762	-7.79936	-58.332
-1.81061	-1.40045	0.675964	-0.644531	0.237122	-1.39526	4.32281	-0.0860596	0.00854492	-0.000610352	-0.0012207	-330.504	-255.058	488.866	-52.1955	-8.1129	-58.3388
-1.79565	-1.40015	0.66925	-0.645752	0.238953	-1.39648	4.32281	-0.119629	0.112305	0.00152588	0.000305176	-327.543	-255.092	484.01	-52.3348	-7.71312	-58.354
-1.81305	-1.39648	0.677185	-0.644226	0.235596	-1.39435	4.32251	-0.150452	-0.0366211	-0.000915527	-0.0012207	-331.098	-254.298	489.745	-52.2251	-8.28779	-58.3333
-1.80206	-1.40564	0.673218	-0.649719	0.235596	-1.39679	4.3222	-0.0149536	0.106812	0.00183105	0.000915527	-328.614	-256.083	486.872	-52.703	-8.07176	-58.3319
-1.80389	-1.3974	0.670471	-0.645752	0.237732	-1.3974	4.32312	0.0561523	0.0915527	0.00183105	0.00183105	-329.269	-254.544	484.888	-52.3817	-7.95894	-58.4394
-1.80603	-1.40076	0.673218	-0.646362	0.239258	-1.39648	4.32343	-0.169067	0.0622559	0.000915527	0	-329.59	-255.15	486.877	-52.3985	-7.86163	-58.3803
-1.80939	-1.40472	0.673523	-0.649109	0.239563	-1.39862	4.32343	-0.18158	-0.0262451	-0.00152588	-0.00244141	-330.14	-255.887	487.094	-52.6504	-7.88113	-58.4535
-1.80664	-1.38885	0.675049	-0.647888	0.238953	-1.38794	4.32251	-0.174866	0.100098	0.000915527	-0.000305176	-329.975	-252.9	488.187	-52.7627	-7.92108	-58.0819
-1.80542	-1.39282	0.674133	-0.640564	0.238953	-1.38794	4.32281	-0.258484	-0.0476074	-0.000915527	-0.000610352	-329.659	-253.643	487.545	-51.8607	-7.89748	-58.0553
-1.8161	-1.38123	0.679932	-0.648499	0.235596	-1.38824	4.32281	-0.0421143	0.105896	0.0012207	0.000610352	-332.085	-251.413	491.71	-52.9588	-8.3727	-58.1795
-1.80908	-1.39526	0.675049	-0.646057	0.24353	-1.39771	4.32373	-0.0875854	0.0302124	0	-0.000305176	-330.411	-254.102	488.203	-52.4533	-7.58705	-58.5007
-1.80695	-1.38489	0.676575	-0.640869	0.239563	-1.38611	4.32281	-0.195007	0.0665283	0.000610352	0	-330.196	-252.136	489.306	-52.0235	-7.89524	-58.0419
-1.80267	-1.40503	0.668335	-0.645447	0.241394	-1.39374	4.32343	-0.187378	0.012207	-0.000305176	0	-328.76	-255.985	483.348	-52.2227	-7.61854	-58.2114
-1.8103	-1.39313	0.671692	-0.644531	0.241394	-1.39832	4.32404	-0.110168	0.105286	0.000610352	0	-330.713	-253.715	485.772	-52.3129	-7.78709	-58.5442
-1.80756	-1.39191	0.676575	-0.644836	0.238037	-1.39465	4.32343	0.0350952	0.0689697	0.0012207	0.0012207	-330.163	-253.464	489.304	-52.3667	-8.01156	-58.3735
-1.80878	-1.39954	0.674744	-0.646973	0.241699	-1.3858	4.32251	0.0299072	0.0811768	0.000305176	-0.000915527	-330.06	-254.893	487.975	-52.4865	-7.70462	-57.9093
-1.80511	-1.39252	0.670776	-0.649109	0.241394	-1.38885	4.32281	-0.0921631	0.0924683	0.000915527	0.000915527	-329.558	-253.618	485.095	-52.8425	-7.68712	-58.0907
-1.79993	-1.39832	0.671082	-0.645142	0.240784	-1.39282	4.32495	0.00549316	0.100403	0.00152588	0.000610352	-328.424	-254.719	485.334	-52.2951	-7.6407	-58.2173
-1.80542	-1.3916	0.674744	-0.640564	0.24231	-1.38824	4.32343	-0.178223	0.0958252	0.000915527	0.000915527	-329.72	-253.411	487.988	-51.8805	-7.63146	-58.087
-1.79474	-1.40259	0.670166	-0.648193	0.239258	-1.40076	4.32281	0.00579834	0.133362	0.00183105	0.00152588	-327.325	-255.555	484.672	-52.5757	-7.66758	-58.5276
-1.79932	-1.39709	0.679932	-0.641479	0.240173	-1.39252	4.32251	-0.0146484	0.0839233	0.00152588	0.0012207	-328.394	-254.438	491.751	-51.8971	-7.6889	-58.2219
-1.80267	-1.39801	0.671387	-0.644836	0.239258	-1.39069	4.32312	-0.00183105	0.0704956	0.000610352	0.000305176	-328.947	-254.648	485.552	-52.2654	-7.8089	-58.1258
-1.8103	-1.39465	0.680847	-0.643921	0.237122	-1.38885	4.32281	0.0302124	0.10498	0.00213623	0.00152588	-330.571	-253.938	492.397	-52.2181	-8.1201	-58.0932
-1.80084	-1.39496	0.675049	-0.642395	0.238953	-1.39557	4.32312	0.0973511	0.0250244	0.000915527	0.000610352	-328.767	-254.064	488.211	-52.0365	-7.81958	-58.3768
-1.81061	-1.40839	0.675354	-0.647278	0.238953	-1.39404	4.32281	0.0534058	0.104675	0.00244141	0.00152588	-330.23	-256.551	488.423	-52.3818	-7.9385	-58.2179
-1.80908	-1.39709	0.674438	-0.645447	0.242004	-1.39771	4.32373	-0.143433	0.0253296	0.000610352	-0.000610352	-330.348	-254.447	487.762	-52.3539	-7.70509	-58.4829
-1.80115	-1.40533	0.670776	-0.647278	0.238953	-1.39526	4.3222	0.0686646	0.0753784	0.00183105	0.0012207	-328.45	-256.038	485.112	-52.4276	-7.78815	-58.2697
-1.80817	-1.39557	0.674133	-0.643005	0.245667	-1.38885	4.32251	0.0323486	0.00823975	0.000305176	-0.000305176	-330.145	-254.153	487.544	-52.0968	-7.39402	-58.0941
-1.80786	-1.39954	0.672607	-0.645752	0.242004	-1.39435	4.3219	0.012207	0.0830078	0.000915527	0.000305176	-329.982	-254.916	486.436	-52.3482	-7.67365	-58.3026
-1.80786	-1.39496	0.677185	-0.643616	0.24231	-1.39282	4.32251	0.0344849	0.0439453	0.000610352	0.000305176	-330.141	-254.028	489.753	-52.1778	-7.66425	-58.2762
-1.80389	-1.39984	0.675964	-0.641785	0.240479	-1.3974	4.32251	0.0372314	0.0411987	0	-0.000610352	-329.257	-254.965	488.879	-51.8897	-7.73691	-58.4351
-1.8103	-1.39343	0.678711	-0.643921	0.238037	-1.39282	4.32404	0.0512695	0.104675	0.000915527	0.000305176	-330.653	-253.725	490.852	-52.2383	-8.05323	-58.2868
-1.79504	-1.40106	0.666504	-0.645142	0.236816	-1.38733	4.32281	0.015564	0.0665283	0	-0.000305176	-327.268	-255.27	482.017	-52.2475	-7.8635	-57.9154
-1.80511	-1.38733	0.673523	-0.645142	0.24292	-1.39069	4.32312	0.150146	0.107117	0.0012207	0.000915527	-329.787	-252.628	487.093	-52.4729	-7.58618	-58.2281
-1.79657	-1.39984	0.674438	-0.645447	0.239868	-1.39374	4.32343	0.0326538	0.0817871	0	0	-327.729	-254.999	487.767	-52.3053	-7.6547	-58.2385
-1.79993	-1.3913	0.676575	-0.641174	0.238953	-1.38519	4.32343	0.0405884	0.109558	0.0012207	0.000915527	-328.592	-253.359	489.312	-51.9533	-7.80664	-57.9268
-1.80115	-1.39282	0.678101	-0.642395	0.241089	-1.38977	4.3222	0.032959	0.0335693	0	-0.000610352	-328.848	-253.639	490.418	-52.07	-7.65427	-58.1338
-1.80084	-1.39984	0.67627	-0.645752	0.239868	-1.38977	4.3222	0.0363159	0.145569	0.00152588	0.000610352	-328.532	-254.97	489.088	-52.3409	-7.72292	-58.0676
-1.81152	-1.39282	0.674438	-0.645752	0.243835	-1.38672	0.0115967	0.0189209	0.0326538	0	-0.000305176	-330.842	-253.627	487.753	-52.4556	-7.60048	-58.0194
-1.80267	-1.39374	0.668945	-0.646667	0.239258	-1.40411	0.0100708	0.0604248	0.113831	0.00183105	0.00213623	-329.216	-253.879	483.784	-52.5461	-7.83108	-58.7772
-1.81274	-1.3916	0.67627	-0.643311	0.241394	-1.38885	0.00946045	0.090332	0.0466919	0.0012207	0.000610352	-331.158	-253.383	489.083	-52.1972	-7.82607	-58.1308
-1.80542	-1.40259	0.673523	-0.646973	0.236206	-1.39435	0.0088501	0.0296021	0.0765991	0.00152588	0.000915527	-329.368	-255.492	487.095	-52.4383	-8.08886	-58.2579
-1.81183	-1.38611	0.675964	-0.646362	0.237732	-1.38885	0.00762939	0.0552368	0.0363159	0.000915527	0.000915527	-331.106	-252.362	488.849	-52.6342	-8.11724	-58.1608
-1.81213	-1.39496	0.674744	-0.646973	0.239563	-1.40015	0.00732422	0.0820923	0.108337	0.00152588	0.0012207	-331.025	-254.04	487.976	-52.5643	-7.95946	-58.6144
-1.8042	-1.39496	0.677185	-0.644226	0.23407	-1.39526	0.00732422	0.0247192	0.0604248	0.0012207	0.000915527	-329.397	-254.043	489.749	-52.2472	-8.26676	-58.3607
-1.80084	-1.40411	0.67627	-0.644226	0.241089	-1.39221	0.00732422	-0.039978	0.0466919	0.000915527	0.000915527	-328.446	-255.772	489.096	-52.0983	-7.61661	-58.1506
-1.79932	-1.39832	0.675049	-0.652161	0.239258	-1.39038	0.00671387	0.0454712	0.122375	0.00213623	0.00152588	-328.231	-254.706	488.188	-53.0979	-7.74355	-58.0934
-1.80115	-1.39984	0.673523	-0.645447	0.243835	-1.39282	0.00640869	-0.0354004	0.0195313	0	-0.000610352	-328.641	-254.988	487.104	-52.3062	-7.41167	-58.2163
-1.80878	-1.40442	0.66925	-0.646667	0.242615	-1.3916	0.00610352	-0.105286	0.118713	0.00213623	0.00183105	-329.962	-255.845	484.004	-52.3735	-7.62163	-58.1359
-1.80298	-1.39191	0.678406	-0.649109	0.24231	-1.3913	0.00640869	-0.0189209	0.0466919	-0.000305176	-0.000305176	-329.217	-253.471	490.623	-52.8536	-7.58326	-58.2109
-1.79993	-1.39893	0.671082	-0.645447	0.24292	-1.39832	0.00610352	-0.0170898	0.109253	0.00213623	0.00213623	-328.479	-254.84	485.338	-52.3214	-7.47198	-58.4706
-1.80298	-1.39221	0.673828	-0.644836	0.242004	-1.39191	0.00671387	-0.0567627	0.0311279	-0.000305176	-0.000610352	-329.226	-253.549	487.319	-52.3593	-7.61145	-58.2379
-1.80328	-1.40472	0.667114	-0.64209	0.238342	-1.39862	0.00640869	-0.00854492	0.154419	0.00183105	0.00152588	-328.951	-255.934	482.472	-51.8447	-7.88329	-58.4383
-1.7984	-1.38977	0.674744	-0.643616	0.239868	-1.39832	0.00549316	-0.0976563	0.0167847	-0.000610352	-0.0012207	-328.473	-253.107	487.987	-52.2593	-7.72081	-58.5394
-1.80878	-1.39648	0.677795	-0.6427	0.235901	-1.39191	0.00640869	-0.0579834	0.122375	0.00213623	0.00183105	-330.239	-254.304	490.192	-52.0488	-8.19095	-58.2119
-1.80298	-1.39099	0.675659	-0.646667	0.242615	-1.39435	0.00579834	-0.152588	0.0357056	-0.000305176	-0.00152588	-329.29	-253.315	488.641	-52.5893	-7.56644	-58.3611
-1.80511	-1.39343	0.67749	-0.64209	0.241394	-1.39008	0.00640869	0.0933838	0.0579834	0.00183105	0.00213623	-329.619	-253.744	489.975	-52.0264	-7.69526	-58.1543
-1.80511	-1.39374	0.671997	-0.645752	0.235901	-1.39221	0.00640869	-0.106506	0.0363159	0	-0.000610352	-329.559	-253.839	485.986	-52.44	-8.13265	-58.2297
-1.81122	-1.3913	0.675964	-0.644226	0.238647	-1.38977	0.00610352	-0.0128174	0.0775146	0.000915527	0.000305176	-330.855	-253.334	488.859	-52.3065	-8.02185	-58.1642
-1.8045	-1.40106	0.670471	-0.646057	0.241394	-1.40076	0.00640869	-0.187683	0.0372314	0.000915527	-0.000305176	-329.332	-255.232	484.894	-52.3587	-7.66707	-58.5742
-1.80664	-1.39618	0.673523	-0.647278	0.238953	-1.39191	0.00610352	-0.126648	0.0436401	0.000305176	-0.000305176	-329.793	-254.285	487.09	-52.5759	-7.90423	-58.2057
-1.81152	-1.39862	0.672913	-0.646057	0.239563	-1.39679	0.00518799	-0.101929	0.09552	0.00183105	0.000915527	-330.75	-254.733	486.653	-52.3995	-7.93622	-58.4275
-1.80237	-1.39008	0.681458	-0.642395	0.239868	-1.38519	0.00640869	0.0262451	-0.00946045	0	-0.000305176	-329.128	-253.097	492.843	-52.1141	-7.77726	-57.9476
-1.80756	-1.40106	0.675659	-0.643921	0.24231	-1.39008	0.00640869	0.00274658	0.0888062	0.00152588	0.000305176	-329.85	-255.179	488.649	-52.1137	-7.63839	-58.0972
-1.8045	-1.39648	0.673523	-0.645447	0.237427	-1.38824	0.00518799	-0.119324	0.0134277	-0.000915527	0.000915527	-329.322	-254.342	487.093	-52.3601	-7.98878	-58.0271
-1.80054	-1.39313	0.671997	-0.648804	0.239868	-1.39404	0.00579834	-0.157776	0.122986	0.00183105	0.000305176	-328.693	-253.746	485.985	-52.7979	-7.73652	-58.3114
-1.80206	-1.40106	0.671997	-0.644226	0.240784	-1.39099	0.00610352	-0.219727	-0.0137329	-0.00183105	-0.00244141	-328.749	-255.219	485.999	-52.1466	-7.66833	-58.1181
-1.8045	-1.39526	0.67627	-0.645752	0.239258	-1.39435	0.00640869	-0.090332	0.137024	0.0012207	0.000305176	-329.45	-254.106	489.085	-52.4165	-7.85103	-58.3251
-1.80359	-1.40472	0.669861	-0.643921	0.24231	-1.39618	0.00579834	-0.178528	-0.0765991	-0.00183105	-0.00244141	-329.001	-255.917	484.458	-52.0541	-7.56561	-58.3345
-1.80145	-1.39008	0.678101	-0.645752	0.241699	-1.38519	0.00549316	0.0308228	0.0735474	0.000305176	0	-328.919	-253.123	490.406	-52.4971	-7.60999	-57.942
-1.80481	-1.40076	0.672607	-0.646667	0.241089	-1.39343	0.00579834	-0.0732422	-0.0579834	-0.00183105	-0.00274658	-329.318	-255.155	486.435	-52.4322	-7.69049	-58.2389
-1.80908	-1.39069	0.677185	-0.644836	0.240173	-1.39465	0.00549316	-0.10437	0.0915527	0.0012207	0.000305176	-330.517	-253.227	489.746	-52.3869	-7.86909	-58.3926
-1.8103	-1.40656	0.66803	-0.643616	0.237122	-1.40289	0.00549316	-0.078125	-0.0210571	-0.000610352	-0.000610352	-330.319	-256.255	483.13	-51.993	-8.09679	-58.6363
-1.8103	-1.3916	0.674744	-0.644531	0.242004	-1.39221	0.00518799	0.0253296	0.106812	0.000915527	0.000305176	-330.703	-253.405	487.978	-52.3366	-7.73731	-58.278
-1.80878	-1.39587	0.675659	-0.6427	0.237122	-1.38824	0.00640869	-0.09552	-0.00610352	-0.000610352	-0.000610352	-330.213	-254.198	488.644	-52.0574	-8.09063	-58.0483
-1.80634	-1.38947	0.671692	-0.644226	0.242004	-1.39679	0.00579834	-0.0201416	0.0546265	0.000305176	0	-330.029	-253.04	485.772	-52.3353	-7.68063	-58.4942
-1.80359	-1.3916	0.674744	-0.643921	0.234985	-1.38733	0.00488281	-0.0296021	0.0512695	0.000305176	0.000305176	-329.285	-253.42	487.976	-52.2638	-8.18483	-58.0195
-1.8042	-1.38794	0.674438	-0.6427	0.239563	-1.3916	0.00549316	-0.0369263	0.0454712	0.000610352	0.000305176	-329.601	-252.737	487.761	-52.184	-7.84286	-58.2597
-1.80969	-1.39343	0.675964	-0.646973	0.235596	-1.38885	0.00610352	0.0259399	0.0747681	0.00152588	0.00152588	-330.44	-253.742	488.852	-52.5858	-8.2314	-58.0902
-1.7981	-1.40198	0.673828	-0.646362	0.236206	-1.40015	0.00549316	-0.0180054	0.0921631	0.0012207	0.0012207	-328.012	-255.406	487.324	-52.3776	-7.97357	-58.5122
-1.80389	-1.38977	0.673218	-0.644836	0.238037	-1.3913	0.00518799	0.0750732	0.123596	0.00366211	0.00335693	-329.452	-253.091	486.872	-52.3986	-7.95215	-58.2229
-1.79626	-1.40137	0.671387	-0.643311	0.235901	-1.39648	0.00518799	0.0341797	0.0762939	0.00152588	0.00152588	-327.636	-255.303	485.562	-52.0365	-7.96859	-58.3441
-1.80847	-1.38	0.679626	-0.644226	0.236816	-1.3855	0.00518799	0.0564575	0.137939	0.00244141	0.00244141	-330.616	-251.202	491.502	-52.4868	-8.15194	-58.0495
-1.81183	-1.39618	0.675049	-0.646057	0.240479	-1.39252	0.00549316	0.152893	0.0674438	0.0012207	0.0012207	-330.849	-254.258	488.197	-52.4382	-7.87118	-58.2542
-1.80511	-1.39679	0.67688	-0.6427	0.240479	-1.3916	0.00518799	0.0314331	0.125732	0.00244141	0.00244141	-329.522	-254.379	489.534	-52.0426	-7.75987	-58.1944
-1.80969	-1.39893	0.675049	-0.643311	0.238953	-1.39557	0.00549316	0.0445557	0.0997925	0.00183105	0.00244141	-330.388	-254.78	488.207	-52.08	-7.95612	-58.3676
-1.8042	-1.40564	0.673828	-0.646362	0.237427	-1.39587	0.00488281	0.0979614	0.144958	0.00335693	0.00335693	-329.062	-256.067	487.322	-52.3195	-7.96364	-58.3041
-1.80481	-1.38947	0.672913	-0.644226	0.239258	-1.39343	0.00579834	0.0506592	0.0714111	0.000610352	0.00183105	-329.678	-253.034	486.653	-52.3344	-7.87292	-58.3298
-1.80786	-1.40015	0.675659	-0.649719	0.24231	-1.39771	0.00549316	0.00579834	0.157776	0.00213623	0.00183105	-329.988	-255.022	488.639	-52.7935	-7.64659	-58.4509
-1.80817	-1.38672	0.677185	-0.648804	0.238342	-1.39221	0.00549316	0.0689697	0.0784302	0.000915527	0.000915527	-330.392	-252.489	489.732	-52.9036	-8.00537	-58.3003
-1.80511	-1.4032	0.672913	-0.648499	0.238342	-1.39709	0.00518799	0.0634766	0.055542	0.000305176	0.000610352	-329.319	-255.616	486.653	-52.6035	-7.91088	-58.3813
-1.79749	-1.39191	0.680237	-0.646973	0.238037	-1.38733	0.00518799	0.0634766	0.0814819	0.000915527	0.00183105	-328.083	-253.471	491.952	-52.6071	-7.83351	-58.0075
-1.80359	-1.40717	0.671692	-0.643921	0.242615	-1.40228	0.00488281	0.0872803	0.0314331	0.000305176	0.000610352	-329.005	-256.371	485.789	-52.0166	-7.54023	-58.5992
-1.80481	-1.39282	0.673523	-0.644531	0.243225	-1.39648	0.00518799	0.0860596	0.0546265	0.0012207	0.00152588	-329.631	-253.664	487.101	-52.3161	-7.54696	-58.4525
-1.81427	-1.39404	0.67688	-0.645447	0.239563	-1.39099	0.00518799	0.0241089	0.0759888	0.000305176	-0.000305176	-331.387	-253.837	489.52	-52.4034	-7.99167	-58.2078
-1.80542	-1.3855	0.675049	-0.643921	0.238953	-1.38947	0.00457764	-0.027771	0.118713	0.00244141	0.00213623	-329.884	-252.272	488.196	-52.3628	-7.91617	-58.1816
-1.80054	-1.39221	0.675964	-0.643311	0.241394	-1.38763	0.00579834	0.0234985	0.012207	0	-0.0012207	-328.708	-253.538	488.868	-52.1835	-7.61767	-58.036
-1.79596	-1.39679	0.67627	-0.646667	0.242004	-1.39709	0.00549316	-0.275879	0.0982666	0	-0.000915527	-327.752	-254.424	489.092	-52.4949	-7.48352	-58.4213
-1.8045	-1.38947	0.676575	-0.646362	0.236511	-1.39374	0.00518799	-0.0363159	0.0335693	-0.000610352	-0.000915527	-329.606	-253.017	489.299	-52.5794	-8.08725	-58.3374
-1.78894	-1.39862	0.675964	-0.646057	0.240479	-1.39465	0.00610352	0.0558472	0.0723267	0.0012207	0.000915527	-326.273	-254.789	488.875	-52.393	-7.4812	-58.2717
-1.80511	-1.38519	0.678101	-0.644836	0.241394	-1.39343	0.00549316	-0.0192261	0.0793457	0.000610352	-0.000610352	-329.898	-252.204	490.408	-52.4738	-7.71893	-58.3732
-1.79993	-1.39954	0.670166	-0.641785	0.239868	-1.39832	0.00518799	-0.0125122	0.123596	0.00213623	0.00183105	-328.466	-254.955	484.682	-51.8926	-7.71968	-58.4632
-1.81396	-1.37695	0.678101	-0.642395	0.241394	-1.39069	0.00579834	0.00946045	-0.00274658	-0.000305176	-0.0012207	-331.891	-250.624	490.402	-52.3288	-7.8917	-58.3402
-1.8045	-1.39435	0.674744	-0.646362	0.238342	-1.38916	0.00457764	-0.0238037	0.134583	0.0012207	0.000305176	-329.402	-253.938	487.975	-52.4996	-7.92134	-58.0885
-1.80115	-1.3974	0.675964	-0.645752	0.244446	-1.39557	0.00488281	-0.0125122	0.010376	-0.000305176	-0.00152588	-328.76	-254.52	488.871	-52.3814	-7.37234	-58.366
-1.80695	-1.39893	0.672302	-0.644836	0.237732	-1.39221	0.00549316	-0.158081	0.0265503	0	-0.0012207	-329.777	-254.802	486.213	-52.2525	-8.00252	-58.198
-1.80328	-1.39832	0.671387	-0.649414	0.240173	-1.39648	0.00488281	-0.0820923	0.0656128	0.000305176	-0.0012207	-329.099	-254.716	485.545	-52.7856	-7.74482	-58.3892
-1.80817	-1.40381	0.675964	-0.646362	0.239563	-1.39648	0.00518799	-0.170288	0.027771	-0.000305176	-0.00152588	-329.93	-255.7	488.867	-52.3506	-7.86492	-58.3643
-1.79626	-1.40289	0.671692	-0.646057	0.240173	-1.39557	0.00488281	-0.129089	0.03479	0.000915527	0.000305176	-327.582	-255.59	485.78	-52.326	-7.6167	-58.2953
-1.80145	-1.39282	0.682068	-0.645142	0.235291	-1.3913	0.00549316	-0.133057	0.00335693	-0.0012207	-0.00213623	-328.892	-253.621	493.281	-52.3854	-8.12477	-58.1923
-1.79901	-1.40137	0.671692	-0.651245	0.240479	-1.40167	0.00518799	0.0088501	0.0927734	0.0012207	0.000610352	-328.209	-255.309	485.768	-52.9461	-7.64247	-58.5914
-1.80817	-1.38855	0.67627	-0.64209	0.241699	-1.38947	0.00457764	-0.205994	-0.06073	-0.00213623	-0.00366211	-330.365	-252.825	489.087	-52.1054	-7.73521	-58.1736
-1.79626	-1.40503	0.66803	-0.644836	0.237732	-1.40289	0.00457764	-0.148315	0.0952148	0	-0.0012207	-327.583	-256.017	483.134	-52.1531	-7.8144	-58.6102
-1.80817	-1.39587	0.674438	-0.644226	0.240479	-1.39618	0.00518799	-0.148315	-0.0482178	-0.00213623	-0.00366211	-330.188	-254.218	487.763	-52.2333	-7.81585	-58.418
-1.79962	-1.39984	0.675354	-0.646973	0.242004	-1.39404	0.00488281	-0.0524902	0.0872803	0.00183105	0.0012207	-328.34	-254.986	488.426	-52.4809	-7.533	-58.2642
-1.80176	-1.3974	0.676575	-0.65033	0.235901	-1.39313	0.00518799	-0.105286	-0.0238037	-0.00152588	-0.00244141	-328.777	-254.518	489.295	-52.9048	-8.06223	-58.2309
-1.80634	-1.39709	0.679321	-0.648499	0.24231	-1.39648	0.00518799	0.062561	0.113525	0.00244141	0.00213623	-329.789	-254.432	491.292	-52.7028	-7.63071	-58.4195
-1.80176	-1.4032	0.672302	-0.6427	0.241394	-1.39313	0.00518799	-0.151367	-0.0686646	-0.00152588	-0.00244141	-328.663	-255.619	486.226	-51.9382	-7.61186	-58.2023
-1.80542	-1.39282	0.675354	-0.649109	0.236816	-1.39191	0.00396729	-0.0866699	0.108643	0.000915527	0	-329.638	-253.652	488.409	-52.8393	-8.06334	-58.2241
-1.80267	-1.40228	0.671082	-0.645142	0.240173	-1.40503	0.00488281	-0.0811768	0.00396729	0.000305176	0.000915527	-328.985	-255.467	485.341	-52.235	-7.73613	-58.756
-1.8045	-1.3916	0.675049	-0.640259	0.244141	-1.39313	0.00488281	0.0808716	0.0531006	0.0012207	0.00152588	-329.61	-253.418	488.215	-51.8465	-7.47383	-58.315
-1.79749	-1.40228	0.672913	-0.643311	0.240784	-1.39435	0.00457764	-0.129089	0.0662231	0	-0.000610352	-327.855	-255.46	486.669	-52.0219	-7.59222	-58.2529
-1.80511	-1.38885	0.67627	-0.645447	0.240784	-1.38611	0.00488281	0.178223	0.0787354	0.00244141	0.00244141	-329.683	-252.893	489.078	-52.4828	-7.74954	-58.0012
-1.79688	-1.39587	0.675354	-0.648193	0.240479	-1.39832	0.00396729	-0.083313	0.0634766	0.000915527	0.000610352	-327.954	-254.258	488.424	-52.6845	-7.62342	-58.4817
-1.80267	-1.39069	0.673523	-0.647888	0.237427	-1.39526	0.00488281	0.0650024	0.0650024	0.000915527	0.000915527	-329.206	-253.273	487.088	-52.7336	-7.97832	-58.3906
-1.80206	-1.39313	0.675049	-0.646057	0.241699	-1.38855	0.00518799	-0.0787354	0.113831	0.00213623	0.00183105	-328.971	-253.714	488.199	-52.4834	-7.61366	-58.0714
-1.80054	-1.39862	0.675049	-0.643921	0.237427	-1.39496	0.00457764	0.0256348	-0.022583	0	-0.000305176	-328.567	-254.753	488.209	-52.152	-7.92432	-58.3128
-1.80786	-1.39008	0.675049	-0.645752	0.237732	-1.39069	0.00518799	-0.0619507	0.0982666	0.0012207	0.000610352	-330.22	-253.125	488.193	-52.4998	-8.04135	-58.2026
-1.79688	-1.39099	0.673218	-0.6427	0.241394	-1.39893	0.00488281	-0.00518799	-0.0177002	0.000305176	0.000305176	-328.148	-253.348	486.887	-52.1343	-7.57024	-58.5568
-1.80969	-1.39008	0.681152	-0.645752	0.240479	-1.38947	0.00549316	-0.0106812	-0.0115967	0.000305176	0	-330.606	-253.083	492.613	-52.5011	-7.85151	-58.1619
-1.80389	-1.39801	0.676575	-0.646057	0.240784	-1.39923	0.00488281	0.083313	-0.0317383	-0.000610352	-0.000915527	-329.309	-254.626	489.311	-52.4083	-7.71451	-58.5302
-1.80878	-1.3913	0.675354	-0.649414	0.241394	-1.39893	0.00488281	0.057373	0.133057	0.00244141	0.00213623	-330.455	-253.363	488.413	-52.9012	-7.76236	-58.5797
-1.8045	-1.39648	0.671692	-0.644531	0.238342	-1.38885	0.00518799	-0.0585938	-0.0582886	-0.000610352	-0.000610352	-329.333	-254.352	485.77	-52.2552	-7.9164	-58.0571
-1.80328	-1.40137	0.673523	-0.642395	0.240784	-1.39099	0.00488281	0.142822	0.0787354	0.000305176	-0.000305176	-329	-255.261	487.108	-51.9329	-7.69047	-58.1225
-1.79626	-1.40045	0.673828	-0.647278	0.236511	-1.38824	0.00488281	-0.124512	0.0106812	0	0	-327.551	-255.114	487.316	-52.5035	-7.91032	-57.9685
-1.80115	-1.40106	0.671082	-0.647888	0.239563	-1.39008	0.00518799	0.0942993	0.0622559	0.0012207	0.000610352	-328.521	-255.231	485.326	-52.5648	-7.74577	-58.0651
-1.80206	-1.38916	0.679932	-0.647888	0.238037	-1.39069	0.00457764	0.039978	0.050354	0.000915527	0.000305176	-329.106	-252.948	491.727	-52.758	-7.92044	-58.196
-1.80542	-1.39923	0.673828	-0.644531	0.238342	-1.39038	0.00488281	0.0210571	0.0888062	0.00152588	0.0012207	-329.456	-254.854	487.319	-52.2121	-7.92586	-58.1096
-1.80817	-1.39465	0.675354	-0.646057	0.238647	-1.38916	0.00518799	0.0219727	0.0411987	0.00152588	0.00152588	-330.124	-253.979	488.416	-52.4609	-7.95805	-58.0976
-1.79932	-1.40564	0.671082	-0.648193	0.238037	-1.39648	0.00488281	0.0827026	0.0375366	0.000610352	0.000610352	-328.082	-256.102	485.332	-52.5272	-7.83023	-58.3158
-1.80145	-1.39801	0.673218	-0.644836	0.241089	-1.39648	0.00457764	0.0582886	0.105591	0.00244141	0.00305176	-328.79	-254.649	486.883	-52.2667	-7.64698	-58.3961
-1.79718	-1.39923	0.672302	-0.643616	0.238037	-1.39557	0.00488281	0.0476074	0.00793457	0.000610352	0.000305176	-327.885	-254.894	486.223	-52.1059	-7.81732	-58.3265
-1.8161	-1.38367	0.677185	-0.643921	0.243225	-1.38947	0.00457764	0.0558472	0.0964355	0.00152588	0.000915527	-332.085	-251.881	489.739	-52.3957	-7.75809	-58.2363
-1.80176	-1.40228	0.671082	-0.646973	0.241089	-1.39496	0.00457764	0.0982666	0.0656128	0.0012207	0.0012207	-328.676	-255.462	485.332	-52.4418	-7.63551	-58.2872
-1.80725	-1.39496	0.671692	-0.645447	0.235596	-1.39343	0.00457764	0.010376	0.0793457	0.00213623	0.00274658	-329.958	-254.063	485.766	-52.3863	-8.19108	-58.2816
-1.80542	-1.39038	0.675354	-0.646362	0.237427	-1.39191	0.00457764	-0.0192261	0.0128174	0	-0.000305176	-329.737	-253.191	488.414	-52.5643	-8.02443	-58.2487
-1.80573	-1.39923	0.675049	-0.647888	0.236206	-1.3916	0.00488281	0.0360107	0.133362	0.00274658	0.00305176	-329.5	-254.851	488.194	-52.5967	-8.10029	-58.1589
-1.80603	-1.39801	0.677185	-0.644226	0.238342	-1.39496	0.00427246	-0.0112915	-0.00335693	0	0.000305176	-329.684	-254.609	489.752	-52.1986	-7.94502	-58.336
-1.80145	-1.4035	0.667725	-0.640564	0.236206	-1.39893	0.00518799	-0.0686646	0.122681	0.0012207	0.00183105	-328.632	-255.706	482.916	-51.6894	-8.02993	-58.4552
-1.80634	-1.38	0.677185	-0.649109	0.239563	-1.38428	0.00488281	0.0534058	0.0637817	0.000610352	0.000305176	-330.149	-251.228	489.724	-53.0439	-7.88779	-57.9848
-1.80725	-1.40076	0.670166	-0.646973	0.239563	-1.39343	0.00488281	0.0363159	0.0183105	0.000305176	0.00152588	-329.781	-255.161	484.664	-52.4674	-7.85338	-58.2399
-1.80389	-1.38062	0.675049	-0.649109	0.238953	-1.3855	0.00488281	-0.00488281	0.067749	0.000610352	0.000610352	-329.65	-251.364	488.179	-53.0333	-7.89471	-58.0267
-1.79596	-1.409	0.671692	-0.647278	0.237427	-1.40015	0.00457764	0.00366211	0.114441	0.00152588	0.00183105	-327.362	-256.741	485.781	-52.3685	-7.81785	-58.4493
-1.80695	-1.39832	0.671082	-0.644531	0.240173	-1.39526	0.00518799	0.00518799	0.0582886	0.00152588	0.0012207	-329.843	-254.698	485.333	-52.2279	-7.81091	-58.3488
-1.80084	-1.39709	0.671997	-0.648499	0.242615	-1.39679	0.00457764	-0.0311279	0.0704956	0.000305176	-0.000305176	-328.679	-254.491	485.991	-52.7	-7.5124	-58.4135
-1.79932	-1.39343	0.675354	-0.643921	0.240479	-1.38641	0.00549316	-0.0476074	0.125122	0.00183105	0.00152588	-328.403	-253.774	488.424	-52.233	-7.66526	-57.963
-1.80969	-1.38763	0.675659	-0.639954	0.236816	-1.39313	0.00457764	0.00396729	0.0613403	0.000610352	0.0012207	-330.726	-252.653	488.647	-51.877	-8.16192	-58.3463
-1.80481	-1.4032	0.675354	-0.645447	0.237427	-1.39648	0.00427246	-0.0256348	0.120544	0.0012207	0.00152588	-329.278	-255.598	488.427	-52.2546	-7.98287	-58.3562
-1.80603	-1.38611	0.67688	-0.647278	0.238342	-1.39069	0.00457764	-0.0283813	0.0918579	0.000610352	0.000305176	-329.98	-252.379	489.514	-52.7378	-7.97143	-58.2305
-1.80145	-1.39862	0.672913	-0.645447	0.241699	-1.40198	0.00488281	-0.00976563	0.117188	0.00244141	0.00305176	-328.834	-254.772	486.664	-52.3279	-7.60054	-58.6455
-1.80542	-1.39587	0.673218	-0.646973	0.237732	-1.39069	0.00457764	0.0186157	0.0222778	0.000305176	-0.000305176	-329.541	-254.232	486.869	-52.5452	-7.98186	-58.1459
-1.80359	-1.40442	0.669861	-0.646973	0.241089	-1.39709	0.00427246	-0.0241089	0.126648	0.00244141	0.00244141	-328.993	-255.865	484.45	-52.4083	-7.66196	-58.3727
-1.80695	-1.38763	0.67749	-0.646362	0.240479	-1.38367	0.00427246	0.0485229	0.0186157	0.000610352	0.000305176	-330.051	-252.65	489.957	-52.6073	-7.8053	-57.9022
-1.80176	-1.39709	0.673523	-0.645447	0.237122	-1.39435	0.00457764	0.00579834	0.0961304	0.00152588	0.000915527	-328.83	-254.473	487.098	-52.3509	-7.97109	-58.2964
-1.80695	-1.39648	0.675049	-0.649414	0.244141	-1.39893	0.00457764	-0.0302124	0.0665283	0	-0.000610352	-329.944	-254.343	488.198	-52.8173	-7.49579	-58.5384
-1.80054	-1.39618	0.675964	-0.650024	0.24231	-1.39526	0.00457764	-0.121765	0.0961304	0.00152588	0.0012207	-328.632	-254.299	488.859	-52.8895	-7.53209	-58.35
-1.79779	-1.39191	0.672302	-0.640259	0.239868	-1.39587	0.00457764	-0.0088501	0.0601196	0.000305176	0	-328.271	-253.515	486.228	-51.8398	-7.70549	-58.4099
-1.80603	-1.39008	0.675964	-0.640564	0.238953	-1.39221	0.00457764	-0.101624	0.0772095	0.000305176	-0.000305176	-329.922	-253.121	488.871	-51.9063	-7.92003	-58.2783
-1.80389	-1.39984	0.672302	-0.644531	0.241394	-1.39709	0.00396729	0.0796509	0.083313	0.00152588	0.000915527	-329.224	-254.989	486.221	-52.2031	-7.65901	-58.4164
-1.80389	-1.38336	0.679321	-0.645447	0.242004	-1.39313	0.00457764	-0.139465	0.0616455	-0.000305176	-0.00152588	-329.714	-251.859	491.29	-52.5728	-7.65382	-58.3721
-1.7981	-1.39618	0.671692	-0.646973	0.238953	-1.40259	0.00457764	0.155945	0.120239	0.000915527	0	-328.223	-254.335	485.775	-52.5407	-7.77041	-58.6755
-1.79993	-1.38794	0.677185	-0.648499	0.241089	-1.38855	0.00488281	-0.260925	0.0720215	0.000305176	-0.000915527	-328.697	-252.741	489.737	-52.8458	-7.63926	-58.1048
-1.80145	-1.41327	0.669861	-0.646973	0.240784	-1.3916	0.00457764	0.0900269	0.118103	0.000915527	0.000305176	-328.228	-257.524	484.454	-52.2643	-7.62007	-58.0405
-1.80817	-1.38916	0.674438	-0.645447	0.238953	-1.39648	0.00427246	-0.198669	0.0256348	-0.00152588	-0.00366211	-330.383	-252.962	487.755	-52.4809	-7.95662	-58.4816
-1.79352	-1.39771	0.675049	-0.647888	0.238037	-1.39008	0.00366211	0.0189209	0.118408	0.00183105	0.000915527	-327.123	-254.604	488.2	-52.6173	-7.75054	-58.0714
-1.80206	-1.39984	0.674744	-0.641174	0.239868	-1.39771	0.00488281	-0.261841	-0.0292969	-0.00183105	-0.00274658	-328.894	-254.978	487.997	-51.8192	-7.7559	-58.4427
-1.80298	-1.39893	0.674744	-0.645447	0.243835	-1.39374	0.00427246	0.0195313	0.113525	0.00213623	0.00183105	-329.047	-254.805	487.987	-52.3219	-7.44623	-58.2721
-1.80481	-1.39099	0.674438	-0.646973	0.242004	-1.40198	0.00396729	-0.0939941	0.0283813	0.0012207	0	-329.732	-253.324	487.759	-52.6262	-7.65288	-58.7163
-1.80939	-1.39038	0.675354	-0.641479	0.241394	-1.3913	0.00488281	-0.0704956	0.0848389	0.0012207	0.000610352	-330.57	-253.171	488.426	-52.0068	-7.77728	-58.2462
-1.79657	-1.40045	0.672302	-0.644226	0.237122	-1.39832	0.00457764	-0.135193	0.0311279	0.000305176	0	-327.75	-255.128	486.224	-52.1566	-7.87905	-58.4392
-1.80176	-1.39374	0.675354	-0.649719	0.238953	-1.39099	0.00427246	-0.0790405	0.116577	0.00183105	0.00152588	-328.881	-253.835	488.411	-52.8931	-7.82575	-58.1682
-1.80359	-1.40411	0.669556	-0.649109	0.240784	-1.39099	0.00427246	-0.204468	0.0177002	0.000305176	0.000305176	-328.912	-255.806	484.22	-52.6561	-7.67909	-58.0892
-1.80695	-1.38245	0.681458	-0.649109	0.24292	-1.3916	0.00488281	0.0302124	0.0839233	0.00152588	0.0012207	-330.315	-251.668	492.826	-53.0073	-7.62897	-58.3162
-1.80359	-1.39984	0.671692	-0.644226	0.242004	-1.39313	0.00427246	-0.0692749	0.0942993	0.00183105	0.00183105	-329.12	-254.989	485.778	-52.1671	-7.60129	-58.2333
-1.80573	-1.39038	0.675659	-0.647278	0.241394	-1.39465	0.00457764	-0.116882	0.0805664	0.000610352	0.000305176	-329.845	-253.193	488.637	-52.6698	-7.71215	-58.3842
-1.80328	-1.39221	0.676575	-0.647888	0.243225	-1.39587	0.00396729	-0.254517	0.126648	0.00213623	0.00213623	-329.328	-253.541	489.303	-52.7099	-7.51923	-58.4231
-1.80328	-1.39801	0.675354	-0.646973	0.24231	-1.39038	0.00457764	-0.106201	0.124817	0.00183105	0.0012207	-329.08	-254.627	488.422	-52.5106	-7.57189	-58.1203
-1.80511	-1.38702	0.674133	-0.647888	0.237427	-1.38611	0.00457764	-0.229797	0.109558	0.000915527	0.0012207	-329.697	-252.565	487.522	-52.7911	-8.02141	-58.0039
-1.80389	-1.40106	0.673218	-0.643616	0.243225	-1.39282	0.00457764	-0.0170898	0.114136	0.000610352	0.00183105	-329.155	-255.207	486.886	-52.0779	-7.50554	-58.2148
-1.82465	-1.3855	0.676575	-0.646667	0.242004	-1.38947	0.00366211	-0.0857544	0.149841	0.00152588	0.00183105	-333.691	-252.203	489.287	-52.6828	-7.9915	-58.2381
-1.8045	-1.38885	0.671997	-0.643921	0.241394	-1.39648	0.00427246	-0.0167847	0.0488281	0	0.000305176	-329.682	-252.929	485.994	-52.3097	-7.70078	-58.4794
-1.8103	-1.38947	0.675354	-0.644836	0.244141	-1.39526	0.00427246	-0.0787354	0.15625	0.00244141	0.00244141	-330.817	-253.005	488.421	-52.4066	-7.57429	-58.4411
-1.79932	-1.40442	0.670471	-0.643616	0.238953	-1.39526	0.00396729	-0.0650024	0.0823975	0.0012207	0.00152588	-328.141	-255.869	484.9	-52.0228	-7.76413	-58.2767
-1.80817	-1.3913	0.678711	-0.646973	0.240173	-1.39435	0.00488281	0.0271606	0.106812	0.00152588	0.00152588	-330.304	-253.338	490.846	-52.6213	-7.84951	-58.3695
-1.80267	-1.39038	0.675354	-0.645752	0.237427	-1.39832	0.00427246	-0.0878906	0.00183105	-0.000915527	-0.000915527	-329.273	-253.206	488.421	-52.4952	-7.98494	-58.5385
-1.80634	-1.39435	0.680237	-0.644836	0.245667	-1.39557	0.00427246	-0.0384521	0.125122	0.00213623	0.00213623	-329.911	-253.906	491.964	-52.328	-7.37222	-58.4121
-1.80603	-1.38824	0.670471	-0.640564	0.239563	-1.39099	0.00366211	0.0445557	-0.0283813	-0.000305176	-0.000305176	-329.947	-252.807	484.891	-51.9345	-7.87383	-58.2336
-1.80023	-1.3913	0.673523	-0.647278	0.238953	-1.3916	0.00366211	0.0454712	0.085144	0.00152588	0.0012207	-328.673	-253.391	487.09	-52.6524	-7.81005	-58.2137
-1.80969	-1.39191	0.679321	-0.646362	0.238037	-1.39343	0.00457764	0.0177002	0.0415039	0.00152588	0.00152588	-330.572	-253.442	491.288	-52.5421	-8.0452	-58.3231
-1.79962	-1.40625	0.667419	-0.647278	0.239868	-1.39771	0.00366211	0.133667	0.0421143	0.000915527	0.0012207	-328.14	-256.236	482.684	-52.4124	-7.68779	-58.3704
-1.80634	-1.38977	0.67627	-0.647888	0.238647	-1.39923	0.00457764	0.0827026	0.0656128	0.00152588	0.00183105	-330.023	-253.078	489.078	-52.7507	-7.94875	-58.5964
-1.7984	-1.39923	0.671387	-0.650024	0.234375	-1.40381	0.00457764	0.0732422	0.0769043	0.00152588	0.00152588	-328.156	-254.912	485.546	-52.8411	-8.13245	-58.694
-1.80389	-1.3858	0.678406	-0.650635	0.242004	-1.38855	0.00366211	0.144653	0.0613403	0.0012207	0.0012207	-329.543	-252.323	490.614	-53.1258	-7.63632	-58.1331
-1.79291	-1.39191	0.671997	-0.645447	0.241394	-1.39496	0.00427246	0.0378418	0.0680542	0.000305176	-0.000915527	-327.264	-253.539	485.997	-52.4315	-7.49367	-58.3506
-1.80176	-1.39771	0.674744	-0.646667	0.240784	-1.39465	0.00396729	0.15625	0.102234	0.00183105	0.00152588	-328.83	-254.582	487.982	-52.481	-7.67401	-58.3128
-1.80603	-1.38947	0.673218	-0.645447	0.242615	-1.3916	0.00396729	-0.0683594	0.00976563	-0.000610352	-0.0012207	-329.908	-253.028	486.872	-52.474	-7.62046	-58.2543
-1.7984	-1.39648	0.671692	-0.644531	0.235596	-1.39404	0.00366211	0.171814	0.13031	0.00213623	0.00213623	-328.173	-254.378	485.774	-52.2547	-8.03941	-58.2745
-1.80176	-1.38977	0.67627	-0.646362	0.237427	-1.39709	0.00457764	0.0448608	0.0314331	0.000305176	-0.000610352	-329.096	-253.089	489.082	-52.5744	-7.96962	-58.4845
-1.8103	-1.39679	0.671082	-0.648193	0.239258	-1.39984	0.00427246	0.0509644	0.0762939	0.00152588	0.000610352	-330.578	-254.411	485.323	-52.6733	-7.94544	-58.5753
-1.8103	-1.39282	0.683594	-0.643616	0.239868	-1.38641	0.00457764	0.0921631	0.0314331	-0.000610352	-0.0012207	-330.627	-253.576	494.386	-52.2126	-7.90315	-58.0035
-1.80511	-1.39038	0.672302	-0.645752	0.243835	-1.39343	0.00396729	0.0762939	0.0967407	0.0012207	0.000305176	-329.721	-253.21	486.211	-52.4941	-7.50544	-58.3306
-1.80603	-1.38947	0.675049	-0.64209	0.242615	-1.39465	0.00427246	0.055542	0.0314331	0.000305176	-0.000610352	-329.975	-253.017	488.208	-52.091	-7.62763	-58.4013
-1.7926	-1.40442	0.667725	-0.646057	0.239563	-1.40015	0.00396729	0.0753784	0.102539	0.000610352	0.000305176	-326.845	-255.915	482.911	-52.3007	-7.60321	-58.4802
-1.8045	-1.39984	0.675049	-0.644531	0.240173	-1.39221	0.00457764	0.09552	0.0961304	0.000915527	0	-329.291	-254.966	488.206	-52.2027	-7.76346	-58.1918
-1.80023	-1.39587	0.675354	-0.646362	0.240173	-1.39526	0.00457764	-0.0256348	0.0857544	0.000915527	0.000305176	-328.593	-254.241	488.424	-52.4753	-7.70371	-58.3513
-1.80328	-1.39771	0.674744	-0.647278	0.240479	-1.38977	0.00427246	0.0473022	0.0897217	0.000305176	-0.000610352	-329.068	-254.573	487.977	-52.5501	-7.71894	-58.0897
-1.80786	-1.38763	0.675964	-0.645447	0.238647	-1.39404	0.00396729	0.0241089	0.0915527	0.000610352	0	-330.346	-252.666	488.858	-52.505	-7.97842	-58.3808
-1.80603	-1.40167	0.671387	-0.642395	0.237122	-1.39374	0.00396729	0.0466919	0.0778198	0.000610352	0.000610352	-329.539	-255.323	485.558	-51.9291	-8.0324	-58.245
-1.81122	-1.39557	0.675964	-0.648193	0.237427	-1.39557	0.00396729	-0.0332642	0.0787354	0.000305176	-0.000305176	-330.756	-254.147	488.854	-52.6931	-8.10863	-58.39
-1.8045	-1.3974	0.66864	-0.649109	0.238953	-1.39923	0.00366211	0.0653076	0.116272	0.00152588	0.00183105	-329.386	-254.559	483.556	-52.7659	-7.86848	-58.5226
-1.80542	-1.38885	0.676575	-0.647278	0.240784	-1.39069	0.00427246	0.0454712	0.0610352	0.000610352	0	-329.786	-252.898	489.297	-52.6934	-7.75692	-58.2116
-1.80115	-1.40167	0.670471	-0.649719	0.24292	-1.39069	0.00396729	-0.0579834	0.126038	0.00244141	0.00152588	-328.512	-255.352	484.883	-52.7645	-7.47241	-58.0927
-1.81122	-1.38367	0.680542	-0.646667	0.242615	-1.38763	0.00396729	0.0198364	0.0753784	0.000305176	0	-331.088	-251.88	492.165	-52.7086	-7.72083	-58.1362
-1.80328	-1.3913	0.671692	-0.643311	0.240784	-1.39038	0.00427246	-0.0338745	0.0860596	0.0012207	0.0012207	-329.293	-253.384	485.773	-52.1989	-7.71723	-58.1732
-1.80359	-1.39771	0.675354	-0.646362	0.239868	-1.3974	0.00427246	-0.0628662	0.0662231	-0.000305176	-0.0012207	-329.224	-254.575	488.425	-52.4474	-7.78152	-58.4438
-1.80115	-1.39008	0.673218	-0.644531	0.237732	-1.39954	0.00457764	-0.0561523	0.121155	0.00152588	0.00152588	-328.997	-253.166	486.878	-52.3599	-7.93769	-58.5939
-1.80817	-1.39465	0.674133	-0.646973	0.241089	-1.39343	0.00457764	-0.0735474	0.0595093	-0.000610352	-0.000915527	-330.176	-253.992	487.534	-52.5664	-7.76443	-58.2983
-1.8042	-1.38489	0.675964	-0.647888	0.238647	-1.38641	0.00457764	-0.13916	0.100708	0.000915527	0.000610352	-329.599	-252.158	488.848	-52.8255	-7.91464	-58.0369
-1.80664	-1.39923	0.673218	-0.64209	0.239868	-1.39252	0.00366211	-0.0692749	0.105591	0.000610352	-0.000915527	-329.745	-254.852	486.884	-51.9336	-7.82841	-58.2177
-1.81061	-1.39008	0.678101	-0.6427	0.242004	-1.38947	0.00366211	-0.0427246	0.0372314	0.000305176	0.000610352	-330.805	-253.094	490.411	-52.1517	-7.74709	-58.1692
-1.79962	-1.39374	0.674133	-0.644226	0.242004	-1.39465	0.00366211	0.0778198	0.0616455	0	-0.000305176	-328.552	-253.846	487.545	-52.2647	-7.55395	-58.3445
-1.80084	-1.39526	0.675964	-0.642395	0.236511	-1.39191	0.00396729	-0.0753784	-0.0088501	-0.000915527	-0.000610352	-328.705	-254.112	488.871	-52.0309	-8.01178	-58.2004
-1.79657	-1.40381	0.66864	-0.647278	0.237427	-1.40106	0.00366211	-0.0247192	0.0540161	0	-0.000305176	-327.643	-255.785	483.568	-52.4517	-7.84315	-58.5329
-1.80634	-1.39435	0.671387	-0.644531	0.24292	-1.39648	0.00396729	-0.259094	0.0134277	-0.0012207	-0.00244141	-329.875	-253.956	485.554	-52.2917	-7.59234	-58.4419
-1.81122	-1.39313	0.671387	-0.64209	0.239258	-1.39282	0.00335693	0.0424194	0.105896	0.000915527	0.000305176	-330.834	-253.704	485.552	-52.0327	-7.97187	-58.2909
-1.80084	-1.39374	0.676575	-0.649109	0.237732	-1.38855	0.00366211	-0.158997	-0.0326538	-0.000915527	-0.00152588	-328.674	-253.828	489.295	-52.8227	-7.90718	-58.0519
-1.80878	-1.39679	0.671997	-0.647278	0.24231	-1.39191	0.00457764	0.276794	0.118103	0.00213623	0.00244141	-330.208	-254.401	485.987	-52.5664	-7.66817	-58.2126
-1.8042	-1.39343	0.671692	-0.647278	0.239563	-1.39923	0.00366211	-0.184326	-0.0253296	-0.000915527	-0.00152588	-329.477	-253.797	485.768	-52.6207	-7.8284	-58.56
-1.81183	-1.38977	0.675964	-0.643616	0.239258	-1.39191	0.00396729	0.0842285	0.0836182	0.0012207	0.0012207	-331.056	-253.048	488.861	-52.2619	-7.99012	-58.2791
-1.79993	-1.4035	0.671692	-0.644836	0.237732	-1.40198	0.00396729	-0.231018	-0.0396729	-0.0012207	-0.00213623	-328.359	-255.697	485.783	-52.1791	-7.88034	-58.5931
-1.81122	-1.38855	0.675354	-0.648804	0.241394	-1.39587	0.00488281	0.187378	0.152893	0.00305176	0.00305176	-330.992	-252.836	488.409	-52.8755	-7.80914	-58.4682
-1.79993	-1.40106	0.667114	-0.648193	0.235901	-1.38885	0.00335693	-0.143127	-0.0305176	-0.000915527	-0.0012207	-328.229	-255.256	482.45	-52.5984	-8.01732	-57.9939
-1.8042	-1.38184	0.679626	-0.647583	0.238647	-1.39099	0.00366211	0.138245	0.131836	0.00244141	0.00183105	-329.765	-251.57	491.501	-52.8414	-7.92883	-58.2767
-1.80695	-1.39984	0.671692	-0.648804	0.239563	-1.3913	0.00366211	-0.110474	0.022583	0.000915527	0.0012207	-329.717	-254.982	485.763	-52.6912	-7.84707	-58.1465
-1.80817	-1.38977	0.675659	-0.647888	0.238342	-1.39435	0.00427246	-0.0808716	0.0320435	0.000305176	-0.000305176	-330.323	-253.07	488.632	-52.75	-7.99938	-58.3743
-1.79993	-1.39496	0.671082	-0.646362	0.240173	-1.39923	0.00396729	-0.13916	0.0198364	0.000610352	0.000915527	-328.592	-254.099	485.332	-52.4901	-7.70398	-58.538
-1.80237	-1.39893	0.674744	-0.646362	0.24231	-1.3974	0.00396729	0.00671387	0.0891113	0.000610352	0	-328.955	-254.812	487.986	-52.4273	-7.56104	-58.4354
-1.80267	-1.39191	0.679321	-0.647278	0.240784	-1.38336	0.00396729	-0.11261	0.0506592	0.000915527	0.000305176	-329.071	-253.455	491.286	-52.6424	-7.69569	-57.8428
-1.80634	-1.39313	0.673828	-0.648499	0.241394	-1.39313	0.00427246	-0.0222778	0.0845337	0.000610352	0.000305176	-329.847	-253.715	487.309	-52.7648	-7.71131	-58.29
-1.80298	-1.38275	0.680542	-0.645142	0.24353	-1.38916	0.00335693	-0.0418091	0.126648	0.0012207	0.0012207	-329.519	-251.736	492.174	-52.5467	-7.51436	-58.1957
-1.80084	-1.39648	0.670471	-0.648193	0.242004	-1.39893	0.00335693	-0.0231934	0.0247192	-0.000305176	-0.000915527	-328.716	-254.388	484.887	-52.6751	-7.56525	-58.5151
-1.81488	-1.38428	0.675659	-0.644531	0.240173	-1.38428	0.00396729	-0.0695801	0.100708	0.0012207	0.00152588	-331.737	-252.003	488.629	-52.4539	-7.97527	-57.9795
-1.80145	-1.39832	0.667114	-0.645752	0.237732	-1.40015	0.00366211	-0.0158691	0.0421143	-0.000305176	-0.000915527	-328.776	-254.745	482.46	-52.3663	-7.91707	-58.5497
-1.80573	-1.39343	0.673523	-0.645752	0.240784	-1.38702	0.00335693	-0.0671387	0.0784302	0.00152588	0.00274658	-329.66	-253.766	487.091	-52.4441	-7.74662	-58.0055
-1.80328	-1.39465	0.673828	-0.648804	0.237732	-1.39374	0.00396729	-0.0537109	0.134583	0.00152588	0.000915527	-329.181	-254.012	487.309	-52.7745	-7.95027	-58.2893
-1.80359	-1.39557	0.675049	-0.646667	0.236816	-1.39801	0.00396729	-0.055542	0.147095	0.00213623	0.00244141	-329.279	-254.178	488.2	-52.5167	-8.03317	-58.4821
-1.80298	-1.39435	0.673828	-0.647583	0.238647	-1.38855	0.00427246	0.078125	-0.0177002	-0.000610352	-0.000610352	-329.083	-253.949	487.309	-52.6384	-7.86893	-58.0545
-1.80206	-1.39008	0.672302	-0.648193	0.238342	-1.39984	0.00427246	0.0634766	0.122681	0.00213623	0.00213623	-329.156	-253.173	486.206	-52.7789	-7.89985	-58.6063
-1.80756	-1.39587	0.677795	-0.645447	0.237122	-1.39404	0.00366211	0.00488281	0.0228882	0.000305176	0.000305176	-330.028	-254.2	490.188	-52.3729	-8.07282	-58.3114
-1.80267	-1.40198	0.669556	-0.645447	0.238342	-1.40564	0.00396729	0.168457	0.0387573	0.00183105	0.00183105	-328.984	-255.419	484.234	-52.2747	-7.88412	-58.7811
-1.80054	-1.3916	0.673523	-0.646362	0.240173	-1.39404	0.00366211	0.0616455	0.0231934	0.000915527	0.000915527	-328.765	-253.448	487.095	-52.5434	-7.71952	-58.3288
-1.80939	-1.39771	0.673523	-0.648193	0.241699	-1.3974	0.00366211	0.0723267	0.071106	0.00152588	0.00152588	-330.361	-254.569	487.093	-52.6582	-7.72934	-58.4597
-1.80603	-1.38672	0.675964	-0.647583	0.246887	-1.38763	0.00427246	0.0991821	0.0106812	0.0012207	0.00152588	-329.964	-252.497	488.855	-52.762	-7.27917	-58.1017
-1.80786	-1.39008	0.672607	-0.646362	0.237427	-1.40137	0.00396729	0.038147	0.0384521	0.000305176	0	-330.331	-253.151	486.429	-52.5716	-8.07468	-58.6933
-1.81152	-1.39191	0.671387	-0.646667	0.241089	-1.39313	0.00396729	0.0997925	0.0823975	0.00213623	0.00244141	-330.913	-253.481	485.542	-52.576	-7.82824	-58.3138
-1.80328	-1.38947	0.674744	-0.647583	0.240784	-1.3913	0.00305176	0.0613403	-0.0222778	0	0.000305176	-329.342	-253.031	487.972	-52.7177	-7.71904	-58.2273
-1.80634	-1.40289	0.673523	-0.646057	0.238647	-1.39557	0.00427246	0.135498	0.0750732	0.00244141	0.00305176	-329.574	-255.546	487.099	-52.3292	-7.90929	-58.3208
-1.80481	-1.39191	0.673523	-0.650635	0.235901	-1.39069	0.00366211	0.0897217	-0.00518799	-0.000305176	0	-329.509	-253.493	487.078	-53.0277	-8.12599	-58.168
-1.81274	-1.40076	0.66864	-0.648193	0.236206	-1.39343	0.00396729	0.11261	0.0576782	0.00244141	0.00244141	-330.836	-255.152	483.551	-52.6084	-8.21401	-58.2448
-1.80328	-1.38458	0.682373	-0.649414	0.243225	-1.38275	0.00366211	0.109253	0.00549316	-0.000305176	-0.000305176	-329.422	-252.066	493.487	-53.005	-7.52822	-57.8805
-1.79932	-1.39435	0.671387	-0.646973	0.240479	-1.39648	0.00274658	0.135803	0.117493	0.00183105	0.00183105	-328.456	-253.983	485.55	-52.5689	-7.66769	-58.4144
-1.80695	-1.39099	0.67749	-0.646057	0.239868	-1.39435	0.00396729	0.0469971	-0.0100708	-0.000610352	-0.0012207	-330.072	-253.29	489.965	-52.521	-7.85517	-58.3682
-1.80145	-1.40198	0.66925	-0.650024	0.237427	-1.40381	0.00366211	0.115051	0.102234	0.00152588	0.0012207	-328.682	-255.429	484.001	-52.7974	-7.93009	-58.685
-1.80084	-1.39771	0.675964	-0.644531	0.244141	-1.39465	0.00335693	0.050354	0.0497437	0.000305176	0	-328.686	-254.576	488.874	-52.2366	-7.39142	-58.3213
-1.79749	-1.39801	0.672913	-0.647278	0.241394	-1.39069	0.00366211	0.00854492	0.0671387	0.0012207	0.00152588	-327.92	-254.661	486.655	-52.5434	-7.54732	-58.1143
-1.81152	-1.39282	0.675659	-0.646973	0.24231	-1.39465	0.00396729	0.00762939	0.10437	0.00152588	0.000915527	-330.924	-253.63	488.637	-52.5973	-7.72949	-58.3826
-1.80389	-1.38885	0.673523	-0.643921	0.238953	-1.39771	0.00366211	0.0442505	0.101929	0.00152588	0.00152588	-329.569	-252.923	487.098	-52.3101	-7.8883	-58.5302
-1.80084	-1.39496	0.673218	-0.642395	0.243225	-1.39862	0.00396729	0.0430298	0.0869751	0.00183105	0.0012207	-328.818	-254.078	486.89	-52.0368	-7.4785	-58.5257
-1.80786	-1.38306	0.675354	-0.644836	0.240784	-1.38611	0.00427246	-0.00732422	0.0436401	0.000305176	0	-330.408	-251.802	488.411	-52.5067	-7.81286	-58.0557
-1.80298	-1.39282	0.66864	-0.647583	0.243225	-1.39679	0.00366211	-0.0289917	0.106812	0.0012207	0.000305176	-329.231	-253.701	483.559	-52.6639	-7.51181	-58.4537
-1.80756	-1.38702	0.675659	-0.647583	0.240784	-1.39343	0.00396729	-0.0476074	0.00457764	0.000305176	-0.000610352	-330.292	-252.556	488.633	-52.7588	-7.80014	-58.3582
-1.80389	-1.40472	0.667419	-0.643005	0.241394	-1.3913	0.00366211	-0.132141	0.0848389	0.0012207	0.000305176	-328.996	-255.923	482.688	-51.9479	-7.6403	-58.1067
-1.81152	-1.38336	0.673523	-0.643616	0.239258	-1.39038	0.00396729	-0.0558472	0.0332642	0.000915527	0	-331.167	-251.86	487.088	-52.3639	-8.00134	-58.2577
-1.80206	-1.38885	0.674744	-0.647888	0.244141	-1.39099	0.00396729	-0.0244141	0.101318	0.00183105	0.00152588	-329.131	-252.921	487.974	-52.762	-7.42967	-58.2216
-1.80359	-1.39526	0.671082	-0.648499	0.241699	-1.39587	0.00335693	-0.250244	-0.0146484	-0.0012207	-0.00213623	-329.26	-254.143	485.324	-52.7298	-7.63641	-58.3907
-1.80237	-1.39435	0.669861	-0.643921	0.243225	-1.39801	0.00305176	-0.19928	0.14801	0.00152588	0.000305176	-329.108	-253.979	484.454	-52.2208	-7.50284	-58.5019
-1.79901	-1.39313	0.673523	-0.645447	0.240784	-1.39526	0.00305176	-0.239563	-0.00915527	-0.0012207	-0.00213623	-328.44	-253.74	487.1	-52.414	-7.6426	-58.3713
-1.8045	-1.39191	0.673828	-0.648193	0.24292	-1.39221	0.00366211	-0.158997	0.102844	0.000915527	0.000610352	-329.522	-253.491	487.311	-52.7487	-7.56078	-58.2562
-1.80084	-1.39526	0.66864	-0.647583	0.240173	-1.39893	0.00335693	-0.151672	0.0747681	0	-0.000305176	-328.742	-254.168	483.561	-52.6246	-7.71628	-58.5204
-1.81091	-1.38458	0.675354	-0.645752	0.24231	-1.39191	0.00366211	0.00579834	0.0946045	0.000915527	0.000610352	-331.034	-252.086	488.413	-52.5892	-7.74155	-58.3219
-1.80115	-1.39923	0.675049	-0.648499	0.241089	-1.39374	0.00396729	-0.210876	0.0518799	-0.000305176	-0.0012207	-328.641	-254.87	488.2	-52.6656	-7.63192	-58.255
-1.80176	-1.38641	0.67749	-0.6427	0.24292	-1.38947	0.00457764	-0.213928	0.147705	0.000610352	-0.000610352	-329.17	-252.44	489.972	-52.2079	-7.53486	-58.1763
-1.79901	-1.3974	0.66925	-0.646362	0.237732	-1.39771	0.00335693	-0.180664	0.0912476	0.000305176	0	-328.297	-254.568	484.005	-52.45	-7.87607	-58.4385
-1.80328	-1.39221	0.675354	-0.647888	0.24292	-1.39313	0.00335693	-0.13031	0.0509644	-0.000610352	-0.0012207	-329.29	-253.545	488.418	-52.709	-7.54091	-58.2944
-1.80084	-1.38824	0.671387	-0.645752	0.239563	-1.39709	0.00396729	-0.00274658	0.125427	0.000915527	0	-328.959	-252.833	485.548	-52.5279	-7.78644	-58.4958
-1.80542	-1.39282	0.674744	-0.645142	0.24231	-1.39313	0.00427246	-0.102234	0.0234985	-0.000610352	-0.000610352	-329.707	-253.652	487.981	-52.3856	-7.62725	-58.297
-1.80206	-1.39557	0.675964	-0.647278	0.239868	-1.39648	0.00366211	0.115967	0.0668335	0.000915527	0.000915527	-328.974	-254.177	488.863	-52.5859	-7.76016	-58.4139
-1.81274	-1.39191	0.674744	-0.644836	0.236816	-1.39465	0.00366211	-0.0964355	0.0244141	-0.000305176	-0.000915527	-331.177	-253.457	487.974	-52.3679	-8.19663	-58.3835
-1.8045	-1.39984	0.679321	-0.643616	0.241699	-1.39465	0.00366211	0.118103	0.093689	0.00305176	0.00274658	-329.351	-254.944	491.305	-52.0993	-7.64506	-58.3126
-1.79993	-1.40076	0.673218	-0.647888	0.238953	-1.39618	0.00366211	-0.0195313	-0.0939941	-0.00152588	-0.00183105	-328.366	-255.172	486.877	-52.5712	-7.78139	-58.347
-1.80084	-1.3858	0.675964	-0.646973	0.239258	-1.39374	0.00396729	0.147095	0.133972	0.00274658	0.00183105	-329.003	-252.348	488.857	-52.7068	-7.8144	-58.3617
-1.80756	-1.40198	0.670471	-0.649414	0.240173	-1.39587	0.00335693	-0.0717163	-0.0839233	-0.000915527	-0.0012207	-329.82	-255.393	484.881	-52.7277	-7.80548	-58.3422
-1.80267	-1.38519	0.679932	-0.646057	0.24231	-1.38245	0.00335693	0.115662	0.085144	0.00213623	0.00213623	-329.289	-252.191	491.727	-52.6105	-7.59289	-57.8602
-1.80084	-1.39282	0.675049	-0.647888	0.236511	-1.39771	0.00396729	0.0564575	0.00701904	0.000610352	0.000305176	-328.807	-253.673	488.196	-52.6996	-8.01764	-58.4806
-1.81122	-1.39404	0.674744	-0.648499	0.242004	-1.39221	0.00305176	0.0930786	0.0827026	0.00213623	0.00244141	-330.78	-253.865	487.97	-52.7514	-7.74113	-58.2555
-1.80054	-1.38733	0.66925	-0.644836	0.24231	-1.38947	0.00396729	-0.0170898	-0.0241089	0	0	-328.85	-252.665	484.001	-52.4357	-7.55649	-58.1548
-1.80481	-1.39923	0.673218	-0.644531	0.239868	-1.39832	0.00366211	0.155334	0.116882	0.00183105	0.000915527	-329.434	-254.868	486.883	-52.2136	-7.80021	-58.4778
-1.79657	-1.39221	0.67627	-0.649109	0.243225	-1.38641	0.00366211	0.0140381	0.0222778	0.000610352	0.000305176	-327.878	-253.556	489.078	-52.8453	-7.39586	-57.9654
-1.79657	-1.40289	0.674438	-0.644836	0.239563	-1.39709	0.00335693	0.113831	0.0363159	0.000305176	-0.000305176	-327.676	-255.574	487.772	-52.1873	-7.67437	-58.3692
-1.8103	-1.38275	0.678406	-0.652466	0.24292	-1.38824	0.00427246	0.166626	0.128784	0.00152588	0.000915527	-330.894	-251.732	490.605	-53.386	-7.67687	-58.1607
-1.79871	-1.39038	0.675659	-0.647888	0.24292	-1.39404	0.00396729	0.101929	0.0418091	-0.000305176	-0.000915527	-328.453	-253.216	488.64	-52.7374	-7.47004	-58.3394
-1.80176	-1.38611	0.675659	-0.649109	0.238037	-1.39374	0.00152588	0.0531006	0.0930786	0.00183105	0.00305176	-329.152	-252.406	488.63	-52.9465	-7.92454	-58.3561
-1.79688	-1.39984	0.669556	-0.646667	0.239868	-1.39343	0.00396729	0.0869751	0.0390625	-0.000305176	-0.000915527	-327.758	-255.027	484.227	-52.4441	-7.65706	-58.2197
-1.80084	-1.39069	0.673218	-0.643921	0.245667	-1.39404	0.00335693	0.072937	0.123596	0.00305176	0.00396729	-328.899	-253.275	486.883	-52.2789	-7.28833	-58.3518
-1.80145	-1.39526	0.673828	-0.648804	0.237427	-1.38885	0.00366211	0.0616455	-0.0234985	-0.000305176	-0.0012207	-328.741	-254.127	487.307	-52.763	-7.93766	-58.0528
-1.80359	-1.39557	0.678406	-0.647278	0.237732	-1.38397	0.00366211	0.0509644	0.159302	0.00183105	0.00183105	-329.126	-254.144	490.623	-52.5839	-7.94639	-57.8366
-1.80145	-1.39648	0.674744	-0.651245	0.24231	-1.38947	0.00335693	0.13916	0.00427246	0.000305176	0.000305176	-328.722	-254.355	487.969	-53.0229	-7.53949	-58.0792
-1.79932	-1.39343	0.671082	-0.650024	0.238953	-1.39313	0.00366211	0.0643921	0.0674438	0.000915527	0.000915527	-328.414	-253.813	485.318	-52.9319	-7.78625	-58.259
-1.80939	-1.38855	0.679932	-0.646362	0.238953	-1.39587	0.00427246	0.0778198	0.0622559	0.000915527	0.000305176	-330.652	-252.813	491.73	-52.5966	-7.97848	-58.4648
-1.79596	-1.39465	0.667419	-0.646973	0.237732	-1.39496	0.00396729	0.0830078	0.130615	0.00305176	0.00366211	-327.734	-254.071	482.676	-52.562	-7.82887	-58.3231
-1.8045	-1.39557	0.673828	-0.6427	0.238953	-1.38641	0.00335693	0.109863	0.00640869	0.000305176	0.000610352	-329.358	-254.164	487.32	-52.0603	-7.87024	-57.9569
-1.80481	-1.40198	0.670471	-0.648193	0.238647	-1.40137	0.00366211	-0.0839233	0.141907	0.00213623	0.00213623	-329.342	-255.406	484.888	-52.5886	-7.88853	-58.5871
-1.80756	-1.38519	0.679626	-0.644531	0.241089	-1.38824	0.00335693	0.102844	0.0338745	0.0012207	0.00183105	-330.327	-252.181	491.509	-52.4387	-7.78037	-58.1408
-1.80023	-1.39648	0.672607	-0.646667	0.236816	-1.39252	0.00335693	-0.0265503	0.0848389	0.00152588	0.00152588	-328.512	-254.368	486.431	-52.4993	-7.96836	-58.2095
-1.80145	-1.39709	0.670471	-0.644836	0.239563	-1.39435	0.00366211	-0.0393677	0.113831	0.00152588	0.00213623	-328.775	-254.49	484.891	-52.2805	-7.76968	-58.2992
-1.80145	-1.39801	0.673523	-0.646667	0.237732	-1.39648	0.00335693	0.0241089	0.106201	0.00183105	0.00244141	-328.761	-254.649	487.097	-52.4763	-7.91485	-58.3867
-1.80237	-1.40045	0.671692	-0.644531	0.24292	-1.39465	0.00396729	-0.0146484	0.0735474	0.00152588	0.00152588	-328.88	-255.11	485.78	-52.1922	-7.50646	-58.2972
-1.80786	-1.39252	0.679626	-0.647583	0.24231	-1.39008	0.00305176	0.0161743	0.0796509	0.000610352	0	-330.165	-253.559	491.508	-52.6706	-7.66459	-58.1657
-1.80176	-1.39801	0.667725	-0.648804	0.240479	-1.39465	0.00366211	-0.0299072	0.113525	0.00244141	0.00274658	-328.776	-254.682	482.894	-52.7192	-7.69366	-58.3013
-1.80695	-1.37634	0.676575	-0.647888	0.236816	-1.3913	0.00366211	0.0338745	0.017395	0	-0.000305176	-330.459	-250.549	489.284	-52.9648	-8.13727	-58.336
-1.79901	-1.39008	0.674133	-0.645447	0.237732	-1.39526	0.00366211	0.00152588	0.109558	0.0012207	0.000915527	-328.521	-253.164	487.538	-52.4632	-7.89686	-58.3899
-1.8042	-1.38794	0.676575	-0.643616	0.245056	-1.39404	0.00335693	-0.0506592	0.0558472	0.000305176	-0.000610352	-329.661	-252.73	489.311	-52.2896	-7.40285	-58.385
-1.79901	-1.40594	0.670166	-0.649414	0.244446	-1.39954	0.00427246	-0.00366211	0.103455	0.00244141	0.00274658	-328.07	-256.171	484.672	-52.6623	-7.31015	-58.4652
-1.80542	-1.38611	0.675964	-0.6427	0.242004	-1.40167	0.00335693	0.00213623	0.0616455	0	-0.000915527	-330.038	-252.393	488.871	-52.2164	-7.68213	-58.7502
-1.80206	-1.39252	0.675049	-0.646057	0.242004	-1.40015	0.00305176	-0.0332642	0.124817	0.00244141	0.00274658	-329.128	-253.613	488.205	-52.4959	-7.60177	-58.6135
-1.79962	-1.39008	0.675659	-0.644226	0.240784	-1.38947	0.00305176	0.0662231	0.00518799	0	0	-328.604	-253.146	488.644	-52.3226	-7.65804	-58.1327
-1.80389	-1.37909	0.674438	-0.648499	0.236816	-1.3913	0.00305176	0.0811768	0.0735474	0.0012207	0.000305176	-329.757	-251.087	487.739	-52.9892	-8.07687	-58.303
-1.80084	-1.39435	0.675964	-0.646362	0.237122	-1.38885	0.00335693	0.0256348	0.0820923	0.000915527	0.000305176	-328.672	-253.942	488.859	-52.4987	-7.95785	-58.0628
-1.8045	-1.39374	0.673523	-0.647888	0.240784	-1.39587	0.00335693	-0.0585938	0.0308228	-0.000305176	-0.000915527	-329.498	-253.84	487.092	-52.6852	-7.73105	-58.4064
-1.79657	-1.40167	0.667725	-0.652466	0.239258	-1.39709	0.00335693	0.0512695	0.137329	0.00152588	0.000610352	-327.632	-255.393	482.891	-53.0783	-7.69207	-58.3631
-1.80267	-1.38763	0.670776	-0.646667	0.24231	-1.39465	0.00366211	-0.0186157	0.0967407	0.000610352	-0.000915527	-329.317	-252.715	485.103	-52.6423	-7.59466	-58.397
-1.80359	-1.39862	0.671387	-0.642395	0.238037	-1.39679	0.00366211	0.0924683	0.114441	0.00244141	0.00244141	-329.192	-254.763	485.56	-51.9781	-7.92929	-58.4062
-1.80756	-1.38092	0.676575	-0.644226	0.24231	-1.38855	0.00305176	-0.113525	0.00610352	-0.00183105	-0.00335693	-330.46	-251.398	489.298	-52.4719	-7.69441	-58.1901
-1.80176	-1.38611	0.674133	-0.646973	0.235596	-1.39496	0.00335693	0.118713	0.149536	0.00274658	0.00305176	-329.162	-252.413	487.529	-52.7022	-8.12415	-58.4089
-1.80725	-1.39893	0.67688	-0.645752	0.242004	-1.39435	0.00335693	-0.265808	-0.071106	-0.00183105	-0.00274658	-329.897	-254.78	489.53	-52.3586	-7.66606	-58.3093
-1.80634	-1.39557	0.674744	-0.644226	0.239563	-1.39923	0.00366211	0.0445557	0.153809	0.00244141	0.00183105	-329.867	-254.169	487.986	-52.2385	-7.86246	-58.5549
-1.79626	-1.4032	0.673523	-0.645447	0.241089	-1.39771	0.00427246	-0.103149	-0.000610352	-0.0012207	-0.00213623	-327.614	-255.639	487.109	-52.2521	-7.54533	-58.3958
-1.80267	-1.38763	0.674438	-0.640259	0.24353	-1.38367	0.00335693	0.0570679	0.121765	0.00213623	0.0012207	-329.253	-252.673	487.765	-51.9074	-7.49441	-57.9027
-1.80481	-1.40106	0.671692	-0.646362	0.238953	-1.39313	0.00335693	-0.181885	0.00488281	-0.0012207	-0.00152588	-329.292	-255.216	485.771	-52.3922	-7.86126	-58.2174
-1.80542	-1.38306	0.679321	-0.645447	0.242004	-1.38031	0.00335693	0.062561	0.106812	0.0012207	0	-329.874	-251.782	491.282	-52.5752	-7.66833	-57.7858
-1.7984	-1.39038	0.672913	-0.645752	0.242615	-1.39343	0.00366211	-0.117188	0.0012207	0	0	-328.388	-253.229	486.656	-52.4923	-7.49074	-58.3102
-1.80817	-1.39587	0.67627	-0.649109	0.24353	-1.38641	0.00335693	-0.0854492	0.108643	0.000305176	-0.000915527	-330.061	-254.204	489.074	-52.7899	-7.55602	-57.9679
-1.79657	-1.40472	0.670776	-0.649719	0.241699	-1.40625	0.00396729	-0.0595093	0.0720215	0.000305176	0.000305176	-327.69	-255.954	485.116	-52.7178	-7.4995	-58.7732
-1.79688	-1.39587	0.673523	-0.646057	0.237427	-1.38855	0.00305176	-0.166016	0.0878906	0.000305176	0.000305176	-327.831	-254.254	487.095	-52.4376	-7.86171	-58.0246
-1.80634	-1.39465	0.675049	-0.6427	0.241089	-1.38702	0.00335693	-0.108948	0.104675	0.000610352	0.000305176	-329.772	-253.98	488.204	-52.0759	-7.73274	-58.0031
-1.80389	-1.39038	0.672302	-0.643311	0.240173	-1.39618	0.00335693	-0.0680542	0.12085	0.000915527	0.000610352	-329.51	-253.214	486.217	-52.2152	-7.78478	-58.4497
-1.80695	-1.38824	0.67627	-0.648499	0.240479	-1.38794	0.00305176	0.045166	0.0772095	0.00152588	0.00152588	-330.063	-252.779	489.07	-52.8426	-7.80482	-58.0912
-1.80908	-1.40411	0.671997	-0.644226	0.240479	-1.39404	0.00335693	-0.0445557	0.0653076	0	0	-330.078	-255.771	485.998	-52.1003	-7.80515	-58.2529
-1.80542	-1.39008	0.677795	-0.647888	0.24292	-1.3913	0.00366211	-0.0836182	0.108032	0.00183105	0.00183105	-329.767	-253.122	490.182	-52.744	-7.58179	-58.2348
-1.80389	-1.39771	0.669556	-0.645752	0.236511	-1.39404	0.00366211	-0.0564575	0.106506	0.00152588	0.0012207	-329.209	-254.602	484.223	-52.3759	-8.05286	-58.2783
-1.80023	-1.39252	0.672913	-0.646667	0.235291	-1.39191	0.00366211	-0.0689697	0.114136	0.0012207	0.000915527	-328.621	-253.622	486.648	-52.563	-8.10189	-58.2104
-1.7984	-1.39771	0.670471	-0.645752	0.238647	-1.39496	0.00396729	-0.0610352	0.0177002	0	0.000305176	-328.148	-254.616	484.891	-52.3746	-7.7897	-58.311
-1.80511	-1.38336	0.680237	-0.644836	0.24353	-1.38733	0.00335693	0.0253296	0.0946045	0.00183105	0.00244141	-329.903	-251.842	491.952	-52.5022	-7.54713	-58.112
-1.80359	-1.38245	0.671997	-0.644836	0.237732	-1.39313	0.00366211	-0.0341797	-0.00915527	-0.000305176	-0.000610352	-329.635	-251.728	485.984	-52.5163	-7.99395	-58.3645
-1.79871	-1.39404	0.674438	-0.6427	0.240173	-1.39099	0.00305176	0.00488281	0.0759888	0.00152588	0.00213623	-328.321	-253.899	487.767	-52.0843	-7.6833	-58.1684
-1.80298	-1.3916	0.670471	-0.648193	0.238342	-1.39282	0.00335693	-0.0695801	-0.0308228	0.000610352	0.0012207	-329.199	-253.458	484.877	-52.7527	-7.9039	-58.2702
-1.79871	-1.39099	0.672302	-0.647888	0.237732	-1.39313	0.00396729	0.0961304	0.057373	0.000915527	0.000610352	-328.383	-253.348	486.205	-52.7268	-7.88386	-58.2782
-1.80573	-1.38306	0.673828	-0.651245	0.238037	-1.39496	0.00366211	0.0314331	0.0106812	0.000915527	0.0012207	-330.024	-251.836	487.295	-53.2409	-7.99831	-58.4438
-1.80145	-1.39618	0.670166	-0.649414	0.241394	-1.40259	0.00274658	0.0387573	0.0469971	0.0012207	0.000610352	-328.877	-254.336	484.664	-52.8206	-7.62743	-58.6855
-1.81244	-1.38123	0.674438	-0.65033	0.240173	-1.39008	0.00274658	0.159607	0.0631714	0.000915527	0.00152588	-331.372	-251.46	487.734	-53.1665	-7.94137	-58.2573
-1.8045	-1.39496	0.672607	-0.643311	0.242004	-1.39313	0.00366211	0.0326538	0.0320435	-0.000610352	-0.0012207	-329.463	-254.065	486.44	-52.1412	-7.63193	-58.2773
-1.81	-1.38519	0.675964	-0.644226	0.240479	-1.37817	0.00366211	0.109863	0.0784302	0.00213623	0.00366211	-330.676	-252.182	488.851	-52.4015	-7.86062	-57.6778
-1.79688	-1.39709	0.667725	-0.645752	0.239563	-1.39587	0.00305176	0.0418091	0.0177002	-0.000610352	-0.0012207	-327.87	-254.524	482.903	-52.3837	-7.6924	-58.3539
-1.80389	-1.39191	0.672913	-0.646667	0.244751	-1.3916	0.00396729	0.119934	0.0881958	0.00213623	0.00305176	-329.411	-253.496	486.652	-52.5737	-7.40427	-58.2315
-1.80267	-1.38519	0.674744	-0.646057	0.235901	-1.38245	0.00335693	0.0335693	0.0283813	0.000305176	-0.000610352	-329.235	-252.22	487.965	-52.6096	-8.10707	-57.8423
-1.80359	-1.38397	0.673523	-0.647278	0.243835	-1.39221	0.00305176	0.160217	0.116882	0.00244141	0.00305176	-329.597	-252.008	487.088	-52.7711	-7.49544	-58.3209
-1.80695	-1.38855	0.675659	-0.643616	0.238342	-1.39008	0.00335693	0.0891113	0.0332642	-0.000305176	-0.00152588	-330.1	-252.835	488.64	-52.2796	-7.98326	-58.1888
-1.80176	-1.39435	0.673523	-0.646057	0.241394	-1.3974	0.00396729	0.192871	0.151367	0.00335693	0.00427246	-328.97	-253.962	487.099	-52.4655	-7.63756	-58.4682
-1.80389	-1.38977	0.674744	-0.648193	0.237427	-1.38214	0.00335693	0.0912476	0.00488281	-0.000915527	-0.00152588	-329.323	-253.076	487.963	-52.7807	-7.98906	-57.7949
-1.7981	-1.40289	0.673828	-0.6427	0.237122	-1.39893	0.00335693	0.18219	0.147705	0.00335693	0.00396729	-328	-255.571	487.333	-51.9437	-7.90043	-58.4551
-1.80237	-1.39191	0.674133	-0.644531	0.237427	-1.3913	0.00335693	0.164185	0.039978	0.0012207	0.000305176	-329.087	-253.49	487.537	-52.3291	-7.96999	-58.2013
-1.79901	-1.39404	0.672302	-0.645447	0.238647	-1.39374	0.00335693	0.0491333	0.108948	0.00213623	0.00152588	-328.377	-253.916	486.214	-52.3988	-7.81006	-58.2877
-1.81305	-1.38031	0.679321	-0.649414	0.242004	-1.38245	0.00335693	0.118408	0.045166	0.000305176	0.000305176	-331.466	-251.25	491.268	-53.0758	-7.80199	-57.9225
-1.80084	-1.39832	0.675354	-0.647888	0.237122	-1.40045	0.00335693	0.107422	0.0897217	0.00152588	0.000915527	-328.673	-254.704	488.423	-52.612	-7.9555	-58.5647
-1.80237	-1.38214	0.670166	-0.643311	0.235596	-1.39374	0.00335693	0.0338745	0.0393677	0.000610352	0.000305176	-329.403	-251.684	484.661	-52.3462	-8.14799	-58.3878
-1.8103	-1.38947	0.672302	-0.648193	0.239258	-1.39252	0.00366211	0.110168	0.0753784	0.00152588	0.000915527	-330.724	-253.023	486.199	-52.7894	-7.95977	-58.2968
-1.79932	-1.38336	0.671997	-0.65094	0.239563	-1.38977	0.00274658	0.122681	0.0772095	0.00152588	0.0012207	-328.688	-251.918	485.972	-53.1977	-7.76195	-58.1861
-1.80328	-1.38702	0.674438	-0.645447	0.238647	-1.38489	0.00396729	0.0204468	0.0259399	-0.000305176	0	-329.345	-252.565	487.75	-52.5111	-7.89419	-57.9485
-1.80511	-1.38733	0.671692	-0.650024	0.238647	-1.40106	0.00335693	0.062561	0.0845337	0.00244141	0.00152588	-329.846	-252.655	485.758	-53.0335	-7.93342	-58.6911
-1.81305	-1.38275	0.678101	-0.648804	0.238953	-1.38031	0.00305176	0.0192261	-0.0106812	-0.000915527	-0.0012207	-331.348	-251.711	490.384	-52.9661	-8.03883	-57.7971
-1.79993	-1.39374	0.672302	-0.646362	0.244751	-1.39191	0.00335693	0.0305176	0.0585938	0.000610352	0.000305176	-328.572	-253.856	486.214	-52.5082	-7.33277	-58.2199
-1.80908	-1.37695	0.674744	-0.65033	0.241699	-1.38763	0.00366211	-0.015564	-0.015564	-0.000610352	-0.00152588	-330.821	-250.667	487.953	-53.2337	-7.77217	-58.1734
-1.79352	-1.39862	0.666199	-0.645142	0.239258	-1.40045	0.00335693	0.0112915	0.0958252	0.00213623	0.00213623	-327.209	-254.833	481.804	-52.2892	-7.66076	-58.5431
-1.80298	-1.3913	0.674744	-0.646362	0.239868	-1.38885	0.00335693	-0.0891113	0.00152588	-0.0012207	-0.00183105	-329.2	-253.371	487.974	-52.5481	-7.78141	-58.0983
-1.8045	-1.38947	0.675659	-0.645752	0.242004	-1.38947	0.00274658	0.0228882	0.114441	0.00183105	0.00183105	-329.585	-253.017	488.639	-52.5084	-7.64203	-58.1516
-1.80176	-1.38733	0.672302	-0.646667	0.24292	-1.38824	0.00335693	0	0.0421143	0.000915527	0	-329.079	-252.645	486.205	-52.6457	-7.52535	-58.1031
-1.80786	-1.38641	0.670776	-0.645447	0.237732	-1.39069	0.00335693	0.107422	0.0613403	0.0012207	0.0012207	-330.319	-252.462	485.097	-52.5229	-8.05124	-58.2292
-1.8045	-1.39252	0.670776	-0.644836	0.239868	-1.39526	0.00396729	-0.0308228	0.0439453	0	-0.000610352	-329.535	-253.622	485.108	-52.3551	-7.81052	-58.3878
-1.81091	-1.37909	0.678406	-0.646973	0.24292	-1.39313	0.00366211	0.0390625	0.0631714	0.000915527	0.0012207	-331.226	-251.042	490.618	-52.8178	-7.70858	-58.4251
-1.79901	-1.40015	0.669556	-0.645142	0.238037	-1.39832	0.00274658	0.0515747	0.0378418	0	0	-328.23	-255.08	484.232	-52.2664	-7.84573	-58.4469
-1.80603	-1.38336	0.675659	-0.644531	0.243835	-1.38885	0.00335693	-0.0759888	0.0897217	0.000915527	0	-330.088	-251.866	488.638	-52.4671	-7.53878	-58.1825
-1.79596	-1.39557	0.66864	-0.643616	0.234985	-1.3916	0.00396729	0.0857544	0.0552368	0.0012207	0.000610352	-327.68	-254.228	483.565	-52.1628	-8.04811	-58.1598
-1.81	-1.37726	0.676575	-0.643311	0.238953	-1.3797	0.00305176	-0.0390625	0.0100708	0	0	-330.941	-250.692	489.29	-52.4247	-8.00864	-57.811
-1.79901	-1.3916	0.671082	-0.643005	0.238037	-1.38702	0.00335693	0.229797	0.0827026	0.00213623	0.00213623	-328.384	-253.455	485.33	-52.157	-7.86237	-57.9978
-1.80176	-1.38885	0.671387	-0.646973	0.240173	-1.38824	0.00396729	-0.0930786	0.00854492	0.000305176	-0.000305176	-329.011	-252.936	485.541	-52.656	-7.74129	-58.0837
-1.80725	-1.38611	0.671997	-0.643921	0.241394	-1.38702	0.00366211	0.0967407	0.0643921	0.00152588	0.0012207	-330.2	-252.395	485.986	-52.3524	-7.74596	-58.0715
-1.80145	-1.39038	0.671387	-0.646973	0.239258	-1.40015	0.00305176	-0.154419	0.0402832	-0.000305176	-0.00152588	-329.039	-253.236	485.548	-52.6341	-7.81659	-58.6191
-1.80115	-1.39343	0.674744	-0.644836	0.24292	-1.39191	0.00274658	0.0646973	0.100708	0.00183105	0.00183105	-328.834	-253.779	487.984	-52.3394	-7.50373	-58.2257
-1.80664	-1.3913	0.671692	-0.644836	0.238647	-1.39801	0.00335693	-0.0637817	0.0616455	0.000305176	-0.000610352	-330.025	-253.384	485.77	-52.3762	-7.9509	-58.5287
-1.80542	-1.38367	0.679321	-0.644836	0.242615	-1.3855	0.00396729	0.180359	0.151367	0.00213623	0.00183105	-329.923	-251.902	491.287	-52.4968	-7.62309	-58.023
-1.80511	-1.39709	0.66864	-0.647583	0.241089	-1.38519	0.00274658	0.0521851	0.0735474	0.000915527	0.000305176	-329.373	-254.482	483.553	-52.5932	-7.69642	-57.8839
-1.81122	-1.38458	0.675964	-0.648499	0.238342	-1.39404	0.00305176	-0.116577	0.113831	0.000305176	0	-331.082	-252.087	488.847	-52.904	-8.06465	-58.41
-1.79749	-1.39465	0.668945	-0.65033	0.237427	-1.39771	0.00366211	0.00244141	0.0579834	0	-0.000305176	-328.049	-254.065	483.774	-52.9473	-7.87811	-58.4505
-1.80298	-1.38916	0.676575	-0.649719	0.237122	-1.39191	0.00366211	-0.0488281	0.0897217	0.000915527	0.000915527	-329.271	-252.968	489.291	-52.9674	-8.00775	-58.2479
-1.79901	-1.39587	0.675964	-0.646973	0.236511	-1.38428	0.00366211	0.0509644	0.0912476	0.000915527	0.000305176	-328.201	-254.23	488.857	-52.5424	-7.96674	-57.8316
-1.80817	-1.38306	0.674744	-0.650635	0.240784	-1.38977	0.00274658	0.143433	0.108337	0.0012207	0.000915527	-330.468	-251.816	487.957	-53.1708	-7.81458	-58.2179
-1.79718	-1.39526	0.673523	-0.643005	0.237732	-1.38031	0.00335693	0.0509644	0.109558	0.00183105	0.00213623	-327.836	-254.126	487.098	-52.0965	-7.83984	-57.6539
-1.80542	-1.39282	0.671082	-0.647278	0.238342	-1.39557	0.00305176	0.0405884	0.0933838	0.000610352	0.000305176	-329.686	-253.677	485.322	-52.6299	-7.94527	-58.3957
-1.79962	-1.38824	0.674438	-0.650024	0.243225	-1.38641	0.00305176	-0.106812	0.108948	0.00213623	0.00183105	-328.592	-252.814	487.745	-53.0143	-7.4571	-58.0031
-1.79779	-1.39679	0.665588	-0.646973	0.238037	-1.39496	0.00305176	0.093689	0.0564575	0.00152588	0.00183105	-328.025	-254.476	481.351	-52.5279	-7.82863	-58.31
-1.80237	-1.38306	0.676575	-0.644836	0.24292	-1.39008	0.00335693	-0.112915	0.0848389	0.0012207	0.000610352	-329.384	-251.818	489.302	-52.5063	-7.55263	-58.2298
-1.80359	-1.39679	0.673523	-0.643921	0.238647	-1.39404	0.00366211	0.0338745	0.06073	0.0012207	0.0012207	-329.217	-254.407	487.101	-52.1818	-7.88157	-58.295
-1.80817	-1.38123	0.675049	-0.645752	0.236206	-1.38397	0.00274658	-0.0637817	0.126038	0.00244141	0.00244141	-330.468	-251.458	488.183	-52.6405	-8.18818	-57.9612
-1.80267	-1.39313	0.672913	-0.646973	0.239868	-1.39099	0.00305176	0.0161743	0.0244141	0.000610352	0	-329.096	-253.728	486.649	-52.5885	-7.77193	-58.1792
-1.81091	-1.38458	0.674438	-0.643616	0.236816	-1.38885	0.00335693	-0.0558472	0.140381	0.00274658	0.00244141	-330.981	-252.084	487.749	-52.344	-8.18266	-58.171
-1.80023	-1.39008	0.671997	-0.649109	0.24231	-1.38947	0.00366211	0.0158691	0.0256348	0.000915527	0.000915527	-328.684	-253.171	485.981	-52.8806	-7.53914	-58.1284
-1.80878	-1.39374	0.675049	-0.648804	0.238953	-1.40015	0.00274658	0.0466919	0.0637817	0.000915527	0.0012207	-330.384	-253.823	488.194	-52.7924	-7.95348	-58.6117
-1.81	-1.38031	0.673218	-0.649719	0.239868	-1.39038	0.00305176	-0.00579834	0.038147	0.000915527	0.000915527	-330.919	-251.303	486.852	-53.1106	-7.92816	-58.2714
-1.79993	-1.39618	0.673523	-0.644531	0.237122	-1.39282	0.00305176	0.0146484	0.0921631	0.00152588	0.000610352	-328.485	-254.304	487.1	-52.26	-7.94252	-58.2294
-1.8103	-1.38153	0.680847	-0.645752	0.238647	-1.38916	0.00305176	0.0479126	0.057373	0.000610352	0.000610352	-330.978	-251.481	492.385	-52.6384	-8.0331	-58.2145
-1.7923	-1.38977	0.670471	-0.649719	0.242004	-1.39404	0.00274658	0.0256348	0.0976563	0.000610352	0.000610352	-327.165	-253.154	484.881	-52.9538	-7.43428	-58.3184
-1.80969	-1.38245	0.673523	-0.648804	0.239563	-1.38824	0.00305176	0.0216675	0.098877	0.00213623	0.00213623	-330.773	-251.699	487.075	-52.971	-7.94058	-58.1552
-1.80328	-1.39771	0.66803	-0.65033	0.237427	-1.39923	0.00366211	-0.0378418	0.0646973	0.000610352	-0.000610352	-329.116	-254.625	483.111	-52.9002	-7.9682	-58.5114
-1.79871	-1.38855	0.674438	-0.647583	0.240479	-1.39038	0.00335693	0.154419	0.0894165	0.00244141	0.00305176	-328.451	-252.875	487.752	-52.7308	-7.66823	-58.179
-1.8045	-1.38489	0.674133	-0.64209	0.239868	-1.39191	0.00244141	0.0506592	0.0238037	0.000915527	-0.000305176	-329.765	-252.166	487.539	-52.1633	-7.83311	-58.3006
-1.80817	-1.39008	0.674744	-0.645447	0.238953	-1.3974	0.00305176	0.208435	0.0683594	0.00213623	0.00244141	-330.367	-253.133	487.977	-52.4664	-7.95493	-58.5168
-1.79779	-1.39221	0.671387	-0.642395	0.238647	-1.39282	0.00396729	0.112305	0.0210571	0.000305176	-0.000610352	-328.2	-253.577	485.557	-52.0784	-7.79723	-58.2601
-1.79962	-1.38824	0.667725	-0.643921	0.238342	-1.39252	0.00305176	0.213318	0.119629	0.00335693	0.00366211	-328.656	-252.85	482.898	-52.3164	-7.86107	-58.2775
-1.80664	-1.38855	0.674438	-0.644531	0.241699	-1.39099	0.00366211	0.149841	0.00762939	0	-0.000915527	-330.057	-252.846	487.756	-52.3842	-7.70773	-58.2354
-1.78772	-1.39313	0.66925	-0.644531	0.239258	-1.39435	0.00274658	0.184937	0.140686	0.00335693	0.00366211	-326.177	-253.799	484.012	-52.3051	-7.57452	-58.2927
-1.79474	-1.38733	0.676575	-0.644836	0.240784	-1.38672	0.00305176	0.124207	0.0628662	0.0012207	0.0012207	-327.69	-252.64	489.305	-52.4347	-7.58063	-58.0146
-1.80695	-1.39374	0.670471	-0.646667	0.238953	-1.39191	0.00335693	0.13092	0.0842285	0.00152588	0.0012207	-329.921	-253.843	484.88	-52.5448	-7.91639	-58.2247
-1.81274	-1.37543	0.679626	-0.644836	0.241089	-1.39008	0.00274658	0.10437	0.0720215	0.0012207	0.000610352	-331.676	-250.336	491.501	-52.6324	-7.89698	-58.3184
-1.80145	-1.39191	0.671082	-0.647888	0.239563	-1.38947	0.00305176	0.191345	0.14679	0.00305176	0.00244141	-328.859	-253.513	485.32	-52.7118	-7.77652	-58.1118
-1.80969	-1.38458	0.675964	-0.648804	0.238953	-1.38733	0.00366211	0.108337	0.071106	0.000610352	0.000610352	-330.702	-252.085	488.843	-52.937	-7.98322	-58.0962
-1.80298	-1.3858	0.671387	-0.646362	0.238037	-1.40167	0.00274658	0.00244141	0.0701904	0	-0.00183105	-329.499	-252.374	485.545	-52.6386	-7.95566	-58.7291
-1.8042	-1.39709	0.673828	-0.647888	0.240784	-1.39709	0.00274658	0.193176	0.133972	0.00213623	0.000915527	-329.349	-254.469	487.316	-52.6315	-7.71753	-58.435
-1.80176	-1.3858	0.673828	-0.648193	0.240784	-1.39679	0.00305176	0.0149536	0.0427246	0	-0.000915527	-329.211	-252.362	487.309	-52.847	-7.70809	-58.5054
-1.79993	-1.38672	0.672913	-0.647278	0.235901	-1.39496	0.00305176	0.113525	0.126038	0.00244141	0.00183105	-328.776	-252.541	486.645	-52.7265	-8.06642	-58.3982
-1.79993	-1.38092	0.679626	-0.647888	0.245056	-1.38397	0.00335693	0.0265503	0.0271606	0	-0.000915527	-328.896	-251.406	491.503	-52.888	-7.33727	-57.9612
-1.79962	-1.39435	0.670776	-0.648193	0.240173	-1.39099	0.00274658	0.0814819	0.0598145	0.00152588	0.00183105	-328.439	-253.981	485.102	-52.7073	-7.69066	-58.1583
-1.80542	-1.38702	0.674744	-0.646667	0.239868	-1.38153	0.00305176	-0.0354004	0.0418091	-0.000305176	-0.0012207	-329.727	-252.554	487.966	-52.6506	-7.82748	-57.8003
-1.79474	-1.39771	0.667419	-0.644531	0.242004	-1.39526	0.00274658	0.0918579	0.11261	0.00152588	0.000915527	-327.441	-254.645	482.688	-52.2334	-7.45917	-58.3215
-1.79962	-1.38824	0.674133	-0.648193	0.240479	-1.38885	0.00274658	-0.115051	-0.0106812	-0.00183105	-0.00274658	-328.618	-252.816	487.528	-52.8054	-7.6823	-58.1123
-1.80969	-1.38855	0.671387	-0.643616	0.240479	-1.38824	0.00335693	0.0518799	0.112	0.00152588	0.0012207	-330.616	-252.848	485.545	-52.2792	-7.85505	-58.1127
-1.80206	-1.38153	0.675049	-0.645447	0.236816	-1.38855	0.00274658	0.101318	0.0558472	0.000915527	0.0012207	-329.31	-251.54	488.19	-52.5999	-8.04016	-58.1556
-1.80878	-1.38458	0.673828	-0.646973	0.243835	-1.38336	0.00366211	0.137329	0.038147	0.000915527	0.0012207	-330.504	-252.094	487.302	-52.7259	-7.57311	-57.9213
-1.80084	-1.39618	0.675354	-0.646057	0.241699	-1.39282	0.00305176	-0.227966	0.050354	-0.000610352	-0.00213623	-328.686	-254.293	488.425	-52.4351	-7.58847	-58.2413
-1.80481	-1.38733	0.674744	-0.646667	0.238037	-1.39771	0.00335693	-0.131531	0.102539	0.0012207	0	-329.778	-252.631	487.974	-52.6493	-7.97877	-58.5405
-1.80359	-1.39771	0.669556	-0.648804	0.239258	-1.39282	0.00213623	-0.238037	0.0302124	-0.000610352	-0.00213623	-329.127	-254.606	484.217	-52.7245	-7.82219	-58.2229
-1.80847	-1.37665	0.675964	-0.646362	0.24353	-1.39313	0.00366211	-0.199585	0.103455	0.000610352	0	-330.817	-250.606	488.851	-52.7861	-7.62557	-58.4384
-1.79962	-1.38092	0.66864	-0.646973	0.239258	-1.39771	0.00396729	-0.115967	0.0909424	0.000305176	-0.000305176	-328.931	-251.482	483.552	-52.7845	-7.80993	-58.5756
-1.81061	-1.38184	0.681152	-0.649719	0.243835	-1.38519	0.00335693	-0.0939941	0.0637817	0	0.000610352	-330.982	-251.537	492.598	-53.0864	-7.61193	-58.0355
-1.80389	-1.38611	0.672607	-0.649414	0.240173	-1.3916	0.00274658	-0.114136	0.0845337	0	-0.000915527	-329.546	-252.415	486.418	-52.9809	-7.78569	-58.2648
-1.80298	-1.38184	0.675049	-0.644836	0.240479	-1.39252	0.00274658	-0.270081	0.0933838	0.000610352	0	-329.552	-251.598	488.195	-52.5264	-7.76467	-58.3479
-1.80939	-1.38977	0.676575	-0.640869	0.241089	-1.39496	0.00305176	-0.0439453	0.00762939	-0.000610352	-0.00152588	-330.64	-253.053	489.313	-51.9478	-7.80799	-58.4216
-1.80084	-1.3913	0.671692	-0.647888	0.241089	-1.39404	0.00305176	-0.214233	0.0543213	-0.000305176	-0.00183105	-328.822	-253.403	485.765	-52.7226	-7.64973	-58.3307
-1.80481	-1.37787	0.673218	-0.643921	0.24231	-1.38763	0.00274658	0.0366211	0.132751	0.00152588	0	-329.99	-250.852	486.867	-52.4844	-7.65566	-58.1628
-1.80054	-1.39374	0.672913	-0.647583	0.240479	-1.3916	0.00366211	-0.155334	-0.00823975	-0.00152588	-0.00274658	-328.66	-253.851	486.65	-52.6481	-7.68502	-58.1972
-1.80725	-1.38458	0.67627	-0.643005	0.241699	-1.3855	0.00274658	-0.0012207	0.134277	0.00152588	-0.000305176	-330.254	-252.082	489.08	-52.2726	-7.72635	-58.0185
-1.80573	-1.38794	0.674744	-0.647583	0.239868	-1.38489	0.00274658	-0.1297	0.0344849	-0.000610352	-0.0012207	-329.792	-252.73	487.966	-52.7415	-7.83209	-57.9478
-1.8042	-1.3858	0.675049	-0.645447	0.238953	-1.38855	0.00335693	-0.0802612	0.0930786	0.00152588	0.000915527	-329.611	-252.334	488.193	-52.5319	-7.89212	-58.1314
-1.79901	-1.40869	0.666809	-0.648193	0.242615	-1.40381	0.00305176	0.0247192	0.0350952	-0.000305176	-0.00152588	-328.021	-256.707	482.247	-52.479	-7.45422	-58.6355
-1.79352	-1.38489	0.674438	-0.649719	0.239563	-1.39099	0.00335693	0.0534058	0.132751	0.00152588	0.0012207	-327.525	-252.209	487.747	-53.0326	-7.6631	-58.218
-1.80389	-1.38519	0.671997	-0.649719	0.242615	-1.38916	0.00305176	0.105591	0.0784302	0.0012207	0.0012207	-329.554	-252.244	485.975	-53.0299	-7.58921	-58.1637
-1.80389	-1.38214	0.672607	-0.646667	0.241089	-1.37848	0.00305176	0.10437	0.117188	0.000915527	0	-329.539	-251.653	486.416	-52.7275	-7.71427	-57.6954
-1.79626	-1.3797	0.675354	-0.647888	0.241394	-1.3913	0.00244141	0.19928	0.144043	0.00152588	0.0012207	-328.26	-251.221	488.411	-52.9075	-7.57954	-58.2887
-1.80176	-1.39679	0.674438	-0.645752	0.240479	-1.39191	0.00274658	0.0949097	0.0897217	0.000305176	-0.000305176	-328.83	-254.408	487.761	-52.3903	-7.69958	-58.1935
-1.80176	-1.38245	0.677185	-0.644531	0.237732	-1.38458	0.00335693	0.101929	0.105286	0.000610352	0.000305176	-329.194	-251.695	489.738	-52.4799	-7.95659	-57.9687
-1.79596	-1.40228	0.670471	-0.646057	0.238342	-1.39954	0.00335693	0.124817	0.107727	0.0012207	0.0012207	-327.573	-255.488	484.896	-52.3364	-7.76401	-58.478
-1.80237	-1.39282	0.674133	-0.644836	0.239868	-1.38947	0.00244141	0.0671387	0.0967407	0.00213623	0.00213623	-329.047	-253.661	487.538	-52.3489	-7.76898	-58.114
-1.80695	-1.39313	0.672302	-0.646973	0.239258	-1.39984	0.00335693	0.0897217	0.0527954	0.000610352	-0.000610352	-330.041	-253.727	486.209	-52.5917	-7.9011	-58.5984
-1.80389	-1.38	0.680542	-0.644836	0.243225	-1.38763	0.00366211	0.131531	0.150146	0.00213623	0.00305176	-329.769	-251.216	492.171	-52.5559	-7.56108	-58.1496
-1.79657	-1.38855	0.671082	-0.643921	0.242004	-1.3974	0.00244141	0.177002	0.0253296	0	-0.000610352	-328.132	-252.904	485.336	-52.3123	-7.51969	-58.5032
-1.79779	-1.38611	0.672913	-0.648499	0.240784	-1.38672	0.00305176	0.0579834	0.109863	0.00244141	0.00274658	-328.292	-252.426	486.642	-52.8734	-7.63043	-58.0251
-1.80603	-1.39313	0.671997	-0.646973	0.240479	-1.3916	0.00274658	0.178528	0.0991821	0.00183105	0.0012207	-329.767	-253.723	485.985	-52.5895	-7.77972	-58.2171
-1.80054	-1.39069	0.672302	-0.645142	0.246277	-1.39221	0.00274658	0.160828	0.0637817	0.00152588	0.00213623	-328.808	-253.281	486.216	-52.4178	-7.23078	-58.2653
-1.81213	-1.38824	0.672607	-0.646973	0.237427	-1.38702	0.00305176	0.0656128	0.0228882	0.000305176	-0.000610352	-331.059	-252.779	486.416	-52.6688	-8.13763	-58.0554
-1.80359	-1.38153	0.670471	-0.648499	0.238647	-1.39771	0.00305176	0.0860596	0.108032	0.00183105	0.0012207	-329.691	-251.575	484.873	-52.9507	-7.92267	-58.5796
-1.80511	-1.38153	0.675049	-0.644531	0.242615	-1.38824	0.00366211	0.0622559	0.0582886	0.000915527	0	-329.948	-251.529	488.194	-52.496	-7.62606	-58.1635
-1.80817	-1.39709	0.671387	-0.647583	0.237427	-1.39435	0.00335693	0.118103	0.0326538	-0.000305176	-0.000305176	-330.076	-254.466	485.543	-52.5967	-8.05146	-58.31
-1.80511	-1.38031	0.671082	-0.644226	0.238953	-1.38489	0.00335693	0.0546265	0.0921631	0.00152588	0.00152588	-329.913	-251.318	485.316	-52.4792	-7.92034	-58.0074
-1.79413	-1.40045	0.667419	-0.646362	0.236816	-1.39679	0.00274658	0.138855	0.0271606	0	-0.000305176	-327.213	-255.165	482.683	-52.399	-7.85752	-58.3547
-1.79932	-1.38947	0.672607	-0.646667	0.240479	-1.38519	0.00335693	0.110779	0.0335693	0.000915527	0.0012207	-328.481	-253.048	486.426	-52.6101	-7.67167	-57.9329
-1.80054	-1.38702	0.674133	-0.645752	0.240173	-1.39313	0.00305176	-0.0125122	0.067749	0	-0.0012207	-328.903	-252.585	487.535	-52.547	-7.73259	-58.3248
-1.80511	-1.38519	0.674744	-0.647888	0.243225	-1.39343	0.00274658	0.119019	0.0372314	0.00152588	0.00183105	-329.873	-252.227	487.971	-52.8222	-7.56742	-58.3705
-1.80328	-1.38641	0.672302	-0.647583	0.242615	-1.39709	0.00274658	0.0537109	-0.0238037	-0.00152588	-0.00183105	-329.506	-252.479	486.207	-52.7676	-7.58545	-58.5222
-1.80084	-1.39191	0.674438	-0.649414	0.237732	-1.39038	0.00305176	0.0494385	0.11261	0.00152588	0.00183105	-328.742	-253.499	487.747	-52.887	-7.91331	-58.1493
-1.80054	-1.38641	0.67688	-0.649414	0.241394	-1.38977	0.00274658	-0.000610352	-0.00915527	-0.000610352	-0.00152588	-328.874	-252.457	489.514	-52.9754	-7.62938	-58.1746
-1.79749	-1.39801	0.668945	-0.646973	0.239868	-1.39862	0.00274658	0.0650024	0.0924683	0.00244141	0.00183105	-327.992	-254.691	483.786	-52.5097	-7.67695	-58.4753
-1.80817	-1.38397	0.673218	-0.645752	0.245972	-1.38733	0.00274658	-0.0537109	0.0604248	0	-0.000610352	-330.467	-251.988	486.867	-52.5967	-7.39782	-58.1138
-1.80054	-1.39679	0.672607	-0.646362	0.241394	-1.3974	0.00305176	0.0488281	0.0628662	0.00213623	0.00183105	-328.646	-254.43	486.438	-52.4607	-7.60948	-58.444
-1.80664	-1.3736	0.679321	-0.646667	0.240479	-1.38824	0.00274658	0.0213623	-0.0158691	-0.000915527	-0.000610352	-330.486	-250.016	491.276	-52.869	-7.84467	-58.2279
-1.79901	-1.38794	0.673218	-0.648804	0.239563	-1.39069	0.00305176	0.0247192	0.0949097	0.000915527	0.000610352	-328.516	-252.768	486.864	-52.8802	-7.74733	-58.1943
-1.80206	-1.3855	0.669861	-0.645447	0.237732	-1.38977	0.00305176	0.0491333	-0.0183105	-0.000305176	-0.000305176	-329.186	-252.314	484.436	-52.5355	-7.95521	-58.1778
-1.80176	-1.38702	0.673828	-0.647888	0.239868	-1.38794	0.00244141	-0.012207	0.0527954	0.000305176	-0.000305176	-329.066	-252.58	487.305	-52.7905	-7.77025	-58.0845
-1.79504	-1.39526	0.671692	-0.646973	0.240784	-1.39893	0.00274658	0.0942993	0.0769043	0.000305176	-0.000305176	-327.614	-254.169	485.776	-52.5536	-7.57099	-58.5092
-1.80084	-1.38489	0.67627	-0.646057	0.238953	-1.38702	0.00366211	-0.0906372	0.0500488	0.000305176	0	-328.958	-252.166	489.076	-52.6153	-7.83637	-58.0593
-1.80054	-1.39038	0.669861	-0.649414	0.236816	-1.3858	0.00274658	0.101013	0.0521851	0.0012207	0.00152588	-328.652	-253.235	484.428	-52.9096	-7.98085	-57.9434
-1.80542	-1.37817	0.674744	-0.648193	0.24353	-1.37848	0.00274658	-0.00732422	0.0674438	0.000305176	-0.000610352	-329.975	-250.895	487.957	-52.9665	-7.55368	-57.7367
-1.80573	-1.38397	0.671997	-0.647888	0.243225	-1.39374	0.00305176	0.0656128	0.0466919	0.0012207	0.0012207	-330.025	-252.012	485.981	-52.8416	-7.58087	-58.394
-1.79962	-1.38275	0.67627	-0.648193	0.241394	-1.39038	0.00244141	-0.191956	-0.0408936	-0.00183105	-0.00213623	-328.82	-251.776	489.073	-52.8944	-7.6263	-58.2311
-1.7984	-1.39496	0.665588	-0.646973	0.240479	-1.40503	0.00305176	0.0765991	0.13092	0.000915527	0.000610352	-328.334	-254.142	481.356	-52.5598	-7.6573	-58.7976
-1.79901	-1.39191	0.671997	-0.647278	0.238647	-1.39069	0.00274658	-0.145569	-0.0341797	-0.00152588	-0.00152588	-328.394	-253.517	485.986	-52.6418	-7.81111	-58.1612
-1.80145	-1.39221	0.675354	-0.646362	0.237122	-1.39435	0.00244141	0.132446	0.13031	0.00244141	0.00274658	-328.922	-253.55	488.419	-52.5343	-7.97926	-58.3354
-1.79993	-1.3855	0.674133	-0.646973	0.237427	-1.38824	0.00305176	-0.0759888	0.00854492	-0.000915527	-0.00152588	-328.749	-252.297	487.527	-52.7099	-7.94153	-58.1022
-1.80603	-1.38672	0.674133	-0.648804	0.240479	-1.39435	0.00183105	0.160522	0.0958252	0.00244141	0.00213623	-329.994	-252.515	487.525	-52.9029	-7.79898	-58.3954
-1.80084	-1.39221	0.674133	-0.647583	0.238953	-1.39343	0.00274658	-0.182495	-0.0527954	-0.0012207	-0.00244141	-328.787	-253.559	487.533	-52.6733	-7.81921	-58.2928
-1.80115	-1.38	0.673218	-0.645142	0.240479	-1.38336	0.00335693	-0.00274658	0.0979614	0.00152588	0.000915527	-329.13	-251.262	486.863	-52.5877	-7.72972	-57.9323
-1.7926	-1.39679	0.670471	-0.643311	0.24231	-1.39526	0.00305176	-0.143433	-0.0204468	0	-0.000305176	-327.069	-254.461	484.901	-52.1084	-7.40338	-58.3278
-1.79596	-1.38367	0.674744	-0.650024	0.238953	-1.38977	0.00274658	0.0473022	0.0759888	0.00213623	0.00183105	-328.028	-251.97	487.964	-53.0876	-7.75533	-58.1766
-1.79901	-1.39191	0.667419	-0.6427	0.245056	-1.39404	0.00244141	-0.243225	0.0909424	0.000610352	-0.0012207	-328.482	-253.54	482.688	-52.1181	-7.30324	-58.3326
-1.80725	-1.38184	0.67688	-0.647583	0.240784	-1.38458	0.00305176	0.144958	0.0701904	0.00213623	0.00183105	-330.293	-251.569	489.509	-52.8402	-7.80179	-57.991
-1.80176	-1.39008	0.671692	-0.644226	0.234375	-1.38519	0.00213623	-0.270081	0.0265503	-0.000610352	-0.0012207	-328.927	-253.156	485.763	-52.3216	-8.20443	-57.924
-1.80176	-1.3858	0.674133	-0.647278	0.237427	-1.39374	0.00274658	0.0576782	0.0408936	0.000610352	-0.000305176	-329.165	-252.355	487.528	-52.7417	-7.97628	-58.3584
-1.80786	-1.38916	0.672607	-0.643921	0.236511	-1.39496	0.00305176	-0.163879	0.0390625	0.000610352	-0.000305176	-330.296	-252.969	486.43	-52.3056	-8.14773	-58.4055
-1.80908	-1.39038	0.670776	-0.650024	0.235901	-1.39404	0.00244141	-0.0289917	-0.00701904	-0.000610352	-0.0012207	-330.435	-253.211	485.089	-52.9839	-8.20551	-58.3458
-1.80176	-1.38916	0.673828	-0.644836	0.238342	-1.38214	0.00274658	-0.268555	0.098877	0.000610352	-0.000610352	-328.945	-252.97	487.31	-52.4058	-7.88493	-57.7996
-1.80634	-1.39496	0.670471	-0.646362	0.243835	-1.38855	0.00335693	-0.038147	0.0283813	-0.000305176	-0.000915527	-329.751	-254.07	484.883	-52.4893	-7.5072	-58.0687
-1.80817	-1.38458	0.679016	-0.642395	0.239868	-1.38519	0.00305176	0.126953	0.0210571	-0.000305176	-0.000305176	-330.437	-252.062	491.069	-52.2035	-7.89002	-58.0059
-1.80176	-1.38336	0.671082	-0.643921	0.240784	-1.39099	0.00305176	0.00305176	0.000915527	-0.00152588	-0.00213623	-329.238	-251.907	485.325	-52.3957	-7.71397	-58.2603
-1.80115	-1.38458	0.673218	-0.646362	0.241089	-1.38885	0.00274658	-0.142822	0.0915527	0.000915527	0.000610352	-329.047	-252.127	486.867	-52.6551	-7.6713	-58.1491
-1.79382	-1.40228	0.667114	-0.648804	0.238647	-1.40076	0.00335693	0.0741577	-0.0299072	-0.000610352	-0.000305176	-327.133	-255.519	482.461	-52.6496	-7.70074	-58.5231
-1.79871	-1.38367	0.673523	-0.649719	0.242615	-1.39252	0.00335693	-0.0646973	0.105896	0.000305176	0	-328.621	-251.971	487.084	-53.0539	-7.50975	-58.3184
-1.79474	-1.39191	0.671692	-0.646973	0.239563	-1.38763	0.00305176	-0.0454712	-0.00183105	-0.000610352	-0.0012207	-327.518	-253.529	485.767	-52.6048	-7.663	-58.0106
-1.79962	-1.38489	0.670776	-0.645752	0.240784	-1.38885	0.00274658	0.108337	0.0796509	0.0012207	0.000915527	-328.728	-252.202	485.101	-52.5795	-7.66946	-58.1406
-1.80573	-1.38428	0.675964	-0.6427	0.238342	-1.3916	0.00305176	0.0494385	0.0305176	-0.000305176	-0.000610352	-330.017	-252.037	488.862	-52.2436	-7.9775	-58.2921
-1.79901	-1.38733	0.672913	-0.646973	0.237732	-1.39496	0.00335693	-0.0158691	0.0961304	0.0012207	0.00152588	-328.587	-252.658	486.648	-52.6815	-7.90239	-58.3951
-1.80511	-1.38733	0.675964	-0.646667	0.240173	-1.38489	0.00244141	-0.0357056	0.00366211	0.000305176	0.000610352	-329.703	-252.609	488.852	-52.6466	-7.80035	-57.9539
-1.79504	-1.39099	0.667419	-0.651855	0.238342	-1.40167	0.00305176	0.022583	0.0708008	0.000915527	0.0012207	-327.715	-253.402	482.667	-53.1806	-7.7755	-58.6558
-1.8045	-1.38458	0.675659	-0.648804	0.242004	-1.37939	0.00274658	0.00732422	0.0439453	0.00183105	0.00213623	-329.596	-252.095	488.623	-52.9335	-7.64299	-57.7213
-1.79993	-1.39343	0.672913	-0.644226	0.241089	-1.3913	0.00305176	0.0634766	0.0112915	0.000305176	0.000610352	-328.573	-253.791	486.658	-52.2687	-7.63015	-58.1895
-1.8045	-1.37665	0.681458	-0.644836	0.243835	-1.38031	0.00335693	0.130615	0.122681	0.00274658	0.00305176	-329.914	-250.572	492.828	-52.6084	-7.52519	-57.8417
-1.79352	-1.38611	0.673828	-0.647583	0.238647	-1.39465	0.00305176	0.0961304	0.0552368	0.000915527	0	-327.539	-252.443	487.312	-52.7694	-7.73902	-58.3779
-1.80389	-1.3855	0.674744	-0.645752	0.244141	-1.39221	0.00244141	0.050354	0.0869751	0.00213623	0.00274658	-329.628	-252.284	487.976	-52.5724	-7.47372	-58.313
-1.80206	-1.39099	0.673523	-0.652161	0.236206	-1.39313	0.00274658	0.103455	0.0613403	0.000610352	0.000305176	-329.013	-253.335	487.077	-53.2167	-8.05836	-58.2795
-1.80664	-1.39343	0.674438	-0.645142	0.244751	-1.39282	0.00335693	0.117798	0.130615	0.00244141	0.00274658	-329.938	-253.764	487.761	-52.376	-7.44938	-58.2863
-1.80634	-1.38367	0.673523	-0.644226	0.245056	-1.39069	0.00274658	0.0292969	0.0164795	0	0	-330.161	-251.936	487.093	-52.4274	-7.44649	-58.2669
-1.79749	-1.3855	0.672607	-0.646973	0.240479	-1.39252	0.00305176	0.0689697	0.143738	0.00244141	0.00244141	-328.327	-252.319	486.427	-52.7098	-7.65873	-58.2985
-1.80267	-1.38092	0.67749	-0.649109	0.24231	-1.38214	0.00244141	0.137329	0.0445557	0.000305176	0.000305176	-329.387	-251.408	489.949	-53.0277	-7.60074	-57.8748
-1.80542	-1.38672	0.671387	-0.647583	0.239258	-1.39404	0.00305176	0.0619507	0.124512	0.00244141	0.00305176	-329.862	-252.531	485.539	-52.7625	-7.88739	-58.3764
-1.80756	-1.38275	0.673523	-0.648193	0.243225	-1.38885	0.00366211	0.112915	0.0689697	0.000915527	0.000915527	-330.371	-251.764	487.081	-52.8958	-7.61057	-58.1838
-1.79962	-1.39496	0.671387	-0.647583	0.235901	-1.40045	0.00213623	0.078125	0.128479	0.00213623	0.00244141	-328.516	-254.101	485.548	-52.63	-8.04219	-58.5831
-1.80328	-1.38092	0.672607	-0.648499	0.241699	-1.38763	0.00305176	0.140686	0.0256348	0.000610352	0.0012207	-329.554	-251.439	486.416	-52.9584	-7.66489	-58.1261
-1.80328	-1.38275	0.671692	-0.640259	0.237732	-1.39404	0.00305176	0.0411987	0.0576782	0.000610352	0.000305176	-329.608	-251.783	485.774	-51.9879	-7.99404	-58.4092
-1.80023	-1.38733	0.673218	-0.648804	0.238037	-1.38977	0.00274658	0.00549316	0.0994873	0.00244141	0.00152588	-328.757	-252.649	486.862	-52.8902	-7.89146	-58.157
-1.80511	-1.39099	0.67627	-0.650024	0.241394	-1.3855	0.00244141	0.085144	-0.0119019	0.000305176	0	-329.58	-253.299	489.069	-52.9719	-7.68847	-57.951
-1.80237	-1.39069	0.673218	-0.642395	0.236816	-1.39374	0.00305176	-0.0283813	0.09552	0.00213623	0.0012207	-329.162	-253.267	486.879	-52.1048	-8.02713	-58.3248
-1.80298	-1.3855	0.678406	-0.65033	0.239868	-1.38428	0.00274658	0.0216675	-0.00213623	-0.000305176	-0.000915527	-329.312	-252.264	490.611	-53.0946	-7.78989	-57.9313
-1.7926	-1.40594	0.665588	-0.646973	0.236206	-1.39282	0.00244141	0.0231934	0.0985718	0.00244141	0.00213623	-326.679	-256.206	481.357	-52.3789	-7.86036	-58.1189
-1.80084	-1.38062	0.671997	-0.648193	0.241089	-1.38458	0.00305176	-0.0164795	0.00762939	-0.000610352	-0.00152588	-329.041	-251.389	485.974	-52.9269	-7.6711	-57.9794
-1.79779	-1.38977	0.669556	-0.649414	0.237732	-1.39221	0.00305176	0.0265503	0.115356	0.00305176	0.00213623	-328.207	-253.139	484.212	-52.92	-7.86871	-58.2391
-1.81	-1.37787	0.677795	-0.643921	0.244446	-1.37726	0.00244141	0.0631714	0.00610352	0.000305176	-0.000915527	-330.923	-250.798	490.175	-52.4843	-7.56246	-57.7051
-1.80511	-1.38977	0.674133	-0.646667	0.238647	-1.38855	0.00305176	0.00427246	0.125122	0.00183105	0.000610352	-329.655	-253.081	487.529	-52.6079	-7.91911	-58.0988
-1.80145	-1.39008	0.671387	-0.649414	0.242004	-1.39069	0.00274658	-0.0262451	0.0515747	0	-0.00152588	-328.934	-253.172	485.539	-52.9161	-7.58489	-58.1867
-1.79749	-1.3855	0.671082	-0.647583	0.241089	-1.38916	0.00305176	-0.0396729	0.115051	0.00152588	0	-328.28	-252.325	485.32	-52.7786	-7.60545	-58.1425
-1.80298	-1.39313	0.673828	-0.650024	0.240784	-1.39496	0.00274658	0.0656128	0.106506	0.000305176	-0.000915527	-329.19	-253.731	487.308	-52.9388	-7.70384	-58.3623
-1.80298	-1.39099	0.671082	-0.6427	0.241394	-1.38763	0.00244141	-0.0561523	0.103455	0.000610352	-0.000610352	-329.215	-253.328	485.331	-52.1331	-7.66188	-58.0494
-1.79596	-1.38763	0.66803	-0.648193	0.238647	-1.39435	0.00274658	0.116882	0.0976563	0.0012207	0.000610352	-327.944	-252.754	483.111	-52.8143	-7.77347	-58.3526
-1.80939	-1.37451	0.679321	-0.647278	0.242004	-1.3855	0.00274658	-0.098877	0.0909424	-0.000305176	-0.0012207	-330.973	-250.176	491.273	-52.9242	-7.76229	-58.1034
-1.79688	-1.39465	0.670776	-0.646667	0.240173	-1.39679	0.00335693	0.0973511	0.0778198	0.00152588	0.0012207	-327.965	-254.051	485.11	-52.5284	-7.65078	-58.4186
-1.81061	-1.39191	0.674438	-0.646057	0.239868	-1.38519	0.00305176	-0.152283	0.0354004	-0.000305176	-0.000915527	-330.648	-253.457	487.748	-52.5047	-7.90491	-57.9448
-1.79169	-1.40411	0.666199	-0.647278	0.241089	-1.40045	0.00244141	0.213013	0.12085	0.00244141	0.00244141	-326.67	-255.872	481.805	-52.4448	-7.46452	-58.4948
-1.80695	-1.38824	0.674744	-0.644226	0.239868	-1.39252	0.00274658	-0.131226	0.00671387	-0.0012207	-0.00274658	-330.138	-252.787	487.977	-52.3547	-7.86283	-58.306
-1.80573	-1.39374	0.673523	-0.646057	0.241699	-1.39648	0.00335693	0.195313	0.126343	0.00335693	0.00305176	-329.764	-253.834	487.097	-52.4763	-7.68067	-58.4423
-1.80359	-1.38214	0.675964	-0.647888	0.24353	-1.3855	0.00213623	-0.0949097	-0.000915527	-0.000305176	-0.000610352	-329.579	-251.645	488.849	-52.8692	-7.51874	-58.0257
-1.80115	-1.38794	0.677795	-0.648499	0.236816	-1.38977	0.00274658	0.205078	0.158081	0.00396729	0.00396729	-328.933	-252.734	490.177	-52.8466	-8.00464	-58.1559
-1.7984	-1.3913	0.668945	-0.647888	0.243835	-1.38489	0.00244141	-0.108337	-0.010376	-0.000305176	-0.000610352	-328.234	-253.416	483.775	-52.7193	-7.37858	-57.9042
-1.8045	-1.3858	0.675049	-0.644226	0.240479	-1.38855	0.00183105	0.0421143	0.133362	0.00244141	0.00183105	-329.688	-252.331	488.196	-52.3924	-7.77598	-58.1371
-1.7981	-1.4035	0.668945	-0.653687	0.238342	-1.39374	0.00274658	-0.133667	-0.00152588	-0.000305176	-0.0012207	-327.829	-255.722	483.77	-53.1884	-7.78183	-58.1946
-1.80115	-1.38214	0.673218	-0.644226	0.24231	-1.39252	0.00274658	0.0296021	0.136414	0.00274658	0.00183105	-329.187	-251.671	486.873	-52.4508	-7.58605	-58.3437
-1.79321	-1.38947	0.671997	-0.643005	0.236206	-1.39435	0.00213623	-0.142822	0.0265503	0	0	-327.383	-253.076	485.998	-52.1915	-7.92521	-58.3349
-1.80176	-1.38123	0.677185	-0.644226	0.238342	-1.38458	0.00274658	0.216675	0.136719	0.00244141	0.00244141	-329.238	-251.466	489.738	-52.4646	-7.91136	-57.9803
-1.80054	-1.39313	0.675354	-0.646973	0.236206	-1.38672	0.00274658	0.0106812	0.0402832	0.000610352	0.000610352	-328.613	-253.716	488.414	-52.5874	-8.02697	-57.9698
-1.79993	-1.38916	0.671082	-0.647278	0.238953	-1.38885	0.00305176	-0.0119019	0.110168	0.00152588	0.000610352	-328.637	-253.002	485.32	-52.6855	-7.80791	-58.1012
-1.80237	-1.3916	0.671082	-0.647888	0.24231	-1.39221	0.00244141	-0.0997925	0.0552368	0.0012207	0.00152588	-329.097	-253.456	485.323	-52.7176	-7.57453	-58.2498
-1.79749	-1.39832	0.673218	-0.644836	0.240479	-1.38977	0.00335693	0.00579834	0.0415039	0.000610352	0.000610352	-327.913	-254.712	486.881	-52.2591	-7.6221	-58.0709
-1.79932	-1.38641	0.674438	-0.643921	0.242615	-1.39069	0.00213623	-0.166626	0.0579834	0.000915527	0.000305176	-328.679	-252.468	487.761	-52.3465	-7.51737	-58.2214
-1.79749	-1.3916	0.673218	-0.652161	0.238953	-1.39587	0.00274658	0.214539	0.0466919	0.0012207	0.0012207	-328.134	-253.47	486.862	-53.2061	-7.76124	-58.3948
-1.81122	-1.37543	0.678406	-0.645142	0.240479	-1.37177	0.00274658	-0.100403	0.0872803	0.0012207	0.0012207	-331.148	-250.329	490.606	-52.6624	-7.90255	-57.4645
-1.79993	-1.39252	0.670776	-0.647278	0.241394	-1.3913	0.00274658	0.113831	0.0344849	0	0.0012207	-328.573	-253.636	485.104	-52.6321	-7.60422	-58.1919
-1.79382	-1.38214	0.679321	-0.647278	0.239258	-1.39221	0.00305176	-0.194702	0.124207	0.00183105	0.0012207	-327.72	-251.664	491.288	-52.7988	-7.70569	-58.304
-1.7984	-1.39313	0.669861	-0.646667	0.237427	-1.39801	0.00213623	0.115356	0.00335693	0.000305176	0.000305176	-328.311	-253.767	484.444	-52.5535	-7.90262	-58.485
-1.80542	-1.39069	0.673828	-0.644531	0.240479	-1.39832	0.00244141	-0.0759888	0.0869751	0.000610352	0	-329.826	-253.261	487.32	-52.3511	-7.78598	-58.5505
-1.79169	-1.38977	0.675659	-0.645752	0.241699	-1.39404	0.00274658	0.0881958	0.00762939	-0.000305176	-0.000610352	-327.091	-253.122	488.648	-52.5008	-7.45429	-58.3254
-1.79993	-1.39526	0.671082	-0.648499	0.242004	-1.39252	0.00305176	-0.0872803	0.0976563	0.0012207	0.0012207	-328.497	-254.152	485.325	-52.728	-7.54709	-58.2261
-1.80145	-1.39526	0.674744	-0.648193	0.240173	-1.38489	0.00244141	0.015564	0.0466919	0	-0.000915527	-328.716	-254.117	487.971	-52.6924	-7.71399	-57.8767
-1.7923	-1.39557	0.674438	-0.646057	0.24231	-1.38977	0.00305176	-0.1297	0.149231	0.00152588	0.000915527	-326.978	-254.209	487.764	-52.4416	-7.39426	-58.0824
-1.79901	-1.38763	0.673218	-0.650635	0.238953	-1.3858	0.00274658	-0.0323486	0.0363159	0	0	-328.451	-252.708	486.857	-53.0934	-7.79057	-57.9672
-1.79108	-1.39832	0.671692	-0.646667	0.240784	-1.39435	0.00305176	0.00244141	0.124817	0.000915527	0	-326.682	-254.749	485.778	-52.4675	-7.49155	-58.2623
-1.79871	-1.38763	0.66864	-0.6427	0.236511	-1.38397	0.00274658	-0.0561523	0.0509644	0.000610352	0.000915527	-328.395	-252.722	483.558	-52.1846	-7.98822	-57.8831
-1.80206	-1.39648	0.66925	-0.646667	0.240479	-1.39709	0.00274658	-0.0167847	0.0665283	0.000610352	-0.000305176	-328.934	-254.386	484.004	-52.5003	-7.70827	-58.4315
-1.82037	-1.37939	0.680237	-0.645142	0.241089	-1.37299	0.00274658	0.0640869	0.083313	0.000915527	0.000915527	-332.861	-251.033	491.931	-52.6019	-7.99776	-57.5165
-1.80603	-1.38977	0.675049	-0.647278	0.240173	-1.38885	0.00244141	-0.0228882	0.114441	0.000610352	-0.000305176	-329.847	-253.074	488.191	-52.6782	-7.8116	-58.1186
-1.80023	-1.38977	0.67627	-0.646973	0.244751	-1.39252	0.00274658	0.0949097	0.0921631	0.00213623	0.00183105	-328.774	-253.09	489.084	-52.6426	-7.34999	-58.2835
-1.80267	-1.39099	0.670166	-0.646057	0.239563	-1.39465	0.00244141	0.0128174	0.113831	0.000915527	-0.000305176	-329.2	-253.346	484.663	-52.5185	-7.80648	-58.3642
-1.79749	-1.39679	0.671692	-0.645752	0.237427	-1.3913	0.00305176	0.124207	0.13916	0.00274658	0.00274658	-327.95	-254.437	485.772	-52.3885	-7.87189	-58.1449
-1.80695	-1.38855	0.674438	-0.649109	0.245972	-1.3913	0.00244141	-0.0198364	0.0424194	0.000305176	0	-330.11	-252.851	487.749	-52.9079	-7.36429	-58.2536
-1.7981	-1.39008	0.674133	-0.649719	0.243225	-1.38855	0.00335693	0.0860596	0.111084	0.00183105	0.0012207	-328.259	-253.166	487.528	-52.95	-7.42848	-58.0831
-1.80206	-1.37817	0.676575	-0.648804	0.24292	-1.38336	0.00305176	0.0830078	0.0570679	-0.000305176	-0.0012207	-329.367	-250.902	489.286	-53.0368	-7.55055	-57.9528
-1.80176	-1.39618	0.670471	-0.649414	0.242615	-1.39221	0.00305176	0.0689697	0.0918579	0.00183105	0.00183105	-328.822	-254.322	484.88	-52.8183	-7.52472	-58.2092
-1.80237	-1.39191	0.676575	-0.65033	0.239258	-1.38367	0.00274658	0.14801	0.103455	0.000610352	0.000915527	-328.974	-253.476	489.288	-52.991	-7.80939	-57.8467
-1.79535	-1.39526	0.666809	-0.646057	0.242615	-1.40015	0.00244141	0.164185	0.14801	0.00244141	0.00213623	-327.686	-254.196	482.243	-52.4484	-7.43003	-58.5677
-1.79901	-1.38763	0.67688	-0.647278	0.240173	-1.38947	0.00305176	0.15625	0.103149	0.00183105	0.0012207	-328.539	-252.687	489.52	-52.711	-7.70056	-58.1466
-1.79962	-1.38336	0.674133	-0.649719	0.241394	-1.3858	0.00335693	-0.0143433	0.032959	-0.000915527	-0.00183105	-328.728	-251.9	487.521	-53.0577	-7.61801	-58.0107
-1.80298	-1.38947	0.674133	-0.645447	0.243835	-1.38672	0.00244141	0.144653	0.0854492	0.000915527	0.000305176	-329.256	-253.028	487.535	-52.4721	-7.46656	-58.0235
-1.80145	-1.38123	0.673828	-0.644836	0.239258	-1.39465	0.00274658	0.0671387	0.0189209	0.000305176	0.000305176	-329.284	-251.498	487.312	-52.536	-7.84063	-58.4439
-1.80023	-1.39984	0.66925	-0.646667	0.240479	-1.39008	0.00305176	-0.148926	0.10376	0.000610352	-0.000305176	-328.385	-255.014	484.003	-52.4442	-7.66125	-58.0746
-1.80145	-1.39008	0.674744	-0.649109	0.239563	-1.38885	0.00244141	-0.0308228	-0.00488281	-0.000915527	-0.000915527	-328.915	-253.151	487.968	-52.8814	-7.78057	-58.0998
-1.79413	-1.40045	0.671082	-0.649109	0.236816	-1.39221	0.00244141	0.127563	0.118103	0.00244141	0.00244141	-327.153	-255.143	485.326	-52.7128	-7.85083	-58.1423
-1.7984	-1.38824	0.673523	-0.65033	0.241699	-1.38916	0.00244141	-0.00946045	-0.00732422	-0.000915527	-0.00152588	-328.369	-252.827	487.083	-53.0493	-7.56128	-58.1225
-1.79779	-1.39954	0.672302	-0.643921	0.236206	-1.39557	0.00244141	0.0695801	0.120239	0.00274658	0.00244141	-327.985	-254.949	486.221	-52.1361	-7.97361	-58.3214
-1.8045	-1.37939	0.678711	-0.645142	0.240784	-1.38214	0.00183105	0.0601196	-0.0506592	-0.000610352	-0.0012207	-329.821	-251.104	490.839	-52.5992	-7.76349	-57.895
-1.7984	-1.3913	0.671692	-0.649109	0.24353	-1.38702	0.00305176	0.0485229	0.0662231	0.00152588	0.0012207	-328.26	-253.405	485.762	-52.8599	-7.40432	-58.003
-1.80084	-1.39282	0.675354	-0.646057	0.238342	-1.38947	0.00244141	-0.0515747	-0.0158691	-0.000610352	-0.000915527	-328.733	-253.66	488.418	-52.4883	-7.86485	-58.1059
-1.80115	-1.3916	0.671387	-0.649414	0.237427	-1.38947	0.00305176	0.0701904	0.093689	0.00213623	0.00213623	-328.787	-253.457	485.536	-52.8912	-7.94233	-58.1072
-1.79016	-1.38855	0.673828	-0.644531	0.233765	-1.39496	0.00244141	-0.118103	0.0305176	-0.000305176	-0.00183105	-326.798	-252.907	487.32	-52.3803	-8.07199	-58.3565
-1.79291	-1.38702	0.674438	-0.645752	0.242615	-1.38855	0.00274658	-0.043335	0.130615	0.00183105	0.00183105	-327.354	-252.604	487.759	-52.5438	-7.40364	-58.0978
-1.80359	-1.39435	0.672302	-0.646973	0.238953	-1.38977	0.00244141	-0.12146	0.0442505	0	-0.000915527	-329.218	-253.956	486.206	-52.5688	-7.85619	-58.1129
-1.79993	-1.3797	0.679016	-0.643616	0.244141	-1.38367	0.00335693	0.0469971	0.0839233	0	0.000305176	-328.954	-251.175	491.069	-52.4188	-7.41891	-57.9601
-1.79718	-1.39282	0.671082	-0.644531	0.243225	-1.39282	0.00274658	-0.0994873	0.0384521	-0.000610352	-0.00152588	-328.068	-253.698	485.335	-52.3127	-7.41458	-58.2603
-1.80542	-1.38367	0.679016	-0.644226	0.243225	-1.38947	0.00213623	-0.168762	0.0466919	-0.000305176	-0.0012207	-329.977	-251.907	491.07	-52.4278	-7.57838	-58.2084
-1.79626	-1.39526	0.668335	-0.647583	0.236816	-1.39374	0.00274658	-0.0869751	0.0613403	0	-0.000915527	-327.756	-254.179	483.337	-52.622	-7.90422	-58.2605
-1.80511	-1.39008	0.671692	-0.646362	0.236816	-1.38885	0.00213623	-0.263062	0.0857544	-0.000305176	-0.00183105	-329.633	-253.152	485.76	-52.5678	-8.06557	-58.105
-1.80176	-1.39404	0.673218	-0.647278	0.243835	-1.39008	0.00305176	-0.0112915	0.10376	0.000610352	0.0012207	-328.896	-253.901	486.873	-52.6083	-7.43375	-58.1353
-1.79504	-1.38947	0.672302	-0.645142	0.245667	-1.39496	0.00244141	-0.193787	0.0210571	-0.00183105	-0.00335693	-327.788	-253.073	486.219	-52.4364	-7.19348	-58.386
-1.79962	-1.39069	0.672607	-0.648499	0.243225	-1.39435	0.00244141	0.0106812	0.140076	0.00152588	0.000610352	-328.613	-253.289	486.429	-52.8021	-7.45894	-58.3509
-1.80206	-1.38977	0.675354	-0.647278	0.24353	-1.38885	0.00274658	-0.39917	0.0100708	-0.00152588	-0.00305176	-329.081	-253.086	488.416	-52.6771	-7.47497	-58.1153
-1.79688	-1.38672	0.677185	-0.647278	0.239563	-1.39618	0.00274658	-0.115051	0.0683594	0.000305176	-0.000305176	-328.222	-252.529	489.744	-52.7266	-7.72268	-58.4577
-1.80023	-1.40411	0.668945	-0.644836	0.240173	-1.3916	0.00305176	-0.378723	0.0131226	-0.000915527	-0.00213623	-328.28	-255.815	483.79	-52.1665	-7.67706	-58.112
-1.79993	-1.38245	0.675964	-0.647278	0.237732	-1.38855	0.00244141	0.0253296	0.100098	0.00213623	0.0012207	-328.854	-251.716	488.851	-52.7942	-7.92605	-58.1427
-1.79993	-1.39893	0.66925	-0.649414	0.241699	-1.39465	0.00305176	-0.189819	-0.0274658	-0.000915527	-0.00213623	-328.394	-254.852	484	-52.774	-7.56169	-58.292
-1.81183	-1.38214	0.678101	-0.644836	0.241089	-1.37939	0.00274658	-0.012207	0.132446	0.00183105	0.000915527	-331.154	-251.594	490.394	-52.5215	-7.852	-57.7662
-1.80573	-1.39008	0.670776	-0.645447	0.239258	-1.38428	0.00366211	-0.128784	0.00640869	-0.000305176	-0.000305176	-329.715	-253.149	485.098	-52.462	-7.87609	-57.9006
-1.80725	-1.39343	0.675354	-0.643616	0.242004	-1.3913	0.00244141	-0.151062	0.0320435	0	-0.000305176	-330.041	-253.752	488.425	-52.2015	-7.68105	-58.2142
-1.79932	-1.39099	0.671997	-0.649719	0.238342	-1.3855	0.00213623	-0.0787354	0.032959	0.000305176	0	-328.402	-253.342	485.976	-52.9346	-7.83569	-57.9257
-1.79596	-1.38763	0.674438	-0.646973	0.240173	-1.39099	0.00274658	0.0137329	0.0531006	0.000915527	0.000305176	-327.946	-252.712	487.755	-52.6751	-7.65045	-58.2073
-1.79962	-1.3858	0.678101	-0.648804	0.240784	-1.38947	0.00274658	-0.162354	0.022583	0.000610352	0.000305176	-328.714	-252.337	490.399	-52.9153	-7.66548	-58.1634
-1.79535	-1.39893	0.675049	-0.647583	0.237122	-1.39343	0.00335693	0.0982666	0.10376	0.0012207	0.000915527	-327.485	-254.83	488.202	-52.5641	-7.85499	-58.2202
-1.80664	-1.38214	0.675049	-0.646973	0.238342	-1.38336	0.00244141	-0.0595093	0.0787354	0.0012207	0.00152588	-330.133	-251.636	488.182	-52.7648	-7.98612	-57.9244
-1.80206	-1.39923	0.673828	-0.645142	0.238953	-1.39679	0.00274658	0.128784	0.0640869	0.000305176	-0.000915527	-328.866	-254.873	487.323	-52.2824	-7.8256	-58.3975
-1.81305	-1.38458	0.675354	-0.646667	0.241394	-1.38855	0.00244141	-0.0216675	0.131531	0.00244141	0.00274658	-331.406	-252.076	488.407	-52.6937	-7.8469	-58.1693
-1.79688	-1.40076	0.667114	-0.652466	0.237427	-1.40198	0.00244141	0.153809	0.0540161	0.000915527	0.000610352	-327.767	-255.229	482.449	-53.0941	-7.85152	-58.5928
-1.80084	-1.38184	0.672913	-0.648804	0.241089	-1.39008	0.00244141	-0.0759888	0.0720215	0.00152588	0.0012207	-329.068	-251.62	486.639	-52.9786	-7.67227	-58.2235
-1.80359	-1.39557	0.674133	-0.645447	0.241089	-1.3913	0.00305176	0.105591	0.0839233	0.000915527	0.000610352	-329.227	-254.174	487.539	-52.3753	-7.68453	-58.1816
-1.80054	-1.38672	0.675659	-0.648193	0.242615	-1.3855	0.00183105	0.00915527	0.0967407	0.00152588	0.00213623	-328.824	-252.515	488.632	-52.8297	-7.52748	-57.9777
-1.80115	-1.38397	0.673218	-0.646362	0.240173	-1.38855	0.00244141	0.107117	0.0335693	0.000610352	0.000305176	-329.057	-252.012	486.866	-52.6648	-7.74638	-58.1379
-1.80084	-1.39526	0.670776	-0.648499	0.237122	-1.39435	0.00274658	-0.0115967	0.112915	0.00183105	0.00213623	-328.673	-254.152	485.101	-52.7286	-7.95677	-58.3026
-1.79993	-1.38336	0.675659	-0.643005	0.241699	-1.39008	0.00274658	0.0512695	0.0604248	0.0012207	0.00183105	-328.894	-251.886	488.644	-52.2911	-7.61075	-58.2197
-1.79413	-1.39923	0.669861	-0.645752	0.237427	-1.39374	0.00213623	0.0875854	0.0216675	0	0	-327.232	-254.918	484.45	-52.3485	-7.81031	-58.2274
-1.80145	-1.38885	0.674133	-0.646973	0.243835	-1.38611	0.00335693	0.0088501	0.0585938	0.0012207	0.000610352	-328.955	-252.92	487.531	-52.6559	-7.44028	-57.9941
-1.79871	-1.39923	0.670776	-0.650635	0.239868	-1.38702	0.00274658	0.108337	0.0668335	0.00213623	0.00152588	-328.04	-254.898	485.097	-52.9069	-7.67926	-57.9289
-1.80817	-1.38275	0.680542	-0.646362	0.241699	-1.38275	0.00305176	0.0793457	0.0393677	0.0012207	0.000305176	-330.452	-251.713	492.163	-52.6864	-7.74146	-57.9078
-1.79749	-1.3858	0.67627	-0.643005	0.240784	-1.38641	0.00305176	0.0921631	0.0656128	0.000915527	0.000305176	-328.289	-252.344	489.086	-52.2504	-7.63299	-58.0224
-1.80023	-1.38794	0.671082	-0.647583	0.242615	-1.39252	0.00305176	0.0622559	0.0894165	0.00183105	0.0012207	-328.795	-252.777	485.323	-52.741	-7.52515	-58.2888
-1.80023	-1.38763	0.671082	-0.647583	0.235901	-1.39221	0.00274658	0.123291	0.0250244	0	-0.000305176	-328.766	-252.719	485.317	-52.7458	-8.0656	-58.2627
-1.80389	-1.39069	0.668945	-0.646667	0.242004	-1.39404	0.00244141	0.0704956	0.120544	0.00183105	0.00152588	-329.448	-253.292	483.778	-52.5932	-7.63004	-58.3453
-1.8045	-1.38336	0.678406	-0.644836	0.240784	-1.38885	0.00335693	-0.0262451	0.0756836	0.000915527	0.000305176	-329.778	-251.856	490.625	-52.502	-7.75874	-58.1736
-1.80389	-1.38947	0.671692	-0.645142	0.241394	-1.39099	0.00305176	0.0942993	0.0704956	0.000305176	0	-329.468	-253.042	485.768	-52.438	-7.68211	-58.2168
-1.81122	-1.37329	0.680237	-0.648804	0.238953	-1.3858	0.00305176	0.050354	0.0976563	0.000610352	0	-331.353	-249.938	491.929	-53.1192	-8.0407	-58.1246
-1.80603	-1.39557	0.674744	-0.646057	0.237122	-1.39893	0.00213623	0.134277	0.10498	0.000915527	0.000610352	-329.777	-254.172	487.98	-52.4478	-8.05122	-58.5323
-1.80389	-1.38824	0.674133	-0.649719	0.235596	-1.38306	0.00244141	0.0170898	0.0674438	0.000305176	0	-329.359	-252.797	487.516	-52.9799	-8.13961	-57.8432
-1.79749	-1.39801	0.663452	-0.648193	0.239868	-1.39801	0.00274658	0.148315	0.113831	0.000305176	-0.000305176	-327.955	-254.723	479.805	-52.6481	-7.67375	-58.4411
-1.80206	-1.38611	0.674744	-0.644531	0.241089	-1.38794	0.00244141	0.00946045	0.107117	0.000915527	0.000915527	-329.188	-252.398	487.976	-52.4215	-7.68394	-58.1005
-1.80084	-1.39313	0.672302	-0.645752	0.24292	-1.39343	0.00274658	0.0228882	0.0817871	0.000305176	-0.000305176	-328.785	-253.739	486.215	-52.4488	-7.4993	-58.2948
-1.80542	-1.39282	0.673828	-0.649109	0.240173	-1.38519	0.00244141	-0.00610352	0.0488281	0	-0.000305176	-329.571	-253.653	487.303	-52.8374	-7.78676	-57.9195
-1.80267	-1.3913	0.672302	-0.6427	0.238953	-1.3916	0.00244141	-0.0234985	0.100708	0.00183105	0.000915527	-329.184	-253.383	486.216	-52.1293	-7.85618	-58.2253
-1.79535	-1.39801	0.671692	-0.646057	0.235291	-1.39221	0.00244141	-0.015564	0.00854492	0.000305176	0.000610352	-327.487	-254.674	485.772	-52.4034	-8.00473	-58.1665
-1.80267	-1.38885	0.677185	-0.65033	0.239563	-1.38824	0.00274658	-0.0656128	0.0378418	0.000305176	-0.000915527	-329.188	-252.905	489.731	-53.0413	-7.80316	-58.0851
-1.80115	-1.39832	0.66925	-0.649719	0.238953	-1.38824	0.00213623	0.0244141	0.0854492	0.00213623	0.00152588	-328.562	-254.727	483.993	-52.8176	-7.79846	-57.9975
-1.79871	-1.38672	0.673218	-0.648499	0.240173	-1.38977	0.00244141	-0.0976563	0.0106812	0	-0.000610352	-328.488	-252.539	486.864	-52.8646	-7.6961	-58.1627
-1.79779	-1.39435	0.671692	-0.648499	0.238342	-1.39404	0.00213623	0.0119019	0.0900269	0.00213623	0.00274658	-328.104	-253.985	485.766	-52.7425	-7.80979	-58.2909
-1.80878	-1.38123	0.679321	-0.646973	0.240479	-1.38336	0.00305176	-0.00915527	0.0656128	0.000915527	0	-330.612	-251.433	491.276	-52.7808	-7.85385	-57.9457
-1.80878	-1.39313	0.673828	-0.648804	0.237732	-1.39679	0.00244141	0.0646973	0.0701904	0.00152588	0.00152588	-330.352	-253.711	487.306	-52.8013	-8.04996	-58.4578
-1.80145	-1.38245	0.67749	-0.653687	0.238647	-1.38794	0.00274658	-0.188904	-0.00427246	-0.000915527	-0.00213623	-329.114	-251.71	489.94	-53.5278	-7.87044	-58.1135
-1.80359	-1.39526	0.671692	-0.649109	0.243225	-1.39221	0.00244141	0.0128174	0.128784	0.00244141	0.0012207	-329.223	-254.137	485.764	-52.7989	-7.5097	-58.2243
-1.79291	-1.39893	0.667725	-0.644531	0.241699	-1.39465	0.00274658	-0.181274	-0.039978	-0.00183105	-0.00244141	-327.033	-254.877	482.91	-52.2132	-7.44889	-58.278
-1.79932	-1.38794	0.673523	-0.643005	0.241699	-1.40228	0.00305176	0.0158691	0.108948	0.00274658	0.00274658	-328.767	-252.771	487.107	-52.2198	-7.59839	-58.744
-1.80603	-1.39618	0.669861	-0.651245	0.236816	-1.39465	0.00213623	-0.101929	0.0656128	0.000610352	-0.000915527	-329.65	-254.316	484.429	-53.0295	-8.06291	-58.3184
-1.80359	-1.38428	0.678711	-0.643616	0.245056	-1.38306	0.00244141	0.0915527	0.0863647	0.00152588	0.00183105	-329.532	-252.021	490.85	-52.3461	-7.3932	-57.9065
-1.80023	-1.39771	0.673523	-0.648499	0.243225	-1.39252	0.00213623	-0.207214	0.00335693	-0.000915527	-0.00244141	-328.498	-254.595	487.095	-52.6893	-7.44762	-58.2118
-1.8042	-1.38367	0.675659	-0.648499	0.239868	-1.38458	0.00244141	-0.116577	0.101624	0.00152588	0.000915527	-329.616	-251.93	488.625	-52.9145	-7.81748	-57.9637
-1.79535	-1.40015	0.666809	-0.648499	0.239868	-1.39526	0.00213623	-0.137329	-0.0012207	-0.000610352	-0.0012207	-327.444	-255.109	482.236	-52.6481	-7.6295	-58.2932
-1.80389	-1.3858	0.671997	-0.647583	0.24292	-1.38855	0.00244141	-0.00701904	0.0460815	0.000915527	0.0012207	-329.545	-252.355	485.98	-52.7756	-7.56483	-58.1339
-1.79657	-1.39313	0.672607	-0.643005	0.238037	-1.39069	0.00213623	-0.217285	0.108032	0	-0.0012207	-327.902	-253.744	486.439	-52.1329	-7.82069	-58.1494
-1.80115	-1.38336	0.673523	-0.645142	0.238953	-1.39404	0.00213623	-0.00274658	0.0335693	0.000305176	0.000610352	-329.145	-251.901	487.091	-52.5363	-7.85293	-58.3962
-1.79962	-1.38916	0.675659	-0.646973	0.241394	-1.39801	0.00213623	-0.232849	0.100098	0.000305176	-0.0012207	-328.717	-252.987	488.642	-52.6535	-7.61642	-58.5332
-1.80237	-1.39191	0.673828	-0.647888	0.237732	-1.39099	0.00213623	-0.143433	0.0595093	0.000610352	0.000610352	-329.06	-253.496	487.308	-52.713	-7.9412	-58.1832
-1.80115	-1.38214	0.678711	-0.65033	0.240784	-1.38977	0.00274658	-0.160828	0.0595093	0.000305176	-0.000915527	-329.125	-251.645	490.834	-53.1493	-7.70029	-58.2098
-1.7923	-1.40259	0.669861	-0.647278	0.238647	-1.39496	0.00274658	-0.065918	-0.0231934	-0.0012207	-0.00213623	-326.775	-255.557	484.451	-52.4689	-7.67111	-58.2524
-1.80237	-1.38763	0.673828	-0.652771	0.241089	-1.38916	0.00213623	-0.176392	0.134277	0.00152588	0.000610352	-329.154	-252.701	487.295	-53.3396	-7.6761	-58.134
-1.79352	-1.39435	0.66925	-0.643311	0.238647	-1.39618	0.00305176	-0.0561523	-0.0292969	-0.000915527	-0.00183105	-327.313	-254.008	484.013	-52.1479	-7.72083	-58.3836
-1.79779	-1.38367	0.677185	-0.646667	0.238953	-1.38763	0.00244141	0.0332642	0.100098	0.000915527	-0.000305176	-328.398	-251.943	489.738	-52.7042	-7.78857	-58.0891
-1.79626	-1.38855	0.673523	-0.648193	0.238342	-1.39282	0.00213623	-0.000915527	0.0897217	0.000305176	-0.000305176	-327.978	-252.892	487.089	-52.8004	-7.8003	-58.2791
-1.79382	-1.38824	0.675659	-0.646667	0.244141	-1.39862	0.00244141	-0.0680542	0.107727	0.0012207	0.000305176	-327.622	-252.835	488.648	-52.6317	-7.30153	-58.5594
-1.79993	-1.39404	0.672607	-0.650635	0.244141	-1.39343	0.00213623	-0.116272	0.00793457	-0.000305176	-0.0012207	-328.548	-253.918	486.426	-52.9924	-7.37752	-58.2814
-1.79169	-1.39282	0.672302	-0.646057	0.240173	-1.39648	0.00244141	-0.00579834	0.119629	0.0012207	0.000610352	-327.002	-253.716	486.218	-52.4867	-7.56946	-58.4072
-1.80695	-1.39008	0.67688	-0.646973	0.241089	-1.39313	0.00183105	-0.109253	-0.00518799	0.000305176	0.000305176	-330.084	-253.122	489.52	-52.64	-7.75729	-58.3201
-1.79413	-1.39587	0.673828	-0.646973	0.238342	-1.38824	0.00244141	0.0924683	0.0759888	0.0012207	0.000915527	-327.283	-254.263	487.316	-52.5415	-7.74058	-58.0041
-1.80908	-1.38397	0.67749	-0.649109	0.241089	-1.38733	0.00305176	0.067749	0.0912476	0.00152588	0.0012207	-330.615	-251.965	489.949	-52.9817	-7.80291	-58.1049
-1.80328	-1.39496	0.675964	-0.6427	0.241089	-1.39526	0.00213623	0.0256348	0.0524902	0.000610352	0.000610352	-329.259	-254.051	488.874	-52.0721	-7.68846	-58.3743
-1.79565	-1.38672	0.674133	-0.646362	0.242004	-1.38336	0.00305176	-0.0454712	0.0640869	0.00183105	0.00213623	-327.837	-252.535	487.532	-52.6181	-7.49416	-57.8654
-1.7981	-1.40869	0.666199	-0.641479	0.240784	-1.39404	0.00244141	0.093689	0.0704956	0.000610352	0	-327.76	-256.694	481.815	-51.7084	-7.58452	-58.1856
-1.80298	-1.38763	0.674438	-0.646667	0.242004	-1.39191	0.00274658	-0.0350952	0.0662231	0.00213623	0.00213623	-329.357	-252.69	487.753	-52.6424	-7.62256	-58.2731
-1.79779	-1.38947	0.672302	-0.648193	0.242004	-1.39709	0.00244141	0.0845337	0.0463867	0.000305176	0.000305176	-328.316	-253.07	486.209	-52.7868	-7.53264	-58.4804
-1.79901	-1.38977	0.675964	-0.647278	0.240784	-1.38275	0.00213623	-0.0338745	0.119629	0.00152588	0.00213623	-328.393	-253.085	488.855	-52.6749	-7.63885	-57.8192
-1.80206	-1.39191	0.674744	-0.649414	0.242004	-1.39832	0.00244141	0.0814819	0.0891113	0.00213623	0.00213623	-329.101	-253.503	487.975	-52.8892	-7.59783	-58.5291
-1.79993	-1.39069	0.674744	-0.647583	0.241394	-1.39374	0.00274658	-0.0305176	0.0939941	0.0012207	0.00152588	-328.672	-253.273	487.976	-52.6977	-7.61227	-58.3225
-1.80298	-1.38367	0.67627	-0.643311	0.24231	-1.39343	0.00183105	0.0845337	0.162659	0.00274658	0.00244141	-329.531	-251.933	489.086	-52.3228	-7.61509	-58.3823
-1.79352	-1.39832	0.669556	-0.65033	0.241394	-1.39587	0.00244141	0.0680542	0.144653	0.00274658	0.00335693	-327.152	-254.76	484.222	-52.887	-7.48027	-58.3344
-1.79688	-1.38947	0.673523	-0.646667	0.239868	-1.38824	0.00244141	0.0115967	0.0704956	0.000915527	0.000915527	-328.035	-253.054	487.091	-52.6102	-7.68273	-58.0669
-1.79993	-1.39282	0.669556	-0.649109	0.24292	-1.40228	0.00183105	0.0439453	0.109558	0.00213623	0.00152588	-328.683	-253.714	484.223	-52.8389	-7.48859	-58.6976
-1.79962	-1.38062	0.679321	-0.647278	0.242004	-1.39709	0.00213623	0.0531006	0.0299072	0.000610352	0.000610352	-328.987	-251.365	491.288	-52.826	-7.59138	-58.5639
-1.80206	-1.39313	0.672607	-0.646667	0.238647	-1.39404	0.00274658	0.0524902	0.0650024	0.000915527	0.000610352	-329.006	-253.735	486.43	-52.5541	-7.86297	-58.3162
-1.79932	-1.39038	0.671387	-0.645142	0.240479	-1.39099	0.00244141	-0.0372314	0.107727	0.00183105	0.00183105	-328.528	-253.231	485.549	-52.422	-7.676	-58.1948
-1.80145	-1.39008	0.674133	-0.652161	0.241394	-1.39862	0.00274658	0.0717163	0.0619507	0.000915527	0.000305176	-329.015	-253.169	487.525	-53.2326	-7.63884	-58.551
-1.79626	-1.38672	0.674133	-0.65155	0.237732	-1.3916	0.00213623	-0.0268555	0.0863647	0.00152588	0.0012207	-327.995	-252.548	487.521	-53.2136	-7.84971	-58.2323
-1.80023	-1.37909	0.675659	-0.643616	0.241394	-1.38641	0.00274658	-0.0180054	0.0527954	0	-0.000915527	-329.038	-251.081	488.637	-52.4287	-7.64849	-58.0843
-1.79077	-1.39526	0.671387	-0.650635	0.231934	-1.39801	0.00152588	0.0350952	0.0704956	0.00152588	0.0012207	-326.684	-254.188	485.541	-52.9711	-8.20555	-58.4312
-1.79901	-1.37848	0.681458	-0.644531	0.242615	-1.38855	0.00305176	0.050354	0.00274658	-0.0012207	-0.00152588	-328.863	-250.942	492.837	-52.5444	-7.53376	-58.1908
-1.7981	-1.39099	0.673218	-0.646057	0.241089	-1.39648	0.00213623	0.0195313	0.108032	0.0012207	0.000610352	-328.336	-253.346	486.877	-52.5181	-7.60914	-58.4422
-1.80237	-1.38336	0.677795	-0.647583	0.240479	-1.38794	0.00305176	-0.0424194	0.0457764	-0.000305176	-0.00183105	-329.321	-251.869	490.177	-52.8153	-7.74315	-58.1207
-1.79413	-1.40167	0.668945	-0.643005	0.240173	-1.39771	0.00305176	-0.12085	0.0161743	-0.0012207	-0.00213623	-327.233	-255.382	483.799	-51.9959	-7.58918	-58.3999
-1.7865	-1.38123	0.672913	-0.648193	0.240173	-1.38977	0.00244141	-0.0921631	0.0985718	-0.000305176	-0.0012207	-326.244	-251.552	486.647	-52.9143	-7.50666	-58.1742
-1.79474	-1.38733	0.671997	-0.645447	0.239563	-1.38855	0.00244141	-0.0656128	0.0949097	0	-0.000610352	-327.683	-252.668	485.989	-52.5041	-7.67879	-58.0922
-1.79626	-1.38916	0.674744	-0.646667	0.238342	-1.39954	0.00244141	0.00946045	0.0393677	-0.000915527	-0.00183105	-328.053	-253.005	487.98	-52.6178	-7.80691	-58.5877
-1.79688	-1.39404	0.675049	-0.643616	0.240173	-1.39679	0.00274658	-0.118103	0.112305	0	-0.0012207	-328.022	-253.909	488.211	-52.1899	-7.657	-58.4309
-1.79993	-1.39282	0.670471	-0.645447	0.237732	-1.39313	0.00183105	-0.0640869	0.0466919	0	-0.000915527	-328.578	-253.694	484.886	-52.4182	-7.9016	-58.2684
-1.7984	-1.38885	0.673828	-0.639954	0.244141	-1.39038	0.00244141	-0.140686	0.0808716	0	-0.00213623	-328.452	-252.927	487.331	-51.8531	-7.37647	-58.193
-1.7868	-1.40106	0.667725	-0.648499	0.24353	-1.39526	0.00213623	-0.00701904	0.116272	0.00152588	0.0012207	-325.748	-255.304	482.907	-52.631	-7.1888	-58.2711
-1.79871	-1.38824	0.673523	-0.649414	0.238953	-1.38733	0.00305176	-0.103455	0.0656128	-0.000305176	-0.00183105	-328.4	-252.822	487.082	-52.9443	-7.78661	-58.0339
-1.79169	-1.39801	0.671387	-0.649719	0.237427	-1.40015	0.00244141	0.169678	0.0921631	0.00183105	0.00183105	-326.84	-254.702	485.55	-52.8229	-7.77447	-58.5232
-1.80511	-1.38275	0.679626	-0.644531	0.243225	-1.38153	0.00213623	-0.128174	0.0326538	-0.0012207	-0.00335693	-329.851	-251.725	491.507	-52.4756	-7.56818	-57.848
-1.7984	-1.39313	0.674744	-0.644836	0.239868	-1.39038	0.00305176	0.0442505	0.0802612	0.00183105	0.000610352	-328.266	-253.728	487.982	-52.3431	-7.70233	-58.1436
-1.79626	-1.39343	0.672913	-0.646362	0.241394	-1.39618	0.00274658	-0.253296	-0.0262451	-0.000915527	-0.00152588	-327.892	-253.812	486.658	-52.5131	-7.54609	-58.4033
-1.7981	-1.40015	0.671692	-0.649109	0.244141	-1.39191	0.00244141	0.0964355	0.131226	0.00274658	0.00183105	-327.985	-255.07	485.77	-52.7188	-7.32938	-58.1577
-1.80267	-1.38947	0.674133	-0.646667	0.241394	-1.39496	0.00244141	-0.109558	-0.03479	-0.0012207	-0.00244141	-329.272	-253.039	487.535	-52.6136	-7.66406	-58.397
-1.80389	-1.39282	0.675659	-0.648193	0.241394	-1.3974	0.00244141	0.0784302	0.118103	0.00274658	0.00244141	-329.433	-253.66	488.639	-52.7354	-7.67587	-58.4853
-1.80267	-1.39862	0.672607	-0.6427	0.240173	-1.40442	0.00274658	-0.0894165	0.022583	-0.000610352	-0.00183105	-329.115	-254.768	486.449	-52.0147	-7.74919	-58.7618
-1.80206	-1.38153	0.680847	-0.644836	0.242615	-1.38275	0.00274658	0.0985718	0.0967407	0.00152588	0.000915527	-329.299	-251.501	492.391	-52.5298	-7.57045	-57.9053
-1.80237	-1.3974	0.66864	-0.645752	0.241394	-1.39923	0.00213623	-0.072937	-0.00549316	-0.000305176	-0.000610352	-329	-254.561	483.566	-52.3813	-7.6401	-58.5264
-1.80267	-1.39069	0.673218	-0.646973	0.240479	-1.39343	0.00244141	0.0308228	0.120544	0.00152588	0.00152588	-329.205	-253.272	486.871	-52.6284	-7.7322	-58.3134
-1.79657	-1.39374	0.667419	-0.650024	0.240173	-1.40228	0.00244141	-0.154114	-0.00183105	-0.000610352	-0.0012207	-327.961	-253.91	482.674	-52.9276	-7.64879	-58.6723
-1.79535	-1.3916	0.673828	-0.648499	0.240784	-1.39587	0.00183105	0.0292969	0.078125	0.00152588	0.00152588	-327.749	-253.469	487.315	-52.7867	-7.58243	-58.3982
-1.80176	-1.39282	0.674133	-0.644836	0.240784	-1.3916	0.00244141	-0.234375	0.0842285	0.000610352	-0.000305176	-328.956	-253.665	487.54	-52.3492	-7.6871	-58.2131
-1.79657	-1.38794	0.673218	-0.646973	0.239868	-1.39099	0.00152588	0.130005	0.0442505	0.0012207	0.0012207	-328.051	-252.774	486.87	-52.6701	-7.68412	-58.2048
-1.80328	-1.38702	0.674438	-0.648193	0.241699	-1.39343	0.00213623	-0.13855	0.0579834	0.000610352	0.000610352	-329.442	-252.578	487.75	-52.8272	-7.65364	-58.3468
-1.7926	-1.39496	0.671387	-0.642395	0.240784	-1.39587	0.00274658	0.0344849	0.0637817	0.000915527	0.000305176	-327.135	-254.113	485.565	-52.0335	-7.53315	-58.3695
-1.79565	-1.38428	0.674438	-0.645447	0.245056	-1.38947	0.00244141	-0.216675	0.06073	0.000610352	0.000610352	-328.008	-252.081	487.759	-52.554	-7.26262	-58.1755
-1.78802	-1.39771	0.668945	-0.646362	0.239563	-1.40106	0.00244141	0.0140381	0.0180054	0.000305176	0.000305176	-326.161	-254.667	483.793	-52.4426	-7.54615	-58.5651
-1.79382	-1.39465	0.672913	-0.649719	0.243225	-1.38763	0.00274658	-0.19928	0.101318	0.000915527	0.000610352	-327.256	-254.044	486.649	-52.8748	-7.34235	-57.9911
-1.79504	-1.39191	0.670471	-0.646973	0.241394	-1.39496	0.00244141	0.130615	-0.0210571	-0.000305176	0	-327.67	-253.543	484.888	-52.6064	-7.52752	-58.3532
-1.80328	-1.37238	0.681458	-0.645447	0.242615	-1.38672	0.00213623	-0.0454712	0.0921631	0.0012207	0.000610352	-329.87	-249.783	492.827	-52.748	-7.62034	-58.166
-1.79657	-1.39313	0.671692	-0.644226	0.240173	-1.40137	0.00274658	-0.0253296	0.00915527	-0.000305176	-0.000915527	-328.027	-253.763	485.781	-52.2748	-7.65734	-58.6458
-1.79108	-1.39191	0.672913	-0.647278	0.241089	-1.38733	0.00244141	-0.17334	0.104065	0.00152588	0.00152588	-326.8	-253.534	486.653	-52.6388	-7.4783	-57.9903
-1.79962	-1.38702	0.669861	-0.648804	0.238342	-1.39954	0.00213623	-0.0808716	-0.0180054	-0.000610352	-0.0012207	-328.75	-252.623	484.436	-52.8965	-7.86596	-58.6075
-1.80206	-1.38336	0.669556	-0.649414	0.240479	-1.39191	0.00274658	0.0418091	0.131226	0.00152588	0.000915527	-329.263	-251.923	484.208	-53.024	-7.7378	-58.2944
-1.80634	-1.38641	0.673218	-0.646973	0.245667	-1.39099	0.00213623	-0.000305176	-0.057373	-0.000610352	-0.000610352	-330.061	-252.457	486.868	-52.6974	-7.38659	-58.2562
-1.7926	-1.39221	0.674133	-0.65094	0.243225	-1.40015	0.00244141	0.0650024	0.0750732	0.0012207	0.0012207	-327.234	-253.599	487.536	-53.0564	-7.3394	-58.5858
-1.80054	-1.37634	0.67749	-0.642395	0.241699	-1.38458	0.00213623	0.0942993	0.0100708	-0.000305176	-0.000305176	-329.18	-250.551	489.964	-52.3332	-7.63704	-58.0264
-1.79626	-1.39313	0.674133	-0.647278	0.239563	-1.39496	0.00274658	0.00366211	0.057373	0.000305176	0.000305176	-327.876	-253.747	487.538	-52.6227	-7.69226	-58.3452
-1.79993	-1.39099	0.675659	-0.645752	0.242615	-1.38855	0.00274658	0.00213623	0.0402832	0.000610352	0.000305176	-328.624	-253.317	488.642	-52.4823	-7.51069	-58.0858
-1.79047	-1.39984	0.671692	-0.647278	0.24292	-1.39832	0.00244141	0.0726318	0.0570679	-0.000305176	-0.000610352	-326.567	-255.042	485.781	-52.5135	-7.30816	-58.4356
-1.80176	-1.39404	0.673523	-0.647278	0.24292	-1.39343	0.00274658	-0.0491333	0.06073	0.000915527	0.000915527	-328.932	-253.903	487.095	-52.6091	-7.51059	-58.2889
-1.80206	-1.38153	0.672607	-0.646362	0.240784	-1.39099	0.00244141	-0.0183105	0.00671387	-0.000915527	-0.000610352	-329.344	-251.558	486.423	-52.7047	-7.72185	-58.274
-1.79138	-1.39099	0.675964	-0.6427	0.244141	-1.38947	0.00213623	0.00396729	0.0753784	0.000915527	0.000915527	-326.975	-253.341	488.876	-52.131	-7.24865	-58.1124
-1.79657	-1.38855	0.673218	-0.646057	0.241394	-1.38763	0.00274658	-0.0552368	-0.0292969	-0.0012207	-0.00183105	-328.007	-252.884	486.872	-52.5548	-7.55758	-58.0491
-1.8042	-1.39984	0.667114	-0.649414	0.238953	-1.39618	0.00213623	0.0189209	0.0778198	0.00183105	0.00213623	-329.206	-255.023	482.45	-52.7606	-7.8528	-58.3592
-1.80145	-1.37939	0.673218	-0.648193	0.238037	-1.38885	0.00274658	-0.0134277	0.00915527	-0.000305176	-0.000610352	-329.239	-251.156	486.857	-52.9479	-7.93454	-58.183
-1.79596	-1.40015	0.667114	-0.646667	0.240784	-1.39374	0.00335693	0.0793457	0.107727	0.00244141	0.00244141	-327.566	-255.101	482.461	-52.4385	-7.56691	-58.2288
-1.79688	-1.38458	0.675964	-0.649109	0.235291	-1.39526	0.00152588	0.00396729	-0.00366211	-0.000305176	-0.000915527	-328.238	-252.136	488.851	-52.97	-8.06908	-58.4201
-1.7984	-1.39404	0.66803	-0.646362	0.240479	-1.39709	0.00183105	-0.000915527	0.115356	0.00183105	0.00183105	-328.283	-253.947	483.121	-52.5033	-7.6537	-58.4407
-1.79779	-1.37207	0.678406	-0.640564	0.240173	-1.38184	0.00213623	0.0186157	-0.0283813	-0.000305176	-0.000915527	-328.745	-249.749	490.627	-52.1911	-7.72548	-57.9263
-1.80298	-1.3916	0.670471	-0.648804	0.238037	-1.39557	0.00183105	-0.0189209	0.0466919	0.0012207	0.000305176	-329.226	-253.462	484.877	-52.8232	-7.93031	-58.3959
-1.7981	-1.38611	0.671692	-0.648193	0.242615	-1.39954	0.00274658	-0.0100708	0.0463867	0.000915527	0.000915527	-328.51	-252.446	485.767	-52.8413	-7.50046	-58.6222
-1.80206	-1.38977	0.673218	-0.640564	0.239258	-1.39893	0.00244141	0.0466919	0.0543213	0.0012207	0.0012207	-329.217	-253.099	486.888	-51.9111	-7.8353	-58.579
-1.79352	-1.39343	0.669861	-0.649414	0.236511	-1.39923	0.00274658	0.00732422	-0.015564	-0.000610352	-0.000305176	-327.325	-253.845	484.44	-52.8616	-7.89115	-58.5201
-1.79718	-1.39648	0.672302	-0.645752	0.240173	-1.38977	0.00244141	-0.0231934	0.0805664	0.000915527	0.00152588	-327.898	-254.376	486.215	-52.393	-7.64548	-58.0823
-1.7981	-1.39618	0.671387	-0.650024	0.235901	-1.39862	0.00183105	0.0759888	0.098877	0.00213623	0.00213623	-328.137	-254.336	485.543	-52.8888	-8.00847	-58.4812
-1.79871	-1.3739	0.674744	-0.643005	0.240479	-1.39191	0.00305176	0.0149536	-0.00213623	-0.000610352	-0.000610352	-328.958	-250.124	487.976	-52.4429	-7.71694	-58.3744
-1.80176	-1.3916	0.671997	-0.646362	0.238342	-1.39191	0.00152588	0.0250244	0.115967	0.00183105	0.0012207	-328.966	-253.45	485.987	-52.543	-7.88495	-58.2282
-1.79962	-1.38306	0.672607	-0.648804	0.238647	-1.3855	0.00183105	-0.0405884	0.00823975	-0.000305176	-0.0012207	-328.72	-251.849	486.415	-52.9575	-7.84018	-57.9931
-1.7926	-1.39435	0.66803	-0.647278	0.235291	-1.39801	0.00244141	0.0479126	0.0854492	0.00152588	0.000915527	-327.103	-254.025	483.119	-52.6017	-7.97221	-58.4525
-1.80084	-1.3974	0.672607	-0.646973	0.240173	-1.40289	0.00244141	-0.0592041	0.085144	0.000610352	-0.000305176	-328.742	-254.55	486.439	-52.5221	-7.71548	-58.6906
-1.7981	-1.38885	0.670471	-0.648193	0.237427	-1.38397	0.00213623	-0.0842285	0.120239	0.00183105	0.0012207	-328.209	-252.95	484.873	-52.7934	-7.89487	-57.8678
-1.80359	-1.38672	0.675964	-0.646667	0.242004	-1.38824	0.00213623	-0.00946045	0.065918	0.000305176	-0.000610352	-329.469	-252.504	488.856	-52.6567	-7.63234	-58.1139
-1.80298	-1.39343	0.672302	-0.650024	0.243225	-1.39374	0.00274658	-0.065918	0.0964355	0.0012207	0.000305176	-329.173	-253.795	486.204	-52.9333	-7.50517	-58.3074
-1.79901	-1.39191	0.671387	-0.650024	0.240173	-1.39923	0.00244141	-0.0747681	0.0561523	0.000305176	-0.000305176	-328.481	-253.533	485.543	-52.9578	-7.69312	-58.5557
-1.79535	-1.37421	0.67749	-0.646362	0.237427	-1.38702	0.00244141	-0.0775146	-0.0457764	-0.0012207	-0.00152588	-328.198	-250.176	489.954	-52.8204	-7.89708	-58.1282
-1.79443	-1.4032	0.663757	-0.645447	0.239258	-1.40167	0.00213623	-0.00396729	0.108337	0.000915527	-0.000305176	-327.251	-255.704	480.039	-52.2507	-7.66333	-58.5626
-1.80328	-1.38641	0.669861	-0.647583	0.241089	-1.38947	0.00213623	-0.162659	0.0512695	0.000305176	-0.000610352	-329.398	-252.484	484.433	-52.7654	-7.70044	-58.164
-1.7923	-1.39313	0.667114	-0.646362	0.241089	-1.39557	0.00183105	0.0369263	0.0845337	0.0012207	0.000305176	-327.085	-253.799	482.46	-52.5157	-7.50288	-58.3615
-1.80328	-1.38306	0.675964	-0.643005	0.241394	-1.38702	0.00244141	-0.0714111	0.0787354	0.000305176	-0.000610352	-329.531	-251.812	488.861	-52.2963	-7.68986	-58.0898
-1.80115	-1.38947	0.670166	-0.646362	0.24231	-1.39313	0.00244141	-0.000610352	0.115967	0.00213623	0.0012207	-328.94	-253.064	484.663	-52.5771	-7.56252	-58.3074
-1.79901	-1.38367	0.673523	-0.643616	0.240784	-1.40106	0.00213623	-0.150146	-0.038147	-0.0012207	-0.00213623	-328.816	-251.971	487.101	-52.3579	-7.67723	-58.7185
-1.79077	-1.38824	0.670776	-0.646667	0.239868	-1.39099	0.00213623	-0.0613403	0.118408	0.00152588	0.000610352	-326.887	-252.864	485.106	-52.6282	-7.58547	-58.185
-1.80756	-1.38672	0.671387	-0.651245	0.237122	-1.39557	0.00244141	-0.19043	-0.00518799	-0.000915527	-0.00213623	-330.265	-252.53	485.528	-53.1824	-8.0923	-58.4434
-1.80145	-1.39221	0.673218	-0.648193	0.241394	-1.38916	0.00244141	-0.0552368	0.105591	0.00213623	0.00213623	-328.862	-253.559	486.868	-52.7421	-7.62824	-58.1005
-1.79169	-1.39771	0.669861	-0.646667	0.238342	-1.3974	0.00274658	-0.0125122	0.0592041	0.000305176	-0.000610352	-326.838	-254.646	484.451	-52.4779	-7.70234	-58.4034
-1.80756	-1.37695	0.679016	-0.647583	0.238342	-1.39191	0.00213623	0.0384521	0.134277	0.00213623	0.00183105	-330.588	-250.648	491.055	-52.9208	-8.02456	-58.3666
-1.79718	-1.38275	0.66925	-0.645142	0.238647	-1.39954	0.00244141	-0.188599	-0.0219727	-0.000915527	-0.0012207	-328.425	-251.829	484.002	-52.5455	-7.81667	-58.6404
-1.79077	-1.38916	0.673523	-0.646667	0.239563	-1.38428	0.00274658	-0.121155	0.124512	0.0012207	0.0012207	-326.788	-253.013	487.092	-52.6125	-7.60169	-57.8686
-1.79749	-1.40167	0.666504	-0.645447	0.239258	-1.39496	0.00183105	-0.238647	-0.0305176	-0.000610352	-0.000610352	-327.833	-255.385	482.022	-52.275	-7.71335	-58.2749
-1.7923	-1.39191	0.668945	-0.648193	0.243835	-1.39557	0.00244141	-0.055542	0.0552368	0.00183105	0.00244141	-327.132	-253.563	483.783	-52.7451	-7.2838	-58.3764
-1.79382	-1.38519	0.669556	-0.6427	0.241394	-1.39374	0.00244141	-0.232544	0.0222778	0.000305176	0	-327.649	-252.287	484.23	-52.2247	-7.52978	-58.3526
-1.79779	-1.38885	0.671997	-0.647888	0.239563	-1.39343	0.00274658	0.0335693	0.0808716	0.00152588	0.0012207	-328.28	-252.953	485.985	-52.7609	-7.72755	-58.3109
-1.7984	-1.39465	0.673523	-0.648499	0.240784	-1.39435	0.00213623	-0.230103	0.0366211	0.0012207	0.00152588	-328.239	-254.031	487.093	-52.7382	-7.62357	-58.311
-1.79565	-1.38947	0.667419	-0.65033	0.238953	-1.39252	0.00274658	-0.11322	0.0891113	0.000915527	0.000305176	-327.789	-253.102	482.665	-53.0286	-7.73423	-58.2496
-1.80206	-1.37726	0.672302	-0.647888	0.24292	-1.39221	0.00213623	-0.234985	0.0686646	0.00213623	0.00213623	-329.49	-250.763	486.198	-52.9481	-7.56161	-58.3674
-1.79596	-1.40045	0.666504	-0.649414	0.240173	-1.40381	0.00244141	0.0271606	0.0274658	0.000915527	0.000610352	-327.65	-255.176	482.018	-52.75	-7.62126	-58.6869
-1.79169	-1.39099	0.673523	-0.644836	0.241089	-1.39618	0.00274658	-0.293274	0.113831	0.0012207	0.000915527	-327.074	-253.364	487.104	-52.3766	-7.50247	-58.4125
-1.79688	-1.39374	0.669556	-0.646057	0.239868	-1.39771	0.00244141	0.0485229	0.0561523	0.0012207	0.0012207	-328.003	-253.887	484.227	-52.4733	-7.67924	-58.4675
-1.8042	-1.38123	0.673828	-0.644836	0.241394	-1.38306	0.00244141	-0.17395	0.114136	0.00213623	0.00183105	-329.701	-251.476	487.306	-52.5341	-7.70418	-57.9195
-1.79626	-1.39587	0.667725	-0.643921	0.239868	-1.39343	0.00274658	-0.0750732	0.0646973	0.000305176	0	-327.773	-254.292	482.906	-52.1931	-7.66091	-58.2523
-1.80176	-1.39557	0.671997	-0.647278	0.24292	-1.39069	0.00213623	-0.0912476	0.164185	0.00335693	0.00396729	-328.846	-254.194	485.99	-52.5837	-7.50331	-58.1482
-1.80725	-1.39496	0.66864	-0.646057	0.238037	-1.39343	0.00305176	0.00671387	-0.00213623	0	0.000305176	-329.954	-254.081	483.556	-52.4555	-7.99339	-58.2836
-1.79688	-1.38702	0.670471	-0.648193	0.239563	-1.40198	0.00274658	-0.0305176	0.0366211	-0.000305176	-0.0012207	-328.249	-252.631	484.883	-52.8266	-7.72472	-58.7169
-1.80603	-1.39008	0.672302	-0.648804	0.244141	-1.39374	0.00244141	0.0338745	-0.015564	0	0.000305176	-329.895	-253.154	486.204	-52.8484	-7.49393	-58.3464
-1.79382	-1.39252	0.670471	-0.649109	0.241089	-1.39587	0.00183105	0.0558472	0.0860596	0.00244141	0.00213623	-327.403	-253.665	484.884	-52.8408	-7.52815	-58.3838
-1.79688	-1.38275	0.67749	-0.646973	0.244141	-1.38306	0.00183105	0.0204468	0.0808716	0.00183105	0.00152588	-328.218	-251.769	489.96	-52.7524	-7.35402	-57.8932
-1.7926	-1.38733	0.671082	-0.645447	0.243225	-1.39008	0.00213623	0.0845337	0.0970459	0.00183105	0.00152588	-327.294	-252.682	485.33	-52.5036	-7.3496	-58.1641
-1.80817	-1.38824	0.675964	-0.647278	0.241089	-1.39526	0.00244141	-0.0302124	0.0198364	0.000610352	0.000610352	-330.402	-252.783	488.856	-52.705	-7.78452	-58.436
-1.79962	-1.39374	0.665283	-0.645752	0.241089	-1.40625	0.00274658	0.140076	0.0820923	0.000915527	0.000915527	-328.639	-253.911	481.138	-52.4403	-7.63475	-58.8699
-1.80176	-1.39313	0.672607	-0.646362	0.24231	-1.38733	0.00244141	-0.0479126	0.0558472	0.0012207	0.000610352	-328.888	-253.728	486.43	-52.5175	-7.55741	-58.0131
-1.80176	-1.39191	0.673218	-0.646057	0.242004	-1.39343	0.00213623	0.0631714	0.03479	0.000610352	0.000305176	-329.001	-253.502	486.875	-52.5038	-7.59167	-58.3055
-1.80206	-1.39099	0.673218	-0.646667	0.238953	-1.39435	0.00274658	0.0979614	0.0668335	0.000610352	0	-329.08	-253.331	486.871	-52.5886	-7.84496	-58.3488
-1.80725	-1.38306	0.672913	-0.649109	0.24292	-1.38702	0.00305176	0.0375366	0.0946045	0.00183105	0.0012207	-330.269	-251.825	486.636	-52.995	-7.62618	-58.0935
-1.8045	-1.38977	0.667419	-0.647278	0.241699	-1.40076	0.00152588	0.137939	0.0842285	0.00213623	0.00183105	-329.664	-253.135	482.674	-52.6791	-7.67273	-58.6622
-1.80023	-1.39099	0.678101	-0.650024	0.240173	-1.38824	0.00213623	0.172119	0.0787354	0.000915527	0.000305176	-328.647	-253.308	490.398	-52.9715	-7.70743	-58.0636
-1.79962	-1.39679	0.66864	-0.647278	0.23407	-1.40137	0.00244141	0.129089	0.130615	0.00244141	0.00213623	-328.452	-254.46	483.56	-52.5654	-8.1848	-58.6049
-1.79718	-1.38611	0.673828	-0.648193	0.241699	-1.3916	0.00183105	0.0888062	0.0698853	0.000915527	-0.000305176	-328.239	-252.428	487.309	-52.8396	-7.55168	-58.2524
-1.80176	-1.39618	0.666199	-0.644531	0.240173	-1.39679	0.00213623	0.0875854	0.0918579	0.000610352	0	-328.881	-254.344	481.799	-52.2601	-7.73006	-58.4187
-1.79993	-1.38489	0.675964	-0.643311	0.237732	-1.38824	0.00213623	0.0921631	0.0991821	0.000915527	0.000610352	-328.803	-252.168	488.861	-52.3011	-7.92339	-58.114
-1.79932	-1.38763	0.671387	-0.650635	0.237732	-1.39496	0.00213623	0.0759888	0.0909424	0.00183105	0.00152588	-328.606	-252.728	485.535	-53.0953	-7.90207	-58.3875
-1.80481	-1.38885	0.672913	-0.643921	0.241394	-1.39648	0.00244141	0.0543213	0.0515747	0.000915527	0.000305176	-329.746	-252.923	486.657	-52.31	-7.70611	-58.481
-1.80298	-1.39313	0.669861	-0.652161	0.243835	-1.39008	0.00183105	0.10498	0.132446	0.00244141	0.00213623	-329.118	-253.751	484.429	-53.1812	-7.45051	-58.137
-1.80145	-1.39496	0.671692	-0.645142	0.237732	-1.3913	0.00274658	0.0656128	0.0454712	0.000915527	0.000610352	-328.798	-254.08	485.77	-52.3492	-7.92007	-58.172
-1.8042	-1.39465	0.672913	-0.644836	0.238647	-1.39465	0.00244141	0.0177002	0.0769043	0.000915527	0.000305176	-329.403	-254.01	486.656	-52.321	-7.89733	-58.3405
-1.79169	-1.39221	0.66803	-0.648193	0.24292	-1.39984	0.00183105	0.0979614	0.103455	0.00183105	0.00183105	-327.043	-253.632	483.122	-52.7408	-7.35009	-58.5672
-1.80267	-1.38214	0.681152	-0.648804	0.243835	-1.38794	0.00213623	0.0436401	0.0405884	0.0012207	0.000610352	-329.442	-251.623	492.606	-52.9752	-7.48116	-58.1397
-1.80023	-1.38916	0.674133	-0.650024	0.238953	-1.39496	0.00244141	0.0128174	0.0976563	0.00152588	0.0012207	-328.761	-252.994	487.526	-53.0017	-7.81627	-58.3832
-1.79688	-1.39191	0.673523	-0.646362	0.241394	-1.39221	0.00244141	-0.0283813	0.0656128	0.000305176	0	-328.016	-253.516	487.097	-52.537	-7.55713	-58.2343
-1.80267	-1.39008	0.667114	-0.649109	0.238647	-1.40015	0.00183105	-0.0570679	0.123901	0.00152588	0.000915527	-329.255	-253.202	482.447	-52.883	-7.88367	-58.6174
-1.80267	-1.39435	0.671997	-0.644836	0.240173	-1.39618	0.00183105	-0.110474	0.0390625	-0.000610352	-0.000915527	-329.133	-253.965	485.995	-52.3256	-7.75106	-58.412
-1.8045	-1.39221	0.672913	-0.644226	0.240784	-1.39038	0.00244141	-0.0958252	0.175476	0.00213623	0.00183105	-329.504	-253.546	486.655	-52.2895	-7.73436	-58.1689
[truncated: 4,305 more rows]
