# Supplementary material for: Effective Swimmer’s Action during the Grab Start Technique
Source: PLoS One. 2015 May 15;10(5):e0123001. doi: 10.1371/journal.pone.0123001 (PMC4433328; doi:10.1371/journal.pone.0123001)
Supplement: S1 Files — (ZIP) [file pone.0123001.s001.zip › S1 Files.txt/RP_gs/rp_gs3/rpgs3.txt]

4.32281	-0.643921	1.84326	0.971375	0.239868	-1.37543	4.32465	0.0485229	0.106506	0.00152588	0.00152588	843.897	-124.847	1340.76	122.055	91.0572	-49.9066
-1.73187	-0.646057	1.84143	0.9729	0.247498	-1.37878	4.32556	0.0268555	0.0686646	0.000305176	-0.000305176	-354.282	-105.219	1336.29	120.508	-10.2281	-66.5302
-1.73309	-0.652161	1.84448	0.972595	0.247192	-1.37421	4.32556	0.0201416	0.0848389	0.00152588	0.00152588	-354.288	-106.336	1338.5	120.571	-10.2518	-66.2737
-1.74438	-0.646362	1.84113	0.9729	0.244141	-1.37848	4.328	0.0378418	-0.00335693	-0.000915527	-0.00213623	-356.727	-105.235	1336.06	120.509	-10.7074	-66.5402
-1.73584	-0.645752	1.84479	0.970459	0.245972	-1.37817	4.32465	0.0720215	0.0946045	0.00244141	0.00213623	-355.057	-105.132	1338.72	120.222	-10.4158	-66.5115
-1.74774	-0.641479	1.84326	0.974731	0.246887	-1.38519	4.32678	0.0424194	-0.00488281	-0.000305176	-0.00152588	-357.658	-104.302	1337.62	120.637	-10.5659	-66.9095
-1.73889	-0.638428	1.83411	0.971375	0.25116	-1.38641	4.32678	0.0720215	0.113831	0.00305176	0.00305176	-355.979	-103.818	1330.98	120.208	-10.0774	-66.9641
-1.74011	-0.645752	1.84265	0.9729	0.253296	-1.38062	4.32678	0.198059	0.0704956	0.0012207	0.000610352	-355.979	-105.13	1337.18	120.5	-9.90344	-66.6533
-1.74225	-0.644226	1.83868	0.971069	0.248108	-1.38977	4.32648	0.072937	0.0738525	0.00183105	0.00183105	-356.502	-104.871	1334.3	120.264	-10.3665	-67.0782
-1.7337	-0.637817	1.83716	0.971375	0.250244	-1.38702	4.32739	0.0796509	0.0454712	0.000610352	0.000305176	-354.985	-103.704	1333.2	120.199	-10.0667	-66.9836
-1.74194	-0.6427	1.83807	0.971985	0.25238	-1.38947	4.32709	0.187073	0.0772095	0.00183105	0.00183105	-356.512	-104.588	1333.86	120.344	-10.0229	-67.0855
-1.74774	-0.634155	1.83685	0.969849	0.249329	-1.38123	4.32648	0.0341797	0.0210571	0.000305176	-0.000915527	-357.792	-102.968	1332.96	119.963	-10.3798	-66.779
-1.73401	-0.646057	1.83807	0.972595	0.254211	-1.37634	4.32648	0.128174	0.0527954	0.000610352	0.0012207	-354.696	-105.229	1333.86	120.473	-9.72085	-66.4344
-1.74805	-0.6427	1.83685	0.969849	0.256348	-1.38702	4.32526	0.0469971	0.0900269	0.0012207	0.000915527	-357.692	-104.576	1332.97	120.099	-9.80153	-66.994
-1.73981	-0.643616	1.83594	0.97229	0.25177	-1.38702	4.3277	0.093689	0.0247192	0.000305176	0	-356.023	-104.776	1332.32	120.395	-10.031	-66.9567
-1.7337	-0.640259	1.8396	0.967102	0.256653	-1.38428	4.32587	-0.0149536	0.126038	0.00152588	0.000915527	-354.89	-104.151	1334.96	119.75	-9.53741	-66.847
-1.73798	-0.635681	1.83807	0.9729	0.256958	-1.3858	4.32678	0.00305176	0.110168	0.000915527	0.000305176	-355.933	-103.281	1333.86	120.338	-9.60569	-66.9732
-1.73615	-0.639648	1.83441	0.973816	0.254822	-1.38855	4.32587	0.0222778	0.0817871	0.000610352	0.000305176	-355.46	-104.053	1331.22	120.507	-9.73814	-67.0568
-1.73798	-0.641479	1.84113	0.980835	0.260925	-1.38641	4.328	-0.0430298	0.0762939	0	-0.0012207	-355.849	-104.341	1336.1	121.338	-9.28055	-66.9758
-1.73401	-0.635071	1.83624	0.973206	0.259399	-1.39343	4.32648	-0.0671387	0.127258	0.00152588	0.000915527	-355.264	-103.199	1332.55	120.363	-9.35148	-67.3245
-1.73584	-0.6427	1.83807	0.975647	0.259399	-1.39191	4.32709	0.0396729	-0.00579834	-0.000610352	-0.0012207	-355.396	-104.607	1333.88	120.764	-9.36227	-67.2017
-1.72821	-0.643005	1.83411	0.975342	0.262146	-1.39679	4.32526	-0.0445557	0.0976563	0.000610352	0.000610352	-353.931	-104.718	1331.02	120.736	-9.01551	-67.4067
-1.73187	-0.641174	1.83533	0.98053	0.264282	-1.39709	4.328	-0.0308228	0.0534058	0.000915527	0	-354.769	-104.349	1331.91	121.299	-8.91718	-67.4579
-1.72974	-0.642395	1.83716	0.979309	0.261536	-1.40045	4.3277	-0.0588989	0.0534058	0.000610352	0	-354.332	-104.58	1333.24	121.178	-9.10073	-67.5915
-1.73584	-0.640564	1.83685	0.979309	0.26062	-1.3855	4.32709	0.0244141	0.0650024	0.000915527	0.000305176	-355.414	-104.202	1333	121.151	-9.26818	-66.929
-1.73615	-0.640869	1.83929	0.979004	0.262146	-1.39526	4.32648	-0.0891113	0.0662231	0.000305176	-0.000610352	-355.596	-104.256	1334.78	121.118	-9.15911	-67.3839
-1.72668	-0.639038	1.8338	0.979919	0.258484	-1.39893	4.32861	-0.0631714	0.0296021	0.000915527	0	-353.79	-103.977	1330.8	121.196	-9.3029	-67.5314
-1.72668	-0.638733	1.83716	0.976257	0.262756	-1.39618	4.32709	-0.152588	-0.0247192	-0.000915527	-0.00244141	-353.776	-103.903	1333.23	120.772	-8.95413	-67.4139
-1.72607	-0.640564	1.8338	0.98114	0.262146	-1.4035	4.32709	-0.135498	0.0814819	0.0012207	0.000610352	-353.704	-104.269	1330.81	121.359	-8.99951	-67.7386
-1.73187	-0.641479	1.83716	0.98053	0.264893	-1.39954	4.32617	-0.180054	-0.00610352	-0.000610352	-0.0012207	-354.799	-104.399	1333.24	121.303	-8.86992	-67.5712
-1.73279	-0.631409	1.83899	0.98175	0.267334	-1.39526	4.32709	0.010376	0.093689	0	0.000915527	-355.272	-102.492	1334.56	121.281	-8.71563	-67.4659
-1.73248	-0.64209	1.83838	0.98114	0.26062	-1.39587	4.32648	-0.038147	0.072937	0.000610352	-0.000610352	-354.844	-104.499	1334.12	121.383	-9.21953	-67.3911
-1.73248	-0.645447	1.84143	0.983582	0.270081	-1.39954	4.32556	-0.110168	0.0778198	0.000915527	0.000305176	-354.862	-105.113	1336.35	121.715	-8.45616	-67.5592
-1.73767	-0.6427	1.84296	0.983887	0.262756	-1.39435	4.32648	-0.123901	0.0100708	-0.000915527	-0.0012207	-355.882	-104.566	1337.44	121.705	-9.13609	-67.3415
-1.72821	-0.644226	1.8399	0.986633	0.264893	-1.40076	4.32739	-0.1297	0.118713	0	-0.000915527	-354.057	-104.903	1335.25	122.045	-8.80927	-67.6056
-1.72607	-0.638428	1.83594	0.982056	0.265503	-1.39557	4.3277	-0.0704956	0.0231934	0.000305176	-0.000305176	-353.709	-103.847	1332.36	121.431	-8.72976	-67.3989
-1.72607	-0.638428	1.84082	0.986633	0.267029	-1.39771	4.32526	-0.0213623	0.0784302	0.000305176	-0.000915527	-353.794	-103.816	1335.91	121.954	-8.61546	-67.5109
-1.74011	-0.638428	1.84204	0.98114	0.265503	-1.40198	4.32617	-0.0119019	0.0595093	0.000610352	-0.000305176	-356.58	-103.774	1336.77	121.32	-8.97233	-67.7373
-1.73096	-0.63324	1.84357	0.987244	0.267944	-1.39252	4.32648	0.0408936	0.0250244	0.000305176	0	-354.88	-102.805	1337.89	121.939	-8.63529	-67.3312
-1.7337	-0.637512	1.84326	0.986023	0.267639	-1.39709	4.328	-0.149231	0.0299072	0.0012207	0.0012207	-355.333	-103.605	1337.67	121.867	-8.69666	-67.5133
-1.72699	-0.632935	1.84235	0.986023	0.26123	-1.38977	4.3277	0.0289917	0.0564575	0.000305176	-0.000305176	-354.023	-102.766	1337	121.797	-9.10499	-67.1788
-1.72913	-0.631714	1.84174	0.987549	0.267944	-1.40045	4.32892	0.00396729	0.072937	0.00213623	0.00244141	-354.654	-102.544	1336.57	121.949	-8.61625	-67.7045
-1.72943	-0.639038	1.84204	0.988159	0.26886	-1.40045	4.32617	0.0588989	-0.00915527	-0.000610352	-0.00152588	-354.497	-103.913	1336.8	122.136	-8.52759	-67.649
-1.73523	-0.639954	1.84021	0.984192	0.263977	-1.39893	4.3277	0.0418091	0.110168	0.00244141	0.00305176	-355.537	-104.079	1335.45	121.696	-9.00875	-67.5697
-1.73126	-0.630493	1.84387	0.986023	0.267639	-1.3913	4.32678	0.117798	0.0140381	0.000610352	0	-355.002	-102.288	1338.1	121.756	-8.67032	-67.2958
-1.73187	-0.637207	1.84601	0.984802	0.265198	-1.39435	4.3277	0.0836182	0.0720215	0.00244141	0.00274658	-354.937	-103.537	1339.65	121.723	-8.85963	-67.3791
-1.72913	-0.637207	1.8454	0.985413	0.266724	-1.38733	4.32617	0.0143433	0.0796509	0.00152588	0.0012207	-354.321	-103.541	1339.21	121.795	-8.68469	-67.0505
-1.72516	-0.627747	1.84113	0.98938	0.267944	-1.39435	4.32739	-0.0946045	0.057373	0.00152588	0.000305176	-353.931	-101.808	1336.13	122.097	-8.55708	-67.4454
-1.7218	-0.645752	1.84448	0.984497	0.266418	-1.39984	4.32709	-0.0161743	0.0134277	0.000305176	0.000305176	-352.741	-105.187	1338.56	121.827	-8.57202	-67.5376
-1.73065	-0.640564	1.84662	0.990295	0.267944	-1.39191	4.32739	0.0497437	0.0588989	0.000610352	0	-354.618	-104.157	1340.11	122.406	-8.61284	-67.2492
-1.72913	-0.637207	1.84357	0.988464	0.26886	-1.39343	4.32648	-0.0213623	0.0817871	0.00183105	0.0012207	-354.418	-103.554	1337.9	122.143	-8.52179	-67.3399
-1.73096	-0.63446	1.84509	0.98999	0.271301	-1.38947	4.32739	0.0875854	0.0308228	0	-0.000915527	-354.849	-103.019	1339	122.274	-8.36252	-67.1921
-1.72302	-0.634155	1.84845	0.990601	0.26947	-1.37909	4.32739	-0.0402832	0.120544	0.00152588	0.000915527	-353.174	-102.957	1341.43	122.343	-8.36878	-66.6925
-1.72852	-0.632019	1.85242	0.991516	0.275574	-1.39679	4.32739	0.027771	0.0283813	-0.000305176	-0.0012207	-354.59	-102.535	1344.32	122.407	-7.99513	-67.5611
-1.72699	-0.640564	1.84723	0.98938	0.267944	-1.39099	4.32556	0.0656128	0.0942993	0.00213623	0.00213623	-353.878	-104.166	1340.55	122.302	-8.54942	-67.1962
-1.73096	-0.63385	1.84601	0.990601	0.269775	-1.39313	4.32587	0.0561523	0.000305176	-0.0012207	-0.00244141	-354.911	-102.902	1339.67	122.333	-8.49131	-67.3647
-1.73187	-0.631409	1.84967	0.995789	0.274048	-1.3916	4.3277	0.00915527	0.126343	0.00274658	0.00274658	-355.224	-102.413	1342.33	122.886	-8.17555	-67.3352
-1.73401	-0.631409	1.85242	0.992737	0.271606	-1.38916	4.32617	0.0628662	-0.0521851	-0.00183105	-0.00274658	-355.594	-102.392	1344.31	122.537	-8.40258	-67.2211
-1.73492	-0.631714	1.85974	0.993347	0.272217	-1.38641	4.32648	0.0463867	0.131531	0.00152588	0.0012207	-355.769	-102.401	1349.61	122.61	-8.36778	-67.102
-1.73187	-0.62561	1.85303	0.989685	0.271912	-1.38733	4.32617	-0.0320435	0.00335693	-0.0012207	-0.00244141	-355.312	-101.311	1344.74	122.095	-8.35355	-67.1747
-1.72943	-0.636292	1.85425	0.991211	0.273743	-1.38184	4.32709	-0.0088501	0.0924683	0.0012207	0.000915527	-354.457	-103.306	1345.63	122.443	-8.13155	-66.8343
-1.73126	-0.630493	1.85211	0.992432	0.270386	-1.38885	4.32678	0.00732422	0.0274658	-0.000610352	-0.000915527	-355.065	-102.231	1344.09	122.488	-8.45642	-67.2036
-1.72485	-0.631104	1.85608	0.995483	0.274963	-1.38702	4.32648	-0.0576782	0.0857544	0.00183105	0.00152588	-353.818	-102.339	1346.97	122.848	-7.98142	-67.1136
-1.73431	-0.634766	1.85364	0.991516	0.273743	-1.38977	4.32587	-0.00366211	-0.00518799	0	0.000610352	-355.564	-103.015	1345.19	122.45	-8.22577	-67.2269
-1.73401	-0.632019	1.85425	0.991211	0.269775	-1.38367	4.3277	-0.0314331	0.0418091	0	-0.000915527	-355.497	-102.492	1345.63	122.373	-8.54154	-66.9576
-1.74408	-0.63324	1.85669	0.992432	0.270691	-1.38947	4.32648	0.00457764	0.0796509	0.00213623	0.00244141	-357.543	-102.678	1347.4	122.527	-8.64133	-67.2488
-1.73035	-0.640259	1.8512	0.993958	0.274353	-1.38977	4.32739	-0.194702	-0.0238037	-0.000305176	-0.00152588	-354.619	-104.068	1343.44	122.819	-8.09651	-67.1742
-1.73401	-0.632019	1.86066	0.996094	0.272827	-1.37939	4.32587	0.0158691	0.116272	0.00213623	0.00183105	-355.522	-102.445	1350.28	122.931	-8.29921	-66.778
-1.73248	-0.636292	1.85364	0.991821	0.273132	-1.38641	4.32678	-0.0567627	0.0247192	0.000305176	-0.000610352	-355.114	-103.303	1345.19	122.511	-8.23687	-67.0534
-1.73218	-0.639954	1.85638	0.994263	0.273438	-1.38824	4.32739	-0.0411987	0.0891113	0.00183105	0.0012207	-354.991	-103.974	1347.19	122.848	-8.20187	-67.1136
-1.73248	-0.628357	1.85608	0.991821	0.274353	-1.3913	4.32678	-0.0970459	0.0137329	-0.000305176	-0.000610352	-355.434	-101.808	1346.96	122.382	-8.16653	-67.3481
-1.73645	-0.638733	1.85608	0.996399	0.275269	-1.37939	4.32587	-0.0167847	0.110779	0.00213623	0.00152588	-355.793	-103.72	1346.97	123.074	-8.12413	-66.7322
-1.73828	-0.637817	1.85364	0.993347	0.276184	-1.3855	4.32739	-0.20813	-0.06073	-0.000610352	-0.000305176	-356.23	-103.567	1345.2	122.709	-8.0856	-67.023
-1.7392	-0.638428	1.85791	0.993347	0.273743	-1.38672	4.32678	-0.0405884	0.0793457	0.00152588	0.0012207	-356.41	-103.656	1348.29	122.717	-8.29767	-67.0752
-1.74438	-0.638123	1.8576	0.990906	0.273743	-1.38947	4.32495	-0.138245	0.0408936	0.000305176	0.000610352	-357.46	-103.589	1348.06	122.431	-8.38554	-67.2154
-1.73737	-0.640869	1.85059	0.992737	0.27771	-1.38428	4.32495	-0.0836182	0.0836182	0.0012207	0.000915527	-355.931	-104.159	1342.99	122.689	-7.93625	-66.9394
-1.74042	-0.640564	1.85822	0.992432	0.280762	-1.38824	4.32526	-0.162964	0.0915527	0.000915527	0.000610352	-356.635	-104.054	1348.52	122.646	-7.74814	-67.1459
-1.73309	-0.637817	1.85303	0.993652	0.278015	-1.38611	4.32709	-0.0674438	0.0762939	0.000610352	0.000610352	-355.22	-103.588	1344.76	122.745	-7.85185	-67.041
-1.73737	-0.636902	1.86096	0.994873	0.276184	-1.38428	4.32556	-0.0350952	0.0717163	0.00183105	0.00213623	-356.102	-103.354	1350.51	122.868	-8.07505	-66.9793
-1.75049	-0.621948	1.85974	0.992126	0.276489	-1.37695	4.32709	-0.0274658	0.055542	0.000305176	0.000610352	-359.055	-100.511	1349.59	122.312	-8.30379	-66.7934
-1.74133	-0.63324	1.85608	0.991516	0.278625	-1.38092	4.32587	-0.0570679	0.151062	0.00183105	0.00244141	-356.931	-102.683	1346.96	122.426	-7.94785	-66.8614
-1.74164	-0.64209	1.85303	0.990906	0.278015	-1.38641	4.328	0.00183105	0.0256348	0.000610352	0.0012207	-356.762	-104.365	1344.75	122.497	-7.98054	-67.0402
-1.74255	-0.636902	1.85547	0.990906	0.276184	-1.37634	4.32587	-0.181885	0.143127	0.00152588	0.00152588	-356.985	-103.364	1346.51	122.415	-8.14909	-66.6168
-1.73615	-0.627136	1.85364	0.989685	0.275574	-1.38519	4.32678	-0.067749	0.0308228	0.000305176	0.000305176	-356.106	-101.577	1345.18	122.119	-8.12474	-67.0835
-1.7395	-0.625305	1.8573	0.98999	0.280151	-1.38489	4.32495	-0.010376	0.106506	0.00213623	0.00152588	-356.864	-101.202	1347.84	122.123	-7.81926	-67.1065
-1.74133	-0.626221	1.85181	0.992432	0.276489	-1.37329	4.32709	-0.0772095	0.0613403	0.000610352	0	-357.038	-101.382	1343.85	122.42	-8.13265	-66.5585
-1.73645	-0.630188	1.85028	0.992737	0.276184	-1.38397	4.3277	0.0460815	0.102539	0.0012207	0.00152588	-356.069	-102.162	1342.76	122.518	-8.07373	-67.0058
-1.74011	-0.628357	1.85577	0.991211	0.274048	-1.37756	4.328	-0.00946045	0.0546265	0.00183105	0.00213623	-356.775	-101.77	1346.73	122.313	-8.30579	-66.7319
-1.73828	-0.636902	1.85211	0.993958	0.276489	-1.38794	4.32587	0.12207	0.0912476	0.0012207	0.0012207	-356.287	-103.406	1344.1	122.764	-8.06635	-67.1436
-1.73737	-0.63446	1.85577	0.992432	0.274963	-1.37878	4.32709	0.0482178	0.0582886	0.00152588	0.0012207	-356.069	-102.923	1346.74	122.552	-8.17105	-66.735
-1.73035	-0.63324	1.85455	0.991516	0.270386	-1.3797	4.32709	0.0952148	0.0817871	0.00183105	0.00152588	-354.694	-102.726	1345.85	122.429	-8.42403	-66.7562
-1.74316	-0.628052	1.85394	0.999146	0.27771	-1.38062	4.32434	0.193787	0.0665283	0.00213623	0.00244141	-357.493	-101.706	1345.42	123.215	-8.07522	-66.9006
-1.73737	-0.637512	1.85852	0.996094	0.273132	-1.38031	4.32587	0.14801	0.065918	0.000305176	-0.000305176	-356.019	-103.476	1348.74	123.019	-8.31584	-66.7839
-1.74347	-0.632935	1.85577	0.997925	0.274963	-1.38428	4.32709	0.158997	0.110474	0.00244141	0.00305176	-357.428	-102.616	1346.75	123.152	-8.28967	-67.0252
-1.73584	-0.627136	1.85181	0.999756	0.273132	-1.38306	4.32648	0.152283	0.0241089	-0.000610352	-0.000915527	-356.073	-101.573	1343.88	123.272	-8.32519	-66.9902
-1.73004	-0.637817	1.85181	0.999756	0.275574	-1.39252	4.32281	0.154419	0.133057	0.00274658	0.00244141	-354.717	-103.604	1343.89	123.443	-8.00964	-67.3308
-1.74652	-0.620422	1.85486	0.998535	0.274658	-1.3855	4.32617	0.0387573	0.0457764	0.000610352	0.000305176	-358.435	-100.266	1346.08	123.02	-8.40301	-67.1908
-1.73798	-0.640259	1.85089	1.0025	0.276489	-1.38275	4.32587	0.127869	0.0814819	0.00152588	0.00152588	-356.117	-104.026	1343.23	123.796	-8.05638	-66.8857
-1.74316	-0.630493	1.85638	0.999146	0.275574	-1.37482	4.32831	0.103455	0.0418091	0	0	-357.346	-102.144	1347.19	123.255	-8.2351	-66.6099
-1.74164	-0.63385	1.85303	1.00037	0.274658	-1.36963	4.32739	0.0708008	0.113831	0.00152588	0.00152588	-356.87	-102.789	1344.76	123.451	-8.26924	-66.3355
-1.74286	-0.626831	1.85547	0.99823	0.273132	-1.38123	4.32861	0.0637817	0.0430298	0.000610352	-0.000610352	-357.453	-101.472	1346.52	123.09	-8.44151	-66.928
-1.73828	-0.637207	1.85089	0.995789	0.277405	-1.38794	4.32648	0.0436401	0.0875854	0.000610352	-0.000305176	-356.291	-103.468	1343.22	122.978	-7.99372	-67.1445
-1.74805	-0.630493	1.84967	0.994263	0.274963	-1.38306	4.32678	0.0283813	0.108032	0.0012207	0.000610352	-358.346	-102.181	1342.32	122.694	-8.36696	-66.9913
-1.73828	-0.626221	1.84967	0.999451	0.278015	-1.37848	4.32831	0.00671387	0.0772095	0.000915527	0	-356.545	-101.401	1342.33	123.223	-7.97115	-66.8009
-1.74011	-0.628052	1.84906	0.997009	0.276184	-1.36963	4.32739	0.0299072	0.132751	0.00183105	0.00152588	-356.717	-101.735	1341.88	122.975	-8.13268	-66.3741
-1.74774	-0.61615	1.84906	0.995483	0.280762	-1.37268	4.32587	0.0848389	0.0820923	0.000915527	0	-358.646	-99.4849	1341.87	122.606	-7.92813	-66.6403
-1.7395	-0.618896	1.84631	0.99884	0.278625	-1.37909	4.32709	-0.0167847	0.0848389	0.0012207	0.0012207	-357.008	-100.045	1339.89	123.036	-7.96269	-66.8896
-1.74622	-0.622253	1.84692	0.994568	0.278015	-1.37787	4.3277	-0.186157	-0.0256348	-0.00152588	-0.00274658	-358.186	-100.652	1340.32	122.599	-8.10919	-66.8179
-1.74194	-0.623169	1.83838	0.99762	0.2771	-1.38702	4.328	-0.0619507	0.123291	0.00213623	0.000610352	-357.404	-100.892	1334.15	122.964	-8.11855	-67.2175
-1.74103	-0.615234	1.83777	0.995483	0.27771	-1.38458	4.32648	-0.229492	-0.0299072	-0.0012207	-0.00213623	-357.426	-99.4118	1333.7	122.593	-8.07185	-67.1644
-1.75201	-0.612183	1.83807	0.993652	0.280457	-1.37238	4.328	0.0152588	0.150757	0.00274658	0.00213623	-359.554	-98.7911	1333.9	122.334	-8.03109	-66.6581
-1.74744	-0.608826	1.84235	0.995483	0.278625	-1.37726	4.32739	-0.148621	0.020752	-0.000305176	-0.000610352	-358.83	-98.156	1337	122.489	-8.11854	-66.9006
-1.74072	-0.606689	1.8399	0.993347	0.280762	-1.38031	4.3277	-0.0341797	0.0979614	0.00213623	0.0012207	-357.59	-97.798	1335.23	122.212	-7.83973	-67.0406
-1.74591	-0.611877	1.83685	0.997314	0.2771	-1.37207	4.32556	-0.377197	-0.00762939	-0.00152588	-0.00213623	-358.356	-98.7555	1333.03	122.75	-8.20287	-66.6264
-1.74225	-0.609741	1.83319	0.993958	0.279541	-1.37878	4.32465	-0.117798	0.11261	0.0012207	0.00152588	-357.751	-98.3999	1330.37	122.332	-7.95264	-66.9423
-1.74042	-0.614014	1.83197	0.996399	0.281982	-1.37909	4.32678	-0.291443	0.0143433	-0.000305176	-0.0012207	-357.285	-99.2108	1329.5	122.68	-7.71614	-66.9243
-1.74042	-0.614014	1.83441	0.994568	0.282288	-1.3797	4.32617	-0.0296021	0.0509644	0	0	-357.29	-99.2002	1331.26	122.47	-7.69059	-66.9527
-1.73737	-0.618286	1.83563	0.987549	0.280151	-1.36841	4.32739	-0.30365	0.101013	0.000610352	-0.000610352	-356.364	-100.001	1332.13	121.739	-7.78029	-66.3747
-1.74957	-0.6073	1.8396	0.991211	0.280151	-1.36444	4.32556	-0.0878906	0.0363159	0	-0.000305176	-359.116	-97.8702	1334.99	121.978	-8.01855	-66.3213
-1.7395	-0.606995	1.8335	0.991211	0.278931	-1.37848	4.32831	-0.212402	0.117493	0.000915527	0.000305176	-357.268	-97.8959	1330.58	121.974	-7.95994	-66.9383
-1.74347	-0.609741	1.828	0.991516	0.280457	-1.38275	4.32648	-0.21759	0.0942993	0.000610352	0	-358.007	-98.4328	1326.61	122.052	-7.89932	-67.1238
-1.74377	-0.61676	1.83197	0.986938	0.281372	-1.37421	4.3277	-0.0708008	0.090332	0.0012207	0.000610352	-357.736	-99.7216	1329.47	121.642	-7.7983	-66.6716
-1.75354	-0.613403	1.82526	0.985413	0.281982	-1.36932	4.32648	-0.100403	-0.0234985	-0.0012207	-0.00183105	-359.681	-99.0947	1324.6	121.414	-7.91534	-66.4935
-1.74286	-0.61554	1.82953	0.982056	0.283508	-1.37421	4.32709	-0.0845337	0.121155	0.00183105	0.000915527	-357.56	-99.5163	1327.69	121.065	-7.6084	-66.6753
-1.75079	-0.614319	1.82739	0.976257	0.281677	-1.37207	4.32709	0.0524902	0.0454712	0.00152588	0.00183105	-359.083	-99.2786	1326.13	120.381	-7.88347	-66.5948
-1.75537	-0.619507	1.82312	0.978699	0.283203	-1.37299	4.32587	0.0958252	0.093689	0.00183105	0.00152588	-359.848	-100.257	1323.04	120.743	-7.82573	-66.6106
-1.75293	-0.618896	1.82037	0.970764	0.286865	-1.37604	4.32526	0.0457764	0.0595093	0.0012207	0.000915527	-359.372	-100.181	1321.04	119.826	-7.48497	-66.7455
-1.74622	-0.619507	1.8161	0.968933	0.285339	-1.3739	4.3277	0.0442505	0.0714111	0.000915527	0	-357.961	-100.342	1317.94	119.629	-7.48786	-66.6144
-1.74652	-0.630493	1.81732	0.965271	0.28595	-1.37573	4.32739	0.0637817	0.0344849	0.000915527	0.000915527	-357.683	-102.399	1318.82	119.386	-7.41024	-66.6084
-1.75446	-0.630188	1.81915	0.957031	0.286865	-1.37878	4.32648	0.0738525	0.0970459	0.0012207	0.000305176	-359.252	-102.32	1320.13	118.436	-7.46474	-66.7664
-1.75812	-0.629883	1.81427	0.955811	0.286255	-1.37207	4.32648	0.00671387	0.0268555	0.000915527	0.000915527	-359.876	-102.272	1316.58	118.292	-7.56753	-66.4614
-1.75903	-0.630493	1.81244	0.948792	0.28717	-1.37238	4.3277	0.0952148	0.0354004	0.000305176	-0.000305176	-359.99	-102.404	1315.24	117.499	-7.49931	-66.4645
-1.75385	-0.631409	1.81427	0.94635	0.287476	-1.3736	4.32709	0.13031	0.110168	0.0012207	0.000610352	-358.94	-102.587	1316.57	117.236	-7.38356	-66.4984
-1.75537	-0.632324	1.80664	0.941162	0.288696	-1.37482	4.32617	0.0219727	0.0640869	0.0012207	0.000915527	-359.168	-102.805	1311.03	116.658	-7.30192	-66.5413
-1.763	-0.639954	1.80695	0.934448	0.291443	-1.36322	4.32587	0.167236	0.112305	0.00183105	0.00183105	-360.272	-104.204	1311.23	116.013	-7.16902	-65.9612
-1.76514	-0.647278	1.80542	0.924683	0.292053	-1.38092	4.32373	0.174866	0.0848389	0.000915527	0.000305176	-360.603	-105.611	1310.12	115.009	-7.13993	-66.7139
-1.75934	-0.644226	1.80389	0.923462	0.288696	-1.37634	4.32739	0.140381	0.103455	0.0012207	0.000305176	-359.464	-105.063	1309	114.823	-7.31494	-66.5011
-1.76239	-0.653992	1.79626	0.913696	0.290833	-1.3736	4.32648	0.14801	0.0415039	-0.000305176	-0.0012207	-359.644	-106.936	1303.46	113.864	-7.15101	-66.289
-1.76392	-0.639954	1.79901	0.910645	0.292664	-1.3623	4.3277	0.109253	0.14679	0.000915527	0.000610352	-360.248	-104.277	1305.43	113.291	-7.05606	-65.8867
-1.75934	-0.649109	1.79352	0.905457	0.297546	-1.38123	4.32587	0.180664	0.0701904	0.000610352	0.000305176	-359.248	-106.066	1301.46	112.843	-6.57076	-66.6747
-1.76239	-0.663757	1.79474	0.897827	0.294189	-1.37634	4.32739	0.119324	0.114136	0.0012207	0.0012207	-359.272	-108.799	1302.33	112.206	-6.83699	-66.3224
-1.76025	-0.656738	1.7923	0.889893	0.29541	-1.38	4.32587	0.123596	0.105896	0.000915527	0.000305176	-359.051	-107.519	1300.54	111.186	-6.71666	-66.5332
-1.7627	-0.664673	1.78528	0.884094	0.294495	-1.38123	4.32892	0.1651	0.117188	0.00213623	0.00152588	-359.228	-109.046	1295.45	110.65	-6.80155	-66.5169
-1.76239	-0.666809	1.78436	0.872192	0.293884	-1.38428	4.32495	0.0442505	0.0820923	0.0012207	0.000610352	-359.046	-109.472	1294.76	109.323	-6.82824	-66.6224
-1.75659	-0.669861	1.78314	0.867615	0.296936	-1.37543	4.328	0.0717163	0.114441	0.0012207	0.000915527	-357.678	-110.067	1293.87	108.852	-6.46264	-66.1721
-1.7627	-0.678711	1.78101	0.861206	0.303345	-1.38031	4.328	0.154724	0.135193	0.00244141	0.00213623	-358.648	-111.731	1292.31	108.259	-6.02141	-66.3467
-1.76849	-0.679016	1.77948	0.852356	0.297241	-1.38916	4.32709	0.0497437	0.0192261	0	0	-359.789	-111.799	1291.19	107.248	-6.60663	-66.7435
-1.76117	-0.678406	1.77124	0.840759	0.303955	-1.37543	4.32617	0.0759888	0.139771	0.00244141	0.00183105	-358.118	-111.756	1285.19	105.918	-5.91707	-66.086
-1.763	-0.690002	1.76819	0.83252	0.302734	-1.39191	4.3277	0.0723267	0.0357056	0.000610352	-0.000610352	-358.237	-113.97	1282.98	105.158	-6.01814	-66.7437
-1.76636	-0.687561	1.77368	0.826111	0.306396	-1.38489	4.32617	0.0323486	0.110168	0.00244141	0.00213623	-358.889	-113.471	1286.94	104.386	-5.77432	-66.4518
-1.76331	-0.689392	1.76666	0.818787	0.304565	-1.3913	4.32648	-0.00701904	0.0375366	0	-0.000305176	-358.215	-113.881	1281.84	103.578	-5.86094	-66.7061
-1.76666	-0.692444	1.76605	0.810547	0.307617	-1.3916	4.32648	-0.0286865	0.145569	0.00305176	0.00183105	-358.743	-114.457	1281.38	102.684	-5.65392	-66.6999
-1.76056	-0.698547	1.76758	0.803833	0.311584	-1.39008	4.328	0.0958252	-0.0445557	-0.0012207	-0.0012207	-357.306	-115.62	1282.48	102.016	-5.20584	-66.5643
-1.76605	-0.708618	1.76147	0.794373	0.310974	-1.38855	4.32709	-0.0778198	0.101929	0.00183105	0.000610352	-357.968	-117.534	1278.04	101.095	-5.30482	-66.4086
-1.76147	-0.714417	1.76514	0.787659	0.316772	-1.39618	4.32556	-0.0296021	0.0375366	0.000305176	-0.000305176	-356.969	-118.633	1280.69	100.419	-4.74514	-66.7088
-1.76544	-0.715027	1.75964	0.78125	0.314636	-1.39374	4.32556	-0.178223	0.0524902	0.000305176	-0.000610352	-357.628	-118.771	1276.69	99.6966	-4.971	-66.5844
-1.76025	-0.716553	1.76331	0.768433	0.31189	-1.39496	4.32556	-0.027771	0.0817871	0.000610352	-0.000915527	-356.477	-119.071	1279.31	98.2556	-5.08726	-66.5948
-1.76178	-0.719604	1.75903	0.76416	0.32196	-1.39862	4.328	-0.143127	0.0158691	0.000305176	-0.000610352	-356.733	-119.673	1276.22	97.8155	-4.29196	-66.7563
-1.76514	-0.727539	1.76453	0.753479	0.32135	-1.39435	4.32709	0.170593	0.0305176	0.000915527	0.000915527	-357.042	-121.127	1280.17	96.7202	-4.35965	-66.4927
-1.75171	-0.735474	1.76147	0.747681	0.321655	-1.39465	0.00976563	-0.0674438	-0.0167847	0	-0.0012207	-354.09	-122.684	1277.96	96.1888	-4.07932	-66.3967
-1.77185	-0.741882	1.76361	0.741272	0.328369	-1.39679	4.32587	0.0921631	0.107727	0.00213623	0.000915527	-357.9	-123.818	1279.49	95.5521	-3.85515	-66.5062
-1.76453	-0.747986	1.76056	0.734863	0.327148	-1.41235	4.32831	-0.162659	-0.0708008	-0.0012207	-0.00213623	-356.38	-125.028	1277.28	94.9161	-3.81911	-67.1434
-1.75537	-0.757446	1.763	0.72937	0.327148	-1.40228	4.32831	0.125732	0.12207	0.0012207	0.000915527	-354.126	-126.814	1279.04	94.4443	-3.62267	-66.5708
-1.76697	-0.767822	1.7627	0.721436	0.322876	-1.40594	4.32739	-0.207825	-0.017395	-0.00152588	-0.00244141	-356.061	-128.736	1278.8	93.6992	-4.12589	-66.668
-1.76666	-0.77179	1.76544	0.714417	0.330505	-1.4035	4.32617	0.175476	0.132446	0.00244141	0.0012207	-355.849	-129.472	1280.78	92.9603	-3.48609	-66.5316
-1.77124	-0.773315	1.76727	0.714417	0.334167	-1.40198	4.32831	-0.14801	-0.0256348	-0.00152588	-0.00274658	-356.716	-129.732	1282.11	92.9835	-3.26327	-66.4704
-1.76208	-0.789795	1.76941	0.703125	0.329285	-1.40198	4.32678	0.126038	0.149841	0.00244141	0.000915527	-354.294	-132.853	1283.64	91.9589	-3.44205	-66.2886
-1.76575	-0.785217	1.77368	0.697327	0.329285	-1.40198	4.328	-0.308838	-0.0427246	-0.000610352	-0.00183105	-355.136	-131.967	1286.72	91.2203	-3.51099	-66.3315
-1.75598	-0.802917	1.77002	0.691528	0.331726	-1.40839	4.32587	0.0839233	0.140686	0.00183105	0.0012207	-352.686	-135.351	1284.07	90.8434	-3.09819	-66.4528
-1.7627	-0.814209	1.77216	0.689087	0.335999	-1.40594	4.32861	-0.11261	0.010376	-0.000305176	-0.000915527	-353.648	-137.434	1285.62	90.7438	-2.83069	-66.2744
-1.77399	-0.820007	1.77643	0.680542	0.338135	-1.39709	4.328	0.0460815	0.109558	0.00183105	0.0012207	-355.565	-138.461	1288.69	89.8575	-2.81507	-65.8456
-1.76666	-0.813293	1.78101	0.675354	0.345459	-1.40106	4.32312	0.11322	0.118103	0.00183105	0.000915527	-354.39	-137.213	1292	89.1568	-2.12079	-66.0763
-1.77185	-0.829163	1.78375	0.670471	0.345764	-1.39221	4.32709	0.101318	0.0946045	0.000915527	-0.000305176	-354.797	-140.151	1293.98	88.8532	-2.1248	-65.5489
-1.7807	-0.828857	1.7804	0.664368	0.343933	-1.39954	4.32434	0.0405884	0.0650024	0.00152588	0.00183105	-356.578	-140.1	1291.53	88.1465	-2.42092	-65.8998
-1.77979	-0.830688	1.78162	0.663452	0.351868	-1.39374	4.32739	0.06073	0.0717163	0.000915527	-0.000305176	-356.311	-140.435	1292.42	88.0726	-1.75601	-65.631
-1.78345	-0.856323	1.7865	0.656433	0.350647	-1.39221	4.32648	0.0286865	0.106812	0.00244141	0.00244141	-356.183	-145.206	1295.95	87.6799	-1.83398	-65.3549
-1.78497	-0.852356	1.7926	0.65155	0.354004	-1.39008	4.3277	0.0717163	0.057373	0.0012207	0.00152588	-356.59	-144.428	1300.35	87.0567	-1.59475	-65.2982
-1.78833	-0.854492	1.78802	0.645752	0.354614	-1.39069	4.32648	-0.0247192	0.102539	0.00183105	0.00152588	-357.139	-144.852	1297.03	86.4275	-1.5889	-65.3083
-1.79321	-0.855103	1.80298	0.642395	0.362549	-1.38641	4.32831	0.10376	0.0845337	0.00152588	0.000610352	-358.112	-144.866	1307.85	86.0503	-1.02669	-65.1437
-1.79291	-0.870972	1.80054	0.641174	0.364075	-1.38947	4.32617	0.067749	0.120544	0.00274658	0.00244141	-357.584	-147.86	1306.09	86.1653	-0.854388	-65.1552
-1.79413	-0.876465	1.8045	0.631714	0.359192	-1.38458	4.32678	0.0845337	0.0933838	0.000610352	-0.000305176	-357.519	-148.87	1308.94	85.1715	-1.23716	-64.8685
-1.79596	-0.880737	1.80573	0.631714	0.362244	-1.38489	4.32678	0.0512695	0.125122	0.00213623	0.00305176	-357.773	-149.658	1309.83	85.2393	-1.01092	-64.8606
-1.79596	-0.894775	1.8103	0.626831	0.366211	-1.38214	4.32831	0.130615	0.0894165	0.00183105	0.00152588	-357.308	-152.267	1313.14	84.9061	-0.644522	-64.6257
-1.79565	-0.894165	1.81488	0.623779	0.367126	-1.38245	4.32739	0.0985718	0.0738525	0.0012207	0.00152588	-357.271	-152.132	1316.45	84.5465	-0.565268	-64.6455
-1.79901	-0.903931	1.82068	0.623169	0.370483	-1.38	4.32678	-0.0311279	0.110168	0.00213623	0.00152588	-357.638	-153.917	1320.65	84.6321	-0.322177	-64.4737
-1.80664	-0.90332	1.8222	0.619812	0.372925	-1.36536	4.32617	0.0561523	0.0888062	0.0012207	0.000610352	-358.989	-153.757	1321.74	84.2392	-0.238684	-63.8239
-1.80054	-0.914612	1.82953	0.617371	0.374146	-1.37787	4.3277	-0.0445557	0.0982666	0.000610352	0	-357.595	-155.869	1327.05	84.1389	-0.0160522	-64.2999
-1.80237	-0.919495	1.83655	0.611877	0.375366	-1.37207	4.328	0.0418091	0.0756836	0.000610352	0.000305176	-357.732	-156.74	1332.12	83.5885	0.075531	-63.9982
-1.8103	-0.9375	1.83594	0.606995	0.374451	-1.37177	4.32739	-0.190735	0.108643	0.000610352	0.000610352	-358.696	-160.097	1331.68	83.3171	-0.0740448	-63.851
-1.80664	-0.938416	1.84235	0.605469	0.378723	-1.37207	4.32709	0.0469971	0.062561	0.000305176	0.000305176	-357.983	-160.248	1336.32	83.1571	0.333829	-63.8601
-1.81549	-0.953674	1.84631	0.603638	0.378418	-1.36322	4.32892	-0.00946045	0.127869	0.0012207	0.0012207	-359.156	-163.048	1339.19	83.1915	0.213553	-63.3513
-1.81732	-0.963745	1.85333	0.601807	0.38147	-1.37207	4.32007	-0.0350952	0.0827026	0.000915527	0.000305176	-359.34	-164.902	1344.28	83.14	0.449191	-63.6939
-1.81915	-0.971069	1.86188	0.59967	0.385437	-1.35742	4.32556	0.032959	0.0930786	0.0012207	0.000915527	-359.34	-166.208	1350.46	83.0146	0.772699	-62.9745
-1.81122	-0.982056	1.86401	0.597534	0.381775	-1.36078	4.32587	0.00671387	0.00335693	-0.000915527	-0.00183105	-357.442	-168.287	1352.01	82.9478	0.642041	-63.0103
-1.82037	-0.986633	1.87347	0.588989	0.382996	-1.3678	4.32648	-0.0576782	0.116577	0.00152588	0.0012207	-359.177	-169.081	1358.85	82.038	0.600439	-63.3219
-1.8222	-1.00769	1.87592	0.584412	0.385437	-1.36932	4.3277	0.0350952	-0.00427246	-0.000610352	-0.00152588	-358.892	-173.015	1360.62	81.8513	0.829498	-63.2282
-1.82861	-1.01288	1.87927	0.581055	0.386658	-1.36261	4.32709	-0.105896	0.0808716	0	-0.00152588	-359.915	-173.944	1363.04	81.5498	0.844101	-62.8939
-1.82159	-1.03424	1.88751	0.578308	0.390015	-1.362	4.32739	-0.0546265	0.0772095	0.000305176	-0.000610352	-357.884	-177.927	1369.02	81.5794	1.29521	-62.6838
-1.83014	-1.03058	1.8869	0.568237	0.389099	-1.35956	4.32617	-0.135803	0.0463867	-0.000915527	-0.00213623	-359.581	-177.227	1368.55	80.3669	1.08141	-62.6082
-1.83075	-1.05408	1.89575	0.559387	0.39093	-1.36597	4.32739	-0.0372314	0.0778198	0.000305176	-0.000610352	-359.028	-181.598	1374.95	79.7288	1.28788	-62.7155
-1.82495	-1.06506	1.89575	0.555725	0.393066	-1.36108	4.32709	-0.0830078	0.0814819	-0.000305176	-0.00183105	-357.466	-183.675	1374.95	79.4892	1.5975	-62.3847
-1.81702	-1.08215	1.89911	0.550842	0.39032	-1.3623	4.32709	-0.115356	0.0436401	-0.000305176	-0.0012207	-355.343	-186.893	1377.39	79.2065	1.56284	-62.2716
-1.82587	-1.08795	1.90155	0.53833	0.393372	-1.36749	4.32648	-0.153198	0.0271606	-0.00183105	-0.00366211	-356.912	-187.959	1379.13	77.8643	1.68497	-62.481
-1.82739	-1.10413	1.90399	0.534973	0.39917	-1.37115	4.32831	-0.0888062	0.113525	0.000915527	-0.000305176	-356.77	-190.98	1380.9	77.7385	2.1717	-62.5336
-1.82312	-1.11755	1.90887	0.525208	0.39978	-1.36902	4.32892	-0.134583	0.00793457	-0.00152588	-0.00305176	-355.434	-193.494	1384.43	76.838	2.34335	-62.3069
-1.82831	-1.12885	1.91742	0.519104	0.398865	-1.37573	4.3277	0.0662231	0.137634	0.00183105	0.0012207	-356.174	-195.56	1390.61	76.3166	2.2136	-62.5371
-1.82526	-1.14502	1.91467	0.509033	0.400085	-1.37482	4.32678	0.140381	0.0918579	0.000610352	-0.000610352	-354.98	-198.629	1388.61	75.4261	2.42253	-62.3427
-1.8219	-1.15479	1.91864	0.50354	0.400085	-1.37665	4.32892	0.000305176	0.0875854	0.000610352	-0.000305176	-354.01	-200.458	1391.48	74.9544	2.51073	-62.3352
-1.81824	-1.18774	1.91895	0.496521	0.401611	-1.38458	4.32831	-0.0695801	-0.00915527	-0.000915527	-0.00183105	-352.313	-206.662	1391.71	74.6801	2.78994	-62.4198
-1.82404	-1.18225	1.92474	0.484619	0.39856	-1.37817	4.32861	0.00671387	0.100098	0.0012207	-0.000610352	-353.478	-205.59	1395.87	73.2293	2.44981	-62.1662
-1.81641	-1.20209	1.92841	0.4776	0.406799	-1.38275	4.32678	-0.0939941	-0.0415039	-0.000305176	-0.000610352	-351.412	-209.327	1398.53	72.7456	3.30053	-62.208
-1.81793	-1.21033	1.93329	0.474548	0.404968	-1.38428	4.32861	0.131836	0.0268555	0.000915527	-0.000305176	-351.464	-210.844	1402.06	72.5272	3.15222	-62.212
-1.82098	-1.22437	1.9342	0.46875	0.40863	-1.37726	4.328	-0.0588989	0.0588989	0.0012207	-0.000305176	-351.53	-213.46	1402.72	72.09	3.4486	-61.783
-1.81732	-1.23108	1.93909	0.457764	0.401306	-1.38519	4.328	0.168762	0.0274658	0.0012207	0.000915527	-350.592	-214.725	1406.23	70.9395	2.9447	-62.0596
-1.81183	-1.24115	1.94061	0.451965	0.406494	-1.39069	4.32739	0.098877	0.0558472	0.00152588	0.000915527	-349.249	-216.636	1407.34	70.4381	3.48435	-62.222
-1.81488	-1.24634	1.94061	0.444031	0.409546	-1.3858	4.32648	0.020752	0.0604248	0.0012207	0.000610352	-349.593	-217.604	1407.32	69.6142	3.70701	-61.9586
-1.8161	-1.26434	1.94519	0.432129	0.414734	-1.38245	4.3277	0.0512695	0.0570679	0.00183105	0.00213623	-349.195	-220.961	1410.62	68.5416	4.17108	-61.6602
-1.81702	-1.27319	1.94733	0.421448	0.411072	-1.38458	4.32831	0.065918	-0.0170898	-0.000610352	-0.000915527	-349.039	-222.621	1412.15	67.4609	3.89643	-61.6698
-1.8158	-1.2677	1.95587	0.418701	0.412292	-1.38153	4.32831	-0.032959	0.0802612	0.000915527	0.000305176	-348.953	-221.548	1418.32	67.058	4.00359	-61.5756
-1.80878	-1.28235	1.9516	0.405273	0.412598	-1.38275	4.328	0.100708	0.0152588	0.000610352	0.000305176	-347.012	-224.359	1415.21	65.76	4.20352	-61.4742
-1.81213	-1.29486	1.94794	0.392761	0.413513	-1.39069	4.3277	0.0369263	0.0906372	0.0012207	0.000610352	-347.282	-226.739	1412.54	64.5276	4.26429	-61.7318
-1.80634	-1.30859	1.95099	0.38269	0.413818	-1.39343	4.328	-0.0119019	0.0671387	0.000305176	-0.000305176	-345.682	-229.331	1414.74	63.5968	4.43412	-61.7218
-1.80267	-1.31744	1.95038	0.372925	0.413208	-1.39465	4.3277	0.0653076	0.0915527	0.00152588	0.0012207	-344.621	-231.019	1414.28	62.6228	4.4823	-61.6821
-1.80573	-1.33759	1.95343	0.362244	0.416565	-1.39252	4.32831	0.00427246	0.0280762	0	-0.000915527	-344.527	-234.779	1416.48	61.7237	4.7722	-61.4242
-1.81122	-1.34277	1.95099	0.34668	0.417175	-1.39984	0.00823975	0.0610352	0.0888062	0.000305176	-0.000305176	-345.422	-235.775	1414.68	60.0239	4.75538	-61.7151
-1.81213	-1.3504	1.95099	0.335999	0.413208	-1.39771	0.00732422	-0.0357056	0.0384521	0.000915527	0.000915527	-345.244	-237.214	1414.65	58.9249	4.45718	-61.5346
-1.80756	-1.3623	1.9519	0.323181	0.413818	-1.39496	0.00579834	0.106812	0.0231934	0	-0.0012207	-343.851	-239.468	1415.3	57.6518	4.63459	-61.284
-1.80695	-1.37268	1.95679	0.312195	0.41687	-1.39221	0.00610352	0.0552368	0.0869751	0.00183105	0.000915527	-343.332	-241.399	1418.81	56.5618	4.93418	-61.0675
-1.80786	-1.38519	1.9455	0.296936	0.417175	-1.41144	0.00610352	0.000915527	0.00915527	0	-0.000610352	-343.2	-243.846	1410.62	55.0148	4.9812	-61.8298
-1.81061	-1.39496	1.94855	0.287476	0.41687	-1.39984	0.00610352	0.139771	0.0714111	0.00213623	0.00244141	-343.246	-245.649	1412.8	54.0909	4.95957	-61.2112
-1.80573	-1.4032	1.94885	0.274048	0.415039	-1.40747	0.00610352	0.0378418	0.043335	-0.000305176	-0.00183105	-342.009	-247.234	1413	52.6869	4.92642	-61.4629
-1.80176	-1.41052	1.9519	0.261841	0.413208	-1.3913	0.00518799	0.00640869	0.098877	0.00213623	0.00213623	-340.721	-248.601	1415.18	51.4126	4.89559	-60.6272
-1.81152	-1.4209	1.94611	0.249939	0.414429	-1.40198	0.00457764	0.0106812	-0.0521851	-0.00152588	-0.00274658	-342.356	-250.573	1410.96	50.2137	4.86411	-61.0464
-1.80878	-1.43066	1.94489	0.239868	0.41626	-1.40503	0.00549316	0.0183105	0.0839233	0.00152588	0.000305176	-341.478	-252.436	1410.07	49.219	5.09458	-61.0908
-1.80695	-1.43372	1.95038	0.228882	0.417786	-1.40656	0.00518799	-0.0610352	-0.00518799	0	-0.000915527	-340.99	-253	1414.02	48.0106	5.26693	-61.1251
-1.80389	-1.44714	1.94855	0.219421	0.410461	-1.41144	0.00518799	-0.0424194	0.0354004	0.000915527	0	-339.913	-255.554	1412.68	47.1441	4.77454	-61.2044
-1.80573	-1.45355	1.9516	0.210266	0.415344	-1.40839	0.00610352	-0.0280762	0.0454712	0	-0.000305176	-340.012	-256.741	1414.87	46.1996	5.16749	-61.0174
-1.79352	-1.46545	1.94763	0.197449	0.414429	-1.4035	0.00549316	-0.0259399	0.0704956	0.00152588	0.000610352	-337.057	-259.046	1411.98	44.93	5.35369	-60.6401
-1.80389	-1.45996	1.94946	0.188904	0.413818	-1.40167	0.00518799	-0.0402832	0.0152588	0.000305176	0	-339.203	-257.981	1413.28	43.8615	5.1255	-60.6171
-1.80084	-1.46881	1.94946	0.180664	0.414124	-1.40594	0.00457764	-0.039978	0.0436401	-0.000305176	-0.0012207	-338.317	-259.665	1413.27	43.0611	5.23226	-60.7247
-1.80237	-1.48132	1.95251	0.16571	0.412903	-1.409	0.00457764	0.0134277	0.129089	0.00152588	0.000915527	-338.165	-262.011	1415.45	41.5499	5.15801	-60.7491
-1.79779	-1.48071	1.94733	0.158997	0.407104	-1.41418	0.00457764	-0.13855	-0.0143433	-0.000915527	-0.00152588	-337.241	-261.955	1411.68	40.7732	4.77112	-60.9562
-1.79932	-1.48102	1.94977	0.1474	0.406494	-1.41541	0.00518799	-0.108948	0.102539	0.0012207	0.000305176	-337.472	-262.011	1413.42	39.4505	4.709	-60.9999
-1.79779	-1.49811	1.9455	0.137634	0.400391	-1.41815	0.00488281	-0.0747681	-0.00579834	-0.000305176	-0.0012207	-336.553	-265.258	1410.31	38.6085	4.30246	-60.9552
-1.80359	-1.48987	1.94946	0.126038	0.400085	-1.41907	0.00457764	-0.0756836	0.102234	0.00152588	0.00152588	-337.898	-263.689	1413.15	37.1471	4.16848	-61.0675
-1.8045	-1.5036	1.94519	0.109558	0.400696	-1.4151	0.00457764	-0.233765	-0.00396729	-0.000915527	-0.00152588	-337.475	-266.301	1410.02	35.4842	4.26522	-60.7517
-1.80206	-1.50787	1.94	0.101624	0.396423	-1.41602	0.00488281	-0.0476074	0.131226	0.00305176	0.000915527	-336.771	-267.15	1406.25	34.6466	3.98446	-60.7291
-1.8045	-1.51459	1.94031	0.0915527	0.39917	-1.41296	0.00518799	-0.231628	-0.0357056	-0.000610352	-0.000610352	-336.953	-268.409	1406.45	33.6025	4.19791	-60.5333
-1.80481	-1.52161	1.93298	0.0723267	0.391541	-1.41479	0.00488281	-0.0906372	0.110474	0.0012207	0.000305176	-336.611	-269.791	1401.1	31.5169	3.62156	-60.5147
-1.80023	-1.52924	1.93146	0.0643921	0.395203	-1.41785	0.00518799	-0.10498	0.158997	0.00244141	0.00366211	-335.461	-271.259	1399.98	30.7328	4.02156	-60.578
-1.80603	-1.5332	1.92841	0.0527954	0.393066	-1.41235	0.00518799	-0.138245	0.0402832	0.000305176	0	-336.314	-272.01	1397.74	29.4702	3.78284	-60.2854
-1.81274	-1.53656	1.92993	0.0424194	0.393372	-1.40381	0.00488281	-0.256653	0.0946045	0.0012207	0.000610352	-337.371	-272.612	1398.82	28.3371	3.72372	-59.8696
-1.81061	-1.54602	1.9278	0.022583	0.397949	-1.40045	0.00488281	-0.098877	0.0524902	0.000610352	0.000915527	-336.489	-274.428	1397.23	26.2219	4.18145	-59.6142
-1.81549	-1.54968	1.92413	0.0177002	0.392761	-1.40259	0.00488281	-0.0970459	0.0527954	0.000915527	0.000305176	-337.291	-275.127	1394.56	25.7209	3.69704	-59.6762
-1.81763	-1.55792	1.92047	0.00518799	0.389099	-1.41083	0.00518799	0.00152588	0.0167847	-0.000305176	-0.0012207	-337.432	-276.71	1391.89	24.4202	3.39776	-59.9693
-1.81824	-1.56952	1.92047	-0.00915527	0.394592	-1.41357	0.00457764	-0.215759	0.119934	0.00152588	0.000915527	-337.151	-278.903	1391.87	22.9651	3.87641	-59.9973
-1.82465	-1.56738	1.91864	-0.0149536	0.392761	-1.39587	0.00457764	-0.0604248	-0.0335693	-0.000610352	-0.000915527	-338.219	-278.48	1390.51	22.2701	3.63898	-59.2003
-1.81976	-1.5863	1.91742	-0.0274658	0.392151	-1.4035	0.00457764	-0.0997925	0.101318	0.000610352	0.000305176	-336.657	-282.074	1389.62	21.1427	3.7338	-59.3681
-1.83807	-1.57898	1.91956	-0.0369263	0.394897	-1.39069	0.00457764	-0.0946045	0.0271606	-0.000305176	-0.000305176	-340.312	-280.628	1391.12	19.9403	3.64809	-58.8796
-1.83136	-1.58569	1.91284	-0.0497437	0.390625	-1.39435	0.00488281	0.105286	0.072937	0.000915527	0.000915527	-338.678	-281.967	1386.24	18.5844	3.44964	-58.9452
-1.83624	-1.59943	1.91345	-0.0616455	0.391541	-1.39221	0.00427246	-0.0146484	0.00701904	-0.000305176	-0.000305176	-339.115	-284.534	1386.65	17.4425	3.49604	-58.7354
-1.83624	-1.60278	1.9101	-0.0674438	0.390015	-1.39374	0.00457764	0.09552	0.0909424	0.00152588	0.0012207	-338.966	-285.191	1384.21	16.8335	3.38897	-58.7653
-1.84875	-1.60919	1.90826	-0.0769043	0.390015	-1.38611	0.00457764	0.0286865	-0.0219727	0.0012207	0.00152588	-341.078	-286.366	1382.86	15.8528	3.21527	-58.3807
-1.8457	-1.62201	1.90552	-0.0894165	0.386353	-1.39282	0.00396729	0.137939	0.0610352	0.0012207	0.000915527	-340.036	-288.817	1380.85	14.6273	3.01763	-58.5528
-1.84418	-1.62415	1.90247	-0.0958252	0.386658	-1.38916	0.00488281	0.15686	0.101929	0.00244141	0.00213623	-339.569	-289.244	1378.62	13.9304	3.0855	-58.3518
-1.84967	-1.62811	1.90521	-0.107422	0.391541	-1.38123	0.00427246	0.0552368	0.0524902	0.000915527	0.000915527	-340.392	-289.961	1380.58	12.6675	3.41733	-57.9652
-1.84753	-1.63483	1.90491	-0.12207	0.386963	-1.39557	0.00396729	0.185852	0.0939941	0.00244141	0.00274658	-339.801	-291.263	1380.34	11.0971	3.10798	-58.5394
-1.84723	-1.63544	1.90094	-0.123901	0.387573	-1.38458	0.00457764	0.137939	0.0299072	0	-0.000610352	-339.566	-291.391	1377.46	10.9008	3.17726	-58.0212
-1.8396	-1.6452	1.89789	-0.135498	0.384521	-1.38672	0.00396729	0.0750732	0.0869751	0.00274658	0.00305176	-337.668	-293.281	1375.23	9.73348	3.10032	-57.9961
-1.84967	-1.64459	1.90002	-0.141907	0.385132	-1.37848	0.00427246	0.0994873	0.0283813	0.000915527	0.000610352	-339.548	-293.121	1376.75	8.98925	2.99287	-57.6419
-1.85028	-1.65161	1.89606	-0.151062	0.38208	-1.38367	0.00396729	0.107422	0.0976563	0.00183105	0.00183105	-339.415	-294.474	1373.86	8.05411	2.76389	-57.8051
-1.84601	-1.6449	1.8985	-0.158081	0.384216	-1.38306	0.00366211	0.0546265	0.0756836	0.00183105	0.00183105	-338.742	-293.225	1375.61	7.14441	2.99655	-57.817
-1.84784	-1.64703	1.89209	-0.173035	0.38208	-1.38062	0.00457764	0.088501	0.110168	0.00152588	0.00152588	-338.866	-293.673	1370.93	5.46949	2.82112	-57.6626
-1.84723	-1.64978	1.89117	-0.179138	0.378418	-1.3739	0.00396729	0.116882	0.0976563	0.0012207	0.0012207	-338.515	-294.195	1370.25	4.81732	2.55837	-57.3116
-1.85516	-1.64673	1.88782	-0.186768	0.378418	-1.37665	0.00457764	0.062561	0.113831	0.00183105	0.00244141	-340.145	-293.629	1367.8	3.89333	2.42311	-57.4723
-1.84906	-1.65497	1.88049	-0.193787	0.376282	-1.37115	0.00457764	0.120239	0.122986	0.000915527	0	-338.526	-295.238	1362.48	3.22716	2.39254	-57.1153
-1.85089	-1.6449	1.88263	-0.198059	0.377502	-1.37024	0.00488281	-0.0265503	0.0689697	0.000305176	-0.000610352	-339.175	-293.337	1364.01	2.57604	2.43643	-57.1583
-1.85333	-1.65497	1.88202	-0.206299	0.377502	-1.3739	0.00335693	0.0527954	0.130615	0.00152588	0.00152588	-339.328	-295.235	1363.55	1.79388	2.43039	-57.2416
-1.86127	-1.64093	1.88751	-0.209045	0.379944	-1.36414	0.00396729	-0.0869751	-0.00610352	-0.000915527	-0.0012207	-341.234	-292.54	1367.51	1.25325	2.46417	-56.9312
-1.85333	-1.64001	1.88568	-0.213623	0.376587	-1.36353	0.00366211	-0.0195313	0.110779	0.00213623	0.00152588	-339.627	-292.41	1366.17	0.717697	2.33145	-56.8741
-1.85547	-1.64429	1.88782	-0.219421	0.378723	-1.36139	0.00396729	-0.0247192	0.0234985	0	-0.0012207	-339.87	-293.197	1367.71	0.122607	2.48775	-56.7453
-1.85272	-1.64612	1.88507	-0.220032	0.379333	-1.36261	0.00396729	-0.0222778	0.10376	0.00152588	0.000610352	-339.272	-293.567	1365.72	0.0832184	2.58846	-56.7778
-1.85822	-1.64154	1.88965	-0.227661	0.375671	-1.35376	0.00274658	-0.267944	-0.0354004	-0.00213623	-0.00305176	-340.341	-292.666	1369.01	-0.863367	2.20461	-56.4062
-1.86127	-1.64551	1.88354	-0.229797	0.380859	-1.35742	0.00427246	-0.0344849	0.144348	0.00244141	0.00152588	-340.854	-293.441	1364.59	-1.04457	2.58214	-56.5553
-1.86249	-1.64581	1.8869	-0.232849	0.382385	-1.35712	0.00457764	-0.206909	-0.0689697	-0.00213623	-0.00335693	-341.081	-293.479	1367.01	-1.3896	2.68825	-56.544
-1.87317	-1.64124	1.89178	-0.238647	0.384521	-1.34888	0.00396729	0.0219727	0.13031	0.00244141	0.00213623	-343.229	-292.557	1370.52	-2.12839	2.68057	-56.23
-1.86432	-1.64124	1.88812	-0.234375	0.38269	-1.35254	0.00457764	-0.125732	0.0350952	0	-0.00152588	-341.527	-292.605	1367.89	-1.63734	2.67469	-56.374
-1.86279	-1.6449	1.89758	-0.236206	0.383911	-1.36139	0.00396729	0.0888062	0.06073	0.00152588	0.000915527	-341.246	-293.256	1374.74	-1.79125	2.80072	-56.7574
-1.85486	-1.65192	1.89087	-0.24231	0.386047	-1.36841	0.00396729	-0.238953	0.045166	0	-0.00274658	-339.482	-294.651	1369.88	-2.37473	3.12807	-56.9949
-1.86096	-1.63574	1.89789	-0.240479	0.384827	-1.36688	0.00366211	-0.0912476	0.110168	0.00152588	0.0012207	-341.209	-291.556	1374.95	-2.42775	2.8787	-57.0773
-1.85242	-1.64185	1.89758	-0.24353	0.38147	-1.35956	0.00457764	0.0811768	0.0775146	0.00213623	0.00213623	-339.201	-292.726	1374.72	-2.6746	2.78052	-56.6544
-1.84998	-1.64276	1.89575	-0.248718	0.378113	-1.36047	0.00335693	-0.038147	0.0491333	0.000305176	0	-338.639	-292.923	1373.39	-3.25251	2.55986	-56.6673
-1.84875	-1.63361	1.89911	-0.247192	0.383606	-1.36444	0.00396729	-0.0164795	0.110168	0.0012207	0	-338.781	-291.196	1375.82	-3.22612	2.98969	-56.9381
-1.84814	-1.62354	1.9046	-0.248108	0.381775	-1.362	0.00427246	-0.0656128	0.0164795	-0.000305176	-0.0012207	-338.95	-289.278	1379.79	-3.49284	2.82607	-56.9044
-1.84204	-1.63391	1.89972	-0.247803	0.380554	-1.35284	0.00396729	0.072937	0.113525	0.00152588	0.0012207	-337.288	-291.259	1376.26	-3.28655	2.86964	-56.3741
-1.84601	-1.62689	1.90186	-0.249634	0.378723	-1.36047	0.00427246	-0.0949097	0.0326538	0.000305176	0	-338.368	-289.93	1377.8	-3.61202	2.63004	-56.79
-1.8457	-1.62628	1.90491	-0.248108	0.380249	-1.35773	0.00335693	0.0561523	0.0668335	0.00152588	0.0012207	-338.324	-289.794	1380.01	-3.44711	2.75627	-56.6748
-1.83472	-1.63239	1.90399	-0.256348	0.38269	-1.35895	0.00396729	0.000305176	-0.0521851	-0.00183105	-0.00183105	-335.926	-290.992	1379.34	-4.28846	3.16355	-56.6458
-1.84448	-1.62445	1.9104	-0.254822	0.382996	-1.3504	0.00396729	0.0344849	0.10498	0.00152588	0.0012207	-338.041	-289.426	1383.97	-4.24337	3.00589	-56.3491
-1.83655	-1.61621	1.90704	-0.258484	0.379639	-1.35284	0.00366211	-0.0311279	-0.0195313	-0.000915527	-0.0012207	-336.699	-287.934	1381.53	-4.79226	2.84863	-56.4925
-1.83716	-1.62323	1.90704	-0.253296	0.38269	-1.35345	0.00335693	0.118408	0.0973511	0.0012207	0.000305176	-336.662	-289.241	1381.55	-4.08642	3.09723	-56.4789
-1.83685	-1.63177	1.90491	-0.259094	0.384521	-1.3562	0.00305176	0.0653076	0.0671387	0.000610352	0	-336.328	-290.866	1379.99	-4.61255	3.27865	-56.5306
-1.8399	-1.6214	1.90765	-0.264282	0.384827	-1.35437	0.00366211	0.0106812	0.0592041	0.000915527	0.000305176	-337.209	-288.901	1381.96	-5.37354	3.22929	-56.5343
-1.8399	-1.62964	1.91223	-0.263977	0.386658	-1.35315	0.00335693	0.0338745	0.0537109	0.000915527	0.000915527	-336.968	-290.418	1385.28	-5.20683	3.39988	-56.4191
-1.84143	-1.63239	1.90674	-0.261841	0.386963	-1.35071	0.00396729	0.0195313	0.104675	0.00183105	0.00183105	-337.151	-290.953	1381.31	-4.91727	3.40762	-56.2871
-1.83899	-1.62262	1.9101	-0.262451	0.39032	-1.35468	0.00396729	0.0112915	0.0543213	0.0012207	0.000915527	-337.045	-289.118	1383.74	-5.14469	3.68695	-56.5522
-1.83624	-1.63269	1.90765	-0.270691	0.387573	-1.35986	0.00305176	0.0643921	0.0442505	0.000610352	0.000610352	-336.167	-291.044	1381.96	-5.9254	3.54634	-56.6846
-1.84448	-1.62445	1.91193	-0.265198	0.387268	-1.34888	0.00366211	0.151978	0.145264	0.00244141	0.00213623	-337.978	-289.43	1385.05	-5.43006	3.36258	-56.2754
-1.83441	-1.63483	1.90582	-0.265198	0.388489	-1.36719	0.00335693	0.108032	0.0656128	0.000915527	0.00213623	-335.861	-291.462	1380.65	-5.2636	3.64403	-57.0087
-1.83685	-1.64124	1.90826	-0.271301	0.392151	-1.35681	0.00305176	0.126343	0.149841	0.00274658	0.00305176	-336.008	-292.638	1382.41	-5.85752	3.93204	-56.4854
-1.83807	-1.64154	1.90979	-0.272827	0.388794	-1.36078	0.00335693	0.202942	0.169373	0.00274658	0.00305176	-336.264	-292.689	1383.51	-6.02872	3.64014	-56.6618
-1.83716	-1.65497	1.91345	-0.272827	0.384521	-1.36139	0.00366211	0.109558	0.13092	0.00244141	0.00274658	-335.664	-295.188	1386.17	-5.81365	3.34902	-56.5725
-1.83685	-1.64703	1.91437	-0.276489	0.388794	-1.36261	0.00366211	0.101929	0.0650024	0.000915527	0.000305176	-335.865	-293.703	1386.82	-6.36027	3.67791	-56.6976
-1.83014	-1.65527	1.91071	-0.278015	0.38269	-1.37329	0.00335693	0.0479126	0.133057	0.00152588	0.0012207	-334.349	-295.303	1384.17	-6.40238	3.31623	-57.0886
-1.83502	-1.65863	1.90887	-0.284119	0.38269	-1.36932	4.32159	0.0860596	0.0646973	0.00183105	0.00183105	-335.113	-295.93	1382.83	-7.04676	3.25486	-56.8818
-1.82953	-1.66595	1.90887	-0.283508	0.381775	-1.36566	4.32281	0.0558472	0.0991821	0.00183105	0.00152588	-333.755	-297.316	1382.84	-6.85689	3.29738	-56.6369
-1.83624	-1.66382	1.91101	-0.284729	0.376892	-1.35925	4.32526	0.0424194	0.142212	0.00183105	0.0012207	-335.048	-296.876	1384.37	-7.03173	2.79261	-56.3657
-1.83441	-1.6748	1.90735	-0.288696	0.376587	-1.37268	4.32526	0.0714111	0.0961304	0.0012207	0.0012207	-334.459	-298.981	1381.72	-7.31097	2.8231	-56.8841
-1.83319	-1.66199	1.91254	-0.292969	0.378113	-1.35895	4.32617	0.0244141	0.0720215	0.000915527	0.0012207	-334.451	-296.545	1385.46	-8.00291	2.94641	-56.3512
-1.83502	-1.67389	1.90918	-0.292969	0.378113	-1.36597	4.32465	0.0012207	0.0521851	-0.000305176	-0.000305176	-334.513	-298.796	1383.04	-7.81331	2.94377	-56.5818
-1.83167	-1.67938	1.90735	-0.291748	0.375977	-1.3623	4.32678	0.0631714	0.106812	0.00244141	0.00183105	-333.625	-299.841	1381.71	-7.58334	2.84663	-56.3543
-1.84174	-1.68793	1.90704	-0.301514	0.377502	-1.37085	4.32617	0.0631714	-0.0286865	-0.000610352	-0.0012207	-335.391	-301.433	1381.48	-8.56791	2.82764	-56.6981
-1.83716	-1.6864	1.90521	-0.30365	0.378113	-1.36627	4.32587	0.0180054	0.106506	0.00213623	0.00152588	-334.459	-301.17	1380.14	-8.83405	2.95658	-56.4833
-1.84418	-1.68396	1.90308	-0.300903	0.378723	-1.37726	4.32556	-0.0482178	0.0143433	0.000305176	0.000305176	-336.068	-300.71	1378.61	-8.56327	2.8675	-57.0336
-1.84326	-1.6925	1.90552	-0.305481	0.372925	-1.36078	4.32526	0.00732422	0.107727	0.00274658	0.00152588	-335.373	-302.288	1380.36	-8.94607	2.46136	-56.1831
-1.84082	-1.68884	1.90399	-0.304565	0.375671	-1.36353	4.32739	0.0241089	0.0198364	0	-0.00152588	-335.051	-301.621	1379.25	-8.89979	2.70952	-56.339
-1.83746	-1.70135	1.9043	-0.306702	0.378113	-1.36597	4.32678	-0.124512	0.118713	0.00213623	0.00152588	-334.026	-303.98	1379.48	-8.9428	2.99824	-56.3442
-1.84113	-1.70563	1.90704	-0.306702	0.375366	-1.36505	4.3277	0.112305	-0.0100708	0	0.000610352	-334.603	-304.752	1381.47	-8.87556	2.72823	-56.2735
-1.83502	-1.71722	1.90338	-0.310364	0.37262	-1.36383	4.32617	-0.0369263	0.0726318	0.000610352	-0.000610352	-332.965	-306.969	1378.82	-9.10551	2.64946	-56.0929
-1.84418	-1.70898	1.90125	-0.314636	0.369873	-1.36719	4.32922	0.0265503	0.0485229	0.000915527	0.000305176	-335.02	-305.416	1377.25	-9.72959	2.25323	-56.3267
-1.84906	-1.7157	1.89972	-0.315552	0.37384	-1.36688	4.32831	-0.151672	0.0378418	0.000610352	-0.000305176	-335.782	-306.668	1376.15	-9.72752	2.51095	-56.2776
-1.84204	-1.71265	1.90033	-0.3125	0.37384	-1.3623	4.32892	0.0671387	0.0878906	0.00152588	0.000610352	-334.458	-306.107	1376.6	-9.42449	2.62098	-56.0759
-1.84631	-1.71356	1.89972	-0.318909	0.371094	-1.35406	4.32709	-0.225525	0.0524902	0	-0.0012207	-335.115	-306.267	1376.13	-10.1421	2.34615	-55.6842
-1.84998	-1.72455	1.89789	-0.32074	0.368347	-1.36353	4.32831	0.235291	0.0863647	0.00183105	0.00213623	-335.575	-308.336	1374.81	-10.178	2.08872	-56.0331
-1.84235	-1.7334	1.89697	-0.323181	0.367126	-1.35773	4.32861	-0.162048	0.0442505	-0.00152588	-0.00335693	-333.695	-310.022	1374.15	-10.3114	2.15276	-55.6659
-1.84692	-1.73828	1.89575	-0.323181	0.359497	-1.35803	4.32709	0.16571	0.166626	0.00274658	0.00183105	-334.407	-310.928	1373.26	-10.2343	1.47619	-55.6355
-1.85059	-1.73248	1.89636	-0.322571	0.359192	-1.35895	4.32678	-0.307312	-0.050354	-0.00305176	-0.00488281	-335.328	-309.826	1373.7	-10.259	1.37173	-55.7354
-1.84479	-1.73981	1.89301	-0.325928	0.357971	-1.35345	4.32831	0.0927734	0.160828	0.00213623	0.0012207	-333.845	-311.235	1371.26	-10.5218	1.4019	-55.3965
-1.84967	-1.72974	1.89728	-0.327759	0.357361	-1.34186	4.32953	-0.159912	0.00488281	-0.0012207	-0.00305176	-334.988	-309.298	1374.33	-10.8925	1.25393	-54.9546
-1.85089	-1.74103	1.89087	-0.329285	0.357361	-1.35284	4.32892	0.102539	0.129089	0.00213623	0.00152588	-334.972	-311.46	1369.7	-10.8874	1.25853	-55.3676
-1.84875	-1.73828	1.8927	-0.330505	0.352173	-1.34125	4.3277	-0.215454	-0.0134277	-0.00183105	-0.00305176	-334.469	-310.93	1371.01	-11.0682	0.881378	-54.8363
-1.85211	-1.74561	1.88812	-0.335999	0.352173	-1.34583	4.328	0.174255	0.173645	0.00244141	0.00183105	-334.903	-312.33	1367.69	-11.5801	0.848904	-54.9871
-1.85394	-1.74744	1.88477	-0.336609	0.349121	-1.34613	4.32831	-0.231323	-0.0689697	-0.00152588	-0.00152588	-335.178	-312.686	1365.26	-11.6205	0.579092	-54.9813
-1.84845	-1.7453	1.88568	-0.33905	0.343933	-1.34247	4.32709	0.108337	0.125732	0.00152588	0.0012207	-334.073	-312.298	1365.91	-11.9319	0.25434	-54.8007
-1.85364	-1.75781	1.88263	-0.345764	0.343323	-1.34583	4.3277	-0.0482178	0.0622559	0.000610352	0.000305176	-334.688	-314.655	1363.69	-12.5006	0.159036	-54.8562
-1.85455	-1.75629	1.88141	-0.348816	0.335388	-1.34094	4.3277	0.0192261	0.0799561	0.0012207	0.000915527	-334.791	-314.371	1362.79	-12.8731	-0.490356	-54.6232
-1.86035	-1.75995	1.87592	-0.350342	0.336609	-1.33881	4.32861	-0.0897217	0.0628662	0.00152588	0.0012207	-335.773	-315.069	1358.81	-12.989	-0.474326	-54.5067
-1.86066	-1.76239	1.87286	-0.354919	0.3302	-1.32721	4.32831	0.0192261	0.0805664	0.00152588	0.000610352	-335.543	-315.535	1356.58	-13.4704	-0.97092	-53.9292
-1.85516	-1.77917	1.86981	-0.35675	0.331726	-1.33667	4.32831	-0.0415039	0.0558472	0.00244141	0.00213623	-334.028	-318.729	1354.38	-13.4103	-0.713867	-54.2144
-1.86249	-1.78314	1.86646	-0.361633	0.330811	-1.33942	4.3277	0.0231934	0.0668335	0.0012207	0.00152588	-335.334	-319.476	1351.94	-13.9072	-0.895584	-54.3182
-1.86249	-1.78314	1.86035	-0.366516	0.322876	-1.32324	4.32953	-0.193481	0.129089	0.00244141	0.00213623	-335.043	-319.499	1347.49	-14.461	-1.51139	-53.5417
-1.86005	-1.78406	1.85852	-0.370789	0.322876	-1.32477	4.32739	0.039978	0.0665283	0.00152588	0.00213623	-334.512	-319.696	1346.16	-14.9342	-1.46376	-53.5912
-1.85486	-1.79565	1.85364	-0.377197	0.322571	-1.33392	4.3277	-0.0930786	0.144043	0.00274658	0.00183105	-333.167	-321.932	1342.62	-15.4808	-1.36792	-53.8938
-1.86615	-1.80817	1.85364	-0.382996	0.318909	-1.32202	4.32648	-0.0253296	0.0698853	0.000610352	0.000610352	-334.811	-324.234	1342.6	-15.9436	-1.79872	-53.2572
-1.87408	-1.81305	1.84631	-0.386047	0.319519	-1.3205	4.32831	0.0177002	0.115051	0.00305176	0.00244141	-336.164	-325.166	1337.29	-16.2149	-1.86263	-53.1601
-1.87256	-1.82587	1.84601	-0.390625	0.308838	-1.31836	4.32861	-0.0387573	0.0787354	0.0012207	0.000305176	-335.349	-327.578	1337.06	-16.5317	-2.65178	-52.9241
-1.87164	-1.82556	1.84265	-0.394287	0.309143	-1.31866	4.32922	0.000610352	0.120544	0.00152588	0.00183105	-335.143	-327.548	1334.62	-16.9547	-2.60801	-52.9314
-1.88538	-1.82861	1.83929	-0.397644	0.307312	-1.31927	4.32709	0.000915527	0.0875854	0.00152588	0.000915527	-337.726	-328.098	1332.17	-17.2932	-2.97358	-52.9613
-1.88934	-1.82983	1.84143	-0.406189	0.302429	-1.31775	4.32892	-0.0375366	0.0326538	-0.0012207	-0.00183105	-338.377	-328.311	1333.7	-18.2522	-3.41861	-52.8717
-1.87836	-1.84174	1.8338	-0.412292	0.301514	-1.31317	4.32648	-0.0521851	0.119934	0.000915527	0.000305176	-335.701	-330.624	1328.17	-18.7536	-3.26023	-52.5177
-1.87897	-1.84448	1.83136	-0.416565	0.298157	-1.31958	4.32556	0.00183105	0.110168	0.000915527	0	-335.755	-331.163	1326.39	-19.1994	-3.53311	-52.7788
-1.87622	-1.84967	1.82922	-0.424805	0.289917	-1.31989	4.32709	0.00701904	0.114746	0.000915527	0.000305176	-334.943	-332.166	1324.82	-20.0575	-4.12486	-52.7133
-1.88995	-1.8573	1.8219	-0.430603	0.28656	-1.32568	4.3277	0.0302124	0.0732422	-0.000305176	-0.000915527	-337.405	-333.606	1319.5	-20.6022	-4.60121	-52.9365
-1.88263	-1.86066	1.81976	-0.436707	0.279846	-1.32172	4.32831	0.0585938	0.107117	0.00213623	0.00152588	-335.717	-334.274	1317.94	-21.2431	-4.99692	-52.6818
-1.87439	-1.87531	1.81732	-0.443726	0.278931	-1.32751	4.32648	0.0466919	0.0271606	-0.000610352	-0.00152588	-333.635	-337.076	1316.17	-21.8092	-4.88674	-52.7959
-1.87317	-1.87744	1.81488	-0.450745	0.276489	-1.32629	4.3277	0.0195313	0.108337	0.00183105	0.0012207	-333.241	-337.502	1314.39	-22.5766	-5.04658	-52.7025
-1.87073	-1.88599	1.80969	-0.455933	0.270691	-1.32874	4.32709	-0.0360107	0.0488281	0.000610352	-0.000610352	-332.433	-339.149	1310.62	-23.0318	-5.44243	-52.7162
-1.8808	-1.88995	1.80634	-0.457153	0.270996	-1.32294	4.32739	0.0454712	0.0790405	0.000915527	-0.000610352	-334.214	-339.874	1308.18	-23.1087	-5.56843	-52.4396
-1.86249	-1.90857	1.80389	-0.463867	0.26825	-1.33759	4.3277	0.0732422	0.0369263	0	-0.0012207	-330.113	-343.461	1306.42	-23.5753	-5.43332	-52.9001
-1.87744	-1.90033	1.80237	-0.475159	0.264282	-1.33698	4.32831	0.0119019	0.126953	0.00213623	0.000610352	-333.214	-341.89	1305.28	-25.0031	-6.01356	-52.9548
-1.87714	-1.92017	1.80023	-0.477905	0.259399	-1.33636	4.3277	0.038147	0.0222778	-0.000305176	-0.000915527	-332.476	-345.623	1303.73	-24.9981	-6.34008	-52.7493
-1.87317	-1.92169	1.79352	-0.481567	0.255737	-1.34216	4.328	-0.00213623	0.0784302	0.000610352	-0.0012207	-331.64	-345.971	1298.86	-25.3915	-6.56315	-52.9764
-1.87195	-1.92566	1.79565	-0.486755	0.256042	-1.35071	4.32922	0.0421143	0.0909424	0.000915527	-0.000305176	-331.349	-346.723	1300.41	-25.9232	-6.5092	-53.3318
-1.87531	-1.93451	1.79504	-0.495605	0.26001	-1.3446	4.32953	-0.00488281	0.0610352	0.000305176	-0.0012207	-331.622	-348.379	1299.95	-26.7927	-6.20524	-52.9835
-1.8692	-1.94305	1.79352	-0.501099	0.256042	-1.3501	4.32556	0.0430298	0.125732	0.00183105	0.00183105	-330.147	-350.022	1298.84	-27.2831	-6.39554	-53.1349
-1.87225	-1.94305	1.78955	-0.502625	0.254517	-1.35956	4.32678	0.14679	0.121765	0.0012207	-0.000610352	-330.829	-350.046	1295.96	-27.46	-6.57585	-53.5724
-1.87378	-1.94122	1.78894	-0.508423	0.255737	-1.35773	4.32831	0.03479	0.106201	0.000915527	0.000915527	-331.129	-349.708	1295.51	-28.1525	-6.50003	-53.5013
-1.87195	-1.96381	1.78497	-0.510559	0.252075	-1.35803	4.32831	-0.0354004	0.0363159	-0.0012207	-0.00305176	-330.018	-353.971	1292.64	-28.033	-6.69603	-53.3137
-1.86798	-1.94977	1.78772	-0.513	0.252991	-1.35529	4.32648	0.0637817	0.153809	0.00183105	0.000915527	-329.635	-351.338	1294.62	-28.5364	-6.59099	-53.2905
-1.87164	-1.96198	1.78467	-0.513306	0.257568	-1.35895	4.3277	-0.0384521	0.0158691	-0.000915527	-0.00183105	-330.033	-353.635	1292.42	-28.3766	-6.25204	-53.378
-1.85669	-1.96655	1.78162	-0.525513	0.256042	-1.36475	4.32831	0.106506	0.134277	0.00244141	0.00244141	-326.893	-354.582	1290.19	-29.6958	-6.10059	-53.5469
-1.85638	-1.96838	1.7804	-0.527039	0.256653	-1.36627	4.328	0.0601196	0.0320435	-0.000305176	-0.00152588	-326.782	-354.937	1289.31	-29.8409	-6.04053	-53.6002
-1.85852	-1.96625	1.77826	-0.530396	0.255737	-1.37207	4.32617	0.103149	0.0842285	0.00152588	0.00183105	-327.302	-354.553	1287.75	-30.2608	-6.1573	-53.8835
-1.85394	-1.97388	1.77338	-0.539856	0.254822	-1.3797	4.32495	-0.237732	-0.0192261	-0.0012207	-0.00244141	-326.158	-356.046	1284.2	-31.2199	-6.12718	-54.144
-1.84357	-1.97357	1.76849	-0.54657	0.254822	-1.38397	4.328	0.00152588	0.109253	0.00244141	0.00183105	-324.098	-356.064	1280.66	-31.9898	-5.94858	-54.3032
-1.84784	-1.97754	1.7688	-0.553894	0.252991	-1.38855	4.32831	-0.22644	0.00274658	-0.000305176	-0.0012207	-324.814	-356.806	1280.86	-32.7662	-6.15225	-54.4813
-1.83502	-1.98547	1.76453	-0.559387	0.254517	-1.39221	4.32678	0.101318	0.0393677	0.00152588	0.0012207	-322.026	-358.371	1277.77	-33.2634	-5.78727	-54.5443
-1.84113	-1.97876	1.76605	-0.564575	0.252075	-1.39984	4.32678	-0.171509	0.0982666	0.000915527	0	-323.489	-357.099	1278.86	-33.9685	-6.107	-54.9574
-1.82587	-1.9928	1.75232	-0.575867	0.250244	-1.40717	4.3277	0.0897217	-0.00152588	0.000610352	0.0012207	-319.976	-359.881	1268.91	-35.0294	-5.94804	-55.1114
-1.828	-1.99524	1.75476	-0.579224	0.250854	-1.41785	4.32892	0.123291	0.0827026	0.00213623	0.00244141	-320.438	-360.334	1270.67	-35.3776	-5.93462	-55.5905
-1.82678	-1.99371	1.74896	-0.579834	0.251465	-1.42212	4.32861	-0.0436401	0.0674438	0.0012207	0.00152588	-320.27	-360.09	1266.47	-35.4715	-5.87139	-55.793
-1.82129	-2.00592	1.74469	-0.589294	0.249329	-1.42273	4.32709	-0.0610352	0.0537109	0.000305176	-0.000305176	-318.716	-362.433	1263.37	-36.3554	-5.90446	-55.6871
-1.82159	-2.00012	1.74255	-0.595398	0.248413	-1.4389	4.3277	0.0811768	-0.0439453	-0.000915527	-0.0012207	-319.091	-361.383	1261.81	-37.15	-6.00746	-56.4716
-1.8158	-2.01172	1.73676	-0.601501	0.248718	-1.44531	4.32861	-0.1297	0.13031	0.000305176	0.000305176	-317.594	-363.623	1257.61	-37.6607	-5.84983	-56.6464
-1.80786	-2.02362	1.74011	-0.608215	0.249023	-1.45721	4.328	0.0405884	-0.0445557	-0.000610352	-0.000610352	-315.761	-365.883	1260.04	-38.2385	-5.66185	-57.0736
-1.80023	-2.03064	1.73553	-0.61676	0.249023	-1.45569	4.32617	-0.00701904	0.132141	0.000915527	0.000915527	-313.937	-367.259	1256.72	-39.0997	-5.50102	-56.9106
-1.80359	-2.04163	1.73584	-0.622864	0.253906	-1.47339	4.3277	-0.0350952	0.0463867	-0.000610352	-0.00152588	-314.452	-369.333	1256.94	-39.6265	-5.1431	-57.6524
-1.79749	-2.04803	1.72699	-0.623474	0.248718	-1.48376	4.32831	-0.0149536	0.090332	0.0012207	0.000915527	-313.101	-370.616	1250.54	-39.5924	-5.44631	-58.0449
-1.80115	-2.05017	1.73309	-0.627441	0.25238	-1.47888	4.32892	-0.0213623	-0.00427246	0	-0.000305176	-313.716	-370.97	1254.95	-40.0129	-5.19951	-57.8192
-1.79047	-2.06726	1.73309	-0.633545	0.25116	-1.48895	4.32617	0.00610352	0.0961304	0.000610352	-0.000305176	-311.14	-374.227	1254.96	-40.4358	-5.07142	-58.1071
-1.79352	-2.07916	1.7276	-0.634155	0.25177	-1.49902	4.3277	-0.045166	0.000915527	0.000305176	0.000610352	-311.47	-376.49	1250.99	-40.3167	-5.04721	-58.481
-1.79108	-2.08527	1.72852	-0.638428	0.249023	-1.50146	4.328	0.00274658	0.0323486	-0.000305176	-0.00183105	-310.785	-377.645	1251.65	-40.7074	-5.20706	-58.5271
-1.79535	-2.10388	1.72852	-0.640869	0.254517	-1.50848	4.32648	0.0762939	0.102844	0.000610352	0.000305176	-311.146	-381.131	1251.66	-40.6905	-4.78778	-58.7213
-1.79596	-2.10907	1.7337	-0.646057	0.258179	-1.5097	4.32709	-0.0732422	0.0439453	0	-0.000915527	-311.122	-382.08	1255.41	-41.2019	-4.48502	-58.7427
-1.79352	-2.11761	1.72546	-0.652466	0.257874	-1.51276	4.32465	-0.00335693	0.0820923	0.000915527	0.000610352	-310.33	-383.748	1249.43	-41.7962	-4.43765	-58.7924
-1.79932	-2.1225	1.72638	-0.654297	0.26123	-1.50635	4.3277	0.0421143	0.0558472	-0.000610352	-0.0012207	-311.258	-384.634	1250.09	-41.9276	-4.2434	-58.4777
-1.7981	-2.13593	1.71997	-0.659485	0.26001	-1.5274	4.32587	-0.0186157	0.0772095	0.00183105	0.00183105	-310.78	-387.22	1245.46	-42.3087	-4.29497	-59.3252
-1.80389	-2.14691	1.72821	-0.665894	0.265198	-1.51031	4.32648	-0.00732422	-0.0137329	-0.000305176	-0.0012207	-311.397	-389.204	1251.41	-42.8644	-3.92228	-58.4709
-1.79718	-2.17072	1.71967	-0.66925	0.262146	-1.52802	4.32556	0.015564	0.0842285	0.0012207	0.000305176	-309.464	-393.758	1245.24	-42.8667	-3.99747	-59.0608
-1.79871	-2.16888	1.71906	-0.672913	0.263977	-1.52222	4.3277	0.0250244	0.0338745	0.000610352	0.000305176	-309.736	-393.412	1244.78	-43.314	-3.87132	-58.8103
-1.79352	-2.18933	1.71295	-0.679626	0.264587	-1.54297	4.32587	0.0128174	0.0552368	0.00183105	0.0012207	-308.25	-397.327	1240.37	-43.7557	-3.68682	-59.5782
-1.80237	-2.18018	1.71997	-0.682983	0.262451	-1.52557	4.32404	0.0543213	0.0827026	0.000915527	0.000610352	-310.073	-395.528	1245.43	-44.2866	-4.01503	-58.8684
-1.80206	-2.19513	1.71356	-0.686646	0.262146	-1.5387	4.32587	0.0720215	0.0784302	0.0012207	0.0012207	-309.65	-398.387	1240.79	-44.4671	-3.99834	-59.343
-1.80359	-2.19391	1.70898	-0.689087	0.261841	-1.53809	4.32739	-0.0375366	0	-0.000610352	-0.00183105	-309.946	-398.181	1237.47	-44.7654	-4.04764	-59.3213
-1.79596	-2.20886	1.7038	-0.696411	0.26062	-1.54297	4.32709	-0.038147	0.0463867	-0.000305176	-0.000915527	-307.95	-401.053	1233.71	-45.361	-3.96958	-59.389
-1.8045	-2.22504	1.70288	-0.699158	0.256958	-1.54755	4.32678	0.0534058	0.109863	0.00183105	0.0012207	-309.149	-404.069	1233.05	-45.4188	-4.36252	-59.4808
-1.80695	-2.22382	1.70746	-0.701599	0.258179	-1.54144	4.32678	-0.088501	-0.0540161	-0.00244141	-0.00305176	-309.605	-403.803	1236.35	-45.7177	-4.30138	-59.2181
-1.80267	-2.23694	1.69861	-0.704956	0.259705	-1.54572	4.328	-0.0552368	0.114136	0.0012207	0.000610352	-308.352	-406.335	1229.95	-45.8891	-4.06742	-59.2897
-1.81061	-2.22656	1.70227	-0.705261	0.256653	-1.54846	4.32648	-0.135803	-0.00335693	-0.000915527	-0.00213623	-310.273	-404.347	1232.59	-46.0943	-4.47906	-59.5183
-1.80573	-2.2464	1.69556	-0.711365	0.255432	-1.54449	4.32831	-0.0643921	0.111084	0.00152588	0.000915527	-308.567	-408.122	1227.73	-46.4703	-4.42602	-59.1449
-1.81091	-2.258	1.69189	-0.709839	0.253906	-1.5509	4.32648	-0.249634	0.0457764	-0.0012207	-0.00244141	-309.298	-410.303	1225.08	-46.1118	-4.60985	-59.3573
-1.80573	-2.25922	1.69464	-0.710754	0.256653	-1.55487	4.32739	-0.0674438	0.148621	0.0012207	0.000610352	-308.298	-410.54	1227.08	-46.1968	-4.30146	-59.5238
-1.80939	-2.258	1.69373	-0.714722	0.25238	-1.55548	4.32709	-0.0842285	-0.055542	-0.00152588	-0.00183105	-309.014	-410.309	1226.4	-46.6713	-4.70591	-59.5568
-1.82281	-2.26044	1.68976	-0.71106	0.255127	-1.55579	4.32556	-0.0515747	0.0866699	0.000610352	0.000305176	-311.624	-410.74	1223.53	-46.2164	-4.70772	-59.5951
-1.81915	-2.27112	1.68915	-0.713501	0.25177	-1.55457	4.32526	-0.230713	0.0695801	0.000305176	-0.000305176	-310.515	-412.759	1223.09	-46.3227	-4.88136	-59.4313
-1.81885	-2.27081	1.69189	-0.713501	0.25238	-1.55609	4.32617	-0.0778198	0.0137329	-0.000305176	-0.000915527	-310.496	-412.689	1225.08	-46.3284	-4.83006	-59.507
-1.81885	-2.28149	1.68823	-0.714417	0.25116	-1.55975	4.3277	-0.254211	0.0961304	0.000610352	-0.000610352	-310.18	-414.717	1222.43	-46.2617	-4.89924	-59.5832
-1.82312	-2.28607	1.69159	-0.71167	0.245667	-1.54999	4.32587	-0.0866699	0.0509644	0.000305176	0.000305176	-310.772	-415.526	1224.86	-45.8737	-5.3945	-59.1004
-1.82159	-2.30743	1.68945	-0.710144	0.246887	-1.55945	4.32678	-0.0280762	0.0466919	0.00152588	0.0012207	-309.926	-419.555	1223.34	-45.3575	-5.21976	-59.3638
-1.81763	-2.2998	1.69312	-0.71167	0.240784	-1.56067	4.32556	-0.0643921	0.00183105	-0.000915527	-0.00152588	-309.364	-418.121	1225.98	-45.6544	-5.66578	-59.4591
-1.82281	-2.29614	1.69006	-0.714417	0.23407	-1.55914	4.328	-0.112	0.0924683	0.0012207	0.0012207	-310.42	-417.436	1223.76	-46.028	-6.29814	-59.4118
-1.81915	-2.31201	1.69159	-0.710144	0.238342	-1.55853	4.328	-0.28595	-0.0396729	-0.000915527	-0.0012207	-309.253	-420.407	1224.89	-45.2835	-5.85229	-59.261
-1.82556	-2.31384	1.6925	-0.706177	0.226746	-1.55731	4.32739	-0.0323486	0.085144	0.000915527	0.0012207	-310.421	-420.716	1225.55	-44.8022	-6.89106	-59.1881
-1.82159	-2.31903	1.69281	-0.709534	0.22644	-1.55731	4.32526	-0.169983	-0.0338745	-0.000915527	-0.000610352	-309.45	-421.704	1225.76	-45.1017	-6.83016	-59.1305
-1.82251	-2.32452	1.69098	-0.705261	0.222473	-1.56769	4.32739	0.0531006	0.057373	0.00183105	0.00213623	-309.586	-422.746	1224.45	-44.5272	-7.16317	-59.5641
-1.81885	-2.33887	1.68732	-0.70282	0.216675	-1.56128	4.32709	-0.0756836	-0.0219727	-0.000305176	-0.000915527	-308.312	-425.456	1221.81	-44.0144	-7.52277	-59.1293
-1.82556	-2.34467	1.68976	-0.700073	0.217285	-1.55731	4.32739	0.067749	0.0823975	0.000915527	0.000915527	-309.446	-426.499	1223.58	-43.6086	-7.57009	-58.9239
-1.83075	-2.35229	1.68854	-0.700378	0.207825	-1.56067	4.32617	0.148926	0.113525	0.00305176	0.00274658	-310.218	-427.921	1222.7	-43.5232	-8.39883	-59.0098
-1.84265	-2.34436	1.69739	-0.697632	0.207214	-1.55426	4.3277	0.0610352	0.0515747	0.000305176	0	-312.795	-426.334	1229.1	-43.34	-8.67002	-58.8193
-1.83105	-2.35138	1.69434	-0.701599	0.206299	-1.5509	4.32831	0.0613403	0.0830078	0.00152588	0.00152588	-310.197	-427.707	1226.89	-43.6764	-8.51996	-58.566
-1.83014	-2.35687	1.69373	-0.696411	0.201111	-1.54816	4.32648	0.00701904	-0.00183105	-0.000305176	-0.000305176	-309.82	-428.732	1226.46	-42.9938	-8.90931	-58.3871
-1.83746	-2.36816	1.69708	-0.700378	0.198669	-1.55609	4.32678	0.0396729	0.085144	0.00152588	0.00152588	-310.984	-430.819	1228.88	-43.2708	-9.2002	-58.6749
-1.83716	-2.37579	1.69434	-0.69397	0.196838	-1.55243	4.32434	0.111694	0.0576782	0.000915527	0.000610352	-310.669	-432.252	1226.91	-42.4139	-9.32386	-58.445
-1.84479	-2.36786	1.69678	-0.688171	0.19928	-1.55548	4.32709	0.0579834	0.102234	0.00244141	0.00213623	-312.525	-430.722	1228.69	-41.8814	-9.28878	-58.686
-1.8396	-2.38617	1.69556	-0.689087	0.194397	-1.5567	4.32678	0.0930786	0.0714111	0.000915527	0.00152588	-310.906	-434.179	1227.81	-41.6907	-9.54154	-58.5673
-1.84845	-2.38159	1.69342	-0.682983	0.197449	-1.54724	4.32709	0.088501	0.141907	0.00213623	0.00213623	-312.739	-433.286	1226.27	-41.066	-9.4559	-58.2036
-1.84967	-2.39227	1.70044	-0.679016	0.198669	-1.54816	4.32556	0.157776	0.0949097	0.00183105	0.00305176	-312.721	-435.24	1231.37	-40.4425	-9.35475	-58.1762
-1.85547	-2.39716	1.7038	-0.672302	0.203552	-1.53717	4.32709	0.0439453	0.109253	0.0012207	0.000915527	-313.674	-436.096	1233.81	-39.5959	-9.04394	-57.6661
-1.85577	-2.40875	1.70044	-0.671082	0.201721	-1.54755	4.32587	0.185242	0.126648	0.00213623	0.00183105	-313.482	-438.297	1231.4	-39.2719	-9.17358	-58.048
-1.85791	-2.41089	1.70807	-0.665283	0.206299	-1.53809	4.32739	0.0723267	0.0918579	0.00183105	0.00183105	-313.822	-438.629	1236.93	-38.5742	-8.83484	-57.6223
-1.86157	-2.41791	1.70807	-0.658264	0.20813	-1.53107	4.32648	0.128174	0.083313	0.00152588	0.000915527	-314.305	-439.916	1236.95	-37.658	-8.73071	-57.2638
-1.87012	-2.4231	1.71143	-0.650024	0.214539	-1.53229	4.32709	-0.0430298	0.0152588	0	-0.000915527	-315.954	-440.831	1239.41	-36.6355	-8.35581	-57.3286
-1.87164	-2.42371	1.71844	-0.643616	0.219727	-1.53259	4.3277	0.135193	0.0631714	0.00213623	0.00183105	-316.341	-440.894	1244.51	-35.8944	-7.97184	-57.3671
-1.87469	-2.42676	1.72546	-0.637817	0.219116	-1.52832	4.3277	0.0247192	-0.0299072	-0.000915527	-0.00152588	-316.865	-441.403	1249.6	-35.1834	-8.06781	-57.1648
-1.87988	-2.42798	1.72424	-0.637512	0.223694	-1.52466	4.32587	0.00396729	0.10376	0.00213623	0.00244141	-317.831	-441.618	1248.72	-35.1293	-7.78018	-57.0089
-1.86646	-2.43988	1.72882	-0.630798	0.229492	-1.52954	4.32678	0.0436401	-0.00762939	-0.000305176	-0.0012207	-314.958	-443.864	1252.07	-34.1682	-7.0673	-57.1267
-1.88965	-2.43988	1.73187	-0.626831	0.232544	-1.53595	4.32709	0.0634766	0.0869751	0.00213623	0.0012207	-319.679	-443.772	1254.28	-33.7231	-7.22355	-57.5004
-1.88202	-2.43591	1.73309	-0.622253	0.231628	-1.52771	4.328	-0.0250244	-0.0469971	-0.00183105	-0.00274658	-318.228	-443.031	1255.17	-33.2594	-7.17794	-57.1356
-1.88599	-2.43378	1.74194	-0.617065	0.229797	-1.51947	4.32587	0.0177002	0.0784302	0.00213623	0.00183105	-319.044	-442.552	1261.59	-32.7012	-7.39828	-56.7924
-1.88354	-2.44232	1.73889	-0.610046	0.229797	-1.52405	4.32709	0.0161743	-0.0219727	-0.0012207	-0.00305176	-318.387	-444.174	1259.4	-31.7609	-7.34452	-56.935
-1.88232	-2.45178	1.7395	-0.606079	0.23468	-1.52802	4.32678	0.0704956	0.0814819	0.00152588	0.0012207	-317.955	-445.947	1259.87	-31.1558	-6.91276	-57.0547
-1.88171	-2.45117	1.74103	-0.600586	0.232239	-1.52893	4.32617	-0.0350952	0.0921631	0.000915527	0.000610352	-317.896	-445.82	1260.98	-30.5376	-7.10811	-57.1035
-1.88538	-2.45392	1.74805	-0.592957	0.230713	-1.53015	4.32587	0.0405884	0.0579834	0.000610352	0.000305176	-318.623	-446.274	1266.08	-29.6235	-7.29613	-57.1599
-1.89209	-2.45331	1.74774	-0.59082	0.239563	-1.53687	4.328	0.00549316	0.0411987	-0.000610352	-0.0012207	-320.11	-446.144	1265.87	-29.3923	-6.70796	-57.5153
-1.8869	-2.45728	1.74774	-0.587463	0.232544	-1.54327	4.3277	-0.179138	0.10437	0.0012207	0.000610352	-319.023	-446.907	1265.89	-28.9446	-7.18362	-57.7548
-1.88904	-2.44568	1.75049	-0.581665	0.233765	-1.53351	4.32526	0.0668335	0.0405884	0.000305176	-0.000610352	-319.75	-444.693	1267.88	-28.4665	-7.15273	-57.4151
-1.88721	-2.45544	1.75018	-0.575256	0.234985	-1.54114	4.32587	-0.127869	0.032959	-0.000305176	-0.000610352	-319.224	-446.53	1267.68	-27.5778	-7.01036	-57.6947
-1.88416	-2.44476	1.75049	-0.574646	0.237122	-1.53748	4.32587	0.00549316	0.0869751	0.0012207	0.000915527	-318.926	-444.532	1267.9	-27.6779	-6.81511	-57.6091
-1.88446	-2.45636	1.74591	-0.569458	0.236206	-1.54877	4.32739	-0.108032	-0.0296021	-0.000610352	-0.0012207	-318.774	-446.736	1264.61	-26.9001	-6.87632	-58.0395
-1.88751	-2.44873	1.74774	-0.568848	0.24231	-1.5448	4.32556	0.0384521	0.0881958	0.00213623	0.00213623	-319.612	-445.281	1265.93	-26.953	-6.4561	-57.9414
-1.89301	-2.4527	1.75323	-0.559387	0.241699	-1.54266	4.32831	-0.0259399	0.0662231	0.0012207	0.000305176	-320.635	-445.96	1269.93	-25.8093	-6.59646	-57.8408
-1.8924	-2.44415	1.74835	-0.555725	0.24292	-1.53992	4.32526	0.0119019	0.0695801	0.00183105	0.00152588	-320.761	-444.381	1266.4	-25.526	-6.51306	-57.7848
-1.89301	-2.44324	1.74866	-0.557556	0.246582	-1.54205	4.32678	-0.0341797	0.0137329	-0.000610352	-0.00183105	-320.943	-444.211	1266.62	-25.7508	-6.23143	-57.8984
-1.89301	-2.44141	1.74652	-0.550842	0.251465	-1.54327	4.32831	-0.0302124	0.119934	0.00213623	0.0012207	-321.08	-443.872	1265.09	-25.0121	-5.85251	-57.9872
-1.8866	-2.43195	1.74744	-0.552368	0.248413	-1.53748	4.32312	-0.0811768	-0.0158691	-0.000305176	-0.000610352	-320.014	-442.111	1265.74	-25.3356	-6.01008	-57.7704
-1.90125	-2.43317	1.74408	-0.550232	0.252991	-1.54846	4.32526	-0.0164795	0.071106	0.000610352	0.000915527	-323.031	-442.32	1263.32	-25.0778	-5.8971	-58.3185
-1.89087	-2.42615	1.74103	-0.549927	0.259094	-1.54449	4.3277	0.126343	0.100403	0.00152588	0.0012207	-321.171	-441.052	1261.11	-25.1511	-5.24771	-58.1747
-1.88904	-2.41669	1.7392	-0.549622	0.264282	-1.54877	4.32648	-0.0820923	0.045166	0.000305176	0	-321.176	-439.3	1259.79	-25.2682	-4.83076	-58.454
-1.89362	-2.41241	1.74164	-0.54657	0.265503	-1.54053	4.32739	-0.0228882	0.078125	0.000610352	0.00152588	-322.155	-438.457	1261.55	-24.9876	-4.81819	-58.1285
-1.89392	-2.4057	1.7392	-0.547791	0.26886	-1.54541	4.32587	0.00823975	0.103455	0.000915527	0.00152588	-322.481	-437.219	1259.78	-25.2358	-4.57523	-58.4132
-1.88843	-2.40356	1.73218	-0.542908	0.266724	-1.5506	4.32739	-0.03479	0.0793457	0.0012207	0.0012207	-321.518	-436.876	1254.71	-24.7099	-4.66967	-58.6517
-1.88812	-2.40997	1.72638	-0.545654	0.26947	-1.55151	4.32678	0.0436401	0.0634766	0.000610352	0.000915527	-321.242	-438.115	1250.51	-24.9202	-4.42175	-58.639
-1.90125	-2.39655	1.72607	-0.547485	0.272217	-1.55731	4.3277	0.0350952	0.141296	0.00183105	0.000915527	-324.325	-435.566	1250.28	-25.3504	-4.46341	-59.055
-1.88568	-2.39624	1.72089	-0.545959	0.271912	-1.56372	4.32556	0.0793457	0.0683594	0.000610352	0.0012207	-321.319	-435.595	1246.54	-25.1768	-4.23353	-59.3088
-1.88904	-2.3941	1.71631	-0.544739	0.275879	-1.56586	4.32587	0.00518799	0.13855	0.00183105	0.00213623	-322.087	-435.21	1243.22	-25.0721	-3.97955	-59.4405
-1.88416	-2.38892	1.71326	-0.549011	0.280762	-1.57318	4.3277	0.0494385	0.112305	0.00183105	0.0012207	-321.352	-434.285	1241.01	-25.6437	-3.52084	-59.8106
-1.88782	-2.40082	1.71082	-0.551147	0.279846	-1.5744	4.32648	-0.0170898	0.0418091	0.0012207	0.000915527	-321.691	-436.521	1239.24	-25.6978	-3.62018	-59.7739
-1.88477	-2.39227	1.70654	-0.552673	0.279846	-1.58203	4.32678	-0.000305176	0.0131226	0.000915527	0.000610352	-321.416	-434.965	1236.15	-26.0097	-3.59772	-60.1823
-1.87622	-2.39563	1.69586	-0.55481	0.28656	-1.58844	4.32587	-0.0146484	0.123901	0.00152588	0.0012207	-319.675	-435.693	1228.42	-26.1971	-2.90564	-60.4315
-1.87653	-2.39014	1.69464	-0.554504	0.284424	-1.58997	4.32739	0.062561	0.0259399	0.000915527	0.00152588	-319.91	-434.67	1227.53	-26.2507	-3.09978	-60.5422
-1.8808	-2.388	1.69342	-0.552063	0.28656	-1.59119	4.32587	0.0805664	0.0534058	0.000305176	0.000610352	-320.861	-434.261	1226.65	-26.007	-3.00974	-60.6344
-1.88141	-2.40051	1.6864	-0.553589	0.292053	-1.59149	4.32526	0.0445557	0.0765991	0.00183105	0.00213623	-320.587	-436.646	1221.58	-25.9795	-2.53949	-60.5531
-1.86584	-2.39166	1.68274	-0.554199	0.289917	-1.58661	4.32617	0.150146	0.0387573	0.0012207	0.000915527	-317.694	-435.055	1218.92	-26.1852	-2.46853	-60.3482
-1.87531	-2.39319	1.67725	-0.552979	0.297241	-1.59637	4.32739	0.12085	0.0256348	0.00152588	0.00183105	-319.66	-435.35	1214.95	-26.025	-2.04383	-60.8263
-1.88019	-2.39532	1.67389	-0.557251	0.30365	-1.59271	4.32495	0.138245	0.0357056	0.000305176	0	-320.507	-435.755	1212.51	-26.4793	-1.59544	-60.6584
-1.87805	-2.39166	1.66656	-0.562134	0.298767	-1.59637	4.32739	0.121765	0.0598145	0.00244141	0.00274658	-320.153	-435.127	1207.2	-27.0956	-1.95876	-60.8289
-1.87805	-2.38647	1.66199	-0.56427	0.308228	-1.59912	4.32678	0.170288	-0.0512695	-0.000610352	-0.00183105	-320.363	-434.188	1203.88	-27.4229	-1.21198	-61.0119
-1.88141	-2.39166	1.65649	-0.56427	0.307312	-1.60095	4.32709	0.106506	0.102234	0.00183105	0.0012207	-320.861	-435.182	1199.9	-27.34	-1.32776	-61.0574
-1.88904	-2.37671	1.65192	-0.57312	0.3125	-1.59943	4.3277	0.0323486	0.0119019	0.000305176	-0.000915527	-322.765	-432.39	1196.56	-28.5934	-1.06906	-61.1247
-1.88568	-2.38251	1.63971	-0.583191	0.31311	-1.59943	4.32709	0.072937	0.0842285	0.00152588	0.000915527	-321.804	-433.57	1187.7	-29.649	-0.932535	-61.047
-1.88721	-2.38525	1.63086	-0.589294	0.319824	-1.60034	4.32434	0.111084	0.0680542	0	-0.0012207	-321.989	-434.139	1181.28	-30.302	-0.402332	-61.0707
-1.87561	-2.39227	1.62109	-0.595703	0.318604	-1.60736	4.3277	-0.0424194	0.0976563	0.00183105	0.0012207	-319.469	-435.564	1174.21	-30.9189	-0.282257	-61.2882
-1.87439	-2.37732	1.61743	-0.597839	0.318909	-1.60767	4.32587	0.175781	-0.00213623	0.000305176	0	-319.668	-432.79	1171.54	-31.4024	-0.276944	-61.4151
-1.87073	-2.38312	1.60614	-0.608215	0.322266	-1.61407	4.32739	0.0735474	0.0714111	0.000610352	-0.000305176	-318.739	-433.973	1163.35	-32.4944	0.0796997	-61.6393
-1.87775	-2.3822	1.59546	-0.613098	0.325012	-1.61346	4.32678	0.112	0.0723267	0.00183105	0.000915527	-320.087	-433.845	1155.6	-33.0676	0.188391	-61.6286
-1.87164	-2.37793	1.59119	-0.622864	0.325012	-1.61987	4.32465	-0.114136	0.0436401	0.000305176	-0.000610352	-319.002	-433.108	1152.49	-34.2521	0.285138	-61.927
-1.87561	-2.39136	1.57684	-0.621033	0.324707	-1.6214	4.32617	0.15564	0.128479	0.00183105	0.00152588	-319.343	-435.691	1142.11	-33.826	0.23183	-61.8898
-1.87256	-2.38586	1.57654	-0.631104	0.326233	-1.62354	4.32648	-0.0811768	0.0741577	0.000915527	-0.000305176	-318.87	-434.69	1141.87	-35.0656	0.399918	-62.0148
-1.87164	-2.39075	1.56097	-0.637817	0.324707	-1.63666	4.32678	0.198364	0.10376	0.00274658	0.00244141	-318.576	-435.719	1130.59	-35.7551	0.305472	-62.5553
-1.87317	-2.38586	1.55792	-0.640259	0.327759	-1.63696	4.32526	-0.0637817	0.0253296	-0.000610352	-0.00213623	-319.02	-434.819	1128.37	-36.1127	0.514435	-62.6141
-1.87256	-2.40143	1.54968	-0.650635	0.32959	-1.64246	4.32678	0.14801	0.0689697	0.00152588	0.000915527	-318.384	-437.804	1122.39	-37.0491	0.72514	-62.7243
-1.87622	-2.39349	1.54083	-0.656128	0.332031	-1.64246	4.32526	-0.175781	-0.0415039	-0.0012207	-0.00274658	-319.295	-436.363	1115.97	-37.8043	0.845447	-62.7896
-1.87347	-2.39075	1.53381	-0.663452	0.330505	-1.63239	4.32678	0.0164795	0.141602	0.00244141	0.00183105	-318.631	-435.895	1110.86	-38.6818	0.780627	-62.3201
-1.86646	-2.40051	1.52435	-0.66864	0.328674	-1.63452	4.32526	-0.109253	-0.00274658	-0.000610352	-0.00213623	-316.88	-437.811	1104.01	-39.1151	0.785544	-62.3025
-1.87531	-2.3996	1.51825	-0.675354	0.332336	-1.63574	4.32587	0.0354004	0.110168	0.00213623	0.00213623	-318.622	-437.655	1099.57	-39.8995	0.936432	-62.3847
-1.87256	-2.40875	1.51031	-0.679321	0.335999	-1.62933	4.32587	-0.238037	0.020752	-0.000305176	-0.00152588	-317.678	-439.423	1093.82	-40.2025	1.31568	-62.003
-1.87866	-2.40631	1.50177	-0.688477	0.335388	-1.63025	4.32678	0.0924683	0.134277	0.00244141	0.000915527	-318.871	-439.006	1087.6	-41.2893	1.16854	-62.0616
-1.88019	-2.41852	1.49078	-0.694885	0.335693	-1.62476	4.32526	-0.22522	-0.0244141	-0.000610352	-0.000610352	-318.642	-441.353	1079.64	-41.8235	1.21732	-61.6963
-1.8869	-2.40845	1.48895	-0.699158	0.335083	-1.62445	4.32678	-0.027771	0.0799561	0.000305176	-0.000305176	-320.239	-439.459	1078.29	-42.4755	1.0321	-61.7737
-1.87958	-2.41913	1.48285	-0.704041	0.33844	-1.63116	4.32739	-0.2005	0.0582886	0.000915527	0	-318.496	-441.534	1073.88	-42.8607	1.45654	-61.9739
-1.88751	-2.42828	1.47034	-0.708008	0.339966	-1.63147	4.32434	-0.09552	0.0500488	0.000610352	-0.000610352	-319.717	-443.299	1064.81	-43.1676	1.47895	-61.9235
-1.88354	-2.43256	1.46881	-0.71228	0.343323	-1.62659	4.32587	-0.330505	0.0732422	0.000610352	-0.000610352	-318.722	-444.122	1063.7	-43.5851	1.83775	-61.6527
-1.88873	-2.43774	1.45813	-0.714417	0.340881	-1.62537	4.32678	-0.0372314	0.0701904	0.000915527	0	-319.504	-445.138	1055.95	-43.7454	1.57493	-61.5517
-1.88629	-2.44537	1.4566	-0.721436	0.342407	-1.62994	4.32739	-0.158386	0.0897217	0.00152588	0.0012207	-318.789	-446.599	1054.84	-44.4258	1.76471	-61.688
-1.90277	-2.46185	1.45081	-0.724182	0.338745	-1.62445	4.32495	0.0567627	0.0436401	0	-0.000305176	-321.412	-449.663	1050.63	-44.4778	1.24965	-61.3291
-1.90063	-2.46155	1.4444	-0.726013	0.342712	-1.61896	4.32587	-0.250854	0.154114	0.00244141	0.00183105	-320.917	-449.645	1045.99	-44.689	1.61244	-61.0727
-1.90369	-2.4823	1.43341	-0.725708	0.341492	-1.62598	4.32434	-0.00549316	-0.00183105	0	0.000305176	-320.911	-453.593	1038.05	-44.3214	1.51773	-61.2266
-1.91101	-2.48108	1.43829	-0.731812	0.330811	-1.62354	4.3277	-0.119019	0.116272	0.00152588	0.0012207	-322.289	-453.317	1041.56	-45.0417	0.540405	-61.1165
-1.91406	-2.50031	1.43127	-0.733643	0.329895	-1.63055	4.32556	-0.0280762	0.0534058	0.000915527	0.000610352	-322.333	-456.959	1036.48	-44.9436	0.467484	-61.2838
-1.91559	-2.51495	1.43219	-0.728149	0.324707	-1.62811	4.32709	0.0723267	0.0967407	0.00213623	0.00213623	-322.166	-459.684	1037.16	-44.0801	0.0622528	-61.0531
-1.92139	-2.53265	1.43066	-0.730286	0.322266	-1.6275	4.32556	0.0427246	0.050354	0.000305176	-0.000305176	-322.722	-462.992	1036.06	-44.0415	-0.177637	-60.888
-1.92383	-2.5412	1.42822	-0.725403	0.314941	-1.62018	4.32678	0.0241089	0.13855	0.00183105	0.00183105	-322.839	-464.583	1034.3	-43.3444	-0.78147	-60.4752
-1.92993	-2.56866	1.42944	-0.720825	0.306091	-1.62872	4.3277	0.0183105	0.0692749	0.00183105	0.000915527	-323.285	-469.706	1035.2	-42.3838	-1.53089	-60.6525
-1.93329	-2.5827	1.42578	-0.719299	0.299377	-1.6214	4.3277	0.0283813	0.111389	0.0012207	0.000610352	-323.387	-472.335	1032.55	-41.9825	-2.08118	-60.1938
-1.92841	-2.59766	1.43311	-0.716553	0.292664	-1.62231	4.32495	0.0637817	0.112915	0.000915527	0.0012207	-321.98	-475.109	1037.87	-41.4283	-2.50175	-60.0967
-1.94	-2.61444	1.43066	-0.707397	0.279846	-1.63025	4.32648	0.0537109	0.117798	0.0012207	0.000610352	-323.835	-478.225	1036.12	-40.1165	-3.69711	-60.3417
-1.94641	-2.62787	1.43829	-0.703735	0.272522	-1.62537	4.3277	0.0976563	0.102844	0.0012207	0.00152588	-324.645	-480.666	1041.66	-39.4841	-4.35684	-60.0196
-1.9516	-2.64496	1.43829	-0.696716	0.261536	-1.62445	4.32678	0.0491333	0.0549316	-0.000305176	-0.000915527	-325.122	-483.84	1041.67	-38.4082	-5.28597	-59.8385
-1.96136	-2.65289	1.44775	-0.689697	0.254822	-1.61835	0.00488281	0.127258	0.0946045	0.000915527	0.00152588	-326.787	-485.224	1048.53	-37.4812	-5.97198	-59.5207
-1.9635	-2.67517	1.44775	-0.680542	0.244446	-1.6272	0.0100708	0.00793457	0.0396729	-0.000305176	-0.000915527	-326.632	-489.389	1048.56	-36.079	-6.79749	-59.745
-1.96625	-2.69318	1.44928	-0.673828	0.235291	-1.61896	0.0088501	0.214539	0.123291	0.00183105	0.0012207	-326.524	-492.726	1049.68	-35.0211	-7.52877	-59.2158
-1.96838	-2.71179	1.45721	-0.665283	0.226746	-1.62384	0.00793457	-0.0396729	0.0671387	0.000610352	0.000915527	-326.472	-496.156	1055.46	-33.7481	-8.21483	-59.2957
-1.97937	-2.72461	1.46118	-0.655823	0.216064	-1.62079	0.00640869	0.151062	0.111389	0.00183105	0.00183105	-328.238	-498.482	1058.35	-32.4634	-9.23092	-59.0731
-1.98486	-2.74567	1.46484	-0.644226	0.205688	-1.63177	0.00671387	0.0692749	0.0393677	-0.000305176	-0.000305176	-328.842	-502.385	1061.04	-30.8037	-10.1221	-59.4214
-1.98944	-2.74933	1.4682	-0.633545	0.201416	-1.6272	0.00671387	0.088501	0.12146	0.00244141	0.00183105	-329.647	-503.017	1063.49	-29.5241	-10.541	-59.1999
-1.99371	-2.76001	1.46912	-0.618591	0.19165	-1.62689	0.00640869	0.0808716	0.0509644	0.000610352	0	-330.215	-504.978	1064.18	-27.6436	-11.3849	-59.11
-1.9928	-2.77374	1.47552	-0.599365	0.182495	-1.61835	0.00640869	0.0106812	0.0888062	0.00152588	0.0012207	-329.62	-507.483	1068.87	-25.223	-12.082	-58.6114
-1.99493	-2.78992	1.48712	-0.587463	0.175781	-1.62567	0.00640869	0.0793457	0.127258	0.00244141	0.00183105	-329.72	-510.433	1077.3	-23.6064	-12.6348	-58.8354
-1.99371	-2.80762	1.4859	-0.568237	0.17395	-1.6275	0.00671387	-0.00732422	0.0631714	0.000915527	0.000915527	-329.073	-513.737	1076.48	-21.1229	-12.7347	-58.7935
-2.005	-2.82196	1.49445	-0.556946	0.169678	-1.62506	0.00518799	0.0332642	0.119019	0.00213623	0.00274658	-330.923	-516.321	1082.69	-19.6053	-13.2399	-58.6074
-2.01172	-2.83722	1.49902	-0.539856	0.162659	-1.62109	0.00579834	0.0863647	0.110168	0.00183105	0.00183105	-331.833	-519.104	1086.04	-17.4074	-13.8908	-58.3293
-2.01111	-2.85797	1.51276	-0.520935	0.164185	-1.62018	0.00610352	0.0735474	0.106201	0.00183105	0.00152588	-331.252	-522.892	1096.05	-14.9121	-13.7226	-58.1561
-1.9986	-2.87109	1.52924	-0.496521	0.163269	-1.61865	0.00640869	-0.105896	0.0119019	-0.000610352	-0.0012207	-328.583	-525.265	1108.05	-11.9078	-13.5786	-57.9881
-2.00836	-2.88879	1.539	-0.475769	0.16449	-1.61743	0.00549316	0.0650024	0.148621	0.00274658	0.00213623	-330.143	-528.466	1115.18	-9.25424	-13.6192	-57.8523
-2.00714	-2.90253	1.55121	-0.449829	0.16571	-1.6095	0.00518799	-0.143738	-0.0506592	-0.00152588	-0.00244141	-329.619	-530.931	1124.09	-6.06669	-13.4866	-57.4168
-2.01538	-2.92542	1.56525	-0.423889	0.162354	-1.6095	0.00549316	0.0708008	0.107727	0.00274658	0.00366211	-330.759	-535.079	1134.32	-2.73704	-13.8629	-57.2915
-2.02789	-2.92664	1.57837	-0.397644	0.166931	-1.59698	0.00579834	-0.126648	0.0564575	0	-0.000915527	-333.311	-535.144	1143.88	0.281412	-13.7235	-56.7913
-2.0224	-2.93884	1.59393	-0.376282	0.170593	-1.60034	0.00488281	0.147705	0.0814819	0.00213623	0.00335693	-332.116	-537.338	1155.22	2.91893	-13.333	-56.8809
-2.03705	-2.94617	1.6098	-0.345459	0.175476	-1.5802	0.00579834	-0.284729	0.0408936	-0.000915527	-0.00244141	-334.855	-538.509	1166.77	6.55964	-13.1863	-55.9929
-2.03888	-2.97119	1.62018	-0.31311	0.1828	-1.58051	0.00640869	-0.0738525	0.0704956	0.000305176	0.0012207	-334.752	-543.092	1174.38	10.6592	-12.5967	-55.8754
-2.04163	-2.97577	1.63483	-0.287476	0.182495	-1.58142	0.00549316	-0.187988	0.0137329	-0.000915527	-0.0012207	-335.402	-543.825	1185.05	13.6612	-12.6882	-55.9325
-2.05139	-2.99316	1.64795	-0.258789	0.179138	-1.58997	0.00518799	0.0271606	0.0454712	0.000305176	0.0012207	-337.132	-546.949	1194.63	17.2145	-13.1169	-56.2541
-2.05719	-3.00507	1.66321	-0.228577	0.185852	-1.58691	0.00579834	-0.173645	0.108948	0.000915527	0	-338.183	-549.031	1205.76	20.8577	-12.6761	-56.0982
-2.04895	-3.00262	1.67572	-0.2005	0.184021	-1.57959	0.00579834	0.0515747	-0.00244141	-0.000305176	0.000915527	-336.78	-548.485	1214.89	24.0316	-12.7201	-55.7993
-2.05902	-3.01849	1.68854	-0.169983	0.181274	-1.58264	0.00518799	-0.143738	0.0949097	0	-0.000305176	-338.568	-551.316	1224.25	27.7711	-13.1061	-55.8833
-2.05292	-3.02124	1.7099	-0.144958	0.177917	-1.58386	0.00549316	-0.0372314	0.0561523	0.000305176	0.0012207	-337.533	-551.698	1239.78	30.6751	-13.3004	-55.9434
-2.05475	-3.02612	1.71722	-0.110168	0.174561	-1.58508	0.00488281	-0.020752	0.0875854	0.00183105	0.00213623	-338.016	-552.52	1245.17	34.7307	-13.6303	-56.0091
-2.05444	-3.04108	1.73401	-0.0836182	0.174866	-1.58295	0.00549316	-0.0201416	-0.0463867	-0.00152588	-0.00213623	-337.722	-555.191	1257.4	38.0052	-13.5903	-55.8369
-2.05597	-3.05603	1.73645	-0.0537109	0.170593	-1.58844	0.00518799	-0.151978	0.136719	0.00152588	0.000915527	-337.823	-557.94	1259.24	41.664	-13.9572	-56.0057
-2.05597	-3.04199	1.74744	-0.0177002	0.17334	-1.586	0.00518799	-0.11261	-0.045166	-0.00152588	-0.0012207	-338.545	-555.197	1267.28	45.556	-13.8184	-56.068
-2.06543	-3.05878	1.76178	0.010376	0.166016	-1.59149	0.00488281	-0.0460815	0.125427	0.00152588	0.00183105	-340.177	-558.198	1277.73	49.0303	-14.5594	-56.2441
-2.06451	-3.05481	1.77124	0.0369263	0.169067	-1.59149	0.00457764	-0.00732422	0.0265503	-0.000305176	-0.000305176	-340.361	-557.369	1284.65	52.002	-14.3428	-56.3224
-2.06848	-3.07159	1.78436	0.0683594	0.163269	-1.59393	0.00457764	-0.0567627	0.0823975	0.00152588	0.0012207	-340.897	-560.388	1294.23	55.8627	-14.8695	-56.3491
-2.07031	-3.0719	1.79413	0.101013	0.162964	-1.5976	0.00549316	0.00274658	0.00457764	0	0.0012207	-341.562	-560.344	1301.38	59.5994	-14.9674	-56.5706
-2.06482	-3.07068	1.80847	0.131226	0.166931	-1.60004	0.00518799	0.0198364	0.118103	0.000915527	0.0012207	-340.833	-560.016	1311.85	63.034	-14.6	-56.7378
-2.06207	-3.08441	1.82007	0.170288	0.163879	-1.60736	0.00457764	-0.00671387	0.0460815	0.000305176	0.000915527	-340.256	-562.488	1320.35	67.7195	-14.8146	-57.0114
-2.06421	-3.08258	1.83258	0.196533	0.162354	-1.60217	0.00518799	0.0439453	0.055542	0	-0.000305176	-340.902	-562.027	1329.47	70.6904	-15.0068	-56.8329
-2.06085	-3.09814	1.84326	0.229187	0.159607	-1.61499	0.00427246	0.13855	0.125122	0.00152588	0.00213623	-340.164	-564.864	1337.3	74.6713	-15.1789	-57.3357
-2.0697	-3.09845	1.86127	0.263367	0.153198	-1.61346	0.00518799	0.0283813	0.0411987	0.000305176	0.0012207	-342.168	-564.743	1350.41	78.5802	-15.8845	-57.3318
-2.06635	-3.11981	1.87164	0.29541	0.157471	-1.61957	0.00518799	0.0598145	0.0949097	0.00213623	0.00305176	-341.202	-568.663	1358.02	82.5861	-15.4685	-57.4911
-2.0636	-3.12103	1.88538	0.331726	0.158081	-1.62048	0.00457764	0.133667	0.111694	0.0012207	0.0012207	-340.946	-568.776	1368.05	86.7577	-15.4158	-57.5756
-2.06299	-3.1369	1.89697	0.365601	0.155945	-1.63055	0.00457764	0.06073	0.113831	0.00244141	0.00427246	-340.726	-571.652	1376.55	90.8828	-15.5832	-57.96
-2.06604	-3.15155	1.91193	0.398865	0.159607	-1.63361	0.00427246	0.0442505	0.0234985	0	0.000610352	-341.224	-574.262	1387.47	94.9186	-15.3429	-58.0539
-2.07672	-3.1604	1.92413	0.428467	0.152893	-1.63757	0.00549316	0.0576782	0.150757	0.00213623	0.00274658	-343.333	-575.781	1396.38	98.4404	-16.078	-58.2286
-2.07031	-3.18512	1.93878	0.461426	0.154724	-1.64429	0.00488281	0.108032	0.0598145	0.0012207	0.00183105	-341.676	-580.315	1407.09	102.605	-15.8	-58.38
-2.07489	-3.18451	1.95129	0.49469	0.157471	-1.64307	0.00488281	0.0692749	0.0985718	0.00183105	0.00305176	-342.886	-580.07	1416.22	106.397	-15.6981	-58.4001
-2.07794	-3.20984	1.95923	0.531006	0.157471	-1.64764	0.00488281	0.0747681	0.129395	0.00183105	0.00274658	-343.046	-584.718	1422.07	110.954	-15.7252	-58.4686
-2.08435	-3.21625	1.97388	0.561218	0.152893	-1.64642	0.00457764	0.0650024	0.0552368	0.000610352	0.000915527	-344.348	-585.773	1432.75	114.508	-16.2199	-58.4188
-2.08801	-3.24188	1.98395	0.596313	0.15564	-1.6626	0.00488281	0.0357056	0.0723267	0.0012207	0.00183105	-344.77	-590.479	1440.15	118.927	-16.0455	-59.0289
-2.08923	-3.23669	1.9986	0.629578	0.151672	-1.66504	0.00427246	-0.0531006	0.0415039	-0.000305176	0	-345.475	-589.378	1450.83	122.645	-16.444	-59.2336
-2.09656	-3.24677	2.01202	0.664063	0.153809	-1.66565	0.00396729	0.017395	0.110779	0.00244141	0.00305176	-346.927	-591.12	1460.64	126.747	-16.4102	-59.2604
-2.09015	-3.2489	2.01935	0.698242	0.156555	-1.66901	0.00488281	-0.0610352	-0.0314331	-0.0012207	-0.0012207	-345.918	-591.459	1466.04	130.69	-16.1198	-59.4371
-2.09503	-3.25378	2.03278	0.729065	0.152283	-1.67694	0.00488281	-0.0695801	0.140076	0.00183105	0.00244141	-347.075	-592.249	1475.84	134.289	-16.5778	-59.8195
-2.09137	-3.25439	2.04376	0.76355	0.152283	-1.67908	0.00457764	-0.0793457	0.0302124	-0.000610352	-0.000610352	-346.645	-592.27	1483.88	138.241	-16.5588	-59.9571
-2.08923	-3.25867	2.05444	0.794983	0.151367	-1.69037	0.00488281	-0.0756836	0.13092	0.00213623	0.00274658	-346.483	-592.988	1491.7	141.901	-16.6337	-60.4864
-2.08038	-3.27026	2.0636	0.830383	0.145874	-1.69556	0.00457764	-0.175781	0.039978	-0.000915527	-0.000610352	-344.691	-595.097	1498.42	146.136	-16.9412	-60.65
-2.09198	-3.27271	2.07703	0.860901	0.144043	-1.70074	0.00457764	-0.121155	0.144653	0.00183105	0.00244141	-347.231	-595.405	1508.22	149.659	-17.3199	-60.9482
-2.08252	-3.30078	2.08313	0.896606	0.144958	-1.71234	0.00427246	-0.0921631	-0.00396729	-0.000610352	-0.000915527	-344.906	-600.628	1512.75	154.193	-17.0604	-61.2848
-2.09076	-3.29803	2.09839	0.935364	0.13855	-1.71051	0.00427246	-0.0479126	0.0805664	0	0.000610352	-346.902	-599.946	1523.88	158.577	-17.7689	-61.2936
-2.09137	-3.32855	2.1109	0.975647	0.138245	-1.70929	0.00488281	-0.246582	0.0653076	0	-0.000915527	-346.393	-605.537	1533.06	163.673	-17.7647	-61.0533
-2.08893	-3.33618	2.13379	1.01349	0.136414	-1.71448	0.00396729	-0.191956	0.0286865	-0.000305176	0	-346.082	-606.801	1549.73	168.119	-17.9029	-61.2884
-2.09045	-3.36731	2.15179	1.05896	0.137024	-1.72455	0.00396729	-0.232239	0.0906372	-0.000305176	-0.000305176	-345.932	-612.478	1562.9	173.814	-17.8566	-61.5811
-2.09564	-3.37769	2.17346	1.10809	0.138245	-1.73096	0.00518799	-0.298462	0.0650024	0	-0.000305176	-347.152	-614.225	1578.72	179.594	-17.8839	-61.8915
-2.09656	-3.40454	2.18628	1.15967	0.135803	-1.73706	0.00427246	0.0119019	0.0686646	0.0012207	0.00213623	-346.974	-619.119	1588.14	185.92	-18.0872	-62.0308
-2.09747	-3.41064	2.2052	1.20361	0.144043	-1.75049	0.00427246	-0.228577	0.0180054	-0.00152588	-0.00183105	-347.553	-620.11	1601.96	191.038	-17.4903	-62.695
-2.09808	-3.42194	2.24457	1.26526	0.139465	-1.76056	0.00457764	-0.0305176	0.126648	0.00213623	0.00305176	-348.009	-621.931	1630.63	198.261	-17.926	-63.1729
-2.1048	-3.43719	2.26166	1.32355	0.145569	-1.74713	0.00518799	-0.340271	-0.06073	-0.00152588	-0.000305176	-349.218	-624.58	1643.15	205.171	-17.5634	-62.549
-2.10907	-3.45978	2.28058	1.38397	0.140991	-1.7511	0.00457764	-0.03479	0.0964355	0.00183105	0.00335693	-349.888	-628.614	1657	212.439	-18.0167	-62.6451
-2.09625	-3.47687	2.28577	1.44501	0.134583	-1.75415	0.00427246	-0.115051	0.0100708	-0.000305176	0.000305176	-347.277	-631.751	1660.92	219.697	-18.3423	-62.6827
-2.10938	-3.4845	2.31934	1.50116	0.13031	-1.75781	0.00457764	0.114136	0.11322	0.00244141	0.00366211	-350.188	-632.877	1685.36	226.231	-18.9608	-62.9166
-2.0755	-3.48907	2.35565	1.55914	0.120544	-1.763	0.00457764	-0.0540161	0.0354004	0.000305176	0	-343.905	-633.57	1711.81	232.939	-19.243	-63.1108
-2.03613	-3.48877	2.38373	1.61865	0.106506	-1.77521	0.00427246	0.188293	0.121765	0.00213623	0.00244141	-336.728	-633.418	1732.3	239.744	-19.7968	-63.6406
-2.00775	-3.48114	2.39777	1.66992	0.0894165	-1.79077	0.00427246	-0.0741577	0.0170898	0.000610352	0.000915527	-331.862	-631.95	1742.6	245.488	-20.7924	-64.3863
-2.0105	-3.5141	2.41913	1.70807	0.0805664	-1.8158	0.00518799	0.0909424	0.0564575	0.000610352	0.000305176	-331.984	-637.973	1758.19	250.37	-21.5284	-65.3321
-1.98517	-3.55072	2.44873	1.7453	0.0701904	-1.8399	0.00335693	0.0869751	0.104065	0.00152588	0.00152588	-326.443	-644.728	1779.75	255.213	-21.9041	-66.1316
-1.97083	-3.66638	2.46216	1.80023	0.0738525	-1.82159	0.00457764	0.057373	0.0549316	0.000915527	0.0012207	-320.254	-666.281	1789.68	263.36	-21.0869	-64.3987
-1.97388	-3.78571	2.46948	1.83685	0.0814819	-1.92047	0.00396729	0.0436401	0.0973511	0.000915527	0.000610352	-318.644	-688.65	1795.21	269.44	-20.3205	-68.0844
-2.02057	-3.93585	2.48016	1.84692	0.0915527	-1.96014	0.00396729	0.122986	0.093689	0.0012207	0.00152588	-323.848	-716.602	1803.06	272.979	-19.9185	-68.8738
-2.01904	-4.00543	2.51404	1.85944	0.0939941	-2.01141	0.00366211	0.0769043	0.141296	0.00213623	0.00274658	-322.221	-729.495	1827.7	275.51	-19.5677	-70.7264
-2.07153	-4.06281	2.5528	1.89209	0.0765991	-2.00745	0.00457764	0.147705	0.0854492	0.000915527	0.00244141	-331.069	-739.805	1855.84	280.145	-21.7284	-70.257
-2.08496	-4.06952	2.60345	1.94672	0.0744629	-2.02667	0.00457764	0.0296021	0.162659	0.00152588	0.00213623	-334.319	-740.682	1892.66	286.483	-22.1995	-71.2354
-2.13409	-4.09576	2.63885	2.00226	0.0839233	-2.02118	0.00335693	0.225525	0.045166	0.000915527	0.00274658	-343.743	-745.159	1918.42	293.238	-22.2577	-71.0233
-2.17987	-4.12079	2.64771	2.03857	0.111084	-2.0459	0.00427246	0.0552368	0.110474	0.000915527	0.0012207	-352.751	-749.628	1924.94	297.774	-20.8399	-72.2013
-2.19879	-4.14001	2.64282	2.05322	0.119019	-2.0639	0.00457764	0.125427	0.0204468	0.000610352	0.000610352	-356.237	-753.196	1921.46	299.749	-20.4982	-72.9621
-2.21649	-4.13971	2.63397	2.09167	0.116272	-2.08008	0.00457764	0.114136	0.0708008	0.00183105	0.00244141	-360.165	-753.096	1915.14	304.135	-21.0756	-73.798
-2.18872	-4.10278	2.63855	2.16156	0.0970459	-2.05688	0.00396729	0.0637817	0.000610352	0.000305176	0.00213623	-355.959	-746.122	1918.59	311.548	-22.3201	-73.0018
-2.1402	-4.05792	2.65381	2.23755	0.0805664	-2.05261	0.00427246	0.0778198	0.0540161	0.000915527	0.00244141	-348.215	-737.682	1929.8	319.531	-23.0444	-73.1111
-2.13165	-3.97339	2.67029	2.29614	0.0888062	-2.03918	0.00396729	0.101624	0.043335	0.00213623	0.00305176	-349.519	-721.685	1941.82	324.878	-22.5387	-73.2585
-2.10083	-3.92029	2.68127	2.32208	0.115967	-2.05383	0.00396729	0.126953	-0.0219727	-0.000610352	0	-345.613	-711.758	1949.85	326.997	-20.0342	-74.3833
-2.08588	-3.85864	2.70325	2.35565	0.135803	-2.04437	0.00396729	-0.00366211	0.0765991	0.00183105	0.00274658	-344.888	-700.079	1965.82	329.849	-18.3986	-74.5082
-2.0874	-3.78723	2.72949	2.39532	0.13855	-2.01843	0.00396729	0.0970459	0.0320435	0.0012207	0.00183105	-347.503	-686.463	1984.86	333.241	-18.4351	-73.9693
-2.08313	-3.71185	2.74689	2.43622	0.127258	-1.97113	0.00427246	0.0613403	0.0427246	0.0012207	0.00183105	-348.743	-672.147	1997.48	336.716	-19.4935	-72.4228
-2.12708	-3.61816	2.7597	2.47223	0.131226	-1.92688	0.00488281	0.0939941	0.0378418	0.000305176	0.000305176	-360.157	-654.276	2006.74	339.326	-20.1851	-71.3198
-2.16614	-3.61145	2.76001	2.50244	0.156555	-1.93024	0.00335693	-0.00305176	0.0723267	0.00152588	0.00213623	-368.485	-652.853	2007.03	342.662	-18.8632	-71.7297
-2.22839	-3.63678	2.7594	2.52075	0.188293	-1.91711	0.00396729	0.0698853	0.0357056	-0.000305176	-0.000610352	-380.157	-657.36	2006.63	345.148	-17.2952	-71.1783
-2.28241	-3.67096	2.76428	2.54974	0.211792	-1.91345	0.00396729	0.0405884	0.083313	0.0012207	0.000915527	-390.089	-663.518	2010.24	348.998	-16.2483	-70.9711
-2.32391	-3.68286	2.7655	2.56927	0.207825	-1.89789	4.32037	-0.0448608	0.102539	0.000610352	-0.000305176	-397.871	-665.561	2011.15	351.414	-17.2401	-70.2855
-2.35138	-3.71307	2.771	2.5708	0.180969	-1.88629	4.32343	-0.0424194	0.0656128	0	0	-402.121	-671.083	2015.11	352.067	-19.7674	-69.5276
-2.35748	-3.74817	2.78381	2.57019	0.159302	-1.87347	4.32434	0.0479126	0.0686646	-0.000610352	-0.00152588	-402.017	-677.552	2024.39	352.56	-21.5021	-68.6299
-2.36603	-3.80768	2.80029	2.56866	0.162048	-1.87714	4.32312	-0.149231	0.0964355	0.000915527	0	-401.968	-688.589	2036.36	353.335	-21.2602	-68.3576
-2.34497	-3.84705	2.81891	2.57538	0.175476	-1.89636	4.32251	0.0311279	0.0265503	-0.000305176	-0.000610352	-396.994	-695.945	2049.91	354.733	-19.7435	-68.9234
-2.30957	-3.87939	2.82837	2.59521	0.174255	-1.89728	4.32434	-0.0524902	0.00976563	-0.000610352	-0.0012207	-389.165	-702.045	2056.85	357.53	-19.1793	-68.6381
-2.27844	-3.90839	2.84058	2.60834	0.159607	-1.87378	4.32617	-0.0512695	0.0866699	0.000610352	0.000305176	-381.89	-707.467	2065.73	359.509	-19.7462	-67.2269
-2.21222	-3.96149	2.83508	2.61322	0.129395	-1.85272	4.32465	-0.0262451	0.012207	-0.000305176	-0.000915527	-366.74	-717.635	2061.8	360.945	-20.8938	-65.5796
-2.17224	-3.99597	2.83386	2.60864	0.101929	-1.84082	4.32343	-0.0115967	0.107422	0.0012207	0.000610352	-357.434	-724.227	2060.92	360.989	-22.3141	-64.5749
-2.16614	-4.02557	2.82776	2.60254	0.100098	-1.82556	4.32617	0.0741577	0.0952148	0.00152588	0.000610352	-355.049	-729.82	2056.5	360.773	-22.2512	-63.5959
-2.15424	-4.0387	2.82562	2.61139	0.109558	-1.81274	4.32465	-0.038147	0.0820923	0.00152588	0.0012207	-352.238	-732.305	2054.98	362.003	-21.2504	-62.8945
-2.16644	-4.01581	2.836	2.63702	0.125427	-1.79962	4.3277	-0.0311279	0.0271606	0.000305176	0	-355.517	-727.87	2062.54	364.565	-20.2649	-62.5818
-2.2049	-4.00726	2.83844	2.64862	0.12146	-1.79535	4.32526	-0.164185	0.0927734	0.000915527	0	-363.413	-726.107	2064.31	365.744	-21.2655	-62.5664
-2.23206	-3.98651	2.84515	2.659	0.12085	-1.76117	4.32678	-0.100708	0.0143433	0.000305176	-0.000305176	-369.126	-722.04	2069.15	366.596	-21.8124	-61.2448
-2.26105	-3.96851	2.84088	2.65381	0.111084	-1.74805	4.32617	-0.126953	0.0689697	0.000610352	0.000305176	-375.163	-718.585	2066	365.709	-23.1178	-60.8313
-2.31598	-3.9389	2.83936	2.65533	0.120544	-1.74225	4.32709	0.0588989	0.115356	0.00213623	0.00183105	-386.941	-712.857	2064.86	365.394	-23.3622	-60.9733
-2.34344	-3.91602	2.8363	2.66998	0.132751	-1.74561	4.32556	-0.0842285	0.0628662	0	0.000610352	-393.284	-708.48	2062.66	366.694	-22.9279	-61.4316
-2.35626	-3.88977	2.83539	2.69531	0.148621	-1.7392	4.32709	-0.140686	0.0863647	0.000915527	0.00152588	-396.821	-703.485	2062.04	369.167	-21.9658	-61.4489
-2.35901	-3.87146	2.83112	2.71179	0.147705	-1.74225	4.3277	-0.0552368	0.126343	0.0012207	0.00183105	-398.066	-700.05	2058.98	370.757	-22.159	-61.7619
-2.33429	-3.85223	2.82654	2.71881	0.143127	-1.72821	4.32709	-0.0576782	0.067749	0.000915527	0.000610352	-393.615	-696.529	2055.67	371.263	-22.16	-61.1966
-2.30347	-3.8501	2.82745	2.71698	0.127563	-1.72089	4.32709	-0.0109863	0.0231934	-0.000305176	-0.000915527	-387.404	-696.219	2056.33	371.029	-22.8901	-60.7561
-2.25983	-3.85223	2.82196	2.71545	0.12207	-1.71295	4.3277	0.0314331	0.117188	0.0012207	0.000610352	-378.547	-696.787	2052.36	370.904	-22.5808	-60.2349
-2.23297	-3.85254	2.83478	2.72308	0.121765	-1.70593	4.32404	0.0357056	-0.0137329	-0.000305176	-0.000305176	-373.242	-696.843	2061.67	371.789	-22.1575	-59.8542
-2.18445	-3.84827	2.84088	2.73529	0.126343	-1.71875	4.328	0.0582886	0.0961304	0.0012207	0.0012207	-364.059	-696.167	2066.15	373.127	-21.0126	-60.3803
-2.17194	-3.83148	2.86133	2.75116	0.128174	-1.71112	4.32556	-0.0445557	0.0546265	0.000305176	0.000610352	-362.217	-692.919	2080.99	374.674	-20.7185	-60.1702
-2.17163	-3.84918	2.86407	2.75513	0.128174	-1.71295	4.32739	0.1297	0.085144	0.00152588	0.00213623	-361.666	-696.218	2083	375.411	-20.6696	-60.1181
-2.17438	-3.87177	2.86469	2.75726	0.122375	-1.72241	4.32739	0.0845337	-0.0448608	-0.000305176	-0.000305176	-361.607	-700.444	2083.46	376.015	-21.129	-60.3711
-2.20276	-3.89099	2.85858	2.75024	0.126038	-1.73584	4.32587	0.0183105	0.101013	0.00152588	0.00183105	-366.729	-704.012	2079.03	375.511	-21.2604	-60.9076
-2.23724	-3.90533	2.85736	2.76062	0.129089	-1.74683	4.32648	0.126648	-0.0619507	0	0.00152588	-373.322	-706.591	2078.17	376.916	-21.5764	-61.4125
-2.2702	-3.90045	2.8598	2.76642	0.144348	-1.7572	4.32526	0.160522	0.00427246	0.000610352	0.000915527	-380.25	-705.558	2079.95	377.488	-20.9352	-62.064
-2.2998	-3.90381	2.86133	2.77496	0.15686	-1.77002	4.32709	0.101929	0.0259399	0.00152588	0.00213623	-386.287	-706.084	2081.08	378.508	-20.4399	-62.7495
-2.33124	-3.88763	2.86438	2.78351	0.15564	-1.78284	4.32587	0.173035	0.00335693	0.00152588	0.00213623	-393.228	-702.935	2083.29	379.213	-21.136	-63.5699
-2.33276	-3.88184	2.86194	2.79266	0.154419	-1.79962	4.3277	0.149536	0.0369263	0.00244141	0.00305176	-393.958	-701.863	2081.55	380.163	-21.3023	-64.4048
-2.32971	-3.85864	2.86835	2.79449	0.14679	-1.79504	4.32648	0.164185	0.0350952	0.000915527	0.000610352	-394.019	-697.483	2086.17	380.001	-21.93	-64.3637
-2.31049	-3.83362	2.86285	2.79907	0.144958	-1.80725	4.32861	0.126953	0.0732422	0.00274658	0.00274658	-391.138	-692.895	2082.2	380.126	-21.8408	-65.0764
-2.27081	-3.81226	2.86041	2.80212	0.132446	-1.80206	4.32831	0.0836182	-0.00915527	-0.000305176	-0.000610352	-383.837	-689.026	2080.44	380.145	-22.2384	-64.8766
-2.23419	-3.78479	2.86133	2.81189	0.134277	-1.80725	4.328	0.191956	0.106812	0.00183105	0.00152588	-377.588	-683.988	2081.13	380.83	-21.5698	-65.2568
-2.20398	-3.75366	2.85065	2.82135	0.125427	-1.80725	4.32556	-0.0143433	0.0180054	0.000305176	0	-372.557	-678.302	2073.41	381.423	-21.8706	-65.4115
-2.16766	-3.7323	2.84973	2.82623	0.11322	-1.80939	4.32678	0.122375	0.0857544	0.00213623	0.00213623	-366.027	-674.419	2072.75	381.649	-22.3096	-65.564
-2.13715	-3.69934	2.84363	2.82928	0.10437	-1.81458	4.32709	0.122375	0.0442505	0	-0.000610352	-361.026	-668.379	2068.33	381.477	-22.6089	-65.968
-2.13043	-3.69354	2.84027	2.82623	0.101318	-1.79962	4.32739	0.0518799	0.106201	0.00213623	0.00213623	-359.651	-667.32	2065.88	381.041	-22.7396	-65.2917
-2.13013	-3.69354	2.83691	2.82776	0.10498	-1.83624	4.32556	0.0689697	-0.000305176	0	0	-360.04	-667.379	2063.48	381.208	-22.4754	-66.9922
-2.14996	-3.66638	2.84149	2.82379	0.0991821	-1.83289	4.3277	0.114746	0.102844	0.000610352	0	-364.729	-662.199	2066.75	380.312	-23.3464	-67.0969
-2.17682	-3.68225	2.83447	2.82043	0.101624	-1.85333	4.32678	0.0723267	0.0576782	0.000915527	0.000305176	-369.753	-665.15	2061.67	380.172	-23.5705	-67.9825
-2.20612	-3.69415	2.83295	2.81464	0.098877	-1.85944	4.32739	-0.0463867	0.0238037	0	-0.000915527	-375.191	-667.307	2060.54	379.69	-24.2491	-68.2335
-2.21863	-3.71521	2.82959	2.80609	0.0961304	-1.88293	4.32617	0.0683594	0.093689	0.00152588	0.000610352	-377.202	-671.267	2058.11	379.042	-24.6317	-69.1643
-2.24335	-3.74207	2.82135	2.80487	0.0949097	-1.89453	4.32709	-0.0247192	0.0326538	0	0.000305176	-381.348	-676.278	2052.15	379.325	-25.0767	-69.5397
-2.25372	-3.77289	2.81921	2.79846	0.0930786	-1.91223	4.328	0.0454712	0.0689697	0.00152588	0.000305176	-382.588	-682.06	2050.61	379.081	-25.3192	-70.123
-2.24945	-3.80951	2.81799	2.789	0.0973511	-1.92413	4.32587	-0.0628662	0.0292969	-0.000305176	-0.00152588	-380.695	-688.969	2049.74	378.586	-24.7989	-70.3613
-2.25037	-3.84186	2.81921	2.77863	0.0918579	-1.93024	4.32739	0.0595093	0.102234	0.00244141	0.00152588	-379.844	-695.041	2050.62	377.916	-25.1575	-70.3598
-2.22107	-3.87695	2.81494	2.76733	0.0811768	-1.94489	4.32556	-0.170288	-0.0634766	-0.00152588	-0.00244141	-372.975	-701.769	2047.53	377.194	-25.4227	-70.6324
-2.19513	-3.90533	2.81158	2.75421	0.0653076	-1.9574	4.32709	-0.0216675	0.0875854	0.00152588	0.000305176	-366.917	-707.222	2045.1	376.154	-26.1768	-70.8569
-2.15912	-3.93555	2.81708	2.74902	0.062561	-1.97754	4.32587	-0.0976563	0.017395	0.000305176	-0.0012207	-359.059	-713.001	2049.11	376.051	-25.7193	-71.4377
-2.15424	-3.97308	2.81281	2.74445	0.0588989	-1.98669	4.32648	-0.0543213	0.0601196	0.00152588	0.000610352	-356.965	-720.091	2046.03	376.13	-25.8266	-71.5267
-2.13318	-3.96881	2.81158	2.73773	0.0598145	-2.00073	4.32587	-0.202332	0.027771	-0.000610352	-0.00183105	-353.049	-719.391	2045.15	375.297	-25.4159	-72.1457
-2.13593	-3.97614	2.80609	2.73346	0.0518799	-2.01141	4.32739	0.0473022	0.116577	0.00183105	-0.000305176	-353.397	-720.802	2041.17	374.923	-26.0831	-72.5609
-2.1344	-3.99811	2.79755	2.72186	0.050354	-2.00745	4.32709	-0.112915	-0.0494385	-0.000610352	-0.00152588	-352.242	-724.984	2034.96	373.953	-26.0982	-72.1701
-2.15302	-4.00726	2.79297	2.72003	0.0500488	-2.02271	4.32709	0.0747681	0.0631714	0.000610352	-0.000915527	-355.789	-726.683	2031.65	373.882	-26.4211	-72.8457
-2.1701	-3.9917	2.78473	2.71149	0.0518799	-2.03003	4.32495	-0.219421	0.0442505	0	-0.000915527	-359.658	-723.776	2025.65	372.65	-26.6011	-73.3433
-2.18781	-3.99567	2.77283	2.71088	0.0650024	-2.03644	4.32648	0.0787354	0.0549316	0.0012207	-0.000305176	-363.131	-724.536	2017.03	372.639	-25.8352	-73.6737
-2.21436	-3.98346	2.77008	2.70294	0.0741577	-2.06696	4.32648	-0.26886	0.088501	0.000305176	-0.0012207	-369.106	-722.221	2015.02	371.521	-25.5997	-75.2637
-2.23175	-3.99536	2.76459	2.69073	0.0796509	-2.08221	4.32709	0.067749	0.0686646	0.000305176	-0.000915527	-372.279	-724.459	2011.03	370.309	-25.4156	-75.912
-2.23572	-3.99658	2.75879	2.68005	0.0863647	-2.0993	4.32556	-0.0521851	0.0640869	0.000610352	0.000305176	-373.165	-724.741	2006.82	369.103	-24.9415	-76.6994
-2.23114	-4.00818	2.74689	2.6712	0.0827026	-2.11823	4.32343	0.130005	0.00793457	-0.000610352	-0.0012207	-371.993	-727.028	1998.19	368.276	-25.1306	-77.4394
-2.22534	-4.02161	2.74139	2.66052	0.0878906	-2.1402	4.32678	-0.078125	0.112915	0.00183105	0.000915527	-370.618	-729.633	1994.22	367.267	-24.5845	-78.3242
-2.20093	-4.03839	2.73621	2.6535	0.088501	-2.15881	4.32709	-0.0109863	-0.012207	0	-0.000915527	-365.417	-732.919	1990.48	366.738	-24.0848	-78.9711
-2.1936	-4.05365	2.73193	2.65228	0.0897217	-2.164	4.32587	-0.0357056	0.102234	0.0012207	0	-363.536	-735.834	1987.4	366.845	-23.8222	-79.0652
-2.18414	-4.0686	2.73163	2.64374	0.0961304	-2.17865	4.32434	-0.00366211	0.0622559	0.000610352	-0.000305176	-361.343	-738.697	1987.18	366.107	-23.1087	-79.5984
-2.16766	-4.10034	2.73163	2.63458	0.0839233	-2.17682	4.32617	0.0466919	0.108948	0.000915527	0.0012207	-356.944	-744.708	1987.18	365.575	-23.7098	-79.1736
-2.1579	-4.11652	2.7359	2.6355	0.0793457	-2.18384	4.32556	0.0271606	0.0775146	0.000610352	0	-354.591	-747.753	1990.29	365.94	-23.8759	-79.3355
-2.15149	-4.13055	2.73773	2.63672	0.0747681	-2.19849	4.32587	0.0286865	0.122986	0.0012207	0.000915527	-353.05	-750.409	1991.64	366.303	-24.1116	-79.8752
-2.17133	-4.15619	2.74536	2.63977	0.072937	-2.18353	4.32587	-0.0231934	0.0759888	0.00152588	0.00152588	-356.044	-755.083	1997.17	367.06	-24.5105	-79.0359
-2.16553	-4.16992	2.74231	2.63245	0.0686646	-2.22046	4.32739	-0.00823975	0.0601196	0.000915527	0.000610352	-354.819	-757.743	1994.97	366.437	-24.7427	-80.596
-2.17255	-4.16962	2.74658	2.6297	0.0643921	-2.22137	4.32526	0.118408	0.103455	0.00274658	0.00274658	-356.203	-757.643	1998.05	366.114	-25.2039	-80.6505
-2.16919	-4.18945	2.75696	2.64282	0.0527954	-2.21069	4.3277	0.00579834	0.0515747	0.0012207	0.000610352	-354.868	-761.283	2005.59	367.935	-26.0306	-79.987
-2.1817	-4.18976	2.74963	2.65015	0.0445557	-2.211	4.32587	-0.195313	0.0131226	-0.000305176	-0.000915527	-357.319	-761.329	2000.3	368.776	-26.91	-80.0187
-2.17377	-4.18274	2.742	2.64771	0.0387573	-2.1991	4.32709	0.0689697	0.0405884	0.000305176	-0.000610352	-355.749	-760.073	1994.75	368.39	-27.2471	-79.4816
-2.17804	-4.17755	2.74017	2.65076	0.0335693	-2.1936	4.32587	0.160217	0.111694	0.00274658	0.00305176	-356.678	-759.086	1993.42	368.656	-27.749	-79.2725
-2.17712	-4.16473	2.74078	2.64771	0.0378418	-2.18109	4.32678	0.0146484	-0.00488281	-0.000610352	-0.000610352	-356.751	-756.675	1993.85	368.104	-27.4115	-78.8007
-2.1582	-4.15314	2.73193	2.64374	0.0357056	-2.17102	4.32404	0.19043	0.148621	0.00335693	0.00274658	-353.175	-754.608	1987.42	367.474	-27.282	-78.3605
-2.14478	-4.14215	2.73163	2.64343	0.0292969	-2.15729	4.32709	0.0408936	0.0195313	0.000915527	0.000305176	-350.66	-752.58	1987.19	367.269	-27.5894	-77.7632
-2.12219	-4.133	2.72339	2.64557	0.0195313	-2.1521	4.3277	0.0320435	0.0949097	0.00213623	0.00244141	-346.347	-750.976	1981.22	367.376	-28.0166	-77.5112
-2.11334	-4.11743	2.72522	2.63763	0.0143433	-2.14996	4.32709	0.0598145	0.0460815	0.000610352	0.000305176	-344.977	-748.086	1982.52	366.221	-28.3185	-77.4943
-2.10022	-4.13666	2.71301	2.63824	0.0106812	-2.16492	4.32495	-0.000610352	0.127258	0.00244141	0.00244141	-341.897	-751.817	1973.71	366.602	-28.3492	-77.9778
-2.11029	-4.14581	2.70905	2.62634	0.0131226	-2.17621	4.32648	0.0198364	0.0341797	0.000305176	-0.000305176	-343.651	-753.55	1970.81	365.383	-28.2922	-78.44
-2.10907	-4.15863	2.70752	2.6181	0.0186157	-2.18628	4.32678	-0.0704956	0.105896	0.000915527	0.0012207	-343.094	-755.987	1969.71	364.645	-27.7928	-78.7986
-2.10602	-4.17755	2.70233	2.61108	0.0210571	-2.18933	4.32495	0.0561523	0.0973511	0.00183105	0.00183105	-341.881	-759.585	1965.95	364.147	-27.4846	-78.7702
-2.11853	-4.21326	2.69989	2.60071	0.0250244	-2.18964	4.32648	-0.0418091	0.0405884	0	-0.000305176	-343.187	-766.262	1964.18	363.53	-27.2618	-78.5222
-2.14081	-4.25415	2.69531	2.58942	0.0265503	-2.19604	4.32465	-0.0274658	0.103455	0.00183105	0.00183105	-346.31	-773.9	1960.85	362.888	-27.389	-78.533
-2.16705	-4.26849	2.69196	2.5769	0.0384521	-2.20947	4.32678	0.0323486	0.0753784	0.0012207	0.000610352	-351.176	-776.552	1958.4	361.678	-26.83	-79.116
-2.17712	-4.35852	2.69318	2.56653	0.0500488	-2.19879	4.32495	0.0476074	0.0769043	0.00213623	0.00183105	-350.235	-793.385	1959.32	361.936	-25.7877	-77.9325
-2.1875	-4.36707	2.69012	2.55676	0.0595093	-2.21802	4.32709	-0.0769043	-0.0088501	-0.000305176	-0.00244141	-352.218	-795.004	1957.1	360.949	-25.1833	-78.7861
-2.2049	-4.42169	2.68463	2.5415	0.0527954	-2.23236	4.32556	-0.00152588	0.113525	0.00274658	0.00213623	-353.965	-805.25	1953.11	360.074	-25.8542	-79.0158
-2.20459	-4.45984	2.69165	2.5296	0.057373	-2.22656	4.32648	-0.141296	0.0112915	-0.000610352	-0.00274658	-352.617	-812.37	1958.19	359.326	-25.3542	-78.4377
-2.20062	-4.5047	2.68646	2.5235	0.0540161	-2.24854	4.3277	0.0152588	0.0970459	0.00244141	0.00274658	-350.615	-820.85	1954.46	359.345	-25.4415	-79.0607
-2.19391	-4.5285	2.68494	2.51984	0.0588989	-2.24854	4.32831	-0.129089	0.0970459	0.000305176	-0.000915527	-348.539	-825.347	1953.37	359.311	-24.8632	-78.8542
-2.18414	-4.5636	2.67639	2.50916	0.0650024	-2.25067	4.32587	0.0384521	0.0976563	0.00213623	0.00183105	-345.463	-832.021	1947.19	358.656	-24.0954	-78.6345
-2.19666	-4.57153	2.67487	2.50336	0.0704956	-2.25952	4.32678	-0.157471	0.03479	-0.000915527	-0.00213623	-347.779	-833.493	1946.08	358.115	-23.8429	-79.0168
-2.18506	-4.58405	2.67944	2.50732	0.0735474	-2.2522	4.32648	-0.130615	0.111389	0.00183105	0.00152588	-345.07	-835.837	1949.41	358.774	-23.3653	-78.5604
-2.17621	-4.58832	2.67822	2.50397	0.071106	-2.25525	4.32648	-0.09552	0.0201416	-0.000915527	-0.00213623	-343.181	-836.682	1948.53	358.461	-23.3991	-78.6323
-2.18872	-4.57794	2.677	2.50671	0.072937	-2.23175	4.32495	-0.00671387	0.0387573	0	0	-345.726	-834.674	1947.63	358.611	-23.473	-77.6699
-2.19543	-4.57642	2.66998	2.50092	0.0778198	-2.24579	4.3277	-0.196228	0.110168	0	-0.0012207	-347.225	-834.429	1942.54	357.919	-23.2026	-78.3473
-2.20795	-4.57092	2.67487	2.50244	0.0866699	-2.23328	4.32709	-0.0012207	0.00701904	-0.000305176	-0.000610352	-349.801	-833.315	1946.07	358.004	-22.7084	-77.8719
-2.21283	-4.56512	2.67029	2.51251	0.0878906	-2.23236	4.32709	-0.13855	0.0924683	0.000305176	-0.000915527	-350.997	-832.224	1942.77	359.062	-22.7188	-77.9019
-2.21649	-4.54803	2.66785	2.50946	0.0912476	-2.22595	4.32587	-0.0820923	0.0839233	0	-0.000915527	-352.164	-829.02	1940.98	358.439	-22.5493	-77.7551
-2.2168	-4.54651	2.66907	2.51404	0.0942993	-2.22595	4.32495	-0.132446	0.0793457	0.000610352	-0.000610352	-352.325	-828.721	1941.88	358.938	-22.3189	-77.7818
-2.21985	-4.54285	2.66846	2.51801	0.0915527	-2.22656	4.32678	-0.107422	-0.0183105	-0.00183105	-0.00274658	-353.061	-828.023	1941.44	359.332	-22.6067	-77.8467
-2.22717	-4.54193	2.6651	2.52228	0.0909424	-2.23114	4.32526	0.0927734	0.0946045	0.0012207	0.0012207	-354.608	-827.845	1939.02	359.804	-22.7902	-78.0874
-2.22565	-4.54895	2.66541	2.52106	0.0952148	-2.2226	4.32587	-0.0906372	-0.0314331	-0.000915527	-0.00152588	-354.001	-829.157	1939.24	359.779	-22.3915	-77.6389
-2.22015	-4.55292	2.66846	2.52747	0.0946045	-2.22595	4.32526	-0.0561523	0.0958252	0.00152588	0.0012207	-352.885	-829.896	1941.47	360.576	-22.348	-77.7566
-2.20795	-4.56207	2.66541	2.52472	0.0952148	-2.22382	4.32648	0.160217	0.0897217	0.0012207	0.000915527	-350.131	-831.671	1939.26	360.414	-22.0614	-77.5457
-2.20032	-4.5932	2.66815	2.52808	0.0909424	-2.22168	4.32495	-0.03479	0.0872803	0.0012207	0.000915527	-347.64	-837.506	1941.28	361.3	-22.1901	-77.1714
-2.1936	-4.62372	2.66876	2.52197	0.0921631	-2.22656	4.32648	-0.0296021	0.0387573	0.000610352	0.000915527	-345.385	-843.257	1941.73	361.092	-21.8893	-77.127
-2.20978	-4.63684	2.66876	2.52106	0.0967407	-2.21802	4.32587	0.0268555	0.117493	0.0012207	0.000915527	-348.095	-845.655	1941.73	361.196	-21.7468	-76.6781
-2.20825	-4.6701	2.67029	2.52228	0.0958252	-2.22137	4.32678	-0.0350952	0.045166	0.00152588	0.00244141	-346.808	-851.887	1942.86	361.869	-21.7045	-76.5606
-2.20764	-4.70001	2.67761	2.52625	0.101624	-2.21741	4.32587	0.0299072	0.0387573	0.000915527	0.000305176	-345.797	-857.443	1948.2	362.803	-21.1449	-76.1566
-2.22076	-4.72809	2.68463	2.5238	0.101929	-2.22626	4.32648	0.050354	0.121765	0.00213623	0.00213623	-347.637	-862.634	1953.29	362.967	-21.268	-76.3774
-2.23267	-4.74731	2.68494	2.52197	0.10376	-2.22931	4.32465	-0.0238037	0.0332642	0.000915527	0.000915527	-349.428	-866.202	1953.51	363.063	-21.2669	-76.397
-2.24884	-4.75891	2.68433	2.52563	0.109558	-2.22656	4.32617	-0.0167847	0.121155	0.00305176	0.00335693	-352.289	-868.318	1953.08	363.664	-21.0412	-76.2368
-2.25464	-4.77783	2.6828	2.52777	0.110168	-2.22443	4.32648	0.000305176	0.0814819	0.00152588	0.00152588	-352.836	-871.847	1951.99	364.211	-21.0357	-76.0033
-2.26898	-4.77875	2.69104	2.53479	0.117798	-2.2226	4.32739	0.0387573	0.139771	0.00335693	0.00366211	-355.746	-871.914	1957.97	365.024	-20.6692	-75.9824
-2.27966	-4.79431	2.69135	2.53815	0.124207	-2.21985	4.32465	-0.0259399	0.0292969	-0.000305176	0.000305176	-357.402	-874.787	1958.21	365.655	-20.2906	-75.7767
-2.28943	-4.78851	2.69287	2.5473	0.131226	-2.21771	4.32617	-0.0341797	0.128784	0.00152588	0.0012207	-359.598	-873.645	1959.33	366.607	-19.916	-75.7796
-2.28088	-4.79279	2.68707	2.5473	0.127869	-2.21222	4.32648	0.0524902	0.0479126	0.000915527	0.00152588	-357.669	-874.501	1955.13	366.68	-20.0235	-75.4558
-2.29248	-4.78546	2.69135	2.55127	0.134277	-2.20734	4.32648	0.0366211	0.0793457	0.0012207	0.0012207	-360.212	-873.056	1958.23	367.013	-19.7253	-75.3431
-2.28455	-4.77661	2.69592	2.5592	0.134277	-2.2113	4.32526	-0.0244141	0.103149	0.0012207	0.00213623	-359.038	-871.391	1961.56	367.779	-19.631	-75.5907
-2.276	-4.76959	2.69897	2.56836	0.138245	-2.21008	4.32373	0.0640869	0.0863647	0.00152588	0.00183105	-357.649	-870.074	1963.8	368.716	-19.1984	-75.5907
-2.27051	-4.75861	2.69928	2.57813	0.142212	-2.20703	4.32678	-0.0436401	0.0857544	0.0012207	0.0012207	-356.959	-868.016	1964.04	369.659	-18.8268	-75.5451
-2.24579	-4.76288	2.69653	2.58606	0.14801	-2.19788	4.32404	-0.038147	0.0912476	0.000305176	-0.000610352	-351.903	-868.893	1962.08	370.645	-17.9324	-75.0403
-2.26257	-4.74548	2.70142	2.5882	0.144653	-2.18719	4.32709	-0.0854492	0.132446	0.00213623	0.00244141	-355.656	-865.536	1965.59	370.606	-18.528	-74.7322
-2.26074	-4.7525	2.70111	2.59644	0.145264	-2.19574	4.32495	0.0595093	0.00335693	-0.000610352	-0.000915527	-355.237	-866.857	1965.4	371.66	-18.4456	-75.0774
-2.26776	-4.74182	2.70508	2.60284	0.153809	-2.19116	4.32678	-0.0631714	0.13916	0.00213623	0.00183105	-357.01	-864.797	1968.29	372.22	-17.9112	-75.0012
-2.27783	-4.7641	2.70203	2.60559	0.157166	-2.19269	4.32465	-0.0704956	0.0238037	0	0	-358.353	-868.954	1966.09	372.889	-17.751	-74.927
-2.29706	-4.76105	2.70721	2.61139	0.166626	-2.18781	4.32678	-0.0442505	0.10376	0.00213623	0.00152588	-362.306	-868.277	1969.86	373.498	-17.3258	-74.8102
-2.30194	-4.78363	2.70874	2.60986	0.162048	-2.19879	4.32495	-0.0350952	0.0653076	0.000305176	-0.000915527	-362.671	-872.498	1970.97	373.682	-17.7204	-75.1382
-2.3111	-4.7995	2.7124	2.61047	0.167847	-2.19666	4.32587	-0.100403	0.125122	0.00213623	0.00152588	-364.013	-875.418	1973.63	374.004	-17.3624	-74.9519
-2.31232	-4.82544	2.71637	2.61627	0.164795	-2.20337	4.32709	0.0143433	-0.00671387	0	-0.0012207	-363.568	-880.252	1976.54	375.081	-17.568	-75.0599
-2.32544	-4.84802	2.72064	2.61627	0.170593	-2.18231	4.32709	0.0241089	0.0820923	0.000915527	-0.000305176	-365.26	-884.394	1979.63	375.444	-17.2392	-73.9544
-2.33734	-4.86237	2.72308	2.61993	0.173035	-2.19513	4.32526	-0.0564575	0.0753784	0.000915527	-0.000610352	-367.369	-887.038	1981.42	376.087	-17.219	-74.4755
-2.33704	-4.89563	2.71881	2.61444	0.176392	-2.20428	4.32587	0.0302124	0.078125	0.0012207	0.000915527	-366.344	-893.314	1978.34	375.991	-16.8501	-74.6254
-2.33673	-4.90723	2.72369	2.61536	0.1828	-2.18994	4.32892	0.0158691	0.09552	0.000915527	-0.000305176	-365.813	-895.444	1981.88	376.285	-16.2851	-73.886
-2.33521	-4.93469	2.72369	2.61871	0.179138	-2.19147	4.32648	-0.158386	0.0558472	0.000305176	-0.000915527	-364.68	-900.593	1981.91	377.11	-16.4807	-73.7265
-2.33856	-4.9411	2.72308	2.61292	0.179138	-2.18842	4.32526	0.159607	0.0796509	0.00244141	0.00244141	-365.065	-901.791	1981.45	376.549	-16.5091	-73.5345
-2.33673	-4.97223	2.72186	2.61078	0.177612	-2.20306	4.32617	-0.0323486	0.00854492	-0.0012207	-0.00244141	-363.88	-907.655	1980.59	376.802	-16.523	-73.948
-2.33368	-4.97711	2.72797	2.60925	0.182495	-2.20795	4.32648	0.151978	0.152588	0.00335693	0.00305176	-363.22	-908.554	1985.02	376.705	-16.0692	-74.1394
-2.35291	-4.99237	2.72675	2.61139	0.178528	-2.20306	4.32465	-0.112305	-0.00335693	-0.000915527	-0.00183105	-366.482	-911.348	1984.13	377.19	-16.6658	-73.8355
-2.35138	-5.00427	2.72705	2.61414	0.1828	-2.20184	4.32526	0.057373	0.140076	0.00244141	0.00274658	-365.839	-913.577	1984.37	377.696	-16.2646	-73.6915
-2.34894	-5.00366	2.72827	2.6181	0.184631	-2.20001	4.32587	0.00793457	0.0543213	0.000610352	-0.000305176	-365.395	-913.457	1985.27	378.141	-16.0812	-73.6151
-2.35565	-5.0116	2.73071	2.62299	0.179749	-2.1991	4.32648	0.163879	0.153809	0.00274658	0.00305176	-366.485	-914.9	1987.04	378.825	-16.5694	-73.5246
-2.36481	-5.01007	2.73315	2.62695	0.181885	-2.1875	4.32495	-0.0308228	0.0805664	0.000915527	0.000305176	-368.256	-914.552	1988.81	379.254	-16.5504	-73.0371
-2.36969	-5.02411	2.72919	2.6297	0.187073	-2.18964	4.32617	0.150146	0.13855	0.00244141	0.0012207	-368.843	-917.188	1985.96	379.792	-16.1795	-73.047
-2.37366	-5.02258	2.72797	2.63031	0.189514	-2.20123	4.32526	-0.0469971	0.0662231	0.000915527	0.0012207	-369.825	-916.908	1985.08	379.834	-16.0657	-73.6117
-2.3645	-5.03326	2.72827	2.62848	0.190125	-2.20612	4.32739	0.0262451	0.101013	0.0012207	0.000610352	-367.73	-918.946	1985.31	379.797	-15.8345	-73.7253
-2.37335	-5.03296	2.7359	2.63672	0.191345	-2.1994	4.32678	0.0445557	0.158691	0.00244141	0.00213623	-369.506	-918.798	1990.85	380.733	-15.8911	-73.4607
-2.37183	-5.04089	2.73682	2.64252	0.196228	-2.19177	4.32678	0.038147	0.0772095	0.0012207	0.00152588	-368.937	-920.269	1991.53	381.525	-15.4499	-73.0581
-2.37091	-5.05035	2.73376	2.64771	0.197144	-2.19025	4.32434	-0.0210571	0.1474	0.00183105	0.00183105	-368.474	-922.053	1989.34	382.272	-15.3377	-72.9147
-2.37091	-5.05768	2.73346	2.64252	0.196838	-2.1991	4.32648	0.0872803	0.0878906	0.0012207	0.000610352	-368.311	-923.444	1989.11	381.794	-15.3435	-73.2571
-2.37274	-5.06989	2.73621	2.64191	0.197144	-2.19604	4.32739	0.0698853	0.133972	0.00244141	0.00274658	-368.266	-925.708	1991.11	381.92	-15.3119	-73.0241
-2.37518	-5.07294	2.73682	2.64526	0.197449	-2.19452	4.32648	0.152588	-0.0189209	-0.000305176	-0.000305176	-368.664	-926.262	1991.56	382.352	-15.3223	-72.941
-2.37213	-5.08789	2.73651	2.64252	0.203552	-2.19696	4.32373	0.0128174	0.158997	0.00274658	0.00244141	-367.635	-929.083	1991.34	382.279	-14.7365	-72.9338
-2.37244	-5.10162	2.73987	2.64404	0.2005	-2.18903	4.32678	0.157166	-0.0775146	0	0.000915527	-367.182	-931.625	1993.78	382.675	-14.9428	-72.4544
-2.38525	-5.11841	2.73376	2.63794	0.203857	-2.19269	4.3277	0.09552	0.0772095	0.00152588	0.00152588	-369.19	-934.775	1989.36	382.243	-14.8356	-72.5172
-2.39563	-5.12115	2.74078	2.63916	0.205688	-2.19452	4.32556	-0.03479	-0.00427246	0.000305176	-0.000305176	-371.225	-935.216	1994.44	382.422	-14.8598	-72.619
-2.39746	-5.14679	2.73315	2.63611	0.209961	-2.20001	4.32404	0.118408	0.0772095	0.00183105	0.00213623	-370.827	-940.067	1988.93	382.484	-14.4737	-72.6695
-2.40723	-5.14801	2.73621	2.6358	0.212402	-2.18292	4.32678	0.0115967	-0.00610352	-0.000610352	-0.000915527	-372.542	-940.229	1991.13	382.47	-14.4225	-71.9029
-2.40692	-5.16357	2.74231	2.63092	0.220032	-2.19727	4.32587	0.0445557	0.0769043	0.0012207	0.00152588	-372.196	-943.135	1995.56	382.157	-13.7685	-72.4545
-2.40936	-5.15808	2.73438	2.6239	0.21698	-2.18781	4.3222	0.0256348	0.017395	0.000610352	0.000915527	-372.641	-942.141	1989.78	381.269	-14.0519	-72.046
-2.42706	-5.1709	2.72888	2.61719	0.218506	-2.19025	4.32556	0.0997925	0.0592041	0.000915527	0.000915527	-375.713	-944.527	1985.79	380.702	-14.1838	-72.0934
-2.41638	-5.1886	2.72736	2.61444	0.218201	-2.16644	4.32526	0.0161743	0.090332	0.0012207	0.000610352	-372.741	-947.865	1984.68	380.681	-13.952	-70.8143
-2.42279	-5.18707	2.72736	2.60986	0.217285	-2.17346	4.32617	0.0463867	0.0933838	0.00152588	0.00152588	-374.102	-947.572	1984.67	380.129	-14.1392	-71.1609
-2.42462	-5.19379	2.71912	2.60895	0.220032	-2.18048	4.32495	0.038147	0.0952148	0.0012207	0.000915527	-374.314	-948.879	1978.71	380.132	-13.9336	-71.4343
-2.42401	-5.19379	2.71545	2.59674	0.221863	-2.16675	4.32617	0.0744629	0.0924683	0.000610352	-0.000305176	-373.94	-948.903	1976.02	378.74	-13.7483	-70.7825
-2.4234	-5.20233	2.70569	2.58667	0.224609	-2.17102	4.32556	-0.15686	0.114441	0.0012207	0.000305176	-373.508	-950.58	1968.94	377.726	-13.4829	-70.8943
-2.41882	-5.19623	2.70813	2.57843	0.221558	-2.16125	4.32556	0.0244141	0.108948	0.0012207	0	-372.612	-949.437	1970.68	376.688	-13.6505	-70.4642
-2.42767	-5.1944	2.70172	2.5705	0.218811	-2.16095	4.32587	0.105896	0.132446	0.00183105	0.000610352	-374.321	-949.111	1966.01	375.75	-14.0146	-70.4677
-2.42615	-5.1947	2.69562	2.55859	0.221252	-2.15057	4.32709	-0.0473022	0.0930786	0.0012207	0.000610352	-373.791	-949.212	1961.56	374.398	-13.7668	-69.9659
-2.42645	-5.19287	2.68951	2.54456	0.22583	-2.14203	4.32465	-0.00152588	0.0756836	0.000915527	0	-373.708	-948.912	1957.1	372.766	-13.3835	-69.573
-2.43469	-5.18768	2.68097	2.54059	0.229797	-2.14996	4.32587	0.0497437	0.0692749	0.000305176	-0.000305176	-375.553	-947.975	1950.9	372.226	-13.219	-70.001
-2.43988	-5.17761	2.67761	2.52655	0.23407	-2.1344	4.32648	0.00701904	0.108337	0.00213623	0.0012207	-376.618	-946.092	1948.42	370.461	-12.9599	-69.365
-2.44263	-5.18158	2.66357	2.51404	0.227966	-2.13837	4.32526	0.0198364	0.0704956	0.000610352	-0.000915527	-376.91	-946.926	1938.23	369.094	-13.4717	-69.4832
-2.45148	-5.17365	2.66266	2.50244	0.229187	-2.11639	4.32343	0.0201416	0.0634766	-0.000305176	-0.00152588	-378.569	-945.406	1937.52	367.643	-13.5108	-68.5419
-2.44324	-5.16754	2.65198	2.49115	0.232849	-2.12494	4.32617	-0.0350952	0.115662	0.000610352	-0.000610352	-377.126	-944.375	1929.76	366.256	-13.0877	-68.9489
-2.45178	-5.1593	2.64679	2.4704	0.236816	-2.11731	4.32617	-0.0442505	0.0320435	-0.000610352	-0.00183105	-378.836	-942.851	1925.94	363.75	-12.9037	-68.6633
-2.45667	-5.15137	2.63	2.453	0.234375	-2.12799	4.32617	-0.0756836	0.0997925	0.000610352	-0.0012207	-379.974	-941.477	1913.74	361.633	-13.1911	-69.1937
-2.45331	-5.14709	2.6236	2.43317	0.229492	-2.10724	4.32495	0.0845337	0.11322	0.00152588	0.000915527	-379.006	-940.727	1909.04	359.302	-13.4955	-68.2178
-2.45758	-5.13214	2.61078	2.42004	0.23407	-2.10724	4.32617	-0.134583	0.0650024	-0.000915527	-0.00274658	-380.197	-938.001	1899.72	357.562	-13.224	-68.3331
-2.4527	-5.11932	2.59827	2.39105	0.235596	-2.10999	4.32678	-0.116882	0.0512695	-0.000305176	-0.00152588	-379.415	-935.728	1890.59	354.043	-13.022	-68.5062
-2.45148	-5.12421	2.58514	2.36969	0.234985	-2.10205	4.32495	-0.219421	0.131836	0	-0.00183105	-378.721	-936.74	1881.03	351.683	-13.0015	-68.0567
-2.44293	-5.10193	2.56927	2.33765	0.233154	-2.09961	4.32648	-0.166626	0.0164795	-0.000610352	-0.00244141	-377.395	-932.723	1869.45	347.665	-13.0256	-68.0427
-2.43683	-5.08698	2.55707	2.31476	0.235901	-2.09503	4.32343	-0.0915527	0.0881958	0	-0.000915527	-376.402	-930.036	1860.55	344.812	-12.7113	-67.9019
-2.43774	-5.07721	2.53723	2.28302	0.233154	-2.09259	4.32648	-0.00793457	0.108032	0.000915527	0.000305176	-376.541	-928.354	1846.1	341.029	-12.932	-67.8075
-2.43866	-5.04822	2.51862	2.25464	0.234985	-2.08527	4.32495	0.015564	0.0735474	0.000610352	-0.000305176	-377.273	-923.053	1832.53	337.322	-12.8392	-67.6581
-2.43286	-5.04028	2.49207	2.21649	0.228577	-2.09015	0.0134277	-0.0976563	0.0732422	0.00183105	0.0012207	-376.021	-921.79	1813.21	332.837	-13.2341	-67.8479
-2.43896	-5.00519	2.48047	2.18536	0.231323	-2.07916	4.32434	-0.117493	0.104065	0.000915527	0.000305176	-377.939	-915.288	1804.7	328.716	-13.1674	-67.5967
-2.43103	-4.99451	2.45239	2.14447	0.229187	-2.07825	4.32648	0.00457764	0.0411987	0.00152588	0.000305176	-376.279	-913.525	1784.27	323.874	-13.1817	-67.5391
-2.43713	-4.96307	2.43164	2.10907	0.227356	-2.06909	4.32678	-0.0662231	-0.0170898	-0.000915527	-0.00213623	-378.014	-907.768	1769.13	319.324	-13.4673	-67.3202
-2.42401	-4.93683	2.40692	2.07031	0.227356	-2.06421	4.32587	0.0311279	0.102234	0.00152588	0.000305176	-375.804	-903.079	1751.12	314.479	-13.2665	-67.2011
-2.41882	-4.90845	2.37976	2.02637	0.221252	-2.05963	4.32434	-0.0408936	-0.0228882	-0.000915527	-0.00152588	-375.155	-897.984	1731.33	309.004	-13.6899	-67.1131
-2.42188	-4.87091	2.35718	1.97784	0.219727	-2.04163	4.32587	0.0384521	0.0906372	0.00152588	0.000305176	-376.273	-891.111	1714.82	302.859	-13.8931	-66.5081
-2.40784	-4.85046	2.32178	1.92749	0.21637	-2.0462	4.32526	-0.136719	0.0158691	-0.000305176	-0.0012207	-373.671	-887.598	1689.06	296.78	-13.9234	-66.7463
-2.40845	-4.80988	2.29401	1.87927	0.214844	-2.03491	4.32678	0.0350952	0.0762939	0.00183105	0.000610352	-374.462	-880.198	1668.8	290.621	-14.0998	-66.4662
-2.40173	-4.77386	2.25739	1.82831	0.218811	-2.02759	4.32587	-0.0259399	-0.0830078	-0.0012207	-0.00244141	-373.683	-873.738	1642.14	284.223	-13.6967	-66.3138
-2.39288	-4.73541	2.23053	1.7688	0.216064	-2.0108	4.32587	-0.0012207	0.0180054	-0.000610352	-0.00183105	-372.387	-866.774	1622.52	276.81	-13.7879	-65.72
-2.38983	-4.7052	2.19025	1.71051	0.214233	-2.00775	4.32587	0.0109863	-0.0357056	0.000305176	-0.000915527	-372.105	-861.424	1593.19	269.667	-13.8908	-65.7033
-2.38861	-4.65088	2.16187	1.64642	0.207825	-1.99585	4.32556	0.0985718	0.0222778	0	-0.00152588	-372.813	-851.48	1572.44	261.472	-14.4492	-65.4696
-2.3761	-4.61456	2.117	1.57654	0.20874	-1.98212	4.32587	0.098877	0.0518799	0.000610352	-0.000610352	-370.637	-845.047	1539.76	252.91	-14.165	-64.9696
-2.37854	-4.57153	2.07977	1.51184	0.207825	-1.96655	4.32556	0.0845337	0.00488281	-0.000305176	-0.00213623	-371.664	-837.254	1512.61	244.829	-14.3049	-64.489
-2.37335	-4.52423	2.03552	1.44409	0.205688	-1.95984	4.32648	0.118713	0.0698853	0.00152588	0.000305176	-371.364	-828.739	1480.37	236.331	-14.43	-64.4194
-2.37213	-4.47632	1.99585	1.37299	0.204773	-1.9458	4.32343	0.102234	0.0839233	0.000305176	-0.00183105	-371.782	-820.068	1451.43	227.439	-14.5157	-64.0286
-2.3642	-4.42352	1.94641	1.28815	0.205994	-1.93115	4.32556	0.136108	0.108643	0.00244141	0.0012207	-370.891	-810.576	1415.39	216.902	-14.312	-63.6098
-2.3584	-4.37988	1.89453	1.2085	0.206299	-1.92413	4.32465	0.0320435	-0.0463867	-0.0012207	-0.00427246	-370.251	-802.808	1377.6	207.103	-14.2042	-63.4784
-2.35382	-4.31946	1.84601	1.1203	0.210266	-1.91345	4.32648	0.205383	0.142822	0.00305176	0.000305176	-370.303	-791.88	1342.21	196.058	-13.858	-63.3163
-2.33704	-4.25934	1.79077	1.02875	0.209961	-1.90948	4.32617	0.0332642	-0.0521851	-0.000610352	-0.00305176	-367.937	-781.099	1301.96	184.636	-13.6499	-63.4103
-2.33124	-4.17206	1.73615	0.932312	0.213928	-1.89331	4.32648	0.158386	0.119324	0.00335693	0.00152588	-368.435	-765.181	1262.11	172.219	-13.3438	-63.1927
-2.3172	-4.11072	1.67206	0.838318	0.215149	-1.87958	4.32434	0.14801	0.0415039	0.000305176	-0.00305176	-366.491	-754.204	1215.44	160.502	-13.0488	-62.8453
-2.29797	-4.02832	1.61316	0.72998	0.222473	-1.85455	4.32648	0.163269	0.149841	0.00335693	0.00152588	-363.992	-739.277	1172.48	146.809	-12.2098	-62.1305
-2.27997	-3.93829	1.54968	0.625916	0.22644	-1.83685	4.3277	0.0274658	-0.057373	-0.0012207	-0.00427246	-362.053	-722.943	1126.21	133.481	-11.6939	-61.8144
-2.26563	-3.85437	1.48682	0.524597	0.231018	-1.80847	4.32556	0.133667	0.108948	0.0012207	-0.00183105	-360.548	-707.722	1080.38	120.566	-11.1664	-60.9701
-2.24884	-3.73444	1.42303	0.415649	0.237122	-1.78619	4.32343	0.0967407	0.00152588	0.000305176	-0.00244141	-359.703	-685.784	1033.86	106.2	-10.5748	-60.6858
-2.23145	-3.62366	1.35468	0.308838	0.238953	-1.75049	4.32556	0.0378418	0.00610352	0	-0.00335693	-358.268	-665.571	984.023	92.2296	-10.2791	-59.6945
-2.22748	-3.49121	1.28784	0.201416	0.238647	-1.70044	4.32648	0.0704956	0.0827026	0.000915527	-0.00244141	-359.985	-641.229	935.259	77.8403	-10.4293	-58.2475
-2.20642	-3.36365	1.22101	0.0961304	0.239868	-1.66138	4.32617	0.0787354	0.045166	0.000915527	-0.00183105	-358.321	-617.869	886.519	63.7762	-10.1681	-57.2287
-2.20245	-3.21747	1.16364	0.000915527	0.240784	-1.61346	4.32617	0.0634766	0.0445557	0.000915527	-0.00244141	-360.621	-590.887	844.628	50.5604	-10.2776	-56.0178
-2.18353	-3.07709	1.09711	-0.0930786	0.240173	-1.55792	4.32617	-0.0134277	0.0421143	-0.000305176	-0.00366211	-359.656	-565.082	796.117	37.5851	-10.2339	-54.3573
-2.17102	-2.92053	1.04279	-0.174866	0.245667	-1.52863	0.0161743	0.103455	0.0680542	0.000305176	-0.0012207	-360.938	-536.17	756.479	25.7362	-9.89499	-54.0982
-2.15057	-2.74414	0.986328	-0.256042	0.240173	-1.48865	0.0106812	-0.134583	-0.0134277	-0.0012207	-0.00305176	-361.08	-503.565	715.275	13.6436	-10.3529	-53.4594
-2.14264	-2.58362	0.944519	-0.32074	0.235901	-1.44867	0.00946045	0.0784302	0.0756836	0.000610352	-0.0012207	-363.385	-473.788	684.721	3.68448	-10.9002	-52.762
-2.11823	-2.41486	0.900879	-0.38269	0.235596	-1.42517	0.0088501	0.0439453	0.0125122	0	-0.00274658	-362.912	-442.547	652.864	-6.09142	-10.8929	-52.8594
-2.08527	-2.25403	0.853577	-0.443115	0.23407	-1.41418	0.00793457	0.0665283	0.0637817	0.000915527	-0.000915527	-360.64	-412.853	618.373	-15.5651	-10.8301	-53.4445
-2.07825	-2.11151	0.817871	-0.491028	0.232849	-1.39923	0.00762939	-0.0582886	0.00396729	-0.000915527	-0.00274658	-363.021	-386.419	592.307	-23.3223	-11.1402	-53.7946
-2.03674	-1.95496	0.779419	-0.52948	0.235596	-1.37085	0.00671387	0.0238037	0.105896	0.00213623	0.000610352	-358.933	-357.456	564.278	-30.2092	-10.5888	-53.562
-2.01874	-1.86279	0.749207	-0.560303	0.227661	-1.35864	0.00640869	-0.0610352	-0.0192261	-0.000305176	-0.00183105	-357.714	-340.442	542.264	-35.2015	-11.1335	-53.6136
-2.00104	-1.78772	0.714417	-0.595703	0.232849	-1.34247	0.00671387	0.0985718	0.0756836	0.000915527	-0.000305176	-355.995	-326.658	516.942	-40.4411	-10.5693	-53.3626
-1.99066	-1.71539	0.692444	-0.635681	0.224915	-1.36261	0.00610352	-0.215759	0.0750732	0.000610352	-0.0012207	-356.017	-313.338	500.9	-46.1731	-11.2072	-54.7654
-1.97662	-1.66473	0.675354	-0.675964	0.22522	-1.35895	0.00610352	-0.0460815	0.0283813	0.000305176	-0.0012207	-354.42	-304.037	488.402	-51.5863	-11.0374	-54.9027
-1.97021	-1.59302	0.671692	-0.701904	0.216675	-1.37817	0.00640869	-0.170898	0.0808716	0.000305176	-0.0012207	-355.365	-290.695	485.651	-55.707	-11.8089	-56.3006
-1.93207	-1.52496	0.665588	-0.712891	0.209656	-1.41113	0.00579834	-0.138855	0.0585938	0.000305176	-0.000305176	-350.183	-278.154	481.194	-58.0521	-11.9428	-58.2385
-1.91742	-1.46912	0.672302	-0.686951	0.223694	-1.44745	0.00579834	0.0567627	0.0665283	0.000915527	0.0012207	-349.735	-267.706	486.12	-55.9872	-10.7929	-60.4003
-1.91925	-1.44714	0.675049	-0.662842	0.234375	-1.50085	0.00579834	0.0485229	0.0949097	0.000610352	0.000915527	-351.65	-263.594	488.188	-53.5957	-10.1065	-63.1103
-1.90582	-1.40839	0.674438	-0.650024	0.255432	-1.50604	0.00640869	-0.0134277	0.131836	0.0012207	0.000915527	-350.458	-256.37	487.776	-52.749	-8.31774	-63.6891
-1.93024	-1.39679	0.681152	-0.642395	0.266418	-1.52954	0.00640869	-0.125122	0.0222778	-0.000915527	-0.0012207	-356.066	-254.095	492.657	-52.0762	-7.9108	-64.9754
-1.92078	-1.37024	0.67688	-0.64209	0.261536	-1.50208	0.00610352	-0.0564575	0.101013	0.000610352	-0.000305176	-354.655	-249.144	489.533	-52.4579	-8.19374	-63.8807
-1.92871	-1.3504	0.683899	-0.637207	0.244446	-1.46088	0.00549316	-0.0756836	0.105896	0.000305176	-0.000305176	-356.328	-245.307	494.577	-52.2123	-9.72669	-62.1323
-1.91284	-1.35956	0.680847	-0.6427	0.234375	-1.45599	0.00610352	0.0354004	0.0976563	0.0012207	0.000915527	-352.741	-247.094	492.358	-52.6874	-10.2316	-61.7578
-1.91406	-1.35834	0.682068	-0.644531	0.24231	-1.44531	0.00549316	-0.0848389	0.0741577	-0.000305176	0	-352.928	-246.845	493.237	-52.9144	-9.60571	-61.2926
-1.9101	-1.37787	0.677185	-0.648804	0.249023	-1.47247	0.00549316	0.0778198	0.114136	0.00152588	0.000610352	-351.842	-250.582	489.724	-53.0936	-8.96272	-62.385
-1.89636	-1.36292	0.683899	-0.649109	0.26062	-1.47308	0.00549316	-0.115356	0.0238037	0.000610352	0.0012207	-349.682	-247.79	494.592	-53.3659	-7.84357	-62.5269
-1.89026	-1.35498	0.683594	-0.643005	0.257568	-1.47919	0.00549316	-0.0491333	0.0140381	-0.000305176	-0.000305176	-348.819	-246.323	494.384	-52.7948	-8.02168	-62.8581
-1.85974	-1.3205	0.687866	-0.638123	0.23468	-1.4859	0.00579834	0.0222778	0.0830078	0.00244141	0.00305176	-343.863	-239.937	497.472	-52.7839	-9.46005	-63.3256
-1.85699	-1.31348	0.689697	-0.634766	0.229187	-1.47522	0.00579834	-0.0241089	0.00946045	0	-0.000305176	-343.414	-238.604	498.793	-52.5097	-9.86986	-62.8748
-1.85333	-1.31958	0.684814	-0.643005	0.224609	-1.48193	0.00549316	-0.0131226	0.0802612	0.00213623	0.00244141	-342.477	-239.805	495.244	-53.3538	-10.1545	-63.1016
-1.87073	-1.32477	0.680542	-0.646362	0.239258	-1.47614	0.00549316	0.0265503	0.0198364	-0.000610352	-0.000915527	-345.726	-240.743	492.143	-53.6573	-9.24429	-62.8623
-1.87988	-1.33545	0.668335	-0.645142	0.247498	-1.4917	0.00518799	0.010376	0.0894165	0.00305176	0.00335693	-347.394	-242.799	483.322	-53.3501	-8.71863	-63.5303
-1.8985	-1.31409	0.676575	-0.638428	0.251465	-1.47339	0.00518799	-0.0012207	-0.0222778	-0.000305176	-0.000610352	-351.626	-238.659	489.275	-52.9278	-8.76641	-62.9307
-1.90674	-1.30371	0.673218	-0.636597	0.247498	-1.45813	0.00579834	0.0106812	0.10498	0.00183105	0.00152588	-353.378	-236.687	486.826	-52.8834	-9.24081	-62.3225
-1.91101	-1.28845	0.681763	-0.628357	0.242004	-1.44653	0.00518799	0.0527954	0.0125122	0.000915527	0.000915527	-354.624	-233.741	493.012	-52.1861	-9.7986	-61.927
-1.9101	-1.2912	0.683594	-0.632629	0.249329	-1.44379	0.00518799	-0.0585938	0.101318	0.00183105	0.00213623	-354.341	-234.252	494.334	-52.6301	-9.17926	-61.7868
-1.91986	-1.297	0.674744	-0.635376	0.250549	-1.47125	0.00518799	-0.0326538	0.0256348	0	-0.000305176	-356.37	-235.39	487.932	-52.8586	-9.24956	-63.029
-1.90643	-1.31653	0.678711	-0.639954	0.25177	-1.4801	0.00549316	0.0546265	0.111694	0.00244141	0.00213623	-353.199	-239.088	490.819	-53.0674	-8.87344	-63.2435
-1.90704	-1.32751	0.675964	-0.640259	0.254517	-1.49506	0.00488281	-0.000305176	0.039978	0.000610352	0	-353.156	-241.177	488.846	-52.9289	-8.64453	-63.8512
-1.89362	-1.32568	0.681458	-0.640259	0.242615	-1.49353	0.00549316	0.0466919	0.0863647	0.000305176	0	-350.497	-240.845	492.821	-52.9552	-9.38058	-63.7378
-1.87927	-1.3266	0.682068	-0.635986	0.230713	-1.49689	0.00518799	0.108337	0.0601196	0.0012207	0.00183105	-347.64	-241.057	493.275	-52.4487	-10.1018	-63.8271
-1.87439	-1.33972	0.683289	-0.639343	0.229797	-1.48987	0.00549316	0.177917	0.0222778	0	0.000305176	-346.158	-243.522	494.157	-52.6191	-10.0455	-63.3774
-1.87225	-1.38275	0.672607	-0.646667	0.239563	-1.48376	0.00488281	-0.00213623	0.071106	0.00152588	0.000915527	-344.283	-251.657	486.436	-52.7617	-9.08467	-62.7437
-1.87561	-1.39221	0.679016	-0.649719	0.245972	-1.47522	0.00549316	0.129089	0.0622559	0.0012207	0.000915527	-344.589	-253.378	491.074	-52.959	-8.58863	-62.2958
-1.89331	-1.42181	0.680542	-0.657043	0.250854	-1.47247	0.00518799	0.0408936	0.0564575	0.0012207	0.000915527	-347.118	-258.865	492.173	-53.326	-8.39849	-61.9793
-1.89728	-1.42242	0.687866	-0.653992	0.244751	-1.46942	0.00488281	0.03479	0.0546265	-0.000305176	-0.000915527	-347.866	-258.917	497.477	-52.969	-8.95658	-61.8407
-1.90613	-1.44043	0.690918	-0.651245	0.235596	-1.47522	0.00549316	-0.0311279	0.108337	0.00213623	0.00213623	-349.109	-262.246	499.697	-52.3702	-9.79952	-61.9735
-1.90796	-1.44836	0.69458	-0.653992	0.238953	-1.48834	0.00457764	0.0234985	0.0302124	0	-0.0012207	-349.392	-263.725	502.356	-52.5611	-9.54767	-62.5278
-1.91803	-1.45416	0.69397	-0.661011	0.238342	-1.49536	0.00549316	0.0549316	0.0970459	0.00183105	0.00152588	-351.232	-264.799	501.899	-53.2753	-9.74797	-62.822
-1.92108	-1.46637	0.690308	-0.668335	0.25238	-1.52802	0.00488281	-0.0320435	0.0814819	0.000915527	0.000305176	-351.849	-267.144	499.263	-53.9245	-8.65701	-64.2598
-1.93085	-1.46332	0.690918	-0.664978	0.249634	-1.51733	0.00518799	0.0561523	0.0692749	0.00152588	0.0012207	-353.763	-266.52	499.699	-53.5901	-9.04494	-63.8159
-1.92017	-1.4566	0.687866	-0.65094	0.247192	-1.51581	0.00457764	-0.140991	0.0741577	0.000610352	-0.000915527	-351.915	-265.293	497.521	-52.0883	-9.09487	-63.7812
-1.92444	-1.43066	0.690308	-0.648804	0.242004	-1.49719	0.00518799	-0.0585938	0.098877	0.0012207	0.0012207	-353.345	-260.381	499.262	-52.258	-9.64364	-63.1353
-1.91498	-1.42853	0.684814	-0.652466	0.245056	-1.48712	0.00518799	-0.0195313	0.0457764	0.000305176	-0.00152588	-351.389	-260.037	495.275	-52.7051	-9.23022	-62.6584
-1.91528	-1.4209	0.679016	-0.654907	0.248718	-1.48499	0.00457764	0.0701904	0.0469971	0.000305176	-0.000610352	-351.641	-258.64	491.067	-53.1054	-8.95659	-62.6223
-1.91498	-1.40381	0.674744	-0.654602	0.251465	-1.47583	0.00488281	-0.0805664	0.106201	0.000915527	-0.000305176	-352.004	-255.452	487.96	-53.3419	-8.77029	-62.3393
-1.88934	-1.37787	0.678101	-0.647888	0.245056	-1.47461	0.00457764	-0.0259399	0.0354004	0	-0.000915527	-347.75	-250.646	490.398	-52.9836	-8.93574	-62.4208
-1.88538	-1.35498	0.683289	-0.643616	0.237427	-1.47034	0.00457764	-0.071106	0.0933838	0.000915527	0	-347.637	-246.33	494.146	-52.8613	-9.54999	-62.3911
-1.87347	-1.33942	0.680542	-0.638123	0.239258	-1.48376	0.00549316	0.0134277	0.09552	0.000915527	0.000610352	-345.962	-243.476	492.174	-52.4821	-9.26535	-63.1148
-1.87195	-1.33636	0.681152	-0.64209	0.240173	-1.48407	0.00518799	-0.12146	0.062561	0.000610352	-0.000305176	-345.738	-242.912	492.607	-52.9846	-9.1706	-63.1468
-1.86676	-1.33331	0.67688	-0.646667	0.239563	-1.4917	0.00457764	-0.0958252	-0.00183105	-0.000915527	-0.0012207	-344.844	-242.395	489.506	-53.5567	-9.14202	-63.4997
-1.88354	-1.33484	0.680847	-0.647583	0.241089	-1.49323	0.00549316	-0.215759	0.10437	0.000305176	-0.000610352	-348.153	-242.607	492.371	-53.6428	-9.29869	-63.6088
-1.8811	-1.34888	0.672913	-0.640869	0.235901	-1.48895	0.00427246	-0.109558	0.0115967	-0.000610352	-0.000915527	-347.172	-245.276	486.645	-52.6464	-9.63664	-63.282
-1.89697	-1.34735	0.678406	-0.641785	0.240479	-1.47156	0.00457764	-0.161438	0.100098	0.000610352	0.000305176	-350.194	-244.889	490.606	-52.7772	-9.52379	-62.5459
-1.91071	-1.36017	0.675964	-0.640564	0.246887	-1.47308	0.00457764	0.0320435	0.0674438	0	0	-352.563	-247.26	488.847	-52.4355	-9.20525	-62.5634
-1.91528	-1.36475	0.684509	-0.645752	0.253601	-1.47125	0.00457764	-0.0839233	0.0698853	0.000610352	0.000305176	-353.337	-248.06	495.027	-52.9578	-8.72348	-62.4686
-1.93024	-1.38916	0.678406	-0.649719	0.252686	-1.47675	0.00518799	-0.247498	0.00305176	-0.000305176	-0.000915527	-355.545	-252.631	490.607	-53.024	-8.97816	-62.5537
-1.92535	-1.40594	0.683289	-0.654297	0.25116	-1.48804	0.00488281	-0.137024	0.098877	0.000915527	0	-354.168	-255.783	494.151	-53.2801	-8.97705	-62.9214
-1.91803	-1.41022	0.693054	-0.654297	0.246277	-1.4859	0.00427246	-0.190125	0.0274658	0.000915527	0.0012207	-352.573	-256.55	501.225	-53.2107	-9.23433	-62.7654
-1.90308	-1.4151	0.689697	-0.653076	0.240784	-1.49719	0.00549316	-0.122681	0.0201416	0	-0.000305176	-349.562	-257.544	498.81	-52.9903	-9.42169	-63.1946
-1.90582	-1.427	0.686646	-0.655212	0.237427	-1.50787	0.00457764	-0.0534058	0.123901	0.00244141	0.00183105	-349.817	-259.797	496.604	-53.0463	-9.7107	-63.5874
-1.89697	-1.44196	0.684204	-0.660095	0.244141	-1.51581	0.00427246	-0.0881958	0.00305176	0.000610352	0	-347.685	-262.658	494.848	-53.3634	-8.98038	-63.8154
-1.90277	-1.44287	0.688171	-0.659485	0.24353	-1.49902	0.00457764	0.00183105	0.118713	0.00244141	0.00274658	-348.623	-262.768	497.71	-53.2774	-9.11023	-63.0499
-1.88843	-1.4447	0.682983	-0.656433	0.24231	-1.50391	0.00457764	-0.121765	0.106201	0.00183105	0.00183105	-345.78	-263.189	493.971	-52.895	-8.96874	-63.2191
-1.89392	-1.4328	0.682678	-0.653687	0.236511	-1.49017	0.00488281	0.0415039	0.10376	0.00244141	0.00244141	-347.063	-260.923	493.734	-52.7704	-9.55169	-62.6861
-1.8927	-1.43158	0.683899	-0.655212	0.234985	-1.47949	0.00518799	0.0088501	0.00854492	0	0.000305176	-346.719	-260.682	494.608	-52.9619	-9.64579	-62.1942
-1.89728	-1.42181	0.681763	-0.654602	0.24231	-1.47919	0.00488281	-0.0112915	0.117493	0.00183105	0.0012207	-347.96	-258.848	493.059	-53.0498	-9.16177	-62.2865
-1.90399	-1.4035	0.686035	-0.653992	0.248413	-1.48254	0.00427246	0.0167847	0.00793457	0.000305176	0.000915527	-349.95	-255.374	496.145	-53.2775	-8.84115	-62.6257
-1.90033	-1.38184	0.682373	-0.65094	0.245667	-1.48712	0.00457764	0.0946045	0.0683594	0.000915527	0.0012207	-349.947	-251.347	493.489	-53.2757	-9.06938	-62.9981
-1.90704	-1.37054	0.688171	-0.647583	0.247192	-1.49567	0.00518799	-0.0891113	0.10437	0.000610352	0.000305176	-351.782	-249.182	497.691	-53.078	-9.10517	-63.5154
-1.90582	-1.36383	0.681763	-0.642395	0.241394	-1.49567	0.00366211	0.0854492	0.0613403	0.000610352	0.0012207	-351.731	-247.956	493.055	-52.591	-9.57468	-63.5556
-1.90277	-1.35681	0.679932	-0.641785	0.24231	-1.49048	0.00488281	-0.0540161	0.0531006	0.000610352	0.000610352	-351.286	-246.655	491.725	-52.6315	-9.46521	-63.3655
-1.90887	-1.35712	0.672913	-0.648804	0.248718	-1.4978	0.00488281	0.0769043	0.0592041	0.000305176	0	-352.527	-246.749	486.631	-53.4316	-9.04893	-63.7175
-1.90704	-1.34644	0.673828	-0.647888	0.244751	-1.49017	0.00457764	-0.0494385	0.0878906	0.00213623	0.00183105	-352.396	-244.739	487.283	-53.4963	-9.36176	-63.4395
-1.90094	-1.35468	0.672913	-0.646667	0.247498	-1.48529	0.00457764	0.0756836	-0.032959	-0.000610352	-0.000610352	-350.894	-246.301	486.631	-53.2213	-9.01125	-63.137
-1.89941	-1.34125	0.680542	-0.64209	0.244141	-1.46576	0.00518799	0.0823975	0.0378418	0	-0.000305176	-350.823	-243.719	492.146	-52.9098	-9.28253	-62.3429
-1.89728	-1.34979	0.682678	-0.641174	0.245056	-1.47247	0.00488281	0.0494385	-0.0119019	0	0	-350.234	-245.322	493.706	-52.6692	-9.15637	-62.5834
-1.89056	-1.36108	0.682983	-0.643311	0.241699	-1.47522	0.00518799	0.0500488	0.0979614	0.00244141	0.00244141	-348.555	-247.464	493.932	-52.7309	-9.28118	-62.591
-1.88751	-1.36993	0.685425	-0.649719	0.241699	-1.47552	0.00488281	0.150146	0.0408936	0.000915527	0	-347.643	-249.128	495.692	-53.3215	-9.1979	-62.5187
-1.875	-1.39008	0.685425	-0.654602	0.245056	-1.48804	0.00457764	0.0244141	0.123291	0.00274658	0.00244141	-344.671	-252.964	495.709	-53.5557	-8.66588	-62.9012
-1.88843	-1.39069	0.683594	-0.655823	0.241394	-1.48804	0.00457764	0.0778198	0.00579834	0.000610352	0.0012207	-347.275	-253.046	494.371	-53.6891	-9.18277	-62.9219
-1.8869	-1.41327	0.683594	-0.654907	0.236816	-1.50055	0.00396729	0.0930786	0.0860596	0.000915527	0	-346.401	-257.295	494.392	-53.2242	-9.47342	-63.305
-1.89728	-1.40961	0.686951	-0.652161	0.241089	-1.4975	0.00457764	0.0314331	0.0402832	0.00183105	0.00152588	-348.587	-256.548	496.823	-52.9717	-9.31602	-63.2371
-1.89911	-1.42273	0.67627	-0.649414	0.249023	-1.49384	0.00518799	-0.0457764	0.0363159	0.000610352	0	-348.517	-259.054	489.105	-52.4445	-8.66869	-62.9785
-1.91101	-1.43188	0.684204	-0.656738	0.246277	-1.49323	0.00488281	0.0283813	0.085144	0.00183105	0.00183105	-350.545	-260.695	494.831	-53.14	-9.05634	-62.8994
-1.91528	-1.43036	0.679932	-0.655823	0.241699	-1.49414	0.00396729	-0.012207	0.0750732	0.00152588	0.0012207	-351.415	-260.418	491.733	-53.0605	-9.50168	-62.9536
-1.91742	-1.43494	0.683289	-0.658264	0.245667	-1.49353	0.00457764	0.0375366	0.0958252	0.00213623	0.00274658	-351.704	-261.253	494.163	-53.2673	-9.20286	-62.9022
-1.9162	-1.41907	0.68573	-0.647583	0.245972	-1.49567	0.00488281	-0.00183105	0.0653076	0.000305176	-0.000305176	-352.069	-258.258	495.948	-52.301	-9.2181	-63.1427
-1.92169	-1.41022	0.687866	-0.655823	0.242004	-1.49384	0.00457764	0.0927734	0.175781	0.00305176	0.00335693	-353.338	-256.578	497.464	-53.3872	-9.64406	-63.1271
-1.91864	-1.39648	0.68634	-0.653381	0.247498	-1.48926	0.00457764	-0.100708	-0.0125122	-0.00152588	-0.00213623	-353.147	-254.015	496.359	-53.3262	-9.18846	-63.032
-1.90369	-1.40656	0.679626	-0.654297	0.243225	-1.49994	4.31915	-0.0100708	0.141296	0.00183105	0.00183105	-349.946	-256.002	491.511	-53.2662	-9.25904	-63.3882
-1.89545	-1.38092	0.681458	-0.648193	0.239258	-1.48834	4.3219	-0.0445557	0.0534058	0.000610352	0.000305176	-349.006	-251.194	492.831	-52.975	-9.50927	-63.0378
-1.88263	-1.38824	0.675049	-0.648499	0.24231	-1.48865	4.32129	0.0216675	0.104065	0.00152588	0.000610352	-346.234	-252.646	488.203	-52.8875	-9.02574	-62.9588
-1.88721	-1.36536	0.67749	-0.646057	0.237122	-1.48651	4.32098	-0.115967	0.0839233	0	0	-347.826	-248.322	489.955	-52.9772	-9.58677	-63.0518
-1.88232	-1.37238	0.67627	-0.647888	0.241394	-1.48804	4.32312	0.0137329	0.162048	0.00213623	0.00152588	-346.664	-249.665	489.077	-53.0725	-9.14001	-63.058
-1.88721	-1.35376	0.679932	-0.647278	0.246277	-1.48132	4.32281	-0.0708008	0.050354	0.000610352	0.0012207	-348.174	-246.132	491.716	-53.3022	-8.87801	-62.9257
-1.88965	-1.36322	0.676575	-0.644836	0.244446	-1.47308	4.32312	0.0238037	0.0946045	0.0012207	0.000915527	-348.261	-247.903	489.29	-52.8692	-9.03362	-62.4711
-1.89331	-1.35834	0.680847	-0.646667	0.242615	-1.48132	4.3222	-0.0997925	0.1297	0.00183105	0.00213623	-349.229	-246.963	492.378	-53.1608	-9.26302	-62.8989
-1.90186	-1.35315	0.682983	-0.643005	0.240479	-1.47461	4.32434	0.0631714	0.0180054	0.000915527	0.000610352	-351.025	-245.939	493.921	-52.8266	-9.59185	-62.6555
-1.8985	-1.36108	0.680847	-0.646973	0.247498	-1.48102	4.32312	-0.102844	0.107422	0.00213623	0.00213623	-350.19	-247.461	492.379	-53.153	-8.94921	-62.8868
-1.90613	-1.36475	0.684204	-0.648499	0.245972	-1.48712	4.32434	-0.0238037	-0.00213623	0.000610352	0	-351.652	-248.112	494.807	-53.273	-9.19454	-63.1576
-1.89575	-1.38245	0.677185	-0.65155	0.245972	-1.49048	4.32343	0.0375366	0.0869751	0.00244141	0.00274658	-349.039	-251.511	489.735	-53.3342	-8.96736	-63.1317
-1.91376	-1.37634	0.681763	-0.657043	0.244446	-1.49017	4.32526	0.0244141	-0.0497437	-0.000610352	-0.0012207	-352.759	-250.288	493.023	-54.0666	-9.40489	-63.2093
-1.91742	-1.39801	0.67749	-0.653687	0.244751	-1.49506	4.32434	-0.0305176	0.123596	0.00244141	0.00274658	-352.876	-254.362	489.952	-53.336	-9.38756	-63.2712
-1.90247	-1.4032	0.682983	-0.649109	0.245361	-1.48956	4.32587	0.0408936	0.0314331	0.00152588	0.00152588	-349.748	-255.34	493.949	-52.7245	-9.07333	-62.9461
-1.90887	-1.41541	0.679626	-0.65155	0.246277	-1.49384	4.32465	0.0152588	0.0930786	0.0012207	0.0012207	-350.661	-257.633	491.519	-52.8099	-9.0731	-63.0584
-1.90674	-1.41846	0.684509	-0.654297	0.243225	-1.4978	4.32709	-0.0918579	0.0186157	0.000610352	-0.000305176	-350.174	-258.193	495.052	-53.0763	-9.27543	-63.2051
-1.89667	-1.41693	0.687866	-0.657349	0.241699	-1.48926	4.32678	0.0601196	0.0692749	0.00152588	0.000915527	-348.111	-257.916	497.475	-53.4456	-9.22216	-62.7903
-1.89819	-1.41998	0.684509	-0.653992	0.239563	-1.4856	4.32587	0.0427246	0.0317383	0	-0.000915527	-348.274	-258.493	495.049	-53.0116	-9.4106	-62.5974
-1.90552	-1.409	0.689697	-0.659485	0.239868	-1.48621	4.32587	0.0820923	0.105591	0.0012207	0.000610352	-350.055	-256.389	498.783	-53.8196	-9.5361	-62.7322
-1.8924	-1.41418	0.679932	-0.651855	0.239258	-1.49414	4.32648	0.0900269	0.0662231	0.000915527	0.0012207	-347.404	-257.458	491.743	-52.8599	-9.36364	-63.0223
-1.89789	-1.40106	0.686951	-0.652161	0.24353	-1.492	4.32709	0.160217	0.0726318	0.000305176	0.000305176	-348.921	-254.939	496.816	-53.1078	-9.14926	-63.0591
-1.8988	-1.4032	0.675964	-0.654907	0.24292	-1.49017	4.32495	0.198364	0.140076	0.00213623	0.00183105	-348.949	-255.4	488.853	-53.3856	-9.20031	-62.9459
-1.89667	-1.39008	0.681763	-0.652161	0.24353	-1.48682	4.32617	0.115051	0.0750732	0.000610352	0	-348.94	-252.908	493.05	-53.2818	-9.15412	-62.9006
-1.90765	-1.38062	0.675659	-0.65033	0.243835	-1.48529	4.32495	0.155334	0.123901	0.00183105	0.00152588	-351.381	-251.129	488.622	-53.226	-9.34088	-62.9347
-1.90643	-1.37238	0.680542	-0.649414	0.246277	-1.49109	4.328	0.180054	0.0909424	0.000305176	-0.000305176	-351.503	-249.567	492.16	-53.2555	-9.15518	-63.2767
-1.90399	-1.36932	0.680542	-0.647888	0.245667	-1.47949	4.32587	0.174866	0.144043	0.00274658	0.00274658	-350.985	-248.988	492.157	-53.1266	-9.16276	-62.759
-1.9046	-1.36902	0.679626	-0.644836	0.244446	-1.48041	4.32709	0.0753784	0.0424194	0.000305176	0.000305176	-351.138	-248.931	491.5	-52.7827	-9.27626	-62.8061
-1.90155	-1.35895	0.683899	-0.649414	0.247192	-1.47644	4.32556	0.180664	0.151672	0.00244141	0.00152588	-350.799	-247.032	494.578	-53.4669	-9.02475	-62.6992
-1.90613	-1.35925	0.67749	-0.646667	0.249023	-1.49231	4.32709	0.0869751	0.055542	0.00183105	0.0012207	-351.887	-247.124	489.951	-53.1517	-8.97038	-63.4457
-1.89606	-1.35468	0.679626	-0.646973	0.245972	-1.47919	4.32648	0.0601196	0.0869751	0.00152588	0.00183105	-349.871	-246.273	491.491	-53.2546	-9.04715	-62.8431
-1.89453	-1.3736	0.67749	-0.645447	0.241699	-1.48773	4.32892	0.1474	0.122375	0.00183105	0.000915527	-349.062	-249.843	489.961	-52.7774	-9.32024	-63.072
-1.90063	-1.36261	0.682068	-0.646973	0.238953	-1.48499	4.32556	0.0997925	0.117493	0.00244141	0.00274658	-350.572	-247.737	493.26	-53.1303	-9.67189	-63.0463
-1.89331	-1.37878	0.675049	-0.648804	0.240173	-1.49048	4.32648	0.0778198	0.10498	0.00152588	0.000305176	-348.65	-250.84	488.19	-53.0779	-9.4057	-63.1442
-1.89758	-1.38489	0.677185	-0.652161	0.241699	-1.492	4.32709	0.0100708	0.078125	0.000610352	-0.000305176	-349.316	-251.964	489.732	-53.3658	-9.33547	-63.1776
-1.89056	-1.39374	0.679321	-0.653076	0.243835	-1.49231	4.32709	-0.0158691	0.0973511	0.000305176	-0.000610352	-347.669	-253.636	491.288	-53.3268	-9.01995	-63.106
-1.88812	-1.40228	0.682983	-0.652161	0.240173	-1.48743	4.32434	-0.0259399	0.0488281	0.000305176	-0.000610352	-346.864	-255.217	493.944	-53.0837	-9.24617	-62.8005
-1.9046	-1.40594	0.682983	-0.654602	0.240173	-1.48376	4.32648	-0.0912476	0.101013	0.000305176	-0.0012207	-349.95	-255.848	493.93	-53.308	-9.50677	-62.6431
-1.90613	-1.409	0.683899	-0.653381	0.24353	-1.49292	4.32587	0.0537109	0.093689	0.0012207	0.0012207	-350.295	-256.419	494.604	-53.1221	-9.26401	-63.0556
-1.9165	-1.39801	0.686951	-0.653992	0.240479	-1.48651	4.32678	-0.0595093	0.0976563	0	-0.000610352	-352.606	-254.302	496.795	-53.3705	-9.70939	-62.8714
-1.90948	-1.40869	0.684204	-0.659485	0.242004	-1.48865	4.32526	-0.176392	0.0375366	-0.000915527	-0.00213623	-350.868	-256.352	494.805	-53.8252	-9.43305	-62.8586
-1.91528	-1.39862	0.684814	-0.658264	0.245361	-1.48956	4.32709	-0.194397	0.134277	0.000915527	0.000305176	-352.368	-254.442	495.244	-53.8493	-9.29192	-63.0076
-1.90765	-1.40778	0.681152	-0.652771	0.24231	-1.49628	4.32648	-0.198669	0.0402832	-0.000610352	-0.00183105	-350.662	-256.203	492.616	-53.0726	-9.3946	-63.2209
-1.90826	-1.39954	0.679932	-0.651855	0.244141	-1.49231	4.32739	-0.12207	0.0894165	0.000305176	0.000305176	-351.004	-254.659	491.728	-53.0993	-9.27827	-63.1099
-1.90918	-1.39526	0.680237	-0.649414	0.241394	-1.49933	4.32587	0.0189209	0.13855	0.00213623	0.00183105	-351.405	-253.857	491.953	-52.8906	-9.53625	-63.4692
-1.90735	-1.39771	0.678406	-0.647583	0.242615	-1.48621	4.32465	-0.160217	0.0476074	-0.000610352	-0.000610352	-350.824	-254.314	490.628	-52.638	-9.38968	-62.841
-1.9043	-1.38489	0.682068	-0.65094	0.244751	-1.48895	4.32709	-0.0643921	0.0570679	0.000610352	0	-350.653	-251.91	493.268	-53.2282	-9.20269	-63.0667
-1.89972	-1.37787	0.682068	-0.652466	0.244446	-1.47949	4.32526	-0.357666	0.102539	0.000915527	0	-349.841	-250.601	493.257	-53.512	-9.1596	-62.6708
-1.90002	-1.36414	0.685425	-0.643311	0.244446	-1.4798	4.32617	-0.0415039	0.0680542	0.0012207	0.0012207	-350.41	-247.996	495.702	-52.6861	-9.21566	-62.8116
-1.88721	-1.37238	0.680237	-0.648804	0.242004	-1.48163	4.32495	-0.220032	0.00244141	-0.0012207	-0.00183105	-347.567	-249.621	491.943	-53.1779	-9.1669	-62.7781
-1.89056	-1.36505	0.679016	-0.649414	0.242615	-1.47919	4.32587	-0.0732422	0.133362	0.00213623	0.000915527	-348.424	-248.242	491.05	-53.3655	-9.19199	-62.7332
-1.89087	-1.36505	0.674133	-0.645752	0.243835	-1.49384	4.32617	-0.223694	-0.0344849	-0.000915527	-0.00152588	-348.671	-248.28	487.531	-52.9492	-9.11591	-63.4152
-1.89514	-1.35681	0.68634	-0.6427	0.244141	-1.49017	4.32526	0.06073	0.0912476	0.00183105	0.0012207	-349.8	-246.645	496.369	-52.7351	-9.18963	-63.3385
-1.89575	-1.36322	0.67749	-0.648193	0.238953	-1.48376	4.32587	-0.223999	0.0671387	0.000610352	0	-349.545	-247.894	489.944	-53.2576	-9.5844	-62.9664
-1.90155	-1.36139	0.675964	-0.65094	0.241089	-1.47919	4.32739	0.0848389	0.0759888	0.00213623	0.00152588	-350.682	-247.539	488.827	-53.6015	-9.50762	-62.785
-1.90216	-1.37665	0.67749	-0.651855	0.245056	-1.492	4.32648	-0.0204468	0.00457764	0	-0.000305176	-350.499	-250.403	489.949	-53.4645	-9.16656	-63.2646
-1.90308	-1.3739	0.679932	-0.646667	0.245972	-1.48926	4.32678	0.100708	0.131836	0.0012207	0.000915527	-350.785	-249.862	491.726	-52.9153	-9.12018	-63.1729
-1.90948	-1.38153	0.681458	-0.65094	0.246277	-1.48743	4.32434	0.0363159	0.0228882	0.000305176	0	-351.771	-251.265	492.822	-53.2832	-9.17534	-63.0402
-1.90948	-1.38519	0.679932	-0.646362	0.243225	-1.48834	4.32556	0.111389	0.0613403	0	-0.000305176	-351.679	-251.955	491.728	-52.7007	-9.41609	-63.0511
-1.91071	-1.38733	0.686035	-0.651855	0.243835	-1.49323	4.32648	0.162048	0.137939	0.00152588	0.000915527	-351.899	-252.33	496.139	-53.2973	-9.38101	-63.262
-1.89819	-1.39374	0.681458	-0.652466	0.24231	-1.49719	4.32587	0.0808716	0.0338745	-0.000610352	-0.00183105	-349.241	-253.603	492.834	-53.2607	-9.27681	-63.3519
-1.91162	-1.39587	0.689087	-0.652161	0.246277	-1.48438	4.32526	0.067749	0.093689	0.00152588	0.00183105	-351.733	-253.902	498.35	-53.1937	-9.16767	-62.7932
-1.90002	-1.40839	0.67749	-0.653992	0.245361	-1.47736	4.32373	0.152283	0.155029	0.00152588	0.000915527	-348.903	-256.344	489.957	-53.1952	-8.99905	-62.322
-1.89117	-1.39771	0.678711	-0.653687	0.24231	-1.48956	4.32678	0.0949097	0.103149	0.00244141	0.00274658	-347.619	-254.378	490.844	-53.3323	-9.13814	-62.9439
-1.88324	-1.40015	0.675354	-0.652466	0.249329	-1.49353	4.32526	0.0671387	-0.0595093	-0.00152588	-0.00305176	-346.052	-254.884	488.429	-53.1514	-8.43763	-63.1001
-1.89484	-1.39221	0.683899	-0.651245	0.238953	-1.49628	4.32678	0.193176	0.171509	0.00274658	0.00244141	-348.614	-253.311	494.603	-53.1449	-9.4957	-63.3091
-1.89667	-1.38885	0.683899	-0.652466	0.240173	-1.49078	4.32434	0.0476074	-0.0582886	-0.00152588	-0.00274658	-349.013	-252.672	494.595	-53.3376	-9.43138	-63.0882
-1.89362	-1.38519	0.681763	-0.651855	0.241699	-1.4917	4.32709	0.168457	0.137329	0.00305176	0.00396729	-348.538	-252.008	493.05	-53.3256	-9.2689	-63.1542
-1.9046	-1.38092	0.683899	-0.65033	0.245667	-1.48041	4.32495	0.106201	0.0231934	-0.000305176	-0.000915527	-350.752	-251.145	494.589	-53.2206	-9.13864	-62.7086
-1.90033	-1.38184	0.682983	-0.647888	0.241699	-1.48529	4.32709	0.213928	0.114136	0.00366211	0.00335693	-349.928	-251.338	493.935	-52.9264	-9.39034	-62.9094
-1.90674	-1.37177	0.679321	-0.65094	0.240784	-1.48071	4.32465	0.0308228	-0.0442505	-0.000305176	-0.0012207	-351.415	-249.449	491.263	-53.4374	-9.59197	-62.7877
-1.9104	-1.37909	0.678101	-0.648804	0.242004	-1.49017	4.32617	0.113831	0.0967407	0.00152588	0.00152588	-352.04	-250.824	490.392	-53.0784	-9.5456	-63.1804
-1.90399	-1.36505	0.680847	-0.649719	0.243835	-1.47766	4.32495	0.13092	0.0149536	0.0012207	0.000610352	-351.075	-248.186	492.368	-53.4043	-9.31844	-62.7028
-1.91162	-1.37268	0.678711	-0.650635	0.241394	-1.48346	4.32648	0.12207	0.03479	0.000610352	0.000610352	-352.388	-249.61	490.821	-53.3897	-9.62525	-62.9219
-1.9104	-1.36261	0.679626	-0.651245	0.24353	-1.48376	4.32465	0.0686646	0.0857544	0.00152588	0.000915527	-352.474	-247.723	491.479	-53.6211	-9.46152	-63.0188
-1.89789	-1.36993	0.679016	-0.65033	0.241394	-1.49048	4.32709	0.144043	0.0576782	0.00152588	0.00183105	-349.842	-249.147	491.052	-53.3966	-9.409	-63.2321
-1.90369	-1.36871	0.67688	-0.649109	0.244141	-1.48956	4.32526	0.0549316	0.0753784	0.00152588	0.000915527	-351.032	-248.908	489.506	-53.2776	-9.28931	-63.2212
-1.90247	-1.36353	0.683594	-0.646973	0.239563	-1.48987	4.32587	0.0424194	0.102234	0.000915527	0.000610352	-350.972	-247.899	494.367	-53.1176	-9.65594	-63.2723
-1.89148	-1.38367	0.681763	-0.647278	0.239868	-1.4856	4.32465	0.0820923	0.102844	0.00213623	0.00183105	-348.114	-251.716	493.057	-52.8245	-9.38412	-62.8804
-1.89362	-1.36505	0.683289	-0.653687	0.243225	-1.48193	4.32648	0.0439453	-0.0134277	-0.00152588	-0.00183105	-349.05	-248.217	494.134	-53.8565	-9.19284	-62.8677
-1.89911	-1.37848	0.678711	-0.655518	0.244141	-1.48651	4.32678	0.0317383	0.118713	0.00183105	0.000915527	-349.748	-250.748	490.823	-53.8521	-9.17444	-62.9816
-1.90369	-1.38367	0.683899	-0.652161	0.244751	-1.4801	4.32465	-0.0112915	0.0134277	-0.000610352	-0.000915527	-350.464	-251.665	494.586	-53.3856	-9.18658	-62.6654
-1.89362	-1.39069	0.67749	-0.652466	0.246582	-1.48865	4.32465	-0.0231934	0.11261	0.00183105	0.000610352	-348.336	-253.059	489.96	-53.3056	-8.85605	-62.9748
-1.90643	-1.39099	0.675964	-0.652466	0.242004	-1.48926	4.32495	-0.121765	0.0854492	-0.000610352	-0.00152588	-350.84	-253.083	488.846	-53.3044	-9.43922	-63.0244
-1.90247	-1.39832	0.680847	-0.65155	0.24231	-1.49292	4.32648	-0.106812	0.155334	0.00152588	0.000915527	-349.898	-254.444	492.393	-53.0826	-9.33254	-63.1295
-1.90094	-1.39008	0.682678	-0.649109	0.246277	-1.49017	4.32404	-0.0686646	0.0421143	-0.000610352	-0.0012207	-349.865	-252.889	493.722	-52.9349	-9.01207	-63.0782
-1.91132	-1.3916	0.683899	-0.654602	0.244751	-1.4975	4.32556	0.0216675	0.0857544	0.000305176	-0.000610352	-351.915	-253.149	494.591	-53.5436	-9.30581	-63.4234
-1.90399	-1.40045	0.684814	-0.654907	0.244446	-1.48651	4.32526	-0.0939941	0.0961304	0.000610352	0.000305176	-350.06	-254.815	495.257	-53.4319	-9.17129	-62.8232
-1.90704	-1.38916	0.679932	-0.652771	0.244141	-1.48407	4.32648	-0.209045	0.0396729	-0.000610352	-0.00183105	-350.981	-252.71	491.715	-53.3684	-9.27859	-62.8083
-1.90063	-1.39069	0.682068	-0.653687	0.24231	-1.49078	4.32556	0.00366211	0.128174	0.000915527	0	-349.737	-253.014	493.267	-53.4487	-9.31932	-63.0857
-1.91071	-1.3797	0.684204	-0.652771	0.241394	-1.48376	4.32709	-0.205078	0.100098	0.000610352	-0.000610352	-351.998	-250.901	494.799	-53.5221	-9.58879	-62.8783
-1.89911	-1.39252	0.678101	-0.65033	0.24353	-1.48895	4.32526	0.115356	0.117493	0.00183105	0.00152588	-349.371	-253.378	490.403	-53.0337	-9.19155	-62.9858
-1.9104	-1.37634	0.681458	-0.646667	0.247803	-1.47888	4.32678	-0.03479	0.0817871	-0.000305176	-0.00152588	-352.051	-250.275	492.825	-52.8761	-9.07982	-62.6983
-1.89636	-1.37482	0.678711	-0.647888	0.242004	-1.49078	4.3277	0.0259399	0.146484	0.00183105	0.0012207	-349.411	-250.065	490.841	-53.0385	-9.32333	-63.2068
-1.88904	-1.37329	0.678406	-0.653992	0.243835	-1.49231	4.32678	-0.246277	0.0241089	-0.000610352	-0.00213623	-347.993	-249.815	490.611	-53.7592	-9.05148	-63.2655
-1.89362	-1.36749	0.67627	-0.651245	0.239258	-1.49109	4.32373	-0.11261	0.0656128	-0.000610352	-0.000915527	-349.052	-248.72	489.06	-53.5389	-9.51476	-63.2605
-1.88263	-1.3858	0.666809	-0.649719	0.238953	-1.49384	4.32617	-0.193787	0.0152588	-0.000305176	-0.00213623	-346.313	-252.242	482.231	-53.0661	-9.3043	-63.2031
-1.90002	-1.3623	0.681152	-0.650635	0.244446	-1.49017	4.32465	-0.0213623	0.0921631	0.00183105	0.00213623	-350.521	-247.698	492.595	-53.5549	-9.22121	-63.2935
-1.89545	-1.37482	0.679016	-0.649719	0.243835	-1.48712	4.32526	-0.204773	-0.0115967	-0.000610352	-0.0012207	-349.185	-250.065	491.058	-53.2468	-9.15519	-63.0367
-1.90002	-1.36322	0.682983	-0.65094	0.242004	-1.48834	4.32556	0.00335693	0.112915	0.0012207	-0.000915527	-350.463	-247.858	493.918	-53.575	-9.41324	-63.1972
-1.89941	-1.37634	0.679016	-0.652771	0.246277	-1.48651	4.32678	-0.144653	0.00915527	0.000610352	-0.000305176	-349.906	-250.342	491.051	-53.5724	-9.01717	-63.0081
-1.90948	-1.3739	0.681152	-0.646667	0.245972	-1.47583	4.32739	-0.0805664	0.0485229	0	-0.000305176	-351.899	-249.819	492.6	-52.9143	-9.21569	-62.5702
-1.89972	-1.38947	0.677795	-0.647888	0.242615	-1.49353	4.32526	-0.192871	-0.012207	-0.000915527	-0.00152588	-349.652	-252.808	490.188	-52.8046	-9.29124	-63.2249
-1.90887	-1.37817	0.681152	-0.653076	0.240784	-1.49231	4.32526	0.0424194	0.0265503	0	-0.000610352	-351.767	-250.648	492.593	-53.5824	-9.61842	-63.2768
-1.90277	-1.38458	0.678711	-0.65094	0.243225	-1.49414	4.32465	-0.179443	0.0668335	0.000915527	0.000610352	-350.4	-251.882	490.84	-53.2333	-9.30472	-63.299
-1.9043	-1.38458	0.682373	-0.648193	0.245056	-1.48865	4.32648	0.0805664	0.0534058	0	-0.000305176	-350.681	-251.847	493.496	-52.919	-9.18199	-63.0595
-1.91162	-1.38763	0.682678	-0.65155	0.24231	-1.49475	4.32648	-0.0909424	0.0765991	0.00183105	0.00152588	-352.07	-252.404	493.708	-53.2575	-9.51929	-63.327
-1.8985	-1.3858	0.68573	-0.65155	0.245056	-1.49597	4.32587	0.0784302	0.017395	-0.000305176	-0.000305176	-349.571	-252.089	495.927	-53.2839	-9.08464	-63.371
-1.89697	-1.39099	0.683899	-0.655518	0.241394	-1.4859	4.32465	-0.0595093	0.149841	0.00274658	0.00244141	-348.934	-253.07	494.587	-53.6513	-9.32412	-62.8445
-1.89697	-1.40076	0.680847	-0.652466	0.244141	-1.48895	4.32556	0.0640869	0.00946045	0.000610352	0.0012207	-348.691	-254.917	492.394	-53.1456	-9.08108	-62.914
-1.90399	-1.38428	0.685425	-0.655823	0.241394	-1.48254	4.32495	0.0131226	0.0985718	0.00213623	0.00213623	-350.496	-251.777	495.682	-53.7956	-9.45828	-62.7635
-1.90186	-1.39191	0.678101	-0.655212	0.241699	-1.48895	4.32556	-0.0189209	0.0491333	0.000915527	0.000610352	-349.889	-253.261	490.389	-53.6028	-9.38109	-62.9879
-1.90125	-1.37726	0.68512	-0.653076	0.242004	-1.47552	4.32526	0.131226	0.0921631	0.00213623	0.00274658	-350.109	-250.461	495.461	-53.5917	-9.37957	-62.4928
-1.9043	-1.3855	0.679626	-0.652466	0.24353	-1.48407	4.32709	0.0827026	-0.00335693	0.000305176	0	-350.549	-252.034	491.494	-53.3914	-9.29221	-62.8293
-1.8988	-1.38428	0.683594	-0.654297	0.24292	-1.49109	4.32709	0.062561	0.0869751	0.00152588	0.00213623	-349.582	-251.812	494.368	-53.6212	-9.25767	-63.1484
-1.90155	-1.37451	0.680237	-0.651855	0.242615	-1.49597	4.32526	0.0775146	0.0234985	0.00183105	0.00183105	-350.49	-249.994	491.937	-53.5001	-9.36305	-63.4607
-1.89941	-1.37512	0.679626	-0.649109	0.244141	-1.49109	4.32465	0.169373	0.0183105	0.000915527	0.0012207	-350.016	-250.11	491.502	-53.1743	-9.20112	-63.2305
-1.90399	-1.38214	0.677185	-0.647888	0.24353	-1.48773	4.32465	-0.0189209	0.0869751	0.00152588	0.0012207	-350.659	-251.418	489.736	-52.9221	-9.30489	-63.0291
-1.90216	-1.37329	0.680237	-0.652161	0.24231	-1.49567	4.32617	0.0842285	0.0549316	0.0012207	0.0012207	-350.641	-249.763	491.935	-53.5547	-9.40071	-63.4571
-1.90796	-1.35773	0.682678	-0.650635	0.246887	-1.48407	4.32678	-0.015564	0.0720215	0.0012207	0.000915527	-352.18	-246.799	493.691	-53.6296	-9.16613	-63.0763
-1.90338	-1.3739	0.679626	-0.651245	0.24292	-1.48743	4.32404	0.093689	0.0271606	-0.000305176	0.000305176	-350.774	-249.866	491.491	-53.4386	-9.36361	-63.0763
-1.90704	-1.36658	0.683899	-0.652466	0.242004	-1.47766	4.32556	-0.00732422	0.0769043	0.00152588	0.00183105	-351.614	-248.449	494.57	-53.6954	-9.51016	-62.6937
-1.89728	-1.3797	0.678406	-0.648499	0.239258	-1.48682	4.32648	0.0457764	0.0213623	0.000305176	0.000305176	-349.374	-250.975	490.617	-53.0292	-9.54112	-62.9792
-1.90582	-1.36993	0.683594	-0.65155	0.245361	-1.48651	4.32404	0.109253	0.090332	0.0012207	0.000610352	-351.395	-249.092	494.361	-53.5384	-9.21939	-63.0808
-1.90155	-1.3797	0.682678	-0.653992	0.242615	-1.48529	4.32556	-0.0247192	0.0671387	0.0012207	0.000915527	-350.197	-250.943	493.698	-53.6591	-9.33623	-62.9238
-1.90277	-1.37848	0.684814	-0.648499	0.242004	-1.48438	4.32465	0.0201416	0.0650024	0.000610352	0	-350.509	-250.69	495.256	-53.0509	-9.41533	-62.9022
-1.89972	-1.38458	0.680542	-0.65094	0.24231	-1.48712	4.32556	0.0588989	0.0628662	0.000915527	0	-349.716	-251.874	492.163	-53.2311	-9.32078	-62.9655
-1.8988	-1.39008	0.680847	-0.654602	0.242615	-1.49384	4.32434	0.0152588	0.109253	0.0012207	0.000915527	-349.42	-252.917	492.383	-53.5631	-9.26725	-63.2253
-1.89728	-1.37024	0.691223	-0.650024	0.245667	-1.48254	0.0134277	-0.00396729	0.0714111	0	-0.000305176	-349.69	-249.128	499.892	-53.3569	-9.04989	-62.8803
-1.89758	-1.39801	0.680542	-0.654907	0.243225	-1.48193	4.32373	0.017395	0.065918	-0.000305176	-0.0012207	-348.791	-254.397	492.161	-53.4675	-9.16333	-62.6078
-1.90277	-1.38519	0.682068	-0.648193	0.244446	-1.47675	4.32648	-0.0839233	0.0942993	0.0012207	-0.000305176	-350.215	-251.955	493.269	-52.9059	-9.19239	-62.4983
-1.9043	-1.39313	0.675049	-0.653687	0.24231	-1.49231	4.32495	-0.0741577	0.0280762	-0.000610352	-0.0012207	-350.376	-253.5	488.184	-53.4096	-9.37386	-63.1408
-1.91528	-1.3739	0.687256	-0.651245	0.248718	-1.48651	4.328	-0.114746	0.0726318	0.000305176	-0.000305176	-353.178	-249.784	497.014	-53.4431	-9.0985	-63.0849
-1.90613	-1.38519	0.682373	-0.65155	0.244141	-1.4856	4.32495	0.0540161	0.0891113	0.00152588	0.000610352	-350.959	-251.956	493.485	-53.293	-9.27792	-62.912
-1.90491	-1.38458	0.675964	-0.653381	0.245667	-1.4856	4.32495	-0.111389	0.0708008	0.000305176	-0.0012207	-350.707	-251.885	488.841	-53.5107	-9.13289	-62.9094
-1.90704	-1.3858	0.679626	-0.655212	0.244751	-1.49109	4.32678	-0.119324	-0.00671387	-0.00152588	-0.00244141	-351.153	-252.094	491.491	-53.7031	-9.24281	-63.1581
-1.90094	-1.38153	0.679016	-0.656128	0.24353	-1.49658	4.32556	-0.134583	0.127563	0.000610352	-0.000305176	-350.128	-251.324	491.049	-53.8758	-9.25443	-63.4259
-1.90002	-1.37085	0.682068	-0.650635	0.24353	-1.48285	4.32434	-0.149231	-0.065918	-0.00213623	-0.00396729	-350.167	-249.286	493.258	-53.4162	-9.26371	-62.8842
-1.8985	-1.38519	0.678101	-0.653992	0.245667	-1.48895	4.32526	-0.0299072	0.0772095	0.000915527	0.000305176	-349.463	-252.013	490.392	-53.57	-9.0262	-63.0433
-1.90369	-1.36261	0.681763	-0.651245	0.241089	-1.48743	4.32495	-0.0241089	0.0320435	0	-0.0012207	-351.184	-247.737	493.03	-53.6204	-9.54875	-63.1664
-1.89514	-1.38214	0.681152	-0.647888	0.243225	-1.49109	4.32556	0.0799561	0.0390625	0.000610352	-0.000610352	-348.962	-251.429	492.616	-52.921	-9.18451	-63.1628
-1.89728	-1.36719	0.679626	-0.649719	0.244751	-1.47797	4.32495	-0.160217	0.00152588	-0.000610352	-0.00183105	-349.683	-248.616	491.49	-53.3679	-9.12574	-62.6824
-1.89209	-1.38367	0.677185	-0.648193	0.243835	-1.48376	4.32526	0.00732422	0.0793457	0.000915527	0.000915527	-348.209	-251.739	489.741	-52.9281	-9.07159	-62.8011
-1.89636	-1.37421	0.678711	-0.647278	0.24292	-1.49017	4.32587	-0.0839233	0.0283813	0.000305176	0.000305176	-349.432	-249.95	490.843	-52.9783	-9.25159	-63.1862
-1.89667	-1.37085	0.677185	-0.648804	0.247192	-1.48834	4.32404	-0.0485229	0.0177002	-0.000305176	-0.000610352	-349.581	-249.329	489.734	-53.2061	-8.91895	-63.1355
-1.90674	-1.37177	0.681152	-0.648499	0.243225	-1.48743	4.32526	0.0296021	0.115662	0.0012207	0.000610352	-351.532	-249.443	492.6	-53.16	-9.4052	-63.1082
-1.90979	-1.37695	0.682678	-0.649414	0.243835	-1.47858	4.32434	-0.0170898	0.038147	0	0	-351.872	-250.388	493.7	-53.1805	-9.3836	-62.6664
-1.90216	-1.37146	0.678101	-0.653687	0.248718	-1.49506	4.32526	0.0778198	0.0796509	0.00152588	0.0012207	-350.705	-249.434	490.388	-53.7581	-8.88781	-63.4538
-1.90399	-1.37665	0.681152	-0.65155	0.244751	-1.49078	4.32526	-0.130615	0.0863647	0.000305176	0.000610352	-350.862	-250.375	492.6	-53.4306	-9.22193	-63.2158
-1.8985	-1.38245	0.67688	-0.65033	0.245972	-1.49231	4.32587	0.0866699	0.0860596	0.00244141	0.00244141	-349.611	-251.504	489.517	-53.1958	-9.01665	-63.2253
-1.90704	-1.38092	0.681152	-0.65155	0.245361	-1.47919	4.32465	0.000305176	-0.0256348	-0.000305176	-0.000915527	-351.199	-251.153	492.595	-53.3602	-9.2011	-62.6543
-1.89423	-1.38458	0.679321	-0.654297	0.247192	-1.49414	4.32587	0.0286865	0.127563	0.00152588	0.00152588	-348.709	-251.912	491.281	-53.6149	-8.83814	-63.2805
-1.90613	-1.3797	0.686035	-0.649414	0.24292	-1.48773	4.32587	-0.0546265	-0.0164795	0	0.000305176	-351.178	-250.906	496.139	-53.138	-9.39708	-63.0584
-1.89423	-1.3855	0.682068	-0.649109	0.24353	-1.4917	4.32587	0.117493	0.0296021	0.000305176	0.000305176	-348.68	-252.058	493.279	-53.0067	-9.13432	-63.1612
-1.8988	-1.3855	0.681152	-0.65033	0.245972	-1.49017	4.32465	-0.0564575	0.0497437	0.000915527	0.000610352	-349.568	-252.048	492.612	-53.1471	-9.01199	-63.106
-1.89911	-1.38885	0.67749	-0.647888	0.24231	-1.48834	4.32648	0.0714111	0.0170898	0.000610352	0.000610352	-349.486	-252.691	489.964	-52.813	-9.3023	-62.9873
-1.89056	-1.38824	0.679016	-0.650024	0.242004	-1.48712	4.32678	0.0427246	0.0265503	0.00152588	0.00183105	-347.789	-252.598	491.067	-53.0647	-9.18149	-62.9103
-1.90308	-1.38519	0.681763	-0.647278	0.243225	-1.48804	4.32587	0.118713	0.0341797	0.000610352	0.000305176	-350.408	-251.967	493.055	-52.8039	-9.30729	-63.0198
-1.90216	-1.3858	0.679016	-0.653076	0.242615	-1.48895	4.32343	0.0463867	0.0442505	0.00213623	0.00213623	-350.163	-252.108	491.053	-53.4567	-9.33275	-63.0437
-1.90277	-1.37451	0.682983	-0.651245	0.243225	-1.48468	4.32648	0.0976563	-0.06073	-0.000915527	-0.0012207	-350.616	-249.961	493.922	-53.4285	-9.32521	-62.946
-1.89423	-1.38702	0.679932	-0.649109	0.240784	-1.48224	4.32587	0.12085	0.100098	0.00183105	0.00213623	-348.498	-252.345	491.726	-52.9797	-9.34144	-62.7036
-1.90613	-1.37054	0.682068	-0.65033	0.249939	-1.48254	4.32678	0.0772095	-0.0543213	-0.0012207	-0.000915527	-351.417	-249.209	493.26	-53.3878	-8.85205	-62.9033
-1.90216	-1.37726	0.674744	-0.654602	0.244141	-1.48651	4.32465	0.0552368	0.0756836	0.00213623	0.00244141	-350.381	-250.531	487.95	-53.7672	-9.22948	-62.9978
-1.90094	-1.37238	0.680847	-0.653687	0.247498	-1.48438	4.32251	0.127258	0.0485229	0.000610352	-0.000305176	-350.313	-249.582	492.371	-53.7411	-8.95337	-62.9485
-1.89972	-1.37085	0.676575	-0.647583	0.247803	-1.48834	4.32556	0.0415039	0.0982666	0.00244141	0.00244141	-350.195	-249.32	489.294	-53.0672	-8.92252	-63.1462
-1.90094	-1.37238	0.680237	-0.648804	0.242615	-1.48407	4.32617	-0.017395	-0.0119019	-0.000305176	0	-350.317	-249.578	491.937	-53.1824	-9.35124	-62.9298
-1.9046	-1.36902	0.680237	-0.65033	0.243835	-1.48651	4.32465	0.0549316	0.10437	0.000915527	0.000915527	-351.17	-248.942	491.932	-53.4125	-9.32484	-63.0805
-1.89453	-1.37787	0.67688	-0.65033	0.240784	-1.48773	4.32434	0.00946045	0.0183105	0.000305176	0.000915527	-348.887	-250.653	489.51	-53.2672	-9.37584	-63.0286
-1.89453	-1.36383	0.682068	-0.648499	0.24292	-1.48224	4.32648	-0.03479	0.0454712	0.0012207	0.000915527	-349.303	-247.985	493.261	-53.2828	-9.24232	-62.8993
-1.89636	-1.38397	0.678406	-0.648193	0.241699	-1.4917	4.32343	-0.0222778	0.114136	0.00152588	0.00183105	-349.133	-251.784	490.626	-52.9265	-9.32213	-63.1737
-1.89758	-1.37634	0.679626	-0.648499	0.247803	-1.48346	4.32556	0.0158691	0.0689697	0.00152588	0.00152588	-349.549	-250.335	491.503	-53.0825	-8.86588	-62.8713
-1.8924	-1.38763	0.674133	-0.652161	0.241089	-1.49078	4.32526	0.0265503	0.105896	0.00244141	0.00244141	-348.175	-252.512	487.526	-53.3193	-9.28756	-63.081
-1.90247	-1.37543	0.681152	-0.650635	0.243225	-1.48346	4.32587	0.00518799	0.132446	0.00213623	0.00213623	-350.51	-250.142	492.597	-53.3433	-9.31662	-62.8806
-1.90247	-1.38275	0.682068	-0.652771	0.244751	-1.48529	4.32556	0.0942993	0.133972	0.00305176	0.00335693	-350.3	-251.514	493.262	-53.4706	-9.17242	-62.9072
-1.90186	-1.38306	0.679626	-0.653687	0.244751	-1.49017	4.32617	-0.0653076	-0.0131226	-0.000610352	-0.000915527	-350.212	-251.593	491.495	-53.5709	-9.16426	-63.1258
-1.89941	-1.38916	0.67749	-0.652466	0.241394	-1.48224	4.32465	-0.0479126	0.105896	0.0012207	0.0012207	-349.428	-252.747	489.949	-53.3304	-9.36914	-62.6954
-1.89789	-1.38367	0.679932	-0.653992	0.244446	-1.49628	4.32526	-0.115662	0.0863647	0.00152588	0.0012207	-349.477	-251.726	491.72	-53.5964	-9.12574	-63.3916
-1.90277	-1.38	0.681152	-0.650635	0.239868	-1.48895	4.32495	-0.0424194	0.119324	0.00183105	0.00183105	-350.475	-251.004	492.6	-53.2712	-9.58376	-63.0913
-1.90063	-1.38336	0.680237	-0.649719	0.237732	-1.49017	4.32495	-0.178223	0.0622559	0	-0.000305176	-349.954	-251.645	491.942	-53.1121	-9.71198	-63.1106
-1.9043	-1.38336	0.683289	-0.651855	0.243835	-1.48529	4.32434	-0.0668335	0.112915	0.00183105	0.0012207	-350.65	-251.614	494.147	-53.3569	-9.27644	-62.9075
-1.90826	-1.38428	0.678406	-0.651855	0.245361	-1.48865	4.32617	-0.124512	0.0299072	0.000305176	-0.000610352	-351.435	-251.804	490.612	-53.3432	-9.21997	-63.0655
-1.90338	-1.3739	0.680847	-0.651855	0.250244	-1.48376	4.32587	0.0216675	0.0326538	0.000305176	-0.000305176	-350.769	-249.857	492.377	-53.5077	-8.77079	-62.9228
-1.88477	-1.38611	0.673523	-0.656738	0.239258	-1.4859	4.32404	-0.154419	0.0686646	0.000610352	0.000610352	-346.61	-252.255	487.072	-53.864	-9.30072	-62.8363
-1.89819	-1.3736	0.679321	-0.649719	0.244751	-1.4859	4.32312	-0.0964355	-0.0534058	-0.000915527	-0.0012207	-349.758	-249.825	491.277	-53.267	-9.13021	-62.9998
-1.89758	-1.37207	0.679016	-0.649109	0.246277	-1.48499	4.32587	-0.0796509	0.0558472	0.000305176	0	-349.685	-249.541	491.057	-53.2212	-9.00138	-62.9719
-1.89758	-1.37177	0.682373	-0.648804	0.24353	-1.48682	4.32648	-0.222778	-0.000915527	0	-0.000610352	-349.717	-249.466	493.488	-53.1923	-9.22592	-63.0563
-1.89728	-1.36719	0.684204	-0.651855	0.244446	-1.48804	4.32404	0.111084	0.0756836	0.00183105	0.00152588	-349.803	-248.604	494.805	-53.6154	-9.15827	-63.1485
-1.90704	-1.37238	0.679932	-0.651245	0.243225	-1.49231	4.32526	-0.0384521	-0.0115967	-0.000610352	-0.00152588	-351.606	-249.572	491.712	-53.4653	-9.40973	-63.3254
-1.90002	-1.37024	0.679321	-0.651855	0.243835	-1.48346	4.32465	0.0247192	0.141602	0.00213623	0.00183105	-350.176	-249.19	491.267	-53.5652	-9.23947	-62.9143
-1.8988	-1.38245	0.679016	-0.65094	0.242615	-1.49475	4.32556	-0.126038	-0.0427246	0	-0.000305176	-349.687	-251.494	491.061	-53.2667	-9.29378	-63.3327
-1.90186	-1.37207	0.682373	-0.653381	0.243835	-1.48987	4.32373	0.0637817	0.100403	0.000915527	0.000610352	-350.558	-249.519	493.477	-53.7129	-9.26997	-63.2013
-1.90002	-1.38336	0.675964	-0.649719	0.240784	-1.4859	4.32709	-0.0466919	0.0546265	0.0012207	0.0012207	-349.783	-251.667	488.848	-53.1101	-9.45136	-62.9144
-1.90155	-1.36414	0.684204	-0.65033	0.243835	-1.47827	4.32465	0.0891113	0.0466919	0	-0.000305176	-350.636	-248.006	494.799	-53.4888	-9.28057	-62.7337
-1.89941	-1.38153	0.679321	-0.649414	0.243225	-1.48193	4.32556	0.0933838	0.0704956	0.00152588	0.000610352	-349.7	-251.302	491.279	-53.1041	-9.24738	-62.7524
-1.90186	-1.37573	0.680237	-0.653381	0.242004	-1.48956	4.32526	0.201721	0.134583	0.00213623	0.00152588	-350.422	-250.216	491.931	-53.6537	-9.40598	-63.1519
-1.89667	-1.38031	0.68573	-0.65094	0.24292	-1.49261	4.32587	0.0994873	0.0787354	0.00213623	0.00213623	-349.333	-251.061	495.922	-53.3011	-9.23886	-63.2514
-1.90247	-1.38336	0.678711	-0.650024	0.240479	-1.48956	4.32373	0.118103	0.0604248	0	0.000305176	-350.316	-251.648	490.837	-53.1471	-9.52068	-63.0916
-1.90125	-1.38	0.678101	-0.647278	0.240784	-1.48773	4.32526	0.183105	0.148315	0.00274658	0.00274658	-350.176	-251.021	490.399	-52.8859	-9.48653	-63.0345
-1.89667	-1.38153	0.678406	-0.65155	0.245056	-1.48468	4.32587	0.0643921	0.0476074	0.000305176	0.000305176	-349.18	-251.323	490.615	-53.3481	-9.05382	-62.8724
-1.90735	-1.37299	0.679321	-0.652466	0.242615	-1.4801	4.32587	0.0836182	0.111694	0.00213623	0.00213623	-351.489	-249.677	491.26	-53.5923	-9.44917	-62.7532
-1.8988	-1.3916	0.677185	-0.653076	0.243835	-1.48621	4.32434	0.123901	0.0500488	0.000305176	0	-349.285	-253.213	489.732	-53.3617	-9.15852	-62.8617
-1.89117	-1.37695	0.682678	-0.65033	0.244446	-1.47949	4.32617	0.071106	0.112305	0.00244141	0.00244141	-348.196	-250.452	493.708	-53.28	-9.02102	-62.6583
-1.89575	-1.38794	0.675964	-0.652466	0.244141	-1.48987	4.32678	0.0949097	0.0588989	0.000610352	0.0012207	-348.84	-252.547	488.851	-53.3504	-9.09698	-63.0529
-1.89178	-1.38123	0.680847	-0.655518	0.239258	-1.48407	4.32678	0.0332642	0.128479	0.00183105	0.00183105	-348.167	-251.272	492.371	-53.8057	-9.43412	-62.8177
-1.90399	-1.38062	0.679932	-0.653381	0.243835	-1.48621	4.32465	0.140686	0.0982666	0.00152588	0.00152588	-350.662	-251.122	491.711	-53.575	-9.27751	-62.9666
-1.8988	-1.38153	0.681152	-0.646362	0.246887	-1.48193	4.32434	0.0320435	0.0817871	0.0012207	0.0012207	-349.627	-251.29	492.615	-52.7552	-8.94658	-62.7641
-1.91071	-1.38123	0.682068	-0.651855	0.245972	-1.49841	4.32495	0.10376	0.114746	0.0012207	0.000915527	-352.146	-251.214	493.267	-53.3958	-9.2307	-63.5529
-1.89667	-1.38153	0.680542	-0.652161	0.245972	-1.49261	4.32434	0.0735474	0.0811768	0.00183105	0.00213623	-349.282	-251.32	492.165	-53.4201	-8.98742	-63.2424
-1.90277	-1.37207	0.679932	-0.649414	0.246887	-1.48102	4.32465	0.0515747	0.0921631	0.000915527	0.000610352	-350.669	-249.514	491.715	-53.2569	-9.03574	-62.8042
-1.89972	-1.3858	0.673828	-0.653992	0.24292	-1.48956	4.32495	-0.0415039	0.0701904	0.000305176	0	-349.662	-252.147	487.296	-53.5599	-9.26549	-63.0606
-1.90552	-1.37054	0.680237	-0.647888	0.245361	-1.48376	4.32587	-0.00549316	0.114136	0.00213623	0.000915527	-351.297	-249.219	491.938	-53.1084	-9.21344	-62.95
-1.89667	-1.37695	0.677185	-0.652771	0.245056	-1.49902	4.32556	-0.0689697	0.010376	-0.000305176	-0.000915527	-349.478	-250.489	489.733	-53.5643	-9.07871	-63.5705
-1.9162	-1.35834	0.68512	-0.649719	0.24353	-1.48163	4.32587	-0.233765	0.141296	0.0012207	0.000610352	-353.761	-246.868	495.454	-53.5173	-9.57229	-62.9767
-1.89636	-1.38062	0.682373	-0.652161	0.244141	-1.48041	4.32465	-0.0354004	0.0650024	0.000915527	0.000610352	-349.104	-251.126	493.483	-53.4323	-9.12107	-62.6818
-1.89545	-1.37482	0.679321	-0.652771	0.242004	-1.49017	4.32556	-0.0738525	0.109558	0.00152588	0.000305176	-349.191	-250.071	491.272	-53.5967	-9.30182	-63.1702
-1.90247	-1.37238	0.680237	-0.653381	0.246277	-1.48987	4.32648	-0.12085	0.0674438	0	-0.00152588	-350.674	-249.586	491.931	-53.7078	-9.08259	-63.2041
-1.89484	-1.38489	0.679626	-0.652161	0.245361	-1.48712	4.32556	-0.206299	0.135498	0.00183105	0.000305176	-348.744	-251.955	491.502	-53.3643	-8.99072	-62.954
-1.89545	-1.3736	0.682068	-0.65094	0.241699	-1.48163	4.32434	-0.0692749	0.0228882	0	-0.000915527	-349.15	-249.815	493.26	-53.4054	-9.32455	-62.7887
-1.9043	-1.37939	0.67627	-0.653992	0.246277	-1.48376	4.32556	-0.142212	0.0888062	0.000305176	-0.0012207	-350.726	-250.912	489.057	-53.6633	-9.08601	-62.8659
-1.90796	-1.37238	0.684509	-0.649109	0.244446	-1.48438	4.32678	0.125122	0.0723267	0.00152588	0.000610352	-351.733	-249.532	495.028	-53.2202	-9.32301	-62.9699
-1.89545	-1.38306	0.675659	-0.65094	0.246887	-1.48987	4.32465	-0.180664	0.0341797	-0.000305176	-0.00152588	-348.955	-251.633	488.633	-53.2541	-8.88666	-63.0993
-1.90796	-1.38031	0.67688	-0.65033	0.245667	-1.47736	4.32648	0.185242	0.0790405	0.000305176	0	-351.372	-251.056	489.502	-53.2294	-9.19247	-62.5759
-1.90186	-1.38763	0.675354	-0.650635	0.238342	-1.4917	4.32526	0.0149536	0.13092	0.00183105	0.00244141	-350.059	-252.472	488.407	-53.148	-9.67053	-63.1461
-1.90521	-1.37421	0.680847	-0.65155	0.245056	-1.4917	4.32587	0.150146	0.0860596	0.00183105	0.000915527	-351.191	-249.916	492.377	-53.4703	-9.22571	-63.2816
-1.90155	-1.38214	0.682068	-0.650024	0.243225	-1.49017	4.32526	-0.106812	-0.00366211	-0.0012207	-0.00335693	-350.207	-251.404	493.27	-53.1671	-9.28923	-63.1358
-1.90125	-1.38489	0.680542	-0.652466	0.246887	-1.47675	0.0119019	0.131836	0.119629	0.00213623	0.00183105	-349.899	-251.917	492.156	-53.3988	-8.96598	-62.4951
-1.90216	-1.37115	0.679626	-0.654297	0.243835	-1.48285	0.00946045	-0.144043	0.00244141	-0.000305176	-0.00213623	-350.547	-249.355	491.481	-53.8303	-9.26946	-62.8815
-1.89484	-1.37329	0.674438	-0.649719	0.243225	-1.49017	0.00854492	0.202942	0.10498	0.00152588	0.00183105	-349.127	-249.81	487.743	-53.271	-9.20022	-63.1836
-1.9104	-1.37329	0.681763	-0.653687	0.246887	-1.48621	0.00793457	-0.0442505	0.0842285	0.0012207	0.000610352	-352.179	-249.719	493.03	-53.7297	-9.16097	-63.0509
-1.89178	-1.38916	0.675964	-0.65155	0.244141	-1.48346	0.00854492	0.157166	0.112915	0.00274658	0.00213623	-347.947	-252.781	488.853	-53.2235	-9.02176	-62.737
-1.8985	-1.37695	0.678711	-0.650024	0.245361	-1.48163	0.00762939	0.0210571	0.0195313	0	-0.000610352	-349.662	-250.452	490.834	-53.247	-9.07216	-62.7762
-1.90216	-1.38123	0.672913	-0.65033	0.245056	-1.48651	0.00671387	0.100403	0.158386	0.00213623	0.0012207	-350.285	-251.279	486.637	-53.2144	-9.14907	-62.9717
-1.90186	-1.36169	0.682983	-0.65033	0.243225	-1.48376	0.00701904	0.118103	0.107117	0.00213623	0.00274658	-350.829	-247.56	493.916	-53.5292	-9.34666	-63.0062
-1.90033	-1.37207	0.679016	-0.649719	0.24353	-1.48804	0.00640869	0.0466919	0.0543213	0.000305176	-0.000305176	-350.246	-249.535	491.054	-53.2926	-9.27062	-63.1139
-1.89972	-1.37909	0.680847	-0.651245	0.244141	-1.48254	0.00671387	0.124817	0.126953	0.00244141	0.00244141	-349.841	-250.839	492.379	-53.3533	-9.18466	-62.8021
-1.90094	-1.37848	0.675659	-0.653992	0.24353	-1.4917	0.00610352	0.127869	0.0338745	0.000305176	-0.000305176	-350.167	-250.763	488.618	-53.6787	-9.26031	-63.2248
-1.90186	-1.3739	0.681152	-0.652771	0.240784	-1.48895	0.00640869	-0.0701904	0.0802612	0.00152588	0.00244141	-350.474	-249.866	492.593	-53.6133	-9.50971	-63.1374
-1.9046	-1.37604	0.682068	-0.649109	0.242615	-1.48804	0.00610352	0.165405	0.101624	0.0012207	0.000305176	-350.979	-250.247	493.265	-53.1608	-9.40618	-63.0946
-1.89972	-1.3736	0.679016	-0.65155	0.242615	-1.48773	0.00640869	-0.0012207	0.102234	0.00244141	0.00335693	-350.056	-249.825	491.05	-53.4773	-9.32719	-63.0814
-1.90491	-1.37421	0.68573	-0.65155	0.251465	-1.47766	0.00518799	0.0906372	-0.0137329	-0.0012207	-0.00244141	-351.017	-249.875	495.911	-53.4678	-8.69313	-62.6491
-1.90277	-1.38275	0.67749	-0.650024	0.24353	-1.49689	0.00640869	0.108337	0.159302	0.00274658	0.00274658	-350.493	-251.548	489.958	-53.1584	-9.28879	-63.4418
-1.90552	-1.37054	0.684814	-0.653687	0.245667	-1.47705	0.00610352	0.119019	-0.0332642	-0.000915527	-0.00183105	-351.195	-249.193	495.236	-53.7709	-9.17687	-62.6362
-1.8988	-1.39069	0.678101	-0.650024	0.245667	-1.49323	0.00640869	0.102234	0.083313	0.00213623	0.00366211	-349.432	-253.04	490.407	-53.0291	-9.02425	-63.2024
-1.89606	-1.37604	0.680847	-0.653381	0.242004	-1.4801	0.00610352	0.0338745	0.0915527	0.000610352	0.000610352	-349.156	-250.279	492.371	-53.645	-9.29876	-62.6965
-1.89972	-1.38641	0.679016	-0.649109	0.24292	-1.4917	0.00610352	0.0997925	0.0811768	0.00183105	0.00183105	-349.723	-252.228	491.066	-52.9931	-9.27256	-63.1649
-1.89758	-1.37787	0.680847	-0.654907	0.242615	-1.48529	0.00579834	0.0524902	-0.00366211	0	-0.000305176	-349.455	-250.625	492.371	-53.7918	-9.27323	-62.9251
-1.90094	-1.37543	0.679321	-0.649414	0.24353	-1.48315	0.00579834	-0.0134277	0.103149	0.0012207	0.000915527	-350.208	-250.155	491.275	-53.2029	-9.26712	-62.8631
-1.90125	-1.38611	0.675354	-0.65155	0.246277	-1.49261	0.00610352	0.0445557	0.0167847	0.000915527	0.000610352	-350.031	-252.191	488.41	-53.2772	-9.0264	-63.215
-1.90948	-1.36932	0.680237	-0.65094	0.240479	-1.48865	0.00579834	0.0616455	0.0567627	0.000610352	0.000610352	-352.13	-248.986	491.927	-53.4793	-9.67738	-63.1821
-1.89697	-1.37848	0.677185	-0.653992	0.245667	-1.48682	0.00640869	-0.0588989	0.115051	0.0012207	0.0012207	-349.341	-250.762	489.724	-53.6767	-9.01751	-62.994
-1.90399	-1.37451	0.67627	-0.650635	0.245056	-1.48346	0.00579834	0.0646973	0.0604248	0.0012207	0.00152588	-350.831	-249.993	489.061	-53.3576	-9.19661	-62.8922
-1.89972	-1.38184	0.675049	-0.649109	0.245667	-1.49353	0.00549316	0.00396729	0.0866699	0.00213623	0.00183105	-349.886	-251.395	488.193	-53.0663	-9.06564	-63.2895
-1.90338	-1.36932	0.686951	-0.649109	0.247192	-1.48193	0.00579834	0.0119019	0.0756836	0.000305176	0	-350.917	-248.959	496.797	-53.2677	-9.03208	-62.8771
-1.89453	-1.37512	0.678406	-0.652161	0.246582	-1.49109	0.00640869	0.022583	0.114136	0.00244141	0.00213623	-349.036	-250.137	490.615	-53.5217	-8.91882	-63.2175
-1.90033	-1.37299	0.680542	-0.651855	0.24292	-1.48346	0.00579834	0.0134277	0.0134277	0.000305176	-0.000915527	-350.151	-249.696	492.152	-53.5214	-9.31064	-62.8918
-1.90155	-1.37726	0.677185	-0.649109	0.244141	-1.48651	0.00518799	0.0305176	0.157471	0.00213623	0.000610352	-350.308	-250.511	489.732	-53.1391	-9.22612	-63.0052
-1.89697	-1.38336	0.680847	-0.652161	0.242615	-1.49017	0.00579834	-0.0250244	0.0579834	0	0	-349.24	-251.658	492.384	-53.3903	-9.25503	-63.1084
-1.89667	-1.36993	0.679321	-0.649414	0.244751	-1.49231	0.00579834	-0.133972	0.0500488	-0.000305176	-0.00183105	-349.648	-249.15	491.279	-53.2919	-9.12138	-63.3221
-1.89911	-1.3797	0.679932	-0.653381	0.241394	-1.48224	0.00549316	0.010376	0.124817	0.000305176	-0.000305176	-349.665	-250.962	491.709	-53.5874	-9.39053	-62.7719
-1.90582	-1.37054	0.68573	-0.649109	0.243225	-1.48132	0.00579834	-0.0994873	0.132751	0.0012207	0	-351.33	-249.185	495.91	-53.2485	-9.38785	-62.8361
-1.9043	-1.37604	0.678101	-0.649109	0.246582	-1.48743	0.00518799	0.00274658	0.0906372	0.000915527	0.000610352	-350.917	-250.27	490.395	-53.1599	-9.08058	-63.0709
-1.90613	-1.36993	0.680542	-0.651855	0.246277	-1.48529	0.00518799	0.00701904	0.110474	-0.000305176	-0.00183105	-351.432	-249.107	492.15	-53.5725	-9.14874	-63.0243
-1.89209	-1.38794	0.675354	-0.651245	0.242004	-1.49811	0.00549316	0.0128174	0.134888	0.00152588	0.000915527	-348.207	-252.57	488.417	-53.2115	-9.21615	-63.4206
-1.89392	-1.37482	0.680847	-0.652161	0.242615	-1.48041	0.00610352	-0.181885	0.0491333	-0.000610352	-0.00213623	-348.787	-250.056	492.374	-53.5244	-9.21892	-62.7176
-1.90399	-1.38092	0.680847	-0.653381	0.244446	-1.48468	0.00549316	-0.0247192	0.134277	0.000305176	-0.000915527	-350.641	-251.173	492.374	-53.5699	-9.22632	-62.8955
-1.89758	-1.37665	0.682678	-0.654297	0.248108	-1.48376	0.00579834	-0.211487	0.0436401	-0.000915527	-0.00183105	-349.515	-250.384	493.7	-53.7415	-8.8347	-62.8785
-1.89545	-1.36871	0.679932	-0.65155	0.245361	-1.48132	0.00457764	0.00152588	0.130005	0.00213623	0.0012207	-349.305	-248.913	491.711	-53.5531	-9.04258	-62.8195
-1.89697	-1.37329	0.679321	-0.648804	0.242615	-1.48376	0.00549316	-0.115967	0.017395	-0.00152588	-0.00305176	-349.496	-249.768	491.277	-53.1664	-9.28136	-62.8967
-1.90735	-1.37726	0.681458	-0.646973	0.247803	-1.48438	0.00518799	-0.00396729	0.152588	0.00244141	0.00213623	-351.482	-250.463	492.829	-52.8967	-9.03065	-62.9363
-1.89362	-1.3913	0.678101	-0.649719	0.241394	-1.49597	0.00549316	-0.296631	-0.114746	-0.00274658	-0.00366211	-348.398	-253.174	490.409	-52.9835	-9.28167	-63.3016
-1.90491	-1.37451	0.682068	-0.651855	0.244446	-1.48193	0.00549316	-0.14801	0.0964355	0.00152588	0.0012207	-351.005	-249.957	493.255	-53.4982	-9.25952	-62.8259
-1.88965	-1.38489	0.678101	-0.653687	0.244141	-1.48804	0.00518799	-0.193787	-0.0390625	-0.000610352	-0.00183105	-347.705	-251.983	490.396	-53.5372	-9.00032	-62.9764
-1.91162	-1.36719	0.684204	-0.652771	0.242615	-1.47552	0.00549316	-0.00183105	0.0897217	0.00213623	0.00183105	-352.478	-248.544	494.787	-53.7214	-9.53408	-62.6036
-1.89941	-1.37329	0.67627	-0.654602	0.245972	-1.48285	0.00610352	-0.249023	-0.0115967	-0.000915527	-0.00152588	-349.933	-249.784	489.053	-53.8295	-9.04426	-62.8582
-1.89392	-1.37726	0.678406	-0.647278	0.24231	-1.49292	0.00488281	0.0585938	0.128479	0.00244141	0.00183105	-348.882	-250.534	490.626	-52.9292	-9.25337	-63.2804
-1.89575	-1.38397	0.679626	-0.650024	0.244751	-1.48834	0.00579834	-0.161133	-0.00183105	0.000610352	0	-348.98	-251.778	491.506	-53.1352	-9.06145	-63.0219
-1.89362	-1.38428	0.67627	-0.652161	0.242004	-1.48163	0.00518799	0.0827026	0.0698853	0.0012207	0.0012207	-348.426	-251.857	489.066	-53.3719	-9.23595	-62.6916
-1.90582	-1.37451	0.680847	-0.657959	0.24231	-1.48926	0.00488281	-0.265808	0.0704956	0.000915527	0.000305176	-351.213	-249.977	492.359	-54.198	-9.44624	-63.1537
-1.89453	-1.37909	0.675659	-0.653076	0.246277	-1.49109	0.00518799	0.128174	0.0570679	0.00152588	0.0012207	-348.893	-250.897	488.626	-53.5622	-8.93034	-63.1813
-1.90155	-1.36597	0.683594	-0.651855	0.243225	-1.48132	0.00549316	-0.302734	0.105286	0.000610352	0	-350.599	-248.357	494.356	-53.6346	-9.32538	-62.8563
-1.89728	-1.37512	0.676575	-0.652771	0.242615	-1.48651	0.00518799	-0.0115967	0.0949097	0.000610352	0.000305176	-349.493	-250.133	489.281	-53.591	-9.27864	-63.0024
-1.90063	-1.37604	0.678711	-0.652771	0.246582	-1.48254	0.00518799	-0.167847	0.119324	0.00213623	0.00213623	-350.111	-250.278	490.827	-53.5767	-9.01025	-62.8308
-1.89545	-1.38885	0.671082	-0.652161	0.241699	-1.5033	0.00518799	-0.0170898	0.0524902	-0.000305176	-0.000610352	-348.88	-252.761	485.322	-53.3029	-9.29744	-63.6571
-1.89453	-1.38489	0.682983	-0.649414	0.24231	-1.48529	0.00427246	-0.168762	0.167542	0.00183105	0.00183105	-348.678	-251.931	493.936	-53.0502	-9.23318	-62.8682
-1.89819	-1.37573	0.683289	-0.65094	0.240173	-1.47858	0.00457764	-0.085144	0.0222778	0	0	-349.588	-250.196	494.141	-53.3714	-9.48476	-62.6354
-1.90216	-1.37207	0.679626	-0.650635	0.238647	-1.48041	0.00579834	-0.0222778	0.0881958	0.000915527	0.00183105	-350.488	-249.518	491.485	-53.3962	-9.68596	-62.7547
-1.90643	-1.3736	0.683289	-0.653076	0.246277	-1.49414	0.00518799	-0.119019	0.0146484	0	0	-351.485	-249.789	494.143	-53.6559	-9.15091	-63.4054
-1.90125	-1.38428	0.683594	-0.652771	0.243835	-1.48743	0.00549316	0.020752	0.0827026	0.00183105	0.00152588	-350.038	-251.798	494.369	-53.4465	-9.22347	-62.9896
-1.90521	-1.37665	0.678711	-0.65155	0.24231	-1.47858	0.00488281	0.0131226	0.0149536	0.000305176	-0.000305176	-350.937	-250.371	490.823	-53.4277	-9.42678	-62.6472
-1.89178	-1.38519	0.673828	-0.651855	0.24231	-1.48438	0.00518799	0.00701904	0.107422	0.00152588	0.00183105	-348.062	-252.051	487.302	-53.3219	-9.18037	-62.8054
-1.89789	-1.37299	0.682068	-0.653687	0.246887	-1.48651	0.00488281	-0.00701904	0.0445557	0.00152588	0.0012207	-349.717	-249.702	493.258	-53.7311	-8.95162	-63.0337
-1.89575	-1.38428	0.67688	-0.653687	0.243225	-1.48926	0.00488281	0.115051	0.0253296	0.000305176	0	-348.936	-251.857	489.508	-53.5489	-9.17928	-63.0515
-1.90765	-1.36292	0.680847	-0.651245	0.24353	-1.48193	0.00518799	0.0234985	0.0924683	0.00152588	0.0012207	-351.904	-247.781	492.363	-53.6152	-9.41297	-62.9251
-1.89453	-1.38733	0.681458	-0.656738	0.24292	-1.48804	0.00488281	0.0283813	0.0183105	0.000610352	0.000305176	-348.58	-252.41	492.818	-53.8491	-9.17087	-62.966
-1.8988	-1.3736	0.678101	-0.653992	0.244751	-1.4859	0.00549316	0.0588989	0.0616455	0.00152588	0.000915527	-349.843	-249.835	490.382	-53.7556	-9.13525	-62.9949
-1.90063	-1.37085	0.675354	-0.65155	0.247803	-1.49048	0.00457764	0.116272	0.0436401	0.000915527	0	-350.368	-249.332	488.401	-53.5216	-8.93506	-63.2414
-1.89819	-1.37695	0.673218	-0.651855	0.241699	-1.48438	0.00518799	0.106812	0.0827026	0.00152588	0.00183105	-349.581	-250.489	486.851	-53.456	-9.36074	-62.8878
-1.90125	-1.36963	0.682068	-0.647888	0.243225	-1.48285	0.00518799	0.0891113	0.0149536	0	0	-350.465	-249.05	493.263	-53.122	-9.31547	-62.9003
-1.90186	-1.3797	0.679016	-0.652466	0.238342	-1.4917	0.00488281	0.135498	0.125427	0.0012207	0.000610352	-350.307	-250.967	491.05	-53.4855	-9.6919	-63.2109
-1.90399	-1.36841	0.68512	-0.65094	0.245056	-1.48956	0.00488281	0.0827026	0.0631714	0.000610352	0.000610352	-351.125	-248.806	495.469	-53.4935	-9.22139	-63.2307
-1.89667	-1.37817	0.676575	-0.653381	0.24292	-1.4917	0.00518799	0.0622559	0.093689	0.000305176	0	-349.336	-250.714	489.284	-53.6128	-9.23927	-63.2159
-1.90338	-1.37543	0.679016	-0.649719	0.243225	-1.47522	0.00518799	0.131531	0.104675	0.000610352	-0.000305176	-350.592	-250.14	491.047	-53.2366	-9.32487	-62.5014
-1.90186	-1.38641	0.673523	-0.651855	0.239868	-1.49567	0.00488281	0.0704956	0.12146	0.0012207	0.000915527	-350.136	-252.26	487.08	-53.3078	-9.55323	-63.3398
-1.89972	-1.36871	0.682068	-0.646973	0.245667	-1.4917	0.00549316	0.0906372	0.0527954	-0.000305176	-0.000915527	-350.315	-248.892	493.272	-53.0335	-9.10547	-63.3194
-1.89117	-1.3739	0.678711	-0.653381	0.243835	-1.48987	0.00457764	0.0186157	0.0762939	0	-0.0012207	-348.373	-249.918	490.831	-53.6797	-9.08417	-63.1545
-1.90247	-1.37115	0.679321	-0.65094	0.244141	-1.4801	0.00457764	0.0570679	0.0836182	0.000610352	-0.000305176	-350.599	-249.348	491.266	-53.4457	-9.25131	-62.76
-1.89758	-1.36932	0.681763	-0.65094	0.243835	-1.48163	0.00457764	0.0274658	0.0320435	0	-0.000915527	-349.715	-249.009	493.037	-53.4745	-9.20088	-62.8335
-1.89819	-1.3797	0.679626	-0.651245	0.242615	-1.49384	0.00427246	-0.00274658	0.108948	0.000915527	0.000305176	-349.641	-250.977	491.501	-53.3454	-9.29028	-63.3111
-1.89911	-1.37177	0.678101	-0.647278	0.246582	-1.47919	0.00549316	0.114441	0.0637817	0.000915527	0.000610352	-349.939	-249.475	490.394	-53.0156	-8.99987	-62.7126
-1.89209	-1.38855	0.677795	-0.653381	0.247803	-1.48773	0.00488281	0.0793457	0.0952148	0.00213623	0.0012207	-348.091	-252.663	490.179	-53.4441	-8.73646	-62.9473
-1.89362	-1.37451	0.680847	-0.656128	0.248108	-1.47888	0.00457764	-0.0540161	-0.0234985	-0.00152588	-0.00274658	-348.719	-250.004	492.368	-53.9826	-8.76692	-62.6553
-1.89453	-1.38519	0.675354	-0.651245	0.245667	-1.4978	0.00457764	0.0308228	0.0942993	0.00213623	0.00183105	-348.792	-252.047	488.416	-53.2562	-8.97033	-63.4433
-1.9046	-1.37573	0.686035	-0.652161	0.243835	-1.48346	0.00488281	-0.115662	-0.0137329	-0.0012207	-0.00274658	-350.935	-250.166	496.129	-53.5145	-9.30192	-62.8872
-1.8988	-1.37695	0.676575	-0.655212	0.241394	-1.48041	0.00518799	-0.0146484	0.0280762	0.000305176	0	-349.642	-250.468	489.271	-53.8398	-9.38867	-62.7036
-1.90399	-1.37451	0.682373	-0.653076	0.245056	-1.48376	0.00457764	-0.0274658	0.0723267	0.0012207	0.000305176	-350.841	-249.962	493.475	-53.638	-9.1954	-62.908
-1.89514	-1.38123	0.682678	-0.653992	0.240784	-1.49231	0.00549316	-0.00213623	0.0595093	0.0012207	0.000305176	-348.954	-251.258	493.705	-53.6344	-9.37784	-63.2147
-1.89819	-1.37939	0.678406	-0.650635	0.246582	-1.49078	0.00427246	-0.0897217	0.0598145	-0.000305176	-0.000915527	-349.635	-250.923	490.619	-53.2795	-8.96971	-63.1807
-1.89575	-1.37482	0.677795	-0.652771	0.243225	-1.4801	0.00457764	-0.231018	0.121765	0.0012207	0.000305176	-349.133	-250.068	490.162	-53.5941	-9.199	-62.7065
-1.89606	-1.38092	0.678101	-0.653687	0.241394	-1.48804	0.00457764	-0.0701904	0.0726318	0.000305176	-0.000610352	-349.082	-251.218	490.388	-53.6028	-9.34037	-63.0201
-1.91284	-1.36536	0.682983	-0.653381	0.238953	-1.48132	0.00488281	-0.126953	0.0271606	-0.000610352	-0.000610352	-352.817	-248.211	493.901	-53.8221	-9.8588	-62.8803
-1.89819	-1.38397	0.680847	-0.653076	0.241394	-1.49506	0.00427246	0.00488281	0.123596	0.0012207	-0.000305176	-349.508	-251.775	492.383	-53.4867	-9.37551	-63.3289
-1.89728	-1.3736	0.679932	-0.652161	0.247192	-1.48529	0.00457764	-0.141907	-0.027771	-0.0012207	-0.00152588	-349.567	-249.827	491.715	-53.5459	-8.91521	-62.9716
-1.89209	-1.38641	0.671082	-0.655518	0.242615	-1.49323	0.00488281	0.14801	0.0778198	0.000610352	0.000305176	-348.153	-252.309	485.309	-53.7228	-9.16095	-63.1994
-1.90735	-1.37909	0.678711	-0.646362	0.246277	-1.48987	0.00457764	-0.231934	0.0430298	0	-0.000610352	-351.475	-250.827	490.845	-52.7983	-9.15337	-63.1709
-1.89545	-1.38275	0.679932	-0.651855	0.247498	-1.49414	0.00518799	0.10437	0.0900269	0.00152588	0.0012207	-349.028	-251.558	491.727	-53.3655	-8.84235	-63.3029
-1.90399	-1.37604	0.680237	-0.655518	0.246277	-1.47827	0.00457764	-0.0878906	-0.067749	-0.00213623	-0.00305176	-350.71	-250.257	491.921	-53.8911	-9.08442	-62.6393
-1.9043	-1.37695	0.681763	-0.653992	0.248718	-1.47827	0.00579834	0.00793457	0.140991	0.00152588	0.0012207	-350.771	-250.417	493.032	-53.7022	-8.89273	-62.6412
-1.89514	-1.38031	0.67749	-0.653992	0.245056	-1.48346	0.00518799	-0.0717163	-0.0735474	-0.0012207	-0.0012207	-348.88	-251.106	489.945	-53.6461	-9.02745	-62.8178
-1.90277	-1.36505	0.673828	-0.649109	0.239868	-1.48438	0.00457764	-0.00823975	0.0296021	0.000305176	0.000305176	-350.869	-248.236	487.288	-53.3345	-9.62238	-62.9967
-1.8927	-1.38275	0.671387	-0.654602	0.245361	-1.49323	0.00457764	0.00701904	0.0418091	0.0012207	0.00152588	-348.41	-251.618	485.532	-53.6771	-8.96197	-63.2381
-1.89453	-1.37054	0.683289	-0.649719	0.244751	-1.48071	0.00457764	-0.0283813	0.00671387	0.000305176	0.000610352	-349.082	-249.237	494.147	-53.3145	-9.0733	-62.7777
-1.89423	-1.38245	0.678406	-0.655212	0.245667	-1.48987	0.00457764	-0.0216675	0.0259399	0.00152588	0.00183105	-348.707	-251.513	490.611	-53.7528	-8.96166	-63.0949
-1.90918	-1.3681	0.679626	-0.656433	0.245667	-1.4856	0.00457764	0.0613403	0.0595093	0.000915527	0.000610352	-352.057	-248.766	491.473	-54.1263	-9.24919	-63.0535
-1.89575	-1.3739	0.680847	-0.652161	0.243835	-1.48041	0.00488281	0.00518799	0.0723267	0.00213623	0.00213623	-349.184	-249.878	492.374	-53.5397	-9.1542	-62.7326
-1.89117	-1.3797	0.681458	-0.653076	0.24353	-1.4801	0.00488281	0.00854492	-0.0256348	-0.000915527	-0.000915527	-348.089	-250.978	492.819	-53.55	-9.0839	-62.6577
-1.89972	-1.38092	0.676575	-0.655212	0.249329	-1.48041	0.00457764	0.0778198	0.116882	0.00152588	0.0012207	-349.741	-251.209	489.279	-53.7763	-8.75471	-62.691
-1.90125	-1.38214	0.683289	-0.646667	0.246582	-1.4917	0.00488281	0.0204468	-0.0134277	-0.00152588	-0.00152588	-350.211	-251.396	494.165	-52.7836	-9.01976	-63.2182
-1.89789	-1.37146	0.682373	-0.654297	0.244141	-1.48926	0.00488281	0.045166	0.101013	0.00213623	0.00305176	-349.78	-249.418	493.476	-53.8261	-9.17878	-63.1667
-1.89667	-1.37726	0.678406	-0.65094	0.238953	-1.49078	0.00427246	0.0323486	0.0915527	0.000915527	0.000305176	-349.357	-250.527	490.612	-53.3484	-9.56327	-63.177
-1.90216	-1.36047	0.684814	-0.648804	0.244446	-1.4801	0.00457764	0.088501	0.126038	0.00244141	0.00305176	-350.909	-247.314	495.243	-53.3738	-9.25587	-62.8535
-1.89148	-1.37115	0.678101	-0.652771	0.245667	-1.48468	0.00488281	-0.012207	-0.0204468	-0.000915527	-0.0012207	-348.469	-249.399	490.387	-53.6528	-8.94562	-62.9418
-1.91223	-1.37329	0.679016	-0.652771	0.242004	-1.48438	0.00427246	0.0637817	0.122681	0.0012207	0.000915527	-352.49	-249.725	491.038	-53.6246	-9.58315	-62.9597
-1.89728	-1.39343	0.674133	-0.654907	0.245056	-1.48773	0.00427246	0.0900269	0.0302124	0.000305176	0.000915527	-348.926	-253.583	487.521	-53.541	-9.02809	-62.9111
-1.90033	-1.37451	0.679321	-0.648804	0.249023	-1.48163	0.00488281	0.0827026	0.0308228	0	0.000305176	-350.131	-249.983	491.279	-53.1472	-8.81704	-62.8109
-1.9043	-1.37787	0.682068	-0.652466	0.247192	-1.47797	0.00396729	0.062561	0.0384521	0	0.000305176	-350.743	-250.585	493.256	-53.5129	-9.01436	-62.6186
-1.90216	-1.37451	0.681763	-0.646973	0.246582	-1.48193	0.00488281	0.138855	0.0201416	0.000305176	0.000610352	-350.506	-249.961	493.049	-52.9388	-9.04712	-62.8291
-1.89758	-1.36993	0.679932	-0.650635	0.243835	-1.4856	0.00518799	0.0979614	0.0765991	0.00183105	0.00183105	-349.738	-249.138	491.714	-53.4304	-9.20281	-63.011
-1.89331	-1.38214	0.679321	-0.653687	0.244141	-1.48499	0.00427246	-0.0250244	0.0506592	0.000305176	-0.000305176	-348.484	-251.446	491.274	-53.5819	-9.06721	-62.8685
-1.90308	-1.37512	0.685425	-0.647583	0.245972	-1.47858	0.00457764	0.0604248	0.119934	0.00244141	0.00244141	-350.635	-250.049	495.697	-52.999	-9.1068	-62.6722
-1.89697	-1.38062	0.674744	-0.653687	0.246582	-1.49719	0.00427246	0.00701904	-0.0448608	-0.000915527	-0.0012207	-349.395	-251.187	487.965	-53.6094	-8.94736	-63.4571
-1.89545	-1.37329	0.680542	-0.653687	0.247803	-1.48315	0.00457764	-0.0280762	0.119324	0.00183105	0.0012207	-349.184	-249.772	492.153	-53.7244	-8.83255	-62.8701
-1.89453	-1.38	0.678406	-0.646362	0.245056	-1.48499	0.00427246	-0.050354	0	0	-0.000305176	-348.845	-251.037	490.627	-52.7787	-9.02854	-62.8998
-1.90979	-1.36841	0.68512	-0.649109	0.245361	-1.47491	0.00427246	-0.039978	0.072937	0.0012207	0.000610352	-352.114	-248.769	495.462	-53.2824	-9.28279	-62.5719
-1.90277	-1.38641	0.678711	-0.652161	0.243225	-1.4856	0.00457764	-0.0930786	0.0643921	0.000610352	-0.000305176	-350.234	-252.217	490.833	-53.3416	-9.29003	-62.8873
-1.90063	-1.37299	0.67749	-0.653076	0.246277	-1.48865	0.00457764	-0.0485229	0.0741577	0.00152588	0.0012207	-350.269	-249.72	489.944	-53.6618	-9.04863	-63.1359
-1.90063	-1.37695	0.67749	-0.652161	0.247498	-1.48651	0.00457764	-0.00396729	0.00610352	0.000915527	0.000610352	-350.134	-250.46	489.948	-53.4928	-8.93818	-63.0087
-1.89728	-1.38123	0.675354	-0.653381	0.239258	-1.49017	0.00366211	0.0619507	0.00671387	-0.000305176	-0.0012207	-349.32	-251.289	488.399	-53.5634	-9.53358	-63.1134
-1.90277	-1.37085	0.680237	-0.654297	0.244446	-1.47675	0.00427246	0.0500488	0.0442505	0.00152588	0.0012207	-350.61	-249.286	491.92	-53.8341	-9.22593	-62.6051
-1.89972	-1.38153	0.677795	-0.651245	0.24353	-1.4856	0.00457764	-0.196228	-0.0448608	-0.0012207	-0.00213623	-349.786	-251.317	490.171	-53.3142	-9.22896	-62.9197
-1.90735	-1.36688	0.680847	-0.650635	0.24353	-1.48224	0.00518799	0.0952148	0.0933838	0.000915527	-0.000305176	-351.728	-248.525	492.368	-53.4816	-9.39748	-62.907
-1.90155	-1.38641	0.680542	-0.655823	0.242004	-1.48163	0.00396729	-0.25238	-0.00244141	-0.000610352	-0.00152588	-349.92	-252.212	492.148	-53.7595	-9.36007	-62.6946
-1.90369	-1.37177	0.681152	-0.652771	0.245361	-1.47461	0.00518799	0.153809	0.105286	0.00213623	0.00183105	-350.757	-249.445	492.586	-53.6448	-9.16506	-62.506
-1.8985	-1.39587	0.675659	-0.65033	0.239563	-1.49506	0.00427246	-0.0601196	-0.00610352	-0.0012207	-0.00213623	-349.188	-254.029	488.638	-52.9806	-9.49589	-63.2288
-1.90155	-1.37939	0.681458	-0.651245	0.244141	-1.48621	0.00457764	0.055542	0.136414	0.00213623	0.00183105	-350.24	-250.89	492.822	-53.3498	-9.21819	-62.9745
-1.89209	-1.37817	0.682678	-0.654602	0.244141	-1.48712	0.00427246	-0.230713	-0.0320435	-0.000915527	-0.00152588	-348.397	-250.691	493.702	-53.7511	-9.05969	-62.9976
-1.90186	-1.36627	0.680847	-0.650024	0.245361	-1.48438	0.00427246	0.00427246	0.110168	0.000915527	0.000610352	-350.699	-248.43	492.374	-53.4205	-9.16226	-63.0006
-1.89728	-1.37482	0.677795	-0.650024	0.243225	-1.4798	0.00457764	-0.098877	0.0378418	0.000305176	0.000305176	-349.451	-250.058	490.168	-53.2804	-9.22758	-62.7001
-1.89392	-1.37421	0.678711	-0.652466	0.244446	-1.48438	0.00396729	0.043335	0.0942993	0.00152588	0.000915527	-348.852	-249.958	490.83	-53.5697	-9.07634	-62.9079
-1.90125	-1.3678	0.680237	-0.652771	0.247803	-1.48285	0.00488281	0.0167847	0.0790405	0.000915527	0.000305176	-350.504	-248.724	491.928	-53.7095	-8.94655	-62.9172
-1.89453	-1.38214	0.673828	-0.651855	0.24231	-1.48529	0.00366211	0.0634766	0.126038	0.00152588	0.00152588	-348.711	-251.471	487.299	-53.3719	-9.23619	-62.8799
-1.90155	-1.37512	0.679016	-0.652161	0.243225	-1.4856	0.00396729	-0.000915527	0.0628662	0.0012207	0.0012207	-350.345	-250.104	491.048	-53.5226	-9.30185	-62.9757
-1.89667	-1.3858	0.678711	-0.652466	0.242615	-1.49384	0.00457764	-0.0186157	0.0726318	0.000305176	0.000610352	-349.137	-252.133	490.839	-53.3864	-9.24553	-63.2551
-1.90094	-1.36139	0.683899	-0.649109	0.243225	-1.47705	0.00457764	0.0778198	0.12146	0.00274658	0.00274658	-350.591	-247.492	494.578	-53.3928	-9.32744	-62.6979
-1.89758	-1.38275	0.679016	-0.652466	0.241394	-1.48438	0.00396729	0.0418091	0.0402832	0.000915527	0.000305176	-349.296	-251.546	491.052	-53.4336	-9.35899	-62.8423
-1.8927	-1.37482	0.678406	-0.651245	0.246582	-1.47369	0.00427246	-0.0985718	0.0134277	-0.000305176	-0.000915527	-348.484	-250.065	490.608	-53.4173	-8.87358	-62.4115
-1.90338	-1.37604	0.67749	-0.652161	0.247803	-1.49109	0.00457764	0.133057	0.117798	0.00213623	0.00152588	-350.761	-250.284	489.949	-53.5094	-8.96679	-63.236
-1.90033	-1.38367	0.678406	-0.654602	0.242615	-1.48895	0.00427246	0.020752	0.100708	0.00244141	0.00244141	-349.854	-251.719	490.607	-53.6649	-9.30613	-63.0535
-1.90186	-1.37146	0.678101	-0.654602	0.24292	-1.47736	0.00457764	0.145569	0.100708	0.000915527	0.0012207	-350.399	-249.416	490.372	-53.8587	-9.33122	-62.6205
-1.90033	-1.38336	0.673218	-0.648499	0.244446	-1.49078	0.00457764	0.0222778	0.132141	0.00213623	0.00213623	-349.918	-251.685	486.867	-52.9712	-9.16743	-63.1484
-1.90613	-1.36353	0.682373	-0.649414	0.247803	-1.4798	0.00427246	0.127869	0.0546265	0.000915527	0.00183105	-351.599	-247.887	493.476	-53.3952	-9.04244	-62.83
-1.8927	-1.37421	0.680542	-0.653076	0.248108	-1.4859	0.00396729	0.0942993	0.0418091	0.000305176	0.000610352	-348.65	-249.955	492.158	-53.6398	-8.76245	-62.9837
-1.90765	-1.36536	0.680237	-0.650635	0.246582	-1.48285	0.00488281	0.0326538	0.0933838	0.00152588	0.000915527	-351.857	-248.242	491.927	-53.5062	-9.16203	-62.9545
-1.8985	-1.38336	0.676575	-0.65033	0.245361	-1.49353	0.00396729	0.0769043	0.0350952	0.000305176	0.000305176	-349.593	-251.678	489.297	-53.1813	-9.06419	-63.2728
-1.89484	-1.37115	0.679932	-0.653992	0.240784	-1.49597	0.00427246	0.0637817	0.0820923	0.0012207	0.000305176	-349.24	-249.391	491.711	-53.7964	-9.40435	-63.4627
-1.89941	-1.3736	0.677185	-0.652466	0.243225	-1.4859	0.00396729	-0.0701904	0.0454712	-0.000305176	-0.0012207	-349.964	-249.836	489.721	-53.5811	-9.26979	-62.9945
-1.90033	-1.37085	0.679016	-0.649414	0.24292	-1.48193	0.00396729	0.0201416	0.108948	0.00183105	0.0012207	-350.211	-249.3	491.05	-53.2759	-9.31781	-62.8405
-1.90338	-1.37482	0.680542	-0.654907	0.240173	-1.48071	0.00335693	-0.00152588	0.0158691	-0.000305176	-0.00152588	-350.629	-250.03	492.14	-53.8414	-9.57149	-62.7484
-1.90613	-1.3739	0.680542	-0.655518	0.248413	-1.48468	0.00366211	-0.0280762	0.138245	0.00152588	0.000915527	-351.287	-249.855	492.145	-53.9275	-8.9608	-62.9637
-1.90155	-1.37421	0.678406	-0.652466	0.244751	-1.49048	0.00457764	0.0308228	0.0476074	0.000610352	0.000305176	-350.434	-249.942	490.608	-53.5732	-9.18587	-63.2114
-1.88965	-1.38306	0.675049	-0.652161	0.24353	-1.48804	0.00427246	0.045166	0.090332	0.00152588	0.000915527	-347.758	-251.655	488.187	-53.3916	-9.05573	-62.9895
-1.90552	-1.37115	0.682678	-0.648804	0.24292	-1.48071	0.00366211	0.0827026	0.0271606	0.000305176	0.000305176	-351.232	-249.317	493.7	-53.203	-9.40461	-62.7994
-1.89911	-1.38367	0.675964	-0.65094	0.247192	-1.49109	0.00396729	-0.017395	0.105591	0.00213623	0.00152588	-349.678	-251.735	488.853	-53.2457	-8.92322	-63.1617
-1.90552	-1.36841	0.684509	-0.650024	0.238953	-1.48499	0.00396729	0.115967	0.0134277	0.000610352	0.000610352	-351.345	-248.798	495.021	-53.3881	-9.73448	-63.0106
-1.90674	-1.37726	0.679016	-0.656738	0.243225	-1.48834	0.00396729	-0.0131226	0.102234	0.000915527	0.000305176	-351.305	-250.496	491.037	-54.014	-9.38033	-63.0936
-1.90094	-1.38397	0.680542	-0.65155	0.245667	-1.48529	0.00427246	0.163269	0.0595093	0.00152588	0.00183105	-349.968	-251.755	492.162	-53.3107	-9.07071	-62.8955
-1.90277	-1.37451	0.679016	-0.653687	0.241699	-1.48956	0.00396729	-0.0674438	0.0369263	0	-0.000915527	-350.633	-249.992	491.044	-53.7082	-9.44879	-63.1622
-1.89606	-1.38092	0.678101	-0.649414	0.24231	-1.48895	0.00427246	0.197144	0.0674438	0.0012207	0.000610352	-349.128	-251.214	490.399	-53.1143	-9.27257	-63.07
-1.90125	-1.37634	0.682068	-0.654297	0.244141	-1.4856	0.00396729	-0.167236	0.0698853	0.000610352	-0.000305176	-350.248	-250.319	493.254	-53.7478	-9.2178	-62.9666
-1.90369	-1.38611	0.672913	-0.65094	0.244446	-1.48743	0.00488281	0.0894165	0.0592041	0.00152588	0.00183105	-350.439	-252.19	486.638	-53.2065	-9.21002	-62.9766
-1.90521	-1.36871	0.684509	-0.648804	0.245056	-1.47552	0.00396729	-0.0894165	0.0140381	-0.000915527	-0.00274658	-351.204	-248.845	495.024	-53.2413	-9.23021	-62.5844
-1.9046	-1.37756	0.67688	-0.649109	0.245361	-1.48804	0.00396729	0.0686646	0.12207	0.00213623	0.00213623	-350.926	-250.562	489.511	-53.1354	-9.17982	-63.084
-1.90674	-1.37054	0.680542	-0.649719	0.246887	-1.48132	0.00396729	-0.157776	-0.0125122	-0.000915527	-0.00183105	-351.506	-249.213	492.153	-53.3176	-9.10694	-62.8415
-1.90308	-1.38733	0.673828	-0.65155	0.241394	-1.49109	0.00396729	0.0723267	0.119629	0.00152588	0.0012207	-350.306	-252.421	487.301	-53.2575	-9.44458	-63.1278
-1.89911	-1.37146	0.67688	-0.655212	0.24292	-1.4859	0.00427246	0.0228882	0.0830078	0.0012207	0.000915527	-349.947	-249.442	489.492	-53.9295	-9.29205	-63.0065
-1.8988	-1.38062	0.681763	-0.653687	0.241699	-1.48193	0.00396729	0.0561523	0.107727	0.00152588	0.000610352	-349.579	-251.125	493.035	-53.6078	-9.358	-62.7513
-1.9046	-1.37329	0.678406	-0.652161	0.243835	-1.48346	0.00457764	-0.010376	0.0769043	0.000915527	0.000915527	-350.981	-249.752	490.602	-53.5523	-9.30723	-62.9009
-1.89911	-1.37451	0.684204	-0.649719	0.244751	-1.48468	0.00396729	0.0393677	0.143738	0.00213623	0.00152588	-349.915	-249.964	494.812	-53.2532	-9.14292	-62.9423
-1.90094	-1.37543	0.676575	-0.650024	0.246582	-1.4856	0.00427246	-0.13916	0.0164795	0.000610352	0.000305176	-350.238	-250.174	489.288	-53.2727	-9.02271	-62.9796
-1.90063	-1.36414	0.67627	-0.652466	0.246277	-1.48346	0.00335693	0.0738525	0.0534058	0.0012207	0.0012207	-350.483	-248.062	489.053	-53.7327	-9.0695	-62.9674
-1.90063	-1.38092	0.675659	-0.654297	0.244446	-1.4798	0.00396729	-0.0732422	0.0875854	0.00183105	0.00152588	-349.893	-251.209	488.614	-53.6716	-9.16303	-62.6552
-1.90308	-1.37268	0.682678	-0.652466	0.244446	-1.48163	0.00427246	0.229797	0.0582886	0.0012207	0.0012207	-350.694	-249.617	493.696	-53.5969	-9.23308	-62.8213
-1.8924	-1.37939	0.678101	-0.650635	0.243225	-1.48895	0.00305176	-0.189209	0.090332	0.00152588	0.00183105	-348.447	-250.942	490.398	-53.2774	-9.14027	-63.0728
-1.90552	-1.362	0.683289	-0.649414	0.241699	-1.48071	0.00396729	0.105896	0.112915	0.00213623	0.00213623	-351.508	-247.598	494.134	-53.42	-9.52838	-62.8706
-1.90216	-1.37787	0.67749	-0.652466	0.245972	-1.4859	0.00427246	-0.134277	0.0778198	0.00213623	0.00183105	-350.39	-250.626	489.946	-53.5133	-9.08301	-62.9735
-1.89972	-1.38763	0.67688	-0.652771	0.242004	-1.49231	0.00427246	0.0820923	0.000610352	0.000305176	0	-349.653	-252.475	489.511	-53.3921	-9.33854	-63.1749
-1.89789	-1.37543	0.674438	-0.650024	0.244446	-1.47247	0.00366211	-0.0323486	0.101624	0.00213623	0.00183105	-349.459	-250.182	487.734	-53.2684	-9.13032	-62.358
-1.89728	-1.3736	0.674744	-0.650635	0.242004	-1.48163	0.00396729	0.0778198	0.00274658	0.000305176	-0.000305176	-349.488	-249.85	487.956	-53.3697	-9.32957	-62.7889
-1.90277	-1.37665	0.67749	-0.650635	0.245361	-1.48834	0.00335693	-0.0518799	0.0680542	0.000915527	0.000915527	-350.587	-250.396	489.95	-53.3243	-9.15027	-63.0991
-1.89819	-1.3855	0.674133	-0.648499	0.245361	-1.48376	0.00396729	-0.0558472	0.0924683	0.000915527	0.000610352	-349.354	-252.08	487.529	-52.9348	-9.04536	-62.8033
-1.90643	-1.36108	0.68573	-0.65155	0.245361	-1.47552	0.00366211	0.0500488	0.039978	0.000305176	0.000305176	-351.67	-247.408	495.896	-53.6785	-9.24512	-62.6476
-1.89789	-1.37878	0.675964	-0.655823	0.244751	-1.48651	0.00457764	0.0125122	0.000915527	-0.000610352	-0.000915527	-349.487	-250.825	488.835	-53.8812	-9.10299	-62.9745
-1.91254	-1.3736	0.680847	-0.652161	0.247192	-1.48041	0.00427246	-0.0436401	0.110474	0.000610352	0.000305176	-352.533	-249.766	492.367	-53.5494	-9.16763	-62.788
-1.89331	-1.38519	0.670776	-0.657043	0.246887	-1.49963	0.00396729	0.0152588	0.0317383	0	0.000305176	-348.519	-252.087	485.09	-53.9187	-8.84562	-63.5161
-1.89636	-1.37238	0.682068	-0.652161	0.24292	-1.48621	0.00396729	0.0842285	0.0488281	0.000305176	-0.000610352	-349.421	-249.59	493.259	-53.5659	-9.24818	-63.0139
-1.90033	-1.37543	0.677185	-0.649109	0.24353	-1.48285	0.00396729	0.0473022	0.105591	0.0012207	0.000610352	-350.077	-250.168	489.729	-53.1673	-9.25645	-62.846
-1.89819	-1.37115	0.681763	-0.647888	0.24353	-1.48651	0.00335693	0.0952148	0.0247192	0	0.000305176	-349.857	-249.351	493.047	-53.0974	-9.23858	-63.0495
-1.90125	-1.36841	0.680847	-0.653381	0.240784	-1.4859	0.00396729	-0.0332642	0.12207	0.00183105	0.000305176	-350.482	-248.838	492.365	-53.7704	-9.5115	-63.038
-1.90125	-1.38153	0.679321	-0.651855	0.239868	-1.48285	0.00366211	0.112305	0.109558	0.000915527	0.000610352	-350.038	-251.3	491.27	-53.3841	-9.54615	-62.7893
-1.90033	-1.37115	0.678101	-0.652161	0.246582	-1.48438	0.00396729	0.116577	0.145569	0.00244141	0.00274658	-350.226	-249.369	490.385	-53.5855	-9.02137	-62.9546
-1.88995	-1.38214	0.671997	-0.65094	0.243225	-1.49231	0.00396729	0.0866699	0.0280762	-0.000305176	-0.000915527	-347.892	-251.503	485.982	-53.2672	-9.09279	-63.1939
-1.89606	-1.37543	0.681152	-0.649109	0.246887	-1.48254	0.00396729	0.135498	0.159302	0.00183105	0.0012207	-349.261	-250.16	492.606	-53.1667	-8.9152	-62.8307
-1.89911	-1.3797	0.673828	-0.65033	0.249023	-1.48743	0.00427246	0.0540161	0.0360107	0.000305176	0	-349.764	-250.999	487.304	-53.2384	-8.78413	-63.0274
-1.90247	-1.36688	0.684814	-0.654602	0.246277	-1.48254	0.00396729	-0.00244141	0.0888062	0.00152588	0.0012207	-350.767	-248.524	495.236	-53.9348	-9.09101	-62.9118
-1.90552	-1.3797	0.67627	-0.655518	0.247498	-1.49353	0.00366211	0.0717163	0.115051	0.00152588	0.000915527	-351.069	-250.978	489.059	-53.8355	-9.01494	-63.3191
-1.89575	-1.37634	0.679016	-0.656433	0.24231	-1.48438	0.00396729	0.0241089	0.107727	0.00152588	0.000915527	-349.109	-250.356	491.04	-53.9897	-9.26829	-62.8861
-1.89606	-1.37085	0.680542	-0.648193	0.247192	-1.492	0.00396729	0.0338745	0.0613403	0.00152588	0.00183105	-349.521	-249.315	492.169	-53.1376	-8.91357	-63.3068
-1.8985	-1.37726	0.677795	-0.65033	0.24231	-1.4856	0.00396729	0.0662231	0.101318	0.000610352	-0.000915527	-349.678	-250.519	490.17	-53.2778	-9.31985	-62.9496
-1.90033	-1.37604	0.682678	-0.652161	0.247192	-1.48254	0.00366211	0.0662231	0.108643	0.00213623	0.00152588	-350.073	-250.256	493.702	-53.5075	-8.95761	-62.8353
-1.8985	-1.38519	0.678406	-0.651245	0.247803	-1.48956	0.00457764	-0.0717163	0.00549316	-0.000305176	-0.00183105	-349.502	-252.008	490.621	-53.256	-8.85826	-63.0799
-1.90521	-1.35803	0.682983	-0.652771	0.243835	-1.47949	0.00427246	-0.0457764	0.122681	0.000915527	0	-351.543	-246.861	493.904	-53.8672	-9.35771	-62.8455
-1.89545	-1.37909	0.679932	-0.653687	0.245667	-1.48865	0.00396729	-0.147705	-0.0588989	-0.00152588	-0.00213623	-349.055	-250.868	491.716	-53.6325	-8.99277	-63.0722
-1.90308	-1.37115	0.682983	-0.65094	0.244446	-1.48224	0.00427246	0.0195313	0.117798	0.00274658	0.00244141	-350.761	-249.328	493.92	-53.4471	-9.23985	-62.8641
-1.89301	-1.38275	0.673828	-0.653381	0.247498	-1.49414	0.00427246	-0.189209	-0.0445557	-0.00213623	-0.00335693	-348.511	-251.602	487.305	-53.5382	-8.79814	-63.2894
-1.90002	-1.37451	0.684509	-0.65155	0.247498	-1.48468	0.00427246	0.00640869	0.134583	0.00305176	0.00305176	-350.099	-249.962	495.03	-53.4629	-8.93542	-62.9485
-1.89911	-1.37787	0.680542	-0.653076	0.246277	-1.48834	0.00396729	-0.253601	-0.098877	-0.00213623	-0.00274658	-349.824	-250.623	492.157	-53.5834	-9.00937	-63.0805
-1.90125	-1.36414	0.677185	-0.654602	0.244446	-1.48285	0.00396729	-0.158386	0.109558	0.00152588	0.00152588	-350.575	-248.057	489.709	-53.9772	-9.22416	-62.9348
-1.90002	-1.36932	0.683594	-0.653381	0.246582	-1.48865	0.00366211	-0.204468	-0.0256348	-0.000915527	-0.0012207	-350.286	-249.002	494.361	-53.7564	-9.02528	-63.169
-1.90125	-1.38275	0.678101	-0.648804	0.241089	-1.49323	0.00366211	-0.0305176	0.102539	0.00183105	0.00183105	-350.146	-251.543	490.4	-53.0176	-9.45753	-63.2651
-1.90125	-1.36688	0.678711	-0.65155	0.24231	-1.48926	0.00366211	-0.368042	0.0314331	-0.000915527	-0.00213623	-350.582	-248.566	490.825	-53.5858	-9.39798	-63.2096
-1.89148	-1.38641	0.676575	-0.651245	0.24231	-1.49139	0.00396729	0.0210571	0.136719	0.00274658	0.00305176	-348.061	-252.272	489.297	-53.2345	-9.17966	-63.1224
-1.90002	-1.36322	0.680237	-0.651245	0.244751	-1.47797	0.00396729	-0.350952	0.0457764	0	-0.000915527	-350.342	-247.862	491.924	-53.607	-9.18167	-62.7205
-1.90033	-1.37909	0.675964	-0.656738	0.24231	-1.49017	0.00335693	0.088501	0.088501	0.00152588	0.00152588	-349.984	-250.88	488.832	-53.9826	-9.3419	-63.1417
-1.90094	-1.3623	0.684814	-0.651245	0.242615	-1.4801	0.00427246	-0.395203	0.100098	0.000610352	-0.000305176	-350.583	-247.664	495.238	-53.6233	-9.37449	-62.8283
-1.90399	-1.36932	0.675964	-0.649719	0.243835	-1.48804	0.00396729	-0.0622559	0.0531006	0.000610352	0	-351.046	-249.026	488.84	-53.3372	-9.3149	-63.1443
-1.90125	-1.37238	0.675964	-0.65155	0.248108	-1.492	0.00366211	-0.371399	0.125122	0.000915527	0	-350.463	-249.614	488.845	-53.4977	-8.918	-63.3025
-1.90002	-1.37634	0.680542	-0.651855	0.242615	-1.48468	0.00396729	-0.20813	0.0872803	0.000610352	0.000305176	-349.999	-250.328	492.154	-53.4677	-9.32159	-62.9196
-1.9046	-1.37054	0.677185	-0.653992	0.249329	-1.49048	0.00335693	-0.173645	0.112305	0.0012207	0.000610352	-351.16	-249.255	489.72	-53.8072	-8.87758	-63.2563
-1.90094	-1.36932	0.682373	-0.65094	0.245056	-1.47736	0.00366211	-0.0476074	0.0195313	-0.000610352	-0.0012207	-350.338	-248.99	493.475	-53.4746	-9.15533	-62.6481
-1.90247	-1.37817	0.67688	-0.653687	0.240173	-1.48621	0.00366211	-0.128479	0.158691	0.00274658	0.00183105	-350.403	-250.687	489.497	-53.6482	-9.55226	-62.9715
-1.90369	-1.36078	0.686035	-0.647278	0.245667	-1.4856	0.00366211	-0.115967	-0.0408936	-0.000610352	-0.000610352	-351.288	-247.363	496.134	-53.1963	-9.18972	-63.1149
-1.90155	-1.37299	0.67749	-0.654297	0.247192	-1.48438	0.00396729	-0.0180054	0.0900269	0.00152588	0.000610352	-350.396	-249.714	489.939	-53.8007	-8.98499	-62.9411
-1.90308	-1.3736	0.675354	-0.654297	0.242615	-1.48407	0.00396729	-0.105896	0.0341797	0.000305176	0	-350.643	-249.835	488.388	-53.7909	-9.37625	-62.9146
-1.88995	-1.38885	0.671692	-0.654297	0.245056	-1.49139	0.00335693	0.108337	0.090332	0.0012207	0.000915527	-347.657	-252.766	485.758	-53.543	-8.92153	-63.0965
-1.8924	-1.36841	0.67749	-0.652466	0.243835	-1.48956	0.00396729	0.0408936	0.0476074	0	-0.000915527	-348.784	-248.889	489.945	-53.6633	-9.12093	-63.1884
-1.89941	-1.3736	0.681458	-0.653687	0.245667	-1.48315	0.00427246	0.107117	0.125732	0.0012207	0.000915527	-349.952	-249.811	492.813	-53.7209	-9.07042	-62.8746
-1.89056	-1.36993	0.680237	-0.65033	0.245972	-1.48163	0.00396729	0.0360107	0.0424194	0.000915527	0	-348.317	-249.155	491.938	-53.3926	-8.9096	-62.8136
-1.90186	-1.3739	0.678406	-0.652161	0.241699	-1.47552	0.00335693	0.0521851	0.0448608	0	0	-350.314	-249.866	490.598	-53.5399	-9.42357	-62.5168
-1.8924	-1.37543	0.67749	-0.65155	0.244751	-1.48407	0.00396729	0.12207	0.104675	0.00152588	0.0012207	-348.512	-250.198	489.949	-53.4446	-9.02314	-62.8806
-1.90308	-1.37146	0.681152	-0.649109	0.249023	-1.48804	0.00396729	-0.0131226	0.0949097	0.0012207	0.000610352	-350.85	-249.4	492.604	-53.2337	-8.87806	-63.1406
-1.89331	-1.3797	0.673523	-0.648804	0.246582	-1.49292	0.00335693	0.0836182	0.0997925	0.000915527	0.00152588	-348.678	-251.024	487.091	-53.0634	-8.88972	-63.2622
-1.89819	-1.37421	0.679321	-0.653076	0.243225	-1.48285	0.00366211	0.147095	0.0769043	0.0012207	0.000305176	-349.671	-249.94	491.266	-53.6405	-9.24439	-62.846
-1.89453	-1.37878	0.675964	-0.648193	0.246277	-1.49445	0.00366211	0.0979614	0.115662	0.00183105	0.00183105	-348.979	-250.835	488.86	-53.0094	-8.9401	-63.3457
-1.90613	-1.362	0.682678	-0.650635	0.246887	-1.47919	0.00396729	0.168457	0.0762939	0.000610352	0.000915527	-351.627	-247.6	493.692	-53.5593	-9.1185	-62.8108
-1.89636	-1.36536	0.678406	-0.650635	0.242615	-1.49506	0.00427246	0.0973511	0.1474	0.00213623	0.00183105	-349.739	-248.303	490.611	-53.5055	-9.30207	-63.4785
-1.9104	-1.37421	0.679016	-0.653381	0.246582	-1.48193	0.00396729	0.194092	0.103149	0.00152588	0.0012207	-352.09	-249.901	491.04	-53.6786	-9.17863	-62.8434
-1.89972	-1.37634	0.678711	-0.65155	0.244446	-1.48346	0.00396729	0.0714111	0.102844	0.0012207	0.0012207	-349.929	-250.337	490.83	-53.4321	-9.16802	-62.8652
-1.8985	-1.3736	0.674438	-0.650635	0.244446	-1.48132	0.00335693	0.129089	0.0799561	0.000610352	0.000305176	-349.737	-249.847	487.736	-53.3699	-9.15344	-62.7831
-1.90308	-1.37024	0.681152	-0.651855	0.243225	-1.48376	0.00366211	0.0991821	0.121155	0.00213623	0.00183105	-350.787	-249.169	492.591	-53.5665	-9.3406	-62.9368
-1.90002	-1.38184	0.671082	-0.65155	0.238953	-1.492	0.00457764	0.0888062	0.0592041	0.000610352	0.000915527	-349.861	-251.417	485.309	-53.3446	-9.6055	-63.1989
-1.91284	-1.36719	0.681763	-0.648804	0.243225	-1.4801	0.00335693	0.0115967	0.101624	0.000305176	-0.000305176	-352.795	-248.554	493.031	-53.2686	-9.51391	-62.8232
-1.89606	-1.37482	0.679321	-0.652466	0.245972	-1.49048	0.00396729	0.0823975	0.110168	0.00183105	0.00213623	-349.338	-250.069	491.275	-53.562	-8.99372	-63.1949
-1.8988	-1.36841	0.681458	-0.652466	0.244751	-1.48193	0.00305176	0.0418091	0.0198364	-0.000305176	-0.000610352	-349.982	-248.838	492.811	-53.6641	-9.14887	-62.8581
-1.89636	-1.38214	0.674438	-0.655212	0.241394	-1.49841	0.00396729	-0.0396729	0.140381	0.00213623	0.00183105	-349.202	-251.48	487.738	-53.7596	-9.3492	-63.4861
-1.89819	-1.37482	0.680237	-0.653687	0.240173	-1.47858	0.00396729	0.067749	0.0692749	0.000915527	0.000915527	-349.585	-250.045	491.924	-53.6997	-9.48352	-62.6368
-1.89972	-1.36841	0.679016	-0.654297	0.238953	-1.48376	0.00396729	0.0668335	0.085144	0.00152588	0.0012207	-350.132	-248.852	491.036	-53.8739	-9.62958	-62.9285
-1.89514	-1.36841	0.682373	-0.649719	0.246887	-1.49048	0.00366211	-0.0817871	0.0717163	0	-0.000915527	-349.392	-248.851	493.489	-53.351	-8.92688	-63.2523
-1.9046	-1.37848	0.680847	-0.65094	0.244141	-1.48743	0.00396729	-0.0622559	0.124817	0.00183105	0.00183105	-350.886	-250.713	492.379	-53.3307	-9.27353	-63.0466
-1.90216	-1.38306	0.674133	-0.651855	0.246277	-1.48041	0.00366211	-0.0924683	0.06073	-0.000305176	-0.000915527	-350.157	-251.61	487.516	-53.3583	-9.03844	-62.6762
-1.90521	-1.36444	0.682983	-0.649414	0.240784	-1.48499	0.00366211	-0.0979614	0.106812	0.000915527	0	-351.416	-248.063	493.917	-53.3816	-9.59383	-63.0455
-1.89758	-1.38306	0.67688	-0.65155	0.244751	-1.49597	0.00366211	-0.0140381	0.13031	0.00152588	0.000915527	-349.439	-251.627	489.516	-53.3262	-9.09968	-63.383
-1.9043	-1.36963	0.679016	-0.650635	0.246277	-1.48254	0.00427246	-0.123596	0.0765991	0.000305176	0	-351.05	-249.06	491.047	-53.4364	-9.11729	-62.8951
-1.89667	-1.38306	0.676575	-0.646667	0.244141	-1.48926	0.00366211	0.0372314	0.104675	0.000305176	-0.000610352	-349.209	-251.617	489.303	-52.7658	-9.13264	-63.0747
-1.9043	-1.36536	0.684204	-0.655212	0.247803	-1.48041	0.00366211	-0.253906	0.0952148	0.000610352	0	-351.153	-248.234	494.791	-54.029	-9.00064	-62.8323
-1.90155	-1.3797	0.677795	-0.653381	0.241394	-1.47919	0.00274658	-0.00701904	0.0793457	0.0012207	0.000915527	-350.103	-250.963	490.159	-53.587	-9.42828	-62.6357
-1.90765	-1.37787	0.678711	-0.649414	0.243225	-1.48285	0.00396729	-0.123291	-0.0152588	-0.000610352	-0.00213623	-351.453	-250.593	490.83	-53.1654	-9.39725	-62.8463
-1.90033	-1.37268	0.677185	-0.649719	0.242004	-1.48865	0.00396729	0.09552	0.118408	0.00183105	0.00152588	-350.219	-249.661	489.727	-53.2826	-9.39174	-63.1324
-1.90155	-1.37848	0.675964	-0.652161	0.240173	-1.49445	0.00335693	-0.241699	-0.0601196	-0.00183105	-0.00244141	-350.317	-250.76	488.843	-53.4702	-9.54529	-63.3489
-1.8988	-1.36902	0.682068	-0.652161	0.243225	-1.48651	0.00335693	0.155334	0.10437	0.00152588	0.000305176	-350.013	-248.953	493.256	-53.6206	-9.27461	-63.0625
-1.90033	-1.38245	0.674438	-0.652466	0.24292	-1.49048	0.00366211	-0.220337	0.0137329	-0.000915527	-0.00152588	-349.911	-251.512	487.74	-53.4398	-9.28813	-63.1342
-1.8985	-1.37299	0.682678	-0.653992	0.246582	-1.47766	0.00305176	-0.017395	0.101318	0.00152588	0.000915527	-349.732	-249.687	493.694	-53.7643	-8.97789	-62.6254
-1.90094	-1.37787	0.67688	-0.650635	0.243225	-1.49048	0.00366211	-0.0393677	-0.00976563	-0.000305176	-0.000305176	-350.199	-250.636	489.509	-53.3045	-9.28961	-63.178
-1.90704	-1.36993	0.682068	-0.651245	0.24353	-1.47705	0.00274658	-0.135803	0.0994873	0.0012207	0	-351.512	-249.086	493.25	-53.5014	-9.3783	-62.6417
-1.89209	-1.38611	0.67688	-0.653381	0.245361	-1.48895	0.00427246	-0.105286	-0.0323486	-0.000610352	-0.000915527	-348.165	-252.211	489.513	-53.4834	-8.9407	-63.0176
-1.90338	-1.37146	0.677795	-0.653381	0.243835	-1.4859	0.00335693	-0.15564	0.0363159	-0.000305176	-0.0012207	-350.814	-249.42	490.158	-53.7214	-9.29266	-63.0232
-1.90247	-1.37421	0.682983	-0.654297	0.245972	-1.48071	0.00335693	0.043335	0.0839233	0.0012207	0.000915527	-350.511	-249.905	493.914	-53.7815	-9.09283	-62.7661
-1.89697	-1.36658	0.67749	-0.654297	0.240784	-1.4859	0.00366211	-0.0311279	0.0537109	0	-0.000915527	-349.674	-248.529	489.933	-53.9027	-9.44303	-63.0374
-1.90491	-1.37238	0.678406	-0.654907	0.244446	-1.48315	0.00366211	-0.0650024	0.0561523	0.000610352	0.0012207	-351.05	-249.583	490.595	-53.8812	-9.26243	-62.8927
-1.90094	-1.37878	0.677795	-0.653076	0.245972	-1.48529	0.00305176	0.0527954	0.142517	0.000915527	0.000610352	-350.109	-250.8	490.166	-53.568	-9.05863	-62.934
-1.90002	-1.36932	0.683594	-0.651245	0.246582	-1.47919	0.00335693	0.0131226	0.0900269	0.00152588	0.00213623	-350.189	-248.989	494.361	-53.5099	-9.01887	-62.7341
-1.89667	-1.38	0.670471	-0.652771	0.245056	-1.49078	0.00396729	0.017395	0.0231934	-0.000915527	-0.000915527	-349.26	-251.09	484.868	-53.5122	-9.06076	-63.1592
-1.89941	-1.37268	0.684814	-0.656128	0.245361	-1.49139	0.00366211	0.112	0.157471	0.00274658	0.00335693	-350.072	-249.633	495.242	-54.0173	-9.10323	-63.262
-1.89697	-1.38092	0.671082	-0.654602	0.247498	-1.48895	0.00335693	0.0637817	-0.0106812	-0.000305176	-0.0012207	-349.272	-251.258	485.307	-53.7067	-8.86325	-63.0713
-1.91162	-1.36749	0.684509	-0.652161	0.246277	-1.47766	0.00396729	0.0686646	0.119934	0.00335693	0.00366211	-352.518	-248.602	495.014	-53.6472	-9.24152	-62.7088
-1.90002	-1.37787	0.675659	-0.65155	0.247498	-1.48926	0.00305176	0.0643921	0.0897217	0.000915527	0.000915527	-350.014	-250.646	488.626	-53.4084	-8.92818	-63.126
-1.89697	-1.37054	0.677185	-0.655212	0.243835	-1.48346	0.00335693	0.123291	0.141602	0.00366211	0.00396729	-349.53	-249.273	489.713	-53.943	-9.18287	-62.8974
-1.90155	-1.36932	0.679626	-0.653076	0.243835	-1.48956	0.00274658	0.0927734	0.0125122	0.000305176	0.000305176	-350.571	-249.02	491.487	-53.7215	-9.27216	-63.2068
-1.90002	-1.38275	0.679932	-0.65094	0.245972	-1.48041	0.00366211	0.0680542	0.137329	0.00213623	0.00213623	-349.771	-251.526	491.718	-53.259	-9.03024	-62.678
-1.90155	-1.37238	0.682068	-0.652771	0.247192	-1.48346	0.00457764	0.113831	0.0158691	0.000610352	0.000915527	-350.433	-249.571	493.256	-53.6365	-8.98865	-62.9093
-1.89331	-1.38184	0.675049	-0.650635	0.246887	-1.48926	0.00335693	0.177612	0.00823975	0.000305176	0.000610352	-348.563	-251.414	488.191	-53.2379	-8.85384	-63.075
-1.90765	-1.37054	0.681152	-0.654907	0.245972	-1.47675	0.00335693	0.0350952	0.0875854	0.000915527	0.000915527	-351.593	-249.208	492.579	-53.9104	-9.18578	-62.624
-1.90216	-1.3855	0.67627	-0.652161	0.247498	-1.48041	0.00366211	0.1651	0.00823975	0.000610352	0.0012207	-350.093	-252.056	489.065	-53.3544	-8.93342	-62.6603
-1.90277	-1.36993	0.679626	-0.647583	0.242615	-1.47491	0.00396729	0.0842285	0.0695801	0.0012207	0.00152588	-350.653	-249.106	491.491	-53.0803	-9.38171	-62.5321
-1.89392	-1.38336	0.675659	-0.649414	0.244751	-1.49445	0.00366211	-0.00427246	0.032959	-0.000305176	-0.000305176	-348.698	-251.698	488.638	-53.0753	-9.03795	-63.3018
-1.90582	-1.36902	0.675964	-0.656128	0.243835	-1.48346	0.00366211	0.0375366	0.102234	0.00183105	0.00274658	-351.318	-248.966	488.822	-54.0746	-9.33485	-62.9317
-1.90002	-1.37207	0.674438	-0.648804	0.244141	-1.48651	0.00366211	0.0384521	-0.0335693	-0.000915527	-0.0012207	-350.159	-249.559	487.741	-53.1866	-9.21503	-63.0413
-1.90277	-1.37085	0.680847	-0.655823	0.250854	-1.48163	0.00335693	0.0250244	0.11261	0.0012207	0.000915527	-350.693	-249.29	492.365	-54.0098	-8.71356	-62.8432
-1.89972	-1.37085	0.676575	-0.653076	0.243835	-1.4856	0.00335693	-0.00610352	-0.0271606	-0.000305176	-0.000610352	-350.102	-249.324	489.276	-53.695	-9.23257	-63.0035
-1.90125	-1.3739	0.67749	-0.65033	0.245972	-1.48071	0.00366211	-0.0180054	0.0866699	0.00152588	0.0012207	-350.286	-249.877	489.946	-53.3313	-9.07655	-62.766
-1.90796	-1.37054	0.680542	-0.656433	0.246582	-1.48407	0.00427246	0.0234985	0.0158691	0	-0.000610352	-351.73	-249.221	492.138	-54.0866	-9.14681	-62.9625
-1.89056	-1.38489	0.678406	-0.654297	0.246887	-1.49384	0.00366211	-0.085144	0.0671387	0.0012207	0.0012207	-347.966	-251.986	490.62	-53.6087	-8.79968	-63.2525
-1.90155	-1.36841	0.677795	-0.648804	0.246582	-1.4798	0.00396729	0.0680542	0.0128174	0.000915527	0.0012207	-350.522	-248.842	490.167	-53.2449	-9.0493	-62.7725
-1.90125	-1.38	0.677795	-0.651245	0.249329	-1.48834	0.00335693	-0.0012207	0.0662231	0	-0.0012207	-350.199	-251.029	490.175	-53.3397	-8.79534	-63.0757
-1.90216	-1.3681	0.683289	-0.652161	0.242615	-1.47644	0.00396729	0.117798	0.106812	0.00213623	0.00152588	-350.589	-248.752	494.132	-53.6342	-9.37361	-62.6128
-1.89789	-1.37421	0.677185	-0.652771	0.243225	-1.4856	0.00335693	-0.245056	-0.00793457	-0.0012207	-0.00305176	-349.637	-249.956	489.722	-53.6057	-9.24172	-62.9709
-1.89941	-1.37329	0.675049	-0.646667	0.241089	-1.48193	0.00335693	0.0143433	0.105286	0.000915527	0	-349.948	-249.779	488.184	-52.9215	-9.44496	-62.8147
-1.8988	-1.37512	0.67688	-0.656433	0.244141	-1.48651	0.00335693	-0.238953	0.0180054	-0.000915527	-0.00152588	-349.778	-250.132	489.493	-54.0103	-9.17744	-63.0053
-1.90308	-1.37146	0.679016	-0.652466	0.241394	-1.48834	0.00396729	0.0292969	0.0979614	0.00152588	0.0012207	-350.781	-249.416	491.044	-53.6174	-9.48747	-63.1323
-1.90033	-1.3739	0.679626	-0.651855	0.242615	-1.4798	0.00366211	-0.0653076	0.0384521	-0.000915527	-0.00213623	-350.074	-249.869	491.487	-53.5057	-9.32891	-62.7136
-1.90094	-1.38153	0.67749	-0.652771	0.247498	-1.48407	0.00335693	0.0259399	0.144348	0.00183105	0.00152588	-350.019	-251.315	489.948	-53.4886	-8.92722	-62.8587
-1.90765	-1.36383	0.687866	-0.651855	0.246887	-1.47919	0.00335693	-0.141602	-0.0152588	-0.00152588	-0.00244141	-351.884	-247.911	497.447	-53.6709	-9.13867	-62.8027
-1.90674	-1.37299	0.675659	-0.654297	0.24353	-1.48529	0.00335693	-0.0753784	0.103149	0.000305176	-0.000305176	-351.407	-249.708	488.608	-53.8021	-9.36723	-62.9882
-1.90399	-1.3739	0.682678	-0.654297	0.240784	-1.47858	0.00305176	0.0247192	0.0561523	0.000305176	0	-350.769	-249.841	493.687	-53.7863	-9.53447	-62.6625
-1.89453	-1.38184	0.671387	-0.654297	0.245667	-1.48621	0.00366211	0.0564575	0.0894165	0.000610352	-0.000305176	-348.722	-251.432	485.527	-53.6558	-8.96462	-62.9269
-1.90491	-1.37482	0.682068	-0.652161	0.243225	-1.492	0.00274658	0.0595093	0.0778198	0.000610352	-0.000305176	-351.106	-250.025	493.259	-53.5305	-9.36591	-63.2862
-1.90857	-1.37085	0.674744	-0.656433	0.24353	-1.48651	0.00335693	0.0741577	0.112	0.00152588	0.000305176	-351.832	-249.311	487.938	-54.0814	-9.40262	-63.0635
-1.89819	-1.37024	0.679016	-0.653381	0.243835	-1.48224	0.00305176	0.0390625	0.0512695	0.000915527	0.000610352	-349.787	-249.198	491.042	-53.7389	-9.20567	-62.8506
-1.89667	-1.37329	0.681152	-0.651855	0.243835	-1.4856	0.00335693	0.0506592	0.0601196	0.000610352	0.000915527	-349.449	-249.765	492.597	-53.5161	-9.17665	-62.9807
-1.90399	-1.37299	0.67627	-0.650024	0.242004	-1.48315	0.00335693	-0.00396729	0.110474	0.00213623	0.00152588	-350.863	-249.705	489.059	-53.3122	-9.44678	-62.8847
-1.90948	-1.37054	0.679626	-0.65094	0.248108	-1.48438	0.00335693	0.13916	0.0592041	0.0012207	0.0012207	-352.079	-249.214	491.489	-53.4586	-9.05626	-62.9905
-1.8988	-1.3797	0.674744	-0.65033	0.241089	-1.4798	0.00366211	-0.045166	0.0961304	0.00152588	0.0012207	-349.575	-250.986	487.958	-53.2368	-9.41004	-62.6573
-1.90247	-1.36566	0.678711	-0.651855	0.246277	-1.48102	0.00305176	0.109558	0.0656128	0.00152588	0.000915527	-350.783	-248.325	490.821	-53.6388	-9.09491	-62.8498
-1.89606	-1.38214	0.677185	-0.649109	0.245361	-1.48621	0.00366211	0.0744629	0.0411987	0.000915527	0.0012207	-349.072	-251.444	489.738	-53.059	-9.02126	-62.9393
-1.90643	-1.36353	0.683289	-0.653687	0.247192	-1.47614	0.00335693	0.104675	0.0234985	0.000610352	0.000305176	-351.586	-247.883	494.126	-53.8833	-9.08846	-62.6553
-1.89575	-1.37177	0.678101	-0.653687	0.245361	-1.48773	0.00366211	0.0619507	0.106506	0.00183105	0.00152588	-349.324	-249.504	490.385	-53.7497	-9.04213	-63.0878
-1.89911	-1.37085	0.677185	-0.649719	0.243835	-1.48041	0.00366211	0.0784302	0.00976563	0.0012207	0.0012207	-349.946	-249.313	489.724	-53.3097	-9.22145	-62.7667
-1.89178	-1.3736	0.67627	-0.652161	0.246887	-1.48346	0.00366211	0.145569	0.0302124	0.000610352	0.000610352	-348.443	-249.864	489.064	-53.5433	-8.84478	-62.8684
-1.90033	-1.37878	0.679932	-0.653076	0.245972	-1.48346	0.00427246	0.0234985	0.065918	0.000915527	0.000915527	-349.975	-250.788	491.712	-53.5678	-9.04711	-62.8494
-1.89514	-1.37115	0.675354	-0.646973	0.243835	-1.4798	0.00366211	0.0125122	0.0387573	0.000610352	-0.000305176	-349.157	-249.389	488.406	-52.9891	-9.15602	-62.7273
-1.89758	-1.38062	0.67688	-0.650635	0.241699	-1.48834	0.00305176	0.131836	0.0619507	0.0012207	0.000610352	-349.416	-251.159	489.51	-53.259	-9.34595	-63.0445
-1.90216	-1.36597	0.682068	-0.65033	0.244446	-1.48621	0.00335693	-0.0415039	0.0802612	0	-0.000305176	-350.789	-248.367	493.257	-53.4611	-9.24352	-63.0872
-1.89911	-1.37115	0.677185	-0.653687	0.244446	-1.48651	0.00366211	0.130005	0.0790405	0.00152588	0.00183105	-349.984	-249.382	489.718	-53.76	-9.17264	-63.0427
-1.90247	-1.362	0.681458	-0.65155	0.244141	-1.4798	0.00335693	0.0402832	0.00549316	-0.0012207	-0.00152588	-350.884	-247.621	492.806	-53.6629	-9.27697	-62.821
-1.89423	-1.37909	0.672607	-0.655823	0.242615	-1.49323	0.00366211	0.12085	0.115051	0.00213623	0.00183105	-348.808	-250.921	486.408	-53.8762	-9.21783	-63.2654
-1.90216	-1.36963	0.679626	-0.652771	0.246582	-1.48468	0.00335693	-0.022583	0.00549316	-0.000610352	-0.000305176	-350.641	-249.069	491.486	-53.6807	-9.05647	-62.9864
-1.90552	-1.37512	0.67749	-0.65155	0.245972	-1.48285	0.00305176	0.101318	0.0665283	0.0012207	0.000610352	-351.11	-250.096	489.943	-53.453	-9.14556	-62.8649
-1.90308	-1.36871	0.680847	-0.654297	0.239563	-1.48193	0.00335693	0.0839233	0.0186157	-0.000610352	-0.000915527	-350.775	-248.886	492.359	-53.8698	-9.63481	-62.8532
-1.89911	-1.36871	0.675659	-0.648193	0.245056	-1.47736	0.00274658	0.0402832	0.104675	0.00213623	0.00183105	-349.988	-248.916	488.62	-53.1685	-9.12797	-62.6462
-1.90216	-1.37299	0.67749	-0.65033	0.246277	-1.48956	0.00335693	0.0289917	-0.0372314	-0.000610352	-0.000915527	-350.602	-249.712	489.95	-53.3483	-9.07836	-63.1859
-1.89392	-1.36292	0.68512	-0.653992	0.245361	-1.49384	0.00366211	0.0546265	0.107727	0.00213623	0.000915527	-349.334	-247.819	495.466	-53.9288	-9.04355	-63.4421
-1.89362	-1.38245	0.671692	-0.653687	0.24292	-1.49506	0.00305176	0.0564575	0.0143433	0.000610352	0.000610352	-348.617	-251.556	485.754	-53.5781	-9.17741	-63.324
-1.89545	-1.36871	0.679321	-0.649719	0.24353	-1.48346	0.00305176	-0.0634766	0.022583	0.000305176	0	-349.331	-248.916	491.273	-53.3441	-9.19381	-62.9163
-1.8988	-1.37939	0.674744	-0.653076	0.242615	-1.48102	0.00335693	0.088501	0.0604248	0.0012207	0.000610352	-349.588	-250.934	487.953	-53.5561	-9.28618	-62.716
-1.90338	-1.36475	0.679932	-0.654907	0.248718	-1.47095	0.00335693	-0.0750732	0.0491333	0.000915527	0.000610352	-350.869	-248.136	491.693	-54.0007	-8.90388	-62.3961
-1.89453	-1.37634	0.675354	-0.655518	0.241699	-1.49292	0.00305176	0.0363159	0.0588989	0.00152588	0.00152588	-348.958	-250.389	488.395	-53.886	-9.30511	-63.275
-1.89606	-1.37238	0.675659	-0.650024	0.249634	-1.4801	0.00335693	-0.0646973	0.0259399	0	-0.0012207	-349.314	-249.618	488.624	-53.3188	-8.69851	-62.7428
-1.89636	-1.37451	0.676575	-0.652466	0.244751	-1.48102	0.00366211	0.055542	0.131531	0.00213623	0.00152588	-349.279	-250.016	489.28	-53.5643	-9.08839	-62.7557
-1.90033	-1.37085	0.678711	-0.660706	0.248718	-1.4856	0.00244141	-0.127563	0.0088501	-0.000305176	-0.000305176	-350.203	-249.321	490.808	-54.5681	-8.84184	-63.0075
-1.90125	-1.36932	0.677795	-0.652466	0.248413	-1.49109	0.00335693	-0.010376	0.110474	0.000915527	-0.000305176	-350.55	-249.032	490.166	-53.6515	-8.90067	-63.2858
-1.90491	-1.3797	0.67627	-0.651855	0.246887	-1.49078	0.00305176	0.00946045	0.0442505	0.000915527	0.000915527	-350.938	-250.972	489.066	-53.4158	-9.05541	-63.1938
-1.90552	-1.36383	0.679626	-0.650024	0.245056	-1.47308	0.00335693	0.0881958	0.0888062	0.000915527	0.00152588	-351.36	-247.955	491.48	-53.458	-9.24453	-62.5064
-1.90338	-1.37787	0.67749	-0.657959	0.24292	-1.48438	0.00305176	-0.258484	-0.00274658	-0.000610352	-0.00213623	-350.558	-250.627	489.929	-54.1417	-9.34114	-62.8926
-1.90582	-1.37268	0.680237	-0.652161	0.245056	-1.4798	0.00335693	0.0302124	0.0823975	0.0012207	0.0012207	-351.212	-249.619	491.926	-53.5619	-9.22832	-62.7438
-1.89819	-1.37573	0.670471	-0.653381	0.24231	-1.49597	0.00366211	-0.329285	0.0158691	0	-0.0012207	-349.737	-250.29	484.864	-53.6523	-9.32368	-63.4313
-1.89392	-1.37054	0.676575	-0.651245	0.247803	-1.48254	0.00305176	0.0384521	0.0549316	0.000610352	0.000610352	-348.962	-249.281	489.285	-53.488	-8.81611	-62.86
-1.90491	-1.3681	0.674133	-0.651245	0.24292	-1.48224	0.00335693	-0.21637	0.0808716	0.000610352	0.000305176	-351.173	-248.8	487.506	-53.5299	-9.39979	-62.883
-1.9046	-1.37024	0.675049	-0.651855	0.248108	-1.48224	0.00335693	0.160828	0.0234985	0.000915527	0.000305176	-351.073	-249.197	488.172	-53.5655	-8.97087	-62.876
-1.90491	-1.37146	0.679626	-0.649719	0.247498	-1.4859	0.00396729	-0.286865	0.0585938	0	-0.000610352	-351.168	-249.401	491.495	-53.3033	-9.02852	-63.0415
-1.89972	-1.37238	0.675659	-0.651245	0.245667	-1.48834	0.00335693	-0.0183105	0.0759888	0.00152588	0.000610352	-350.106	-249.616	488.621	-53.4615	-9.08548	-63.1238
-1.90399	-1.37482	0.679626	-0.652466	0.245056	-1.48254	0.00366211	-0.251465	0.0570679	0.000305176	0	-350.811	-250.032	491.487	-53.5625	-9.19349	-62.8477
-1.89789	-1.38458	0.676575	-0.649109	0.246582	-1.49506	0.00274658	0.100403	-0.0186157	-0.000305176	-0.000610352	-349.467	-251.909	489.302	-53.0222	-8.95512	-63.336
-1.90247	-1.37573	0.675659	-0.652771	0.243225	-1.48987	0.00274658	-0.141907	0.0997925	0.0012207	0.000610352	-350.54	-250.24	488.618	-53.5833	-9.31808	-63.1674
-1.89636	-1.37421	0.67688	-0.653076	0.245056	-1.49261	0.00396729	0.0668335	-0.0344849	-0.000305176	-0.00152588	-349.424	-249.971	489.506	-53.6417	-9.07498	-63.2948
-1.90857	-1.36505	0.680847	-0.653076	0.247192	-1.48071	0.00305176	-0.0186157	0.0738525	0.000915527	0.000610352	-352.01	-248.179	492.362	-53.7903	-9.12452	-62.8593
-1.89941	-1.36566	0.678711	-0.650024	0.248108	-1.48529	0.00335693	-0.0280762	0.0714111	0.000305176	0	-350.252	-248.337	490.83	-53.4294	-8.90245	-63.0455
-1.89423	-1.37726	0.678406	-0.653381	0.245361	-1.48346	0.00366211	0.00976563	0.0784302	0.00152588	0.00152588	-348.804	-250.531	490.608	-53.6252	-8.99714	-62.8422
-1.8985	-1.37299	0.678101	-0.654907	0.249023	-1.4859	0.00305176	-0.0848389	0.0238037	-0.000305176	-0.0012207	-349.818	-249.723	490.383	-53.87	-8.78725	-63.007
-1.90125	-1.37207	0.677185	-0.653381	0.248108	-1.48346	0.00305176	0.0598145	0.116272	0.0012207	0.000610352	-350.364	-249.543	489.719	-53.7103	-8.90899	-62.9082
-1.89667	-1.37268	0.678711	-0.65155	0.247192	-1.48376	0.00366211	0.0799561	0.010376	0.000610352	0.000915527	-349.457	-249.662	490.831	-53.4901	-8.90656	-62.9066
-1.90033	-1.37848	0.679932	-0.650024	0.241089	-1.48773	0.00396729	0.101013	0.038147	0.000305176	0.000305176	-350.031	-250.731	491.718	-53.2247	-9.44817	-63.043
-1.90125	-1.36322	0.68512	-0.65033	0.246887	-1.48132	0.00335693	0.149231	0.112	0.00152588	0.0012207	-350.66	-247.833	495.465	-53.5043	-9.03573	-62.8888
-1.89789	-1.3678	0.679626	-0.651245	0.24292	-1.4856	0.00335693	0.083313	0.0622559	0.000305176	0	-349.855	-248.739	491.489	-53.5346	-9.2869	-63.0261
-1.90369	-1.37085	0.680237	-0.650635	0.245667	-1.48071	0.00366211	0.114136	0.0845337	0.0012207	0.00183105	-350.871	-249.282	491.931	-53.4164	-9.15116	-62.7985
-1.89789	-1.37878	0.670776	-0.652466	0.24292	-1.48621	0.00305176	0.133057	0.114441	0.000305176	0.000610352	-349.477	-250.85	485.084	-53.4963	-9.25269	-62.9567
-1.89606	-1.37787	0.678406	-0.651855	0.248413	-1.4856	0.00305176	0.0653076	0.112915	0.00183105	0.00244141	-349.199	-250.64	490.615	-53.4418	-8.7846	-62.9496
-1.89331	-1.37115	0.679016	-0.653381	0.245667	-1.4801	0.00305176	0.0216675	0.00518799	-0.000305176	-0.000915527	-348.777	-249.384	491.045	-53.7223	-8.97163	-62.735
-1.90216	-1.36993	0.677795	-0.652771	0.245972	-1.48712	0.00274658	0.0811768	0.12085	0.00152588	0.00152588	-350.65	-249.139	490.162	-53.676	-9.10656	-63.0941
-1.90491	-1.3678	0.678406	-0.652161	0.246277	-1.48682	0.00305176	0.00732422	0.00976563	-0.000305176	-0.0012207	-351.265	-248.725	490.602	-53.6413	-9.13492	-63.1067
-1.90063	-1.37512	0.675354	-0.65155	0.245056	-1.4859	0.00335693	0.0158691	0.0656128	0.00152588	0.00152588	-350.167	-250.127	488.399	-53.4519	-9.1394	-62.9892
-1.90582	-1.37085	0.680237	-0.651245	0.247498	-1.47858	0.00366211	0.0320435	0.0836182	0.0012207	0.000305176	-351.274	-249.274	491.928	-53.4863	-9.03716	-62.7086
-1.89819	-1.37848	0.672302	-0.650635	0.241394	-1.48804	0.00396729	0.0881958	0.0814819	0.00213623	0.00152588	-349.58	-250.782	486.193	-53.2926	-9.38557	-63.045
-1.89758	-1.37543	0.67688	-0.654297	0.24231	-1.48285	0.00274658	-0.0189209	0.0439453	0.00152588	0.00152588	-349.489	-250.186	489.496	-53.7599	-9.30229	-62.8289
-1.90338	-1.37451	0.674133	-0.649719	0.244751	-1.49445	0.00305176	0.0396729	0.0817871	0.0012207	0.000305176	-350.837	-250.017	487.522	-53.2548	-9.22179	-63.3976
-1.90948	-1.3681	0.683594	-0.651855	0.246887	-1.47552	0.00305176	0.00427246	0.0704956	0.00213623	0.00183105	-352.053	-248.725	494.352	-53.6012	-9.15289	-62.6002
-1.90247	-1.3736	0.676575	-0.65094	0.245667	-1.49445	0.00274658	-0.0476074	-0.0735474	-0.000915527	-0.00183105	-350.69	-249.837	489.288	-53.4093	-9.13451	-63.4049
-1.89972	-1.36536	0.681152	-0.653076	0.242615	-1.48224	0.00305176	-0.108948	0.0958252	0.00183105	0.0012207	-350.245	-248.265	492.585	-53.7832	-9.34429	-62.8938
-1.90033	-1.36932	0.677185	-0.654907	0.239868	-1.48499	0.00335693	-0.249329	-0.111694	-0.00213623	-0.00274658	-350.232	-249.034	489.71	-53.9291	-9.56366	-62.9789
-1.90338	-1.3739	0.67627	-0.656128	0.243835	-1.48773	0.00274658	-0.0695801	0.0875854	0.00244141	0.00213623	-350.734	-249.892	489.049	-53.9965	-9.28388	-63.0834
-1.89697	-1.37054	0.67749	-0.653687	0.243225	-1.48376	0.00335693	-0.255432	0.00183105	-0.00152588	-0.00274658	-349.543	-249.27	489.938	-53.7686	-9.23407	-62.9124
-1.90277	-1.37909	0.677795	-0.653381	0.244751	-1.48102	0.00305176	-0.0537109	0.1474	0.00274658	0.00274658	-350.403	-250.847	490.161	-53.5976	-9.18236	-62.7359
-1.9101	-1.37024	0.681152	-0.649719	0.247803	-1.47186	0.00366211	-0.163574	-0.0784302	-0.00244141	-0.00305176	-352.075	-249.131	492.589	-53.3214	-9.08193	-62.418
-1.90063	-1.37268	0.679932	-0.652161	0.245056	-1.4917	0.00305176	-0.12146	0.15686	0.00152588	0.0012207	-350.325	-249.651	491.714	-53.5631	-9.15213	-63.28
-1.90277	-1.36688	0.680542	-0.649719	0.249634	-1.48041	0.00305176	-0.203552	-0.0146484	-0.00183105	-0.00244141	-350.838	-248.539	492.155	-53.3751	-8.82893	-62.824
-1.90125	-1.38458	0.675964	-0.653687	0.243835	-1.49353	0.00305176	0.0411987	0.125732	0.00213623	0.00183105	-350.064	-251.906	488.845	-53.5464	-9.2256	-63.2622
-1.90979	-1.37115	0.678406	-0.653076	0.246887	-1.48499	0.00335693	-0.284424	0.0604248	-0.0012207	-0.00335693	-352.102	-249.337	490.599	-53.6931	-9.15563	-63.0082
-1.89636	-1.37665	0.680237	-0.65094	0.245056	-1.48376	0.00305176	0.0881958	0.129395	0.00213623	0.00213623	-349.272	-250.397	491.939	-53.3567	-9.0629	-62.871
-1.89972	-1.36932	0.677795	-0.652771	0.241089	-1.4856	0.00335693	-0.208435	0.0177002	-0.000610352	-0.00213623	-350.142	-249.031	490.158	-53.6848	-9.45841	-63.0113
-1.90918	-1.37543	0.679932	-0.649719	0.245667	-1.48376	0.00366211	0.163574	0.0848389	0.000915527	0.000610352	-351.857	-250.126	491.714	-53.2404	-9.23438	-62.9185
-1.9046	-1.37329	0.671387	-0.651855	0.242615	-1.48956	0.00305176	-0.163879	0.0906372	0.000915527	0	-351.022	-249.797	485.522	-53.5175	-9.40993	-63.1754
-1.90765	-1.36444	0.681152	-0.653076	0.24292	-1.47797	0.00366211	-0.0894165	0.0219727	-0.000305176	-0.000915527	-351.795	-248.063	492.579	-53.7993	-9.4519	-62.7258
-1.89697	-1.36902	0.675049	-0.65155	0.240479	-1.49231	0.00335693	-0.0842285	0.0994873	0.0012207	0	-349.682	-249.004	488.176	-53.5503	-9.46926	-63.315
-1.90155	-1.36932	0.682068	-0.652771	0.245361	-1.48163	0.00274658	-0.169067	0.0222778	0	-0.000610352	-350.497	-248.997	493.252	-53.6852	-9.14289	-62.8454
-1.8988	-1.37817	0.675659	-0.648804	0.245667	-1.49628	0.00305176	0.0802612	0.0827026	0.00244141	0.00213623	-349.856	-250.711	488.636	-53.0907	-9.06378	-63.4446
-1.90369	-1.35468	0.680237	-0.653687	0.248108	-1.47736	0.00366211	0.0286865	-0.0115967	0	-0.000915527	-351.325	-246.252	491.913	-54.0244	-8.99441	-62.7755
-1.8985	-1.37299	0.674133	-0.654297	0.244751	-1.48315	0.00305176	0.0915527	0.115051	0.00274658	0.00244141	-349.752	-249.741	487.507	-53.7989	-9.12805	-62.8684
-1.90857	-1.37817	0.67688	-0.652466	0.246277	-1.49323	0.00274658	0.172729	0.0759888	0.00244141	0.00274658	-351.734	-250.674	489.505	-53.5119	-9.17221	-63.3275
-1.90338	-1.37115	0.67749	-0.653381	0.243225	-1.48102	0.00335693	0.045166	0.090332	0.00152588	0.000915527	-350.762	-249.36	489.934	-53.7251	-9.33796	-62.7983
-1.90979	-1.37207	0.677795	-0.65155	0.248718	-1.49048	0.00305176	-0.0790405	0.0494385	0.000610352	0.000610352	-352.156	-249.517	490.166	-53.505	-9.01258	-63.2604
-1.90582	-1.37177	0.680847	-0.652771	0.242004	-1.48651	0.00335693	0.0518799	0.0549316	0.000915527	0.000610352	-351.302	-249.452	492.368	-53.6481	-9.48207	-63.0549
-1.89728	-1.37146	0.674133	-0.650635	0.243835	-1.49078	0.00305176	0.0509644	0.0668335	0.000610352	0.000305176	-349.669	-249.463	487.518	-53.406	-9.19691	-63.2332
-1.90948	-1.36322	0.686646	-0.647583	0.249634	-1.47217	0.00335693	0.0332642	0.118103	0.00152588	0.000915527	-352.222	-247.784	496.57	-53.1907	-8.94847	-62.4984
-1.90247	-1.37634	0.676575	-0.653381	0.24231	-1.48468	0.00335693	0.062561	0.0738525	0.000915527	0.0012207	-350.454	-250.344	489.276	-53.6422	-9.38457	-62.9205
-1.89789	-1.3678	0.680237	-0.652771	0.244751	-1.47919	0.00305176	-0.0576782	0.0802612	0.000610352	0.000610352	-349.78	-248.731	491.925	-53.7077	-9.132	-62.7321
-1.8988	-1.38153	0.671387	-0.65094	0.242615	-1.49414	0.00274658	0.13092	0.137329	0.00213623	0.00213623	-349.678	-251.364	485.535	-53.2799	-9.29414	-63.3058
-1.91071	-1.3739	0.678101	-0.650635	0.242615	-1.48407	0.00274658	0.0500488	0.0897217	0.000610352	0.000305176	-352.18	-249.846	490.382	-53.3698	-9.50864	-62.9399
-1.90582	-1.36688	0.677795	-0.653687	0.243835	-1.48132	0.00274658	0.0241089	0.116577	0.00152588	0.00213623	-351.383	-248.55	490.151	-53.8295	-9.34219	-62.8548
-1.89606	-1.37115	0.67688	-0.652771	0.245361	-1.48956	0.00274658	0.123901	0.149841	0.00152588	0.00213623	-349.426	-249.396	489.503	-53.655	-9.05152	-63.1785
-1.90125	-1.37573	0.677795	-0.648804	0.245972	-1.48193	0.00274658	0.0476074	0.132141	0.00183105	0.00213623	-350.255	-250.218	490.172	-53.1277	-9.0743	-62.8098
-1.9046	-1.37115	0.67749	-0.653992	0.245972	-1.48041	0.00305176	0.128784	0.101929	0.00152588	0.00152588	-351.006	-249.356	489.934	-53.7951	-9.13637	-62.7785
-1.9101	-1.36749	0.681458	-0.652771	0.243225	-1.48071	0.00305176	0.0167847	0.163269	0.00213623	0.00213623	-352.22	-248.628	492.803	-53.7167	-9.46272	-62.836
-1.90216	-1.37878	0.673523	-0.654297	0.246277	-1.48956	0.00244141	0.0878906	0.0692749	0.00183105	0.00213623	-350.378	-250.826	487.071	-53.7082	-9.0563	-63.1306
-1.90369	-1.37726	0.678101	-0.649109	0.244446	-1.48468	0.00335693	0.0747681	0.0808716	0.00183105	0.00244141	-350.715	-250.497	490.393	-53.1395	-9.23601	-62.9277
-1.89911	-1.37787	0.673523	-0.653992	0.244141	-1.48163	0.00305176	-0.0302124	0.0891113	0.00152588	0.00183105	-349.7	-250.656	487.067	-53.6853	-9.17223	-62.7585
-1.90704	-1.36414	0.68573	-0.651245	0.244751	-1.47766	0.00366211	0.0396729	0.105286	0.00213623	0.00183105	-351.72	-247.979	495.899	-53.5953	-9.2981	-62.7224
-1.9043	-1.37177	0.679626	-0.65094	0.244446	-1.48468	0.00305176	0.00518799	0.0753784	0.00152588	0.0012207	-350.999	-249.46	491.49	-53.4376	-9.26021	-62.9727
-1.89819	-1.36444	0.678406	-0.653992	0.244751	-1.48712	0.00274658	-0.0537109	0.09552	0.000610352	0.000610352	-350.023	-248.121	490.598	-53.9028	-9.15238	-63.1241
-1.90247	-1.36932	0.675659	-0.653381	0.245667	-1.47247	0.00274658	0.0177002	0.0958252	0.00244141	0.00244141	-350.542	-249.021	488.604	-53.752	-9.12304	-62.4191
-1.90247	-1.36993	0.676575	-0.653992	0.24353	-1.49353	0.00335693	0.050354	0.0253296	0	0	-350.76	-249.154	489.276	-53.817	-9.31235	-63.3836
-1.9043	-1.36932	0.680237	-0.650024	0.247192	-1.48895	0.00274658	-0.0671387	0.12146	0.0012207	0.00183105	-351.149	-249.003	491.936	-53.3731	-9.05155	-63.1977
-1.90338	-1.37848	0.678101	-0.652771	0.241089	-1.49292	0.00335693	0.0149536	0.0878906	0.0012207	0.000610352	-350.67	-250.741	490.387	-53.5406	-9.50081	-63.2862
-1.91132	-1.362	0.68573	-0.650024	0.247192	-1.47736	0.00305176	0.0238037	0.0964355	0.00152588	0.000915527	-352.65	-247.563	495.9	-53.4911	-9.18094	-62.7441
-1.89911	-1.37421	0.675354	-0.654907	0.241699	-1.48041	0.00335693	-0.0253296	0.0772095	0	-0.00152588	-349.787	-249.959	488.386	-53.8489	-9.37721	-62.7267
-1.90643	-1.36719	0.679932	-0.650024	0.246277	-1.48224	0.00366211	-0.0637817	0.146179	0.00152588	0.00183105	-351.553	-248.589	491.709	-53.4065	-9.16085	-62.9081
-1.90186	-1.37207	0.673523	-0.65155	0.243225	-1.4917	0.00335693	-0.0674438	0.0942993	0.000610352	0	-350.555	-249.568	487.072	-53.5023	-9.32095	-63.28
-1.89972	-1.37085	0.681763	-0.653381	0.247192	-1.48102	0.00335693	-0.0497437	0.124512	0.000915527	-0.000305176	-350.084	-249.291	493.033	-53.7297	-8.95913	-62.8027
-1.90308	-1.37482	0.680237	-0.653076	0.237732	-1.4859	0.00274658	0.0283813	0.0933838	0.000915527	0.000305176	-350.629	-250.036	491.925	-53.633	-9.7696	-62.9844
-1.90125	-1.37054	0.678711	-0.651855	0.248718	-1.47644	0.00335693	-0.108643	0.0482178	0.000305176	-0.000305176	-350.348	-249.239	490.824	-53.5589	-8.85978	-62.6004
-1.90216	-1.37299	0.678711	-0.653076	0.242615	-1.4859	0.00305176	0.102234	0.0643921	0.000915527	-0.000610352	-350.524	-249.705	490.823	-53.6618	-9.36647	-63.0061
-1.89972	-1.38123	0.674133	-0.654297	0.248108	-1.48865	0.00274658	-0.190125	0.0598145	0.000305176	-0.000610352	-349.82	-251.288	487.517	-53.6682	-8.86027	-63.0663
-1.90918	-1.36322	0.680847	-0.650024	0.245972	-1.48651	0.00335693	0.027771	0.0588989	0.00183105	0.0012207	-352.272	-247.836	492.37	-53.4721	-9.24718	-63.1454
-1.90002	-1.38214	0.674744	-0.653687	0.245056	-1.50116	0.00274658	-0.159912	0	-0.0012207	-0.00274658	-349.99	-251.468	487.965	-53.5868	-9.12078	-63.6332
-1.89819	-1.37115	0.682983	-0.65094	0.244751	-1.48163	0.00305176	0.0506592	0.124817	0.00183105	0.000915527	-349.789	-249.343	493.922	-53.4455	-9.13256	-62.8232
-1.90216	-1.37238	0.675659	-0.649719	0.243225	-1.49078	0.00335693	-0.228577	-0.0442505	-0.0012207	-0.00213623	-350.616	-249.608	488.623	-53.2882	-9.32695	-63.2401
-1.90582	-1.37177	0.684814	-0.653076	0.24292	-1.47766	0.00305176	-0.00152588	0.0979614	0.0012207	-0.000610352	-351.215	-249.421	495.236	-53.6817	-9.40065	-62.6503
-1.89819	-1.3739	0.679016	-0.65094	0.245361	-1.4859	0.00366211	-0.0845337	0.045166	0.000610352	0.000610352	-349.742	-249.885	491.053	-53.4017	-9.07877	-62.9968
-1.90125	-1.37573	0.678406	-0.652466	0.242615	-1.49414	0.00274658	-0.0799561	0.0689697	0.0012207	0	-350.358	-250.232	490.61	-53.5495	-9.35159	-63.363
-1.89789	-1.37054	0.677185	-0.649109	0.240479	-1.48865	0.00244141	-0.0958252	0.0131226	-0.000305176	-0.000915527	-349.798	-249.267	489.728	-53.2464	-9.48017	-63.1406
-1.89697	-1.37482	0.67749	-0.656433	0.244141	-1.48102	0.00305176	-0.158386	0.132446	0.000915527	-0.000305176	-349.363	-250.071	489.933	-54.0135	-9.14247	-62.7492
-1.90887	-1.35803	0.682678	-0.654602	0.244141	-1.48102	0.00335693	0.0888062	0.120239	0.00274658	0.00305176	-352.273	-246.855	493.678	-54.078	-9.39405	-62.924
-1.89972	-1.37726	0.675049	-0.65033	0.242004	-1.48193	0.00335693	-0.117493	0.0878906	0.000305176	-0.000610352	-349.864	-250.526	488.179	-53.2768	-9.36089	-62.7806
-1.90704	-1.36261	0.682983	-0.65033	0.246277	-1.47888	0.00335693	0.0515747	0.116882	0.00152588	0.00183105	-351.786	-247.709	493.913	-53.5148	-9.18138	-62.7935
-1.90704	-1.3797	0.678711	-0.652466	0.246277	-1.49567	0.00305176	0.13092	0.0668335	0.000305176	-0.000305176	-351.421	-250.957	490.834	-53.4878	-9.14486	-63.4254
-1.90552	-1.36627	0.679321	-0.652161	0.24292	-1.48651	0.00244141	-0.0991821	0.083313	0.000915527	0.000915527	-351.415	-248.432	491.261	-53.6662	-9.4194	-63.1001
-1.90002	-1.37909	0.674133	-0.652771	0.245667	-1.48529	0.00244141	-0.0695801	0.142212	0.00152588	0.000915527	-349.905	-250.88	487.515	-53.5273	-9.06644	-62.9259
-1.90399	-1.37207	0.680847	-0.653992	0.247192	-1.48346	0.00244141	-0.0698853	0.103149	0.00244141	0.00274658	-350.912	-249.514	492.368	-53.7816	-9.02893	-62.9159
-1.90521	-1.36871	0.680542	-0.652466	0.246887	-1.48651	0.00366211	-0.0674438	0.0158691	-0.000305176	-0.000610352	-351.302	-248.884	492.149	-53.6619	-9.08818	-63.0886
-1.90338	-1.36719	0.678711	-0.65033	0.247498	-1.48407	0.00305176	-0.0723267	0.157776	0.00274658	0.00274658	-350.97	-248.609	490.827	-53.4407	-9.01243	-62.9857
-1.90247	-1.37146	0.682068	-0.649109	0.245056	-1.48468	0.00213623	-0.0195313	0.0305176	0.000305176	0.000305176	-350.672	-249.393	493.263	-53.2329	-9.18385	-62.9759
-1.89789	-1.36475	0.680542	-0.652771	0.244141	-1.48254	0.00335693	-0.0323486	0.123596	0.00213623	0.00274658	-349.913	-248.161	492.146	-53.7576	-9.19303	-62.911
-1.89728	-1.36627	0.684814	-0.652466	0.245361	-1.48407	0.00213623	-0.0866699	0.104065	0.000915527	0.0012207	-349.788	-248.426	495.244	-53.6991	-9.08297	-62.974
-1.89148	-1.37787	0.671997	-0.651245	0.246277	-1.49109	0.00274658	0.00579834	0.123901	0.00244141	0.00366211	-348.326	-250.696	485.979	-53.3708	-8.88379	-63.1823
-1.8988	-1.3736	0.676575	-0.651245	0.243835	-1.48804	0.00335693	0.0231934	0.00457764	0.000305176	0.000610352	-349.878	-249.842	489.284	-53.4417	-9.21373	-63.0941
-1.89453	-1.37268	0.676575	-0.654602	0.245361	-1.49475	0.00335693	0.00946045	0.108337	0.00213623	0.00183105	-349.124	-249.697	489.283	-53.8407	-9.02416	-63.3994
-1.90399	-1.36017	0.686646	-0.647888	0.246582	-1.48285	0.00305176	0.0216675	0.0213623	0.0012207	0.0012207	-351.338	-247.242	496.573	-53.2755	-9.11983	-62.9953
-1.90643	-1.36688	0.679932	-0.653381	0.243225	-1.49475	0.00335693	0.143433	0.0231934	0.000915527	0.000610352	-351.67	-248.55	491.705	-53.7982	-9.41498	-63.4784
-1.90186	-1.36963	0.678711	-0.653992	0.238647	-1.4859	0.00274658	0.0320435	0.100708	0.00152588	0.0012207	-350.541	-249.078	490.816	-53.8204	-9.68888	-63.0227
-1.9101	-1.3681	0.679932	-0.648193	0.242004	-1.49048	0.00335693	0.0979614	0.00946045	0.000305176	0.000305176	-352.337	-248.755	491.713	-53.1853	-9.57328	-63.285
-1.90308	-1.36993	0.67688	-0.648193	0.245056	-1.49353	0.00335693	0.100098	0.0738525	0.00152588	0.00152588	-350.931	-249.142	489.512	-53.154	-9.20672	-63.3963
-1.8985	-1.37421	0.679321	-0.649719	0.242004	-1.48254	0.00335693	0.0521851	0.0686646	0.000305176	0	-349.745	-249.934	491.273	-53.2565	-9.35129	-62.8345
-1.90369	-1.36932	0.675049	-0.653076	0.245667	-1.49261	0.00274658	0.0701904	0.105286	0.00213623	0.00213623	-351.021	-249.042	488.173	-53.7219	-9.16273	-63.3541
-1.89819	-1.36292	0.684204	-0.655212	0.247192	-1.47797	0.00335693	0.0698853	-0.0765991	-0.00152588	-0.00213623	-349.989	-247.794	494.79	-54.0659	-8.95168	-62.7212
-1.89575	-1.37604	0.675964	-0.653381	0.24353	-1.49017	0.00305176	0.111389	0.122986	0.00213623	0.00152588	-349.204	-250.318	488.841	-53.6463	-9.17932	-63.1609
-1.90155	-1.37543	0.681152	-0.652771	0.247192	-1.48987	0.00335693	0.107422	-0.0765991	-0.00152588	-0.00244141	-350.41	-250.155	492.599	-53.5888	-8.98575	-63.1803
-1.89941	-1.38031	0.670776	-0.653381	0.245667	-1.50024	0.00305176	0.0219727	0.0842285	0.0012207	0.000915527	-349.906	-251.147	485.092	-53.5801	-9.06529	-63.6026
-1.90308	-1.36749	0.675659	-0.655212	0.245361	-1.48132	0.00335693	0.150146	0.0491333	0	-0.000915527	-350.81	-248.688	488.603	-53.993	-9.16928	-62.842
-1.89972	-1.37054	0.67749	-0.65094	0.248108	-1.48895	0.00366211	-0.00305176	0.102539	0.000305176	-0.000610352	-350.193	-249.263	489.949	-53.4564	-8.89573	-63.174
-1.89667	-1.37207	0.678711	-0.651245	0.242615	-1.49109	0.00366211	0.104065	0.022583	0.000610352	0	-349.54	-249.555	490.832	-53.4667	-9.28364	-63.2409
-1.90369	-1.37543	0.677795	-0.648804	0.246277	-1.48407	0.00274658	0.118713	0.120544	0.000610352	-0.000915527	-350.775	-250.155	490.172	-53.1338	-9.09373	-62.9184
-1.90002	-1.37207	0.678406	-0.653076	0.248718	-1.48407	0.00274658	0.140381	0.0701904	0.000915527	0.000610352	-350.139	-249.541	490.606	-53.6754	-8.84056	-62.9358
-1.9043	-1.37115	0.682678	-0.653992	0.243835	-1.48529	0.00274658	-0.0317383	0.0201416	0	-0.0012207	-351.012	-249.333	493.692	-53.7971	-9.30874	-63.0031
-1.89789	-1.38763	0.671997	-0.651245	0.241394	-1.49445	0.00335693	0.0643921	0.126038	0.0012207	0	-349.305	-252.508	485.98	-53.2167	-9.3595	-63.2655
-1.90338	-1.37085	0.679932	-0.653381	0.241394	-1.48895	0.00274658	0.0170898	0.039978	0.000305176	-0.000305176	-350.865	-249.297	491.705	-53.7323	-9.49406	-63.1658
-1.90186	-1.37665	0.67627	-0.653381	0.24292	-1.48865	0.00274658	0.116882	0.139771	0.00274658	0.00244141	-350.373	-250.409	489.058	-53.638	-9.32801	-63.1009
-1.90552	-1.36566	0.682373	-0.652466	0.246277	-1.47919	0.00305176	0.10376	0.0784302	0.000915527	0	-351.375	-248.293	493.469	-53.7097	-9.14464	-62.7755
-1.90247	-1.37726	0.673523	-0.652161	0.243225	-1.48376	0.00274658	0.143127	0.163269	0.00274658	0.00274658	-350.416	-250.53	487.07	-53.4871	-9.30822	-62.8718
-1.90063	-1.37085	0.678406	-0.648499	0.244446	-1.49048	0.00274658	0.0717163	0.0460815	0	0	-350.384	-249.31	490.616	-53.1731	-9.20921	-63.2406
-1.89789	-1.36932	0.676575	-0.651245	0.244446	-1.48682	0.00305176	-0.0308228	0.11322	0.000305176	0	-349.818	-249.043	489.282	-53.5098	-9.16031	-63.0711
-1.90765	-1.37115	0.679016	-0.654907	0.241089	-1.49139	0.00274658	0.0848389	0.0408936	0.000610352	0.000915527	-351.713	-249.35	491.037	-53.9036	-9.58996	-63.2845
-1.90491	-1.36932	0.678406	-0.657043	0.24353	-1.48712	0.00305176	0.0692749	0.0714111	0.00152588	0.000915527	-351.172	-249.018	490.59	-54.1754	-9.34603	-63.0962
-1.90277	-1.37421	0.675659	-0.652466	0.245361	-1.49017	0.00213623	-0.0631714	0.0646973	0.000305176	0.000305176	-350.665	-249.953	488.619	-53.573	-9.15645	-63.1997
-1.90552	-1.36047	0.683594	-0.65094	0.244751	-1.47644	0.00305176	0.0866699	0.0808716	0.00183105	0.00183105	-351.511	-247.308	494.351	-53.6181	-9.28163	-62.6902
-1.8988	-1.37665	0.680237	-0.650635	0.247803	-1.48682	0.00366211	-0.126343	0.0662231	0.000915527	0.000610352	-349.808	-250.392	491.942	-53.3232	-8.88636	-63.0252
-1.89728	-1.36475	0.679016	-0.649719	0.244446	-1.4859	0.00305176	0.0354004	0.0671387	0.000915527	0.000305176	-349.849	-248.171	491.05	-53.4088	-9.16458	-63.0681
-1.88934	-1.38092	0.671082	-0.653381	0.242004	-1.49261	0.00335693	-0.151672	0.115051	0.00152588	0.0012207	-347.786	-251.285	485.312	-53.5658	-9.18141	-63.2097
-1.8985	-1.37024	0.680237	-0.650635	0.244751	-1.49414	0.00305176	0.0857544	-0.0384521	-0.000610352	-0.000915527	-350.017	-249.2	491.94	-53.4278	-9.15183	-63.4085
-1.90338	-1.36993	0.678406	-0.652161	0.24292	-1.4856	0.00305176	-0.108337	0.0701904	0.000915527	0.000915527	-350.864	-249.129	490.601	-53.6063	-9.37191	-63.0216
-1.89819	-1.36688	0.681152	-0.652161	0.246887	-1.48315	0.00305176	-0.0192261	-0.000305176	0	-0.000610352	-349.935	-248.557	492.593	-53.6537	-8.97262	-62.93
-1.90002	-1.36993	0.677795	-0.652161	0.241394	-1.48987	0.00274658	0.0439453	0.0762939	0.00152588	0.00183105	-350.24	-249.148	490.162	-53.6063	-9.44199	-63.2063
-1.8988	-1.3739	0.677185	-0.653687	0.241699	-1.49261	0.00274658	0.10376	0	-0.000305176	-0.0012207	-349.896	-249.904	489.722	-53.7172	-9.38624	-63.2961
-1.90826	-1.38092	0.679626	-0.653381	0.248108	-1.47949	0.00335693	0.0439453	0.117188	0.00152588	0.000915527	-351.44	-251.16	491.487	-53.5697	-8.99861	-62.6741
-1.89819	-1.37726	0.677185	-0.655823	0.241699	-1.4917	0.00274658	0.0143433	0.00976563	0.000610352	0.00152588	-349.645	-250.537	489.718	-53.9073	-9.36302	-63.2221
-1.8924	-1.36261	0.680237	-0.650635	0.247498	-1.48468	0.00274658	0.0683594	0.0631714	0.000305176	-0.000305176	-348.949	-247.78	491.935	-53.5463	-8.84118	-63.022
-1.90521	-1.37634	0.672302	-0.653076	0.242004	-1.49567	0.00274658	0.0106812	0.0946045	0.00183105	0.00152588	-351.111	-250.37	486.187	-53.6099	-9.46508	-63.4325
-1.91071	-1.36139	0.68573	-0.652466	0.245056	-1.47827	0.00274658	-0.0531006	0.0842285	0.000610352	-0.000610352	-352.53	-247.455	495.893	-53.7802	-9.34221	-62.782
-1.8985	-1.36688	0.678101	-0.655823	0.246582	-1.49017	0.00305176	0.0946045	0.0643921	0.000610352	0.0012207	-350.039	-248.585	490.377	-54.0738	-9.00398	-63.2477
-1.90308	-1.37451	0.680237	-0.649414	0.246887	-1.49811	0.00335693	-0.0479126	0.0906372	0.000305176	-0.000915527	-350.857	-249.988	491.947	-53.2218	-9.05002	-63.5761
-1.90002	-1.36871	0.675964	-0.650635	0.244141	-1.48895	0.00366211	0.0756836	0.0817871	0.00244141	0.00274658	-350.285	-248.927	488.841	-53.4508	-9.22513	-63.1803
-1.90063	-1.36963	0.67688	-0.652161	0.244446	-1.49567	0.00274658	-0.0698853	0.000915527	-0.000915527	-0.00213623	-350.451	-249.101	489.504	-53.6125	-9.21299	-63.4845
-1.89911	-1.36566	0.67627	-0.652771	0.243225	-1.48132	0.00366211	0.149536	0.131531	0.00305176	0.00274658	-350.09	-248.351	489.05	-53.7422	-9.28249	-62.8451
-1.88995	-1.37634	0.678101	-0.652771	0.243225	-1.49323	0.00305176	-0.0744629	0.00671387	-0.000915527	-0.00152588	-348.094	-250.385	490.394	-53.571	-9.10945	-63.2857
-1.9104	-1.36047	0.684509	-0.649719	0.24353	-1.47369	0.00274658	0.0753784	0.090332	0.00152588	0.00183105	-352.451	-247.282	495.012	-53.4794	-9.461	-62.5761
-1.90033	-1.37238	0.675659	-0.654297	0.24292	-1.48468	0.00274658	0.0326538	0	-0.0012207	-0.00213623	-350.148	-249.614	488.61	-53.8099	-9.30962	-62.9462
-1.9046	-1.37085	0.682678	-0.65155	0.244141	-1.48224	0.00274658	0.123596	0.119019	0.00244141	0.00183105	-351.065	-249.268	493.696	-53.5222	-9.29017	-62.869
-1.89331	-1.38275	0.675964	-0.654907	0.243225	-1.49506	0.00213623	0.0234985	-0.0161743	-0.000915527	-0.0012207	-348.557	-251.592	488.845	-53.7135	-9.14639	-63.3231
-1.90399	-1.37604	0.681763	-0.65033	0.245667	-1.48987	0.00274658	-0.0338745	0.0476074	0.000305176	-0.000305176	-350.886	-250.254	493.045	-53.3006	-9.15075	-63.1824
-1.90033	-1.37177	0.67688	-0.648499	0.242615	-1.48773	0.00274658	0.062561	0.0402832	0	-0.000610352	-350.247	-249.488	489.509	-53.1574	-9.34577	-63.1002
-1.90033	-1.36993	0.675659	-0.649719	0.244751	-1.48407	0.00244141	-0.0100708	0.0280762	-0.000305176	-0.000610352	-350.259	-249.15	488.62	-53.3253	-9.17411	-62.9476
-1.90155	-1.37238	0.678406	-0.653076	0.24353	-1.48987	0.00244141	0.0765991	0.0881958	0.000915527	0.000305176	-350.473	-249.599	490.604	-53.6723	-9.28799	-63.1946
-1.8988	-1.37482	0.675049	-0.649719	0.245056	-1.48468	0.00213623	0.0204468	0.0518799	0.000610352	0.000915527	-349.811	-250.074	488.183	-53.2465	-9.11036	-62.9323
-1.90277	-1.36597	0.681763	-0.653687	0.243835	-1.48071	0.00274658	0.093689	0.0875854	0.0012207	0.000305176	-350.816	-248.366	493.025	-53.8439	-9.29374	-62.8288
-1.89453	-1.37787	0.672913	-0.654907	0.244751	-1.48712	0.00305176	-0.0265503	0.0613403	0.000305176	-0.000305176	-348.853	-250.682	486.628	-53.7898	-9.05007	-62.9998
-1.8985	-1.36932	0.67627	-0.649109	0.244446	-1.48193	0.00305176	0.0631714	0.116577	0.00183105	0.000915527	-349.895	-249.035	489.063	-53.2644	-9.16841	-62.8494
-1.90155	-1.37695	0.677185	-0.646973	0.245972	-1.48712	0.00274658	-0.0689697	-0.0405884	-0.000915527	-0.00152588	-350.35	-250.452	489.738	-52.8998	-9.08281	-63.0427
-1.90613	-1.36017	0.681152	-0.651855	0.246582	-1.48071	0.00274658	-0.0219727	0.117798	0.00183105	0.000610352	-351.686	-247.269	492.584	-53.7284	-9.14796	-62.8927
-1.89606	-1.36688	0.67749	-0.651855	0.244446	-1.49078	0.00244141	-0.0857544	-0.00183105	0	-0.000915527	-349.578	-248.592	489.945	-53.6193	-9.1397	-63.2693
-1.8988	-1.36322	0.678711	-0.653076	0.245056	-1.48499	0.00305176	0.141602	0.0695801	0.00213623	0.00152588	-350.166	-247.885	490.82	-53.8175	-9.14073	-63.0389
-1.8985	-1.37054	0.677795	-0.653687	0.247498	-1.49109	0.00274658	-0.328064	0.0384521	-0.000305176	-0.00213623	-349.955	-249.271	490.165	-53.7708	-8.92316	-63.2648
-1.90155	-1.37024	0.679932	-0.654602	0.241699	-1.48956	0.00335693	-0.0125122	0.111694	0.00183105	0.00152588	-350.521	-249.191	491.703	-53.8814	-9.43961	-63.1931
-1.90369	-1.37115	0.677795	-0.652466	0.248108	-1.4917	0.00335693	-0.272217	0.0088501	-0.000915527	-0.00213623	-350.981	-249.368	490.166	-53.623	-8.96164	-63.3051
-1.89514	-1.37665	0.681152	-0.652161	0.241394	-1.48224	0.00305176	0.0314331	0.0375366	0.000305176	0	-348.988	-250.395	492.596	-53.4959	-9.33418	-62.7884
-1.90125	-1.35803	0.682678	-0.652771	0.247498	-1.48254	0.00274658	-0.138855	0.0463867	0.000305176	-0.000610352	-350.812	-246.88	493.689	-53.8667	-8.99927	-62.9835
-1.90826	-1.36963	0.675049	-0.655212	0.244751	-1.49017	0.00274658	0.115967	-0.0012207	0	0	-351.869	-249.084	488.164	-53.9622	-9.30775	-63.2464
-1.90643	-1.36475	0.677795	-0.652771	0.244446	-1.48315	0.00244141	-0.138855	0.0634766	0	-0.000915527	-351.602	-248.148	490.153	-53.7597	-9.31227	-62.961
-1.89117	-1.37512	0.675964	-0.654907	0.241394	-1.50055	0.00244141	-0.0350952	0.0457764	0	-0.000610352	-348.427	-250.175	488.843	-53.8367	-9.28466	-63.6293
-1.90338	-1.37299	0.680847	-0.651855	0.249634	-1.492	0.00274658	-0.21698	0.0689697	0.000305176	-0.000305176	-350.892	-249.694	492.38	-53.5243	-8.83023	-63.3101
-1.90887	-1.3736	0.677795	-0.65033	0.243225	-1.49017	0.00274658	0.027771	-0.0088501	-0.0012207	-0.00244141	-351.904	-249.803	490.166	-53.3406	-9.43564	-63.2212
-1.89911	-1.37054	0.679321	-0.655518	0.241699	-1.48865	0.00244141	-0.0717163	0.0982666	0.000610352	0	-350.009	-249.26	491.26	-53.9801	-9.39559	-63.1399
-1.89728	-1.3681	0.677185	-0.654907	0.242615	-1.48712	0.00274658	-0.12085	0.00366211	-0.000610352	-0.0012207	-349.705	-248.818	489.713	-53.9483	-9.29694	-63.0852
-1.90308	-1.37543	0.677185	-0.652161	0.243225	-1.48834	0.00366211	0.0762939	0.0479126	0	-0.000305176	-350.662	-250.169	489.723	-53.5184	-9.32884	-63.103
-1.90002	-1.36627	0.682373	-0.65033	0.245361	-1.47919	0.00305176	-0.0949097	0.0640869	-0.000305176	-0.000610352	-350.279	-248.422	493.477	-53.454	-9.12654	-62.7565
-1.90216	-1.38092	0.673218	-0.651855	0.241089	-1.4859	0.00366211	-0.0302124	0.0802612	0.0012207	0.000915527	-350.257	-251.221	486.851	-53.3938	-9.46668	-62.9357
-1.90796	-1.37207	0.677185	-0.65155	0.246887	-1.47919	0.00274658	0.0177002	0.0164795	0.000305176	-0.000610352	-351.648	-249.514	489.717	-53.5018	-9.11825	-62.7286
-1.89667	-1.38214	0.678406	-0.65094	0.241699	-1.48804	0.00244141	-0.0210571	0.114746	0.00152588	0.000915527	-349.187	-251.44	490.616	-53.2693	-9.32587	-63.0163
-1.90491	-1.36108	0.682068	-0.650635	0.245667	-1.47949	0.00305176	0.00579834	0.0546265	0.000915527	0.000915527	-351.409	-247.436	493.249	-53.5736	-9.19889	-62.8259
-1.90521	-1.37329	0.67749	-0.65094	0.246887	-1.48407	0.00244141	0.00396729	0.0531006	0	-0.000610352	-351.13	-249.754	489.944	-53.4128	-9.0739	-62.9382
-1.90002	-1.36902	0.676575	-0.649719	0.246887	-1.48041	0.00305176	0.0967407	0.12146	0.00183105	0.00152588	-350.198	-248.97	489.282	-53.3393	-8.99657	-62.7901
-1.8927	-1.37817	0.679321	-0.65033	0.246277	-1.49414	0.00305176	0.0537109	0.0341797	0	-0.000915527	-348.629	-250.711	491.286	-53.2636	-8.90901	-63.3314
-1.90247	-1.37299	0.680237	-0.650635	0.243225	-1.49323	0.00213623	0.00427246	0.072937	0.0012207	0.00183105	-350.698	-249.7	491.938	-53.3846	-9.33258	-63.3514
-1.90308	-1.36841	0.677795	-0.650635	0.245056	-1.49597	0.00274658	0.100098	0.102234	0.0012207	0.000610352	-350.994	-248.857	490.169	-53.4585	-9.21075	-63.5192
-1.90216	-1.37787	0.678711	-0.653687	0.245667	-1.49384	0.00335693	0.0430298	0.0909424	0.00213623	0.00274658	-350.478	-250.63	490.831	-53.655	-9.11386	-63.3393
-1.90735	-1.3623	0.682983	-0.647888	0.247803	-1.48193	0.00274658	-0.0216675	-0.017395	-0.000915527	-0.00152588	-351.917	-247.651	493.921	-53.2413	-9.07039	-62.9445
-1.8985	-1.36841	0.677185	-0.657349	0.246582	-1.49139	0.00305176	0.0805664	0.141296	0.00213623	0.00244141	-349.991	-248.88	489.712	-54.2239	-8.99879	-63.289
-1.89819	-1.36108	0.680542	-0.654297	0.241699	-1.47827	0.00213623	0.0238037	-0.0149536	-0.000610352	-0.0012207	-350.013	-247.47	492.136	-53.99	-9.39917	-62.7366
-1.89301	-1.37115	0.671997	-0.656738	0.244141	-1.4917	0.00274658	0.0747681	0.06073	0.00152588	0.00183105	-348.794	-249.441	485.96	-54.1076	-9.09465	-63.2574
-1.90277	-1.36108	0.682068	-0.652466	0.245056	-1.48499	0.00305176	0.0305176	0.0820923	0.0012207	0.000610352	-351.035	-247.452	493.249	-53.7837	-9.21505	-63.0705
-1.89911	-1.36597	0.675049	-0.652466	0.239563	-1.48956	0.00213623	0.133057	0.0439453	0.00152588	0.000610352	-350.156	-248.423	488.169	-53.7041	-9.58392	-63.2153
-1.89362	-1.38062	0.67749	-0.65033	0.247192	-1.49353	0.00305176	0.0216675	0.00457764	0.000915527	0.000915527	-348.725	-251.175	489.962	-53.2242	-8.84284	-63.2864
-1.90399	-1.37054	0.67627	-0.653687	0.245972	-1.48621	0.00213623	0.0088501	0.050354	0.000610352	-0.000915527	-350.97	-249.256	489.053	-53.771	-9.13338	-63.0494
-1.89789	-1.37451	0.677185	-0.655823	0.245056	-1.49048	0.00244141	-0.0234985	0.0506592	0.0012207	0.0012207	-349.673	-250.022	489.719	-53.951	-9.09467	-63.1943
-1.90216	-1.36139	0.681152	-0.653076	0.247803	-1.48956	0.00335693	0.10376	-0.0582886	-0.0012207	-0.00183105	-350.965	-247.522	492.589	-53.8493	-8.98645	-63.2825
-1.89972	-1.38092	0.671387	-0.647583	0.246887	-1.49902	0.00213623	-0.114136	0.113525	0.00152588	0.00152588	-349.983	-251.248	485.548	-52.907	-8.97623	-63.5527
-1.89911	-1.36292	0.677795	-0.649414	0.24353	-1.48407	0.00274658	0.0314331	-0.0357056	-0.0012207	-0.00244141	-350.239	-247.826	490.163	-53.4032	-9.27262	-63.0006
-1.89453	-1.36658	0.67749	-0.648499	0.245056	-1.48651	0.00274658	-0.0167847	0.101013	0.00213623	0.00244141	-349.262	-248.531	489.952	-53.2388	-9.0657	-63.0757
-1.9046	-1.36292	0.682983	-0.648499	0.246277	-1.48102	0.00213623	-0.0564575	0.0164795	-0.0012207	-0.00213623	-351.331	-247.774	493.92	-53.3003	-9.14355	-62.8856
-1.90216	-1.37115	0.679321	-0.652771	0.24292	-1.49017	0.00213623	-0.00579834	0.137939	0.00305176	0.00366211	-350.638	-249.363	491.267	-53.6574	-9.35167	-63.2201
-1.89514	-1.36993	0.67627	-0.653381	0.245667	-1.48956	0.00274658	0.043335	-0.0793457	-0.00183105	-0.00274658	-349.278	-249.175	489.06	-53.7441	-9.01422	-63.1853
-1.89941	-1.37238	0.677185	-0.651855	0.245361	-1.492	0.00305176	-0.0128174	0.140686	0.00274658	0.00244141	-350.089	-249.613	489.727	-53.5323	-9.10795	-63.2922
-1.90063	-1.37421	0.677185	-0.652771	0.241089	-1.49323	0.00244141	-0.0134277	-0.0579834	-0.0012207	-0.00213623	-350.259	-249.955	489.723	-53.6083	-9.46689	-63.3267
-1.89545	-1.3623	0.678101	-0.651855	0.246582	-1.49048	0.00213623	0.0552368	0.0854492	0.00213623	0.00274658	-349.609	-247.733	490.386	-53.6927	-8.9706	-63.2957
-1.89484	-1.3739	0.674133	-0.653381	0.246887	-1.49139	0.00274658	-0.0817871	0.0186157	-0.0012207	-0.00183105	-349.114	-249.933	487.517	-53.6803	-8.90084	-63.238
-1.89636	-1.36169	0.680847	-0.649414	0.244141	-1.48163	0.00213623	-0.0296021	0.0918579	0.0012207	0.0012207	-349.72	-247.587	492.373	-53.422	-9.17918	-62.8939
-1.90247	-1.37421	0.676575	-0.653076	0.242004	-1.49719	0.00244141	-0.06073	-0.00671387	0	0	-350.669	-249.957	489.282	-53.6445	-9.42733	-63.5163
-1.90125	-1.35925	0.679932	-0.655518	0.244446	-1.49139	0.00274658	0.0247192	0.0762939	0.000305176	0	-350.832	-247.137	491.697	-54.1628	-9.2457	-63.3707
-1.8924	-1.37634	0.674133	-0.65033	0.244141	-1.49689	0.00274658	-0.0109863	0.0360107	0.000610352	0.000915527	-348.627	-250.4	487.528	-53.2926	-9.08232	-63.4637
-1.8988	-1.36871	0.679016	-0.651245	0.245972	-1.48682	0.00244141	-0.213318	-0.0302124	-0.0012207	-0.00152588	-350.036	-248.912	491.05	-53.5203	-9.05531	-63.0837
-1.89972	-1.36932	0.675659	-0.652466	0.242615	-1.48712	0.00274658	-0.0344849	0.0588989	0.000610352	0	-350.162	-249.044	488.614	-53.6499	-9.33704	-63.0839
-1.89758	-1.36383	0.67688	-0.65155	0.248108	-1.48376	0.00274658	-0.202332	0.00579834	0	-0.000915527	-349.911	-248.011	489.5	-53.6321	-8.87326	-62.9813
-1.89728	-1.37573	0.675964	-0.655823	0.248718	-1.48682	0.00274658	0.000610352	0.0115967	0.000305176	0.000610352	-349.485	-250.256	488.836	-53.9301	-8.78272	-63.0202
-1.89575	-1.37146	0.674744	-0.65033	0.240784	-1.48438	0.00335693	0.00671387	0.071106	0.000305176	-0.000305176	-349.28	-249.457	487.956	-53.3693	-9.41109	-62.9269
-1.89606	-1.37329	0.678711	-0.65094	0.245056	-1.48224	0.00335693	0.0588989	0.127258	0.00244141	0.00213623	-349.292	-249.775	490.831	-53.4099	-9.06559	-62.8256
-1.89606	-1.38397	0.673828	-0.657043	0.246887	-1.49109	0.00274658	-0.0271606	0.0466919	0	-0.000305176	-349.011	-251.823	487.293	-53.9377	-8.88798	-63.1406
-1.90308	-1.37329	0.678406	-0.653076	0.243835	-1.48743	0.00213623	-0.113831	0.100403	0.0012207	0.000305176	-350.719	-249.762	490.603	-53.6575	-9.28421	-63.079
-1.90063	-1.36749	0.674133	-0.655823	0.244141	-1.49353	0.00274658	-0.0366211	0.0369263	0.00152588	0.00183105	-350.454	-248.718	487.504	-54.0647	-9.23678	-63.3954
-1.90491	-1.36536	0.682373	-0.652161	0.244141	-1.48468	0.00244141	-0.106812	0.0799561	0.00152588	0.000610352	-351.32	-248.243	493.471	-53.6808	-9.31254	-63.0263
-1.90186	-1.37421	0.67749	-0.654297	0.244446	-1.48712	0.00305176	0.0811768	0.107727	0.00213623	0.00213623	-350.437	-249.945	489.939	-53.7818	-9.21007	-63.0532
-1.90338	-1.36505	0.679626	-0.65094	0.244751	-1.49078	0.00274658	-0.121765	0.13092	0.00213623	0.00152588	-351.1	-248.211	491.489	-53.5465	-9.2452	-63.3076
-1.89362	-1.37756	0.679321	-0.654297	0.245972	-1.49902	0.00213623	0.0372314	0.105286	0.00213623	0.00213623	-348.857	-250.604	491.279	-53.7285	-8.95069	-63.5589
-1.89789	-1.37421	0.679626	-0.649719	0.243835	-1.48499	0.00305176	-0.156555	0.0912476	0.000305176	0.000610352	-349.664	-249.937	491.497	-53.257	-9.19615	-62.9499
-1.90582	-1.37268	0.678711	-0.655212	0.243835	-1.48315	0.00305176	-0.0335693	0.144348	0.00244141	0.00244141	-351.217	-249.635	490.815	-53.9115	-9.32576	-62.8913
-1.89453	-1.37573	0.678406	-0.653381	0.247192	-1.48895	0.00213623	0.0219727	0.109863	0.00152588	0.00152588	-348.986	-250.251	490.612	-53.651	-8.86457	-63.1134
-1.90796	-1.3562	0.679321	-0.649109	0.246887	-1.47797	0.00274658	-0.0759888	0.108337	0.0012207	0.0012207	-352.153	-246.523	491.259	-53.4775	-9.16579	-62.8056
-1.9046	-1.37268	0.675354	-0.653076	0.244751	-1.49384	0.00335693	0.00366211	0.0799561	0.000915527	0.0012207	-351.109	-249.667	488.396	-53.6686	-9.24337	-63.3841
-1.90887	-1.36505	0.678406	-0.652771	0.245972	-1.4801	0.00244141	-0.0317383	0.112915	0.00213623	0.00183105	-352.05	-248.191	490.593	-53.7549	-9.22706	-62.8277
-1.89606	-1.37848	0.673523	-0.650024	0.244446	-1.50024	0.00213623	-0.00946045	0.0241089	-0.000305176	0	-349.326	-250.795	487.088	-53.2251	-9.11668	-63.6122
-1.90674	-1.37085	0.675049	-0.655518	0.245056	-1.48224	0.00274658	0.010376	0.144958	0.00183105	0.00152588	-351.435	-249.309	488.161	-53.9752	-9.24622	-62.8655
-1.89667	-1.37482	0.677185	-0.65155	0.246887	-1.48285	0.00244141	-0.0106812	0.0723267	0.00152588	0.00183105	-349.372	-250.07	489.727	-53.4553	-8.9238	-62.8451
-1.89911	-1.36261	0.680237	-0.652466	0.248718	-1.48712	0.00274658	0.101929	0.0619507	0.000610352	0.000305176	-350.3	-247.763	491.929	-53.7583	-8.85619	-63.1534
-1.90857	-1.36871	0.677795	-0.653381	0.245056	-1.49658	0.00213623	-0.039978	0.0653076	0.0012207	0.0012207	-352.059	-248.9	490.16	-53.7695	-9.29972	-63.5563
-1.89789	-1.3736	0.675659	-0.658875	0.241089	-1.48743	0.00274658	0.0640869	0.0756836	0.00183105	0.0012207	-349.617	-249.86	488.601	-54.3138	-9.40955	-63.0468
-1.9101	-1.35956	0.680237	-0.65033	0.244141	-1.48071	0.00274658	0.114136	0.0311279	0.000610352	0.0012207	-352.484	-247.144	491.92	-53.5647	-9.41436	-62.9045
-1.89331	-1.38458	0.670166	-0.655823	0.24353	-1.49567	0.00244141	0.0753784	0.0900269	0.000915527	0.000915527	-348.48	-251.97	484.646	-53.7879	-9.11485	-63.3314
-1.8988	-1.36993	0.677795	-0.652161	0.245361	-1.48895	0.00244141	0.141296	0.0744629	0.00244141	0.00305176	-350.008	-249.152	490.165	-53.6057	-9.10157	-63.1692
-1.89087	-1.37177	0.678711	-0.649109	0.244141	-1.49414	0.00213623	0.16449	0.0408936	0.000915527	0	-348.461	-249.517	490.843	-53.2263	-9.06957	-63.3748
-1.89545	-1.36322	0.678406	-0.65155	0.245972	-1.48132	0.00274658	0.158691	0.127869	0.00244141	0.00244141	-349.473	-247.892	490.603	-53.641	-9.00887	-62.8641
-1.90094	-1.36688	0.677795	-0.652771	0.246277	-1.48651	0.00244141	0.0604248	0.0604248	0.000610352	-0.000305176	-350.498	-248.571	490.16	-53.7245	-9.06964	-63.0879
-1.90521	-1.37238	0.679932	-0.654907	0.247498	-1.48438	0.00274658	0.126343	0.0894165	0.00152588	0.00152588	-351.147	-249.575	491.703	-53.8818	-9.02366	-62.9578
-1.90643	-1.37085	0.678101	-0.654602	0.244446	-1.49567	0.00244141	0.0759888	0.0772095	0.000305176	-0.000610352	-351.548	-249.307	490.38	-53.874	-9.30452	-63.4882
-1.90216	-1.36719	0.676575	-0.656433	0.243225	-1.48468	0.00274658	0.0674438	0.135498	0.00244141	0.00274658	-350.661	-248.633	489.264	-54.1382	-9.32846	-62.9918
-1.9043	-1.37085	0.674744	-0.65094	0.24292	-1.49292	0.00305176	0.0234985	-0.0128174	-0.000915527	-0.000915527	-351.098	-249.325	487.956	-53.4533	-9.39219	-63.3541
-1.89362	-1.37848	0.679932	-0.651245	0.244751	-1.49017	0.00213623	0.0656128	0.109863	0.00183105	0.00152588	-348.742	-250.758	491.723	-53.3629	-9.04158	-63.1439
-1.90979	-1.362	0.678101	-0.648193	0.243225	-1.48315	0.00335693	0.0964355	0.00793457	0.000305176	0	-352.379	-247.615	490.38	-53.2812	-9.48016	-62.9959
-1.89117	-1.37238	0.676575	-0.652466	0.248413	-1.492	0.00213623	-0.0457764	0.0317383	0.000610352	-0.000305176	-348.468	-249.645	489.29	-53.5996	-8.72304	-63.275
-1.89758	-1.36505	0.679626	-0.649109	0.243835	-1.48651	0.00244141	0.132141	0.0738525	0.0012207	0.000915527	-349.911	-248.223	491.494	-53.3344	-9.21934	-63.0946
-1.89545	-1.37329	0.672302	-0.654602	0.238953	-1.49689	0.00274658	-0.0500488	0.0616455	0.000305176	-0.000305176	-349.261	-249.834	486.185	-53.8309	-9.55422	-63.4786
-1.89758	-1.36841	0.676575	-0.65155	0.242615	-1.49261	0.00244141	0.0634766	0.0643921	0.0012207	0.000915527	-349.843	-248.879	489.282	-53.5606	-9.31013	-63.3415
-1.89911	-1.37115	0.678101	-0.654907	0.24353	-1.48132	0.00244141	-0.0570679	0.0350952	0	-0.0012207	-349.913	-249.373	490.375	-53.8986	-9.24016	-62.7999
-1.89941	-1.37238	0.677795	-0.653381	0.245667	-1.49078	0.00274658	0.00579834	0.0863647	0.0012207	0.000305176	-350.068	-249.611	490.165	-53.7067	-9.08063	-63.2348
-1.90063	-1.37207	0.678406	-0.648804	0.244446	-1.48285	0.00213623	-0.135498	-0.00152588	-0.000305176	0	-350.254	-249.531	490.612	-53.1866	-9.19819	-62.8774
-1.90216	-1.37634	0.675964	-0.65033	0.24353	-1.48804	0.00244141	-0.0845337	0.102234	0.000305176	-0.000610352	-350.459	-250.348	488.844	-53.2937	-9.28784	-63.081
-1.89789	-1.36414	0.680542	-0.653687	0.240784	-1.48438	0.00244141	-0.0686646	0.0604248	0.000915527	0.00183105	-349.929	-248.049	492.142	-53.8725	-9.46537	-62.9923
-1.89301	-1.37665	0.675049	-0.656433	0.239258	-1.4917	0.00335693	-0.0643921	0.106506	0.0012207	0.000610352	-348.612	-250.452	488.171	-53.985	-9.47259	-63.2052
-1.90247	-1.37421	0.678711	-0.653381	0.24231	-1.4856	0.00274658	-0.228271	0.015564	-0.000610352	-0.000915527	-350.539	-249.933	490.822	-53.6771	-9.39201	-62.9818
-1.8985	-1.37238	0.674133	-0.652161	0.247498	-1.48773	0.00244141	-0.18158	0.148926	0.00183105	0.000610352	-349.855	-249.629	487.516	-53.5654	-8.91573	-63.0938
-1.9043	-1.36566	0.684814	-0.654602	0.241699	-1.47827	0.00244141	-0.155029	0.0793457	0.00152588	0.00152588	-351.093	-248.284	495.229	-53.954	-9.48939	-62.7192
-1.89697	-1.37207	0.679932	-0.651245	0.243835	-1.48773	0.00244141	-0.207825	0.111694	0.000610352	0.000305176	-349.572	-249.543	491.715	-53.4662	-9.18773	-63.09
-1.89056	-1.38184	0.67688	-0.652466	0.246887	-1.48743	0.00274658	-0.0976563	0.0750732	0.0012207	0.0012207	-347.992	-251.413	489.514	-53.4465	-8.80417	-62.9819
-1.89972	-1.37329	0.680237	-0.653992	0.244446	-1.48834	0.00274658	-0.0646973	0.0570679	0.000915527	0	-350.07	-249.766	491.93	-53.7618	-9.17884	-63.1139
-1.90582	-1.37054	0.677185	-0.654907	0.239868	-1.48193	0.00244141	-0.196838	0.050354	0.000610352	-0.000305176	-351.245	-249.242	489.706	-53.9104	-9.64975	-62.8428
-1.90582	-1.36414	0.675659	-0.650635	0.240479	-1.49139	0.00244141	-0.245667	0.101624	0.0012207	0	-351.584	-248.054	488.612	-53.5265	-9.63251	-63.338
-1.90125	-1.37207	0.676575	-0.650635	0.243225	-1.48956	0.00213623	-0.193481	0.0881958	0.0012207	0.0012207	-350.427	-249.549	489.284	-53.3975	-9.3104	-63.1832
-1.90399	-1.36292	0.682068	-0.653076	0.24292	-1.47919	0.00274658	-0.11322	0.0305176	-0.000610352	-0.0012207	-351.135	-247.785	493.243	-53.8232	-9.39597	-62.7854
-1.90308	-1.36414	0.681458	-0.649109	0.240784	-1.49353	0.00335693	-0.129089	0.132446	0.0012207	0.000610352	-351.1	-248.031	492.818	-53.3527	-9.5668	-63.4366
-1.90216	-1.3681	0.67749	-0.652161	0.243225	-1.48285	0.00274658	-0.0485229	-0.00488281	-0.000915527	-0.000915527	-350.645	-248.792	489.937	-53.6346	-9.32928	-62.906
-1.89453	-1.37573	0.673828	-0.648804	0.240173	-1.48712	0.00244141	0.00152588	0.0714111	0.000610352	0.000610352	-348.942	-250.268	487.301	-53.1262	-9.43155	-63.0159
-1.89697	-1.36932	0.67749	-0.65033	0.242615	-1.48254	0.00274658	-0.090332	0.0741577	0.000610352	0.000610352	-349.587	-249.035	489.944	-53.404	-9.28939	-62.8689
-1.90308	-1.37085	0.679932	-0.651855	0.245667	-1.49323	0.00305176	0.0439453	0.0680542	0.00152588	0.00152588	-350.888	-249.301	491.714	-53.5586	-9.15116	-63.3738
-1.89301	-1.36841	0.678406	-0.651245	0.240173	-1.48743	0.00244141	0.0680542	0.00457764	-0.000305176	-0.000305176	-348.872	-248.878	490.607	-53.5236	-9.42528	-63.0857
-1.91284	-1.36719	0.675049	-0.656128	0.244751	-1.47827	0.00274658	0.0723267	0.119324	0.00183105	0.0012207	-352.704	-248.599	488.152	-54.1047	-9.37952	-62.7268
-1.88782	-1.37146	0.67688	-0.652161	0.244751	-1.49078	0.00244141	0.0521851	0.0134277	0.000610352	0.000610352	-347.802	-249.481	489.509	-53.5782	-8.96291	-63.2096
-1.89758	-1.36597	0.680237	-0.649414	0.244751	-1.48712	0.00518799	0.125732	0.03479	0.000610352	-0.000305176	-349.894	-248.393	491.937	-53.3549	-9.14346	-63.1175
-1.89148	-1.38153	0.670776	-0.652161	0.243225	-1.50146	0.00274658	0.116882	0.104065	0.00183105	0.00152588	-348.308	-251.402	485.098	-53.4189	-9.12713	-63.6239
-1.90216	-1.37054	0.679932	-0.65094	0.245056	-1.49353	0.00274658	0.0750732	0.0350952	0.000305176	-0.000305176	-350.723	-249.246	491.716	-53.4586	-9.18705	-63.3878
-1.8988	-1.37024	0.676575	-0.649719	0.245972	-1.4917	0.00274658	0.114136	0.0708008	0.00244141	0.00183105	-350.047	-249.215	489.289	-53.3219	-9.05677	-63.2973
-1.90094	-1.36566	0.679321	-0.652161	0.245972	-1.48834	0.00213623	0.132751	0.0567627	0.000610352	-0.000305176	-350.566	-248.335	491.267	-53.675	-9.10043	-63.1839
-1.90094	-1.36719	0.677795	-0.65094	0.24292	-1.4917	0.00213623	0.13092	0.116272	0.00335693	0.00335693	-350.545	-248.631	490.165	-53.5114	-9.34569	-63.3206
-1.90308	-1.36932	0.675964	-0.65094	0.244446	-1.48865	0.00244141	0.107727	-0.0482178	-0.000915527	-0.0012207	-350.866	-249.031	488.839	-53.4767	-9.24957	-63.1698
-1.8985	-1.37177	0.674133	-0.654297	0.24292	-1.48865	0.00244141	0.193176	0.152893	0.00274658	0.00244141	-349.845	-249.519	487.508	-53.8198	-9.28394	-63.1284
-1.90277	-1.37299	0.674438	-0.653992	0.247803	-1.48865	0.00274658	0.147095	0.00640869	-0.000610352	-0.00152588	-350.682	-249.731	487.731	-53.7665	-8.96015	-63.1413
-1.90735	-1.36841	0.679626	-0.650024	0.24353	-1.4856	0.00213623	0.13092	0.111694	0.00213623	0.00183105	-351.72	-248.82	491.488	-53.3879	-9.39671	-63.0498
-1.89972	-1.37451	0.675964	-0.656738	0.240479	-1.49506	0.00274658	0.194702	0.0900269	0.000915527	0.000305176	-350.054	-250.029	488.831	-54.0571	-9.49654	-63.399
-1.89911	-1.35803	0.683899	-0.654907	0.245972	-1.48071	0.00244141	0.190735	0.130005	0.00213623	0.00213623	-350.349	-246.881	494.567	-54.1102	-9.08208	-62.8879
-1.90094	-1.37207	0.677795	-0.65033	0.24353	-1.48804	0.00213623	0.103455	0.0595093	0.000915527	0.000915527	-350.357	-249.541	490.168	-53.3623	-9.27992	-63.1138
-1.90338	-1.36475	0.67688	-0.651245	0.245361	-1.48438	0.00244141	0.115662	0.132141	0.0012207	0.000915527	-351.025	-248.163	489.496	-53.5844	-9.19001	-63.0124
-1.89575	-1.37299	0.673218	-0.657043	0.242615	-1.49628	0.00244141	0.12207	0.10498	0.00183105	0.000915527	-349.329	-249.774	486.844	-54.1151	-9.26255	-63.4591
-1.89423	-1.36658	0.673218	-0.652771	0.244446	-1.48193	0.00274658	0.0402832	0.0268555	-0.000305176	-0.000305176	-349.097	-248.556	486.845	-53.7256	-9.09944	-62.8528
-1.90155	-1.36505	0.675354	-0.646362	0.244446	-1.4856	0.00274658	0.0152588	0.152283	0.00152588	0.0012207	-350.691	-248.23	488.404	-53.0205	-9.23842	-63.0645
-1.90552	-1.36536	0.677795	-0.65094	0.244751	-1.4856	0.00274658	0.0158691	0.0262451	0	0	-351.445	-248.266	490.16	-53.5407	-9.275	-63.0695
-1.89453	-1.37848	0.677185	-0.649719	0.242004	-1.48346	0.00183105	0.0793457	0.123596	0.00244141	0.00213623	-348.83	-250.761	489.731	-53.1866	-9.2727	-62.8297
-1.89789	-1.36963	0.675354	-0.657654	0.245972	-1.48743	0.00244141	-0.0012207	0.0875854	0.000610352	0.000610352	-349.773	-249.117	488.384	-54.2378	-9.02962	-63.0908
-1.90216	-1.37085	0.679016	-0.652161	0.246277	-1.48438	0.00244141	0.0552368	0.148621	0.00274658	0.00213623	-350.6	-249.3	491.046	-53.5911	-9.0778	-62.9621
-1.89575	-1.38336	0.668945	-0.656433	0.244446	-1.49292	0.00213623	0.0424194	-0.0128174	0	0	-348.964	-251.738	483.757	-53.8771	-9.08225	-63.221
-1.90338	-1.37482	0.680237	-0.649719	0.243835	-1.49475	0.00305176	-0.0723267	0.113525	0.00183105	0.000915527	-350.85	-250.041	491.942	-53.2511	-9.29617	-63.4122
-1.90002	-1.36902	0.671082	-0.653381	0.244751	-1.48712	0.00244141	-0.045166	0.000915527	0.000305176	-0.000305176	-350.219	-249.013	485.298	-53.7587	-9.1692	-63.0869
-1.90186	-1.36444	0.681152	-0.654907	0.244141	-1.48468	0.00213623	0.0891113	0.0411987	0.00152588	0.0012207	-350.72	-248.092	492.582	-54.0085	-9.26034	-63.0208
-1.90369	-1.37787	0.673828	-0.655212	0.241394	-1.49048	0.00244141	-0.190735	0.0799561	0	-0.0012207	-350.688	-250.65	487.285	-53.8284	-9.47709	-63.1731
-1.8988	-1.36505	0.674133	-0.652466	0.247803	-1.49261	0.00274658	0.043335	0.169067	0.00335693	0.00213623	-350.2	-248.262	487.513	-53.7191	-8.92151	-63.3801
-1.90186	-1.36902	0.67627	-0.649109	0.243225	-1.48834	0.00274658	-0.184326	0.0686646	0.000915527	0.000305176	-350.638	-248.973	489.063	-53.2718	-9.32996	-63.1548
-1.89972	-1.37421	0.677795	-0.653381	0.24292	-1.48102	0.00274658	0.101013	0.00396729	-0.000305176	-0.000915527	-349.942	-249.942	490.159	-53.6751	-9.2922	-62.7632
-1.90613	-1.3678	0.67749	-0.655212	0.242615	-1.48743	0.00244141	-0.0982666	0.110474	0.00152588	0.0012207	-351.469	-248.731	489.929	-53.9908	-9.44676	-63.1257
-1.90002	-1.37451	0.671692	-0.654297	0.245056	-1.49109	0.00274658	-0.0650024	-0.0558472	-0.000610352	-0.00152588	-350.092	-250.045	485.743	-53.7762	-9.13175	-63.2259
-1.91132	-1.36566	0.678711	-0.65033	0.243835	-1.47919	0.00213623	-0.0463867	0.0872803	0.000610352	0	-352.511	-248.291	490.817	-53.4664	-9.44022	-62.7859
-1.89972	-1.36963	0.675964	-0.648804	0.241089	-1.48438	0.00152588	-0.115967	-0.00213623	-0.000610352	-0.0012207	-350.139	-249.092	488.841	-53.2255	-9.46059	-62.9561
-1.90521	-1.36414	0.67749	-0.651855	0.243225	-1.48743	0.00305176	0.00457764	0.112305	0.0012207	0.000915527	-351.429	-248.043	489.936	-53.6653	-9.39664	-63.1586
-1.89758	-1.37421	0.673828	-0.653076	0.24231	-1.49384	0.00244141	0.0189209	0.0515747	-0.000610352	-0.000915527	-349.654	-249.985	487.294	-53.6418	-9.31686	-63.3462
-1.90155	-1.37939	0.678711	-0.651855	0.242004	-1.48407	0.00244141	0.0332642	0.148621	0.0012207	0	-350.188	-250.904	490.829	-53.4187	-9.38664	-62.8681
-1.9101	-1.37299	0.679626	-0.650635	0.244141	-1.48163	0.00213623	-0.248718	0.0546265	-0.000610352	-0.000610352	-352.073	-249.666	491.486	-53.384	-9.37633	-62.8372
-1.90155	-1.37543	0.674744	-0.654602	0.246277	-1.48529	0.00244141	-0.0137329	0.114441	0	-0.000915527	-350.313	-250.188	487.95	-53.7961	-9.05153	-62.9591
-1.89972	-1.37085	0.679932	-0.655518	0.247192	-1.49109	0.00213623	-0.0912476	0.0750732	0.0012207	0.0012207	-350.18	-249.315	491.707	-53.976	-8.96571	-63.2644
-1.89636	-1.37878	0.674744	-0.655823	0.247803	-1.48682	0.00244141	0.000610352	0.0778198	0.000610352	-0.000610352	-349.2	-250.838	487.954	-53.8806	-8.83193	-62.9901
-1.89392	-1.36993	0.681152	-0.655518	0.243835	-1.48041	0.00213623	0.0738525	0.0738525	0.0012207	0.0012207	-348.922	-249.144	492.585	-53.9869	-9.13091	-62.7557
-1.89606	-1.38245	0.668945	-0.652771	0.243225	-1.49017	0.00244141	0.0628662	0.0854492	0.000915527	0	-349.04	-251.557	483.763	-53.4724	-9.18983	-63.1044
-1.89301	-1.37543	0.675659	-0.654602	0.244141	-1.48712	0.00305176	0.0970459	0.100098	0.00335693	0.00366211	-348.636	-250.213	488.617	-53.7942	-9.08141	-63.0167
-1.8985	-1.37177	0.67627	-0.654297	0.245056	-1.49841	0.00274658	0.0384521	0.027771	-0.000305176	-0.000610352	-349.98	-249.517	489.061	-53.8224	-9.12182	-63.5865
-1.90186	-1.36353	0.680847	-0.647278	0.240784	-1.48254	0.00213623	0.206299	0.171509	0.00427246	0.00518799	-350.759	-247.909	492.375	-53.1501	-9.53966	-62.9319
-1.89789	-1.362	0.67688	-0.656433	0.240784	-1.48865	0.00274658	0.132751	0.0167847	0	-0.000610352	-350.012	-247.678	489.484	-54.2213	-9.4715	-63.2007
-1.90369	-1.36993	0.674133	-0.650635	0.24353	-1.49017	0.00244141	0.0759888	0.0701904	0.00183105	0.00152588	-350.976	-249.155	487.514	-53.4322	-9.3331	-63.2341
-1.90063	-1.37268	0.67627	-0.652771	0.245972	-1.48438	0.00244141	0.168457	0.0708008	0.00152588	0.000915527	-350.224	-249.665	489.058	-53.6306	-9.07011	-62.9395
-1.90033	-1.36627	0.679016	-0.653992	0.245361	-1.47705	0.00213623	0.126648	0.115356	0.00244141	0.00244141	-350.275	-248.443	491.035	-53.8718	-9.12469	-62.651
-1.90094	-1.36658	0.680237	-0.651245	0.243835	-1.48956	0.00244141	0.109253	0.0830078	0.0012207	0.000610352	-350.551	-248.501	491.932	-53.5561	-9.272	-63.2303
-1.89606	-1.3678	0.675049	-0.653992	0.246277	-1.49384	0.00213623	0.0918579	0.123291	0.00183105	0.00213623	-349.57	-248.784	488.175	-53.8492	-8.9897	-63.4023
-1.90643	-1.36536	0.682068	-0.652771	0.244141	-1.48682	0.00274658	0.0674438	0.102234	0.0012207	0.000610352	-351.641	-248.243	493.249	-53.7515	-9.33945	-63.1282
-1.89484	-1.37146	0.678101	-0.652161	0.245972	-1.49231	0.00244141	0.102234	0.0524902	0.000305176	0.000610352	-349.22	-249.453	490.392	-53.5808	-8.98459	-63.3029
-1.90735	-1.37756	0.678406	-0.65918	0.245361	-1.49261	0.00305176	0.0454712	0.138855	0.00152588	0.000915527	-351.458	-250.563	490.593	-54.2894	-9.219	-63.2914
-1.89697	-1.37756	0.677795	-0.65155	0.245361	-1.48651	0.00213623	0.0976563	0.0601196	0.000610352	0.000305176	-349.384	-250.584	490.171	-53.4122	-9.04735	-62.9903
-1.90186	-1.37543	0.682068	-0.655823	0.241699	-1.48651	0.00213623	0.0991821	0.0915527	0.000915527	0.000915527	-350.384	-250.149	493.249	-53.9374	-9.42609	-63.0108
-1.90033	-1.36658	0.679016	-0.653992	0.241394	-1.48804	0.00244141	-0.00671387	0.0186157	-0.000915527	-0.00152588	-350.375	-248.512	491.039	-53.8695	-9.45315	-63.1482
-1.90063	-1.36902	0.680237	-0.656433	0.245056	-1.48407	0.00213623	0.00244141	0.108337	0.00183105	0.00183105	-350.319	-248.961	491.919	-54.1089	-9.15054	-62.9514
-1.90277	-1.36871	0.675659	-0.654297	0.24353	-1.48926	0.00244141	-0.0610352	-0.032959	-0.00183105	-0.00244141	-350.802	-248.925	488.609	-53.8705	-9.31641	-63.1956
-1.90033	-1.37512	0.67627	-0.650024	0.245056	-1.48682	0.00213623	-0.0628662	0.129395	0.00213623	0.0012207	-350.132	-250.122	489.066	-53.2777	-9.13709	-63.0334
-1.90765	-1.36658	0.679932	-0.654907	0.245056	-1.48407	0.00152588	-0.0952148	0.0167847	-0.000610352	-0.00152588	-351.794	-248.479	491.696	-53.9756	-9.27736	-62.9921
-1.89209	-1.37115	0.672302	-0.65094	0.24353	-1.48834	0.00244141	0.0396729	0.0808716	0.00152588	0.00183105	-348.612	-249.431	486.193	-53.4434	-9.13196	-63.1061
-1.89636	-1.35956	0.678711	-0.652466	0.244446	-1.48193	0.00244141	-0.173645	0.0170898	-0.000915527	-0.00183105	-349.762	-247.203	490.818	-53.8051	-9.15703	-62.9203
-1.90094	-1.3739	0.675659	-0.651245	0.24292	-1.49414	0.00213623	-0.108337	0.083313	0.0012207	0.000610352	-350.354	-249.904	488.623	-53.4387	-9.32796	-63.3771
-1.89911	-1.36261	0.680542	-0.652466	0.245972	-1.47919	0.00274658	-0.167542	0.0216675	-0.000305176	-0.00152588	-350.193	-247.752	492.144	-53.7565	-9.06965	-62.7807
-1.90216	-1.36963	0.679016	-0.652771	0.238953	-1.48956	0.00305176	-0.0646973	0.057373	0.000305176	0	-350.656	-249.077	491.042	-53.6818	-9.6744	-63.1954
-1.89545	-1.36261	0.677795	-0.649109	0.245056	-1.48895	0.00213623	-0.115967	0.0692749	0.000610352	-0.000610352	-349.592	-247.786	490.169	-53.3733	-9.0941	-63.2227
-1.89911	-1.3797	0.677185	-0.65033	0.242615	-1.48773	0.00183105	-0.0424194	0.0241089	-0.000305176	-0.0012207	-349.747	-250.98	489.731	-53.2391	-9.30048	-63.0304
-1.89484	-1.36932	0.678101	-0.654297	0.240173	-1.49506	0.00305176	-0.0839233	0.0683594	0	-0.000915527	-349.273	-249.058	490.383	-53.8602	-9.45704	-63.432
-1.89667	-1.38031	0.67749	-0.652771	0.245056	-1.4798	0.00213623	-0.1297	0.0909424	0	-0.00183105	-349.148	-251.095	489.945	-53.5061	-9.0511	-62.6541
-1.89545	-1.37817	0.673523	-0.655518	0.240784	-1.48682	0.00274658	-0.205994	0.0958252	0.000610352	0	-348.998	-250.732	487.066	-53.8551	-9.38276	-62.9769
-1.89819	-1.3736	0.67688	-0.652466	0.246887	-1.47949	0.00244141	-0.0820923	0.0744629	-0.0012207	-0.00305176	-349.664	-249.835	489.5	-53.5792	-8.94868	-62.7024
-1.90399	-1.36841	0.674438	-0.658264	0.238037	-1.49445	0.00213623	-0.0570679	0.133667	0.000305176	-0.000305176	-351.053	-248.881	487.714	-54.3305	-9.77954	-63.4234
-1.90369	-1.36841	0.677185	-0.654907	0.246277	-1.4917	0.00213623	-0.167236	0.0219727	-0.0012207	-0.00244141	-351.037	-248.86	489.715	-53.9462	-9.11376	-63.3198
-1.8988	-1.36566	0.674438	-0.654297	0.244141	-1.49902	0.00244141	0.00213623	0.107117	0.000305176	-0.000305176	-350.226	-248.384	487.731	-53.9203	-9.2182	-63.6616
-1.89484	-1.37146	0.676575	-0.652161	0.246582	-1.48682	0.00183105	0.0149536	0.0836182	-0.000305176	-0.000305176	-349.152	-249.455	489.284	-53.5793	-8.93001	-63.0489
-1.90155	-1.3681	0.677795	-0.655518	0.243835	-1.48438	0.00274658	0.0219727	0.090332	0.000915527	0.000610352	-350.523	-248.799	490.151	-54.0188	-9.26754	-62.9721
-1.90308	-1.37238	0.677795	-0.652771	0.240479	-1.48651	0.00335693	0.0469971	0.0704956	0.000305176	-0.000915527	-350.719	-249.593	490.158	-53.637	-9.55612	-63.0368
-1.89667	-1.37848	0.678101	-0.650024	0.243835	-1.48224	0.00244141	-0.000305176	0.141907	0.000915527	0.000305176	-349.249	-250.748	490.393	-53.222	-9.16011	-62.7833
-1.90582	-1.36566	0.671082	-0.651245	0.248108	-1.48773	0.00213623	0.0442505	0.0616455	0.000915527	0.000610352	-351.511	-248.363	485.3	-53.5701	-9.00951	-63.1681
-1.90613	-1.37115	0.679626	-0.656128	0.245361	-1.48651	0.00305176	0.0378418	0.0375366	0	-0.00152588	-351.37	-249.348	491.478	-54.0417	-9.21486	-63.0626
-1.89423	-1.38367	0.672913	-0.652466	0.243225	-1.49628	0.00244141	0.109558	0.113831	0.00183105	0.00183105	-348.73	-251.776	486.642	-53.4195	-9.16249	-63.3754
-1.89636	-1.36749	0.680237	-0.653992	0.24292	-1.4917	0.00244141	0.117188	0.000915527	0.000305176	-0.000915527	-349.617	-248.694	491.929	-53.8547	-9.26478	-63.3037
-1.89606	-1.3797	0.675354	-0.652771	0.240479	-1.49597	0.00183105	-0.0213623	0.0796509	0.00152588	0.00183105	-349.205	-251.012	488.404	-53.5191	-9.4254	-63.3941
-1.90308	-1.37451	0.682678	-0.652466	0.244446	-1.4856	0.00244141	0.0372314	0.0558472	0.0012207	0.000915527	-350.684	-249.964	493.699	-53.5684	-9.23157	-62.99
-1.90247	-1.36414	0.681458	-0.654907	0.245056	-1.48804	0.00244141	0.0680542	0.110474	0.00305176	0.00335693	-350.896	-248.035	492.805	-54.0144	-9.20109	-63.1825
-1.89972	-1.37085	0.678711	-0.654907	0.241394	-1.49536	0.00213623	-0.0421143	-0.0247192	-0.000305176	-0.000915527	-350.2	-249.325	490.823	-53.907	-9.43641	-63.4494
-1.90155	-1.37085	0.674744	-0.652771	0.243225	-1.48529	0.00213623	0.0805664	0.13031	0.00274658	0.00274658	-350.453	-249.328	487.949	-53.6602	-9.31213	-62.992
-1.90033	-1.37573	0.677185	-0.653076	0.245361	-1.48651	0.00213623	0.133972	0.0845337	0.00183105	0.00213623	-350.092	-250.235	489.723	-53.617	-9.10718	-63.0117
-1.89697	-1.36078	0.677185	-0.651855	0.248718	-1.48346	0.00244141	0.121765	0.0390625	0.000610352	0.000915527	-349.883	-247.439	489.719	-53.7158	-8.82207	-62.9914
-1.90796	-1.3736	0.672607	-0.656433	0.246887	-1.48987	0.00213623	0.03479	0.0534058	0.0012207	0.000915527	-351.675	-249.843	486.397	-54.0374	-9.11725	-63.2004
-1.90308	-1.37146	0.680542	-0.652466	0.248108	-1.47369	0.00213623	0.166321	0.0289917	0.000915527	0.000305176	-350.649	-249.392	492.146	-53.6143	-8.93417	-62.4703
-1.90338	-1.36444	0.675049	-0.652161	0.245667	-1.49658	0.00244141	0.0268555	-0.00762939	0	0	-351.166	-248.131	488.175	-53.6965	-9.17635	-63.5775
-1.8985	-1.36932	0.677795	-0.654297	0.245361	-1.48346	0.00244141	0.0570679	0.093689	0.000305176	-0.000305176	-349.887	-249.035	490.157	-53.8584	-9.09054	-62.9164
-1.88995	-1.36505	0.676575	-0.655823	0.241394	-1.48987	0.00274658	-0.0930786	0.0613403	0.000915527	0.000610352	-348.368	-248.278	489.272	-54.1004	-9.28195	-63.2127
-1.89514	-1.36749	0.672913	-0.655212	0.244141	-1.49384	0.00244141	0.186768	-0.0128174	-0.00152588	-0.00183105	-349.37	-248.743	486.624	-53.9931	-9.14506	-63.3944
-1.89819	-1.36566	0.680847	-0.653381	0.24292	-1.49048	0.00213623	-0.110779	0.126038	0.00152588	0.0012207	-350.029	-248.339	492.369	-53.8146	-9.30052	-63.2683
-1.89362	-1.36536	0.678406	-0.656433	0.242615	-1.48682	0.00274658	0.0808716	-0.0250244	-0.0012207	-0.0012207	-349.056	-248.311	490.594	-54.166	-9.24138	-63.0824
-1.89972	-1.36993	0.678101	-0.653992	0.245972	-1.48346	0.00274658	0.0149536	0.0759888	0.00213623	0.00213623	-350.116	-249.143	490.379	-53.8141	-9.06068	-62.9167
-1.89423	-1.36963	0.677795	-0.65155	0.241089	-1.48926	0.00213623	-0.0192261	0.0335693	-0.000915527	-0.00152588	-349.098	-249.109	490.166	-53.5395	-9.36995	-63.1649
-1.90247	-1.36597	0.681458	-0.652161	0.246887	-1.4798	0.00274658	-0.012207	0.117188	0.00274658	0.00244141	-350.771	-248.365	492.809	-53.669	-9.04406	-62.794
-1.90094	-1.3855	0.677795	-0.651245	0.24292	-1.49353	0.00213623	0.0564575	-0.0738525	-0.00183105	-0.00244141	-349.995	-252.065	490.177	-53.2527	-9.29469	-63.2566
-1.90857	-1.37756	0.680237	-0.652466	0.245361	-1.48651	0.00244141	-0.000305176	0.13031	0.00274658	0.00274658	-351.682	-250.533	491.931	-53.5207	-9.242	-63.0226
-1.89453	-1.36566	0.678101	-0.65155	0.24292	-1.48987	0.00213623	0.00335693	-0.0592041	-0.00183105	-0.00183105	-349.299	-248.363	490.386	-53.6035	-9.23984	-63.2303
-1.90643	-1.37024	0.680847	-0.650024	0.243225	-1.48438	0.00244141	-0.0588989	0.06073	0.0012207	0.000915527	-351.471	-249.158	492.373	-53.3581	-9.39973	-62.9763
-1.89972	-1.37085	0.682983	-0.65094	0.243835	-1.48499	0.00244141	-0.00762939	0.0506592	0	-0.000610352	-350.135	-249.285	493.922	-53.4516	-9.23589	-62.9832
-1.89941	-1.37421	0.676575	-0.65094	0.244141	-1.48926	0.00213623	-0.0802612	0.0582886	0.000915527	0	-349.998	-249.956	489.286	-53.3975	-9.19922	-63.1483
-1.90033	-1.37543	0.679626	-0.652161	0.244446	-1.48895	0.00274658	-0.0866699	-0.00579834	0.000305176	0.000610352	-350.142	-250.165	491.493	-53.5182	-9.18557	-63.1283
-1.9046	-1.37299	0.680237	-0.655823	0.247803	-1.49323	0.00274658	0.00152588	0.027771	0.000305176	0.000305176	-351.108	-249.7	491.928	-53.9786	-8.99442	-63.3603
-1.91528	-1.36963	0.681763	-0.653687	0.246887	-1.4856	0.00274658	-0.00213623	0.0430298	0.000915527	0.00152588	-353.252	-249.016	493.025	-53.7898	-9.25305	-63.0657
-1.90094	-1.37573	0.673218	-0.650024	0.244446	-1.48773	0.00213623	-0.137634	-0.0183105	-0.000305176	-0.000915527	-350.229	-250.252	486.856	-53.2677	-9.19489	-63.0687
-1.90277	-1.36566	0.683594	-0.653381	0.245972	-1.47675	0.00305176	-0.0967407	0.0967407	0.000915527	0.000305176	-350.799	-248.293	494.351	-53.8133	-9.11987	-62.6542
-1.90186	-1.37909	0.679626	-0.652771	0.241089	-1.49078	0.00213623	-0.132446	0.00823975	-0.000610352	-0.000915527	-350.33	-250.849	491.492	-53.5301	-9.47172	-63.1795
-1.8988	-1.36719	0.678406	-0.657349	0.242615	-1.4859	0.00244141	-0.0317383	0.119629	0.00183105	0.00244141	-350.009	-248.637	490.59	-54.2426	-9.32153	-63.0381
-1.90002	-1.35925	0.679016	-0.656433	0.243225	-1.49689	0.00244141	-0.0274658	0.0354004	-0.000305176	-0.000305176	-350.639	-247.153	491.035	-54.2683	-9.32721	-63.6169
-1.89789	-1.36627	0.679016	-0.65094	0.246582	-1.49017	0.00244141	-0.0445557	0.140076	0.00183105	0.000915527	-349.975	-248.461	491.052	-53.5251	-9.00132	-63.258
-1.90094	-1.35742	0.678406	-0.648804	0.240479	-1.48254	0.00152588	-0.0872803	-0.0012207	0	0	-350.745	-246.784	490.599	-53.4219	-9.56394	-62.9742
-1.90033	-1.36475	0.679321	-0.65155	0.241394	-1.48499	0.00274658	-0.26123	0.117798	-0.000305176	-0.00152588	-350.414	-248.16	491.263	-53.619	-9.45842	-63.0253
-1.89667	-1.36932	0.678406	-0.655212	0.248413	-1.48376	0.00274658	-0.0698853	0.093689	0.00183105	0.00274658	-349.54	-249.039	490.6	-53.9628	-8.81369	-62.9314
-1.89728	-1.36353	0.679932	-0.651245	0.24353	-1.48621	0.00213623	-0.209961	0.0970459	0.000610352	0.000305176	-349.879	-247.939	491.709	-53.6032	-9.24041	-63.0888
-1.90643	-1.36536	0.679016	-0.655518	0.238953	-1.48346	0.00244141	-0.0967407	0.0842285	0.000610352	0.000610352	-351.543	-248.259	491.027	-54.0644	-9.7496	-62.9557
-1.8985	-1.37543	0.676575	-0.65155	0.241394	-1.49231	0.00152588	0.065918	0.10437	0.00183105	0.00152588	-349.796	-250.191	489.285	-53.4481	-9.40333	-63.2704
-1.89606	-1.36353	0.678711	-0.649719	0.243225	-1.4856	0.00213623	-0.0857544	0.0912476	0.000915527	0.000915527	-349.634	-247.947	490.828	-53.4279	-9.24533	-63.0576
-1.90125	-1.36475	0.678711	-0.654907	0.243835	-1.49048	0.00244141	-0.117188	0.0857544	0.000610352	0	-350.647	-248.171	490.817	-54.0044	-9.27865	-63.2823
-1.9046	-1.37085	0.682373	-0.652161	0.242615	-1.48682	0.00213623	-0.0698853	0.106506	0.00183105	0.00152588	-351.106	-249.276	493.475	-53.593	-9.41639	-63.0765
-1.89484	-1.36536	0.680237	-0.654297	0.245972	-1.4859	0.00183105	0.00579834	0.0012207	0.000305176	0.000305176	-349.327	-248.293	491.926	-53.9221	-8.99401	-63.0548
-1.90216	-1.37939	0.679932	-0.653076	0.241699	-1.48682	0.00274658	-0.0369263	0.0637817	0.000915527	0.000610352	-350.336	-250.9	491.711	-53.5593	-9.42289	-62.9955
-1.90277	-1.36597	0.681763	-0.655212	0.245972	-1.49139	0.00213623	-0.0769043	0.00518799	0.000305176	0.000610352	-350.943	-248.379	493.028	-54.0208	-9.13024	-63.3256
-1.90094	-1.37451	0.680542	-0.649414	0.24353	-1.49353	0.00213623	0.0473022	0.0796509	0.00152588	0.0012207	-350.363	-249.988	492.164	-53.2202	-9.27976	-63.3515
-1.90979	-1.38092	0.681152	-0.651855	0.240784	-1.48315	0.00244141	0.0448608	-0.00640869	-0.000915527	-0.000305176	-351.764	-251.148	492.592	-53.3968	-9.61878	-62.8351
-1.90155	-1.38397	0.673523	-0.653687	0.239258	-1.48499	0.00274658	0.0674438	0.126953	0.00213623	0.00213623	-350.009	-251.794	487.069	-53.5539	-9.592	-62.8609
-1.90033	-1.36505	0.681458	-0.649414	0.248413	-1.48804	0.00213623	-0.045166	-0.0390625	-0.000305176	0.000305176	-350.501	-248.206	492.822	-53.3708	-8.89896	-63.1836
-1.90643	-1.36993	0.675049	-0.648804	0.245667	-1.49506	0.00244141	0.122375	0.0341797	0.000610352	0.000610352	-351.605	-249.144	488.184	-53.2248	-9.21447	-63.4751
-1.89697	-1.37268	0.679932	-0.652466	0.245056	-1.4798	0.00213623	-0.00579834	0.020752	0.000915527	0.00183105	-349.457	-249.651	491.709	-53.5942	-9.07895	-62.7191
-1.89819	-1.37756	0.678406	-0.655212	0.239563	-1.4978	0.00244141	0.0549316	0.0595093	0.0012207	0.000915527	-349.705	-250.593	490.606	-53.8342	-9.54064	-63.4992
-1.89789	-1.36932	0.680237	-0.654602	0.245667	-1.48926	0.00213623	0.129089	0.0180054	0.000610352	0.0012207	-349.844	-249.03	491.928	-53.8949	-9.06136	-63.1852
-1.90308	-1.36902	0.67688	-0.651855	0.240479	-1.48834	0.00213623	0.0640869	0.0946045	0.000915527	0.000305176	-350.848	-248.969	489.496	-53.5864	-9.5683	-63.1492
-1.90521	-1.37238	0.676575	-0.653076	0.243225	-1.4856	0.00244141	0.114746	0.0686646	0.00183105	0.00274658	-351.139	-249.592	489.274	-53.6721	-9.36974	-63.0048
-1.89606	-1.37268	0.674744	-0.653381	0.244446	-1.48254	0.00274658	0.0619507	0.0418091	0.000305176	-0.000305176	-349.278	-249.687	487.951	-53.6984	-9.113	-62.837
-1.89728	-1.362	0.675964	-0.653687	0.243225	-1.49323	0.000915527	0.167542	0.134277	0.00274658	0.00335693	-349.975	-247.687	488.832	-53.9078	-9.2722	-63.4189
-1.90643	-1.35925	0.67749	-0.652161	0.248108	-1.48499	0.00244141	-0.0268555	0.0546265	0	-0.000305176	-351.817	-247.122	489.933	-53.7784	-9.03588	-63.0986
-1.90765	-1.37421	0.674744	-0.651855	0.240479	-1.49506	0.00244141	0.0689697	0.0665283	0.00183105	0.00213623	-351.664	-249.946	487.954	-53.5056	-9.63635	-63.4285
-1.89941	-1.35529	0.674438	-0.648804	0.246887	-1.48712	0.00213623	0.0509644	0.0158691	0	-0.000610352	-350.582	-246.417	487.733	-53.4561	-9.03248	-63.2098
-1.89087	-1.35895	0.673218	-0.649719	0.244141	-1.48895	0.00274658	0.0924683	0.111389	0.00335693	0.00305176	-348.773	-247.141	486.852	-53.4997	-9.09944	-63.2335
-1.89911	-1.34979	0.679321	-0.648804	0.245972	-1.48224	0.00274658	0.0341797	-0.00732422	0	0.000305176	-350.649	-245.356	491.262	-53.544	-9.11316	-63.0295
-1.89148	-1.36505	0.675964	-0.651245	0.244751	-1.4856	0.00213623	0.0808716	0.115967	0.00244141	0.00213623	-348.667	-248.266	488.84	-53.5761	-9.03885	-63.0319
-1.90216	-1.36688	0.679321	-0.652771	0.243835	-1.48376	0.00213623	0.116577	0.0631714	0.0012207	0.000610352	-350.7	-248.555	491.261	-53.7245	-9.28425	-62.9602
-1.89819	-1.36963	0.681152	-0.65155	0.245361	-1.49353	0.00305176	-0.00213623	0.0436401	0.000915527	0.000915527	-349.969	-249.082	492.6	-53.5422	-9.09792	-63.3852
-1.90155	-1.36475	0.675659	-0.653381	0.247192	-1.49139	0.00274658	0.108337	0.0888062	0.000915527	0.000610352	-350.735	-248.187	488.613	-53.8296	-9.01581	-63.3323
-1.90613	-1.37238	0.679016	-0.651855	0.244446	-1.4859	0.00183105	0.0128174	0.055542	0.000915527	0.000915527	-351.348	-249.574	491.045	-53.5332	-9.28923	-63.0276
-1.90125	-1.37329	0.680237	-0.649719	0.245056	-1.49384	0.00244141	0.0656128	0.0708008	0.000610352	-0.000610352	-350.47	-249.761	491.942	-53.2748	-9.16556	-63.379
-1.90552	-1.36932	0.680542	-0.650024	0.24231	-1.48529	0.00244141	-0.245667	0.0454712	0	-0.000305176	-351.323	-248.992	492.151	-53.3727	-9.46135	-63.0214
-1.90369	-1.37268	0.679626	-0.653992	0.248108	-1.48865	0.00274658	-0.010376	0.105591	0.000610352	-0.000610352	-350.894	-249.642	491.488	-53.7726	-8.95304	-63.1511
-1.90521	-1.37543	0.679321	-0.653381	0.241699	-1.48285	0.00183105	-0.112	-0.0326538	-0.0012207	-0.00213623	-351.012	-250.146	491.262	-53.6578	-9.48138	-62.8515
-1.90369	-1.38397	0.674744	-0.649414	0.24231	-1.49445	0.00213623	-0.17395	0.0860596	-0.000305176	-0.0012207	-350.595	-251.785	487.969	-53.0682	-9.39667	-63.3174
-1.90369	-1.37634	0.679932	-0.656128	0.243225	-1.49384	0.00244141	-0.0830078	0.00335693	-0.000915527	-0.000610352	-350.802	-250.335	491.706	-53.9595	-9.33766	-63.3484
-1.89545	-1.37878	0.676575	-0.656128	0.243225	-1.4917	0.00244141	0.0262451	0.102844	0.00152588	0.000915527	-349.057	-250.836	489.279	-53.9168	-9.18925	-63.2047
-1.90552	-1.37634	0.677185	-0.654907	0.246277	-1.48102	0.00244141	-0.162048	-0.00366211	-0.00183105	-0.00274658	-351.027	-250.329	489.714	-53.8169	-9.11184	-62.7664
-1.89728	-1.37817	0.679016	-0.653992	0.242004	-1.48621	0.00152588	-0.131836	0.130615	0.00152588	0.000915527	-349.392	-250.693	491.047	-53.6819	-9.31782	-62.9626
-1.90521	-1.37756	0.67688	-0.653381	0.244446	-1.49353	0.00183105	-0.0979614	-0.0430298	-0.0012207	-0.00183105	-351.076	-250.572	489.503	-53.6255	-9.26392	-63.3323
-1.90674	-1.37085	0.682678	-0.651855	0.243225	-1.4859	0.00274658	-0.112305	0.0976563	0.000915527	0.000305176	-351.524	-249.265	493.695	-53.5585	-9.40283	-63.0419
-1.90948	-1.37665	0.675049	-0.65155	0.243835	-1.49078	0.00335693	0.0735474	0.0247192	0.000915527	0.000305176	-351.921	-250.391	488.176	-53.4311	-9.38666	-63.2239
-1.90277	-1.37115	0.674438	-0.653076	0.244141	-1.48407	0.00213623	0.0253296	0.0238037	0.000915527	0.000915527	-350.672	-249.382	487.727	-53.6902	-9.25662	-62.9377
-1.9043	-1.36505	0.679321	-0.653076	0.246277	-1.49139	0.00213623	0.0112915	0.0500488	0.000305176	-0.000610352	-351.28	-248.214	491.264	-53.7912	-9.13594	-63.3386
-1.90186	-1.35834	0.682678	-0.65033	0.243225	-1.47858	0.00213623	-0.114136	0.0854492	0.000915527	0.000610352	-350.871	-246.927	493.69	-53.5819	-9.35132	-62.7931
-1.89911	-1.3623	0.680542	-0.651245	0.241394	-1.48468	0.00244141	-0.0979614	0.0671387	0.000915527	0.000915527	-350.252	-247.699	492.146	-53.6231	-9.44519	-63.029
-1.90216	-1.36505	0.677185	-0.654297	0.241089	-1.48651	0.00244141	-0.00549316	-0.0109863	-0.000305176	-0.000305176	-350.756	-248.229	489.709	-53.9288	-9.51068	-63.0925
-1.8985	-1.36536	0.679626	-0.657043	0.244446	-1.48529	0.00183105	0.0204468	0.0814819	0.0012207	0.00152588	-350.015	-248.287	491.474	-54.2371	-9.17444	-63.0292
-1.90277	-1.36871	0.672913	-0.65155	0.241394	-1.48346	0.00213623	-0.0640869	-0.0204468	-0.000305176	-0.000610352	-350.731	-248.93	486.622	-53.5545	-9.48531	-62.9241
-1.90277	-1.36963	0.679932	-0.652466	0.245361	-1.48865	0.00274658	0.138245	0.0537109	0.0012207	0.000610352	-350.806	-249.069	491.709	-53.6469	-9.16905	-63.1696
-1.8924	-1.3739	0.674438	-0.653381	0.243225	-1.49017	0.00213623	-0.0726318	0.0473022	0.000610352	0.000305176	-348.598	-249.938	487.736	-53.6794	-9.15314	-63.1672
-1.90277	-1.38062	0.682373	-0.649719	0.242615	-1.47644	0.00183105	0.067749	0.0775146	0.00213623	0.00213623	-350.334	-251.097	493.482	-53.154	-9.35073	-62.5156
-1.89728	-1.3681	0.678101	-0.651245	0.24292	-1.49017	0.00244141	0.0488281	-0.0106812	0	-0.000305176	-349.773	-248.812	490.387	-53.5303	-9.27972	-63.2325
-1.90643	-1.36932	0.683594	-0.653381	0.239868	-1.49139	0.00305176	0.0863647	0.120544	0.00152588	0.0012207	-351.551	-248.983	494.355	-53.759	-9.67558	-63.2991
-1.8988	-1.36932	0.678711	-0.648804	0.245361	-1.48834	0.00274658	0.0326538	0.0479126	0.000610352	0.0012207	-350.048	-249.027	490.836	-53.2315	-9.10684	-63.151
[truncated: 3,346 more rows]
