# Supplementary material for: Effective Swimmer’s Action during the Grab Start Technique
Source: PLoS One. 2015 May 15;10(5):e0123001. doi: 10.1371/journal.pone.0123001 (PMC4433328; doi:10.1371/journal.pone.0123001)
Supplement: S1 Files — (ZIP) [file pone.0123001.s001.zip › S1 Files.txt/sv_gs/sv_gs3/svgs3.txt]

4.32709	-1.22498	1.58569	0.326233	0.134583	-1.28021	4.3277	0.14679	0.117188	0.0012207	0.00274658	870.083	-235.942	1152.94	57.664	85.2194	-39.5127
-1.60858	-1.22864	1.58813	0.317688	0.134888	-1.27777	4.33014	0.0491333	0.0531006	0.000305176	0.000915527	-304.334	-216.977	1151.6	55.0242	-14.6312	-55.5066
-1.60431	-1.22833	1.586	0.32074	0.133972	-1.28235	4.32953	0.217896	0.0909424	0.00183105	0.00244141	-303.561	-216.947	1150.07	55.3689	-14.6412	-55.7095
-1.6156	-1.23169	1.58661	0.315857	0.13092	-1.28113	4.33105	0.108337	0.139465	0.00152588	0.00213623	-305.628	-217.54	1150.49	54.8612	-15.0603	-55.6441
-1.61896	-1.23871	1.58813	0.309753	0.132446	-1.28876	4.32861	0.152283	0.119324	0.00213623	0.00305176	-306.135	-218.852	1151.59	54.2728	-14.9745	-55.9459
-1.60797	-1.23749	1.58875	0.314026	0.128784	-1.28326	4.33105	0.0912476	0.0494385	0	0.000305176	-303.947	-218.644	1152.04	54.7462	-15.0875	-55.6699
-1.60828	-1.24237	1.58875	0.311279	0.131226	-1.28296	4.33075	0.113525	0.163879	0.00183105	0.00274658	-303.845	-219.562	1152.04	54.5105	-14.8789	-55.6188
-1.60065	-1.2323	1.58417	0.31311	0.133972	-1.28571	4.33075	0.0436401	0.062561	0.000915527	0.000915527	-302.691	-217.726	1148.73	54.5606	-14.5621	-55.8113
-1.61163	-1.24817	1.58661	0.314331	0.131226	-1.28632	4.32983	-0.0421143	0.0506592	-0.000305176	-0.000610352	-304.382	-220.649	1150.5	54.9513	-14.925	-55.7385
-1.61804	-1.23566	1.58783	0.316467	0.133057	-1.28601	4.33136	0.0143433	0.138245	0.0012207	0.00152588	-306.066	-218.273	1151.38	54.9927	-14.9239	-55.8509
-1.60858	-1.24634	1.58295	0.312805	0.128479	-1.28387	4.33197	-0.0601196	0.0308228	-0.000305176	-0.000610352	-303.767	-220.335	1147.84	54.7494	-15.0948	-55.6213
-1.60797	-1.24054	1.586	0.31189	0.131836	-1.30035	4.33105	-0.0213623	0.0991821	0.00152588	0.00274658	-304.044	-219.253	1150.06	54.5474	-14.8463	-56.4374
-1.61194	-1.24329	1.58569	0.314331	0.131836	-1.2915	4.32983	0.0689697	0.0732422	-0.000305176	-0.000305176	-304.656	-219.744	1149.84	54.8717	-14.8997	-56.0195
-1.61011	-1.23871	1.58417	0.311584	0.134888	-1.28571	4.32983	0.000305176	0.103149	0.00152588	0.00183105	-304.358	-218.898	1148.72	54.4862	-14.6276	-55.7851
-1.61224	-1.2381	1.59027	0.318604	0.131836	-1.28448	4.33105	-0.236206	-0.114441	-0.00305176	-0.00366211	-304.843	-218.731	1153.16	55.2778	-14.919	-55.7468
-1.60553	-1.23047	1.58783	0.316162	0.134583	-1.28906	4.33014	-0.0314331	0.134277	0.00183105	0.00213623	-303.793	-217.346	1151.39	54.8774	-14.6079	-56.0029
-1.60645	-1.22833	1.58722	0.317688	0.137024	-1.28143	4.33105	-0.331116	-0.115051	-0.00274658	-0.00335693	-303.972	-216.936	1150.94	55.0192	-14.4276	-55.6765
-1.60736	-1.22925	1.58844	0.316772	0.133667	-1.28723	4.32953	0.115662	0.122375	0.00152588	0.00274658	-304.174	-217.105	1151.83	54.9274	-14.715	-55.9324
-1.60675	-1.22162	1.58722	0.319519	0.132141	-1.28326	4.33167	-0.196533	0.0128174	-0.0012207	-0.000610352	-304.25	-215.676	1150.94	55.1203	-14.8484	-55.8083
-1.60492	-1.22711	1.58508	0.320435	0.133667	-1.2854	4.32983	0.0811768	0.0888062	0.00183105	0.00244141	-303.748	-216.725	1149.4	55.3137	-14.6818	-55.8604
-1.60614	-1.21368	1.58569	0.32074	0.137939	-1.28296	4.33075	-0.313721	-0.038147	-0.00183105	-0.000915527	-304.406	-214.198	1149.84	55.1331	-14.3954	-55.8696
-1.60248	-1.21277	1.586	0.324097	0.134583	-1.27533	4.32922	-0.0671387	0.106506	0.000915527	0.00213623	-303.627	-214.024	1150.06	55.5051	-14.6031	-55.5115
-1.60431	-1.21918	1.58661	0.324707	0.13916	-1.27655	4.33136	-0.173035	0.0186157	0	0.000915527	-303.835	-215.216	1150.51	55.6769	-14.2495	-55.5322
-1.60309	-1.20392	1.58447	0.329895	0.132446	-1.27716	4.33167	-0.012207	0.0314331	0	0.000915527	-304.069	-212.366	1148.96	56.0258	-14.8186	-55.6713
-1.60461	-1.20178	1.58661	0.324402	0.135193	-1.27563	4.33197	-0.161438	0.100098	0.00152588	0.00244141	-304.402	-211.955	1150.5	55.3627	-14.6222	-55.6227
-1.60065	-1.19476	1.58722	0.330505	0.137024	-1.27533	4.33014	-0.0805664	0.0177002	0	0.00152588	-303.888	-210.641	1150.95	55.9493	-14.4352	-55.667
-1.60126	-1.19934	1.58356	0.331421	0.135498	-1.27808	4.33105	-0.0405884	0.083313	0.0012207	0.00213623	-303.883	-211.519	1148.31	56.1273	-14.5579	-55.7536
-1.60217	-1.19324	1.58142	0.334778	0.138855	-1.26953	4.33167	-0.103455	0.0564575	0.000610352	0.00213623	-304.186	-210.37	1146.76	56.4154	-14.3162	-55.4201
-1.60065	-1.19415	1.58203	0.336609	0.137939	-1.27502	4.33167	0.0405884	0.0582886	0.00183105	0.00274658	-303.931	-210.547	1147.21	56.6386	-14.3689	-55.6635
-1.59882	-1.185	1.58447	0.339966	0.137939	-1.27167	4.33014	-0.0534058	-0.0405884	-0.000610352	0.000305176	-303.847	-208.816	1148.98	56.8764	-14.3656	-55.5837
-1.60522	-1.18439	1.58234	0.342102	0.137939	-1.28143	4.33075	0.0402832	0.0683594	0.000915527	0.00183105	-305.257	-208.7	1147.44	57.1072	-14.4864	-56.0589
-1.60309	-1.18561	1.58295	0.340271	0.13855	-1.27625	4.33258	-0.0570679	0.0283813	0.000610352	0.000915527	-304.727	-208.929	1147.88	56.9191	-14.391	-55.8027
-1.59637	-1.1792	1.58234	0.342712	0.132751	-1.28571	4.33044	0.0912476	0.0897217	0.000610352	0.00152588	-303.694	-207.76	1147.44	57.0952	-14.7742	-56.2642
-1.60248	-1.18927	1.58051	0.346069	0.134277	-1.27502	4.33136	-0.0180054	0.140991	0.00213623	0.00335693	-304.487	-209.622	1146.12	57.642	-14.7188	-55.7113
-1.6037	-1.18927	1.58539	0.348816	0.139771	-1.28265	4.33167	-0.0253296	0.0546265	0.000305176	0.00183105	-304.886	-209.595	1149.67	57.9532	-14.3091	-56.0868
-1.5979	-1.18469	1.58356	0.349426	0.13916	-1.28418	4.33167	0.141296	0.0683594	0.0012207	0.00244141	-303.893	-208.768	1148.35	57.9511	-14.2754	-56.1767
-1.59332	-1.18134	1.58508	0.348816	0.137939	-1.27686	4.32983	0.0592041	0.0842285	0	0.00152588	-303.001	-208.138	1149.45	57.8301	-14.2989	-55.8505
-1.59912	-1.18286	1.58478	0.350037	0.138855	-1.28265	4.33075	0.0726318	0.106506	0.00213623	0.00244141	-304.181	-208.411	1149.23	57.9913	-14.3253	-56.1254
-1.59729	-1.17828	1.58295	0.355835	0.139771	-1.27625	4.33044	0.122375	0.0198364	-0.0012207	-0.000915527	-303.925	-207.555	1147.91	58.5834	-14.2342	-55.8691
-1.59851	-1.17554	1.58325	0.354919	0.141907	-1.28845	4.33075	0.0701904	0.128784	0.000915527	0.00213623	-304.402	-207.049	1148.14	58.4313	-14.1013	-56.463
-1.59363	-1.17432	1.58386	0.360718	0.138245	-1.27655	4.33136	0.0402832	0.0527954	0	0	-303.357	-206.812	1148.59	59.0789	-14.3128	-55.9092
-1.60156	-1.16791	1.58752	0.362244	0.140991	-1.27472	4.33105	0.0750732	0.114136	0.00183105	0.00274658	-305.145	-205.561	1151.23	59.148	-14.2447	-55.9088
-1.6037	-1.16638	1.586	0.36377	0.137024	-1.27655	4.32983	0.00823975	0.0286865	0	0.000915527	-305.621	-205.276	1150.13	59.2973	-14.6072	-56.0039
-1.59576	-1.16333	1.58783	0.367432	0.140381	-1.26678	4.33105	0.0158691	0.0646973	0.0012207	0.00274658	-304.081	-204.705	1151.46	59.6714	-14.2079	-55.5687
-1.59271	-1.16272	1.58417	0.371704	0.140686	-1.28143	4.33228	0.0341797	0.00579834	0.000305176	0.000610352	-303.687	-204.631	1148.83	60.1484	-14.1516	-56.2463
-1.60156	-1.15601	1.58722	0.372925	0.144958	-1.26984	4.33075	0.00762939	0.0408936	0.000305176	0.000915527	-305.553	-203.313	1151.03	60.1798	-13.9674	-55.8015
-1.59637	-1.16028	1.58386	0.375366	0.145264	-1.27014	4.32983	0.0579834	0.057373	0.0012207	0.00183105	-304.403	-204.146	1148.61	60.5297	-13.8457	-55.768
-1.60278	-1.15631	1.58447	0.380249	0.13916	-1.26831	4.33136	-0.142822	-0.0332642	-0.000610352	-0.000305176	-305.778	-203.369	1149.05	61.0229	-14.4598	-55.7266
-1.6037	-1.14655	1.586	0.381165	0.141907	-1.27289	4.33136	0.0915527	0.0942993	0.00183105	0.00183105	-306.344	-201.532	1150.16	60.9692	-14.288	-56.0283
-1.59668	-1.13617	1.58722	0.383301	0.140076	-1.27197	4.33105	-0.126343	-0.0253296	-0.000915527	-0.000610352	-305.277	-199.6	1151.04	61.0489	-14.3487	-56.0507
-1.59149	-1.1377	1.58752	0.390015	0.148926	-1.26923	4.33044	-0.0204468	0.0961304	0.0012207	0.00152588	-304.266	-199.89	1151.29	61.8435	-13.5506	-55.9252
-1.59729	-1.13434	1.58325	0.388184	0.145874	-1.27228	4.33167	-0.103455	-0.00335693	-0.000915527	-0.000915527	-305.508	-199.271	1148.18	61.5785	-13.903	-56.0969
-1.604	-1.12854	1.58051	0.393066	0.146484	-1.26923	4.33197	0.0756836	0.0744629	0.0012207	0.00213623	-307.008	-198.168	1146.2	62.0432	-13.9857	-56.0264
-1.59607	-1.13129	1.58203	0.398254	0.146484	-1.26373	4.32831	-0.140381	-0.0222778	-0.0012207	-0.0012207	-305.331	-198.687	1147.32	62.684	-13.8455	-55.7365
-1.60034	-1.12976	1.58447	0.397644	0.144043	-1.26709	4.32983	0.13031	0.113831	0.00183105	0.00244141	-306.256	-198.378	1149.08	62.5872	-14.1211	-55.9117
-1.60156	-1.12885	1.58386	0.402222	0.145569	-1.26099	4.32953	-0.13855	-0.0299072	-0.0012207	-0.00152588	-306.492	-198.193	1148.65	63.0973	-14.021	-55.6488
-1.59607	-1.12	1.5863	0.400696	0.144958	-1.26434	4.33197	0.0915527	0.0674438	0.00152588	0.00213623	-305.715	-196.545	1150.41	62.781	-14.0048	-55.8595
-1.59607	-1.11481	1.58447	0.403748	0.150146	-1.2561	4.33014	-0.181274	0.0576782	0.000305176	-0.000305176	-305.821	-195.57	1149.09	63.049	-13.5979	-55.534
-1.6037	-1.11206	1.58905	0.410767	0.148315	-1.25702	4.33075	0.297852	0.0314331	0.0012207	0.00244141	-307.485	-194.996	1152.41	63.8044	-13.8914	-55.6282
-1.60248	-1.11694	1.58447	0.413818	0.149536	-1.26007	4.33014	-0.100708	0.0686646	0.000305176	0.000915527	-307.138	-195.94	1149.11	64.2324	-13.7641	-55.7294
-1.60126	-1.1087	1.58783	0.414124	0.147705	-1.2616	4.33167	0.117493	0.0662231	0.000305176	0.00152588	-307.176	-194.382	1151.54	64.1344	-13.9169	-55.8626
-1.60095	-1.10535	1.58386	0.41687	0.149841	-1.25671	4.33136	-0.112305	0.0387573	0	0.000915527	-307.178	-193.768	1148.67	64.3966	-13.7473	-55.668
-1.60522	-1.10229	1.58752	0.422363	0.149231	-1.24908	4.33319	0.0601196	0.0549316	0.000305176	0.000610352	-308.078	-193.145	1151.32	64.9757	-13.877	-55.3602
-1.60461	-1.09772	1.586	0.41748	0.151978	-1.25854	4.33014	0.0784302	0.0912476	0.00152588	0.00274658	-308.186	-192.315	1150.21	64.342	-13.6619	-55.8316
-1.59821	-1.09497	1.58447	0.429382	0.151672	-1.24573	4.33136	0.167847	0.00549316	0	0.000305176	-306.929	-191.8	1149.13	65.6643	-13.5879	-55.2571
-1.60553	-1.09039	1.59363	0.427551	0.148621	-1.24634	4.33197	0.0634766	0.111389	0.00152588	0.00152588	-308.534	-190.87	1155.75	65.3774	-13.9701	-55.3407
-1.59302	-1.09314	1.59027	0.432434	0.152893	-1.25275	4.33167	0.0454712	0.078125	0.000610352	0.0012207	-306.092	-191.446	1153.34	65.9828	-13.419	-55.5937
-1.60034	-1.08368	1.58844	0.435486	0.150757	-1.2439	4.33014	0.00976563	0.0637817	0.000610352	0.00152588	-307.735	-189.645	1152.01	66.1802	-13.736	-55.2788
-1.60461	-1.08612	1.58997	0.439758	0.147705	-1.24878	4.33167	0.072937	0.0802612	0.000915527	0.00183105	-308.582	-190.079	1153.12	66.7054	-14.0562	-55.4967
-1.60004	-1.07727	1.586	0.437927	0.149231	-1.24329	4.33167	0.0588989	0.0939941	0.0012207	0.00213623	-307.867	-188.455	1150.24	66.3571	-13.8736	-55.2996
-1.59668	-1.08643	1.58844	0.447388	0.151367	-1.24847	4.33136	0.0698853	0.0476074	0.0012207	0.00213623	-307.067	-190.161	1152.04	67.5856	-13.6355	-55.4751
-1.60919	-1.07483	1.58875	0.448608	0.151062	-1.24634	4.33044	0.118103	0.0805664	0.000305176	0.0012207	-309.887	-187.94	1152.25	67.5358	-13.9033	-55.5054
-1.59454	-1.07788	1.58997	0.453796	0.148621	-1.24481	4.32983	0.0717163	0.148621	0.00183105	0.00244141	-306.904	-188.545	1153.15	68.1826	-13.8492	-55.3728
-1.60126	-1.07422	1.58997	0.454102	0.151672	-1.24786	4.33075	0.071106	-0.0115967	-0.000610352	0.000305176	-308.4	-187.84	1153.15	68.156	-13.7305	-55.5688
-1.60156	-1.07422	1.59241	0.45929	0.150146	-1.24725	4.32953	0.152893	0.143433	0.00274658	0.00335693	-308.492	-187.817	1154.93	68.749	-13.8643	-55.5468
-1.60095	-1.07056	1.58966	0.461121	0.151062	-1.2439	4.33075	0.147095	0.0540161	0.000610352	0.00183105	-308.453	-187.143	1152.94	68.9011	-13.7892	-55.4217
-1.60126	-1.06537	1.58966	0.466003	0.150452	-1.24359	4.32953	0.0302124	0.0842285	0.00152588	0.00244141	-308.702	-186.162	1152.95	69.3763	-13.8637	-55.4555
-1.59882	-1.06628	1.59393	0.465698	0.149536	-1.24054	4.33136	0.15686	0.0744629	0.000915527	0.00183105	-308.164	-186.315	1156.05	69.3567	-13.8913	-55.3013
-1.60156	-1.05988	1.5918	0.471802	0.154114	-1.24023	4.33014	0.121765	0.140686	0.00213623	0.00335693	-308.963	-185.109	1154.51	69.9516	-13.5941	-55.3626
-1.60431	-1.05133	1.59119	0.476379	0.153503	-1.23749	4.33105	0.158081	0.103149	0.000610352	0.00274658	-309.767	-183.493	1154.07	70.3379	-13.7164	-55.3164
-1.60217	-1.06079	1.59668	0.479126	0.155334	-1.23505	4.33014	0.0592041	0.115356	0.0012207	0.00213623	-309.071	-185.236	1158.06	70.8042	-13.5083	-55.1329
-1.59882	-1.04523	1.59576	0.483093	0.160217	-1.23596	4.33136	0.153503	0.148315	0.0012207	0.00183105	-308.952	-182.331	1157.4	71.009	-13.1089	-55.3071
-1.59821	-1.04523	1.59515	0.484314	0.153503	-1.23718	4.32953	0.0588989	0.0479126	0	0.000915527	-308.817	-182.336	1156.96	71.1486	-13.6409	-55.3486
-1.5976	-1.04462	1.59454	0.491943	0.153198	-1.23047	4.33167	0.0238037	0.127258	0.00213623	0.00305176	-308.686	-182.209	1156.53	72.0132	-13.6593	-55.0501
-1.59454	-1.03668	1.59454	0.495605	0.151367	-1.23169	4.33044	0.0668335	0.0738525	0.000915527	0.00274658	-308.36	-180.729	1156.54	72.3053	-13.7833	-55.1633
-1.60248	-1.03668	1.59637	0.500183	0.157471	-1.23047	4.33136	0.137024	0.117798	0.00213623	0.00335693	-309.987	-180.685	1157.87	72.8266	-13.4306	-55.149
-1.59729	-1.03485	1.59332	0.499573	0.151672	-1.23657	4.33014	-0.128174	0.0357056	-0.000305176	0.000305176	-309.043	-180.384	1155.66	72.7279	-13.8192	-55.4164
-1.59668	-1.03363	1.59698	0.503845	0.153503	-1.22772	4.33167	0.0842285	0.137939	0.00274658	0.00427246	-308.91	-180.121	1158.32	73.1986	-13.6626	-55.0276
-1.59943	-1.03912	1.59851	0.513	0.149231	-1.23322	4.33014	-0.163879	0.0259399	-0.000305176	-0.000305176	-309.396	-181.126	1159.45	74.3316	-14.0528	-55.2486
-1.59088	-1.026	1.60095	0.514526	0.153503	-1.22437	4.33105	0.152588	0.0772095	0.00183105	0.00366211	-308.052	-178.67	1161.22	74.2995	-13.5969	-54.9354
-1.59576	-1.03271	1.60065	0.52124	0.152283	-1.23657	4.33075	-0.0546265	0.103149	0.00152588	0.00244141	-308.993	-179.918	1161.02	75.1711	-13.7773	-55.4649
-1.59729	-1.00952	1.60126	0.523987	0.150146	-1.23138	4.32953	0.170898	0.0549316	0.0012207	0.00152588	-309.966	-175.554	1161.45	75.1134	-14.0395	-55.4163
-1.59485	-1.01776	1.60492	0.525818	0.153809	-1.22925	4.32922	-0.168762	0.0848389	0.000610352	0.00152588	-309.248	-177.081	1164.11	75.4557	-13.6813	-55.2573
-1.59882	-1.02295	1.60095	0.527039	0.154419	-1.22864	4.33075	-0.161743	0.088501	0.000610352	0.0012207	-309.861	-178.06	1161.24	75.6784	-13.6841	-55.1976
-1.59821	-1.01105	1.60522	0.537415	0.152893	-1.22284	4.33014	-0.0497437	0.067749	0.000610352	0.00183105	-310.124	-175.787	1164.35	76.6748	-13.8381	-55.0377
-1.59027	-1.01044	1.60706	0.539246	0.152893	-1.2207	4.32587	-0.0802612	-0.0131226	-0.0012207	-0.000305176	-308.568	-175.684	1165.68	76.8768	-13.7068	-54.9261
-1.59882	-1.00891	1.60889	0.545959	0.154724	-1.21948	4.32953	0.0619507	0.098877	0.00183105	0.00213623	-310.357	-175.35	1167.02	77.6178	-13.7148	-54.9194
-1.59576	-0.992432	1.60706	0.551147	0.155945	-1.22284	4.32953	-0.154724	-0.0466919	-0.00152588	-0.0012207	-310.341	-172.279	1165.7	77.947	-13.6212	-55.2077
-1.59668	-0.98877	1.60828	0.55481	0.156555	-1.21368	4.33197	0.126648	0.0949097	0.0012207	0.00213623	-310.562	-171.568	1166.59	78.3086	-13.5939	-54.8234
-1.59393	-0.990601	1.604	0.556335	0.154114	-1.21857	4.33105	-0.237122	0.0518799	-0.000305176	0.000610352	-310.001	-171.947	1163.5	78.513	-13.7442	-55.0203
-1.59363	-0.985718	1.61102	0.563354	0.157471	-1.21429	4.33228	0.0686646	0.0845337	0.000610352	0.0012207	-310.137	-170.98	1168.6	79.2373	-13.4887	-54.8834
-1.59332	-0.978394	1.61072	0.56488	0.15564	-1.21948	4.32892	-0.0997925	-0.0344849	-0.00152588	-0.000610352	-310.365	-169.614	1168.38	79.2931	-13.6584	-55.1797
-1.59454	-0.974426	1.61163	0.571594	0.154114	-1.21185	4.33105	-0.0396729	0.0839233	0.0012207	0.0012207	-310.684	-168.843	1169.05	79.9985	-13.8138	-54.8684
-1.59729	-0.970459	1.61194	0.574036	0.160522	-1.21735	4.33136	0.0106812	0.00518799	0.000915527	0.00244141	-311.468	-168.093	1169.28	80.212	-13.3641	-55.1793
-1.59027	-0.965576	1.61072	0.580444	0.157471	-1.21307	4.33136	0.0302124	0.0485229	0.000305176	0.0012207	-310.205	-167.194	1168.4	80.8698	-13.5085	-55.0029
-1.59515	-0.967407	1.61499	0.582581	0.15686	-1.21368	4.33014	0.0704956	0.0793457	0.00213623	0.00305176	-311.15	-167.495	1171.5	81.1413	-13.6385	-55.0344
-1.5921	-0.965881	1.61194	0.582275	0.155945	-1.20941	4.33136	0.0357056	0.0366211	0.000305176	0.000915527	-310.524	-167.232	1169.29	81.0842	-13.66	-54.8361
-1.59393	-0.96283	1.61285	0.589294	0.157471	-1.21033	4.33136	0.136108	0.122375	0.00244141	0.00427246	-311.054	-166.64	1169.97	81.8372	-13.5861	-54.9212
-1.58691	-0.963745	1.61255	0.5896	0.15625	-1.21735	4.33105	0.0671387	0.0848389	0.000305176	0.000915527	-309.714	-166.844	1169.75	81.8873	-13.5704	-55.217
-1.58966	-0.954895	1.6153	0.595093	0.15686	-1.21216	4.32983	0.0982666	0.0891113	0.00183105	0.00335693	-310.524	-165.148	1171.75	82.3733	-13.5949	-55.0668
-1.59424	-0.95459	1.61499	0.602722	0.155334	-1.21002	4.33105	0.0457764	0	-0.000915527	-0.000610352	-311.459	-165.065	1171.54	83.2403	-13.8023	-54.9893
-1.59393	-0.953674	1.61713	0.59845	0.159607	-1.21338	4.33167	0.160522	0.132141	0.00244141	0.00366211	-311.468	-164.892	1173.08	82.7359	-13.4549	-55.1565
-1.5918	-0.951843	1.61499	0.604248	0.160217	-1.21521	4.33197	0.0939941	0.0228882	-0.000305176	0.000610352	-311.16	-164.562	1171.55	83.3703	-13.3831	-55.2574
-1.59149	-0.946045	1.61163	0.601501	0.153503	-1.20972	4.32922	0.154419	0.144653	0.00305176	0.00457764	-311.147	-163.493	1169.1	82.9649	-13.9253	-55.0287
-1.59271	-0.953064	1.61713	0.606689	0.158081	-1.203	4.328	0.180664	0.0512695	0.000305176	0.0012207	-311.173	-164.759	1173.09	83.6713	-13.5586	-54.6855
-1.58447	-0.958557	1.60675	0.606689	0.15686	-1.20575	4.33105	0.133057	0.0820923	0.00183105	0.00335693	-309.357	-165.877	1165.59	83.7631	-13.5027	-54.7348
-1.58691	-0.954895	1.61285	0.609436	0.163574	-1.20636	4.32953	0.131531	0.06073	0.000915527	0.000915527	-310.04	-165.146	1170.02	84.0166	-13.0195	-54.8222
-1.58813	-0.948792	1.61285	0.608215	0.155945	-1.2088	4.33167	-0.0189209	0.103149	0.00152588	0.00335693	-310.452	-164.002	1170	83.7779	-13.6719	-54.9699
-1.58936	-0.945435	1.61285	0.605164	0.157471	-1.20514	4.32922	0.108032	0.0552368	0.000915527	0.0012207	-310.741	-163.369	1169.99	83.3755	-13.5723	-54.8303
-1.58478	-0.945129	1.61255	0.60791	0.15564	-1.21216	4.33136	0.0408936	0.0488281	0.000305176	0.0012207	-309.936	-163.332	1169.78	83.6845	-13.6531	-55.1444
-1.58783	-0.945129	1.61438	0.606689	0.158386	-1.20941	4.33014	0.0747681	0.088501	0.0012207	0.00244141	-310.52	-163.311	1171.11	83.5443	-13.48	-55.0315
-1.58264	-0.949707	1.61041	0.612793	0.157471	-1.2085	4.33075	0.0488281	0.0598145	0.000610352	0.000915527	-309.364	-164.199	1168.25	84.3183	-13.4586	-54.9407
-1.586	-0.947266	1.61133	0.60791	0.159912	-1.20972	4.32953	-0.00183105	0.131226	0.00213623	0.00213623	-310.1	-163.733	1168.9	83.7192	-13.3214	-55.0257
-1.59668	-0.940857	1.61438	0.608215	0.158691	-1.20972	4.33136	-0.0134277	0.0109863	0	0.000305176	-312.42	-162.479	1171.1	83.6476	-13.6187	-55.1069
-1.58783	-0.958252	1.61011	0.603027	0.157471	-1.21246	4.33228	-0.012207	0.0900269	0.0012207	0.00183105	-310.101	-165.802	1168.01	83.3362	-13.5138	-55.0562
-1.59637	-0.953064	1.61438	0.602722	0.155945	-1.20575	4.33075	-0.192261	0.0204468	-0.000915527	-0.000610352	-311.88	-164.771	1171.09	83.2163	-13.7894	-54.8106
-1.59454	-0.952148	1.60919	0.59967	0.158081	-1.20758	4.32983	-0.0714111	0.0637817	0.000915527	0.00152588	-311.537	-164.641	1167.33	82.8536	-13.5865	-54.8942
-1.58539	-0.9552	1.61194	0.59845	0.162048	-1.20789	4.33075	-0.187378	0.0668335	-0.000305176	-0.000610352	-309.657	-165.23	1169.33	82.7651	-13.1041	-54.8679
-1.58356	-0.965271	1.61011	0.596313	0.160217	-1.21185	4.33075	-0.173645	0.0680542	0.000610352	0.0012207	-308.996	-167.14	1168	82.6824	-13.1926	-54.9567
-1.58875	-0.957947	1.60736	0.597229	0.159607	-1.20636	4.33136	-0.111084	0.0802612	0.000915527	0.00152588	-310.179	-165.759	1166.01	82.6698	-13.3452	-54.7737
-1.58966	-0.957947	1.61041	0.591736	0.160522	-1.21368	4.33014	-0.109253	0.0271606	0.000305176	0.0012207	-310.424	-165.754	1168.21	82.039	-13.2882	-55.1122
-1.58569	-0.975037	1.60767	0.587463	0.158386	-1.21307	4.33136	0.0531006	0.0714111	0.0012207	0.00152588	-309.048	-168.99	1166.22	81.8265	-13.3382	-54.9224
-1.58569	-0.973816	1.60583	0.58197	0.155029	-1.21155	4.33136	-0.12146	-0.0164795	-0.000610352	0.000610352	-309.004	-168.777	1164.88	81.1792	-13.6034	-54.8459
-1.58783	-0.982666	1.60736	0.582581	0.157776	-1.21429	4.32953	-0.0259399	0.0552368	0.000610352	0.00152588	-309.208	-170.422	1165.99	81.3897	-13.3968	-54.915
-1.58844	-0.984497	1.61102	0.579529	0.155945	-1.2088	4.33136	-0.216675	-0.0106812	-0.000610352	-0.000305176	-309.19	-170.74	1168.63	81.0704	-13.5412	-54.6428
-1.59424	-0.994873	1.60553	0.574951	0.153198	-1.21521	4.32922	0.0531006	0.0827026	0.00152588	0.00244141	-310.022	-172.709	1164.65	80.7113	-13.8295	-54.8547
-1.58997	-0.98999	1.60706	0.572205	0.157166	-1.21918	4.33105	-0.0549316	-0.0283813	-0.000915527	0.000305176	-309.383	-171.808	1165.75	80.3188	-13.4534	-55.0723
-1.59302	-0.99762	1.60858	0.567322	0.160217	-1.21643	4.33014	0.154419	0.100403	0.00213623	0.00274658	-309.704	-173.223	1166.85	79.8823	-13.2296	-54.8932
-1.58569	-0.999146	1.61102	0.56427	0.158081	-1.21735	4.33075	-0.0576782	0.00640869	0.000610352	0.00244141	-308.195	-173.524	1168.61	79.5592	-13.2716	-54.8967
-1.58875	-1.00952	1.60858	0.55603	0.156555	-1.2262	4.32983	0.0378418	0.0778198	0.000915527	0.00152588	-308.504	-175.493	1166.83	78.7809	-13.4143	-55.2144
-1.58691	-1.00891	1.60583	0.551147	0.154419	-1.21979	4.33105	0.0112915	0.0534058	0.0012207	0.00274658	-308.028	-175.4	1164.83	78.2151	-13.5447	-54.9048
-1.58234	-1.01349	1.60583	0.548096	0.15686	-1.22467	4.32983	0.0796509	0.088501	0.00152588	0.00213623	-307.029	-176.282	1164.83	77.9398	-13.2593	-55.0824
-1.58447	-1.01349	1.60889	0.539551	0.156555	-1.21857	4.33105	0.0579834	0.0738525	0.00152588	0.00274658	-307.329	-176.263	1167.02	76.9626	-13.3048	-54.7965
-1.58844	-1.02783	1.60767	0.53894	0.152588	-1.22223	4.33014	0.0253296	0.0775146	0.000915527	0.00213623	-307.681	-178.949	1166.14	77.1214	-13.652	-54.8503
-1.59668	-1.03363	1.60278	0.531921	0.152283	-1.23016	4.33105	-0.0128174	0.06073	0.000610352	0.00152588	-309.155	-180.053	1162.59	76.4083	-13.7969	-55.1791
-1.59088	-1.04401	1.60828	0.520935	0.152893	-1.22986	4.32983	0.0222778	0.0622559	0.000610352	0.00152588	-307.627	-182.001	1166.55	75.3191	-13.6087	-55.0566
-1.59332	-1.04919	1.60217	0.518799	0.150452	-1.23413	4.33167	0.0961304	0.155334	0.00366211	0.00518799	-307.948	-183.006	1162.13	75.1575	-13.8315	-55.2059
-1.59332	-1.05621	1.61011	0.514221	0.148621	-1.23291	4.32953	0.146484	0.0845337	0.00213623	0.00305176	-307.704	-184.282	1167.87	74.7454	-13.9539	-55.089
-1.58295	-1.06384	1.60645	0.508118	0.149841	-1.23657	4.33075	-0.0241089	0.085144	0.00152588	0.00183105	-305.405	-185.779	1165.21	74.1727	-13.6549	-55.1602
-1.58722	-1.05988	1.60797	0.505066	0.150757	-1.23596	4.33197	0.154419	0.0970459	0.00244141	0.00335693	-306.356	-185.016	1166.31	73.7585	-13.6607	-55.1749
-1.58875	-1.07574	1.60278	0.495911	0.1474	-1.23657	4.33136	0.0360107	0.0875854	0.00183105	0.00274658	-306.069	-188.026	1162.53	72.9665	-13.8998	-55.0555
-1.58752	-1.08398	1.60675	0.488892	0.1474	-1.23413	4.32983	0.0106812	0.0744629	0.0012207	0.00213623	-305.507	-189.559	1165.39	72.2962	-13.8461	-54.8666
-1.5921	-1.09314	1.60919	0.484314	0.146484	-1.23901	4.33105	0.000305176	0.108948	0.00152588	0.00244141	-306.158	-191.257	1167.16	71.9168	-13.9704	-55.0248
-1.58844	-1.09802	1.60278	0.479736	0.148621	-1.2442	4.33044	-0.0305176	0.116577	0.00152588	0.00213623	-305.297	-192.232	1162.51	71.4727	-13.7212	-55.2088
-1.5863	-1.10016	1.60431	0.474854	0.147705	-1.23566	4.32861	-0.0820923	0.0497437	-0.000610352	0	-304.673	-192.628	1163.6	70.9508	-13.7394	-54.7833
-1.59363	-1.11237	1.604	0.469055	0.142212	-1.24084	4.32892	-0.0765991	0.150146	0.00213623	0.00305176	-305.733	-194.906	1163.37	70.4803	-14.2675	-54.9247
-1.59515	-1.11084	1.60675	0.466003	0.146484	-1.23962	4.32983	-0.0479126	0.0540161	-0.000305176	0.000610352	-306.079	-194.603	1165.36	70.1061	-13.9499	-54.8922
-1.59576	-1.11969	1.6037	0.463257	0.140991	-1.23596	4.33136	-0.0119019	0.0808716	0.000305176	0.0012207	-305.821	-196.275	1163.14	69.9352	-14.3693	-54.6349
-1.59668	-1.12305	1.60614	0.457458	0.145569	-1.24481	4.32922	-0.140076	0.131226	0	0.000305176	-305.995	-196.906	1164.9	69.3232	-14.0091	-55.0239
-1.59393	-1.1319	1.60736	0.45929	0.143127	-1.2384	0.0088501	-0.183716	0.131836	0.00152588	0.00213623	-305.105	-198.557	1165.79	69.6768	-14.1303	-54.6464
-1.59058	-1.13739	1.60706	0.449524	0.1474	-1.25275	4.32831	-0.167236	0.119629	-0.000305176	-0.0012207	-304.391	-199.628	1165.56	68.6458	-13.7166	-55.2525
-1.5921	-1.13861	1.60858	0.445862	0.144043	-1.23718	4.33105	-0.321655	0.119934	0.000305176	0.0012207	-304.433	-199.831	1166.65	68.2494	-13.9902	-54.516
-1.60004	-1.14105	1.60675	0.439453	0.144653	-1.23535	4.33075	0	0.0912476	0.000915527	0.000610352	-305.857	-200.279	1165.31	67.554	-14.0581	-54.4246
-1.59454	-1.14288	1.60736	0.435486	0.143127	-1.24329	4.33044	-0.0985718	0.0427246	0	0.000610352	-304.772	-200.651	1165.75	67.1293	-14.0861	-54.754
-1.59637	-1.15082	1.60553	0.43457	0.145264	-1.23932	4.32953	-0.03479	0.0927734	0.000915527	0.000610352	-304.839	-202.139	1164.42	67.1528	-13.9173	-54.5131
-1.58905	-1.14868	1.60858	0.427551	0.143127	-1.23718	4.33075	-0.312195	0.0384521	-0.000305176	0	-303.381	-201.752	1166.61	66.3177	-13.9624	-54.4004
-1.59546	-1.15692	1.604	0.422363	0.142822	-1.24298	4.33075	0.0671387	0.0942993	0.00152588	0.00213623	-304.405	-203.314	1163.29	65.8542	-14.0697	-54.6082
-1.59393	-1.16241	1.60492	0.419312	0.143127	-1.25092	4.33044	0.062561	0.0854492	0.00183105	0.00274658	-304.01	-204.356	1163.96	65.5918	-14.0079	-54.9241
-1.59912	-1.16577	1.60645	0.41626	0.138855	-1.25061	4.32922	0.19989	0.112915	0.00274658	0.00335693	-304.89	-204.963	1165.05	65.2949	-14.4256	-54.8849
-1.604	-1.16486	1.60492	0.415039	0.142517	-1.24481	4.33075	-0.121765	-0.012207	-0.000610352	-0.000305176	-305.821	-204.779	1163.94	65.1408	-14.2087	-54.6425
-1.59485	-1.17615	1.60706	0.404968	0.137634	-1.24969	4.33075	0.118408	0.072937	0.0012207	0.0012207	-303.627	-206.932	1165.47	64.1714	-14.4084	-54.7301
-1.59424	-1.16974	1.60431	0.410461	0.140686	-1.24695	4.33075	-0.235291	0.0149536	-0.000305176	0	-303.717	-205.738	1163.49	64.6981	-14.1742	-54.6648
-1.59821	-1.18042	1.60309	0.400391	0.138245	-1.24634	4.32892	0.192566	0.12146	0.00213623	0.00274658	-304.074	-207.746	1162.59	63.7169	-14.3942	-54.5415
-1.59943	-1.18164	1.6037	0.391541	0.140686	-1.25244	4.32831	-0.0256348	0.0405884	0	0.000305176	-304.301	-207.986	1163.01	62.7224	-14.2106	-54.8115
-1.59943	-1.18408	1.60492	0.388794	0.137939	-1.25061	4.33044	0.120544	0.128479	0.00244141	0.00305176	-304.175	-208.438	1163.89	62.4476	-14.4198	-54.6985
-1.58417	-1.18774	1.604	0.385437	0.13855	-1.25061	4.32648	0.0143433	0.0753784	0.000915527	0.00152588	-301.017	-209.185	1163.23	62.1271	-14.0994	-54.6236
-1.59576	-1.18591	1.60736	0.385437	0.134888	-1.25977	4.33075	0.0830078	0.0650024	0	0.000305176	-303.471	-208.794	1165.66	62.0916	-14.6036	-55.0883
-1.58661	-1.18835	1.60706	0.383606	0.135498	-1.25641	4.32953	0.0012207	0.0595093	0.0012207	0.00274658	-301.532	-209.283	1165.44	61.9248	-14.3881	-54.887
-1.59119	-1.19049	1.60614	0.375061	0.136108	-1.25946	4.32983	0.0244141	0.00854492	0	0.000305176	-302.347	-209.688	1164.75	60.9799	-14.4027	-55.0128
-1.58905	-1.19781	1.60522	0.372009	0.134888	-1.24817	4.32953	-0.00793457	0.0949097	0.00183105	0.00335693	-301.531	-211.064	1164.08	60.7518	-14.4296	-54.418
-1.58478	-1.20392	1.60736	0.367126	0.133972	-1.25305	4.33044	0.120544	0.057373	0.0012207	0.00213623	-300.522	-212.222	1165.63	60.2911	-14.4133	-54.5762
-1.59302	-1.203	1.60614	0.36499	0.133362	-1.25519	4.32922	0.00183105	0.119934	0.00152588	0.00274658	-302.183	-212.035	1164.73	60.0294	-14.6029	-54.6998
-1.5863	-1.2085	1.60736	0.362549	0.133362	-1.25458	4.33044	0.0888062	0.0210571	0	0	-300.664	-213.082	1165.62	59.8402	-14.471	-54.6066
-1.59485	-1.20941	1.60492	0.359497	0.130005	-1.2558	4.33014	0.0827026	0.107422	0.00244141	0.00335693	-302.292	-213.244	1163.84	59.5035	-14.8792	-54.6658
-1.58997	-1.21246	1.60156	0.349731	0.131226	-1.25763	4.33075	0.0292969	0.0476074	0	0.000305176	-301.176	-213.867	1161.39	58.4371	-14.6798	-54.6997
-1.59454	-1.21643	1.60614	0.351868	0.13092	-1.25	4.32861	0.0357056	0.10437	0.00183105	0.00244141	-301.9	-214.558	1164.7	58.7448	-14.7664	-54.3329
-1.58752	-1.22375	1.60217	0.346375	0.127563	-1.25946	4.33075	0.093689	0.0750732	0.00183105	0.00274658	-300.323	-215.993	1161.83	58.2346	-14.8989	-54.6746
-1.59332	-1.23352	1.604	0.33844	0.131531	-1.26587	4.32587	0.0204468	0.0866699	0.000915527	0.00213623	-301.214	-217.812	1163.15	57.4805	-14.6468	-54.9074
-1.58325	-1.23627	1.60248	0.340271	0.131226	-1.26526	4.33075	-0.0204468	0.119324	0.00213623	0.00335693	-299.134	-218.365	1162.05	57.7374	-14.4952	-54.83
-1.5921	-1.23749	1.6037	0.332336	0.13031	-1.25702	4.32861	0.105896	0.0854492	0.000915527	0.0012207	-300.693	-218.559	1162.91	56.8485	-14.6976	-54.4517
-1.59149	-1.23657	1.60126	0.32959	0.13031	-1.25946	4.33075	0.0152588	0.0985718	0.00152588	0.00183105	-300.601	-218.41	1161.13	56.5197	-14.6885	-54.5649
-1.59058	-1.24725	1.60065	0.31189	0.128174	-1.27014	4.33044	0.0698853	-0.010376	-0.000915527	-0.000610352	-300.074	-220.453	1160.66	54.6646	-14.8037	-54.9419
-1.58905	-1.25427	1.59943	0.317993	0.127563	-1.25946	4.32861	0.0262451	0.0976563	0.00244141	0.00335693	-299.463	-221.76	1159.79	55.4786	-14.8038	-54.3924
-1.57959	-1.24939	1.60217	0.310974	0.122681	-1.25732	4.32983	0.0585938	-0.0213623	-0.00152588	-0.000915527	-297.653	-220.868	1161.76	54.6	-15.0416	-54.29
-1.5921	-1.26343	1.6037	0.308228	0.123901	-1.25519	4.33044	0.00610352	0.133972	0.00274658	0.00396729	-299.66	-223.45	1162.86	54.5079	-15.109	-54.1118
-1.5918	-1.26099	1.60065	0.299072	0.120544	-1.2674	4.33044	-0.0366211	-0.0448608	-0.00152588	-0.000915527	-299.725	-223.036	1160.63	53.4193	-15.381	-54.6739
-1.59485	-1.25946	1.5976	0.297546	0.118713	-1.26587	4.32983	0.0650024	0.0152588	0.000305176	0.000915527	-300.326	-222.757	1158.41	53.2203	-15.58	-54.6156
-1.59088	-1.27258	1.60248	0.292358	0.116577	-1.26617	4.33075	-0.078125	-0.0219727	-0.0012207	-0.000610352	-299.107	-225.209	1161.95	52.8378	-15.6429	-54.5052
-1.58905	-1.26984	1.60156	0.288696	0.115662	-1.26892	4.32922	-0.0448608	0.0354004	0.000610352	0.00152588	-298.828	-224.713	1161.28	52.3749	-15.6917	-54.6421
-1.5979	-1.28418	1.60065	0.286865	0.116882	-1.27014	4.33105	0.0140381	0.0234985	-0.000610352	-0.000610352	-300.138	-227.381	1160.61	52.3931	-15.7002	-54.6059
-1.58325	-1.2854	1.60278	0.275269	0.115662	-1.26831	4.32861	-0.0479126	0.0415039	0.000305176	0.000305176	-297.098	-227.66	1162.14	51.0905	-15.5337	-54.4555
-1.59149	-1.29028	1.60187	0.273132	0.115051	-1.26526	4.32953	-0.000915527	0.0714111	0.000915527	0.0012207	-298.519	-228.552	1161.47	50.9231	-15.7019	-54.2924
-1.58417	-1.29425	1.60461	0.266418	0.114441	-1.26984	4.32861	-0.174561	0.0552368	-0.000305176	0	-296.96	-229.318	1163.45	50.2194	-15.6135	-54.4442
-1.58844	-1.30493	1.60217	0.262451	0.116272	-1.26251	4.33075	0.115051	0.131531	0.00213623	0.00335693	-297.359	-231.317	1161.67	49.9381	-15.4956	-54.0273
-1.59607	-1.31409	1.60309	0.257263	0.115051	-1.27228	4.32983	-0.228271	-0.0369263	-0.000915527	-0.000610352	-298.659	-233.02	1162.33	49.4871	-15.6993	-54.4171
-1.59088	-1.31134	1.60095	0.252991	0.113831	-1.2796	4.33136	0.0289917	0.107117	0.00183105	0.00213623	-297.76	-232.548	1160.78	48.9545	-15.7195	-54.7541
-1.59271	-1.31714	1.59973	0.247192	0.115051	-1.26251	4.32953	-0.187988	-0.0149536	-0.000305176	0.000305176	-297.7	-233.624	1159.88	48.388	-15.6125	-53.9157
-1.59546	-1.32263	1.59973	0.239258	0.11261	-1.27716	4.33044	-0.0634766	0.0704956	0.00152588	0.00152588	-298.176	-234.671	1159.86	47.5645	-15.8439	-54.5407
-1.59393	-1.33331	1.59882	0.235291	0.108032	-1.27808	4.33075	-0.06073	0.0500488	0.0012207	0.00274658	-297.497	-236.689	1159.2	47.2826	-16.1518	-54.4767
-1.58905	-1.33636	1.60339	0.227966	0.11322	-1.27533	4.33014	0.088501	0.0918579	0.00152588	0.00183105	-296.397	-237.258	1162.5	46.4952	-15.6337	-54.3169
-1.58783	-1.34216	1.60431	0.223389	0.106201	-1.2793	4.32953	-0.0241089	0.0405884	0.00152588	0.00213623	-295.956	-238.353	1163.16	46.0639	-16.1596	-54.4298
-1.59698	-1.36139	1.60187	0.215149	0.114441	-1.28387	4.33014	-0.19043	0.0750732	0.000610352	0.0012207	-297.199	-241.956	1161.38	45.427	-15.5903	-54.5158
-1.59546	-1.35498	1.60034	0.213013	0.108032	-1.28693	4.33136	0.0216675	0.0863647	0.00183105	0.00244141	-297.077	-240.775	1160.27	45.0797	-16.0983	-54.687
-1.59668	-1.36414	1.60095	0.207214	0.108337	-1.28387	4.32831	-0.166016	0.022583	0	0.0012207	-296.961	-242.487	1160.7	44.5638	-16.0587	-54.4686
-1.59363	-1.37146	1.59973	0.204773	0.109863	-1.28174	4.32831	0.0234985	0.116272	0.00183105	0.00274658	-296.09	-243.878	1159.82	44.4038	-15.8586	-54.3013
-1.5921	-1.37604	1.60248	0.195923	0.108643	-1.28876	4.328	0.0106812	0.06073	0	0.000915527	-295.669	-244.745	1161.79	43.4633	-15.9149	-54.5728
-1.5921	-1.38367	1.60095	0.189819	0.109253	-1.2854	4.33044	-0.00457764	0.107422	0.00183105	0.00335693	-295.346	-246.188	1160.67	42.8888	-15.8334	-54.3479
-1.59576	-1.39099	1.60492	0.187378	0.105591	-1.28601	4.32861	-0.0363159	0.0900269	0.000915527	0.00213623	-295.829	-247.529	1163.54	42.7252	-16.1672	-54.3189
-1.59332	-1.39404	1.60828	0.179443	0.10498	-1.28967	4.33014	-0.0372314	0.148926	0.00274658	0.00396729	-295.248	-248.105	1165.96	41.8659	-16.1614	-54.448
-1.59332	-1.41205	1.60614	0.174866	0.107727	-1.29028	4.33044	0.0408936	0.012207	0	0.00183105	-294.669	-251.498	1164.41	41.6318	-15.8839	-54.3286
-1.59119	-1.41022	1.60461	0.170898	0.105286	-1.29272	4.33014	-0.0857544	0.117493	0.000915527	0.00152588	-294.285	-251.178	1163.3	41.1489	-16.0468	-54.4389
-1.59882	-1.41357	1.60248	0.162659	0.105286	-1.29578	4.33014	0.000915527	0.124512	0.00213623	0.00305176	-295.659	-251.809	1161.73	40.2578	-16.1585	-54.5612
-1.60187	-1.41022	1.6098	0.158386	0.107422	-1.29517	4.33105	0.0311279	0.0720215	0.000915527	0.00183105	-296.369	-251.133	1167.02	39.7132	-16.0438	-54.5734
-1.60004	-1.43097	1.60461	0.157166	0.111084	-1.2915	4.32983	0.0552368	0.072937	0	0.00152588	-295.309	-255.055	1163.28	39.9092	-15.6531	-54.2331
-1.59363	-1.43616	1.60309	0.151062	0.10437	-1.30096	0.00732422	0.0457764	0.0509644	0.0012207	0.00244141	-293.906	-256.075	1162.17	39.2943	-16.0718	-54.5877
-1.59668	-1.43524	1.60706	0.145264	0.105286	-1.29852	0.00671387	0.104675	0.0500488	0.00183105	0.00305176	-294.489	-255.876	1165.02	38.6153	-16.044	-54.488
-1.59729	-1.44196	1.60217	0.141602	0.106812	-1.31561	0.00610352	0.043335	0.0454712	0.000610352	0.000915527	-294.566	-257.184	1161.49	38.3011	-15.9231	-55.2205
-1.60828	-1.4505	1.60309	0.13092	0.10437	-1.29669	0.00579834	0.0439453	0.109253	0.00274658	0.00366211	-296.165	-258.737	1162.12	37.2176	-16.2499	-54.2875
-1.59851	-1.45325	1.60461	0.127869	0.0985718	-1.3031	0.00549316	0.000305176	0.00457764	-0.000305176	0.000610352	-294.177	-259.286	1163.22	36.9136	-16.5467	-54.5199
-1.60004	-1.45905	1.60522	0.127563	0.101929	-1.3031	0.00518799	0.0204468	0.124817	0.00152588	0.00213623	-294.316	-260.365	1163.67	36.9713	-16.2857	-54.4844
-1.60217	-1.46423	1.60614	0.118408	0.0958252	-1.30615	0.00518799	-0.03479	0.055542	0.000915527	0.000915527	-294.52	-261.34	1164.31	36.0059	-16.79	-54.5651
-1.5979	-1.47919	1.60706	0.11261	0.0967407	-1.30402	0.00579834	-0.0637817	0.108032	0.00183105	0.00244141	-293.151	-264.156	1164.97	35.5844	-16.5932	-54.3287
-1.60095	-1.4801	1.60736	0.108643	0.102539	-1.3028	0.00488281	-0.00854492	0.0665283	0	0	-293.716	-264.321	1165.18	35.1448	-16.17	-54.2807
-1.5979	-1.48895	1.60645	0.106201	0.0982666	-1.31134	0.00549316	-0.0994873	0.127869	0.00152588	0.00183105	-292.894	-266.007	1164.52	35.0067	-16.4419	-54.5829
-1.60706	-1.49475	1.61072	0.101013	0.100708	-1.30798	0.00457764	0.017395	0.0656128	0.000915527	0.0012207	-294.478	-267.042	1167.6	34.5038	-16.3749	-54.4074
-1.60858	-1.50055	1.6037	0.0924683	0.0964355	-1.3089	0.00488281	-0.0567627	0.0805664	0	-0.000610352	-294.5	-268.175	1162.5	33.6201	-16.7169	-54.3811
-1.604	-1.50116	1.60706	0.0857544	0.0949097	-1.31439	0.00457764	-0.0784302	0.102234	0.000610352	0.000610352	-293.597	-268.301	1164.92	32.8614	-16.7589	-54.6085
-1.60767	-1.50574	1.60736	0.085144	0.0973511	-1.31256	0.00457764	-0.25116	0.0204468	-0.000915527	-0.000915527	-294.168	-269.144	1165.14	32.8645	-16.6088	-54.5013
-1.61438	-1.50726	1.60706	0.0790405	0.0967407	-1.315	0.00457764	-0.14801	0.0961304	-0.000305176	0.000305176	-295.43	-269.42	1164.9	32.1884	-16.7617	-54.6107
-1.61163	-1.5097	1.60706	0.0769043	0.101624	-1.31195	0.00457764	-0.215759	0.0848389	0.000305176	0.000305176	-294.785	-269.887	1164.9	31.9848	-16.3105	-54.45
-1.61255	-1.52039	1.60736	0.0732422	0.0952148	-1.31104	0.00396729	-0.00396729	0.104065	0.000915527	0.00213623	-294.565	-271.887	1165.12	31.7373	-16.8056	-54.3053
-1.61133	-1.51733	1.60614	0.0668335	0.0970459	-1.31256	0.00457764	0.00762939	0.0860596	0	0.000305176	-294.395	-271.336	1164.22	30.9555	-16.6403	-54.3919
-1.60675	-1.51886	1.60736	0.0616455	0.0991821	-1.3147	0.00427246	0.0259399	0.133972	0.0012207	0.00183105	-293.446	-271.64	1165.1	30.3872	-16.3834	-54.4648
-1.60858	-1.53473	1.61011	0.0604248	0.0949097	-1.31531	0.00457764	-0.0534058	0.0326538	-0.000305176	0.000305176	-293.302	-274.594	1167.09	30.5013	-16.7121	-54.3609
-1.61041	-1.53473	1.61072	0.0552368	0.09552	-1.31836	0.00457764	-0.142822	0.109863	0.000305176	0.00152588	-293.669	-274.595	1167.52	29.9065	-16.6908	-54.5021
-1.60767	-1.54114	1.60736	0.0521851	0.0964355	-1.31531	0.00427246	0.0274658	0.0628662	0.0012207	0.00183105	-292.86	-275.825	1165.09	29.6625	-16.5455	-54.2968
-1.61804	-1.54755	1.60645	0.0466919	0.098877	-1.32233	0.00396729	0.00854492	0.0695801	0.00152588	0.00213623	-294.767	-277.012	1164.42	29.1327	-16.5055	-54.5952
-1.61163	-1.55212	1.61011	0.045166	0.0973511	-1.32172	0.00396729	0.175171	0.159912	0.00305176	0.00457764	-293.344	-277.871	1167.07	29.033	-16.5057	-54.5101
-1.61163	-1.55518	1.61072	0.0418091	0.0924683	-1.32629	0.00427246	0.108643	0.112305	0.00152588	0.00213623	-293.256	-278.449	1167.5	28.6968	-16.8902	-54.6828
-1.61774	-1.56189	1.60736	0.0341797	0.0952148	-1.31927	0.00427246	0.0857544	0.126648	0.00305176	0.00457764	-294.12	-279.708	1165.05	27.9325	-16.7367	-54.3136
-1.61438	-1.55914	1.60767	0.0326538	0.0942993	-1.32904	0.00396729	0.0772095	0.0723267	0.000610352	0.00183105	-293.642	-279.216	1165.28	27.7125	-16.7691	-54.7748
-1.61499	-1.56891	1.60919	0.0308228	0.093689	-1.33514	0.00427246	0.0982666	0.151062	0.00335693	0.00457764	-293.52	-281.044	1166.38	27.658	-16.8045	-54.9772
-1.61346	-1.57013	1.60889	0.0238037	0.098877	-1.33362	0.00457764	0.0793457	0.0100708	0.000610352	0.00183105	-293.139	-281.288	1166.15	26.8757	-16.3485	-54.8944
-1.61255	-1.57532	1.61316	0.0177002	0.0982666	-1.32813	0.00457764	0.0137329	0.140991	0.00274658	0.00335693	-292.701	-282.241	1169.23	26.2617	-16.356	-54.5899
-1.61377	-1.57623	1.61194	0.017395	0.09552	-1.32324	0.00457764	0.0665283	0.0247192	0.000610352	0.00213623	-292.835	-282.41	1168.34	26.2424	-16.5896	-54.3527
-1.61682	-1.5863	1.61133	0.0125122	0.0939941	-1.33942	0.00488281	0.0317383	0.0961304	0.00274658	0.00366211	-293.272	-284.315	1167.9	25.8411	-16.7443	-55.0175
-1.61194	-1.58386	1.61133	0.0119019	0.0991821	-1.33118	0.00366211	0.0332642	0.0689697	0.0012207	0.00213623	-292.307	-283.866	1167.9	25.7355	-16.2434	-54.6532
-1.61163	-1.59027	1.60767	0.00915527	0.0964355	-1.32813	0.00396729	0.0167847	0.0875854	0.00152588	0.00213623	-291.963	-285.089	1165.24	25.5257	-16.434	-54.4469
-1.61316	-1.59332	1.61255	0.00549316	0.0946045	-1.33362	0.00396729	0.111389	0.0143433	0.000915527	0.00274658	-292.218	-285.639	1168.77	25.1532	-16.6002	-54.6756
-1.61224	-1.59729	1.61072	0.000305176	0.0958252	-1.33698	0.00396729	0.0357056	0.0180054	0	0.000610352	-291.916	-286.406	1167.44	24.6234	-16.472	-54.7907
-1.60858	-1.60492	1.61469	-0.00244141	0.098877	-1.33148	0.00457764	-0.0219727	0.0854492	0.00152588	0.00213623	-290.901	-287.824	1170.31	24.4334	-16.1357	-54.471
-1.6153	-1.60339	1.61346	-0.000610352	0.0994873	-1.33972	0.00366211	0.110474	0.00946045	0.000305176	0.000915527	-292.386	-287.529	1169.43	24.6147	-16.2135	-54.8855
-1.61652	-1.62445	1.61255	-0.00366211	0.0964355	-1.33453	0.00396729	-0.0695801	0.132446	0.0012207	0.00213623	-291.87	-291.474	1168.77	24.6048	-16.4106	-54.467
-1.61652	-1.60675	1.60828	-0.0128174	0.101624	-1.33179	0.00396729	0.0320435	-0.00732422	-0.000915527	0	-292.333	-288.191	1165.65	23.2748	-16.0299	-54.4792
-1.61469	-1.60492	1.61346	-0.0088501	0.0949097	-1.3382	0.00366211	-0.00976563	0.103149	0.00213623	0.00335693	-292.117	-287.826	1169.41	23.6972	-16.556	-54.7804
-1.61926	-1.61224	1.61621	-0.0152588	0.0939941	-1.33667	0.00335693	0.00579834	0.0265503	-0.000915527	0	-292.737	-289.175	1171.39	23.0803	-16.6774	-54.6548
-1.61377	-1.61407	1.61041	-0.0149536	0.09552	-1.34399	0.00366211	-0.00579834	0.101624	0.00213623	0.00305176	-291.667	-289.576	1167.2	23.1456	-16.463	-54.9629
-1.61224	-1.61469	1.61133	-0.0204468	0.0994873	-1.34491	0.00396729	-0.0158691	0	-0.000305176	0	-291.342	-289.699	1167.85	22.5272	-16.1113	-54.9983
-1.61346	-1.62018	1.61346	-0.0265503	0.09552	-1.3324	0.00335693	0.0259399	0.119629	0.0012207	0.00213623	-291.209	-290.707	1169.38	21.9194	-16.4167	-54.3635
-1.62109	-1.62201	1.6153	-0.0271606	0.0961304	-1.33789	0.00366211	-0.0506592	0.0509644	0.000305176	0.000915527	-292.733	-291.021	1170.7	21.8752	-16.4957	-54.6255
-1.6098	-1.6272	1.61041	-0.0286865	0.0976563	-1.34583	0.00335693	-0.12207	0.0796509	0.000305176	0.000915527	-290.409	-292.069	1167.18	21.7863	-16.1727	-54.9172
-1.61682	-1.62354	1.61469	-0.0289917	0.0982666	-1.3385	0.00366211	0.0506592	0.0823975	0.000305176	0.000915527	-291.843	-291.328	1170.26	21.6915	-16.246	-54.6315
-1.61163	-1.62781	1.61652	-0.0308228	0.0991821	-1.35193	0.00335693	-0.142212	0.0247192	-0.0012207	-0.000305176	-290.841	-292.153	1171.59	21.5488	-16.0837	-55.205
-1.60767	-1.63391	1.62231	-0.0341797	0.0982666	-1.34735	0.00305176	0.0088501	0.0561523	0.000610352	0.00152588	-289.806	-293.277	1175.79	21.264	-16.0662	-54.9313
-1.6095	-1.63116	1.61407	-0.0363159	0.0964355	-1.35559	0.00366211	-0.122681	0.0268555	-0.0012207	-0.00183105	-290.294	-292.814	1169.82	20.9746	-16.2555	-55.3264
-1.61194	-1.63696	1.6156	-0.039978	0.100708	-1.3504	0.00396729	0.0686646	0.126953	0.00213623	0.00305176	-290.538	-293.883	1170.92	20.6491	-15.9277	-55.0517
-1.61224	-1.63727	1.61804	-0.0436401	0.100403	-1.35651	0.00335693	-0.161438	-0.0201416	-0.00213623	-0.00305176	-290.643	-293.937	1172.68	20.2332	-15.9585	-55.329
-1.61316	-1.64398	1.61957	-0.0430298	0.0976563	-1.35681	0.00335693	0.128784	0.138245	0.0012207	0.00152588	-290.614	-295.183	1173.79	20.4102	-16.1769	-55.2873
-1.60797	-1.63574	1.6214	-0.0448608	0.101013	-1.34644	0.00305176	-0.169067	-0.0442505	-0.00274658	-0.00335693	-289.733	-293.637	1175.1	20.072	-15.8318	-54.8663
-1.604	-1.64185	1.61774	-0.0436401	0.102844	-1.35651	0.00335693	-0.0402832	0.0900269	0.000610352	0	-288.881	-294.824	1172.47	20.3092	-15.6104	-55.2745
-1.60919	-1.64917	1.62079	-0.0473022	0.098877	-1.35803	0.00335693	-0.0930786	0.00671387	-0.00152588	-0.00152588	-289.663	-296.169	1174.67	20.0055	-15.9936	-55.289
-1.61011	-1.64581	1.62109	-0.0531006	0.0982666	-1.35345	0.00335693	0.116882	0.0897217	0.0012207	0.00213623	-289.851	-295.538	1174.87	19.2891	-16.0568	-55.0983
-1.61133	-1.64795	1.62201	-0.0463867	0.104675	-1.34979	0.00274658	-0.0140381	0.0109863	-0.000305176	0.000610352	-290.068	-295.916	1175.55	20.0917	-15.5604	-54.9382
-1.61713	-1.64429	1.6272	-0.0445557	0.102234	-1.3562	0.00335693	-0.000915527	0.0906372	0.0012207	0.00152588	-291.426	-295.186	1179.31	20.2382	-15.8741	-55.2814
-1.61194	-1.65741	1.61987	-0.0488281	0.101624	-1.35742	0.00274658	-0.00213623	0.0411987	0.000915527	0.00183105	-289.943	-297.711	1174.01	19.9628	-15.7929	-55.2047
-1.61652	-1.63971	1.62079	-0.0561523	0.109558	-1.3562	0.00335693	0.000610352	-0.00793457	-0.000305176	0.000915527	-291.378	-294.383	1174.64	18.8397	-15.2731	-55.3123
-1.61163	-1.65222	1.62506	-0.0549316	0.106506	-1.36322	0.00335693	0.0228882	0.0668335	0.00213623	0.00335693	-290.115	-296.725	1177.75	19.1792	-15.4095	-55.5208
-1.61407	-1.65222	1.62201	-0.0558472	0.105591	-1.36292	0.00305176	0.0994873	-0.0393677	0	0.0012207	-290.571	-296.735	1175.54	19.0744	-15.5222	-55.5078
-1.61194	-1.65283	1.62109	-0.0610352	0.108337	-1.36292	0.00335693	0.000610352	0.0686646	0.00183105	0.00335693	-290.104	-296.869	1174.87	18.4916	-15.2574	-55.4954
-1.61743	-1.65344	1.61987	-0.0579834	0.106506	-1.36139	0.00335693	0.0430298	0.0402832	0.0012207	0.00274658	-291.161	-296.966	1173.98	18.8495	-15.4972	-55.4339
-1.60492	-1.65161	1.62323	-0.0585938	0.105591	-1.35162	0.00335693	0.0335693	0.109253	0.00274658	0.00488281	-288.63	-296.635	1176.41	18.7555	-15.3563	-54.9629
-1.60645	-1.65466	1.62018	-0.0537109	0.106812	-1.36627	0.00366211	0.0308228	-0.00488281	0	0.00152588	-289.04	-297.229	1174.23	19.3598	-15.2939	-55.6265
-1.60583	-1.66412	1.62537	-0.0631714	0.106506	-1.36414	0.00335693	0.085144	0.0964355	0.00213623	0.00335693	-288.551	-298.985	1177.97	18.4293	-15.2692	-55.4405
-1.60675	-1.65558	1.62323	-0.062561	0.108032	-1.36841	0.00366211	0.00762939	0.0234985	0.000305176	0.000915527	-289.052	-297.397	1176.42	18.3611	-15.1906	-55.7123
-1.60645	-1.65375	1.62598	-0.0662231	0.10437	-1.36536	0.00335693	0.177307	0.0338745	0.000610352	0.00183105	-288.978	-297.04	1178.39	17.913	-15.4787	-55.5747
-1.60522	-1.66382	1.62292	-0.0680542	0.106506	-1.36932	0.00366211	0.00854492	0.0793457	0.0012207	0.00213623	-288.456	-298.956	1176.19	17.8654	-15.2585	-55.6731
-1.60553	-1.6684	1.62445	-0.0665283	0.108032	-1.37085	0.00366211	0.0692749	0.0500488	0.000915527	0.00183105	-288.417	-299.804	1177.3	18.1127	-15.1314	-55.7139
-1.60309	-1.66901	1.62445	-0.0616455	0.107117	-1.36688	0.00335693	0.0790405	0.0531006	0.000915527	0.00183105	-287.898	-299.915	1177.31	18.6826	-15.1641	-55.5231
-1.61041	-1.66626	1.6275	-0.0701904	0.112	-1.36566	0.00335693	-0.0424194	0.0534058	-0.000305176	0	-289.395	-299.37	1179.5	17.6588	-14.8922	-55.5107
-1.6095	-1.66534	1.62445	-0.0662231	0.111389	-1.36597	0.00335693	0.0537109	0.0918579	0.00213623	0.00335693	-289.259	-299.213	1177.3	18.0986	-14.9327	-55.5311
-1.60309	-1.66138	1.62933	-0.0689697	0.111084	-1.3681	0.00335693	0.155945	-0.0430298	-0.000915527	0.000610352	-288.138	-298.47	1180.83	17.7212	-14.8606	-55.6443
-1.59943	-1.66382	1.62567	-0.0683594	0.105896	-1.37054	0.00305176	0.150146	0.115662	0.00183105	0.00274658	-287.329	-298.961	1178.18	17.8314	-15.2114	-55.7142
-1.60522	-1.66626	1.6272	-0.0668335	0.113525	-1.37421	0.00244141	0.12207	-0.000305176	-0.000305176	0.000305176	-288.5	-299.394	1179.29	18.0424	-14.6941	-55.8993
-1.60004	-1.67175	1.6275	-0.0723267	0.108643	-1.36871	0.00244141	0.131531	0.083313	0.0012207	0.00244141	-287.174	-300.439	1179.5	17.5049	-14.9722	-55.5691
-1.60309	-1.66931	1.62506	-0.0726318	0.109558	-1.37238	0.00335693	0.115051	0.0592041	0	0.000915527	-287.891	-299.99	1177.73	17.4296	-14.9595	-55.7662
-1.61224	-1.6748	1.62994	-0.0735474	0.111694	-1.37604	0.00335693	0.0848389	0.0860596	0.00152588	0.00213623	-289.598	-300.967	1181.27	17.4087	-14.9295	-55.9234
-1.60431	-1.67511	1.63177	-0.0735474	0.113831	-1.37177	0.00305176	0.027771	0.0476074	0.000915527	0.00213623	-287.987	-301.036	1182.6	17.4166	-14.6197	-55.7077
-1.59302	-1.67084	1.63055	-0.0759888	0.109253	-1.37756	0.00335693	0.19165	0.120544	0.00183105	0.00213623	-285.907	-300.289	1181.71	17.0708	-14.8123	-55.9659
-1.59698	-1.67969	1.63025	-0.0756836	0.11261	-1.37207	0.00335693	0.0723267	0.108948	0.00183105	0.00274658	-286.371	-301.929	1181.49	17.2481	-14.579	-55.6582
-1.60065	-1.68579	1.62811	-0.0772095	0.118103	-1.38519	0.00305176	0.039978	0.0424194	0	0.000610352	-287.07	-303.09	1179.96	17.1679	-14.1916	-56.2339
-1.60004	-1.68396	1.63177	-0.0784302	0.110779	-1.37756	0.00335693	0.00305176	0.151062	0.00152588	0.00183105	-286.884	-302.721	1182.6	17.0001	-14.7677	-55.8797
-1.60278	-1.67603	1.63025	-0.0808716	0.111694	-1.37848	0.00305176	0.0158691	0.0494385	0	0.000610352	-287.666	-301.238	1181.48	16.5927	-14.7607	-55.9914
-1.59912	-1.67999	1.63055	-0.0775146	0.109253	-1.38123	0.00396729	-0.00823975	0.119324	0.00213623	0.00335693	-286.863	-301.99	1181.71	17.0407	-14.8906	-56.0757
-1.59485	-1.68884	1.62964	-0.0811768	0.110779	-1.38092	0.00335693	0.0354004	0.0549316	0	0.000610352	-285.717	-303.672	1181.05	16.7655	-14.6659	-55.9761
-1.59393	-1.68457	1.63483	-0.0827026	0.115051	-1.38062	0.00335693	0.107117	0.132751	0.00244141	0.00305176	-285.697	-302.848	1184.8	16.5218	-14.3183	-56.0054
-1.59271	-1.69403	1.62842	-0.0827026	0.110474	-1.38885	0.00335693	-0.178223	-0.0152588	-0.000915527	0.000305176	-285.209	-304.669	1180.17	16.6733	-14.6451	-56.2917
-1.59668	-1.68976	1.63391	-0.0793457	0.110779	-1.38062	0.00274658	-0.0762939	0.13855	0.0012207	0.00152588	-286.077	-303.811	1184.15	16.9884	-14.6969	-55.9653
-1.59851	-1.68915	1.63269	-0.0796509	0.11261	-1.38	0.00366211	-0.0814819	0.0326538	0.000915527	0.00183105	-286.454	-303.698	1183.26	16.9435	-14.581	-55.9496
-1.59149	-1.68732	1.63361	-0.0820923	0.112	-1.38855	0.00274658	0.0857544	0.0735474	0.0012207	0.00213623	-285.205	-303.385	1183.93	16.6348	-14.5226	-56.3369
-1.59515	-1.69556	1.63055	-0.0814819	0.116577	-1.38214	0.00274658	-0.128479	0.0979614	0.000305176	0.00152588	-285.615	-304.927	1181.72	16.8379	-14.1866	-55.9918
-1.59485	-1.69342	1.63239	-0.0820923	0.114136	-1.38	0.00366211	0.128479	0.0686646	0.0012207	0.00244141	-285.585	-304.515	1183.04	16.734	-14.3816	-55.9049
-1.60217	-1.70319	1.62964	-0.0830078	0.111389	-1.38153	4.32251	-0.140991	0.100403	0.0012207	0.000305176	-286.718	-306.339	1181.05	16.7841	-14.6975	-55.907
-1.59729	-1.69525	1.63116	-0.0830078	0.11322	-1.38428	4.32495	-0.078125	0.0863647	0.000305176	0.00183105	-286.046	-304.863	1182.16	16.6572	-14.4937	-56.0902
-1.59363	-1.69708	1.63483	-0.0863647	0.113831	-1.37573	4.32678	0.039978	0.134277	0.00244141	0.00366211	-285.157	-305.193	1184.8	16.305	-14.3667	-55.67
-1.60004	-1.70502	1.63727	-0.088501	0.115051	-1.37909	4.32739	0.071106	0.0424194	0.0012207	0.00274658	-286.219	-306.652	1186.57	16.1851	-14.3549	-55.7803
-1.60278	-1.70105	1.63605	-0.0857544	0.107727	-1.36688	4.328	-0.0518799	0.12146	0.00152588	0.00274658	-286.718	-305.888	1185.67	16.4377	-14.9928	-55.242
-1.59668	-1.71448	1.63422	-0.0839233	0.116272	-1.38214	4.32709	0.0735474	-0.0436401	0.000610352	0.00152588	-285.323	-308.45	1184.38	16.8614	-14.1807	-55.8418
-1.60767	-1.71265	1.63574	-0.0869751	0.116882	-1.37878	4.32892	0.0476074	0.0735474	0.00183105	0.00274658	-287.502	-308.062	1185.47	16.4803	-14.3154	-55.7298
-1.60461	-1.71265	1.63147	-0.0878906	0.116272	-1.37604	4.32922	0.0210571	0.010376	0.000610352	0.00213623	-286.84	-308.095	1182.37	16.3778	-14.3085	-55.5885
-1.60431	-1.71173	1.63361	-0.0854492	0.117493	-1.38092	4.32983	0.0219727	0.0735474	0.00152588	0.00244141	-286.897	-307.914	1183.93	16.641	-14.2157	-55.8285
-1.60767	-1.70441	1.63269	-0.0881958	0.117493	-1.37787	4.32831	0.0418091	0.00732422	0.0012207	0.00244141	-287.73	-306.536	1183.25	16.2091	-14.2869	-55.7515
-1.60828	-1.71356	1.63422	-0.0918579	0.116882	-1.38336	4.32831	0.0479126	0.0637817	0.000915527	0.0012207	-287.608	-308.252	1184.35	15.9355	-14.3213	-55.9282
-1.60309	-1.72028	1.63422	-0.0863647	0.115051	-1.37329	4.33014	-0.00183105	0.0552368	0.00213623	0.00305176	-286.283	-309.509	1184.37	16.6755	-14.359	-55.3971
-1.60217	-1.72363	1.63025	-0.0924683	0.108643	-1.37909	4.3277	0.0686646	-0.0088501	-0.000610352	0.000305176	-285.973	-310.177	1181.48	16.0308	-14.8468	-55.6107
-1.6095	-1.72577	1.63452	-0.0924683	0.116882	-1.37482	4.32922	0.0814819	0.105896	0.00183105	0.00274658	-287.366	-310.525	1184.58	16.0633	-14.2983	-55.4368
-1.60492	-1.72424	1.63269	-0.0891113	0.115662	-1.3739	4.32892	0.0634766	0.0341797	0	0.000915527	-286.507	-310.259	1183.26	16.4246	-14.3264	-55.3947
-1.60431	-1.72607	1.63788	-0.0961304	0.110168	-1.38214	4.33044	0.125732	0.124817	0.00213623	0.00274658	-286.368	-310.593	1187	15.6485	-14.7533	-55.7426
-1.61133	-1.72729	1.63849	-0.0930786	0.112915	-1.37482	4.33014	0.105286	0.101624	0.000610352	0.00152588	-287.671	-310.783	1187.44	16.0167	-14.6439	-55.4233
-1.60309	-1.72485	1.63483	-0.0915527	0.111084	-1.36993	4.33014	0.03479	0.123596	0.0012207	0.00183105	-286.046	-310.366	1184.8	16.1562	-14.6558	-55.1899
-1.61621	-1.72913	1.63635	-0.0921631	0.108948	-1.37909	4.32922	0.0637817	0.0338745	-0.000305176	0.000610352	-288.608	-311.125	1185.9	16.1488	-15.0445	-55.6104
-1.6098	-1.73859	1.63513	-0.0942993	0.111084	-1.37787	4.32983	0.0128174	0.0985718	0.000610352	0.000915527	-287.022	-312.928	1185.02	16.0588	-14.7339	-55.4607
-1.60736	-1.73248	1.63727	-0.0970459	0.113831	-1.3797	4.32983	0.0582886	0.0643921	0.000610352	0.0012207	-286.754	-311.786	1186.56	15.6465	-14.4884	-55.5922
-1.60645	-1.7392	1.63727	-0.0952148	0.110168	-1.38031	4.33075	-0.0732422	0.0436401	-0.000305176	0.000305176	-286.365	-313.045	1186.57	15.9639	-14.751	-55.5581
-1.61682	-1.73309	1.63544	-0.0979614	0.112	-1.37848	4.32892	0.101624	0.148926	0.00183105	0.00305176	-288.569	-311.879	1185.23	15.5495	-14.7905	-55.5499
-1.60492	-1.73553	1.63513	-0.0958252	0.110779	-1.37817	4.33044	-0.0836182	0.0088501	-0.000915527	-0.000305176	-286.142	-312.374	1185.02	15.8366	-14.6835	-55.4836
-1.61346	-1.74164	1.63757	-0.0970459	0.110474	-1.37512	4.33136	0.0701904	0.105591	0.00244141	0.00305176	-287.607	-313.474	1186.78	15.7928	-14.8306	-55.3159
-1.61285	-1.74286	1.63361	-0.0970459	0.109863	-1.37756	4.32983	-0.126038	-0.00427246	-0.000610352	-0.000610352	-287.458	-313.73	1183.91	15.8127	-14.8674	-55.4128
-1.60889	-1.74591	1.63544	-0.101624	0.104675	-1.37665	4.32861	-0.0247192	0.093689	0.0012207	0.00152588	-286.514	-314.31	1185.22	15.3391	-15.2033	-55.3193
-1.60461	-1.74805	1.63361	-0.0985718	0.109558	-1.37421	4.33075	-0.260315	-0.0662231	-0.00152588	0	-285.614	-314.728	1183.91	15.7246	-14.7335	-55.1905
-1.60828	-1.74744	1.63452	-0.0949097	0.107727	-1.38	4.33105	-0.0231934	0.155945	0.00213623	0.00274658	-286.446	-314.598	1184.58	16.1311	-14.954	-55.4751
-1.61469	-1.75385	1.63452	-0.100708	0.108948	-1.37787	4.32861	-0.117188	0.0686646	0.00183105	0.00274658	-287.455	-315.783	1184.57	15.5695	-14.9366	-55.3369
-1.60553	-1.75629	1.63544	-0.0997925	0.107422	-1.38733	4.32953	-0.0592041	0.13092	0.00183105	0.00213623	-285.681	-316.275	1185.24	15.7137	-14.9084	-55.7285
-1.60004	-1.763	1.63727	-0.0961304	0.107422	-1.38214	4.32922	-0.162659	0.0445557	-0.000305176	0	-284.357	-317.53	1186.58	16.2429	-14.7965	-55.4254
-1.61102	-1.75629	1.63483	-0.100098	0.106812	-1.37787	4.32922	0.00640869	0.0473022	0	0.0012207	-286.649	-316.25	1184.79	15.6795	-15.0406	-55.3036
-1.61041	-1.75903	1.63391	-0.0985718	0.107727	-1.37909	4.32831	-0.111389	-0.0100708	-0.000305176	0.000610352	-286.469	-316.771	1184.14	15.8982	-14.9515	-55.3394
-1.60553	-1.7572	1.63391	-0.101929	0.10437	-1.37512	4.33014	-0.0109863	0.065918	0.000915527	0.0012207	-285.471	-316.444	1184.12	15.4871	-15.1369	-55.1459
-1.6156	-1.76117	1.63879	-0.103149	0.109863	-1.38092	4.32953	-0.245361	0.0546265	0.000305176	0.00152588	-287.448	-317.135	1187.66	15.4061	-14.8585	-55.4235
-1.60797	-1.77002	1.63849	-0.103455	0.110168	-1.3797	4.33075	0.0170898	0.0167847	-0.000305176	0.000305176	-285.647	-318.819	1187.45	15.5159	-14.6786	-55.2746
-1.6095	-1.76727	1.63788	-0.101929	0.109253	-1.37482	4.32861	-0.191345	0.101929	0.000915527	0.00274658	-285.981	-318.296	1187.01	15.6471	-14.7828	-55.0746
-1.61102	-1.7688	1.64001	-0.102539	0.106506	-1.37878	4.32831	0.123596	-0.0537109	-0.000915527	0.000610352	-286.271	-318.569	1188.55	15.6	-15.0285	-55.245
-1.61438	-1.77582	1.63818	-0.100098	0.105896	-1.37665	4.32953	0.00915527	0.0390625	0.000610352	0.00213623	-286.699	-319.878	1187.23	15.9919	-15.1144	-55.0988
-1.6153	-1.77429	1.63727	-0.101013	0.109863	-1.38153	4.33044	0.0289917	-0.00701904	-0.000610352	0.000305176	-286.996	-319.601	1186.57	15.8614	-14.8185	-55.3462
-1.6095	-1.77063	1.6394	-0.102234	0.108643	-1.37817	4.32983	-0.000915527	0.0521851	0.000610352	0.00244141	-285.916	-318.92	1188.11	15.6651	-14.8254	-55.2023
-1.61743	-1.76941	1.64337	-0.102844	0.106201	-1.37604	4.33075	0.0265503	-0.0262451	-0.000305176	0	-287.498	-318.641	1190.98	15.5731	-15.1569	-55.132
-1.6095	-1.78345	1.64246	-0.100403	0.108948	-1.38336	4.32892	0.00366211	0.0750732	0.0012207	0.00213623	-285.606	-321.308	1190.34	16.0786	-14.7719	-55.3439
-1.61224	-1.7868	1.63818	-0.10437	0.106812	-1.37024	4.32953	0.0546265	-0.00274658	0	0.000915527	-285.834	-321.943	1187.23	15.6817	-14.9624	-54.704
-1.61987	-1.78589	1.64337	-0.101929	0.104675	-1.37817	4.33014	0.0582886	0.0549316	0.000915527	0.00213623	-287.492	-321.722	1190.99	15.9413	-15.2767	-55.1019
-1.61163	-1.78375	1.64398	-0.103455	0.108643	-1.3736	4.33044	0.0897217	0.0421143	0.00152588	0.00274658	-285.886	-321.343	1191.43	15.7358	-14.8192	-54.8921
-1.61072	-1.79443	1.64124	-0.100098	0.10498	-1.38367	4.32861	0.00671387	0.0149536	0.000610352	0.00183105	-285.486	-323.369	1189.46	16.2897	-15.0804	-55.2632
-1.6153	-1.79779	1.64368	-0.0985718	0.105286	-1.37939	4.33014	0.170593	0.0549316	0.00152588	0.00305176	-286.259	-323.963	1191.23	16.5174	-15.1216	-55.0555
-1.61255	-1.80237	1.64093	-0.103455	0.103455	-1.38397	4.33044	0.0332642	0.0906372	0.0012207	0.00213623	-285.572	-324.857	1189.23	16.0326	-15.2076	-55.2102
-1.61346	-1.80237	1.6449	-0.103455	0.109253	-1.38245	4.328	0.0515747	0.0817871	0.00183105	0.00335693	-285.781	-324.83	1192.11	16.032	-14.7562	-55.1577
-1.61865	-1.80267	1.64063	-0.0982666	0.106812	-1.38702	4.32861	0.0561523	0.0119019	0	0.000915527	-286.859	-324.892	1189.03	16.6285	-15.0483	-55.3792
-1.61377	-1.80725	1.64337	-0.100708	0.110779	-1.38336	4.33075	0.0582886	0.101013	0.00152588	0.00305176	-285.722	-325.75	1191.01	16.4246	-14.6284	-55.167
-1.61377	-1.81091	1.64703	-0.0985718	0.110779	-1.37512	4.32983	-0.0109863	-0.00579834	0	0.00213623	-285.54	-326.404	1193.67	16.729	-14.6134	-54.7619
-1.62384	-1.80786	1.64398	-0.0985718	0.109253	-1.38733	4.32861	0.0622559	0.0775146	0.0012207	0.00213623	-287.752	-325.829	1191.46	16.6748	-14.9251	-55.3729
-1.61835	-1.81183	1.64581	-0.101624	0.106506	-1.38367	4.32953	-0.000305176	0.0494385	0.000610352	0.00183105	-286.469	-326.58	1192.78	16.3915	-15.0356	-55.1481
-1.62781	-1.81732	1.64856	-0.0976563	0.110168	-1.3797	4.32922	-0.106201	-0.00488281	-0.000610352	0	-288.182	-327.553	1194.78	16.9312	-14.8861	-54.961
-1.62384	-1.81732	1.64734	-0.0958252	0.108643	-1.38397	4.32983	-0.0231934	0.0778198	0.000610352	0.00152588	-287.448	-327.576	1193.9	17.141	-14.9479	-55.146
-1.62689	-1.81824	1.64764	-0.0979614	0.111084	-1.37329	4.33014	0.015564	0.0952148	0.000915527	0.00213623	-287.896	-327.727	1194.11	16.9129	-14.7879	-54.6555
-1.62231	-1.83105	1.64185	-0.0964355	0.108948	-1.3855	4.32953	-0.0115967	0.0900269	0.0012207	0.00244141	-286.712	-330.187	1189.93	17.2929	-14.858	-55.0966
-1.61957	-1.828	1.64795	-0.0942993	0.11261	-1.38336	4.32861	-0.167236	-0.00915527	-0.00152588	-0.0012207	-286.297	-329.585	1194.36	17.4884	-14.5278	-55.0306
-1.6217	-1.83228	1.651	-0.100403	0.11261	-1.38214	4.32983	-0.0894165	0.137329	0.00152588	0.00244141	-286.541	-330.369	1196.55	16.858	-14.544	-54.9398
-1.62262	-1.82953	1.64764	-0.0964355	0.114441	-1.38031	4.33014	-0.225525	-0.0247192	-0.0012207	-0.000305176	-286.81	-329.863	1194.13	17.2685	-14.4221	-54.8863
-1.62445	-1.84296	1.65009	-0.0949097	0.110779	-1.38672	4.32983	-0.120239	0.136108	0.000915527	0.00244141	-286.832	-332.364	1195.91	17.6562	-14.7174	-55.075
-1.62689	-1.83319	1.6507	-0.0939941	0.11261	-1.38367	4.32861	-0.102234	0.038147	-0.000305176	0.000610352	-287.601	-330.518	1196.35	17.604	-14.6375	-55.0252
-1.62689	-1.84448	1.65222	-0.0942993	0.115662	-1.37939	4.32983	0.0830078	0.101624	0.00213623	0.00335693	-287.219	-332.621	1197.46	17.7511	-14.3558	-54.7435
-1.62415	-1.84662	1.65283	-0.100098	0.114441	-1.38397	4.32953	-0.348206	0.0195313	-0.000610352	-0.0012207	-286.618	-333.04	1197.89	17.1218	-14.3993	-54.9208
-1.62659	-1.84875	1.64856	-0.0973511	0.111694	-1.39252	4.32922	-0.0680542	0.116577	0.00183105	0.00152588	-287.124	-333.462	1194.81	17.4684	-14.6654	-55.2997
-1.62842	-1.85394	1.64917	-0.0961304	0.112305	-1.38641	4.328	-0.327759	0.0558472	0.000305176	0.000915527	-287.267	-334.416	1195.25	17.6921	-14.6281	-54.9837
-1.63269	-1.8573	1.64764	-0.0942993	0.112	-1.38336	4.32922	-0.0543213	0.0576782	0.000305176	0.000610352	-287.978	-335.034	1194.15	17.9552	-14.7139	-54.8274
-1.63239	-1.86096	1.65192	-0.0933838	0.11322	-1.38184	4.32983	-0.141296	0.126953	0.00152588	0.00183105	-287.815	-335.694	1197.25	18.1184	-14.6007	-54.7336
-1.62384	-1.86798	1.65161	-0.0967407	0.112915	-1.38611	4.32709	-0.0552368	0.0604248	0.000305176	0.000610352	-285.93	-337.048	1197.03	17.8487	-14.4614	-54.8459
-1.63177	-1.87714	1.65131	-0.0994873	0.11261	-1.39008	4.32892	-0.106201	0.0949097	0.000610352	0.0012207	-287.24	-338.748	1196.8	17.6784	-14.5938	-54.9723
-1.6449	-1.87012	1.65222	-0.0961304	0.110168	-1.38702	4.32709	-0.159607	0.0979614	0.000610352	0.000915527	-290.033	-337.376	1197.46	17.9464	-15.0322	-54.9236
-1.63574	-1.88721	1.6452	-0.0964355	0.110779	-1.39008	4.32953	0.0421143	0.0750732	0.0012207	0.00244141	-287.7	-340.652	1192.39	18.1891	-14.7812	-54.8967
-1.63818	-1.88843	1.65009	-0.0897217	0.114441	-1.38733	4.32831	-0.0549316	0.0210571	-0.000305176	0	-288.199	-340.833	1195.95	18.9758	-14.5306	-54.7869
-1.63574	-1.88934	1.64978	-0.0952148	0.115051	-1.38214	4.32892	0.00518799	0.13855	0.0012207	0.00152588	-287.589	-341.016	1195.71	18.3641	-14.4265	-54.5268
-1.64734	-1.89056	1.6507	-0.0952148	0.116272	-1.38916	4.32831	-0.0558472	0.0164795	-0.000610352	0	-289.939	-341.209	1196.37	18.3786	-14.5268	-54.8765
-1.63757	-1.88995	1.65436	-0.0946045	0.117798	-1.38336	4.32983	0.0265503	0.101929	0.000610352	0.0012207	-287.983	-341.1	1199.03	18.4421	-14.2375	-54.5937
-1.64063	-1.89575	1.65222	-0.0918579	0.117798	-1.39038	4.32922	-0.015564	0.10498	0.000915527	0.00183105	-288.501	-342.192	1197.5	18.8473	-14.2816	-54.8816
-1.64124	-1.89636	1.64886	-0.0976563	0.117188	-1.39313	4.33075	-0.0112915	0.0595093	-0.000305176	-0.000305176	-288.578	-342.334	1195.05	18.1937	-14.3344	-54.9938
-1.63879	-1.90582	1.65344	-0.0921631	0.120544	-1.39099	4.32892	0.0662231	0.0912476	0.00152588	0.00244141	-287.849	-344.08	1198.39	18.9743	-14.0017	-54.8297
-1.64276	-1.9104	1.65588	-0.0939941	0.119019	-1.38641	4.32922	0.0500488	0.0863647	0.000610352	0.000915527	-288.427	-344.908	1200.15	18.8378	-14.1721	-54.588
-1.64215	-1.92017	1.65344	-0.0930786	0.117188	-1.38184	4.32953	-0.195007	0.0656128	0.000305176	0.000610352	-287.935	-346.747	1198.39	19.101	-14.2774	-54.2907
-1.64856	-1.91498	1.65558	-0.0927734	0.119934	-1.39923	4.32983	0.0210571	-0.00610352	-0.000610352	-0.000610352	-289.595	-345.761	1199.94	19.0464	-14.1964	-55.1629
-1.65283	-1.92169	1.65741	-0.0942993	0.121765	-1.39648	4.3277	0.124817	0.126953	0.00213623	0.00244141	-290.205	-346.994	1201.26	18.9788	-14.0979	-54.9965
-1.64886	-1.92871	1.65649	-0.0933838	0.121765	-1.38824	4.32953	-0.0439453	-0.0753784	-0.0012207	-0.000305176	-289.108	-348.317	1200.6	19.1994	-14.0042	-54.5481
-1.63849	-1.9397	1.65436	-0.0900269	0.117798	-1.39252	4.32953	0.154419	0.127869	0.00305176	0.00396729	-286.758	-350.422	1199.08	19.7622	-14.1246	-54.6227
-1.64642	-1.92688	1.65405	-0.093689	0.12146	-1.39435	4.32892	0.105591	0.017395	0	0.000610352	-288.74	-348.003	1198.84	19.1349	-13.9977	-54.8357
-1.64368	-1.93756	1.65436	-0.0912476	0.123596	-1.39343	4.32861	0.0683594	0.0906372	0.00274658	0.00366211	-287.884	-350.008	1199.07	19.5866	-13.7512	-54.7073
-1.65253	-1.9455	1.65131	-0.0912476	0.123596	-1.38641	4.32709	0.0579834	0.00305176	0	0.000610352	-289.293	-351.475	1196.86	19.7137	-13.8702	-54.34
-1.64948	-1.94733	1.65375	-0.0912476	0.122681	-1.40045	4.32983	0.14801	0.118103	0.00183105	0.00244141	-288.803	-351.83	1198.64	19.7403	-13.901	-54.9663
-1.65009	-1.95404	1.65222	-0.0927734	0.122681	-1.39313	4.32739	0.078125	0.0198364	0.000305176	0.0012207	-288.612	-353.088	1197.53	19.6753	-13.883	-54.5715
-1.65161	-1.9574	1.65527	-0.0912476	0.126953	-1.40076	4.328	0.0534058	0.0708008	0.0012207	0.00183105	-288.945	-353.702	1199.75	19.9011	-13.5652	-54.915
-1.65161	-1.97174	1.65192	-0.0909424	0.122986	-1.40167	4.32709	0.100403	0.0952148	0.0012207	0.00213623	-288.478	-356.409	1197.33	20.1667	-13.8436	-54.8304
-1.65009	-1.96747	1.65314	-0.0946045	0.12207	-1.39404	4.32953	0.020752	0.0482178	0.000305176	0.00152588	-288.192	-355.603	1198.2	19.6812	-13.8927	-54.5021
-1.65863	-1.96838	1.65192	-0.0900269	0.124512	-1.39648	4.32617	0.0750732	0.115967	0.00244141	0.00366211	-289.924	-355.75	1197.32	20.2167	-13.8449	-54.6411
-1.65253	-1.96838	1.65558	-0.0939941	0.125427	-1.39771	4.32922	-0.00213623	0.0790405	0.000305176	0.000915527	-288.722	-355.756	1199.97	19.7637	-13.6659	-54.6807
-1.65619	-1.97754	1.6571	-0.0921631	0.1297	-1.39801	4.32831	0.157166	0.0750732	0.000915527	0.00213623	-289.207	-357.449	1201.09	20.1188	-13.3605	-54.6434
-1.65649	-1.98822	1.65405	-0.0891113	0.125427	-1.39252	4.32922	-0.149231	0.0241089	-0.00152588	-0.000915527	-288.857	-359.456	1198.88	20.6411	-13.6764	-54.296
-1.65955	-1.98853	1.65344	-0.085144	0.124207	-1.40076	4.32983	0.0991821	0.0933838	0.0012207	0.00274658	-289.569	-359.51	1198.45	21.0971	-13.8372	-54.685
-1.65985	-1.98425	1.65405	-0.0894165	0.127258	-1.39984	4.32922	-0.110779	0.03479	-0.000305176	-0.000610352	-289.739	-358.71	1198.89	20.5399	-13.6035	-54.6796
-1.66504	-1.9989	1.6571	-0.0875854	0.125732	-1.39587	4.3277	0.0448608	0.105591	0.00213623	0.00274658	-290.28	-361.414	1201.1	20.9834	-13.7707	-54.3931
-1.66107	-2.00134	1.65497	-0.0869751	0.127563	-1.39801	4.32983	-0.263367	0.104675	0.000305176	-0.000305176	-289.45	-361.898	1199.56	21.0935	-13.552	-54.4644
-1.66595	-2.00409	1.6571	-0.0808716	0.126343	-1.39862	4.32861	0.00854492	0.0918579	0.000915527	0.00213623	-290.383	-362.377	1201.12	21.8338	-13.7326	-54.4906
-1.66534	-2.00897	1.6571	-0.0836182	0.125427	-1.39099	4.32922	-0.175781	0.0631714	0	0.000610352	-289.996	-363.29	1201.12	21.5999	-13.7716	-54.091
-1.66687	-2.01477	1.65619	-0.0820923	0.125122	-1.39282	4.3277	-0.0308228	0.0567627	0.0012207	0.00213623	-290.145	-364.376	1200.46	21.8669	-13.8085	-54.1334
-1.67053	-2.01721	1.65527	-0.0811768	0.13092	-1.41205	4.32892	-0.135803	0.0701904	-0.000305176	0	-291.054	-364.847	1199.81	22.0056	-13.4158	-55.026
-1.66931	-2.01569	1.65527	-0.0787354	0.125732	-1.40076	4.32892	-0.125732	0.0170898	-0.000305176	0.000915527	-290.717	-364.549	1199.81	22.2632	-13.809	-54.5047
-1.66809	-2.03247	1.66016	-0.0817871	0.127869	-1.39923	4.32739	-0.0158691	0.126648	0.00183105	0.00274658	-289.944	-367.673	1203.35	22.1836	-13.5648	-54.2993
-1.67145	-2.02332	1.6571	-0.0799561	0.126648	-1.40747	4.3277	-0.0900269	0.0146484	-0.000610352	0.000610352	-290.985	-365.97	1201.14	22.2436	-13.7549	-54.7611
-1.67053	-2.03308	1.66046	-0.0787354	0.130615	-1.39984	4.32861	0.0930786	0.124512	0.0012207	0.00213623	-290.453	-367.775	1203.58	22.5415	-13.3875	-54.3394
-1.66931	-2.03125	1.65741	-0.0765991	0.128174	-1.40686	4.3277	-0.214539	0.0161743	-0.000305176	0.000305176	-290.341	-367.458	1201.38	22.7557	-13.5769	-54.6707
-1.6748	-2.03735	1.66168	-0.0802612	0.126648	-1.40167	4.32648	0.0244141	0.0946045	0.000610352	0.00152588	-291.16	-368.558	1204.46	22.4337	-13.7664	-54.3916
-1.67511	-2.04315	1.65741	-0.0723267	0.124207	-1.41113	4.32739	-0.0747681	-0.0646973	-0.000610352	0.000915527	-291.179	-369.667	1201.39	23.4329	-13.9684	-54.7847
-1.67236	-2.03766	1.65833	-0.0753784	0.124817	-1.41235	4.3277	0.00976563	0.0714111	0.0012207	0.00152588	-290.806	-368.647	1202.04	22.9959	-13.8866	-54.8763
-1.67328	-2.03796	1.65802	-0.0689697	0.122986	-1.40961	4.32831	0.0384521	-0.00549316	0	0.00244141	-290.98	-368.691	1201.84	23.7343	-14.0532	-54.7534
-1.67542	-2.04742	1.66046	-0.0680542	0.128784	-1.40289	4.32861	0.0802612	0.0634766	0.000305176	0.000610352	-291.075	-370.435	1203.61	23.9915	-13.5911	-54.3876
-1.6803	-2.04987	1.65802	-0.0695801	0.123596	-1.41144	4.32983	0.0354004	0.0680542	0.00152588	0.00335693	-292.019	-370.901	1201.84	23.8531	-14.0892	-54.7613
-1.6745	-2.0517	1.65833	-0.0668335	0.126343	-1.41327	4.32709	0.0186157	0.0012207	-0.000610352	0.000305176	-290.871	-371.261	1202.07	24.1979	-13.7705	-54.8251
-1.68152	-2.05536	1.65802	-0.0628662	0.127869	-1.41052	4.32892	0.0445557	0.0747681	0.00152588	0.00274658	-292.149	-371.917	1201.86	24.7092	-13.7574	-54.6957
-1.67877	-2.05719	1.65924	-0.0640869	0.128784	-1.40259	4.32831	0.0476074	0.0445557	0	0.000610352	-291.456	-372.255	1202.74	24.6014	-13.6238	-54.3077
-1.68457	-2.06238	1.65771	-0.0637817	0.136719	-1.41113	4.32892	0.0158691	0.0708008	0.0012207	0.00183105	-292.581	-373.227	1201.65	24.7163	-13.0765	-54.693
-1.67175	-2.06726	1.65314	-0.0671387	0.131226	-1.42059	4.32648	0.045166	0.0299072	-0.000305176	0.000915527	-289.934	-374.224	1198.33	24.4131	-13.2926	-55.0364
-1.6803	-2.06787	1.65894	-0.0650024	0.137329	-1.409	4.32861	0.098877	0.121765	0.00213623	0.00305176	-291.538	-374.263	1202.53	24.6664	-12.9367	-54.5387
-1.68365	-2.07092	1.65222	-0.0622559	0.13092	-1.42059	4.32831	0.102234	0.0418091	0	0.000915527	-292.205	-374.87	1197.68	25.0271	-13.5124	-55.044
-1.6803	-2.07245	1.65283	-0.0613403	0.136719	-1.42456	4.32861	0.0125122	0.102844	0.00183105	0.00244141	-291.579	-375.167	1198.13	25.1563	-12.9902	-55.2202
-1.68274	-2.08405	1.65344	-0.0610352	0.133057	-1.42181	4.32739	0.0891113	0.0448608	0.000610352	0.0012207	-291.654	-377.325	1198.58	25.3773	-13.2905	-54.9989
-1.68457	-2.08099	1.65436	-0.0637817	0.139465	-1.42609	4.32556	-0.0192261	0.0241089	0.000610352	0.00152588	-292.18	-376.751	1199.24	25.0125	-12.8158	-55.2372
-1.67664	-2.08954	1.65131	-0.0613403	0.132751	-1.42365	4.32892	0.0167847	0.0650024	0.000915527	0.00183105	-290.285	-378.389	1197.04	25.4323	-13.1975	-55.0197
-1.6806	-2.0932	1.65009	-0.0598145	0.13855	-1.43097	4.32831	-0.00732422	0.0665283	0.00152588	0.00183105	-291.08	-379.075	1196.16	25.6631	-12.796	-55.3531
-1.67664	-2.10236	1.64978	-0.0601196	0.140686	-1.43799	4.32709	0.0393677	0.0610352	0.0012207	0.0012207	-290.101	-380.814	1195.96	25.7748	-12.5374	-55.5968
-1.68518	-2.10907	1.64703	-0.0588989	0.145264	-1.4386	4.32678	-0.0286865	0.0668335	-0.000305176	0.000305176	-291.612	-382.059	1193.97	26.0202	-12.2953	-55.6032
-1.68182	-2.11029	1.65039	-0.0628662	0.140076	-1.44012	4.32831	-0.00854492	0.0839233	0.00152588	0.00213623	-290.885	-382.286	1196.39	25.586	-12.6501	-55.6411
-1.67877	-2.11761	1.64581	-0.0592041	0.1474	-1.44135	4.32739	-0.100708	0.0241089	-0.000610352	-0.000305176	-290.115	-383.692	1193.1	26.124	-11.9932	-55.6468
-1.68091	-2.12036	1.64398	-0.0579834	0.144348	-1.4447	4.32861	-0.090332	0.114136	0.00152588	0.00152588	-290.477	-384.211	1191.78	26.3066	-12.2709	-55.7792
-1.68915	-2.11975	1.64337	-0.0604248	0.144653	-1.44684	4.3277	-0.0683594	0.0906372	0.0012207	0.00244141	-292.134	-384.079	1191.33	26.0148	-12.3858	-55.9024
-1.68335	-2.12006	1.64398	-0.0582886	0.148926	-1.44623	4.32892	-0.06073	0.0949097	0.000610352	0.000915527	-291.01	-384.149	1191.78	26.2658	-11.9458	-55.8684
-1.68243	-2.12982	1.64337	-0.0598145	0.150757	-1.44775	4.3277	-0.153809	0.09552	0	0	-290.539	-385.989	1191.34	26.2482	-11.7548	-55.8588
-1.67908	-2.12524	1.64001	-0.0585938	0.1474	-1.44623	4.32831	-0.274963	0.11322	0.000915527	0.00183105	-289.977	-385.158	1188.91	26.3162	-11.9805	-55.8079
-1.68091	-2.13379	1.64063	-0.0598145	0.144043	-1.45355	4.32709	-0.176392	0.0744629	-0.000915527	-0.000610352	-290.137	-386.759	1189.35	26.3114	-12.2624	-56.0741
-1.68457	-2.13562	1.64215	-0.0561523	0.15686	-1.44958	4.32831	-0.215454	0.0714111	0.000305176	0.000915527	-290.857	-387.073	1190.47	26.7594	-11.2891	-55.9193
-1.6745	-2.13196	1.64063	-0.0601196	0.147095	-1.4563	4.32861	-0.00640869	0.0708008	0.000915527	0.00213623	-288.972	-386.44	1189.36	26.2484	-11.9167	-56.2048
-1.6864	-2.13867	1.63605	-0.0570679	0.153198	-1.45416	4.32831	-0.137634	-0.00274658	-0.000305176	-0.000305176	-291.129	-387.679	1186.05	26.7032	-11.6075	-56.0974
-1.68213	-2.14081	1.63696	-0.0564575	0.149841	-1.45691	4.32617	-0.0369263	0.133667	0.0012207	0.0012207	-290.24	-388.09	1186.72	26.8077	-11.8029	-56.1898
-1.68335	-2.14508	1.63361	-0.0549316	0.155029	-1.45844	4.32831	-0.247803	0.0119019	-0.000305176	0.000305176	-290.391	-388.906	1184.3	27.0508	-11.3965	-56.2396
-1.67755	-2.14722	1.63422	-0.0537109	0.153198	-1.46362	4.32831	-0.0601196	0.102234	0.00183105	0.00213623	-289.24	-389.326	1184.75	27.2251	-11.4465	-56.4446
-1.67816	-2.16125	1.63208	-0.0534058	0.151978	-1.47064	4.32861	-0.06073	0.0247192	0	0	-288.995	-391.973	1183.22	27.484	-11.5213	-56.6533
-1.68243	-2.15149	1.63452	-0.0558472	0.150146	-1.47705	4.32739	0.0524902	0.0982666	0.00213623	0.00305176	-290.202	-390.126	1184.97	27.0448	-11.7721	-57.0354
-1.67908	-2.1579	1.62994	-0.0473022	0.154724	-1.47552	4.32831	-0.00793457	0.038147	0.000610352	0.00152588	-289.388	-391.351	1181.68	28.1273	-11.3366	-56.921
-1.6806	-2.16766	1.62659	-0.0567627	0.157776	-1.4743	4.32831	0.152893	0.134583	0.00152588	0.00183105	-289.307	-393.206	1179.24	27.2025	-11.0761	-56.7812
-1.67786	-2.16614	1.62659	-0.0485229	0.154114	-1.47614	4.32739	0.0512695	0.108337	0.00152588	0.00274658	-288.872	-392.92	1179.26	28.1208	-11.34	-56.8736
-1.67389	-2.17102	1.62659	-0.0564575	0.153809	-1.48071	4.3277	0.078125	0.119324	0.000915527	0.00152588	-287.931	-393.864	1179.25	27.2917	-11.2789	-57.0241
-1.67603	-2.16644	1.62415	-0.0509644	0.155029	-1.47308	4.32526	0.125122	0.120239	0.0012207	0.00274658	-288.442	-392.997	1177.48	27.8481	-11.2285	-56.7218
-1.68304	-2.17438	1.62262	-0.0509644	0.153503	-1.4798	4.32831	0.0491333	0.114746	0.00152588	0.00213623	-289.65	-394.476	1176.38	27.9722	-11.4526	-56.9827
-1.66992	-2.17743	1.62415	-0.0500488	0.155334	-1.4798	4.32739	0.0790405	0.0927734	0.00152588	0.00335693	-286.98	-395.082	1177.5	28.1295	-11.0772	-56.9287
-1.6748	-2.17468	1.61865	-0.0543213	0.161133	-1.48438	4.32892	0.11322	0.0622559	0.000610352	0.0012207	-288.064	-394.593	1173.51	27.5953	-10.6991	-57.1785
-1.67419	-2.17773	1.61835	-0.0515747	0.157166	-1.47949	4.32678	0.121765	0.137024	0.00274658	0.00366211	-287.789	-395.16	1173.3	27.9598	-10.9976	-56.921
-1.67847	-2.17865	1.61621	-0.0570679	0.15564	-1.48407	4.32831	0.140686	0.0601196	0.000305176	0.000305176	-288.604	-395.341	1171.73	27.3442	-11.1871	-57.1248
-1.67816	-2.19086	1.61377	-0.0558472	0.158386	-1.47858	4.32892	0.0653076	0.13855	0.00274658	0.00427246	-288.113	-397.636	1169.98	27.6817	-10.9219	-56.7766
-1.67877	-2.18872	1.61255	-0.0570679	0.158997	-1.48712	4.31824	0.191345	0.107117	0.00244141	0.00366211	-288.391	-397.252	1169.09	27.5059	-10.8955	-57.1896
-1.67603	-2.18903	1.61163	-0.0564575	0.157776	-1.4798	4.32709	-0.0772095	0.0354004	0.000610352	0.00152588	-287.746	-397.314	1168.43	27.5832	-10.9402	-56.8382
-1.67725	-2.19391	1.6098	-0.0585938	0.157776	-1.4801	4.32922	0.101013	0.105591	0.00152588	0.00305176	-287.817	-398.239	1167.1	27.4172	-10.9442	-56.8119
-1.67999	-2.20459	1.60522	-0.06073	0.15686	-1.48804	4.32709	-0.015564	0.102844	0.00183105	0.00213623	-288.084	-400.268	1163.79	27.3426	-11.0375	-57.0915
-1.68488	-2.20093	1.60767	-0.0582886	0.158386	-1.48956	4.32831	-0.135803	0.098877	0.000915527	0.0012207	-289.217	-399.551	1165.56	27.5608	-11.0122	-57.2134
-1.68884	-2.20428	1.60278	-0.0558472	0.15625	-1.49078	4.3277	0.00457764	0.0491333	0.000915527	0.00152588	-289.899	-400.192	1162.03	27.8934	-11.2441	-57.2482
-1.67999	-2.20398	1.60034	-0.055542	0.154419	-1.48102	4.32831	0.0167847	0.115356	0.00152588	0.00244141	-288.025	-400.166	1160.26	27.9287	-11.2339	-56.7693
-1.68823	-2.21252	1.59882	-0.0540161	0.151978	-1.49323	4.328	0.0198364	-0.00274658	-0.000610352	0.000915527	-289.526	-401.76	1159.16	28.2355	-11.5573	-57.2827
-1.69098	-2.21069	1.59576	-0.0512695	0.157471	-1.49384	4.32861	-0.0305176	0.144043	0.00244141	0.00366211	-290.171	-401.423	1156.96	28.5199	-11.1702	-57.3462
-1.69067	-2.21771	1.59729	-0.0540161	0.153198	-1.49353	4.32678	-0.0250244	0.0100708	0	-0.000305176	-289.852	-402.733	1158.06	28.3183	-11.4854	-57.2629
-1.68945	-2.21832	1.59637	-0.0515747	0.155334	-1.49506	4.32831	-0.0466919	0.0915527	0.0012207	0.00274658	-289.635	-402.855	1157.41	28.6076	-11.2954	-57.3322
-1.67786	-2.22198	1.59149	-0.0552368	0.151978	-1.49658	4.3277	-0.125427	-0.00793457	-0.0012207	-0.00152588	-287.182	-403.614	1153.87	28.2513	-11.3558	-57.3257
-1.69159	-2.23389	1.58447	-0.0570679	0.153198	-1.4975	4.32617	-0.158997	0.108337	0.00183105	0.00274658	-289.506	-405.842	1148.78	28.2301	-11.4519	-57.3036
-1.69281	-2.23419	1.5863	-0.0537109	0.153503	-1.49475	4.32587	-0.0628662	-0.038147	-0.0012207	-0.000305176	-289.738	-405.877	1150.12	28.619	-11.4487	-57.1839
-1.68884	-2.23083	1.58264	-0.0531006	0.154419	-1.49933	4.32648	-0.128174	0.0769043	0.000915527	0.00152588	-289.106	-405.286	1147.47	28.6356	-11.3222	-57.4119
-1.69556	-2.23236	1.58264	-0.0534058	0.150146	-1.49353	4.32861	-0.0967407	0.038147	0	0	-290.295	-405.543	1147.46	28.6246	-11.7685	-57.14
-1.69617	-2.23145	1.57867	-0.0549316	0.150452	-1.49567	4.328	-0.098877	0.0515747	0	0.000305176	-290.444	-405.396	1144.58	28.4354	-11.7563	-57.2434
-1.69769	-2.22961	1.57593	-0.0552368	0.150452	-1.49323	4.32739	-0.0582886	0.0909424	0.000915527	0.00152588	-290.762	-405.061	1142.59	28.3717	-11.7839	-57.1468
-1.69342	-2.24335	1.57806	-0.0518799	0.144958	-1.49475	4.32678	-0.276184	0.0549316	-0.000610352	-0.000915527	-289.51	-407.634	1144.15	28.9766	-12.1202	-57.0888
-1.70105	-2.24792	1.5741	-0.0509644	0.150146	-1.48987	4.3277	0.130615	0.0894165	0.000610352	0.000915527	-290.839	-408.482	1141.28	29.1546	-11.814	-56.8558
-1.6925	-2.24304	1.57135	-0.0534058	0.147705	-1.48804	4.3277	-0.444946	0.043335	-0.00213623	-0.00274658	-289.237	-407.612	1139.29	28.8003	-11.8753	-56.7768
-1.70593	-2.24762	1.57166	-0.050354	0.147095	-1.4917	4.32861	0.170288	0.113525	0.00152588	0.00152588	-291.815	-408.424	1139.51	29.218	-12.1443	-56.9485
-1.70227	-2.2583	1.56921	-0.0515747	0.147095	-1.4917	4.32617	-0.335083	0.022583	-0.0012207	-0.000915527	-290.74	-410.453	1137.75	29.2515	-12.0502	-56.8485
-1.69434	-2.25586	1.56464	-0.0476074	0.142822	-1.49872	4.328	0.267029	0.159912	0.00274658	0.00335693	-289.316	-410.049	1134.45	29.6675	-12.2774	-57.1637
-1.70715	-2.25677	1.5686	-0.0488281	0.144653	-1.48712	4.32861	0.15625	0.117188	0.00213623	0.00427246	-291.704	-410.145	1137.31	29.5408	-12.3318	-56.6602
-1.70746	-2.26746	1.56128	-0.0494385	0.142517	-1.48682	4.3277	0.120544	0.132141	0.00152588	0.00152588	-291.384	-412.187	1132	29.6438	-12.4755	-56.5492
-1.70959	-2.26624	1.55762	-0.0482178	0.143433	-1.48499	4.32678	-0.187378	0.00701904	-0.000610352	-0.000610352	-291.823	-411.968	1129.35	29.7643	-12.4403	-56.4808
-1.70807	-2.27509	1.55029	-0.0460815	0.140076	-1.48773	4.32922	-0.0692749	0.0775146	0.000915527	0.00183105	-291.247	-413.673	1124.06	30.1519	-12.6626	-56.5217
-1.71478	-2.28088	1.55579	-0.0473022	0.138855	-1.49261	4.3277	-0.00396729	0.0646973	0.00183105	0.00244141	-292.459	-414.713	1128.04	30.1013	-12.8616	-56.7191
-1.72058	-2.27448	1.55029	-0.045166	0.137939	-1.49261	4.32831	0.0823975	0.0704956	0.000305176	0.000915527	-293.795	-413.521	1124.06	30.242	-13.0524	-56.7832
-1.71906	-2.27875	1.54816	-0.043335	0.138245	-1.49689	4.32739	0.0582886	0.0802612	0.00152588	0.00274658	-293.417	-414.341	1122.52	30.5199	-12.9956	-56.9434
-1.73035	-2.28943	1.54602	-0.0439453	0.13031	-1.50085	4.32556	0.0439453	0.0698853	0.000610352	0.0012207	-295.312	-416.322	1120.97	30.6178	-13.7957	-57.0516
-1.72699	-2.29797	1.54144	-0.0418091	0.132751	-1.50391	4.32739	0.0582886	0.122986	0.00244141	0.00396729	-294.428	-417.96	1117.67	31.0005	-13.5228	-57.1187
-1.72302	-2.29767	1.54266	-0.0424194	0.122681	-1.50421	4.32617	0.121155	0.043335	0.000915527	0.00183105	-293.604	-417.91	1118.55	30.9265	-14.2665	-57.1031
-1.72363	-2.31049	1.539	-0.0350952	0.123901	-1.50146	4.32831	0.0610352	0.129395	0.00213623	0.00305176	-293.338	-420.317	1115.92	31.9712	-14.1471	-56.8831
-1.73492	-2.30743	1.54114	-0.0366211	0.120544	-1.50665	4.32678	0.0537109	-0.00366211	-0.000610352	-0.000305176	-295.708	-419.704	1117.45	31.7428	-14.6194	-57.171
-1.73798	-2.32178	1.53687	-0.0366211	0.119629	-1.49628	4.32861	0.146179	0.108337	0.00274658	0.00396729	-295.722	-422.394	1114.36	31.9754	-14.6926	-56.5778
-1.73126	-2.3172	1.53412	-0.0317383	0.12085	-1.50574	4.32648	0.0131226	0.0537109	0.000915527	0.00213623	-294.678	-421.578	1112.39	32.4607	-14.5085	-57.041
-1.73553	-2.31232	1.53442	-0.0274658	0.116272	-1.5036	4.32831	0.102234	0.121155	0.00274658	0.00366211	-295.658	-420.638	1112.61	32.8701	-14.9655	-56.9893
-1.74072	-2.31995	1.53015	-0.0219727	0.113525	-1.51031	4.32648	0.0976563	0.0650024	0.0012207	0.00213623	-296.535	-422.074	1109.53	33.6186	-15.2636	-57.25
-1.74286	-2.33032	1.5274	-0.0286865	0.113525	-1.51367	4.32648	0.0881958	0.0610352	0	0.0012207	-296.616	-424.04	1107.54	33.0164	-15.2646	-57.3161
-1.74469	-2.31689	1.52588	-0.0228882	0.11261	-1.51703	4.32831	0.0769043	0.0564575	0.0012207	0.00213623	-297.466	-421.522	1106.44	33.463	-15.417	-57.5895
-1.74286	-2.33215	1.52405	-0.020752	0.10498	-1.52283	4.32831	0.205688	-0.00244141	0.000915527	0.00152588	-296.666	-424.401	1105.13	33.9518	-15.9636	-57.7141
-1.74103	-2.33765	1.52222	-0.0161743	0.102234	-1.52222	4.32556	0.0744629	0.0695801	0.000915527	0.00213623	-296.136	-425.439	1103.81	34.5646	-16.1422	-57.635
-1.74469	-2.32941	1.52557	-0.0137329	0.101013	-1.52802	4.32739	0.10437	-0.00762939	0	0.000305176	-297.21	-423.867	1106.24	34.7085	-16.3346	-57.9831
-1.74072	-2.33765	1.5213	-0.0106812	0.0967407	-1.52283	4.3277	0.0744629	0.0814819	0.00244141	0.00366211	-296.09	-425.438	1103.16	35.193	-16.5855	-57.657
-1.74225	-2.34375	1.51947	-0.000305176	0.101624	-1.51642	4.32892	0.0585938	0.0247192	0.000305176	-0.000305176	-296.219	-426.567	1101.86	36.4792	-16.2067	-57.3377
-1.74225	-2.3465	1.51306	-0.00183105	0.101318	-1.51611	4.32587	0.0488281	0.100098	0.00244141	0.00335693	-296.092	-427.119	1097.22	36.35	-16.2199	-57.2936
-1.745	-2.33826	1.51184	-0.00274658	0.101929	-1.51459	4.3277	0.0671387	-0.0283813	-0.000305176	0.000915527	-296.866	-425.572	1096.32	36.1127	-16.2379	-57.2964
-1.74957	-2.34406	1.51154	-0.000305176	0.101624	-1.51581	4.328	0.1474	0.0521851	0.0012207	0.00213623	-297.621	-426.644	1096.11	36.4835	-16.3268	-57.3206
-1.7572	-2.34497	1.50818	-0.00274658	0.102844	-1.51093	4.32587	0.107117	0.0274658	0.0012207	0.00152588	-299.02	-426.807	1093.67	36.2185	-16.3463	-57.1048
-1.7514	-2.34619	1.49597	-0.00183105	0.104065	-1.51245	4.32709	-0.0735474	0.0619507	0.000915527	0.00152588	-297.818	-427.124	1084.84	36.3464	-16.1469	-57.1438
-1.74469	-2.35138	1.49475	0.0012207	0.100708	-1.52771	4.3277	0.0674438	0.0671387	0	-0.000305176	-296.508	-428.137	1083.97	36.7774	-16.3066	-57.7852
-1.75201	-2.34406	1.49292	0.000610352	0.102539	-1.52649	4.32739	-0.0720215	0.0158691	-0.000305176	0.000305176	-298.169	-426.751	1082.64	36.5885	-16.3013	-57.8096
-1.74103	-2.34894	1.4859	0.00305176	0.104675	-1.52863	4.32526	0.0698853	0.0680542	0.0012207	0.00213623	-295.87	-427.741	1077.57	36.9501	-15.9339	-57.8412
-1.74652	-2.34406	1.48376	0.000915527	0.102844	-1.52863	4.32709	0.0183105	0.0384521	0	0	-297.075	-426.822	1076.01	36.6261	-16.1846	-57.8872
-1.74377	-2.34161	1.47827	0.00183105	0.105896	-1.539	4.32556	0.0448608	0.130615	0.00183105	0.00244141	-296.732	-426.415	1072.04	36.6911	-15.9096	-58.3829
-1.7511	-2.33826	1.47369	0.000610352	0.0991821	-1.53198	4.3277	-0.108337	0.00213623	-0.000610352	0	-298.141	-425.781	1068.71	36.4978	-16.5733	-58.0856
-1.7514	-2.33948	1.46942	0.0012207	0.0997925	-1.52008	4.3277	-0.0726318	0.0894165	0.000305176	0.000915527	-298.014	-426.019	1065.61	36.5906	-16.5145	-57.5247
-1.75049	-2.34283	1.46332	-0.00366211	0.103455	-1.52191	4.32739	0.0692749	0.0857544	0.000610352	0.00213623	-297.71	-426.694	1061.19	36.087	-16.1897	-57.5763
-1.75903	-2.34253	1.46057	-0.00518799	0.104065	-1.52802	4.328	-0.0643921	0.0985718	0.000610352	0.00152588	-299.465	-426.633	1059.19	35.9042	-16.2887	-57.8815
-1.75598	-2.34711	1.45447	-0.00305176	0.105286	-1.53656	4.32739	0.0799561	0.0875854	0.000610352	0.0012207	-298.817	-427.542	1054.79	36.2221	-16.1352	-58.2319
-1.74957	-2.33795	1.45081	-0.00305176	0.100098	-1.53625	4.3277	0	0.117798	0.00183105	0.00335693	-297.789	-425.867	1052.13	36.0776	-16.4696	-58.2605
-1.745	-2.34222	1.44379	0.00244141	0.0961304	-1.54114	4.32739	-0.00427246	0.0585938	0.00152588	0.00274658	-296.799	-426.72	1047.06	36.7759	-16.7088	-58.4323
-1.74469	-2.34406	1.44226	-0.00152588	0.0958252	-1.54541	0.0143433	-0.017395	0.0686646	0.000305176	0.00183105	-296.696	-427.083	1045.95	36.3509	-16.722	-58.6072
-1.74316	-2.34894	1.43646	-0.00396729	0.0900269	-1.55731	0.00823975	0.098877	0.142212	0.00274658	0.00457764	-296.312	-428.051	1041.75	36.1488	-17.1557	-59.0938
-1.74042	-2.35138	1.43066	-0.00213623	0.0976563	-1.54694	0.00732422	0.0643921	0.0601196	0.0012207	0.00274658	-295.601	-428.537	1037.56	36.4018	-16.4801	-58.6007
-1.74805	-2.34344	1.42639	-0.00152588	0.0982666	-1.55975	0.00640869	0.0592041	0.148621	0.00244141	0.00427246	-297.5	-427.062	1034.47	36.3397	-16.594	-59.2774
-1.74652	-2.34314	1.42517	0.000915527	0.0958252	-1.55396	0.00671387	0.150146	0.108032	0.00213623	0.00366211	-297.139	-427.007	1033.59	36.6161	-16.7626	-59.0044
-1.7514	-2.34253	1.41968	-0.00366211	0.0982666	-1.55304	0.00579834	0.0292969	0.113525	0.00244141	0.00335693	-298.072	-426.913	1029.59	36.0825	-16.6428	-58.9752
-1.74316	-2.35046	1.41724	-0.000915527	0.0985718	-1.55945	0.00579834	0.116577	0.131226	0.00244141	0.00427246	-296.282	-428.444	1027.85	36.5254	-16.4656	-59.1873
-1.74011	-2.34406	1.41052	-0.00335693	0.0952148	-1.55304	0.00640869	-0.0259399	0.151978	0.00213623	0.00305176	-295.741	-427.287	1022.97	36.1468	-16.6921	-58.9186
-1.74408	-2.35535	1.4032	-0.00274658	0.101013	-1.56006	0.00640869	0.126038	0.078125	0.00183105	0.00366211	-296.264	-429.438	1017.68	36.3966	-16.2661	-59.1701
-1.74072	-2.34589	1.40167	0.00152588	0.09552	-1.57104	0.00579834	0.0109863	0.120239	0.00152588	0.00244141	-296.019	-427.691	1016.58	36.732	-16.6933	-59.7383
-1.74377	-2.35046	1.39374	0	0.0924683	-1.57501	0.00610352	0.0521851	0.0952148	0.00183105	0.00335693	-296.47	-428.59	1010.83	36.6306	-16.9772	-59.8782
-1.73859	-2.35504	1.3916	0.000915527	0.09552	-1.57623	0.00610352	0.0341797	0.0540161	0.000610352	0.00183105	-295.33	-429.477	1009.3	36.8104	-16.6331	-59.8895
-1.74072	-2.34955	1.38641	0	0.0976563	-1.58051	0.00518799	-0.0393677	0.0952148	0.000915527	0.00183105	-295.958	-428.476	1005.54	36.6168	-16.5148	-60.1367
-1.74164	-2.34344	1.38367	0.0088501	0.0909424	-1.58234	0.00549316	-0.00396729	0.0363159	0.000305176	0.0012207	-296.368	-427.334	1003.56	37.5308	-17.0989	-60.2682
-1.73645	-2.34192	1.37787	0.00335693	0.0964355	-1.58234	0.00518799	0.0524902	0.0778198	0.00213623	0.00305176	-295.356	-427.106	999.355	36.8806	-16.5666	-60.2665
-1.74194	-2.35168	1.37604	0.00427246	0.093689	-1.5802	0.00549316	-0.164795	0.0296021	-0.000915527	-0.000610352	-296.099	-428.924	998.031	37.1414	-16.8506	-60.0973
-1.74225	-2.34985	1.37177	0.00549316	0.0961304	-1.58112	0.00457764	-0.067749	0.133972	0.00274658	0.00396729	-296.232	-428.603	994.941	37.2521	-16.666	-60.1587
-1.73859	-2.35138	1.37085	0.012207	0.0991821	-1.58447	0.00488281	0.00762939	0.0219727	0	0.000610352	-295.56	-428.902	994.301	38.045	-16.3654	-60.3063
-1.73737	-2.35138	1.36444	0.00946045	0.0946045	-1.58722	0.00457764	-0.00305176	0.123596	0.00213623	0.00366211	-295.283	-428.948	989.652	37.7317	-16.7109	-60.4115
-1.73279	-2.35352	1.35895	0.0100708	0.093689	-1.59912	0.00457764	0.00854492	0.0384521	0	0	-294.429	-429.406	985.685	37.8354	-16.7121	-60.9267
-1.73706	-2.34589	1.35925	0.0170898	0.0985718	-1.59546	0.00488281	-0.0445557	0.139771	0.00305176	0.00396729	-295.545	-427.948	985.917	38.5153	-16.4179	-60.8506
-1.74042	-2.34924	1.35559	0.0170898	0.0961304	-1.60248	0.00396729	-0.0540161	0.101929	0.000915527	0.000915527	-296.161	-428.594	983.267	38.5672	-16.6669	-61.1491
-1.74164	-2.34772	1.35071	0.0213623	0.09552	-1.60065	0.00457764	-0.050354	0.0799561	0.0012207	0.00183105	-296.437	-428.324	979.738	39.0324	-16.7431	-61.0804
-1.73096	-2.35352	1.34552	0.0231934	0.0949097	-1.61163	0.00518799	-0.0259399	0.0595093	0.000915527	0.00183105	-294.262	-429.484	976	39.3364	-16.6071	-61.5095
-1.72943	-2.35077	1.34033	0.0216675	0.0997925	-1.61224	0.00488281	-0.119934	0.0473022	0.000305176	0	-294.047	-429.007	972.242	39.1191	-16.1943	-61.5602
-1.7392	-2.35474	1.34033	0.0250244	0.0967407	-1.60797	0.00518799	-0.0445557	0.0827026	0.00213623	0.00305176	-295.814	-429.709	972.243	39.5649	-16.5926	-61.3548
-1.73553	-2.35352	1.33575	0.0314331	0.0994873	-1.61011	0.00427246	-0.196228	-0.00579834	-0.000305176	0	-295.195	-429.512	968.947	40.2797	-16.322	-61.4641
-1.73798	-2.35474	1.3327	0.0357056	0.0930786	-1.61285	0.00457764	0.0164795	0.0946045	0.00183105	0.00244141	-295.657	-429.746	966.744	40.7871	-16.8818	-61.5773
-1.73218	-2.35779	1.32782	0.0338745	0.0982666	-1.61926	0.00518799	-0.184631	-0.0119019	-0.0012207	-0.00152588	-294.486	-430.375	963.215	40.6279	-16.3612	-61.8381
-1.73462	-2.35138	1.33057	0.0448608	0.0997925	-1.61896	0.00488281	0.00549316	0.124207	0.00213623	0.00335693	-295.262	-429.135	965.226	41.7804	-16.311	-61.9023
-1.72272	-2.35291	1.32477	0.0463867	0.0973511	-1.63361	0.00518799	-0.166626	-0.0143433	-0.00183105	-0.0012207	-293.008	-429.507	961.044	41.9806	-16.3169	-62.5273
-1.72699	-2.34985	1.31836	0.050354	0.0997925	-1.62292	0.00518799	0.0311279	0.131836	0.00183105	0.00305176	-293.838	-428.94	956.404	42.3877	-16.1943	-62.0748
-1.72272	-2.34894	1.31897	0.0534058	0.0991821	-1.63788	0.00457764	-0.0769043	0.0012207	-0.000305176	0.000610352	-293.218	-428.792	956.862	42.7198	-16.1919	-62.7655
-1.72913	-2.34192	1.31653	0.0558472	0.0958252	-1.63116	0.00457764	-0.109253	0.119324	0.000915527	0.000915527	-294.616	-427.458	955.086	42.8864	-16.5857	-62.5232
-1.72211	-2.35077	1.31317	0.0622559	0.0964355	-1.63483	0.00457764	-0.0900269	0.0543213	0	0.0012207	-293.031	-429.154	952.682	43.7633	-16.4033	-62.6088
-1.7218	-2.34009	1.31195	0.0674438	0.09552	-1.6391	0.00457764	0.102844	0.0796509	0.000305176	0.00213623	-293.38	-427.158	951.805	44.1845	-16.5121	-62.8959
-1.72211	-2.34863	1.31042	0.0689697	0.09552	-1.6391	0.00427246	-0.0180054	0.104675	0.000915527	0.00183105	-293.18	-428.765	950.709	44.4965	-16.4943	-62.8283
-1.71722	-2.34741	1.30859	0.071106	0.098877	-1.63788	0.00457764	0.133362	0.0863647	0.000610352	0.00152588	-292.263	-428.559	949.392	44.7233	-16.1466	-62.777
-1.72211	-2.34589	1.30646	0.0796509	0.0949097	-1.6394	0.00457764	0.0891113	0.0973511	0.00213623	0.00305176	-293.326	-428.258	947.859	45.6747	-16.563	-62.8741
-1.7218	-2.34222	1.29852	0.0881958	0.0982666	-1.64886	0.00335693	0.0100708	0.0341797	0	0.00183105	-293.539	-427.617	942.139	46.5926	-16.3155	-63.3525
-1.72211	-2.34039	1.30127	0.0891113	0.09552	-1.65405	0.00427246	0.0396729	0.137634	0.00366211	0.00549316	-293.721	-427.262	944.13	46.6661	-16.5532	-63.6057
-1.71417	-2.34222	1.29852	0.0933838	0.09552	-1.651	0.00427246	0.0473022	-0.0241089	0	0.00152588	-292.077	-427.637	942.154	47.1877	-16.4159	-63.4314
-1.71204	-2.34161	1.29669	0.101318	0.0964355	-1.66321	0.00457764	0.0195313	0.13855	0.00335693	0.00488281	-291.872	-427.543	940.855	48.0836	-16.3284	-64.0061
-1.72485	-2.33948	1.29639	0.106812	0.0927734	-1.6684	0.00396729	0.102539	-0.0531006	-0.000610352	0.000915527	-294.555	-427.1	940.639	48.6728	-16.8559	-64.2973
-1.71326	-2.3468	1.29517	0.110779	0.0973511	-1.66351	0.00335693	0.0759888	0.0704956	0.00244141	0.00427246	-292.022	-428.508	939.776	49.2489	-16.2714	-63.9945
-1.70258	-2.34375	1.2915	0.118713	0.0946045	-1.66748	0.00427246	0.0210571	0.109253	0.00183105	0.00274658	-290.078	-427.985	937.146	50.1103	-16.3333	-64.1752
-1.71753	-2.33337	1.28998	0.125427	0.0958252	-1.67206	0.00488281	0.138855	0.0784302	0.00213623	0.00427246	-293.462	-425.996	936.046	50.7065	-16.5283	-64.5218
-1.71997	-2.32758	1.28906	0.132141	0.0958252	-1.67511	0.00396729	0.0537109	0.00549316	0.000610352	0.00244141	-294.206	-424.901	935.396	51.38	-16.5964	-64.7246
-1.70654	-2.341	1.28937	0.134277	0.0942993	-1.67755	0.00457764	0.0656128	0.0888062	0.000915527	0.00213623	-291.168	-427.46	935.638	51.8433	-16.4596	-64.692
-1.70959	-2.32605	1.29028	0.141602	0.0942993	-1.67633	0.00427246	-0.0579834	0.0817871	0.00183105	0.00335693	-292.279	-424.631	936.306	52.4401	-16.5612	-64.7752
-1.69769	-2.32574	1.28143	0.147095	0.093689	-1.67999	0.00335693	0.0695801	0.00915527	0	0.0012207	-289.978	-424.66	929.918	53.0677	-16.4188	-64.9135
-1.698	-2.31842	1.28876	0.15686	0.0964355	-1.68335	0.00427246	-0.0262451	0.108032	0.00183105	0.00305176	-290.418	-423.236	935.244	54.0649	-16.2401	-65.1534
-1.70563	-2.31476	1.28387	0.16449	0.090332	-1.6922	0.00457764	0.0125122	-0.0253296	-0.000610352	0.000610352	-292.149	-422.551	931.72	54.8753	-16.8858	-65.6061
-1.70502	-2.31689	1.28448	0.166321	0.0949097	-1.68671	0.00427246	0.0582886	0.0491333	0.00183105	0.00335693	-291.937	-422.942	932.168	55.1204	-16.4985	-65.3457
-1.69922	-2.30988	1.28693	0.173645	0.0952148	-1.68579	0.00396729	-0.00946045	0.0585938	0.000610352	0.0012207	-291.06	-421.621	933.952	55.8469	-16.4046	-65.3566
-1.69556	-2.31232	1.28204	0.1828	0.0961304	-1.69281	0.00427246	0.0460815	0.0918579	0.00213623	0.00427246	-290.393	-422.113	930.446	56.9336	-16.2785	-65.6615
-1.69708	-2.30774	1.28571	0.184326	0.09552	-1.69159	0.00427246	-0.0335693	0.00335693	-0.000305176	0.000305176	-290.845	-421.227	933.097	57.0338	-16.3678	-65.6499
-1.70227	-2.30713	1.28632	0.189819	0.0982666	-1.69159	0.00396729	0.032959	0.102234	0.0012207	0.00244141	-291.947	-421.085	933.55	57.6507	-16.2425	-65.6824
-1.69464	-2.30591	1.28052	0.196228	0.098877	-1.69128	0.00427246	-0.0335693	0.0180054	0	0.0012207	-290.498	-420.905	929.37	58.3675	-16.0744	-65.6625
-1.69525	-2.30804	1.28448	0.202332	0.0970459	-1.69739	0.00396729	-0.0732422	-0.00274658	-0.000305176	0.000610352	-290.673	-421.279	932.261	59.0976	-16.2395	-65.9363
-1.69617	-2.30591	1.28418	0.212097	0.0973511	-1.69281	0.00427246	-0.0460815	0.0942993	0.000915527	0.00213623	-290.937	-420.859	932.059	60.1811	-16.2434	-65.7575
-1.69983	-2.29889	1.28601	0.219727	0.0985718	-1.70258	0.00366211	-0.0683594	0.0271606	0.000305176	0.000915527	-292.063	-419.522	933.403	60.9374	-16.2454	-66.2901
-1.69128	-2.30499	1.28632	0.223999	0.0994873	-1.70502	0.00396729	-0.0650024	0.0802612	0.00152588	0.00335693	-290.247	-420.69	933.644	61.526	-16.0178	-66.3381
-1.67786	-2.29889	1.28571	0.231628	0.101318	-1.70868	0.00396729	0.0585938	0.0802612	0.000610352	0.0012207	-287.885	-419.588	933.226	62.3038	-15.6742	-66.5338
-1.6864	-2.30255	1.28876	0.236206	0.101013	-1.71112	0.00396729	-0.083313	0.115356	0.0012207	0.00244141	-289.533	-420.225	935.446	62.8826	-15.8403	-66.648
-1.68945	-2.28333	1.28754	0.246582	0.0997925	-1.71295	0.00366211	-0.150452	-0.0134277	-0.000305176	0.000305176	-290.82	-416.607	934.573	63.7596	-16.0583	-66.9067
-1.67908	-2.25372	1.28876	0.257874	0.103149	-1.72363	0.00335693	-0.198364	0.126038	0.000915527	0.00152588	-289.916	-411.084	935.479	64.5761	-15.7219	-67.6352
-1.69037	-2.27722	1.29211	0.267029	0.105896	-1.72089	0.00488281	-0.202026	-0.0473022	-0.0012207	-0.000305176	-291.48	-415.416	937.941	65.9974	-15.6326	-67.369
-1.68915	-2.26257	1.29639	0.275879	0.107117	-1.72028	0.00457764	-0.144043	0.110474	0.0012207	0.00183105	-291.773	-412.639	941.048	66.7742	-15.5664	-67.4737
-1.69373	-2.26349	1.3028	0.283813	0.110779	-1.71326	0.00396729	-0.0585938	0.0332642	-0.000305176	0.000915527	-292.668	-412.741	945.705	67.6956	-15.3504	-67.1773
-1.69861	-2.27142	1.29883	0.290222	0.112	-1.71967	0.00366211	-0.13855	0.122986	0.00183105	0.00213623	-293.499	-414.233	942.854	68.5539	-15.3243	-67.4306
-1.69952	-2.28058	1.30493	0.291748	0.108948	-1.70959	0.00366211	-0.143127	-0.0170898	-0.000305176	0.000305176	-293.295	-415.898	947.275	68.8764	-15.5526	-66.8933
-1.68976	-2.28302	1.30096	0.29541	0.106506	-1.70227	0.00335693	-0.181274	0.0808716	0.000305176	0.000915527	-291.198	-416.397	944.412	69.3397	-15.574	-66.5045
-1.69922	-2.29218	1.29974	0.296936	0.10498	-1.68549	0.00366211	-0.106812	0.0476074	0.000915527	0.00244141	-292.586	-418.067	943.522	69.6625	-15.8155	-65.6773
-1.68823	-2.31171	1.297	0.297546	0.101929	-1.69983	0.00396729	-0.0238037	0.0595093	0.000915527	0.0012207	-289.951	-421.794	941.558	70.0464	-15.8337	-66.1448
-1.6922	-2.32391	1.30219	0.299377	0.0967407	-1.70013	0.00396729	-0.134888	0.123901	0.00183105	0.00244141	-290.366	-424.036	945.322	70.4496	-16.2863	-66.0662
-1.6861	-2.34161	1.30524	0.30365	0.0997925	-1.70807	0.00366211	-0.0778198	0.0765991	0.000610352	0.00244141	-288.76	-427.36	947.563	71.222	-15.9006	-66.2879
-1.68182	-2.34406	1.30585	0.30304	0.0961304	-1.70959	0.00396729	0.0668335	0.0698853	0.000915527	0.00244141	-287.835	-427.83	948.005	71.1922	-16.1171	-66.3189
-1.66504	-2.36084	1.31134	0.307617	0.0881958	-1.70959	0.00396729	-0.0369263	0.0930786	0.000915527	0.00213623	-284.004	-430.993	952.008	71.9891	-16.4311	-66.1306
-1.66748	-2.37427	1.31134	0.312195	0.085144	-1.70837	0.00366211	0.0421143	0.121155	0.00244141	0.00335693	-284.072	-433.493	952.023	72.7279	-16.6834	-65.9713
-1.66962	-2.38617	1.31866	0.315247	0.0802612	-1.71906	0.00305176	0.0189209	-0.0125122	-0.000305176	0.00152588	-284.275	-435.683	957.344	73.2637	-17.0931	-66.3742
-1.66016	-2.39746	1.31653	0.319214	0.0848389	-1.72699	0.00335693	0.0354004	0.0891113	0.0012207	0.00244141	-282.189	-437.846	955.825	73.9001	-16.5451	-66.6373
-1.67572	-2.40631	1.32172	0.322266	0.0875854	-1.71967	0.00335693	-0.0512695	0.0753784	0.00152588	0.00274658	-284.964	-439.412	959.585	74.3876	-16.5587	-66.2832
-1.6745	-2.42798	1.32172	0.327454	0.0848389	-1.72577	0.00396729	0.0619507	0.0479126	0.000610352	0.00183105	-284.143	-443.475	959.613	75.3279	-16.7088	-66.3876
-1.68427	-2.42188	1.32751	0.339355	0.0814819	-1.71936	0.00335693	0.00518799	0.0939941	0.0012207	0.00274658	-286.279	-442.243	963.826	76.5888	-17.1696	-66.18
-1.68243	-2.43256	1.3266	0.337524	0.0808716	-1.72302	0.00396729	-0.0741577	0.072937	0.000915527	0.00152588	-285.608	-444.263	963.168	76.5507	-17.1584	-66.2535
-1.6922	-2.42432	1.33209	0.345764	0.0762939	-1.7218	0.00396729	0.158691	0.0509644	0.00183105	0.00305176	-287.839	-442.643	967.151	77.3573	-17.724	-66.2956
-1.69189	-2.42432	1.33362	0.352478	0.0796509	-1.73553	0.00396729	0.0457764	0.098877	0.000915527	0.00152588	-288.012	-442.641	968.282	78.1219	-17.47	-66.9472
-1.68488	-2.41241	1.33331	0.35614	0.0762939	-1.73859	0.00427246	0.0506592	0.123291	0.00183105	0.00305176	-287.036	-440.434	968.065	78.351	-17.6629	-67.163
-1.67877	-2.4054	1.34033	0.369568	0.0750732	-1.73981	0.00366211	0.0985718	-0.000305176	-0.000610352	0	-286.177	-439.083	973.179	79.7743	-17.6967	-67.2801
-1.67419	-2.39502	1.34064	0.375061	0.0680542	-1.74774	0.00396729	0.0805664	0.129395	0.00152588	0.00152588	-285.691	-437.153	973.408	80.2354	-18.2276	-67.7111
-1.66687	-2.37671	1.34033	0.38147	0.0631714	-1.74683	0.00366211	0.0299072	0.0588989	-0.000305176	0.000915527	-284.819	-433.738	973.191	80.6767	-18.5558	-67.7947
-1.64551	-2.36237	1.34094	0.387878	0.06073	-1.75232	0.00396729	0.0369263	0.10437	0.000915527	0.00152588	-281.138	-431.114	973.651	81.1841	-18.4464	-68.1105
-1.63849	-2.34863	1.34705	0.393372	0.0546265	-1.75873	0.00396729	0.0683594	0.0772095	0.000610352	0.00152588	-280.283	-428.529	978.079	81.5913	-18.872	-68.498
-1.63025	-2.35016	1.34583	0.400696	0.0518799	-1.75629	0.00366211	0.0430298	0.0866699	0.000915527	0.000610352	-278.609	-428.836	977.214	82.4567	-18.9558	-68.3529
-1.62201	-2.34711	1.35132	0.40802	0.0518799	-1.77002	0.00335693	0.127258	0.0662231	0.0012207	0.00244141	-277.309	-428.266	981.219	83.2437	-18.8484	-69.0044
-1.61835	-2.33978	1.35498	0.409241	0.0546265	-1.77277	0.00396729	0.015564	0.0823975	0	0.000305176	-276.882	-426.887	983.875	83.2655	-18.5917	-69.1913
-1.6275	-2.34406	1.35773	0.411377	0.0515747	-1.77917	4.32159	0.143433	0.13855	0.00213623	0.00396729	-278.646	-427.646	985.868	83.5738	-18.9881	-69.4764
-1.63513	-2.34406	1.35559	0.417175	0.0546265	-1.77216	4.32526	-0.154419	-0.0180054	-0.0012207	-0.000305176	-280.122	-427.617	984.329	84.2368	-18.8707	-69.1849
-1.63513	-2.35107	1.35651	0.419922	0.0521851	-1.7746	4.32465	0.109253	0.148315	0.00274658	0.00335693	-279.943	-428.926	985.003	84.6629	-19.0527	-69.24
-1.65924	-2.35352	1.35895	0.420227	0.0564575	-1.76788	4.32556	-0.0933838	-0.0222778	-0.000915527	-0.000305176	-284.593	-429.283	986.76	84.7312	-19.1025	-68.9868
-1.66473	-2.36725	1.36597	0.426941	0.0540161	-1.76849	4.32556	-0.0646973	0.129089	0.00244141	0.00396729	-285.322	-431.79	991.864	85.7167	-19.3619	-68.9278
-1.67938	-2.37335	1.3681	0.427856	0.0558472	-1.77155	4.32709	-0.0418091	0.0842285	0.00183105	0.00274658	-288.091	-432.875	993.412	85.9141	-19.4481	-69.0662
-1.69067	-2.38281	1.36719	0.433655	0.055542	-1.78375	4.3277	0.0219727	0.104675	0.00274658	0.00396729	-290.212	-434.622	992.769	86.7233	-19.6536	-69.5912
-1.70013	-2.39471	1.37299	0.436401	0.0592041	-1.78772	4.328	-0.125427	0.0106812	0.000305176	0.00152588	-291.822	-436.789	996.982	87.2239	-19.4925	-69.7201
-1.68732	-2.388	1.37665	0.440063	0.0515747	-1.78741	4.32556	0.00152588	0.110779	0.00183105	0.00274658	-289.491	-435.547	999.64	87.538	-19.9142	-69.7168
-1.68671	-2.40143	1.38	0.446777	0.0524902	-1.7923	4.32678	-0.161438	0.0372314	0.000915527	0.00183105	-289.076	-438.043	1002.1	88.5201	-19.8051	-69.8456
-1.67969	-2.39441	1.37726	0.451965	0.0485229	-1.79657	4.328	-0.015564	0.0576782	0.0012207	0.00213623	-287.961	-436.763	1000.12	89.0023	-20.0355	-70.077
-1.67725	-2.39166	1.37939	0.453796	0.0488281	-1.79108	4.32678	-0.218811	0.110779	0.0012207	0.00213623	-287.522	-436.236	1001.67	89.1692	-19.9751	-69.8433
-1.6629	-2.39197	1.38245	0.456543	0.0466919	-1.80542	4.32739	0.12146	0.0134277	0.000305176	0.00152588	-284.863	-436.336	1003.9	89.4885	-19.922	-70.4667
-1.66748	-2.38617	1.38336	0.46936	0.0476074	-1.79352	4.32678	0.0372314	0.137634	0.00213623	0.00305176	-285.909	-435.199	1004.58	90.8627	-19.9458	-69.9949
-1.6687	-2.37671	1.38336	0.471802	0.0442505	-1.78772	4.32861	-0.0012207	-0.000305176	-0.000915527	-0.000305176	-286.376	-433.412	1004.57	90.991	-20.2608	-69.8026
-1.65588	-2.36664	1.38458	0.4776	0.0463867	-1.79626	4.32739	-0.085144	0.101624	0.00213623	0.00335693	-284.311	-431.562	1005.48	91.494	-19.9171	-70.2577
-1.66046	-2.35291	1.38855	0.484619	0.045166	-1.78802	4.328	-0.0219727	-0.0192261	-0.000610352	0	-285.605	-428.933	1008.35	92.0761	-20.1328	-70.0099
-1.66748	-2.34039	1.39282	0.490723	0.0454712	-1.79077	4.3277	-0.0497437	0.102844	0.000915527	0.00244141	-287.477	-426.536	1011.45	92.5699	-20.2728	-70.2694
-1.67145	-2.32635	1.3913	0.492554	0.0473022	-1.79108	4.32831	0.0234985	-0.0344849	-0.000915527	0	-288.719	-423.899	1010.34	92.5529	-20.2346	-70.4131
-1.67542	-2.3114	1.39435	0.50415	0.0476074	-1.79321	4.32831	0.0372314	0.0857544	0.000915527	0.00213623	-290.091	-421.053	1012.57	93.637	-20.3357	-70.662
-1.68793	-2.30621	1.39893	0.512085	0.0491333	-1.78986	4.3277	-0.0247192	0.0238037	-0.000610352	0.000610352	-292.771	-419.999	1015.89	94.4576	-20.4455	-70.6001
-1.68488	-2.29706	1.39923	0.517578	0.0506592	-1.78345	4.32739	0.0143433	0.0622559	0.000610352	0.00244141	-292.424	-418.278	1016.12	94.9412	-20.298	-70.3801
-1.6922	-2.29767	1.40259	0.525208	0.0500488	-1.7984	4.32922	-0.00305176	0.0259399	0.000610352	0.00152588	-294.095	-418.355	1018.57	95.8175	-20.4923	-71.0981
-1.70349	-2.27936	1.40015	0.53009	0.0506592	-1.79199	4.32739	0.0961304	0.0698853	0.000610352	0.00152588	-296.852	-414.887	1016.8	96.0805	-20.6847	-70.9864
-1.68732	-2.28882	1.40533	0.537415	0.050354	-1.79474	4.32922	-0.00549316	0.0421143	0.00152588	0.00244141	-293.46	-416.677	1020.59	97.0733	-20.4222	-71.0059
-1.6922	-2.28271	1.41388	0.543823	0.0512695	-1.7807	4.32739	0.112305	0.0125122	-0.000305176	0.000305176	-294.534	-415.445	1026.78	97.7086	-20.4443	-70.4363
-1.68518	-2.29279	1.41144	0.544434	0.0512695	-1.78497	4.32861	0.0759888	0.125427	0.00213623	0.00305176	-292.877	-417.373	1025.02	97.9417	-20.3016	-70.5321
-1.67633	-2.28424	1.41541	0.558777	0.0497437	-1.79108	4.32892	0.0366211	-0.039978	-0.0012207	0	-291.573	-415.767	1027.93	99.4454	-20.323	-70.8782
-1.6745	-2.28363	1.42059	0.563049	0.0491333	-1.7981	4.32709	0.012207	0.112305	0.00213623	0.00305176	-291.36	-415.631	1031.7	99.9223	-20.3557	-71.2112
-1.67145	-2.28546	1.42792	0.565796	0.0506592	-1.80023	4.32831	0.0289917	0.0213623	-0.000305176	0.000610352	-290.78	-415.942	1037.02	100.265	-20.1832	-71.2996
-1.67236	-2.29248	1.42761	0.573425	0.0494385	-1.7981	4.32648	-0.0485229	0.0708008	0.00152588	0.00244141	-290.765	-417.243	1036.82	101.251	-20.2835	-71.1535
-1.67633	-2.30316	1.43005	0.578003	0.0500488	-1.8045	4.32892	-0.00640869	-0.0119019	-0.000915527	0	-291.339	-419.219	1038.6	101.943	-20.2825	-71.3834
-1.68427	-2.28302	1.4328	0.584412	0.0518799	-1.80206	4.32678	0.0177002	0.104675	0.0012207	0.00244141	-293.572	-415.392	1040.59	102.35	-20.3322	-71.4697
-1.68488	-2.28333	1.43799	0.587769	0.0567627	-1.81183	4.32739	0.0415039	0.0366211	0.000305176	0.0012207	-293.869	-415.424	1044.36	102.736	-19.9631	-71.9396
-1.69037	-2.27936	1.4389	0.601807	0.0634766	-1.80359	4.32739	-0.0354004	0.0320435	-0.000305176	0	-295.12	-414.63	1045.06	104.278	-19.5358	-71.639
-1.70624	-2.28119	1.44592	0.610352	0.0619507	-1.81091	4.32831	-0.0146484	0.0900269	0.000610352	0.000915527	-298.37	-414.878	1050.16	105.277	-19.9387	-72.0196
-1.70898	-2.26654	1.4444	0.615845	0.0668335	-1.80573	4.32739	-0.120544	-0.0308228	-0.000915527	-0.000305176	-299.367	-412.12	1049.05	105.671	-19.6353	-71.9221
-1.70746	-2.26563	1.45081	0.623779	0.0720215	-1.80939	4.32892	-0.0738525	0.0460815	0.000915527	0.00183105	-299.245	-411.911	1053.72	106.562	-19.2092	-72.1214
-1.71539	-2.25189	1.45325	0.632019	0.071106	-1.80389	4.32709	-0.0939941	0.0460815	0.000305176	0.00152588	-301.241	-409.281	1055.49	107.282	-19.4605	-72.0108
-1.70044	-2.2467	1.45721	0.643616	0.0738525	-1.82678	4.32831	0.0949097	0.0866699	0.00152588	0.00244141	-298.826	-408.346	1058.41	108.524	-19.0387	-73.0951
-1.69769	-2.23419	1.46393	0.65094	0.0708008	-1.81091	4.328	-0.233765	-0.00762939	-0.00152588	-0.000610352	-298.546	-405.945	1063.27	109.164	-19.2687	-72.4632
-1.69312	-2.23511	1.46454	0.662842	0.0668335	-1.82526	4.32861	-0.0115967	0.141296	0.00244141	0.00274658	-297.848	-406.127	1063.75	110.538	-19.5355	-73.1143
-1.69373	-2.22656	1.47095	0.672302	0.0772095	-1.81366	4.32617	-0.250854	-0.00457764	-0.000915527	-0.0012207	-298.244	-404.464	1068.41	111.484	-18.7373	-72.6884
-1.67145	-2.22443	1.47766	0.680542	0.0787354	-1.8158	4.3277	0.0796509	0.0488281	0.000915527	0.00213623	-294.02	-404.091	1073.3	112.397	-18.2589	-72.7633
-1.67664	-2.22565	1.47797	0.690002	0.0750732	-1.82098	4.32739	-0.194092	0.0909424	0.000915527	0.00244141	-295.119	-404.293	1073.54	113.496	-18.6531	-73.0122
-1.67328	-2.22626	1.4801	0.698853	0.0802612	-1.81549	4.32678	0.0537109	0.050354	0.000915527	0.00183105	-294.469	-404.389	1075.12	114.52	-18.1832	-72.7684
-1.67145	-2.22656	1.48956	0.708618	0.0732422	-1.82495	4.32709	-0.0521851	0.111389	0.00244141	0.00396729	-294.279	-404.396	1081.99	115.638	-18.7382	-73.2037
-1.68427	-2.2287	1.49597	0.72113	0.0839233	-1.82648	4.32739	-0.152588	0.0772095	0.000610352	0.000915527	-296.937	-404.704	1086.67	117.099	-18.1063	-73.3363
-1.6803	-2.22504	1.49902	0.731506	0.0842285	-1.82434	4.32861	-0.196533	0.0485229	0.000915527	0.00213623	-296.328	-403.997	1088.9	118.228	-18.0362	-73.2729
-1.68243	-2.21893	1.50635	0.741577	0.0860596	-1.83044	4.32587	0.0332642	-0.0350952	-0.0012207	0	-297.122	-402.799	1094.23	119.278	-17.9614	-73.6334
-1.6864	-2.22198	1.51428	0.752563	0.0924683	-1.8277	4.32709	-0.10498	0.0949097	0.00152588	0.00213623	-297.922	-403.296	1100	120.582	-17.516	-73.5268
-1.69525	-2.22443	1.51642	0.766296	0.0881958	-1.83289	4.32556	0.0158691	-0.0769043	-0.0012207	-0.000305176	-299.743	-403.699	1101.58	122.188	-18.0228	-73.7815
-1.69739	-2.22595	1.52649	0.775757	0.0930786	-1.828	4.3277	0.0274658	0.0775146	0.0012207	0.00244141	-300.192	-403.904	1108.89	123.293	-17.6704	-73.5799
-1.70502	-2.23633	1.52802	0.78949	0.0942993	-1.83807	4.32709	-0.0396729	0.0396729	0	0.000610352	-301.609	-405.807	1110.04	125.026	-17.6967	-74.0042
-1.69739	-2.22137	1.53717	0.799866	0.0979614	-1.82831	4.32739	0.0134277	0.0952148	0.00152588	0.00305176	-300.577	-402.954	1116.69	125.975	-17.3215	-73.6815
-1.6983	-2.23541	1.54022	0.813293	0.10437	-1.82739	4.32587	0.072937	-0.0222778	-0.000610352	0.000305176	-300.452	-405.546	1118.94	127.736	-16.7968	-73.5616
-1.70074	-2.22168	1.54877	0.822754	0.101929	-1.82678	4.32831	0.000915527	0.102539	0.0012207	0.00274658	-301.443	-402.903	1125.14	128.596	-17.0857	-73.6651
-1.69434	-2.21619	1.55762	0.838318	0.10376	-1.82037	4.32831	0.108032	0.0161743	0.000610352	0.00213623	-300.424	-401.818	1131.58	130.289	-16.8603	-73.427
-1.68457	-2.22137	1.56219	0.845337	0.103149	-1.8222	4.328	0.106506	0.0750732	0.000610352	0.00183105	-298.417	-402.789	1134.92	131.177	-16.7411	-73.4545
-1.67511	-2.21466	1.56769	0.865173	0.109253	-1.8158	4.32526	0.155029	0.125427	0.000915527	0.00244141	-296.872	-401.498	1138.95	133.341	-16.1285	-73.23
-1.68518	-2.21619	1.57196	0.87738	0.112	-1.81366	4.3277	0.071106	0.0778198	0.000915527	0.00244141	-298.91	-401.708	1142.07	134.759	-16.0858	-73.1714
-1.67725	-2.20337	1.5802	0.889587	0.113831	-1.81976	4.32709	0.154724	0.114136	0.00213623	0.00396729	-297.94	-399.277	1148.07	135.949	-15.8634	-73.5624
-1.67999	-2.21375	1.58966	0.903015	0.116272	-1.81702	4.32709	0.103149	0.126343	0.000915527	0.00152588	-298.273	-401.138	1154.96	137.65	-15.6988	-73.3891
-1.68762	-2.20673	1.59546	0.915222	0.116882	-1.80908	0.0152588	0.11261	0.0952148	0.0012207	0.00335693	-300.02	-399.74	1159.17	138.932	-15.8061	-73.1214
-1.6922	-2.20306	1.59912	0.927734	0.123596	-1.81732	4.32709	0.0918579	0	0	0.000915527	-301.276	-399.011	1161.86	140.3	-15.3768	-73.5784
-1.69342	-2.20978	1.61011	0.941772	0.121765	-1.81366	4.32709	0.110779	0.122375	0.00183105	0.00274658	-301.398	-400.18	1169.85	142.012	-15.5407	-73.381
-1.68915	-2.21375	1.61102	0.956726	0.127563	-1.81702	4.32739	-0.0134277	0.09552	0.00152588	0.00305176	-300.609	-400.917	1170.56	143.787	-15.0119	-73.5252
-1.69922	-2.21832	1.62323	0.973511	0.128784	-1.80878	4.32587	0.0610352	0.0946045	0.00152588	0.00274658	-302.536	-401.641	1179.43	145.777	-15.0845	-73.1685
-1.70624	-2.22931	1.62689	0.985718	0.131531	-1.81549	4.32465	0.0906372	0.104065	0.00152588	0.00244141	-303.778	-403.647	1182.12	147.345	-14.9717	-73.4339
-1.7038	-2.23022	1.63544	0.996704	0.131836	-1.80878	4.328	0.038147	0.0869751	0.00183105	0.00305176	-303.3	-403.757	1188.33	148.617	-14.9117	-73.131
-1.69952	-2.22565	1.64307	1.00861	0.133057	-1.82098	4.32739	0.065918	0.0875854	0.0012207	0.00183105	-302.862	-402.868	1193.89	149.902	-14.7817	-73.7454
-1.68854	-2.26044	1.65344	1.026	0.135803	-1.81152	4.32709	0.00854492	0.0854492	0.0012207	0.00183105	-299.673	-409.332	1201.47	152.454	-14.2901	-73.0329
-1.6864	-2.26654	1.66229	1.04187	0.139465	-1.81305	4.32617	0.0500488	0.107117	0.0012207	0.00213623	-299.245	-410.414	1207.93	154.366	-13.964	-73.0838
-1.68396	-2.26349	1.66779	1.05347	0.139771	-1.80847	4.32709	-0.0985718	-0.0088501	-0.0012207	-0.000610352	-298.908	-409.799	1211.93	155.644	-13.9174	-72.9103
-1.68854	-2.27417	1.6806	1.07025	0.141296	-1.80847	4.32617	0.010376	0.139465	0.00152588	0.00335693	-299.659	-411.691	1221.26	157.732	-13.8635	-72.8715
-1.68976	-2.28333	1.69281	1.08093	0.140076	-1.8045	4.32648	-0.0198364	0.0195313	-0.000305176	0.000305176	-299.686	-413.315	1230.13	159.099	-13.9674	-72.6382
-1.69189	-2.29126	1.70288	1.10046	0.143738	-1.79352	4.32556	-0.0308228	0.123291	0.00183105	0.00244141	-299.929	-414.7	1237.47	161.46	-13.7007	-72.1128
-1.69464	-2.29675	1.70532	1.11359	0.14801	-1.80206	4.3277	-0.104065	-0.00183105	-0.000915527	0	-300.528	-415.699	1239.28	163.046	-13.4115	-72.4993
-1.69739	-2.30011	1.71143	1.1319	0.151978	-1.79993	4.32709	-0.0198364	0.071106	0.00152588	0.00213623	-301.117	-416.258	1243.74	165.193	-13.1497	-72.418
-1.70563	-2.30774	1.72424	1.14685	0.155029	-1.7981	4.32709	-0.0952148	0.0799561	0.00152588	0.00335693	-302.661	-417.566	1253.06	167.022	-13.0396	-72.3301
-1.70197	-2.30408	1.73157	1.16028	0.158081	-1.80725	4.32526	-0.0418091	0.0802612	0.000915527	0.00213623	-302.298	-416.844	1258.4	168.497	-12.7688	-72.8032
-1.71234	-2.31384	1.73828	1.17737	0.160828	-1.79932	4.32739	-0.250549	0.0469971	0	0.000305176	-304.116	-418.57	1263.31	170.606	-12.7085	-72.4188
-1.70105	-2.31842	1.745	1.19568	0.166931	-1.79993	4.3277	-0.162354	0.0311279	0.000305176	0.000915527	-301.935	-419.404	1268.22	172.776	-12.0379	-72.4215
-1.71692	-2.3175	1.76117	1.20941	0.16449	-1.79443	4.32739	-0.195007	0.0964355	0.00152588	0.00213623	-305.187	-419.065	1279.96	174.326	-12.5182	-72.2436
-1.71204	-2.33643	1.76849	1.22681	0.166321	-1.7923	4.32465	-0.111084	0.0149536	0	0.00183105	-303.769	-422.56	1285.32	176.62	-12.2545	-72.0106
-1.71204	-2.32849	1.77673	1.2381	0.172424	-1.79352	4.32678	-0.0140381	0.0930786	0.00152588	0.00244141	-304.174	-421.013	1291.31	177.782	-11.8024	-72.1657
-1.71234	-2.35779	1.78101	1.25641	0.169983	-1.79016	4.32739	-0.0274658	0.0704956	0.000915527	0.00213623	-303.418	-426.45	1294.46	180.347	-11.9391	-71.7959
-1.70959	-2.35229	1.79443	1.27991	0.177612	-1.7926	4.32587	-0.0827026	0.0930786	0.000915527	0.00213623	-303.334	-425.326	1304.25	182.944	-11.3276	-72.0036
-1.71295	-2.37122	1.80298	1.28845	0.175171	-1.78589	4.32678	-0.159912	0.0469971	0	0.000610352	-303.412	-428.793	1310.46	184.225	-11.5318	-71.5616
-1.71417	-2.38007	1.8103	1.30402	0.176392	-1.78741	4.32465	-0.090332	0.100098	0.000915527	0.00152588	-303.542	-430.387	1315.81	186.145	-11.45	-71.5925
-1.70532	-2.38403	1.81519	1.31439	0.175781	-1.78833	4.32678	-0.0457764	0.0454712	0.000305176	0.00244141	-301.767	-431.12	1319.38	187.397	-11.3527	-71.5947
-1.71631	-2.41699	1.82953	1.33026	0.180664	-1.7804	4.32526	0.115051	0.0750732	0.000915527	0.000915527	-303.017	-437.149	1329.82	189.737	-11.0648	-71.0332
-1.71844	-2.42798	1.83319	1.34796	0.177002	-1.78589	4.32495	0.0396729	0.0872803	0.00152588	0.00366211	-303.284	-439.162	1332.52	191.936	-11.3904	-71.2222
-1.72577	-2.44202	1.84265	1.35376	0.184021	-1.78986	4.32556	0.0653076	0.0408936	0.000305176	0.000610352	-304.458	-441.713	1339.39	192.82	-10.9216	-71.3421
-1.73035	-2.46094	1.85211	1.37238	0.184937	-1.78314	4.32709	0.150757	0.0820923	0.00183105	0.00366211	-304.87	-445.158	1346.29	195.252	-10.8883	-70.9245
-1.73553	-2.48352	1.85791	1.38397	0.185852	-1.78741	4.32556	0.0854492	0.0466919	-0.000305176	0.000305176	-305.355	-449.329	1350.54	196.937	-10.8561	-70.975
-1.74255	-2.48932	1.87286	1.39496	0.190125	-1.78101	4.32678	0.0817871	0.0631714	0.0012207	0.00244141	-306.647	-450.287	1361.39	198.284	-10.6241	-70.6861
-1.7395	-2.50458	1.87683	1.4035	0.186157	-1.80206	4.32617	0.067749	0.0167847	-0.000610352	-0.000305176	-305.872	-453.146	1364.3	199.501	-10.8787	-71.5341
-1.74469	-2.50885	1.88812	1.41693	0.189819	-1.78558	4.32709	0.158081	0.133667	0.00213623	0.00335693	-306.73	-453.83	1372.51	201.106	-10.6619	-70.7856
-1.73828	-2.51282	1.89148	1.42914	0.193787	-1.78925	4.32648	0.0717163	0.0106812	-0.000610352	0.000610352	-305.503	-454.564	1374.98	202.567	-10.2421	-70.9325
-1.74408	-2.52502	1.90094	1.44897	0.195923	-1.77155	4.32678	0.142517	0.147095	0.00244141	0.00427246	-306.251	-456.733	1381.87	205.032	-10.1414	-70.0685
-1.73828	-2.53479	1.90704	1.4624	0.198364	-1.77826	4.32587	0.183716	0.0787354	0.000610352	0.000915527	-305.011	-458.537	1386.34	206.724	-9.8428	-70.3118
-1.74988	-2.57355	1.90887	1.474	0.202026	-1.76208	4.32709	0.0683594	0.0857544	0.000610352	0.00152588	-306.018	-465.718	1387.7	208.673	-9.63131	-69.3056
-1.73859	-2.55707	1.91681	1.48102	0.202942	-1.76361	4.32556	0.158081	0.0598145	0.000610352	0.00152588	-304.4	-462.615	1393.46	209.213	-9.42611	-69.4964
-1.74408	-2.58972	1.92322	1.49445	0.205383	-1.74896	4.32709	0.133362	0.0946045	0.00152588	0.00213623	-304.432	-468.646	1398.15	211.273	-9.23207	-68.5971
-1.74438	-2.59064	1.93329	1.5036	0.198975	-1.76819	4.32587	0.0796509	0.0192261	0.000915527	0.00213623	-304.761	-468.769	1405.47	212.329	-9.78082	-69.4861
-1.74591	-2.61322	1.94183	1.52008	0.204468	-1.76056	4.32678	0.0601196	0.0415039	0.000305176	0.000610352	-304.45	-472.917	1411.71	214.576	-9.31404	-68.9944
-1.75385	-2.62634	1.94946	1.5274	0.211792	-1.76392	4.32648	0.119324	0.0848389	0.00183105	0.00274658	-305.772	-475.302	1417.26	215.621	-8.83443	-69.0964
-1.75507	-2.64435	1.95374	1.54053	0.215759	-1.76361	4.32465	0.0445557	-0.038147	-0.00152588	-0.000305176	-305.581	-478.63	1420.4	217.41	-8.50035	-68.9688
-1.76788	-2.67029	1.96228	1.54999	0.214844	-1.75232	4.32526	0.119934	0.0952148	0.00213623	0.00305176	-307.273	-483.375	1426.62	218.906	-8.71773	-68.2883
-1.77032	-2.68585	1.9693	1.55792	0.213623	-1.7569	4.32556	0.050354	-0.0128174	-0.000305176	0.000305176	-307.403	-486.239	1431.73	220.06	-8.82752	-68.394
-1.78314	-2.69684	1.97296	1.57471	0.223389	-1.7514	4.32617	0.195923	0.0338745	0.00152588	0.00274658	-309.718	-488.207	1434.42	222.153	-8.24167	-68.1315
-1.79169	-2.72736	1.97754	1.58173	0.221863	-1.75354	4.32587	-0.169067	0.0289917	0	0.000610352	-310.545	-493.864	1437.77	223.443	-8.43206	-68.0158
-1.79321	-2.73499	1.98334	1.58966	0.22583	-1.74225	4.32526	0.00762939	0.0921631	0.00152588	0.00213623	-310.576	-495.234	1441.99	224.474	-8.11677	-67.4593
-1.79962	-2.74963	1.99402	1.60004	0.224915	-1.74042	4.32465	-0.0811768	-0.0286865	-0.00183105	-0.0012207	-311.478	-497.881	1449.75	225.892	-8.26902	-67.2935
-1.79749	-2.77374	1.99463	1.60858	0.226746	-1.75049	4.32709	-0.0674438	0.0778198	0.0012207	0.00213623	-310.497	-502.403	1450.24	227.255	-8.03639	-67.5738
-1.79169	-2.79053	2.00623	1.61713	0.231323	-1.75812	4.32648	0.0134277	0.0518799	0	0.000610352	-309.047	-505.499	1458.68	228.5	-7.54235	-67.8052
-1.80237	-2.82562	2.00714	1.62415	0.228271	-1.73767	4.328	0.072937	0.03479	0.000915527	0.00183105	-309.866	-512.003	1459.36	229.868	-7.85626	-66.6074
-1.7923	-2.8418	2.01782	1.62811	0.233459	-1.75079	4.32526	-0.0183105	0.0442505	-0.000305176	0	-307.622	-515.017	1467.13	230.579	-7.24263	-67.0809
-1.80573	-2.87933	2.0163	1.63391	0.231628	-1.74713	4.32648	-0.180359	0.0650024	0.000915527	0.00213623	-309.094	-522.003	1466.05	231.843	-7.51144	-66.6464
-1.81458	-2.89703	2.02515	1.63452	0.236816	-1.75201	4.32739	-0.0012207	0.0531006	0.000305176	0.0012207	-310.418	-525.246	1472.48	232.192	-7.19985	-66.772
-1.82068	-2.92969	2.02576	1.6391	0.237427	-1.74011	4.32678	-0.098877	0.0457764	0	0.000610352	-310.508	-531.322	1472.94	233.24	-7.15436	-65.9813
-1.82343	-2.96509	2.03278	1.63818	0.237732	-1.74316	4.32556	-0.0115967	0.0582886	0.000610352	0.00152588	-310.009	-537.912	1478.05	233.702	-7.07815	-65.8483
-1.83685	-2.98737	2.03705	1.64703	0.235291	-1.74469	4.32587	-0.0537109	-0.0320435	-0.000305176	0.0012207	-312.058	-542.008	1481.17	235.067	-7.44938	-65.7846
-1.83472	-3.02094	2.03979	1.65466	0.24292	-1.74591	4.32709	0.109863	0.0741577	0.0012207	0.00213623	-310.711	-548.282	1483.2	236.478	-6.71454	-65.5919
-1.8454	-3.04504	2.0462	1.65619	0.250244	-1.75446	4.32587	-0.118408	0.0476074	0.0012207	0.00305176	-312.25	-552.736	1487.87	237.034	-6.24762	-65.8438
-1.84723	-3.08136	2.04407	1.66168	0.245056	-1.7572	4.32587	0.117493	0.0604248	0.00152588	0.00274658	-311.519	-559.542	1486.35	238.245	-6.60023	-65.6759
-1.85303	-3.10608	2.04834	1.66565	0.244751	-1.76361	4.32404	0.0985718	0.0268555	0.000610352	0.00152588	-312.017	-564.133	1489.47	239.091	-6.66322	-65.7959
-1.84937	-3.1485	2.05078	1.66809	0.246277	-1.77185	4.32709	0.0674438	0.107422	0.00213623	0.00274658	-310.105	-572.086	1491.28	240.051	-6.36869	-65.8319
-1.8631	-3.17657	2.0575	1.66565	0.249634	-1.78192	4.32617	0.11322	0.0656128	0.0012207	0.00213623	-312.095	-577.279	1496.15	240.215	-6.25769	-66.1171
-1.8631	-3.21167	2.0578	1.66656	0.245972	-1.77246	4.32556	0.0741577	0.0521851	0	0.000915527	-310.88	-583.842	1496.39	240.885	-6.44403	-65.3888
-1.87012	-3.25073	2.05963	1.66473	0.250244	-1.77856	4.32465	0.140991	0.128784	0.00244141	0.00366211	-311.143	-591.138	1497.74	241.299	-6.11091	-65.3821
-1.8808	-3.27515	2.06757	1.66016	0.257568	-1.78528	4.32587	0.0860596	0.00427246	-0.000305176	0.000915527	-312.613	-595.647	1503.5	241.162	-5.63465	-65.5401
-1.89728	-3.32977	2.07062	1.65955	0.259399	-1.77826	4.32404	0.116882	0.131531	0.00274658	0.00457764	-314.109	-605.805	1505.73	241.966	-5.6019	-64.8233
-1.90216	-3.36365	2.07153	1.65802	0.254517	-1.77704	4.32617	0.19043	0.0912476	0.00152588	0.00274658	-313.975	-612.132	1506.4	242.334	-5.97711	-64.494
-1.91101	-3.41705	2.06848	1.65405	0.256348	-1.78192	4.32556	0.118713	0.127869	0.00244141	0.00396729	-314.092	-622.138	1504.22	242.735	-5.8254	-64.3077
-1.91132	-3.44696	2.07275	1.65436	0.259399	-1.78802	4.32678	0.0939941	0.0201416	-0.000305176	0.000305176	-313.33	-627.724	1507.33	243.248	-5.50664	-64.359
-1.91559	-3.47992	2.07397	1.651	0.258789	-1.78375	4.32526	0.132751	0.128174	0.00213623	0.00335693	-313.077	-633.879	1508.23	243.392	-5.52572	-63.9013
-1.91376	-3.51166	2.07977	1.65192	0.263062	-1.79016	4.32587	0.0421143	0.0439453	0.000305176	0.0012207	-311.855	-639.806	1512.45	244.005	-5.06894	-63.9507
-1.922	-3.53638	2.07733	1.64825	0.256653	-1.79657	4.32434	-0.00183105	0.0891113	0.000610352	0.00244141	-312.723	-644.436	1510.69	243.98	-5.65348	-64.0489
-1.93298	-3.58612	2.07977	1.67114	0.257263	-1.70685	4.32617	0.0579834	0.120544	0.00183105	0.00335693	-312.466	-653.578	1512.49	247.413	-5.58979	-59.5584
-1.90918	-3.77106	2.07397	1.69312	0.257874	-1.83563	4.32648	-0.0338745	0.0616455	0.000610352	0.00274658	-303.662	-688.457	1508.54	252.875	-4.75644	-63.9784
-2.01233	-3.96179	2.05841	1.63391	0.268555	-1.875	4.32556	-0.00427246	0.139465	0.00183105	0.0012207	-318.182	-724.068	1497.22	249.13	-5.05298	-64.4687
-1.96136	-4.03595	2.06482	1.55426	0.26947	-1.93451	4.32495	0.0186157	0.115051	0.00183105	0.0012207	-305.956	-738.27	1501.78	241.211	-3.87449	-66.3859
-2.00104	-4.04053	2.09076	1.51215	0.249329	-1.89819	4.32648	-0.017395	0.0979614	0.000915527	0.00183105	-312.93	-738.865	1520.42	236.459	-6.0714	-64.6994
-1.98181	-3.95233	2.13715	1.54449	0.230713	-1.88019	4.32587	-0.149231	0.0650024	0.000610352	0.00183105	-311.968	-722.076	1554.02	238.744	-7.52776	-64.5677
-1.97357	-3.90686	2.15942	1.58905	0.235596	-1.82556	4.32404	-0.100708	0.122681	0.00213623	0.00335693	-311.536	-713.338	1570.21	243.121	-7.13174	-62.4729
-2.02026	-3.88855	2.14813	1.60492	0.263672	-1.86127	4.32495	-0.0796509	0.045166	0	0.000305176	-321.984	-709.836	1562.07	244.623	-5.76182	-64.4719
-2.00562	-3.83881	2.10358	1.57379	0.291443	-1.81396	4.32617	-0.0439453	0.155334	0.00213623	0.00244141	-319.825	-700.806	1529.7	240.287	-3.33411	-62.6303
-2.02118	-3.80096	2.05109	1.55457	0.283203	-1.80481	4.32617	-0.142517	0.101013	0.000610352	0.00152588	-323.589	-693.973	1491.6	237.487	-4.32438	-62.471
-1.98517	-3.7207	2.01324	1.59088	0.258484	-1.7691	4.32465	-0.017395	0.0881958	0.00152588	0.00457764	-318.52	-679.175	1464.21	240.377	-5.93578	-61.3352
-1.94031	-3.6441	2.00348	1.65771	0.232239	-1.75049	4.32526	-0.155029	0.0808716	0	0.00183105	-312.105	-664.912	1457.24	246.81	-7.56809	-60.9951
-1.91284	-3.4964	2.01294	1.6864	0.237122	-1.76392	4.32404	-0.0689697	0.0668335	0.000915527	0.00274658	-311.688	-637.248	1464.09	247.722	-7.18363	-62.7933
-1.87897	-3.41187	2.01874	1.66718	0.266418	-1.77917	4.32556	-0.0634766	0.0582886	0.000305176	0.000305176	-307.834	-621.532	1468.24	244.171	-4.49285	-64.1344
-1.88446	-3.32428	2.0343	1.64795	0.278931	-1.78375	4.32526	-0.109558	0.0134277	-0.000610352	-0.000305176	-311.688	-605.045	1479.42	240.56	-3.81511	-65.0849
-1.87286	-3.30292	2.05139	1.66077	0.266418	-1.78772	4.32739	-0.0372314	0.0881958	0.000915527	0.00213623	-310.196	-600.971	1491.81	241.682	-4.7095	-65.4134
-1.86188	-3.28339	2.07458	1.67084	0.233459	-1.74133	4.32526	-0.228882	0.00579834	-0.000915527	0	-308.07	-597.149	1508.58	242.53	-7.20387	-63.3566
-1.86554	-3.28094	2.07367	1.67694	0.224304	-1.71997	4.32617	0.14801	0.128479	0.00183105	0.00274658	-308.61	-596.652	1507.91	243.193	-7.99546	-62.3857
-1.88873	-3.32825	2.06421	1.6806	0.240784	-1.7157	4.32709	-0.246277	-0.0164795	-0.000915527	-0.000305176	-311.754	-605.485	1501.09	244.368	-6.92355	-61.9006
-1.92841	-3.44604	2.0401	1.67297	0.272217	-1.74774	4.32617	0.0689697	0.0802612	0.0012207	0.00152588	-316.337	-627.611	1483.71	245.372	-4.74278	-62.575
-1.96808	-3.52875	2.02484	1.65985	0.281677	-1.76758	4.32495	-0.219727	-0.0250244	-0.000915527	-0.000610352	-321.747	-643.104	1472.68	245.187	-4.41329	-62.9218
-1.98059	-3.63068	2.01752	1.64917	0.26886	-1.78986	4.32587	0.0564575	0.0909424	0.00152588	0.000915527	-321.145	-662.241	1467.41	245.594	-5.36994	-63.1134
-1.96625	-3.71552	2.02515	1.61926	0.240784	-1.81	4.32556	-0.147095	0.0259399	0	0.000305176	-315.575	-678.204	1472.91	243.534	-7.12943	-63.2259
-1.95801	-3.77747	2.04315	1.58478	0.218811	-1.82831	4.32587	0.198975	0.119629	0.000915527	0.000915527	-311.943	-689.803	1485.91	240.579	-8.56157	-63.471
-1.96991	-3.8559	2.0639	1.56281	0.228271	-1.87225	4.32465	-0.0341797	0.0509644	0.00183105	0.00244141	-312.352	-704.423	1500.96	239.308	-7.79724	-64.9094
-1.9809	-3.9328	2.07947	1.5329	0.246887	-1.90216	4.32495	0.00457764	0.0778198	0.0012207	0.000915527	-312.433	-718.785	1512.23	237.11	-6.26215	-65.7135
-1.99036	-3.97064	2.07764	1.5152	0.254822	-1.92291	4.32617	0.0335693	0.0814819	0.00244141	0.00274658	-313.282	-725.902	1510.9	235.686	-5.67369	-66.3852
-1.987	-4.01031	2.07397	1.50177	0.243225	-1.91376	4.32648	0.139771	0.0653076	0.0012207	0.00244141	-311.105	-733.375	1508.23	234.791	-6.41123	-65.5859
-1.97083	-4.04968	2.05078	1.49841	0.218506	-1.88416	4.32526	0.0698853	0.0979614	0.00244141	0.00305176	-306.086	-740.906	1491.42	235.055	-7.97728	-63.7776
-1.96899	-4.06708	2.02148	1.48468	0.211487	-1.87836	4.32434	0.15564	0.0820923	0.000915527	0.0012207	-304.866	-744.347	1470.18	233.77	-8.43329	-63.3071
-1.97357	-4.06464	1.99615	1.47186	0.220337	-1.88171	4.32526	0.110168	0.125122	0.00244141	0.00305176	-305.744	-744.039	1451.81	232.267	-7.78839	-63.4767
-1.97205	-4.04205	1.97784	1.46301	0.236511	-1.89636	4.32404	0.138855	0.0967407	0.0012207	0.00244141	-306.269	-739.944	1438.53	230.893	-6.52619	-64.3417
-1.9577	-3.96698	1.97754	1.47369	0.242004	-1.90247	4.32526	0.0567627	0.158081	0.00335693	0.00457764	-305.941	-725.918	1438.3	230.912	-6.07586	-65.2186
-1.94366	-3.89404	1.98273	1.47858	0.229187	-1.90552	4.32404	0.142517	0.0799561	0.00152588	0.00305176	-305.455	-712.264	1442.03	230.301	-7.08852	-65.8953
-1.92841	-3.80005	1.99066	1.48315	0.212097	-1.90033	4.32617	0.0137329	0.114746	0.00152588	0.00305176	-305.271	-694.643	1447.72	229.319	-8.47691	-66.3508
-1.9101	-3.74451	1.99066	1.47766	0.203857	-1.9043	4.32434	0.0592041	0.105591	0.0012207	0.00213623	-303.339	-684.306	1447.68	227.803	-8.98751	-66.9095
-1.91742	-3.69598	1.98273	1.47186	0.211792	-1.89545	4.32587	0.0866699	0.0845337	0.000915527	0.00274658	-306.163	-675.233	1441.88	226.362	-8.59474	-66.9162
-1.91772	-3.65417	1.97693	1.47583	0.21698	-1.88904	4.32495	0.0579834	0.0964355	0.000610352	0.00183105	-307.481	-667.418	1437.67	226.147	-8.29959	-66.9709
-1.922	-3.62518	1.96198	1.492	0.231934	-1.88873	4.32556	-0.169678	0.0405884	-0.000915527	0	-309.36	-662.034	1426.87	227.533	-7.26718	-67.2445
-1.9223	-3.62152	1.95526	1.50787	0.224609	-1.86981	4.32617	0.0653076	0.122375	0.00213623	0.00305176	-309.359	-661.342	1422.02	229.295	-7.87087	-66.3992
-1.9101	-3.62976	1.94427	1.51184	0.212708	-1.84967	4.32556	-0.0402832	0.0411987	-0.000610352	0	-306.373	-662.96	1414.07	229.891	-8.58214	-65.3383
-1.89453	-3.65387	1.94031	1.49445	0.212708	-1.84967	4.32404	-0.0198364	0.153503	0.00213623	0.00274658	-302.404	-667.574	1411.18	228.294	-8.2302	-65.0749
-1.90399	-3.6908	1.94153	1.47919	0.209656	-1.87897	4.32648	-0.0473022	0.0189209	-0.000610352	0.000305176	-303.353	-674.508	1412.06	227.132	-8.53931	-66.1314
-1.89789	-3.71826	1.9574	1.46393	0.209045	-1.90094	4.32465	0.0439453	0.0933838	0.000915527	0.00274658	-301.501	-679.631	1423.55	225.822	-8.41356	-66.9003
-1.89911	-3.75397	1.97296	1.46301	0.212097	-1.92841	4.32526	-0.0384521	0.00946045	0	0	-301.026	-686.262	1434.85	226.281	-8.11477	-67.9028
-1.89636	-3.78723	1.98914	1.4563	0.201721	-1.94	4.32404	-0.0869751	0.0927734	0.00183105	0.00244141	-299.545	-692.434	1446.57	226.042	-8.81441	-68.1442
-1.90125	-3.86047	1.98242	1.43524	0.195923	-1.95496	4.32617	-0.0540161	-0.0228882	-0.000305176	-0.000305176	-298.204	-706.225	1441.71	224.806	-9.14152	-68.2108
-1.91223	-3.92975	1.97906	1.41357	0.188904	-1.95953	4.32648	-0.155029	0.0875854	0.00152588	0.000915527	-298.074	-719.222	1439.26	223.437	-9.67112	-67.8454
-1.92657	-3.98376	1.96655	1.40076	0.198364	-1.96289	4.32648	0.0491333	0.0848389	0.00152588	0.00244141	-299.182	-729.389	1430.2	222.836	-8.98285	-67.5958
-1.94397	-4.03564	1.95251	1.38824	0.205383	-1.97479	4.32495	-0.0918579	-0.00823975	-0.000915527	-0.000610352	-301.044	-739.162	1420.04	222.233	-8.55642	-67.7611
-1.95557	-4.0683	1.93878	1.38458	0.205994	-1.96808	4.32343	-0.00732422	0.093689	0.00152588	0.00152588	-302.168	-745.318	1410.1	222.339	-8.59554	-67.2031
-1.95801	-4.07654	1.93726	1.37451	0.206909	-1.97418	4.32587	-0.305481	0.00335693	-0.000915527	-0.000610352	-302.394	-746.882	1408.98	221.317	-8.53317	-67.413
-1.95953	-4.07501	1.93756	1.35651	0.203247	-1.9751	4.32281	-0.0915527	0.0704956	0.000610352	0.00152588	-302.608	-746.615	1409.15	219.233	-8.83772	-67.4408
-1.95557	-4.07166	1.93634	1.35315	0.196838	-1.9812	4.32526	-0.30304	0.0335693	-0.000610352	-0.000915527	-301.937	-746.016	1408.26	218.795	-9.29745	-67.7205
-1.93542	-4.0448	1.93878	1.3385	0.19928	-1.99493	4.32465	-0.00274658	0.0830078	0.000915527	0.000915527	-298.867	-741.072	1410	216.69	-8.83542	-68.5067
-1.92047	-4.00787	1.93207	1.33881	0.193176	-1.9986	4.32648	-0.0897217	-0.0189209	-0.0012207	-0.00152588	-297.043	-734.242	1405.12	216.137	-9.18246	-68.9164
-1.9165	-3.96973	1.93237	1.3382	0.190125	-1.9989	4.32434	-0.127869	0.119324	0.000915527	0.00152588	-297.429	-727.106	1405.31	215.455	-9.46983	-69.2216
-1.9043	-3.93951	1.92474	1.34644	0.192566	-1.98639	4.32648	-0.15686	0.00488281	-0.000610352	0.000305176	-295.847	-721.503	1399.79	215.92	-9.1506	-68.8642
-1.89423	-3.92548	1.90308	1.35101	0.196533	-1.98395	4.32465	0.0341797	0.0558472	0	0.0012207	-294.231	-719.019	1384.11	216.226	-8.70049	-68.8347
-1.89392	-3.89801	1.89087	1.34613	0.198059	-1.96716	4.32587	-0.0436401	0.0479126	0.000305176	0.00152588	-294.753	-713.93	1375.23	215.232	-8.62708	-68.267
-1.88904	-3.88336	1.88538	1.34613	0.192261	-1.96075	4.32617	-0.137939	0.038147	0.000305176	0.00152588	-294.115	-711.225	1371.24	215.001	-9.04581	-68.0591
-1.89209	-3.85223	1.88385	1.35468	0.19165	-1.94824	4.32526	-0.0741577	0.0527954	0.0012207	0.00244141	-295.591	-705.365	1370.12	215.481	-9.23309	-67.7493
-1.88904	-3.83789	1.88843	1.35254	0.190735	-1.94275	4.32434	-0.0320435	0.0930786	0.000915527	0.00183105	-295.366	-702.658	1373.42	215.007	-9.28974	-67.602
-1.8869	-3.82507	1.89972	1.35071	0.197449	-1.96411	4.32556	-0.00244141	0.0784302	0.00183105	0.00274658	-295.66	-700.227	1381.61	214.586	-8.77102	-68.7093
-1.88995	-3.84613	1.9046	1.34186	0.196228	-1.97174	4.32587	0.00762939	0.0411987	0.000610352	0.00244141	-295.649	-704.155	1385.14	213.908	-8.85829	-68.8897
-1.88782	-3.84521	1.90979	1.33911	0.195007	-1.98029	4.32312	0.0115967	0.137634	0.00305176	0.00366211	-295.349	-703.975	1388.89	213.577	-8.9291	-69.2846
-1.88934	-3.8858	1.90521	1.3324	0.184937	-2.00562	4.32465	0.0463867	0.0585938	0.00183105	0.00335693	-294.57	-711.637	1385.59	213.455	-9.66351	-70.0977
-1.89545	-3.92151	1.89758	1.33087	0.19104	-2.01355	4.32617	-0.0320435	0.11261	0.00152588	0.00274658	-294.752	-718.362	1380.09	213.852	-9.17734	-70.1971
-1.90277	-3.95935	1.89636	1.3205	0.189819	-2.0105	4.32587	0.0671387	0.110779	0.00213623	0.00274658	-294.904	-725.446	1379.2	213.272	-9.27536	-69.7523
-1.90704	-3.99719	1.89087	1.30951	0.193176	-2.00226	4.32465	0.0463867	0.125122	0.00213623	0.00305176	-294.393	-732.56	1375.21	212.625	-8.94741	-69.0648
-1.91498	-4.03687	1.88721	1.30219	0.196228	-2.00775	4.32343	0.0646973	0.126343	0.00183105	0.00274658	-294.744	-740.005	1372.57	212.421	-8.71796	-69.0132
-1.91406	-4.06372	1.88507	1.2851	0.189819	-2.00348	4.32312	-0.0863647	0.0497437	-0.000305176	0.000305176	-293.514	-745.07	1370.99	210.899	-9.11675	-68.5578
-1.91162	-4.0802	1.88934	1.27655	0.187073	-2.00928	4.32526	0.120239	0.0869751	0.00213623	0.00274658	-292.528	-748.16	1374.08	210.185	-9.24586	-68.6724
-1.90826	-4.09515	1.89056	1.26465	0.183105	-2.02087	4.32404	0.0411987	0.0283813	-0.000305176	0.000305176	-291.435	-750.994	1374.95	209.062	-9.46297	-69.0555
-1.90399	-4.10309	1.89056	1.25916	0.1828	-2.02698	4.32465	-0.0177002	0.104675	0.00152588	0.00274658	-290.374	-752.509	1374.95	208.561	-9.39228	-69.2542
-1.89636	-4.09943	1.88477	1.24756	0.183105	-2.04132	4.32434	0.062561	0.0332642	0.000610352	0.0012207	-289.044	-751.912	1370.73	207.176	-9.24857	-69.9076
-1.90063	-4.09393	1.88293	1.24512	0.184326	-2.04803	4.32587	-0.0390625	0.118408	0.000915527	0.00152588	-290.121	-750.89	1369.4	206.806	-9.2411	-70.2723
-1.89301	-4.08325	1.87103	1.24237	0.183411	-2.04803	4.32587	0.00823975	0.017395	-0.000915527	-0.000305176	-288.873	-748.984	1360.77	206.324	-9.21106	-70.323
-1.89758	-4.07074	1.86066	1.24329	0.184631	-2.03369	4.32739	-0.0192261	0.107422	0.00183105	0.00244141	-289.971	-746.666	1353.24	206.232	-9.21103	-69.7688
-1.89301	-4.06097	1.85211	1.24237	0.186462	-2.03064	4.32434	0.0170898	0.0689697	0	0	-289.303	-744.897	1347.04	205.974	-9.00887	-69.6901
-1.9043	-4.03595	1.84479	1.23413	0.19043	-2.01508	4.32556	0.0152588	0.105896	0.00152588	0.00183105	-292.066	-740.206	1341.69	204.631	-8.92567	-69.1955
-1.90002	-4.00848	1.84601	1.23383	0.189209	-2.00562	4.32556	0.0140381	0.108032	0.000915527	0.000915527	-291.959	-735.056	1342.56	204.159	-9.02149	-68.9667
-1.8927	-3.98529	1.84509	1.2326	0.193481	-2.00775	4.32526	0.00396729	0.105896	0.000610352	0	-291.266	-730.744	1341.88	203.648	-8.6214	-69.2403
-1.89087	-3.95599	1.84692	1.22742	0.189819	-2.00989	4.32526	0.0164795	0.12085	0.0012207	0.0012207	-291.791	-725.258	1343.18	202.584	-8.96523	-69.5583
-1.87683	-3.95355	1.84784	1.22711	0.185242	-2.01935	0.0109863	-0.240173	0.0967407	0	0.000610352	-289.178	-724.853	1343.85	202.512	-9.11278	-69.968
-1.86615	-3.95264	1.84326	1.21582	0.184937	-2.02301	0.00823975	0.143433	0.105286	0.00152588	0.00183105	-287.037	-724.761	1340.51	201.208	-8.94951	-70.0968
-1.85822	-3.95264	1.83563	1.21399	0.184937	-2.04224	0.00732422	-0.151978	0.0262451	-0.000610352	-0.000305176	-285.651	-724.854	1335	200.998	-8.83025	-70.9561
-1.8576	-3.96301	1.83014	1.20941	0.185242	-2.03674	0.00732422	0.0537109	0.0991821	0.00244141	0.00335693	-285.09	-726.831	1331.01	200.644	-8.75408	-70.6066
-1.85913	-3.97339	1.82281	1.20667	0.183105	-2.03857	0.00640869	-0.0830078	0.020752	-0.000305176	-0.000305176	-285.032	-728.817	1325.71	200.497	-8.91878	-70.5974
-1.86523	-3.98651	1.81915	1.19843	0.186462	-2.04865	0.00640869	0.124817	0.148926	0.00305176	0.00457764	-285.895	-731.299	1323.05	199.762	-8.71314	-70.9672
-1.85516	-4.00665	1.81305	1.19049	0.1828	-2.02942	0.00579834	-0.101318	0.027771	0	0.000305176	-282.949	-735.13	1318.62	199.186	-8.7519	-69.8642
-1.86005	-4.01672	1.81519	1.17218	0.184021	-2.03247	0.00610352	0.0308228	0.0784302	0.000915527	0.0012207	-283.523	-737.017	1320.13	197.251	-8.68922	-69.9176
-1.86798	-4.0332	1.81854	1.15997	0.187073	-2.03949	0.00640869	-0.0909424	0.0204468	-0.000305176	0.000305176	-284.606	-740.085	1322.54	196.115	-8.52341	-70.1238
-1.87042	-4.05182	1.81763	1.14807	0.184326	-2.05872	0.00640869	-0.0869751	0.090332	0.00152588	0.00183105	-284.634	-743.607	1321.87	195.047	-8.73617	-70.8469
-1.86218	-4.05914	1.81641	1.13678	0.18219	-2.06757	0.00549316	-0.039978	0.0482178	0.000305176	0.0012207	-282.784	-745.038	1320.97	193.874	-8.74328	-71.1543
-1.86646	-4.06952	1.80847	1.12427	0.180969	-2.07214	0.00610352	0.0527954	0.0900269	0.00152588	0.00213623	-283.235	-747.035	1315.2	192.609	-8.87171	-71.2684
-1.87225	-4.08264	1.80542	1.11359	0.183716	-2.08405	0.00488281	0.065918	0.0924683	0.0012207	0.00244141	-284.041	-749.519	1312.98	191.594	-8.70904	-71.7181
-1.87042	-4.08508	1.7926	1.10229	0.188293	-2.0874	0.00549316	-0.0109863	0.0967407	0.000610352	0.00213623	-283.536	-750.074	1303.68	190.344	-8.29039	-71.8335
-1.85974	-4.08112	1.78162	1.09192	0.183411	-2.08771	0.00549316	0.098877	0.154114	0.00244141	0.00366211	-281.407	-749.442	1295.69	189.098	-8.50043	-71.8179
-1.86737	-4.07776	1.7746	1.07941	0.1828	-2.08344	0.00579834	0.038147	0.0357056	0.000305176	0.0012207	-282.852	-748.839	1290.57	187.613	-8.66744	-71.645
-1.84937	-4.05731	1.76849	1.07056	0.182495	-2.07031	0.00488281	0.0180054	0.124512	0.00183105	0.00305176	-279.681	-745.099	1286.12	186.282	-8.42348	-71.1376
-1.84875	-4.03809	1.75934	1.05988	0.182495	-2.0752	0.00518799	0.0836182	0.00946045	0.000305176	0.000915527	-280.104	-741.569	1279.46	184.752	-8.45838	-71.4963
-1.84235	-4.01489	1.75446	1.04736	0.184021	-2.06238	0.00549316	0.0250244	0.098877	0.00183105	0.00274658	-279.306	-737.274	1275.87	182.954	-8.26652	-71.0569
-1.83258	-3.98163	1.75262	1.03699	0.18158	-2.06512	0.00488281	0.0982666	0.0271606	0.000915527	0.00213623	-278.347	-731.1	1274.51	181.235	-8.38376	-71.4067
-1.82404	-3.97949	1.74042	1.02386	0.179138	-2.06085	0.00488281	0.0787354	0.127563	0.00305176	0.00457764	-276.518	-730.809	1265.63	179.706	-8.42045	-71.171
-1.82129	-3.95447	1.72821	1.01593	0.18158	-2.0694	0.00518799	0.113525	0.0735474	0.00274658	0.00396729	-276.763	-726.218	1256.77	178.397	-8.24562	-71.7467
-1.8158	-3.94836	1.71661	1.00067	0.179749	-2.07489	0.00488281	0.116882	0.0827026	0.00213623	0.00274658	-275.767	-725.184	1248.33	176.557	-8.30277	-72.0023
-1.80481	-3.9386	1.70441	0.983887	0.180664	-2.07825	0.00488281	-0.0296021	0.03479	0.0012207	0.00183105	-273.774	-723.485	1239.45	174.484	-8.05319	-72.1771
-1.81946	-3.91937	1.69525	0.974426	0.1828	-2.06451	0.00518799	0.0152588	0.0131226	0	0	-277.017	-719.883	1232.78	173.094	-8.15703	-71.7224
-1.81976	-3.92334	1.68976	0.960693	0.188293	-2.07306	0.00549316	-0.0527954	0.112	0.00152588	0.00152588	-276.965	-720.685	1228.78	171.586	-7.70001	-72.076
-1.82037	-3.91876	1.67542	0.9375	0.185852	-2.06848	0.00549316	-0.017395	0.0790405	0.000610352	0.000915527	-276.94	-719.931	1218.33	168.863	-7.88533	-71.8561
-1.81122	-3.91327	1.66992	0.914001	0.188599	-2.06024	0.00518799	-0.0326538	0.0927734	0.00152588	0.00213623	-275.028	-718.986	1214.29	166.093	-7.48989	-71.4654
-1.8222	-3.90839	1.66199	0.891418	0.192261	-2.06421	0.00549316	-0.00457764	0.109253	0	-0.000610352	-277.228	-718.114	1208.49	163.429	-7.37007	-71.6906
-1.82037	-3.91022	1.64917	0.870056	0.196838	-2.06512	0.00579834	-0.0906372	0.164185	0.00335693	0.00396729	-276.642	-718.565	1199.16	161.017	-6.93919	-71.6849
-1.81641	-3.91357	1.64154	0.847473	0.19104	-2.0752	0.00457764	0.00183105	-0.017395	-0.00152588	-0.00152588	-275.651	-719.291	1193.59	158.488	-7.31066	-72.0649
-1.81213	-3.90808	1.62689	0.822144	0.19043	-2.06573	0.00518799	-0.0268555	0.140686	0.00183105	0.00244141	-274.624	-718.382	1182.91	155.509	-7.26204	-71.6142
-1.80573	-3.91418	1.6156	0.799255	0.198975	-2.06757	0.00457764	-0.0314331	0.0259399	-0.000610352	-0.00152588	-273.026	-719.644	1174.69	152.993	-6.42232	-71.6116
-1.80603	-3.90717	1.59973	0.777283	0.19928	-2.06635	0.00488281	-0.0650024	0.0820923	0.0012207	0.0012207	-273.073	-718.445	1163.15	150.37	-6.39286	-71.5722
-1.80481	-3.89069	1.586	0.748596	0.197144	-2.07275	0.00457764	-0.078125	0.0595093	-0.000915527	-0.0012207	-273.151	-715.483	1153.12	146.825	-6.56095	-71.946
-1.80145	-3.87878	1.56952	0.728149	0.200195	-2.06299	0.00457764	-0.0457764	0.0805664	0.000915527	0.0012207	-272.548	-713.373	1141.13	144.302	-6.25658	-71.5483
-1.79535	-3.85498	1.55823	0.698242	0.20752	-2.0462	0.00518799	-0.0784302	0.0396729	0.000305176	0.000915527	-271.664	-709.019	1132.87	140.506	-5.58004	-70.9159
-1.80176	-3.82172	1.54388	0.675049	0.207214	-2.04559	0.00457764	0.0271606	0.0631714	0.000305176	0.000305176	-273.737	-702.875	1122.4	137.32	-5.77694	-71.1322
-1.81061	-3.79242	1.5213	0.643005	0.213013	-2.04041	0.00457764	0.0744629	0.0827026	0.000915527	0.00152588	-276.053	-697.521	1105.95	133.187	-5.49641	-71.1063
-1.80206	-3.75519	1.50757	0.615845	0.21759	-2.02667	0.00457764	-0.111694	-0.0140381	-0.000915527	-0.0012207	-275.135	-690.671	1095.92	129.491	-5.04356	-70.7129
-1.79962	-3.7204	1.49017	0.586243	0.221252	-2.02393	0.00457764	-0.0274658	0.131836	0.00152588	0.0012207	-275.443	-684.295	1083.23	125.551	-4.76675	-70.8165
-1.79932	-3.68805	1.4679	0.558472	0.22644	-2.01324	0.00488281	-0.151367	0.0119019	-0.000915527	-0.000610352	-276.005	-678.385	1067.01	121.861	-4.38981	-70.5408
-1.79779	-3.64746	1.44531	0.525818	0.232849	-2.01752	0.00427246	0.0717163	0.1297	0.00305176	0.00305176	-276.73	-670.96	1050.56	117.478	-3.92606	-71.0163
-1.79901	-3.61084	1.4209	0.500793	0.230408	-2.00195	0.00457764	-0.0891113	0.0164795	0	0	-277.641	-664.247	1032.78	114.035	-4.19863	-70.539
-1.79443	-3.56354	1.40411	0.463867	0.235596	-1.98395	0.00488281	0.0918579	0.140076	0.00274658	0.00213623	-277.692	-655.523	1020.51	109.06	-3.77625	-70.0265
-1.78864	-3.51227	1.38092	0.43335	0.241394	-1.96869	0.00488281	-0.166931	-0.0128174	0	0.000610352	-277.682	-646.089	1003.6	104.756	-3.30421	-69.6744
-1.7865	-3.47839	1.36017	0.394287	0.241394	-1.95313	0.00457764	-0.122986	0.108337	0.000305176	-0.000610352	-277.771	-639.901	988.455	99.7518	-3.30063	-69.1556
-1.7923	-3.43903	1.33514	0.359497	0.252991	-1.95038	0.00427246	-0.0491333	0.0265503	0.000610352	0.0012207	-279.826	-632.69	970.228	95.1439	-2.52987	-69.3228
-1.78558	-3.40179	1.31836	0.318909	0.254822	-1.92841	0.00457764	0.015564	0.0482178	0.000305176	0	-279.051	-625.86	957.946	89.9135	-2.30469	-68.5274
-1.78711	-3.36517	1.29211	0.274048	0.255737	-1.91345	0.00427246	-0.0952148	0.0692749	0.000915527	0.000305176	-279.899	-619.183	938.802	84.2019	-2.28962	-68.0591
-1.7746	-3.31146	1.26862	0.231018	0.263367	-1.89636	0.00457764	0.0161743	0.0570679	0.000305176	0	-278.534	-609.332	921.651	78.4294	-1.54803	-67.6112
-1.7807	-3.29163	1.23505	0.186157	0.261536	-1.88751	0.00488281	-0.0772095	0.0601196	0.00152588	0.000915527	-279.795	-605.833	897.212	72.986	-1.78698	-67.29
-1.77795	-3.25684	1.21552	0.136414	0.267944	-1.87561	0.00457764	-0.0485229	0.0253296	-0.000305176	-0.000610352	-279.797	-599.487	882.927	66.7447	-1.25174	-66.9472
-1.78131	-3.21228	1.18591	0.0875854	0.270386	-1.8573	0.00457764	-0.0134277	0.0985718	0.00213623	0.00183105	-281.181	-591.338	861.336	60.4527	-1.15899	-66.3883
-1.77856	-3.16254	1.15356	0.0363159	0.275574	-1.84692	0.00427246	0.039978	-0.0100708	-0.000305176	-0.000305176	-281.599	-582.265	837.755	53.7987	-0.76152	-66.2224
-1.78802	-3.12012	1.11877	-0.0189209	0.272827	-1.82373	0.00518799	0.0335693	0.0726318	0.0012207	0.0012207	-283.973	-574.529	812.383	46.8083	-1.16938	-65.4133
-1.78406	-3.0603	1.09192	-0.0686646	0.274658	-1.8042	0.00396729	0.0558472	0.00427246	0	0.000305176	-284.369	-563.53	792.772	40.1685	-1.04448	-64.9012
-1.78131	-2.99652	1.06445	-0.12085	0.276794	-1.77521	0.00396729	0.123901	0.055542	0.00152588	0.00183105	-285	-551.779	772.704	33.1876	-0.915063	-63.984
-1.77948	-2.91718	1.02966	-0.183716	0.278625	-1.74713	0.00457764	-0.0137329	0.117188	0.00213623	0.00152588	-286.201	-537.166	747.298	24.736	-0.85697	-63.2173
-1.78436	-2.85675	0.997314	-0.22522	0.279846	-1.71967	0.00335693	0.11322	0.0924683	0.00152588	0.0012207	-288.307	-526.034	723.718	19.0291	-0.932727	-62.3723
-1.78223	-2.78381	0.961609	-0.27832	0.277405	-1.69128	0.00427246	0.0613403	0.039978	0.00152588	0.00152588	-289.288	-512.614	697.672	11.7976	-1.20556	-61.5415
-1.77399	-2.70569	0.92865	-0.328674	0.272217	-1.66656	0.00488281	0.132141	0.0469971	0.000305176	0	-289.282	-498.226	673.622	4.79739	-1.61859	-60.9054
-1.77582	-2.6236	0.894775	-0.377808	0.267639	-1.6394	0.00427246	0.0119019	0.0952148	0.00274658	0.00305176	-291.371	-483.063	648.903	-2.12911	-2.1623	-60.218
-1.7746	-2.53265	0.859375	-0.42511	0.267334	-1.61041	0.00396729	0.153198	-0.0241089	0	0.000305176	-293.14	-466.256	623.081	-8.98669	-2.33648	-59.5197
-1.76514	-2.43683	0.833435	-0.467834	0.267639	-1.57532	0.00396729	0.116272	0.0949097	0.00213623	0.00183105	-293.43	-448.495	604.12	-15.397	-2.33852	-58.571
-1.76697	-2.34344	0.808105	-0.497742	0.263062	-1.54144	0.00427246	0.0817871	0.0375366	0.000610352	0.0012207	-295.961	-431.134	585.624	-20.3058	-2.9324	-57.6964
-1.76788	-2.25922	0.78064	-0.531921	0.260925	-1.51459	0.00457764	0.128174	0.0808716	0.00213623	0.00213623	-298.084	-415.518	565.583	-25.5571	-3.28954	-57.0678
-1.77155	-2.16736	0.758972	-0.567322	0.260315	-1.48285	0.00518799	0.0769043	0.0894165	0.000610352	0.000305176	-300.951	-398.427	549.73	-31.0713	-3.5873	-56.2889
-1.77063	-2.09656	0.735779	-0.595093	0.26001	-1.45111	0.00427246	-0.0561523	0.027771	0	-0.000305176	-302.307	-385.295	532.806	-35.3731	-3.73177	-55.3364
-1.76788	-2.04773	0.715637	-0.619507	0.255737	-1.43646	0.00366211	0.072937	0.027771	0.000305176	0.000915527	-302.835	-376.284	518.122	-38.942	-4.12222	-54.9898
-1.77582	-1.98425	0.701294	-0.648193	0.251465	-1.42914	0.00396729	0.0262451	0.0762939	0.000305176	-0.000610352	-306.011	-364.473	507.615	-43.2407	-4.73753	-55.1287
-1.77246	-1.93176	0.688782	-0.678101	0.242615	-1.42059	0.00457764	0.0689697	0.0753784	0.000915527	0.000915527	-306.57	-354.748	498.441	-47.4993	-5.49732	-55.0816
-1.77032	-1.86523	0.680237	-0.696106	0.236511	-1.40991	0.00457764	-0.032959	0.0601196	0	-0.000305176	-307.897	-342.349	492.159	-50.6227	-6.10961	-55.0772
-1.77734	-1.81549	0.673218	-0.712585	0.239563	-1.41327	0.00457764	0.112	0.157471	0.00183105	0.00213623	-310.744	-333.069	487.006	-53.308	-6.10711	-55.634
-1.76971	-1.7746	0.661926	-0.71991	0.238647	-1.41205	0.00457764	0.00213623	0.0598145	-0.000305176	-0.000305176	-310.391	-325.503	478.788	-54.798	-6.15716	-55.8675
-1.76727	-1.72882	0.654297	-0.724182	0.239258	-1.40961	0.00396729	-0.0231934	0.114441	0.000915527	0.00152588	-311.245	-316.979	473.224	-56.0192	-6.18898	-56.1084
-1.78009	-1.66901	0.641479	-0.724792	0.242004	-1.38672	0.00427246	0.0436401	0.0952148	0.000610352	0.00152588	-315.332	-305.776	463.886	-57.0457	-6.32987	-55.5638
-1.77887	-1.63879	0.641479	-0.718079	0.243225	-1.36993	0.00366211	-0.145569	0.123291	0.000915527	0.000610352	-315.886	-300.091	463.875	-56.7588	-6.28959	-55.0401
-1.77521	-1.62109	0.643005	-0.689087	0.239868	-1.34552	0.00457764	0.00427246	0.0283813	0.000915527	0.00274658	-315.618	-296.712	465.024	-53.7206	-6.55952	-54.0758
-1.78101	-1.57257	0.663757	-0.653381	0.238037	-1.33636	0.00427246	-0.157166	0.155334	0.00152588	0.00213623	-318.492	-287.426	480.097	-50.4192	-6.9805	-54.1201
-1.76666	-1.53046	0.672913	-0.619507	0.240784	-1.32263	0.00366211	-0.0195313	0.0442505	0.000915527	0.00183105	-317.092	-279.47	486.783	-47.2153	-6.6671	-53.8442
-1.76086	-1.49994	0.690002	-0.610352	0.246582	-1.31805	0.00427246	-0.211792	0.112305	0.0012207	0.00213623	-317.002	-273.657	499.167	-46.6585	-6.20062	-53.9019
-1.76636	-1.492	0.693665	-0.621643	0.259399	-1.33118	0.00396729	-0.0332642	0.0857544	0.00152588	0.00213623	-318.491	-272.162	501.8	-48.0826	-5.28516	-54.604
-1.76483	-1.49445	0.690613	-0.641785	0.250244	-1.32904	0.00427246	-0.118103	0.0482178	0.000915527	0.00183105	-317.885	-272.666	499.537	-50.3458	-5.96263	-54.4329
-1.76086	-1.51489	0.691223	-0.646362	0.24292	-1.35406	0.00366211	-0.0482178	0.0411987	0.00183105	0.00274658	-316.691	-276.54	499.992	-50.5458	-6.44467	-55.393
-1.74957	-1.52496	0.682983	-0.644531	0.226135	-1.35406	0.00366211	-0.117493	0.0726318	0.000610352	0.00183105	-314.036	-278.507	494.029	-50.1701	-7.5758	-55.2404
-1.75262	-1.51794	0.680542	-0.646057	0.219421	-1.35101	0.00366211	-0.171509	0.109863	0.00244141	0.00366211	-314.767	-277.193	492.245	-50.4571	-8.18192	-55.146
-1.74835	-1.50543	0.67627	-0.643616	0.233459	-1.37512	0.00427246	-0.0778198	0.0375366	0	0.000915527	-314.67	-274.911	489.174	-50.3822	-7.04155	-56.3809
-1.75537	-1.47003	0.679932	-0.636597	0.249023	-1.362	0.00457764	-0.151672	0.15625	0.00274658	0.00396729	-317.151	-268.211	491.821	-50.1474	-6.00604	-56.1252
-1.75079	-1.45294	0.679932	-0.618591	0.255432	-1.35437	0.00396729	0.0320435	-0.0213623	-0.000305176	0.000915527	-316.848	-264.992	491.856	-48.3593	-5.47627	-55.9354
-1.75262	-1.44104	0.683289	-0.6073	0.249329	-1.32965	0.00396729	-0.0088501	0.11261	0.00213623	0.00305176	-317.35	-262.694	494.287	-47.2544	-6.02251	-54.8976
-1.76483	-1.4444	0.679016	-0.612183	0.247803	-1.31592	0.00396729	-0.00274658	0.00946045	-0.000305176	0.000305176	-319.44	-263.298	491.169	-47.7586	-6.32154	-54.2552
-1.7749	-1.45691	0.671997	-0.632019	0.241394	-1.30768	0.00396729	-0.0354004	0.107117	0.00213623	0.00305176	-320.744	-265.666	486.032	-49.8264	-6.93827	-53.7549
-1.77368	-1.46545	0.672302	-0.645447	0.238342	-1.3031	0.00396729	0.0500488	-0.00518799	0	0.00152588	-320.072	-267.282	486.223	-51.2237	-7.11886	-53.4469
-1.77032	-1.47278	0.671692	-0.644531	0.237732	-1.31714	0.00427246	0.0115967	0.0875854	0.000305176	0.00244141	-319.347	-268.683	485.797	-51.0035	-7.10462	-54.0272
-1.74866	-1.44928	0.684509	-0.627747	0.236816	-1.33179	0.00366211	0.0119019	0.0424194	0.000305176	0.00213623	-316.127	-264.273	495.123	-49.4605	-6.91684	-54.8663
-1.74927	-1.43066	0.687561	-0.619812	0.24353	-1.3559	0.00396729	0.0335693	-0.0424194	-0.000915527	-0.000305176	-317.215	-260.782	497.357	-48.8581	-6.47303	-56.1613
-1.73798	-1.42181	0.691528	-0.621033	0.245056	-1.36444	4.3219	0.145569	0.0714111	0.00213623	0.00244141	-315.372	-259.15	500.233	-49.1392	-6.1931	-56.6024
-1.73737	-1.41571	0.689392	-0.632935	0.246277	-1.35559	4.32434	0.106201	-0.0299072	-0.000305176	0.000305176	-315.25	-258.026	498.651	-50.596	-6.07953	-56.2262
-1.73615	-1.42792	0.67749	-0.629578	0.238647	-1.34033	4.32434	0.184326	0.085144	0.00213623	0.00305176	-314.386	-260.363	490.034	-50.0101	-6.62448	-55.3966
-1.75262	-1.44531	0.673523	-0.626831	0.232544	-1.32935	4.32343	0.149536	0.0186157	-0.000305176	-0.000305176	-316.948	-263.574	487.16	-49.4181	-7.33485	-54.7795
-1.75873	-1.44806	0.667114	-0.631714	0.236816	-1.32294	4.32251	0.0466919	0.137939	0.00244141	0.00305176	-317.958	-264.104	482.505	-49.9316	-7.07307	-54.4751
-1.76086	-1.44501	0.665894	-0.631104	0.237427	-1.31927	4.32526	0.140991	-0.0247192	-0.000610352	-0.000305176	-318.435	-263.527	481.618	-49.9104	-7.06567	-54.3374
-1.76453	-1.4325	0.675964	-0.627136	0.255737	-1.31012	4.32709	0.0784302	0.134583	0.0012207	0.00152588	-319.604	-261.1	488.918	-49.6581	-5.68895	-54.0778
-1.76605	-1.43097	0.681458	-0.622253	0.255127	-1.32019	4.32465	0.0735474	0.0280762	0.000305176	0.0012207	-320.125	-260.783	492.911	-49.1279	-5.78441	-54.5696
-1.7572	-1.42151	0.685425	-0.615845	0.246582	-1.33026	4.32434	-0.0424194	0.0521851	-0.000610352	-0.0012207	-318.803	-259.019	495.798	-48.5473	-6.3674	-55.0811
-1.75507	-1.43738	0.684204	-0.623169	0.241394	-1.34094	4.32678	0.126038	0.083313	0.000915527	0.000915527	-317.929	-262.028	494.91	-49.1319	-6.7045	-55.4193
-1.75476	-1.46149	0.684814	-0.634766	0.238342	-1.35101	4.32404	-0.000610352	0.0753784	0	-0.000915527	-317.142	-266.569	495.343	-50.0735	-6.87195	-55.6679
-1.75323	-1.47766	0.680847	-0.640869	0.238647	-1.35681	4.32526	0.03479	0.0872803	0.000915527	0.000610352	-316.348	-269.642	492.47	-50.512	-6.77297	-55.7905
-1.75812	-1.5033	0.673523	-0.639954	0.237732	-1.36597	4.32495	0.0424194	0.0924683	-0.000305176	0	-316.598	-274.48	487.186	-49.9978	-6.86351	-56.013
-1.76086	-1.51764	0.674744	-0.632019	0.239868	-1.35315	4.32587	0.133057	0.110168	0.00213623	0.00335693	-316.617	-277.127	488.091	-48.858	-6.69436	-55.3273
-1.76575	-1.53961	0.683289	-0.632629	0.237427	-1.3562	4.32465	-0.144043	-0.0689697	-0.00305176	-0.00335693	-316.952	-281.184	494.289	-48.5786	-6.91405	-55.3045
-1.76819	-1.52863	0.682678	-0.63446	0.249939	-1.33026	4.32648	0.0756836	0.140381	0.00244141	0.00305176	-317.521	-279.096	493.829	-48.959	-5.95381	-54.2242
-1.77307	-1.54663	0.687561	-0.640869	0.246582	-1.33087	4.32526	-0.140686	-0.0628662	-0.00244141	-0.00274658	-317.89	-282.435	497.357	-49.4053	-6.24864	-54.1082
-1.76849	-1.55792	0.687866	-0.647583	0.243225	-1.34064	4.32648	0.0744629	0.0973511	0.00213623	0.00396729	-316.684	-284.584	497.574	-49.9929	-6.41069	-54.4404
-1.76727	-1.55365	0.691223	-0.649719	0.23407	-1.34155	4.32739	-0.0448608	0.0189209	-0.000610352	-0.000305176	-316.536	-283.772	499.992	-50.3064	-7.13766	-54.4942
-1.77246	-1.54388	0.696106	-0.642395	0.233765	-1.34338	4.32678	0.323181	0.108337	0.00274658	0.00457764	-317.957	-281.889	503.537	-49.6283	-7.28874	-54.6849
-1.76849	-1.53656	0.69397	-0.645447	0.234985	-1.3562	4.32495	-0.212402	-0.00488281	-0.000610352	0	-317.528	-280.56	501.988	-50.0964	-7.1528	-55.3233
-1.76422	-1.53503	0.684509	-0.638428	0.244446	-1.36841	4.32617	0.0802612	0.119019	0.0012207	0.00183105	-316.937	-280.346	495.168	-49.3178	-6.34208	-55.9107
-1.77795	-1.5274	0.686646	-0.637817	0.250244	-1.36444	4.32312	-0.172424	0.0119019	0	0.0012207	-319.888	-278.854	496.707	-49.374	-6.12623	-55.8413
-1.76697	-1.51215	0.677185	-0.635376	0.245361	-1.35803	4.32648	0.0695801	0.0222778	0.000610352	0.0012207	-318.068	-276.074	489.85	-49.3334	-6.37232	-55.6236
-1.76514	-1.50482	0.676575	-0.636597	0.233765	-1.34064	4.32526	-0.057373	0.106812	0.00152588	0.00274658	-317.656	-274.692	489.384	-49.5862	-7.27704	-54.8463
-1.76178	-1.48743	0.672302	-0.634155	0.236511	-1.32263	4.32648	0.0683594	-0.00610352	-0.000305176	0.00183105	-317.335	-271.445	486.279	-49.5804	-7.03441	-54.1508
-1.76575	-1.47552	0.679626	-0.63446	0.240784	-1.32233	4.32678	0.0289917	0.0576782	0.00183105	0.00366211	-318.535	-269.161	491.576	-49.8088	-6.79264	-54.2585
-1.76666	-1.45721	0.680237	-0.626526	0.244446	-1.3269	4.32434	-0.0326538	0.0134277	0.000305176	0.0012207	-319.418	-265.718	492.03	-49.1967	-6.57958	-54.6397
-1.76178	-1.4502	0.686646	-0.62561	0.244446	-1.32751	4.32526	0.0933838	0.0497437	0.00244141	0.00396729	-318.709	-264.382	496.671	-49.2046	-6.52053	-54.7179
-1.75049	-1.44379	0.682983	-0.630493	0.246277	-1.34064	4.32495	0.0390625	-0.0604248	-0.000610352	0	-316.789	-263.26	494.018	-49.8651	-6.20745	-55.3408
-1.74133	-1.44836	0.678101	-0.622559	0.241699	-1.3382	4.32587	0.0476074	0.0842285	0.0012207	0.00244141	-314.82	-264.162	490.504	-48.8799	-6.4142	-55.1624
-1.74377	-1.44958	0.67749	-0.629272	0.238953	-1.34369	4.32434	0.0320435	-0.0491333	-0.000305176	0.000610352	-315.265	-264.401	490.046	-49.6302	-6.66989	-55.3982
-1.74713	-1.47095	0.678711	-0.631409	0.233154	-1.34979	4.3277	0.117798	0.0485229	0.000915527	0.00274658	-315.296	-268.395	490.936	-49.5341	-7.13506	-55.5023
-1.75415	-1.47949	0.672302	-0.637512	0.234375	-1.34674	4.32526	0.0634766	0.0476074	0.000610352	0.0012207	-316.322	-270.014	486.282	-50.0951	-7.11924	-55.3006
-1.75812	-1.49414	0.675964	-0.635986	0.242615	-1.3501	4.32678	0.128479	0.0390625	0.000915527	0.00244141	-316.759	-272.728	488.952	-49.6878	-6.48729	-55.3707
-1.75903	-1.49475	0.682678	-0.632935	0.246887	-1.33759	4.32678	0.106201	0.0338745	0.000610352	0.00213623	-316.844	-272.784	493.818	-49.3275	-6.15066	-54.8079
-1.77338	-1.49933	0.686951	-0.630798	0.245056	-1.32416	4.32556	0.170898	0.088501	0.000915527	0.00213623	-319.403	-273.553	496.904	-49.0115	-6.51699	-54.191
-1.77032	-1.51459	0.688171	-0.636597	0.247498	-1.33179	4.32526	0.067749	0.062561	0.0012207	0.00213623	-318.391	-276.432	497.791	-49.4308	-6.22639	-54.4107
-1.77338	-1.52985	0.687561	-0.64209	0.241089	-1.33606	4.32709	0.090332	0.0262451	-0.000915527	0.000305176	-318.496	-279.296	497.342	-49.8158	-6.74695	-54.4716
-1.76758	-1.53015	0.690918	-0.646667	0.240479	-1.3443	4.32587	0.167542	0.111389	0.0012207	0.00213623	-317.414	-279.368	499.769	-50.3353	-6.70074	-54.83
-1.77551	-1.53748	0.690918	-0.647278	0.240173	-1.34308	4.32648	-0.0286865	-0.00579834	-0.000305176	0.000610352	-318.736	-280.714	499.767	-50.2896	-6.83601	-54.7343
-1.76819	-1.53717	0.687256	-0.64209	0.241089	-1.35834	4.32404	0.131836	0.09552	0.00244141	0.00396729	-317.503	-280.712	497.14	-49.7018	-6.65956	-55.4285
-1.76544	-1.5332	0.682068	-0.640564	0.242004	-1.35345	4.32587	0.0686646	0.0283813	-0.000305176	0	-317.021	-279.999	493.384	-49.5881	-6.5471	-55.2271
-1.76178	-1.53656	0.682373	-0.636292	0.241089	-1.36261	4.32587	0.0497437	0.10437	0.00244141	0.00427246	-316.327	-280.643	493.623	-49.0466	-6.56311	-55.6173
-1.76361	-1.53137	0.678711	-0.637512	0.240173	-1.35254	4.32709	0.015564	-0.027771	-0.000915527	0.000915527	-316.704	-279.676	490.958	-49.2671	-6.6707	-55.1919
-1.75232	-1.52161	0.680542	-0.641174	0.245056	-1.34369	4.32465	0.0631714	0.0924683	0.00152588	0.00183105	-314.675	-277.868	492.273	-49.8378	-6.1038	-54.8381
-1.75873	-1.50909	0.679932	-0.641174	0.244446	-1.33423	4.32587	0.0198364	0.0234985	0.0012207	0.00213623	-316.215	-275.495	491.815	-50.0383	-6.28749	-54.5175
-1.75262	-1.48682	0.681763	-0.635681	0.240173	-1.33423	4.32495	-0.0683594	0.0314331	0.000610352	0.0012207	-315.724	-271.323	493.14	-49.7664	-6.59881	-54.6807
-1.76544	-1.47949	0.686951	-0.632019	0.24231	-1.32416	4.32434	-0.0125122	0.0985718	0.00152588	0.00244141	-318.427	-269.863	496.891	-49.4675	-6.65962	-54.3226
-1.75568	-1.46301	0.685425	-0.629578	0.246582	-1.33667	4.32495	-0.0286865	0.0558472	0.000915527	0.00183105	-317.189	-266.827	495.796	-49.4526	-6.21311	-55.0194
-1.7572	-1.47003	0.678711	-0.635376	0.247498	-1.34033	4.32434	0.0115967	0.115051	0.00152588	0.00274658	-317.253	-268.187	490.926	-50.0032	-6.14034	-55.1252
-1.75446	-1.4682	0.678711	-0.630798	0.243835	-1.34521	4.32526	-0.0726318	0.0906372	0.000305176	0.0012207	-316.837	-267.851	490.937	-49.5093	-6.40372	-55.3565
-1.76056	-1.46118	0.676575	-0.632019	0.236816	-1.34705	4.32404	0.0930786	0.124207	0.00213623	0.00274658	-318.231	-266.531	489.376	-49.7636	-7.09075	-55.4963
-1.75934	-1.47369	0.67688	-0.632019	0.240173	-1.33484	4.32587	-0.139465	-0.012207	-0.00152588	-0.000610352	-317.475	-268.865	489.601	-49.5595	-6.75308	-54.8344
-1.75171	-1.47125	0.672302	-0.63385	0.238953	-1.34247	4.32495	-0.0137329	0.109863	0.00152588	0.00305176	-316.094	-268.469	486.287	-49.8068	-6.73386	-55.1777
-1.76208	-1.46851	0.681152	-0.632935	0.240479	-1.33728	4.32617	-0.126648	0.0189209	-0.000305176	-0.000305176	-318.221	-267.864	492.69	-49.7496	-6.79178	-54.9997
-1.76636	-1.47736	0.684204	-0.630798	0.244446	-1.34094	4.32587	-0.00305176	0.0827026	0.00152588	0.00244141	-318.882	-269.492	494.913	-49.3658	-6.52596	-55.1228
-1.76849	-1.4798	0.686035	-0.630798	0.250244	-1.33606	4.32556	-0.231934	0.107117	0.000610352	0.000610352	-319.209	-269.927	496.241	-49.3263	-6.08449	-54.8969
-1.75873	-1.50055	0.68573	-0.637207	0.245667	-1.3327	4.32434	-0.0012207	0.0491333	0.000610352	0.00213623	-316.52	-273.855	496.018	-49.7224	-6.21822	-54.5285
-1.75903	-1.51001	0.684814	-0.635986	0.239563	-1.33911	4.32587	-0.062561	0.0564575	0.000305176	0.00152588	-316.335	-275.636	495.363	-49.4323	-6.69432	-54.7369
-1.75537	-1.51733	0.68573	-0.638428	0.239258	-1.34308	4.32587	-0.050354	0.0616455	0.000915527	0.00213623	-315.414	-277.024	496.028	-49.594	-6.63738	-54.8481
-1.76392	-1.5274	0.682373	-0.6427	0.239563	-1.35406	4.32526	-0.127258	0.0622559	0.000305176	0.0012207	-316.88	-278.919	493.595	-49.9253	-6.73248	-55.2904
-1.76697	-1.52863	0.686646	-0.6427	0.24292	-1.3562	4.32373	-0.0180054	-0.0167847	-0.000305176	0.000610352	-317.505	-279.116	496.692	-49.9078	-6.51337	-55.3982
-1.76331	-1.53229	0.681763	-0.639648	0.24231	-1.34979	4.32404	-0.158386	0.136719	0.000915527	0.00213623	-316.591	-279.831	493.164	-49.4966	-6.48678	-55.0609
-1.76514	-1.53107	0.681152	-0.638733	0.238953	-1.35925	4.32556	-0.0448608	0.0088501	0.000305176	0.000915527	-317.089	-279.609	492.725	-49.4141	-6.80084	-55.5069
-1.76422	-1.52222	0.682373	-0.638428	0.245056	-1.35223	4.32556	0.0283813	0.106812	0.000915527	0.00152588	-317.139	-277.939	493.605	-49.5196	-6.31398	-55.2659
-1.76575	-1.5213	0.685425	-0.64209	0.238953	-1.34186	4.32465	-0.10376	0.0738525	0.000915527	0.00183105	-317.301	-277.738	495.795	-49.9518	-6.81974	-54.782
-1.77368	-1.51031	0.685425	-0.642395	0.24353	-1.34094	4.32343	0.00701904	0.0756836	0.000915527	0.00213623	-319.224	-275.653	495.786	-50.1652	-6.61539	-54.8597
-1.77399	-1.5033	0.684509	-0.64209	0.243835	-1.34125	4.32587	0.0338745	0.125427	0.00274658	0.00274658	-319.506	-274.341	495.119	-50.243	-6.6165	-54.9318
-1.76758	-1.50024	0.684814	-0.640564	0.244141	-1.33698	4.32373	0.0286865	0.0961304	0.0012207	0.00213623	-318.296	-273.782	495.343	-50.1147	-6.49066	-54.7443
-1.76605	-1.49445	0.686646	-0.63385	0.243835	-1.33209	4.32434	0.127869	0.0717163	0.00183105	0.00335693	-318.17	-272.676	496.68	-49.4387	-6.5097	-54.5708
-1.7627	-1.48926	0.680237	-0.631714	0.24231	-1.34766	4.32312	0.0579834	0.0579834	0	0	-317.833	-271.765	492.049	-49.2791	-6.60643	-55.318
-1.7572	-1.48529	0.671692	-0.636292	0.24231	-1.34552	4.32526	0.133972	0.12085	0.00244141	0.00396729	-316.779	-271.092	485.849	-49.8628	-6.51613	-55.2236
-1.75995	-1.4801	0.678101	-0.633545	0.24353	-1.33759	4.32404	0.0750732	-0.0119019	-0.000305176	0	-317.441	-270.062	490.489	-49.6321	-6.47617	-54.9174
-1.75781	-1.47308	0.67749	-0.634155	0.239258	-1.3382	4.32526	0.109253	0.103455	0.00305176	0.00457764	-317.214	-268.759	490.04	-49.8141	-6.80358	-54.9862
-1.76422	-1.46423	0.680237	-0.635071	0.237427	-1.32751	4.32404	-0.0128174	0.104065	0.000915527	0.00244141	-318.626	-267.053	492.011	-50.0608	-7.07348	-54.5783
-1.75568	-1.4682	0.684509	-0.630188	0.238647	-1.32996	4.32556	0.065918	0.0717163	0.00183105	0.00335693	-316.898	-267.797	495.125	-49.4375	-6.82907	-54.6482
-1.75537	-1.47705	0.682983	-0.630798	0.248108	-1.32843	4.32587	0.142212	0.0280762	0	0.000915527	-316.584	-269.465	494.03	-49.3643	-6.03543	-54.5235
-1.75903	-1.47888	0.683594	-0.632019	0.246582	-1.3324	4.32556	-0.032959	0.0515747	-0.000610352	-0.000305176	-317.284	-269.798	494.47	-49.4766	-6.21697	-54.6977
-1.75995	-1.48193	0.683899	-0.638428	0.241089	-1.33484	4.32434	0.119934	0.0686646	0.000305176	0.00213623	-317.326	-270.376	494.675	-50.1616	-6.66028	-54.7685
-1.763	-1.49292	0.679626	-0.637817	0.24353	-1.33728	4.32526	0.0366211	0.0991821	0.000915527	0.0012207	-317.618	-272.451	491.59	-49.916	-6.48597	-54.8034
-1.76392	-1.50116	0.679016	-0.63446	0.241394	-1.34521	4.32465	0.109253	0.120544	0.00183105	0.00244141	-317.647	-273.999	491.164	-49.4017	-6.66081	-55.1055
-1.76544	-1.50879	0.680237	-0.638123	0.240479	-1.34003	4.32556	-0.0411987	0.00244141	-0.000305176	-0.000305176	-317.624	-275.416	492.04	-49.6975	-6.72943	-54.8021
-1.77246	-1.52069	0.679626	-0.637512	0.24353	-1.35101	4.32404	0.0924683	0.120239	0.00183105	0.00244141	-318.791	-277.638	491.611	-49.441	-6.57903	-55.2399
-1.7688	-1.51825	0.677795	-0.640564	0.24353	-1.3559	4.32526	-0.0109863	0.0405884	-0.000305176	0	-318.171	-277.213	490.281	-49.829	-6.52502	-55.4702
-1.76453	-1.5213	0.684204	-0.636292	0.247803	-1.3559	4.32495	0.177612	0.117493	0.00244141	0.00335693	-317.308	-277.757	494.939	-49.2912	-6.10721	-55.4537
-1.76239	-1.51733	0.682068	-0.638123	0.242004	-1.34399	4.32281	-0.113525	-0.0238037	-0.00152588	-0.00152588	-316.816	-277.022	493.376	-49.5606	-6.53506	-54.9129
-1.76544	-1.51154	0.689697	-0.641479	0.239868	-1.34277	4.32434	0.0976563	0.112915	0.00213623	0.00274658	-317.581	-275.885	498.886	-50.0397	-6.77142	-54.9088
-1.76819	-1.51642	0.687561	-0.641785	0.240479	-1.34216	4.32343	0.177002	0.020752	0.000610352	0.00244141	-317.958	-276.803	497.34	-49.9965	-6.7532	-54.8477
-1.76453	-1.51031	0.680542	-0.640869	0.246582	-1.33789	4.32434	0.0415039	0.0796509	0.000610352	0.00183105	-317.384	-275.705	492.259	-49.9864	-6.21375	-54.6982
-1.76239	-1.51642	0.679932	-0.638123	0.238037	-1.34399	4.32404	-0.131531	0.012207	-0.000915527	0	-316.816	-276.862	491.825	-49.575	-6.85622	-54.91
-1.77002	-1.50787	0.682373	-0.636902	0.24231	-1.34705	4.32465	0.0863647	0.0857544	0.00183105	0.00244141	-318.668	-275.224	493.592	-49.5759	-6.67034	-55.1539
-1.76636	-1.50055	0.682678	-0.633545	0.243835	-1.33911	4.32373	-0.238037	0.0372314	-0.000915527	-0.0012207	-318.11	-273.849	493.815	-49.3067	-6.50346	-54.8441
-1.75568	-1.49017	0.680847	-0.635986	0.245972	-1.34491	4.32556	-0.140076	0.123596	0.000915527	0.00183105	-316.375	-271.96	492.487	-49.7505	-6.18381	-55.1673
-1.75873	-1.48834	0.67749	-0.637817	0.237427	-1.34827	4.32617	-0.256042	0.0283813	-0.000305176	0	-317.004	-271.631	490.044	-49.9905	-6.9278	-55.3223
-1.76483	-1.47766	0.682373	-0.637817	0.241089	-1.34277	4.32648	-0.137634	0.0265503	-0.000305176	-0.000305176	-318.517	-269.576	493.57	-50.1634	-6.76251	-55.1831
-1.76056	-1.47583	0.682678	-0.639038	0.244141	-1.33179	4.32373	-0.108337	0.0769043	0.000305176	0.00183105	-317.608	-269.235	493.785	-50.3287	-6.43877	-54.6833
-1.76208	-1.47827	0.679932	-0.632324	0.240479	-1.33881	4.32526	-0.135498	-0.0146484	-0.0012207	-0.000305176	-317.935	-269.701	491.814	-49.5231	-6.76572	-54.991
-1.763	-1.47552	0.680542	-0.635986	0.24231	-1.33545	4.32556	-0.0744629	0.0241089	-0.000915527	-0.000915527	-318.147	-269.181	492.245	-49.9857	-6.63448	-54.8601
-1.7627	-1.4856	0.683289	-0.631104	0.246277	-1.33759	4.32526	-0.274658	0.0332642	-0.000610352	-0.000305176	-317.865	-271.05	494.256	-49.2663	-6.28981	-54.8936
-1.76697	-1.47705	0.681152	-0.636292	0.245972	-1.33118	4.32404	-0.19104	0.0735474	0.000610352	0.00183105	-318.854	-269.447	492.685	-49.9963	-6.39818	-54.6689
-1.76056	-1.49048	0.679932	-0.635681	0.240479	-1.34064	4.32526	-0.12207	-0.0195313	-0.000610352	-0.000915527	-317.251	-272	491.816	-49.711	-6.70296	-54.9683
-1.76483	-1.48773	0.683289	-0.632324	0.240479	-1.33881	4.32404	-0.0869751	0.0802612	0.00183105	0.00244141	-318.197	-271.446	494.25	-49.3726	-6.78563	-54.9245
-1.75964	-1.50208	0.682983	-0.637817	0.244141	-1.34918	4.32465	-0.0961304	-0.0326538	-0.000305176	0.000610352	-316.826	-274.172	494.036	-49.7713	-6.36614	-55.2747
-1.7627	-1.50269	0.688171	-0.632324	0.239868	-1.3443	4.32373	0.00976563	0.0515747	0.000915527	0.0012207	-317.39	-274.234	497.799	-49.134	-6.76223	-55.0543
-1.75842	-1.50543	0.681763	-0.637512	0.240784	-1.35193	4.32281	-0.0210571	0.0628662	0.0012207	0.00213623	-316.492	-274.814	493.154	-49.6826	-6.60859	-55.3635
-1.76117	-1.50726	0.682373	-0.638733	0.24292	-1.35529	4.32495	-0.00793457	0.0299072	0.000610352	0.0012207	-317.023	-275.15	493.596	-49.7945	-6.47968	-55.5149
-1.77216	-1.5152	0.683594	-0.6427	0.239868	-1.3443	4.32312	0.0198364	0.0387573	0.000610352	0.00274658	-318.781	-276.587	494.462	-50.1217	-6.87262	-54.9615
-1.76453	-1.5094	0.684204	-0.640259	0.239563	-1.34033	4.32373	0.0427246	0.0726318	0.00152588	0.00244141	-317.423	-275.514	494.908	-49.9326	-6.78457	-54.8072
-1.76941	-1.51581	0.682983	-0.640564	0.24292	-1.33759	4.32373	0.0222778	0.0479126	0.00152588	0.00335693	-318.168	-276.704	494.026	-49.8651	-6.57529	-54.6474
-1.77338	-1.521	0.684509	-0.639954	0.241699	-1.34155	4.32465	0.110168	0.0286865	0.000305176	0.000915527	-318.843	-277.658	495.135	-49.7143	-6.73015	-54.7991
-1.77032	-1.51978	0.682983	-0.636597	0.239868	-1.34216	4.32281	0.132446	0.140076	0.00213623	0.00366211	-318.292	-277.444	494.037	-49.349	-6.83365	-54.8281
-1.77063	-1.50818	0.680542	-0.635376	0.241089	-1.34827	4.32465	0.110779	0.015564	-0.000305176	0.000305176	-318.791	-275.288	492.269	-49.3966	-6.78041	-55.2075
-1.76849	-1.50116	0.682983	-0.637512	0.243835	-1.34399	4.32373	0.071106	0.118408	0.00152588	0.00305176	-318.545	-273.965	494.028	-49.7525	-6.53772	-55.0659
-1.76361	-1.49658	0.681152	-0.636597	0.238647	-1.34918	4.32495	0.19165	0.0970459	0.000915527	0.00152588	-317.754	-273.137	492.703	-49.7208	-6.89134	-55.3183
-1.75934	-1.4917	0.681458	-0.636597	0.240479	-1.34308	4.32556	-0.000305176	0.0543213	0.000610352	0.00213623	-316.999	-272.228	492.921	-49.7966	-6.68049	-55.0681
-1.76788	-1.48834	0.681458	-0.635986	0.242615	-1.34094	4.32587	0.0518799	0.0756836	0.000610352	0.0012207	-318.785	-271.568	492.917	-49.7827	-6.66083	-55.0251
-1.76422	-1.48132	0.683594	-0.634766	0.236816	-1.34003	4.32343	0.0338745	0.088501	0.000915527	0.00152588	-318.254	-270.25	494.459	-49.7549	-7.08654	-55.0204
-1.75934	-1.48346	0.682373	-0.635071	0.244141	-1.33759	4.32495	-0.020752	0.038147	-0.000305176	0.000305176	-317.224	-270.671	493.582	-49.7533	-6.40639	-54.8913
-1.76483	-1.48376	0.680237	-0.631714	0.244446	-1.33331	4.32495	-0.231323	0.00152588	-0.000915527	-0.000305176	-318.269	-270.713	492.039	-49.3646	-6.47284	-54.7094
-1.7627	-1.47736	0.679932	-0.634766	0.240784	-1.33209	4.32434	0.00244141	0.107117	0.00152588	0.000915527	-317.989	-269.524	491.804	-49.8157	-6.74493	-54.687
-1.75415	-1.4917	0.679321	-0.631409	0.240784	-1.33911	4.32281	-0.0259399	-0.0396729	-0.0012207	-0.000610352	-315.956	-272.246	491.387	-49.2004	-6.57046	-54.8761
-1.75201	-1.47552	0.679321	-0.631714	0.240173	-1.34521	4.32465	-0.0680542	0.113831	0.0012207	0.00152588	-316.103	-269.23	491.38	-49.4959	-6.63522	-55.282
-1.75537	-1.47949	0.682068	-0.638428	0.241699	-1.34308	4.32495	-0.0860596	0.0262451	0	0	-316.59	-269.953	493.354	-50.201	-6.54849	-55.1569
-1.75842	-1.4801	0.679626	-0.632935	0.239563	-1.34155	4.32434	-0.0289917	0.0869751	0.00152588	0.00183105	-317.175	-270.062	491.596	-49.563	-6.77428	-55.0903
-1.76117	-1.50208	0.684509	-0.634766	0.243225	-1.34521	4.32343	-0.196533	0.0100708	-0.00183105	-0.0012207	-317.104	-274.15	495.144	-49.4221	-6.46558	-55.0986
-1.75842	-1.49933	0.679626	-0.638123	0.240479	-1.34064	4.3219	-0.119934	0.124512	0.00152588	0.00183105	-316.534	-273.671	491.596	-49.8475	-6.63879	-54.8874
-1.76178	-1.49353	0.683594	-0.635986	0.242615	-1.34644	4.32526	-0.0427246	0.0152588	0	0.000305176	-317.489	-272.554	494.473	-49.6992	-6.5489	-55.2223
-1.75629	-1.4978	0.686951	-0.635376	0.243225	-1.33728	4.32281	-0.0695801	0.0939941	0.0012207	0.0012207	-316.182	-273.344	496.907	-49.5577	-6.38799	-54.754
-1.76605	-1.50299	0.682068	-0.635986	0.239868	-1.3324	4.32343	-0.0350952	0.136719	0.00183105	0.00183105	-317.854	-274.306	493.362	-49.5451	-6.80107	-54.5007
-1.77124	-1.50848	0.683899	-0.643311	0.245972	-1.34674	4.32281	-0.0180054	0.0820923	0.000610352	0.000915527	-318.866	-275.334	494.684	-50.2997	-6.38728	-55.1389
-1.76636	-1.50726	0.680542	-0.636902	0.241089	-1.3443	4.32404	0.0299072	0.114441	0.0012207	0.00183105	-317.916	-275.129	492.265	-49.5837	-6.70562	-55.0177
-1.76483	-1.50848	0.681458	-0.633545	0.24292	-1.33698	4.32343	-0.147705	0.0991821	0.000305176	0.000610352	-317.527	-275.345	492.935	-49.1782	-6.52643	-54.6739
-1.76514	-1.50299	0.68573	-0.636597	0.236816	-1.34033	4.32434	0.132141	0.0616455	0.000915527	0.00183105	-317.761	-274.298	496.015	-49.6171	-7.03861	-54.8609
-1.75568	-1.50482	0.680542	-0.63385	0.241089	-1.34766	4.32343	-0.214539	0.0305176	-0.0012207	-0.000915527	-315.94	-274.706	492.278	-49.2715	-6.53954	-55.1677
-1.7627	-1.49475	0.685425	-0.636292	0.239868	-1.34888	4.32495	0.10498	0.0830078	0.000915527	0.00183105	-317.652	-272.773	495.798	-49.7157	-6.78401	-55.323
-1.75629	-1.49414	0.682068	-0.640869	0.244446	-1.34247	4.32556	-0.105286	0.0204468	-0.000305176	0.000610352	-316.305	-272.698	493.359	-50.2451	-6.29774	-55.0152
-1.76605	-1.49353	0.682678	-0.636292	0.238037	-1.34613	4.32495	0.176697	0.101013	0.0012207	0.00213623	-318.301	-272.545	493.804	-49.7352	-6.98805	-55.2088
-1.7569	-1.49231	0.682373	-0.639954	0.240479	-1.33331	4.32343	-0.0280762	0.0750732	0.000305176	0.00152588	-316.362	-272.339	493.573	-50.168	-6.62478	-54.6011
-1.76147	-1.48926	0.679321	-0.63324	0.239868	-1.33972	4.32373	0.0537109	0.101624	0.000915527	0.00183105	-317.471	-271.768	491.377	-49.4513	-6.77277	-54.9397
-1.75629	-1.48712	0.679016	-0.638733	0.240784	-1.33972	4.32495	0.0198364	0.0662231	0.000610352	0.00213623	-316.475	-271.394	491.145	-50.1124	-6.61151	-54.9375
-1.76147	-1.48041	0.681152	-0.632629	0.24353	-1.33636	4.32434	-0.00366211	0.0817871	0.000915527	0.0012207	-317.737	-270.095	492.7	-49.5232	-6.50157	-54.8662
-1.76819	-1.47858	0.680847	-0.633545	0.240784	-1.33606	4.32312	0.0738525	0.0857544	0.0012207	0.00274658	-319.097	-269.732	492.47	-49.6591	-6.83924	-54.8779
-1.7569	-1.48499	0.683594	-0.635376	0.236511	-1.33728	4.32526	0.0363159	0.050354	-0.000305176	0.000305176	-316.653	-270.958	494.462	-49.7632	-6.97405	-54.8423
-1.76392	-1.48193	0.683899	-0.637817	0.240784	-1.34521	4.32495	0.125122	0.133667	0.00305176	0.00457764	-318.237	-270.374	494.679	-50.0953	-6.76205	-55.2595
-1.76117	-1.48956	0.678406	-0.638123	0.241089	-1.34399	4.32312	0.100708	0.0360107	0.000305176	0.000915527	-317.419	-271.842	490.706	-50.0056	-6.66676	-55.1296
-1.76605	-1.49139	0.682068	-0.636292	0.239563	-1.3446	4.32343	0.15686	0.155334	0.00335693	0.00457764	-318.355	-272.147	493.361	-49.769	-6.8699	-55.1583
-1.76422	-1.49353	0.681763	-0.635681	0.240173	-1.34003	4.32465	0.144653	0.0543213	0.0012207	0.00213623	-317.879	-272.549	493.141	-49.6633	-6.78023	-54.9261
-1.763	-1.4917	0.682678	-0.630493	0.239258	-1.34247	4.32495	0.0695801	0.0927734	0.00213623	0.00274658	-317.759	-272.2	493.817	-49.0996	-6.84706	-55.0561
-1.76971	-1.49719	0.679932	-0.639343	0.240479	-1.33911	4.32373	0.00244141	-0.0112915	-0.000305176	0.000305176	-318.81	-273.231	491.806	-50.0244	-6.83216	-54.8635
-1.76361	-1.50757	0.679932	-0.639343	0.242615	-1.33606	4.32343	0.113831	0.0866699	0.00244141	0.00335693	-317.254	-275.193	491.815	-49.8552	-6.52512	-54.6263
-1.76453	-1.50635	0.678406	-0.637207	0.24353	-1.34125	4.32312	0.0286865	0.0488281	0.000915527	0.00183105	-317.549	-274.972	490.717	-49.6317	-6.47742	-54.8822
-1.76361	-1.51184	0.679932	-0.638123	0.24231	-1.34369	4.32465	-0.0192261	0.0811768	0.0012207	0.00274658	-317.218	-276	491.825	-49.6488	-6.54602	-54.9455
-1.763	-1.50543	0.685425	-0.637512	0.241699	-1.34125	4.32495	0.0866699	0.100708	0.00152588	0.00305176	-317.291	-274.767	495.799	-49.6821	-6.60278	-54.8867
-1.76361	-1.50574	0.683594	-0.635681	0.245361	-1.34003	4.32617	-0.0308228	0.0302124	0	0.000610352	-317.413	-274.829	494.479	-49.4673	-6.31828	-54.8382
-1.76453	-1.50513	0.68573	-0.637512	0.243225	-1.34216	4.32312	-0.0280762	0.101013	0.00152588	0.00274658	-317.622	-274.704	496.02	-49.6877	-6.50757	-54.9392
-1.76239	-1.49597	0.682373	-0.640564	0.248108	-1.34644	4.32465	-0.0158691	0.0619507	0.000610352	0.0012207	-317.525	-273.023	493.583	-50.1835	-6.10491	-55.209
-1.76453	-1.49506	0.682373	-0.638123	0.241394	-1.3501	4.32495	-0.0296021	0.0952148	0.0012207	0.00213623	-318.002	-272.845	493.585	-49.9205	-6.68961	-55.3804
-1.75934	-1.5036	0.681458	-0.638428	0.240784	-1.34399	4.32495	-0.0985718	0.0756836	0.000305176	0.000915527	-316.629	-274.462	492.925	-49.8151	-6.62065	-55.0123
-1.76727	-1.49658	0.681763	-0.635986	0.238953	-1.34125	4.32281	-0.103149	0.13916	0.00213623	0.00274658	-318.394	-273.112	493.141	-49.6503	-6.92181	-54.9632
-1.76056	-1.492	0.679932	-0.639954	0.24353	-1.34338	4.32465	-0.105286	0.120544	0.000305176	0.000610352	-317.221	-272.295	491.81	-50.1758	-6.45083	-55.084
-1.76697	-1.48956	0.678711	-0.63446	0.246887	-1.33911	4.32495	-0.0772095	0.142212	0.00213623	0.00305176	-318.567	-271.812	490.934	-49.5873	-6.29782	-54.937
-1.76666	-1.4856	0.681152	-0.636597	0.245667	-1.33972	4.32281	0.0140381	0.105286	0.00183105	0.00244141	-318.625	-271.059	492.694	-49.8959	-6.40082	-54.9931
-1.76453	-1.49139	0.679626	-0.635681	0.242615	-1.34155	4.32251	0.0262451	0.0265503	0.000915527	0.0012207	-318.028	-272.162	491.595	-49.6976	-6.59613	-55.0184
-1.76208	-1.48468	0.683899	-0.634766	0.238342	-1.33972	4.32495	0.0827026	0.0808716	0.000915527	0.00152588	-317.733	-270.884	494.685	-49.7004	-6.91807	-54.9768
-1.7627	-1.49017	0.681458	-0.635376	0.239868	-1.34735	4.32526	-0.226135	0.0360107	0.000610352	0.000915527	-317.767	-271.934	492.923	-49.6835	-6.79586	-55.2875
-1.75842	-1.48773	0.681763	-0.636597	0.239258	-1.34491	4.32434	0.0390625	0.0720215	0.000305176	0.000915527	-316.958	-271.488	493.14	-49.8605	-6.77637	-55.18
-1.76147	-1.49139	0.679626	-0.639343	0.239868	-1.33209	4.32404	-0.25116	0.020752	-0.000915527	0	-317.272	-272.166	491.581	-50.1134	-6.75248	-54.5618
-1.76422	-1.48712	0.681458	-0.639648	0.244751	-1.34583	4.32343	0.127869	0.103149	0.00213623	0.00274658	-318.141	-271.362	492.913	-50.2212	-6.43125	-55.2507
-1.75842	-1.49658	0.679321	-0.635376	0.24231	-1.3443	4.32465	-0.126038	-0.012207	-0.000915527	-0.000610352	-316.691	-273.158	491.383	-49.5782	-6.50598	-55.0863
-1.76483	-1.49475	0.67749	-0.638733	0.241394	-1.33636	4.32281	0.0997925	0.133057	0.0012207	0.00183105	-317.886	-272.8	490.039	-49.9913	-6.68093	-54.7437
-1.76788	-1.48895	0.679626	-0.632935	0.244141	-1.34155	4.32373	-0.235596	0.00549316	-0.000610352	-0.000305176	-318.796	-271.689	491.6	-49.4236	-6.5401	-55.0541
-1.76666	-1.50513	0.680847	-0.643311	0.237732	-1.34552	4.32281	0.00793457	0.111694	0.000610352	0.00152588	-317.995	-274.735	492.467	-50.3515	-6.98058	-55.077
-1.76178	-1.48987	0.684204	-0.639343	0.245361	-1.3446	4.32495	-0.0698853	0.0378418	-0.000610352	-0.000305176	-317.574	-271.868	494.906	-50.1417	-6.33304	-55.1693
-1.76544	-1.50208	0.682373	-0.637512	0.245361	-1.34583	4.32312	0.0241089	0.118408	0.0012207	0.0012207	-317.94	-274.152	493.59	-49.7372	-6.36263	-55.1377
-1.76605	-1.49292	0.684814	-0.637512	0.239258	-1.33148	4.32465	-0.110168	0.0125122	-0.000305176	0.000610352	-318.153	-272.404	495.34	-49.8816	-6.87693	-54.5389
-1.7691	-1.49933	0.682068	-0.636902	0.242615	-1.34125	4.3222	0.0805664	0.0958252	0.000610352	0.0012207	-318.684	-273.621	493.363	-49.7115	-6.64931	-54.9528
-1.76239	-1.50482	0.682678	-0.635986	0.239563	-1.34949	4.32434	-0.10498	0.017395	0.000305176	0.00152588	-317.275	-274.677	493.816	-49.5186	-6.77494	-55.2663
-1.76331	-1.50879	0.679932	-0.636597	0.234985	-1.34613	4.32526	0.00305176	0.0109863	-0.000305176	0.000610352	-317.254	-275.429	491.823	-49.5238	-7.14262	-55.0686
-1.76208	-1.50513	0.683289	-0.637207	0.241699	-1.34125	4.32343	0.0415039	0.108032	0.00244141	0.00274658	-317.113	-274.724	494.253	-49.6515	-6.58813	-54.8854
-1.76849	-1.49872	0.682068	-0.641174	0.235901	-1.33942	4.32251	0.0445557	0.0286865	0	0.000915527	-318.495	-273.512	493.347	-50.2094	-7.17397	-54.8514
-1.76056	-1.49292	0.679016	-0.6427	0.237122	-1.35071	4.32495	-0.0146484	0.0738525	0.0012207	0.00305176	-317.223	-272.483	491.141	-50.4768	-6.96703	-55.3973
-1.75842	-1.49139	0.681152	-0.635071	0.240479	-1.34308	4.32434	-0.0274658	0.06073	0.000305176	0.000610352	-316.837	-272.174	492.704	-49.6267	-6.66766	-55.0698
-1.76392	-1.48865	0.681763	-0.635071	0.24353	-1.34064	4.32465	0.0088501	0.072937	0.00183105	0.00244141	-317.999	-271.635	493.142	-49.6719	-6.52041	-55.0011
-1.76361	-1.48071	0.682068	-0.635986	0.239868	-1.33423	4.32343	0.11322	0.039978	0.000610352	0.0012207	-318.086	-270.141	493.35	-49.9026	-6.82542	-54.7592
-1.76117	-1.48651	0.682068	-0.637207	0.245056	-1.33972	4.32404	0.0152588	0.112305	0.00213623	0.00305176	-317.505	-271.244	493.359	-49.9496	-6.35433	-54.9693
-1.75903	-1.49536	0.682678	-0.635681	0.238953	-1.34521	4.32373	0.156555	0.0665283	0.00152588	0.00335693	-316.854	-272.91	493.81	-49.6337	-6.79091	-55.1353
-1.76392	-1.49017	0.683289	-0.635376	0.245667	-1.34308	4.32281	0.137024	0.0762939	0.0012207	0.00305176	-317.996	-271.916	494.251	-49.6831	-6.34655	-55.1071
-1.75751	-1.48987	0.680847	-0.634766	0.238953	-1.33667	4.32434	0.0656128	0.0939941	0.00152588	0.00274658	-316.621	-271.885	492.479	-49.6145	-6.77357	-54.7801
-1.75842	-1.48804	0.678711	-0.636597	0.242004	-1.34125	4.32343	0.184937	0.0753784	0.00183105	0.00274658	-316.908	-271.559	490.93	-49.8542	-6.55053	-55.0116
-1.76514	-1.49475	0.679932	-0.637817	0.239563	-1.34277	4.32434	0.0701904	0.0570679	0.000915527	0.00152588	-318.029	-272.791	491.811	-49.8886	-6.84093	-55.0402
-1.76971	-1.49139	0.681458	-0.640259	0.244141	-1.3324	4.3222	0.136414	0.0521851	0.000915527	0.00213623	-318.929	-272.13	492.904	-50.2209	-6.54723	-54.6078
-1.76239	-1.48834	0.679626	-0.636292	0.242615	-1.33698	0.012207	0.0604248	0.0799561	0.00244141	0.00335693	-317.642	-271.593	491.59	-49.8147	-6.56389	-54.8247
-1.76056	-1.49384	0.682068	-0.634155	0.239868	-1.33881	4.32312	0.0979614	0.0335693	-0.000610352	0	-317.141	-272.613	493.367	-49.4825	-6.74295	-54.8588
-1.763	-1.50024	0.680847	-0.640869	0.240479	-1.33698	4.32495	0.0576782	0.108032	0.00183105	0.00335693	-317.353	-273.82	492.469	-50.1476	-6.70686	-54.7204
-1.76727	-1.4975	0.68512	-0.633545	0.243225	-1.3385	4.32434	0.0537109	0.0454712	0.000610352	0.000915527	-318.386	-273.259	495.58	-49.3563	-6.57664	-54.8437
-1.75842	-1.50146	0.683594	-0.633545	0.24292	-1.33331	4.32465	0.0811768	0.0592041	0.000915527	0.00183105	-316.442	-274.035	494.479	-49.2886	-6.43567	-54.5456
-1.76514	-1.4978	0.684814	-0.640259	0.238037	-1.34064	4.32312	-0.0296021	0.0570679	0	0	-317.902	-273.336	495.342	-50.1192	-6.95113	-54.9141
-1.76117	-1.49963	0.681458	-0.636292	0.244141	-1.34186	4.32404	-0.032959	0.0918579	0.00152588	0.00213623	-317.122	-273.708	492.928	-49.6345	-6.39335	-54.9606
-1.76514	-1.50116	0.678711	-0.638428	0.240784	-1.34003	4.32434	0.0479126	0.0588989	-0.000305176	-0.000305176	-317.794	-273.997	490.929	-49.8546	-6.72088	-54.8621
-1.77002	-1.5033	0.68573	-0.638428	0.24231	-1.33789	4.32465	-0.0799561	0.0598145	0	-0.000305176	-318.704	-274.339	496.011	-49.8225	-6.67379	-54.7682
-1.76666	-1.50085	0.680847	-0.640869	0.241089	-1.33789	4.3222	0.0534058	0.11261	0.000915527	0.0012207	-318.073	-273.923	492.469	-50.1391	-6.71853	-54.7691
-1.75476	-1.48926	0.686951	-0.63385	0.239868	-1.3382	4.32495	-0.134277	0.0167847	-0.000915527	-0.0012207	-316.149	-271.746	496.904	-49.5202	-6.65931	-54.8562
-1.75995	-1.50146	0.682068	-0.639038	0.245667	-1.34216	4.32465	0.0744629	0.139465	0.00213623	0.00335693	-316.818	-274.056	493.367	-49.919	-6.24211	-54.9567
-1.76758	-1.49445	0.684204	-0.638123	0.242615	-1.33484	4.32312	-0.12085	0.0012207	0	0	-318.458	-272.694	494.901	-49.928	-6.63062	-54.6919
-1.76331	-1.48987	0.681152	-0.635071	0.238342	-1.34338	4.32343	0.0411987	0.107117	0.00183105	0.00244141	-317.843	-271.872	492.699	-49.6527	-6.92626	-55.105
-1.76056	-1.49323	0.679016	-0.640259	0.245056	-1.33179	4.32434	-0.0808716	-0.00305176	-0.000915527	0	-317.049	-272.517	491.142	-50.1883	-6.31318	-54.5398
-1.76666	-1.49109	0.681763	-0.639343	0.24353	-1.34735	4.32495	-0.0357056	0.123596	0.00244141	0.00244141	-318.516	-272.097	493.136	-50.1237	-6.56101	-55.2938
-1.7627	-1.48834	0.677795	-0.637512	0.24231	-1.33362	4.32281	-0.067749	0.00213623	-0.000610352	0.000610352	-317.645	-271.6	490.259	-49.9534	-6.58859	-54.6666
-1.76208	-1.4801	0.680847	-0.635681	0.238342	-1.3385	4.32281	-0.0445557	0.110779	0.00152588	0.00244141	-317.842	-270.043	492.469	-49.8778	-6.92828	-54.9538
-1.75873	-1.49475	0.679626	-0.639648	0.244446	-1.34857	4.32251	0.0537109	0.0735474	0.00152588	0.00305176	-316.841	-272.823	491.596	-50.0974	-6.3437	-55.2989
-1.76727	-1.48895	0.680237	-0.635376	0.24292	-1.34308	4.32343	-0.18219	0.09552	0.000915527	0.00152588	-318.672	-271.693	492.036	-49.7032	-6.62672	-55.1178
-1.76666	-1.49475	0.681458	-0.636902	0.242615	-1.34308	4.32343	0.0396729	0.11322	0.00213623	0.00366211	-318.363	-272.777	492.92	-49.7846	-6.6229	-55.0675
-1.76056	-1.47827	0.685425	-0.635986	0.240479	-1.3382	4.32526	0.164795	0.126953	0.00183105	0.00305176	-317.621	-269.68	495.784	-49.9424	-6.73643	-54.9582
-1.76697	-1.48315	0.682678	-0.638733	0.238342	-1.3382	4.32343	0.00549316	0.109253	0.000915527	0.00213623	-318.696	-270.592	493.787	-50.1795	-6.99831	-54.9258
-1.76544	-1.48865	0.682983	-0.63446	0.243835	-1.34033	4.32404	0.0869751	0.113525	0.000915527	0.00274658	-318.308	-271.622	494.027	-49.6027	-6.52224	-54.9936
-1.75476	-1.49048	0.680542	-0.638428	0.241699	-1.34705	4.32373	0.03479	0.122375	0.00183105	0.00244141	-316.168	-272.027	492.259	-50.0251	-6.51019	-55.2485
-1.76422	-1.4978	0.680237	-0.637512	0.244751	-1.33759	4.32556	0.038147	0.0894165	0.000915527	0.00274658	-317.722	-273.358	492.036	-49.8032	-6.39517	-54.7848
-1.77002	-1.49902	0.680847	-0.637207	0.243225	-1.34216	4.32251	0.0561523	0.158386	0.00274658	0.00396729	-318.882	-273.569	492.478	-49.7515	-6.61675	-55.0001
-1.76666	-1.50055	0.684814	-0.637817	0.240479	-1.3446	4.32434	0.0949097	0.111389	0.00213623	0.00427246	-318.196	-273.847	495.352	-49.7972	-6.7792	-55.088
-1.75873	-1.49872	0.683289	-0.636902	0.238953	-1.34644	4.32373	0.0231934	0.123291	0.00183105	0.00335693	-316.697	-273.539	494.252	-49.7197	-6.77604	-55.1626
-1.76147	-1.49811	0.682678	-0.637817	0.24292	-1.33667	4.32434	0.0927734	0.0839233	0.00183105	0.00274658	-317.156	-273.41	493.804	-49.8327	-6.49463	-54.7301
-1.76788	-1.48743	0.689087	-0.636597	0.238953	-1.3327	4.32312	0.122986	0.0576782	0.00152588	0.00274658	-318.722	-271.345	498.433	-49.8667	-6.95114	-54.6488
-1.75995	-1.50055	0.68634	-0.632629	0.24292	-1.34766	4.32404	0.0802612	0.0714111	0.0012207	0.00274658	-316.959	-273.857	496.476	-49.2028	-6.47912	-55.2241
-1.76727	-1.49078	0.683594	-0.636902	0.242004	-1.3385	0.0149536	0.138245	0.0360107	0.000305176	0.00183105	-318.558	-272.014	494.462	-49.8478	-6.68976	-54.8899
-1.763	-1.49628	0.685425	-0.635376	0.241394	-1.34369	0.00976563	0.0915527	0.0762939	0.00244141	0.00335693	-317.618	-273.051	495.799	-49.5854	-6.65828	-55.0759
-1.75446	-1.49689	0.680847	-0.63385	0.240479	-1.3327	0.00854492	0.0668335	0.0430298	0.000610352	0.000915527	-315.766	-273.205	492.486	-49.3952	-6.57677	-54.5359
-1.76636	-1.49048	0.678101	-0.640259	0.241394	-1.33728	0.00793457	-0.0601196	0.139465	0.00305176	0.00366211	-318.324	-271.994	490.475	-50.2352	-6.71806	-54.8233
-1.75781	-1.49628	0.680847	-0.638733	0.24292	-1.34796	0.00762939	0.0918579	-0.00152588	0	0.000305176	-316.608	-273.103	492.482	-49.968	-6.44738	-55.2547
-1.76117	-1.49109	0.679626	-0.638733	0.240479	-1.34277	0.00701904	-0.0119019	0.116577	0.00183105	0.00244141	-317.355	-272.121	491.589	-50.0509	-6.70988	-55.0596
-1.76331	-1.49384	0.683289	-0.637512	0.240479	-1.33514	0.00701904	0.0265503	-0.027771	-0.000915527	-0.00152588	-317.625	-272.598	494.24	-49.8667	-6.73303	-54.6948
-1.76636	-1.48499	0.681458	-0.63324	0.241699	-1.34705	0.00640869	-0.00396729	0.0842285	0.00213623	0.00274658	-318.674	-270.947	492.924	-49.5234	-6.72729	-55.3321
-1.75995	-1.48956	0.682373	-0.635071	0.244141	-1.35162	0.00671387	0.012207	0.0320435	-0.0012207	-0.00152588	-317.321	-271.829	493.593	-49.6587	-6.41241	-55.4929
-1.75659	-1.49445	0.68634	-0.635986	0.241394	-1.33789	0.00640869	-0.106812	0.134583	0.00152588	0.00152588	-316.337	-272.718	496.46	-49.6816	-6.5497	-54.805
-1.76636	-1.48987	0.683289	-0.637512	0.244751	-1.33911	0.00610352	-0.0372314	0.00762939	-0.000610352	-0.000305176	-318.421	-271.849	494.241	-49.9321	-6.45592	-54.9279
-1.76575	-1.48743	0.681763	-0.635376	0.241394	-1.33423	0.00518799	-0.0405884	0.0976563	0.000915527	0.0012207	-318.311	-271.394	493.135	-49.7255	-6.72011	-54.7145
-1.77032	-1.48621	0.682373	-0.638733	0.24231	-1.34155	0.00610352	0.0268555	0.0396729	0	0	-319.324	-271.159	493.571	-50.1322	-6.73015	-55.0738
-1.77277	-1.49261	0.68512	-0.635681	0.245972	-1.33942	0.00579834	-0.158081	0.0170898	-0.000305176	-0.000915527	-319.634	-272.33	495.571	-49.6808	-6.46058	-54.9437
-1.76727	-1.49231	0.682068	-0.632629	0.242615	-1.34247	0.00579834	0.00640869	0.0994873	0.000610352	0.000915527	-318.585	-272.307	493.37	-49.3353	-6.64467	-55.0667
-1.7569	-1.49597	0.684509	-0.634155	0.240784	-1.33606	0.00579834	-0.108337	0.0561523	-0.000305176	-0.000915527	-316.331	-273.009	495.138	-49.447	-6.59955	-54.7084
-1.76666	-1.4917	0.682068	-0.639648	0.241089	-1.3443	0.00549316	0.0405884	0.116272	0.00244141	0.00305176	-318.447	-272.206	493.353	-50.1482	-6.75242	-55.1423
-1.76819	-1.49048	0.680847	-0.635376	0.237732	-1.3501	0.00518799	0.103149	0.109863	0.000915527	0.000915527	-318.863	-271.98	492.479	-49.6807	-7.06166	-55.4219
-1.76788	-1.49506	0.682068	-0.632019	0.243835	-1.32965	0.00488281	0.176086	0.164795	0.00274658	0.00305176	-318.48	-272.805	493.367	-49.2186	-6.53759	-54.4566
-1.75812	-1.49628	0.683899	-0.634766	0.241699	-1.34186	0.00549316	-0.162354	0.13092	0.00305176	0.00488281	-316.63	-273.073	494.697	-49.5135	-6.55021	-54.9782
-1.76483	-1.4917	0.682068	-0.635986	0.241394	-1.34094	0.00518799	0.0485229	0.141907	0.00183105	0.00213623	-318.073	-272.204	493.361	-49.728	-6.69816	-54.9874
-1.76514	-1.50085	0.680237	-0.634766	0.240784	-1.34003	0.00610352	-0.0488281	0.0256348	0.000305176	0.0012207	-317.836	-273.926	492.043	-49.4409	-6.72634	-54.8706
-1.75964	-1.49078	0.677795	-0.639038	0.244141	-1.34003	0.00457764	0.116272	0.0387573	0.000610352	0.000610352	-317.04	-272.077	490.264	-50.0893	-6.38727	-54.9369
-1.76025	-1.49536	0.678101	-0.636902	0.245361	-1.34583	0.00549316	0.0997925	0.104065	0.0012207	0.00213623	-317.11	-272.934	490.496	-49.7729	-6.29429	-55.1754
-1.76758	-1.50299	0.680542	-0.637512	0.239258	-1.34888	0.00549316	0.17395	0.13092	0.00213623	0.00274658	-318.331	-274.33	492.261	-49.7236	-6.88922	-55.2627
-1.76636	-1.49506	0.680847	-0.637512	0.237427	-1.34125	0.00518799	0.100403	0.10437	0.00244141	0.00305176	-318.237	-272.837	492.472	-49.849	-7.03149	-54.967
-1.75842	-1.49994	0.679016	-0.636292	0.239258	-1.34521	0.00518799	0.0695801	0.0802612	0.000610352	0.00152588	-316.573	-273.791	491.16	-49.6292	-6.7415	-55.0935
-1.76575	-1.49628	0.683899	-0.63446	0.242615	-1.33881	0.00549316	0.0924683	0.15686	0.00244141	0.00396729	-318.111	-273.044	494.693	-49.48	-6.60248	-54.8601
-1.76727	-1.49109	0.680847	-0.637817	0.245056	-1.34705	0.00549316	0.0976563	0.0109863	0	0.000915527	-318.648	-272.098	492.477	-49.9491	-6.44987	-55.2859
-1.76208	-1.48224	0.686951	-0.635376	0.242004	-1.3385	0.00488281	0.00427246	0.132446	0.00183105	0.00305176	-317.821	-270.409	496.894	-49.8096	-6.6294	-54.9497
-1.76239	-1.50116	0.682678	-0.634766	0.240173	-1.34613	0.00518799	0.105286	0.0299072	0.000610352	0.00183105	-317.361	-273.985	493.815	-49.4371	-6.73459	-55.1436
-1.76392	-1.48315	0.683594	-0.636292	0.238953	-1.33026	0.00457764	0.108643	0.101624	0.00183105	0.00396729	-318.022	-270.585	494.453	-49.8977	-6.89344	-54.5556
-1.76056	-1.49078	0.679016	-0.632629	0.243835	-1.34277	0.00488281	0.0836182	0.0634766	0.000915527	0.00213623	-317.302	-272.061	491.164	-49.3573	-6.4375	-55.0751
-1.75812	-1.48773	0.684814	-0.637817	0.241699	-1.34216	0.00518799	0.11322	0.0933838	0.00152588	0.00274658	-316.881	-271.471	495.348	-50	-6.5716	-55.0583
-1.76727	-1.49445	0.678406	-0.636292	0.240479	-1.34003	0.00518799	0.088501	-0.0265503	0.000610352	0.00183105	-318.438	-272.73	490.708	-49.7186	-6.80299	-54.9242
-1.76666	-1.49384	0.684814	-0.639648	0.240784	-1.33698	0.00457764	0.162659	0.0335693	0	0.00152588	-318.303	-272.583	495.34	-50.1127	-6.76457	-54.7877
-1.76422	-1.49323	0.683899	-0.635071	0.24231	-1.33881	0.00518799	-0.0891113	0.0747681	0.0012207	0.00213623	-317.898	-272.478	494.69	-49.5984	-6.60936	-54.8792
-1.76483	-1.49658	0.682678	-0.637817	0.239563	-1.3446	0.00457764	0.159607	0.00396729	0	0.00152588	-317.944	-273.122	493.803	-49.86	-6.83288	-55.1115
-1.76544	-1.49353	0.679932	-0.635376	0.247803	-1.34644	0.00396729	-0.0259399	0.0796509	0.00152588	0.00244141	-318.231	-272.563	491.824	-49.6298	-6.19327	-55.2412
-1.76361	-1.49078	0.680847	-0.634766	0.249023	-1.3446	0.00457764	0.0280762	0.0238037	0.000305176	0.00152588	-317.947	-272.046	492.488	-49.6033	-6.07134	-55.178
-1.75903	-1.49872	0.683289	-0.635376	0.24353	-1.34094	0.00518799	0.100708	0.043335	0.00213623	0.00305176	-316.727	-273.531	494.256	-49.544	-6.4097	-54.9212
-1.76361	-1.50116	0.680847	-0.639038	0.24353	-1.34003	0.00518799	0.128479	-0.0012207	-0.000305176	0.000305176	-317.511	-273.991	492.478	-49.9243	-6.47411	-54.8648
-1.77032	-1.49658	0.679932	-0.636292	0.24231	-1.33881	0.00579834	0.012207	0.112	0.00274658	0.00366211	-318.977	-273.111	491.813	-49.6852	-6.70019	-54.8639
-1.76361	-1.49139	0.678406	-0.6427	0.248108	-1.34369	0.00457764	0.050354	-0.0463867	-0.000305176	0.000305176	-317.846	-272.184	490.7	-50.5004	-6.13261	-55.1164
-1.76605	-1.50238	0.682373	-0.633545	0.238953	-1.34308	0.00518799	0.0805664	0.0723267	0.000915527	0.0012207	-318.013	-274.198	493.594	-49.2781	-6.88937	-55.0012
-1.76605	-1.49567	0.678101	-0.635071	0.245056	-1.33942	0.00488281	-0.017395	0.0299072	0.000305176	0.0012207	-318.183	-272.963	490.494	-49.5588	-6.41164	-54.8939
-1.76575	-1.4975	0.681458	-0.636597	0.240479	-1.34949	0.00457764	-0.0784302	0.0317383	0.000610352	0.0012207	-318.163	-273.301	492.925	-49.7068	-6.77779	-55.335
-1.75598	-1.50269	0.679626	-0.635986	0.244141	-1.34552	0.00488281	0.0405884	0.0396729	0.000915527	0.00213623	-316.039	-274.311	491.609	-49.5496	-6.3007	-55.0901
-1.76178	-1.49963	0.683289	-0.639648	0.239868	-1.34247	0.00549316	0.0149536	0.0643921	0.000915527	0.00152588	-317.211	-273.7	494.243	-50.0191	-6.74425	-54.9784
-1.76788	-1.49567	0.68573	-0.641174	0.243835	-1.34186	0.00427246	0.0942993	0.0442505	0.0012207	0.00274658	-318.554	-272.925	496.004	-50.2594	-6.53751	-55.0074
-1.76117	-1.49231	0.682373	-0.637817	0.240479	-1.34064	0.00549316	-0.0439453	0.0650024	-0.000305176	0	-317.309	-272.331	493.58	-49.9266	-6.70605	-54.9543
-1.75995	-1.48712	0.679626	-0.632324	0.240784	-1.33881	0.00427246	0.152283	0.130005	0.00213623	0.00335693	-317.237	-271.368	491.6	-49.3803	-6.67985	-54.9139
-1.76239	-1.48773	0.682983	-0.635376	0.24292	-1.33362	0.00457764	0.0213623	0.0701904	0.00152588	0.00335693	-317.642	-271.454	494.022	-49.7197	-6.53974	-54.6789
-1.76636	-1.49323	0.682678	-0.635071	0.244141	-1.34247	0.00488281	-0.0134277	0.127258	0.00152588	0.00183105	-318.369	-272.482	493.809	-49.5997	-6.50125	-55.0574
-1.75934	-1.492	0.680847	-0.637817	0.241699	-1.34338	0.00457764	0.0579834	0.072937	0.000915527	0.00183105	-316.989	-272.291	492.478	-49.9313	-6.5802	-55.0803
-1.76788	-1.49384	0.681763	-0.639648	0.246277	-1.35132	0.00427246	-0.14801	0.115662	0.0012207	0.00183105	-318.731	-272.612	493.14	-50.1157	-6.35622	-55.4639
-1.76361	-1.48682	0.684814	-0.635376	0.242615	-1.34338	0.00427246	0.0769043	0.0918579	0.000305176	0.0012207	-318.033	-271.279	495.352	-49.7373	-6.59703	-55.1422
-1.75446	-1.49872	0.682068	-0.638733	0.244141	-1.34613	0.00427246	-0.0640869	0.11322	0.00152588	0.00244141	-315.857	-273.563	493.369	-49.9276	-6.28429	-55.1447
-1.76392	-1.4856	0.684814	-0.637512	0.243835	-1.34705	0.00457764	0.128479	0.0650024	0.0012207	0.00305176	-318.166	-271.057	495.349	-50.0022	-6.50846	-55.3222
-1.75903	-1.4978	0.678406	-0.640564	0.242004	-1.34064	0.00457764	-0.114136	0.107422	0.000915527	0.00183105	-316.688	-273.393	490.706	-50.1512	-6.52763	-54.9005
-1.76422	-1.48895	0.682373	-0.640259	0.241089	-1.33331	0.00396729	0.00518799	0.067749	0.00152588	0.00305176	-317.916	-271.687	493.567	-50.2589	-6.70822	-54.6491
-1.76544	-1.492	0.680542	-0.638428	0.241089	-1.33942	0.00457764	-0.111389	0.0384521	0.0012207	0.00213623	-318.141	-272.269	492.249	-50.0019	-6.72749	-54.911
-1.7572	-1.49689	0.682373	-0.636597	0.24353	-1.34033	0.00457764	-0.03479	0.0714111	0.000915527	0.00213623	-316.402	-273.2	493.589	-49.7122	-6.38193	-54.9005
-1.7627	-1.49567	0.683899	-0.635681	0.241394	-1.34583	0.00457764	0.00732422	0.0241089	0.000915527	0.00213623	-317.594	-272.949	494.694	-49.6302	-6.6562	-55.1772
-1.76575	-1.49689	0.680847	-0.633545	0.238953	-1.34247	0.00488281	-0.0531006	0.120239	0.00274658	0.00396729	-318.11	-273.178	492.485	-49.3659	-6.89904	-55.0154
-1.76361	-1.49902	0.681763	-0.639648	0.241394	-1.34308	0.00457764	-0.0442505	0.0741577	0.0012207	0.00274658	-317.601	-273.589	493.138	-50.0293	-6.65436	-55.0186
-1.77002	-1.49811	0.679932	-0.635376	0.240173	-1.34827	0.00457764	-0.0668335	0.12207	0.00213623	0.00427246	-318.976	-273.407	491.82	-49.5581	-6.87242	-55.2849
-1.76971	-1.49933	0.684814	-0.639648	0.241699	-1.34705	0.00457764	-0.0479126	0.0454712	0.000915527	0.00152588	-318.86	-273.613	495.348	-50.0277	-6.73607	-55.2194
-1.76483	-1.50696	0.679932	-0.634155	0.244446	-1.34888	0.00488281	-0.0479126	0.122681	0.000915527	0.00244141	-317.713	-275.082	491.835	-49.2749	-6.41824	-55.2381
-1.76056	-1.49658	0.682983	-0.632019	0.240173	-1.33575	0.00457764	-0.0540161	0.0332642	0.000305176	0.0012207	-317.04	-273.117	494.035	-49.1936	-6.71037	-54.6995
-1.75323	-1.49078	0.680237	-0.63446	0.240784	-1.33881	0.00457764	-0.0140381	0.0894165	0.000915527	0.00152588	-315.782	-272.076	492.043	-49.564	-6.55404	-54.8637
-1.77399	-1.48468	0.687256	-0.637512	0.238953	-1.34277	0.00396729	0.000915527	0.0918579	0.000915527	0.00213623	-320.121	-270.833	497.105	-50.0193	-7.06972	-55.1508
-1.76788	-1.48987	0.683289	-0.63385	0.246582	-1.34064	0.00457764	0.0274658	0.0610352	0.000610352	0.00183105	-318.777	-271.841	494.251	-49.5141	-6.34005	-55.0114
-1.76636	-1.49933	0.683594	-0.636292	0.242615	-1.33484	0.00457764	0.0460815	0.0735474	0.00152588	0.00274658	-318.075	-273.614	494.467	-49.6397	-6.5981	-54.6509
-1.76422	-1.48804	0.67749	-0.639038	0.238647	-1.33392	0.00457764	0.108337	0.0253296	0	0.0012207	-317.929	-271.541	490.031	-50.1333	-6.90807	-54.6772
-1.76239	-1.49902	0.682373	-0.637817	0.240479	-1.34277	0.00457764	0.0274658	0.0888062	0.00244141	0.00366211	-317.367	-273.587	493.584	-49.8196	-6.7094	-55.0021
-1.76086	-1.49139	0.682678	-0.635376	0.238953	-1.34766	0.00457764	0.0967407	0.00762939	-0.000305176	0.000915527	-317.37	-272.163	493.809	-49.6636	-6.83573	-55.2857
-1.77002	-1.492	0.682373	-0.638428	0.241699	-1.34094	0.00427246	0.147705	0.140686	0.00213623	0.00305176	-319.075	-272.245	493.574	-50.0039	-6.75729	-54.9968
-1.75507	-1.49475	0.68573	-0.636902	0.239868	-1.34094	0.00396729	0.03479	-0.00549316	-0.000305176	0.000915527	-316.045	-272.788	496.017	-49.7816	-6.64751	-54.9346
-1.76666	-1.4917	0.679932	-0.635681	0.24353	-1.33911	0.00427246	0.0149536	0.0793457	0.00152588	0.00213623	-318.419	-272.207	491.815	-49.6928	-6.55536	-54.911
-1.7627	-1.49933	0.682678	-0.635986	0.242004	-1.34521	0.00457764	0.0650024	0.038147	0.000610352	0.0012207	-317.469	-273.642	493.812	-49.6059	-6.59546	-55.1193
-1.76727	-1.492	0.679626	-0.640869	0.238037	-1.3501	0.00427246	-0.012207	0.0848389	0.00152588	0.00213623	-318.593	-272.283	491.583	-50.284	-7.01071	-55.3996
-1.75903	-1.49475	0.68573	-0.636597	0.240784	-1.33179	0.00427246	0.0466919	0.0585938	0.000915527	0.00152588	-316.729	-272.765	496.012	-49.7457	-6.63241	-54.5243
-1.7627	-1.50299	0.683594	-0.637817	0.24231	-1.34186	0.00396729	0.0253296	0.107422	0.00152588	0.00183105	-317.307	-274.322	494.471	-49.756	-6.55536	-54.9333
-1.76239	-1.50024	0.680237	-0.638428	0.238647	-1.34247	0.00427246	0.0912476	0.121765	0.00183105	0.00213623	-317.303	-273.828	492.035	-49.8694	-6.85168	-54.9716
-1.76605	-1.49902	0.682373	-0.634766	0.238953	-1.34644	0.00457764	0.0991821	0.0930786	0.00152588	0.00213623	-318.148	-273.575	493.591	-49.4724	-6.90071	-55.1821
-1.76422	-1.49414	0.684204	-0.636292	0.241699	-1.34491	0.00457764	-0.0531006	0.132446	0.0012207	0.000915527	-317.931	-272.656	494.912	-49.7248	-6.66021	-55.1515
-1.76025	-1.48956	0.680542	-0.639343	0.245056	-1.34552	0.00457764	-0.209351	-0.0454712	-0.00213623	-0.00213623	-317.277	-271.837	492.254	-50.1457	-6.33283	-55.2063
-1.76178	-1.49841	0.679321	-0.638733	0.241394	-1.34857	0.00457764	-0.0866699	0.0814819	0.000915527	0.00213623	-317.32	-273.499	491.376	-49.9347	-6.63098	-55.2719
-1.75995	-1.49506	0.684509	-0.636597	0.241089	-1.33728	0.00457764	-0.104675	0.0152588	-0.000610352	-0.000305176	-316.962	-272.832	495.13	-49.7421	-6.6273	-54.7781
-1.76971	-1.4975	0.682068	-0.635376	0.237122	-1.3443	0.00488281	0.105896	0.133362	0.00274658	0.00335693	-318.88	-273.277	493.363	-49.5673	-7.11116	-55.1007
-1.7627	-1.4917	0.682373	-0.631104	0.238647	-1.33087	0.00457764	-0.256042	-0.0753784	-0.00213623	-0.00183105	-317.553	-272.191	493.588	-49.1667	-6.87932	-54.5164
-1.76331	-1.49078	0.682678	-0.635681	0.241394	-1.33972	0.00396729	-0.0216675	0.140686	0.00152588	0.00213623	-317.789	-272.032	493.804	-49.7072	-6.67444	-54.9351
-1.76788	-1.50146	0.680847	-0.640259	0.242615	-1.34857	0.00427246	-0.301819	-0.0161743	-0.000915527	-0.000305176	-318.434	-274.045	492.477	-50.0623	-6.62538	-55.2657
-1.76697	-1.49292	0.68573	-0.635681	0.241699	-1.34277	0.00396729	0.106506	0.038147	0.0012207	0.00152588	-318.497	-272.406	496.015	-49.6752	-6.70896	-55.0721
-1.77002	-1.48376	0.681458	-0.637207	0.24292	-1.33179	0.00427246	-0.229187	0.0717163	0	0.000610352	-319.235	-270.695	492.905	-49.9943	-6.67531	-54.6435
-1.76361	-1.49872	0.676575	-0.639648	0.237427	-1.34216	0.00305176	0.0796509	0.0796509	0.000915527	0.00213623	-317.559	-273.56	489.378	-50.0331	-6.97224	-54.9661
-1.76392	-1.49231	0.681458	-0.63446	0.240173	-1.34186	0.00366211	-0.191956	0.0912476	0.0012207	0.00244141	-317.885	-272.323	492.924	-49.5435	-6.78166	-55.0212
-1.75446	-1.48499	0.684509	-0.640259	0.24353	-1.33728	0.00366211	-0.111084	0.13031	0.000915527	0.00213623	-316.175	-270.968	495.12	-50.3211	-6.3631	-54.8452
-1.76849	-1.48956	0.680847	-0.636597	0.240479	-1.33881	0.00396729	-0.109253	0.15625	0.00305176	0.00518799	-318.825	-271.797	492.471	-49.8325	-6.83653	-54.9121
-1.76544	-1.49902	0.683289	-0.635376	0.240784	-1.3382	0.00366211	0.0427246	-0.039978	-0.000915527	0.000610352	-317.939	-273.563	494.249	-49.5403	-6.73495	-54.8032
-1.76605	-1.49628	0.679016	-0.638123	0.239868	-1.34003	0.00457764	-0.119019	0.156555	0.00274658	0.00366211	-318.126	-273.076	491.147	-49.8984	-6.8243	-54.9028
-1.76483	-1.49139	0.681458	-0.63385	0.241394	-1.33667	0.00457764	0.000305176	-0.0683594	-0.000610352	0.000915527	-318.045	-272.142	492.922	-49.4875	-6.69736	-54.7946
-1.7688	-1.49017	0.681458	-0.640259	0.237732	-1.34521	0.00457764	0.00183105	0.0924683	0.00244141	0.00335693	-318.904	-271.918	492.906	-50.2433	-7.06269	-55.1943
-1.76605	-1.49567	0.680237	-0.637512	0.239563	-1.3446	0.00427246	-0.101318	0.0317383	0	0.000915527	-318.207	-272.959	492.034	-49.8397	-6.85586	-55.1207
-1.76453	-1.49139	0.679016	-0.640259	0.24231	-1.35406	0.00488281	0.0292969	0.0845337	0.00213623	0.00366211	-318.139	-272.185	491.149	-50.224	-6.62698	-55.5901
-1.7627	-1.49109	0.682983	-0.639038	0.238342	-1.35071	0.00457764	-0.00915527	-0.0286865	0	0.00152588	-317.75	-272.106	494.021	-50.0887	-6.91518	-55.4285
-1.75873	-1.49597	0.682983	-0.641479	0.242004	-1.33606	0.00396729	0.0637817	0.0784302	0.0012207	0.00274658	-316.642	-273.021	494.015	-50.285	-6.52338	-54.7053
-1.76392	-1.49506	0.67749	-0.635986	0.237427	-1.34216	0.00396729	0.00274658	0.093689	0.00213623	0.00305176	-317.763	-272.862	490.047	-49.6733	-6.9923	-55.002
-1.76392	-1.49445	0.681152	-0.639343	0.239868	-1.34949	0.00427246	0.130615	0.0088501	-0.000305176	0.0012207	-317.872	-272.74	492.696	-50.0694	-6.80153	-55.3496
-1.76727	-1.4917	0.68573	-0.637512	0.24231	-1.35193	0.00396729	0.0500488	0.127258	0.000915527	0.00213623	-318.694	-272.189	496.015	-49.9064	-6.67499	-55.5052
-1.76056	-1.49689	0.686035	-0.639954	0.241699	-1.33575	0.00396729	0.0759888	0.0146484	0	0.000915527	-316.993	-273.167	496.228	-50.0967	-6.57827	-54.6925
-1.75934	-1.49567	0.68512	-0.637512	0.245056	-1.33331	0.00396729	0.0650024	0.101318	0.00152588	0.00274658	-316.792	-272.942	495.572	-49.836	-6.29162	-54.5958
-1.76392	-1.49292	0.676575	-0.638123	0.24231	-1.34216	0.00396729	0.0665283	0.0753784	-0.000305176	0.000610352	-317.836	-272.471	489.381	-49.9518	-6.6031	-55.0263
-1.76239	-1.4917	0.680847	-0.63446	0.241699	-1.35162	0.00427246	0.00366211	0.117493	0.00213623	0.00274658	-317.723	-272.228	492.488	-49.555	-6.64407	-55.4766
-1.76056	-1.49628	0.684204	-0.635986	0.24231	-1.35162	0.00366211	0.0360107	-0.0280762	-0.000915527	-0.000305176	-317.224	-273.075	494.92	-49.6561	-6.55005	-55.4365
-1.76514	-1.49567	0.687256	-0.639343	0.24231	-1.34399	0.00396729	0.039978	0.0784302	0.000610352	0.000915527	-318.047	-272.925	497.115	-50.05	-6.61844	-55.0991
-1.76147	-1.49353	0.683899	-0.640564	0.245361	-1.34949	0.00396729	-0.0231934	0.0430298	0.000610352	0.00152588	-317.448	-272.564	494.687	-50.2235	-6.32054	-55.3628
-1.76422	-1.49017	0.683594	-0.634155	0.241699	-1.34827	0.00305176	-0.0360107	0.0515747	0.000305176	0.000610352	-318.106	-271.917	494.474	-49.5449	-6.67705	-55.3412
-1.76544	-1.49811	0.681458	-0.637207	0.24292	-1.35071	0.00366211	-0.00610352	0.0747681	0.000915527	0.0012207	-318.106	-273.419	492.927	-49.767	-6.57503	-55.3902
-1.76544	-1.49048	0.68512	-0.638428	0.239563	-1.3443	0.00457764	-0.0888062	0.0274658	0.000610352	0.000915527	-318.256	-271.963	495.565	-50.0284	-6.86015	-55.1496
-1.76239	-1.49628	0.682983	-0.640564	0.24353	-1.34399	0.00427246	-0.0668335	0.0296021	0.000915527	0.000915527	-317.465	-273.074	494.021	-50.1782	-6.46996	-55.0843
-1.76422	-1.49506	0.675964	-0.631714	0.241394	-1.34766	0.00396729	-0.107422	0.0119019	-0.000915527	-0.000610352	-317.934	-272.871	488.957	-49.1857	-6.68821	-55.2698
-1.76178	-1.50146	0.682678	-0.636292	0.239868	-1.34918	0.00396729	-0.0689697	0.083313	0.00152588	0.00213623	-317.255	-274.05	493.814	-49.6072	-6.74909	-55.278
-1.76147	-1.48529	0.681152	-0.635986	0.247498	-1.3443	0.00396729	-0.234985	-0.0698853	-0.00213623	-0.00213623	-317.676	-271.023	492.702	-49.8305	-6.17216	-55.1979
-1.76392	-1.49353	0.679016	-0.635376	0.244751	-1.3382	0.00457764	-0.0582886	0.0958252	0.0012207	0.0012207	-317.812	-272.563	491.155	-49.6273	-6.40504	-54.8486
-1.76697	-1.48834	0.682068	-0.636292	0.239868	-1.33881	0.00427246	-0.105896	0.00579834	-0.0012207	-0.000915527	-318.564	-271.565	493.355	-49.817	-6.86404	-54.9179
-1.7627	-1.49078	0.680847	-0.636902	0.241699	-1.34674	0.00396729	-0.0802612	0.090332	0.000610352	0.000915527	-317.737	-272.054	492.479	-49.8479	-6.6444	-55.2558
-1.7688	-1.48956	0.684814	-0.635681	0.24231	-1.34155	0.00427246	-0.132141	0.00335693	-0.0012207	-0.000305176	-318.949	-271.775	495.349	-49.7292	-6.69895	-55.0483
-1.763	-1.48987	0.682068	-0.638123	0.240784	-1.33453	0.00335693	-0.0106812	0.0878906	0.0012207	0.00152588	-317.673	-271.862	493.352	-49.9998	-6.71315	-54.6967
-1.763	-1.50116	0.681763	-0.635986	0.245667	-1.34674	0.00396729	-0.168762	-0.020752	-0.000915527	0	-317.506	-273.991	493.153	-49.5768	-6.30212	-55.183
-1.76575	-1.48895	0.682068	-0.640869	0.244751	-1.34521	0.00427246	-0.0527954	0.153809	0.00213623	0.00244141	-318.373	-271.698	493.352	-50.3318	-6.44984	-55.2107
-1.763	-1.49445	0.683899	-0.636597	0.239258	-1.33942	0.00366211	-0.115662	0.0708008	0.0012207	0.00152588	-317.598	-272.713	494.686	-49.7532	-6.82952	-54.8857
-1.76636	-1.49597	0.68573	-0.63446	0.244751	-1.33972	0.00396729	-0.00640869	-0.0216675	-0.000610352	-0.000305176	-318.27	-272.976	496.021	-49.4856	-6.44312	-54.9126
-1.76117	-1.49628	0.680847	-0.638123	0.240173	-1.3446	0.00396729	-0.0564575	0.0967407	0.000915527	0.00183105	-317.223	-273.087	492.478	-49.8984	-6.72228	-55.1034
-1.76483	-1.48956	0.682068	-0.640259	0.242615	-1.35132	0.00335693	0.0747681	0.00396729	0.000610352	0.00152588	-318.238	-271.821	493.356	-50.2534	-6.61091	-55.4818
-1.76544	-1.4975	0.681458	-0.639648	0.242615	-1.33972	0.00335693	0.0817871	0.0628662	0.0012207	0.00213623	-317.977	-273.295	492.914	-50.0535	-6.58816	-54.883
-1.76483	-1.49567	0.681763	-0.637207	0.241394	-1.34216	0.00396729	0.0448608	0.0402832	0.000305176	0.0012207	-317.954	-272.952	493.141	-49.8041	-6.68647	-55.0099
-1.77032	-1.49109	0.683289	-0.635376	0.244751	-1.3385	0.00335693	-0.0308228	0.085144	0.0012207	0.00244141	-319.177	-272.061	494.245	-49.6692	-6.5211	-54.9034
-1.76331	-1.49933	0.679626	-0.63446	0.239258	-1.35559	0.00366211	0.0540161	0.012207	0.000305176	0.0012207	-317.697	-273.666	491.609	-49.4335	-6.83743	-55.5946
-1.763	-1.48651	0.682983	-0.635071	0.247192	-1.33514	0.00366211	-0.0180054	0.119629	0.00152588	0.00213623	-317.844	-271.225	494.025	-49.7048	-6.21175	-54.7706
-1.76117	-1.49811	0.681152	-0.637817	0.24292	-1.34094	0.00427246	0.0326538	0.0927734	0.00183105	0.00274658	-317.14	-273.424	492.701	-49.8333	-6.49317	-54.9257
-1.76056	-1.49811	0.677795	-0.638428	0.240479	-1.34094	0.00396729	0.0811768	0.0668335	0.000915527	0.000915527	-316.989	-273.446	490.267	-49.9023	-6.67777	-54.9154
-1.76666	-1.49628	0.679932	-0.637817	0.244446	-1.34491	0.00396729	0.126648	0.102234	0.00213623	0.00305176	-318.334	-273.075	491.816	-49.865	-6.47162	-55.1413
-1.75568	-1.48773	0.680237	-0.637207	0.247498	-1.34277	0.00305176	0.0311279	0.072937	0.000610352	0.000915527	-316.422	-271.505	492.04	-49.9287	-6.06454	-55.0895
-1.76147	-1.49231	0.680847	-0.636292	0.245972	-1.34064	0.00427246	0.203247	0.113525	0.00213623	0.00274658	-317.403	-272.337	492.482	-49.7518	-6.27092	-54.9677
-1.763	-1.4978	0.681763	-0.634766	0.244141	-1.33972	0.00396729	0.0369263	0.110474	0.000305176	0.000915527	-317.528	-273.352	493.149	-49.4895	-6.42923	-54.8838
-1.76453	-1.48804	0.681458	-0.636597	0.238953	-1.34216	0.00427246	0.0598145	0.0842285	0.000610352	0.00183105	-318.121	-271.524	492.915	-49.8567	-6.90011	-55.0662
-1.75995	-1.49323	0.680847	-0.636292	0.241394	-1.34155	0.00366211	-0.0280762	0.0558472	0	0.000915527	-317.059	-272.514	492.48	-49.7369	-6.61157	-54.9887
-1.76361	-1.49597	0.683289	-0.635986	0.242615	-1.34186	0.00396729	0.181274	0.130615	0.00152588	0.00244141	-317.72	-273.003	494.25	-49.6595	-6.56837	-54.9955
-1.76239	-1.49506	0.680542	-0.634766	0.245056	-1.33453	0.00427246	-0.00640869	0.0296021	0	0.000915527	-317.431	-272.841	492.262	-49.532	-6.34805	-54.6654
-1.76971	-1.49567	0.680542	-0.636292	0.24353	-1.33667	0.00335693	0.0949097	0.114441	0.00183105	0.00244141	-318.868	-272.935	492.255	-49.6993	-6.59251	-54.7739
-1.76758	-1.49048	0.684204	-0.637207	0.241089	-1.34094	0.00366211	0.142517	0.088501	0.000610352	0.0012207	-318.652	-271.955	494.903	-49.8884	-6.77147	-55.0043
-1.76514	-1.49445	0.68573	-0.635376	0.24231	-1.34857	0.00335693	-0.00457764	0.0540161	0.000610352	0.0012207	-318.161	-272.704	496.021	-49.6166	-6.63051	-55.3247
-1.76025	-1.4917	0.680542	-0.638733	0.24292	-1.33728	0.00396729	0.0717163	0.123291	0.00183105	0.00305176	-317.106	-272.227	492.251	-50.0397	-6.49146	-54.8041
-1.76666	-1.4917	0.679932	-0.640259	0.245667	-1.33972	0.00335693	-0.0100708	0.0628662	0.000305176	0.000305176	-318.404	-272.214	491.806	-50.2165	-6.37885	-54.9379
-1.76544	-1.49811	0.680542	-0.637207	0.239868	-1.34064	0.00427246	0.0479126	0.0775146	0.00244141	0.00427246	-317.968	-273.412	492.256	-49.7646	-6.81076	-54.917
-1.76147	-1.48621	0.679626	-0.639038	0.240784	-1.3382	0.00366211	-0.119934	0.00396729	-0.000610352	-0.000305176	-317.512	-271.2	491.582	-50.1632	-6.69979	-54.8885
-1.75659	-1.49109	0.686951	-0.638123	0.243225	-1.33362	0.00366211	0.0732422	0.167542	0.00274658	0.00366211	-316.388	-272.084	496.894	-49.9789	-6.4057	-54.6362
-1.75995	-1.49872	0.682983	-0.633545	0.241394	-1.33972	0.00396729	-0.0964355	-0.050354	-0.00152588	-0.0012207	-316.895	-273.525	494.037	-49.3345	-6.59779	-54.8647
-1.76178	-1.49597	0.681763	-0.636902	0.24353	-1.33728	0.00396729	0.0158691	0.149231	0.00305176	0.00366211	-317.296	-273.014	493.142	-49.7623	-6.45823	-54.7783
-1.76544	-1.49689	0.680237	-0.63446	0.238953	-1.34247	0.00396729	-0.121155	-0.0268555	-0.000915527	0	-318.041	-273.184	492.041	-49.4704	-6.89271	-55.0129
-1.76361	-1.49872	0.683289	-0.637512	0.241089	-1.33911	0.00396729	0.174561	0.101318	0.00274658	0.00427246	-317.584	-273.516	494.246	-49.7893	-6.67885	-54.8409
-1.76056	-1.4978	0.685425	-0.635986	0.241394	-1.33575	0.00366211	-0.121155	-0.0180054	-0.000610352	-0.000915527	-316.989	-273.337	495.796	-49.6282	-6.60466	-54.6891
-1.76788	-1.49658	0.683289	-0.635681	0.241089	-1.34735	0.00366211	-0.0869751	0.13916	0.00244141	0.00335693	-318.606	-273.108	494.251	-49.6173	-6.76674	-55.2534
-1.76208	-1.48956	0.684509	-0.639038	0.237122	-1.34552	0.00366211	-0.140686	0.00976563	-0.000305176	0	-317.615	-271.807	495.122	-50.1121	-7.00289	-55.1978
-1.76086	-1.49963	0.680542	-0.638123	0.245667	-1.33575	0.00366211	-0.101013	0.0650024	0.000915527	0.00213623	-316.981	-273.71	492.259	-49.8423	-6.25746	-54.6776
-1.76331	-1.4917	0.679932	-0.639343	0.245056	-1.33484	0.00396729	-0.0372314	0.0842285	0.0012207	0.0012207	-317.686	-272.219	491.806	-50.1097	-6.3679	-54.7027
-1.76422	-1.48743	0.681763	-0.636902	0.244141	-1.3501	0.00427246	0.108337	-0.0231934	-0.000305176	0.000915527	-318.2	-271.418	493.143	-49.9032	-6.48673	-55.4484
-1.76056	-1.49567	0.679626	-0.639343	0.24353	-1.34064	0.00335693	0.0012207	0.067749	0.000305176	0.000610352	-317.078	-272.979	491.591	-50.0465	-6.43841	-54.9278
-1.76147	-1.49719	0.681763	-0.636902	0.242615	-1.3382	0.00305176	-0.145264	0.0299072	0	0.000915527	-317.204	-273.244	493.143	-49.7428	-6.52408	-54.8079
-1.76239	-1.4859	0.684814	-0.635986	0.240479	-1.3324	0.00335693	-0.0497437	0.093689	0.0012207	0.00183105	-317.675	-271.1	495.343	-49.819	-6.73984	-54.6327
-1.76605	-1.4975	0.680542	-0.635071	0.241394	-1.33911	0.00366211	-0.0723267	-0.0247192	-0.00213623	-0.0012207	-318.113	-273.292	492.261	-49.5298	-6.70112	-54.8591
-1.77032	-1.48895	0.682983	-0.635376	0.243225	-1.34033	0.00366211	-0.0494385	0.139771	0.000915527	0.00152588	-319.255	-271.664	494.022	-49.7039	-6.65156	-55.0019
-1.76788	-1.4917	0.685425	-0.639954	0.238342	-1.3385	0.00366211	-0.152588	-0.0192261	-0.0012207	-0.0012207	-318.617	-272.177	495.778	-50.1827	-6.98875	-54.8738
-1.75842	-1.48743	0.680542	-0.636292	0.240784	-1.33484	0.00274658	0.0466919	0.0717163	0	0.000915527	-316.854	-271.426	492.253	-49.828	-6.64517	-54.7193
-1.76392	-1.50055	0.68512	-0.638428	0.242615	-1.34644	0.00396729	-0.0698853	0.0909424	0.000915527	0.00183105	-317.682	-273.857	495.576	-49.8667	-6.56228	-55.1693
-1.76483	-1.49628	0.681152	-0.633545	0.238342	-1.34125	0.00305176	-0.00213623	0.0866699	0.000610352	0.0012207	-317.932	-273.063	492.705	-49.3752	-6.93337	-54.9604
-1.75873	-1.49841	0.687561	-0.636597	0.241394	-1.34003	0.00335693	0.0811768	0.0552368	0.000610352	0.00183105	-316.662	-273.451	497.345	-49.689	-6.57587	-54.8777
-1.76392	-1.49597	0.681458	-0.639038	0.242615	-1.33911	0.00335693	-0.0231934	0.134583	0.000915527	0.00152588	-317.719	-273.013	492.915	-50.0076	-6.56698	-54.8638
-1.75629	-1.49323	0.68512	-0.638428	0.240784	-1.3382	0.00335693	0.0378418	0.0714111	0.00152588	0.00335693	-316.293	-272.501	495.569	-49.9802	-6.59432	-54.8227
-1.763	-1.49841	0.679321	-0.635376	0.240784	-1.34369	0.00335693	-0.0436401	-0.0112915	-0.0012207	-0.00152588	-317.524	-273.485	491.38	-49.55	-6.6999	-55.0524
-1.75751	-1.49689	0.679321	-0.636292	0.242615	-1.34521	0.00335693	0.0872803	0.127869	0.00305176	0.00396729	-316.506	-273.221	491.382	-49.6779	-6.46495	-55.1232
-1.75903	-1.49689	0.682373	-0.635071	0.243225	-1.34125	0.00396729	0.0299072	-0.0515747	-0.0012207	-0.0012207	-316.785	-273.193	493.592	-49.5384	-6.43991	-54.9491
-1.76514	-1.48773	0.679321	-0.633545	0.238953	-1.33728	0.00396729	-0.071106	0.00946045	-0.000305176	0	-318.207	-271.467	491.372	-49.5112	-6.90974	-54.8467
-1.76178	-1.48865	0.682678	-0.640564	0.239563	-1.34247	0.00396729	0.180969	0.0756836	0.000610352	0.000610352	-317.542	-271.646	493.792	-50.3002	-6.79902	-55.065
-1.76636	-1.49689	0.680847	-0.636292	0.239563	-1.34277	0.00396729	0.152893	0.119324	0.00305176	0.00396729	-318.218	-273.18	492.479	-49.6803	-6.85733	-55.029
-1.76819	-1.49292	0.682678	-0.634766	0.24231	-1.33606	0.00335693	0.0802612	-0.00976563	-0.0012207	-0.000610352	-318.657	-272.411	493.803	-49.5687	-6.67451	-54.7648
-1.75201	-1.50208	0.682373	-0.639954	0.241699	-1.33881	0.00366211	0.18158	0.128784	0.00183105	0.00335693	-315.163	-274.192	493.585	-50.011	-6.42168	-54.7655
-1.76178	-1.4917	0.683899	-0.637207	0.24292	-1.33759	0.00335693	0.0604248	0.0695801	0.000305176	0.00152588	-317.436	-272.202	494.685	-49.8663	-6.51993	-54.827
-1.76117	-1.50116	0.681152	-0.639343	0.241089	-1.33881	0.00396729	0.0753784	0.0485229	0.000610352	0.00183105	-317	-273.996	492.697	-49.9583	-6.6279	-54.7963
-1.76727	-1.49902	0.681458	-0.636292	0.242615	-1.33606	0.00366211	0.121765	0.09552	0.000915527	0.00152588	-318.272	-273.567	492.92	-49.6447	-6.61506	-54.7106
-1.75934	-1.49048	0.683899	-0.636292	0.242615	-1.34064	0.00335693	0.0335693	-0.00457764	0	0.0012207	-317.031	-271.983	494.69	-49.7812	-6.5108	-54.972
-1.76361	-1.50177	0.682373	-0.637817	0.242615	-1.33423	0.00305176	0.09552	0.0778198	0.000915527	0.00152588	-317.433	-274.088	493.582	-49.7738	-6.54229	-54.5925
-1.76514	-1.49078	0.680847	-0.636292	0.240784	-1.34735	0.00366211	0.143738	0.085144	0.0012207	0.00213623	-318.227	-272.045	492.479	-49.779	-6.76039	-55.2895
-1.76086	-1.48773	0.683289	-0.63324	0.241394	-1.33636	0.00396729	0.111694	0.0448608	0.000915527	0.0012207	-317.381	-271.458	494.249	-49.4756	-6.64189	-54.8016
-1.7572	-1.48926	0.683289	-0.631104	0.241089	-1.3385	0.00366211	-0.118408	-0.0521851	-0.00183105	-0.00152588	-316.648	-271.755	494.258	-49.2062	-6.60491	-54.8802
-1.76117	-1.49292	0.681152	-0.636597	0.242615	-1.33759	0.00366211	-0.000610352	0.0787354	0.000915527	0.00183105	-317.269	-272.447	492.699	-49.7762	-6.53081	-54.8134
-1.75934	-1.49445	0.682983	-0.639954	0.24231	-1.34247	0.00335693	-0.137634	-0.00183105	-0.000610352	-0.000305176	-316.898	-272.738	494.021	-50.1366	-6.52127	-55.0184
-1.76666	-1.4975	0.682373	-0.637817	0.241089	-1.33881	0.00366211	0.0564575	-0.0088501	-0.000610352	0.000305176	-318.216	-273.283	493.579	-49.8444	-6.73286	-54.8438
-1.76086	-1.49445	0.680847	-0.634155	0.243225	-1.33423	0.00305176	-0.258179	0.0808716	0.000305176	0.000305176	-317.141	-272.729	492.483	-49.4715	-6.47184	-54.6492
-1.7569	-1.49902	0.679626	-0.635376	0.238037	-1.34216	0.00366211	0.0765991	0.0601196	0.0012207	0.00244141	-316.266	-273.616	491.602	-49.5381	-6.81492	-54.9546
-1.75995	-1.49963	0.682678	-0.64209	0.24353	-1.34338	0.00335693	-0.0946045	0.0592041	0.000915527	0.00274658	-316.859	-273.714	493.799	-50.2979	-6.41686	-55.02
-1.76086	-1.49323	0.681763	-0.637817	0.24353	-1.34033	0.00305176	0.000915527	0.0695801	0.000915527	0.00152588	-317.23	-272.506	493.14	-49.9116	-6.45248	-54.938
-1.76086	-1.49719	0.680847	-0.636292	0.243225	-1.34125	0.00366211	-0.144958	0.0485229	0	0	-317.123	-273.254	492.484	-49.6734	-6.46811	-54.9488
-1.76483	-1.49719	0.683594	-0.637512	0.24292	-1.33331	0.00396729	-0.0952148	0.0134277	-0.0012207	-0.000915527	-317.815	-273.218	494.463	-49.8128	-6.55114	-54.5925
-1.75751	-1.49323	0.688171	-0.636902	0.243835	-1.34033	0.00366211	-0.0857544	0.102844	0.000305176	0.0012207	-316.599	-272.48	497.786	-49.807	-6.37392	-54.9359
-1.76636	-1.49872	0.68634	-0.639343	0.244446	-1.34369	0.00366211	-0.189209	0.0402832	-0.000610352	0.000305176	-318.198	-273.498	496.455	-50.0011	-6.458	-55.0674
-1.76422	-1.49261	0.682678	-0.638123	0.242004	-1.34399	0.00335693	0.156555	0.104065	0.000915527	0.00213623	-317.95	-272.38	493.801	-49.9583	-6.63671	-55.1186
-1.77002	-1.49841	0.683594	-0.637207	0.241699	-1.3327	0.00366211	-0.12146	-0.00488281	-0.000915527	-0.000305176	-318.792	-273.429	494.461	-49.7597	-6.7329	-54.5663
-1.76056	-1.49231	0.680542	-0.636292	0.241699	-1.34186	0.00335693	0.0247192	0.0802612	0.0012207	0.00244141	-317.213	-272.342	492.259	-49.7518	-6.60014	-55.0123
-1.77063	-1.49231	0.682373	-0.633545	0.240479	-1.33606	0.00335693	-0.0616455	-0.0521851	-0.00152588	-0.000305176	-319.157	-272.288	493.582	-49.4396	-6.86592	-54.7738
-1.76056	-1.49567	0.683594	-0.63446	0.239563	-1.34338	0.00335693	0.0509644	0.0836182	0.000915527	0.00213623	-317.14	-272.953	494.475	-49.4894	-6.76654	-55.0559
-1.76086	-1.49078	0.680847	-0.636292	0.240173	-1.32843	0.00335693	0.00610352	0.0134277	0.000305176	0.00213623	-317.155	-272.039	492.471	-49.7734	-6.71978	-54.4013
-1.76392	-1.49353	0.684509	-0.636292	0.244141	-1.33606	0.00335693	0.145264	0.0619507	0.000305176	0.000915527	-317.799	-272.531	495.13	-49.7325	-6.45225	-54.7517
-1.76361	-1.49933	0.684204	-0.639038	0.243835	-1.34247	0.00366211	0.0567627	0.0900269	0.00183105	0.00305176	-317.611	-273.631	494.909	-49.9549	-6.45784	-54.9959
-1.75781	-1.49597	0.68634	-0.636292	0.241394	-1.33545	0.00305176	0.0756836	0.0671387	0.0012207	0.00213623	-316.5	-272.998	496.458	-49.6918	-6.56323	-54.6827
-1.75751	-1.49536	0.683594	-0.638428	0.240784	-1.33972	0.00335693	0.117798	0.109253	0.00213623	0.00396729	-316.48	-272.907	494.466	-49.9463	-6.60985	-54.8781
-1.7627	-1.49261	0.68512	-0.638123	0.242004	-1.33392	0.00274658	0.150146	0.0894165	0.000915527	0.00213623	-317.538	-272.36	495.565	-49.956	-6.6021	-54.6505
-1.75751	-1.50208	0.682373	-0.637512	0.241089	-1.34735	0.00305176	0.115967	0.116882	0.00244141	0.00427246	-316.365	-274.18	493.592	-49.7353	-6.57408	-55.1775
-1.76666	-1.49811	0.681763	-0.63446	0.243835	-1.33484	0.00335693	0.1297	0.0585938	0	0.0012207	-318.186	-273.392	493.146	-49.4496	-6.5103	-54.6652
-1.76331	-1.49689	0.681458	-0.635071	0.241089	-1.33545	0.00396729	0.173035	0.154114	0.00244141	0.00366211	-317.547	-273.177	492.922	-49.5382	-6.67794	-54.6872
-1.76819	-1.49597	0.681152	-0.635071	0.245056	-1.34613	0.00335693	0.0939941	0.06073	0.000915527	0.00183105	-318.688	-273.003	492.707	-49.5566	-6.4537	-55.2103
-1.77032	-1.49628	0.682678	-0.636597	0.238647	-1.33759	0.00305176	0.119019	0.108643	0.00213623	0.00366211	-318.961	-273.037	493.798	-49.7253	-6.99464	-54.8038
-1.75598	-1.50146	0.682068	-0.632324	0.244446	-1.33545	0.00335693	0.109558	0.0976563	0.00183105	0.00274658	-315.995	-274.052	493.38	-49.1484	-6.27497	-54.6415
-1.76361	-1.49567	0.683594	-0.638733	0.24353	-1.33911	0.00366211	0.0454712	0.0637817	0.000915527	0.00183105	-317.684	-272.944	494.464	-49.9779	-6.48992	-54.8695
-1.76147	-1.49994	0.681458	-0.639343	0.240479	-1.33209	0.00366211	-0.00213623	0.107117	0.0012207	0.00183105	-317.017	-273.757	492.913	-49.9765	-6.67936	-54.4953
-1.76117	-1.49597	0.687561	-0.637512	0.241089	-1.33942	0.00366211	0.0567627	0.0671387	0.0012207	0.00183105	-317.206	-272.986	497.339	-49.8335	-6.64685	-54.874
-1.76117	-1.49475	0.680847	-0.636292	0.241699	-1.33789	0.00396729	0.0344849	0.0778198	0.000610352	0.0012207	-317.212	-272.792	492.479	-49.7119	-6.59977	-54.8109
-1.7569	-1.48956	0.683899	-0.63446	0.244446	-1.33942	0.00335693	-0.0601196	0.0289917	-0.000305176	0.000915527	-316.585	-271.816	494.695	-49.5854	-6.32607	-54.9226
-1.76422	-1.49689	0.684814	-0.636292	0.240784	-1.33362	0.00335693	-0.0335693	0.135193	0.00152588	0.0012207	-317.709	-273.155	495.349	-49.6782	-6.71549	-54.6054
-1.76056	-1.49567	0.683594	-0.636902	0.24292	-1.33606	0.00305176	-0.141296	0.0363159	-0.000610352	-0.000610352	-317.054	-272.949	494.467	-49.7669	-6.48689	-54.7211
-1.76575	-1.4917	0.682983	-0.632629	0.241699	-1.3382	0.00335693	0.00152588	0.0942993	0.0012207	0.00213623	-318.251	-272.188	494.031	-49.3438	-6.69054	-54.8686
-1.76025	-1.49506	0.67749	-0.636597	0.242004	-1.33484	0.00366211	-0.164795	0.102539	0	0	-316.971	-272.868	490.046	-49.7403	-6.55498	-54.6623
-1.75415	-1.49567	0.680847	-0.636292	0.240784	-1.33606	0.00305176	-0.0735474	0.0735474	0	0.000915527	-315.768	-272.984	492.482	-49.6948	-6.55091	-54.6977
-1.75568	-1.4975	0.68573	-0.63324	0.240173	-1.34216	0.00366211	-0.0823975	0.0759888	0.000305176	0.000305176	-316.122	-273.298	496.028	-49.319	-6.63079	-54.9759
-1.76239	-1.49811	0.682678	-0.636292	0.241699	-1.33942	0.00305176	-0.266113	0.105286	0.000610352	0.000915527	-317.374	-273.408	493.807	-49.659	-6.61255	-54.8591
-1.75934	-1.49017	0.683899	-0.63324	0.24231	-1.34491	0.00305176	-0.0592041	0.0402832	0	0.000305176	-317.111	-271.926	494.699	-49.438	-6.54377	-55.1754
-1.76331	-1.49719	0.689087	-0.636597	0.246582	-1.33606	0.00305176	-0.304565	0.0756836	0	-0.000305176	-317.592	-273.195	498.448	-49.7092	-6.23585	-54.7289
-1.75934	-1.49628	0.684204	-0.632324	0.242004	-1.33423	0.00335693	0.0665283	0.098877	0.00213623	0.00244141	-316.802	-273.055	494.92	-49.2329	-6.54194	-54.6326
-1.76178	-1.49994	0.684509	-0.635071	0.24353	-1.34033	0.00335693	-0.0811768	-0.0320435	-0.000915527	-0.000610352	-317.233	-273.742	495.14	-49.4903	-6.45248	-54.8919
-1.76331	-1.48895	0.683899	-0.635071	0.242615	-1.33392	0.00396729	0.09552	0.12146	0.00213623	0.00244141	-317.793	-271.675	494.686	-49.6657	-6.57704	-54.6861
-1.7627	-1.49445	0.682068	-0.639038	0.24353	-1.33423	0.00335693	-0.255127	0.0210571	-0.000305176	-0.000305176	-317.475	-272.722	493.355	-50.0308	-6.47272	-54.6494
-1.76788	-1.50299	0.682373	-0.635986	0.241394	-1.33942	0.00366211	0.0302124	0.0534058	0.00152588	0.00213623	-318.309	-274.306	493.587	-49.5473	-6.71586	-54.8339
-1.76727	-1.49261	0.68512	-0.634155	0.241699	-1.34644	0.00335693	-0.0915527	0.0338745	0	0.000915527	-318.619	-272.354	495.578	-49.5064	-6.72005	-55.2463
-1.76422	-1.49078	0.682678	-0.635986	0.246277	-1.34399	0.00305176	0.156555	0.125427	0.00213623	0.00274658	-318.044	-272.035	493.808	-49.7433	-6.30088	-55.1454
-1.76636	-1.49231	0.685425	-0.636902	0.246887	-1.33392	0.00366211	0.0683594	0.0177002	0	0.000915527	-318.308	-272.288	495.79	-49.8223	-6.27346	-54.6753
-1.76483	-1.49811	0.683289	-0.638123	0.241089	-1.33331	0.00366211	0.162964	0.138855	0.00152588	0.00183105	-317.771	-273.392	494.24	-49.8679	-6.69499	-54.5801
-1.763	-1.50055	0.684814	-0.636292	0.246887	-1.33514	0.00335693	0.0601196	0.106812	0.0012207	0.00213623	-317.404	-273.847	495.357	-49.6194	-6.19512	-54.6562
-1.76453	-1.49048	0.682373	-0.63324	0.244446	-1.34247	0.00305176	0.0424194	0.0405884	-0.000305176	0.000305176	-318.105	-271.973	493.591	-49.4337	-6.45581	-55.0775
-1.7627	-1.49841	0.683289	-0.63385	0.244751	-1.32843	0.00366211	0.19928	0.121155	0.00152588	0.00213623	-317.331	-273.446	494.251	-49.3725	-6.36406	-54.3594
-1.76147	-1.4917	0.688782	-0.632935	0.243835	-1.3327	0.00274658	0.13031	0.0476074	0	0.000610352	-317.372	-272.164	498.23	-49.3773	-6.44262	-54.6117
-1.76727	-1.49048	0.683899	-0.634766	0.244446	-1.34125	0.00274658	0.0604248	0.0961304	0.00152588	0.00274658	-318.629	-271.956	494.691	-49.6091	-6.49945	-55.0277
-1.75781	-1.49353	0.686646	-0.635986	0.243225	-1.34216	0.00335693	0.153503	0.0540161	-0.000610352	-0.000305176	-316.669	-272.546	496.683	-49.6976	-6.42971	-55.0176
-1.7514	-1.50024	0.683594	-0.637207	0.243225	-1.34033	0.00305176	0.132751	0.138245	0.00244141	0.00366211	-315.149	-273.842	494.477	-49.7266	-6.29884	-54.857
-1.75568	-1.4917	0.684814	-0.635986	0.239868	-1.33423	0.00244141	0.114441	-0.00854492	-0.000915527	0.000305176	-316.184	-272.211	495.351	-49.7243	-6.66106	-54.6509
-1.76483	-1.49689	0.684814	-0.636902	0.24292	-1.34125	0.00274658	0.038147	0.128174	0.00152588	0.00213623	-317.927	-273.162	495.353	-49.75	-6.56045	-54.9638
-1.7572	-1.492	0.682373	-0.636597	0.245361	-1.33972	0.00335693	0.183105	0.0701904	0.0012207	0.00305176	-316.557	-272.284	493.587	-49.7904	-6.24808	-54.9157
-1.75812	-1.492	0.682678	-0.636292	0.243225	-1.34094	0.00305176	0.00732422	0.105591	0.0012207	0.00244141	-316.744	-272.28	493.808	-49.7562	-6.43683	-54.9707
-1.75964	-1.50177	0.679626	-0.633545	0.244751	-1.34155	0.00305176	0.0787354	0.0500488	0.000915527	0.00213623	-316.766	-274.119	491.611	-49.2852	-6.31498	-54.9284
-1.76331	-1.49445	0.679932	-0.640564	0.24231	-1.33698	0.00366211	0.0457764	0.13031	0.00244141	0.00396729	-317.602	-272.737	491.805	-50.2057	-6.58149	-54.7718
-1.75568	-1.49231	0.683594	-0.637207	0.242004	-1.34644	0.00335693	0.0827026	0.0802612	0.0012207	0.00183105	-316.307	-272.348	494.472	-49.8567	-6.49733	-55.2127
-1.75751	-1.49139	0.681458	-0.635986	0.243225	-1.34003	0.00335693	0.00244141	0.0753784	0.000305176	0.0012207	-316.629	-272.173	492.924	-49.7304	-6.42753	-54.9311
-1.763	-1.49872	0.681458	-0.635071	0.243835	-1.33667	0.00274658	0.14679	0.0875854	0.00213623	0.00366211	-317.459	-273.523	492.926	-49.5089	-6.44786	-54.7339
-1.76147	-1.49139	0.68573	-0.635986	0.24292	-1.34247	0.00335693	0.0857544	0.0149536	0.000305176	0.000915527	-317.458	-272.139	496.017	-49.7329	-6.52208	-55.0576
-1.77155	-1.49536	0.68573	-0.635376	0.241394	-1.34186	0.00366211	-0.0253296	0.0991821	0.00183105	0.00274658	-319.317	-272.847	496.014	-49.6022	-6.80305	-55.0221
-1.76361	-1.48987	0.682068	-0.638428	0.242004	-1.33789	0.00396729	0.0558472	0.085144	0.0012207	0.0012207	-317.838	-271.865	493.354	-50.0356	-6.62807	-54.8559
-1.76636	-1.49475	0.68512	-0.636597	0.241089	-1.34277	0.00305176	0.0326538	0.0863647	0.00152588	0.00274658	-318.307	-272.756	495.572	-49.7502	-6.74133	-55.0526
-1.76483	-1.50055	0.683289	-0.637817	0.241089	-1.33911	0.00335693	-0.0274658	-0.00457764	-0.000915527	-0.000610352	-317.766	-273.856	494.245	-49.7951	-6.69381	-54.829
-1.75842	-1.4975	0.684814	-0.638428	0.241699	-1.33606	0.00335693	-0.0564575	0.0881958	0.00183105	0.00305176	-316.561	-273.294	495.349	-49.9116	-6.54236	-54.6968
-1.76361	-1.49231	0.682983	-0.639954	0.242004	-1.34308	0.00305176	-0.0457764	0.00976563	-0.000610352	0.000610352	-317.816	-272.325	494.018	-50.1723	-6.6244	-55.0749
-1.76514	-1.48712	0.684204	-0.637817	0.244141	-1.33453	0.00305176	0.022583	-0.020752	-0.000305176	0.000915527	-318.209	-271.329	494.9	-50.0099	-6.48785	-54.7341
-1.76178	-1.48651	0.684814	-0.638428	0.24231	-1.33301	0.00274658	-0.03479	0.0497437	0.000610352	0.000610352	-317.535	-271.221	495.339	-50.0883	-6.57833	-54.6551
-1.75903	-1.48834	0.682983	-0.636292	0.241394	-1.34338	0.00335693	-0.0488281	0.000305176	-0.000915527	0.000305176	-317.06	-271.592	494.026	-49.8159	-6.61231	-55.1121
-1.76147	-1.49048	0.684509	-0.634766	0.247192	-1.33667	0.00305176	0.0469971	0.0692749	0.000305176	0.00152588	-317.445	-271.967	495.135	-49.6064	-6.17684	-54.8066
-1.76117	-1.48956	0.684509	-0.635681	0.243835	-1.33942	0.00305176	-0.272522	0.0769043	0.000305176	0.000915527	-317.421	-271.8	495.132	-49.7264	-6.44578	-54.9318
-1.76422	-1.49048	0.683594	-0.637817	0.241699	-1.32996	0.00305176	0.173645	0.0534058	0.000610352	0.00152588	-317.855	-271.959	494.456	-49.9546	-6.65472	-54.4869
-1.76788	-1.49567	0.683289	-0.635986	0.246277	-1.33057	0.00274658	-0.186462	-0.00305176	-0.0012207	-0.0012207	-318.461	-272.919	494.244	-49.663	-6.33606	-54.4951
-1.75568	-1.49048	0.682373	-0.63446	0.242004	-1.34277	0.00305176	0.0796509	0.0915527	0.00183105	0.00305176	-316.336	-272.004	493.591	-49.5709	-6.50204	-55.0607
-1.76605	-1.49384	0.680542	-0.636902	0.240784	-1.33606	0.00335693	-0.120544	0.00610352	-0.000915527	-0.000305176	-318.175	-272.604	492.252	-49.7974	-6.75568	-54.7439
-1.7572	-1.49902	0.680237	-0.639954	0.241089	-1.34003	0.00335693	0.178833	0.135193	0.00244141	0.00396729	-316.287	-273.616	492.034	-50.0614	-6.56748	-54.8577
-1.75964	-1.50146	0.682983	-0.634766	0.240784	-1.34216	0.00305176	-0.0720215	0.0494385	0.000915527	0.0012207	-316.766	-274.045	494.036	-49.4305	-6.63476	-54.9517
-1.75507	-1.49811	0.683899	-0.637817	0.240784	-1.34155	0.00305176	0.00701904	0.067749	0.0012207	0.00213623	-315.939	-273.43	494.692	-49.8322	-6.5634	-54.935
-1.76819	-1.49078	0.683289	-0.63324	0.239258	-1.34155	0.00335693	-0.00183105	0.0497437	0.00152588	0.00244141	-318.786	-272.011	494.248	-49.4299	-6.93307	-55.0322
-1.7627	-1.49902	0.684814	-0.635376	0.242004	-1.34369	0.00244141	-0.115967	0.0689697	0.000915527	0.00213623	-317.473	-273.57	495.36	-49.5411	-6.59607	-55.0537
-1.76666	-1.49628	0.682983	-0.635986	0.241699	-1.33545	0.00305176	-0.0259399	0.0463867	0.000915527	0.00183105	-318.233	-273.044	494.024	-49.6539	-6.68638	-54.7026
-1.76666	-1.48865	0.683289	-0.637207	0.242615	-1.3324	0.00274658	0.00549316	0.0640869	0.000915527	0.00183105	-318.432	-271.611	494.236	-49.9154	-6.63036	-54.6239
-1.76666	-1.49658	0.679932	-0.636597	0.240479	-1.3324	0.00366211	0.0759888	0.106812	0.00183105	0.00274658	-318.165	-273.116	491.81	-49.7176	-6.77942	-54.5531
-1.76117	-1.49567	0.683289	-0.636902	0.239868	-1.33087	0.00366211	-0.0723267	0.0689697	0.000915527	0.00274658	-317.096	-272.942	494.241	-49.7659	-6.73761	-54.476
-1.76453	-1.48712	0.684509	-0.636292	0.243835	-1.33209	0.00305176	0.0268555	0.161133	0.00244141	0.00335693	-318.07	-271.324	495.123	-49.8347	-6.50166	-54.6211
-1.76605	-1.49658	0.682373	-0.637817	0.241699	-1.34399	0.00274658	-0.0344849	0.0567627	0.000610352	0.00152588	-318.188	-273.119	493.582	-49.8601	-6.68101	-55.0909
-1.75964	-1.49902	0.687256	-0.63324	0.242004	-1.33331	0.00305176	-0.0637817	0.111084	0.00183105	0.00305176	-316.771	-273.552	497.129	-49.2939	-6.53797	-54.5701
-1.76849	-1.49658	0.686646	-0.638733	0.245972	-1.33179	0.00244141	-0.0479126	0.0466919	0	0.000915527	-318.56	-273.075	496.669	-49.9635	-6.36695	-54.5443
-1.76727	-1.492	0.684204	-0.636597	0.243835	-1.33179	0.00305176	-0.0405884	0.11261	0.0012207	0.00244141	-318.455	-272.232	494.903	-49.7919	-6.53322	-54.5743
-1.7627	-1.49902	0.682983	-0.636292	0.238037	-1.34277	0.00274658	0.0088501	0.0778198	0.000915527	0.00213623	-317.428	-273.58	494.028	-49.6453	-6.91276	-55.0001
-1.76453	-1.49475	0.684509	-0.637817	0.24231	-1.33789	0.00366211	0.010376	0.137939	0.00152588	0.00335693	-317.883	-272.762	495.126	-49.8881	-6.60622	-54.8223
-1.76117	-1.49597	0.678406	-0.636597	0.247498	-1.33026	0.00335693	0.0234985	0.0863647	0.00152588	0.00305176	-317.102	-273.027	490.711	-49.725	-6.12197	-54.4582
-1.76941	-1.4978	0.686951	-0.63385	0.24353	-1.33514	0.00274658	0.12207	0.0976563	0.0012207	0.00213623	-318.766	-273.296	496.902	-49.3865	-6.58407	-54.6935
-1.76392	-1.48804	0.684814	-0.632935	0.246582	-1.33667	0.00274658	-0.0689697	0.11322	0.00183105	0.00274658	-318.015	-271.497	495.357	-49.437	-6.27618	-54.8343
-1.76361	-1.49414	0.680542	-0.637207	0.238647	-1.33789	0.00305176	0.100098	0.062561	0.000915527	0.00213623	-317.69	-272.672	492.252	-49.8271	-6.88686	-54.8145
-1.763	-1.49872	0.683899	-0.634766	0.240173	-1.33575	0.00305176	-0.0985718	0.0909424	0.00152588	0.00213623	-317.44	-273.507	494.692	-49.4743	-6.74236	-54.686
-1.76056	-1.49811	0.683594	-0.636597	0.24231	-1.33667	0.00335693	-0.00335693	0.0622559	0.000305176	0.000915527	-316.984	-273.406	494.47	-49.6929	-6.52992	-54.7287
-1.76727	-1.50421	0.681458	-0.637817	0.241699	-1.33728	0.00335693	-0.12207	0.0628662	0.0012207	0.00183105	-318.11	-274.542	492.92	-49.7362	-6.67322	-54.7211
-1.7627	-1.49292	0.684814	-0.636902	0.239563	-1.33942	0.00305176	0.0454712	0.0726318	0.000305176	0.000305176	-317.589	-272.423	495.348	-49.8127	-6.80406	-54.8982
-1.76941	-1.4917	0.682068	-0.633545	0.239868	-1.33698	0.00335693	-0.0466919	0.127563	0.00274658	0.00366211	-318.941	-272.181	493.362	-49.4492	-6.897	-54.8163
-1.76544	-1.49628	0.68573	-0.641479	0.245056	-1.34247	0.00305176	0.045166	0.0436401	0.000610352	0.000915527	-318.063	-273.048	496.006	-50.2839	-6.39673	-55.0263
-1.76361	-1.50391	0.681763	-0.636292	0.244751	-1.33575	0.00274658	-0.0930786	0.0891113	0.000915527	0.00183105	-317.405	-274.492	493.148	-49.5652	-6.36747	-54.6518
-1.76392	-1.49384	0.684814	-0.63446	0.238953	-1.34064	0.00335693	0.0704956	0.085144	0.000305176	0.000915527	-317.83	-272.589	495.354	-49.5193	-6.87504	-54.9525
-1.7688	-1.49261	0.687561	-0.635071	0.244751	-1.33575	0.00335693	-0.189209	0.0595093	0.000610352	0.000610352	-318.814	-272.325	497.34	-49.6095	-6.48977	-54.7636
-1.77155	-1.48865	0.683594	-0.635986	0.245056	-1.33881	0.00305176	-0.0616455	0.0930786	-0.000305176	-0.000305176	-319.496	-271.599	494.462	-49.7787	-6.52374	-54.9407
-1.76575	-1.49384	0.684814	-0.63385	0.242004	-1.3382	0.00335693	-0.293274	0.010376	-0.0012207	-0.00152588	-318.184	-272.58	495.355	-49.4495	-6.65888	-54.8519
-1.76971	-1.48651	0.68634	-0.638733	0.245361	-1.33179	0.00274658	-0.0805664	0.101013	0.0012207	0.00244141	-319.11	-271.185	496.441	-50.1255	-6.46531	-54.6276
-1.763	-1.49567	0.686035	-0.635376	0.243225	-1.33942	0.00274658	-0.118713	0.0231934	-0.0012207	-0.000915527	-317.598	-272.929	496.24	-49.5943	-6.50891	-54.8876
-1.76392	-1.49109	0.683594	-0.638733	0.241699	-1.3324	0.00274658	0.0942993	0.149841	0.00213623	0.00244141	-317.798	-272.078	494.456	-50.05	-6.64907	-54.5929
-1.76208	-1.4978	0.681458	-0.636292	0.242004	-1.3382	0.00305176	-0.220032	-0.0128174	-0.000915527	-0.000610352	-317.306	-273.357	492.923	-49.6633	-6.58233	-54.8039
-1.76819	-1.4975	0.684204	-0.635986	0.24353	-1.34125	0.00335693	-0.145569	0.0918579	0.000305176	0.000305176	-318.58	-273.268	494.912	-49.6363	-6.56705	-54.97
-1.76758	-1.48743	0.680847	-0.635986	0.240479	-1.33789	0.00274658	-0.202637	0.0100708	-0.000915527	-0.000305176	-318.704	-271.397	492.471	-49.7965	-6.82708	-54.8854
-1.7688	-1.50299	0.682678	-0.639343	0.243835	-1.33575	0.00335693	-0.010376	0.101318	0.00213623	0.00335693	-318.437	-274.302	493.799	-49.9307	-6.52768	-54.6681
-1.76941	-1.49506	0.683594	-0.635986	0.243835	-1.33392	0.00274658	-0.109253	0.012207	0	0.0012207	-318.81	-272.802	494.464	-49.6741	-6.56302	-54.6545
-1.76605	-1.49841	0.685425	-0.639038	0.245972	-1.33759	0.00274658	0.0314331	0.121155	0.00274658	0.00366211	-318.081	-273.44	495.79	-49.9694	-6.32545	-54.7896
-1.76666	-1.49353	0.683594	-0.639954	0.239868	-1.33728	0.00305176	-0.0863647	0.0234985	0.000915527	0.00213623	-318.305	-272.533	494.454	-50.1524	-6.83872	-54.801
-1.76788	-1.49963	0.682068	-0.639038	0.244751	-1.33789	0.00335693	-0.0610352	0.0827026	0.0012207	0.00183105	-318.39	-273.681	493.358	-49.9498	-6.45049	-54.7935
-1.77063	-1.49353	0.682983	-0.636597	0.24353	-1.33453	0.00305176	0.0366211	0.117188	0.00305176	0.00488281	-319.098	-272.516	494.019	-49.7688	-6.6122	-54.6964
-1.77277	-1.49658	0.681763	-0.633545	0.241394	-1.34094	0.00335693	0.100403	0.0704956	0.00152588	0.00274658	-319.507	-273.091	493.145	-49.3726	-6.8205	-54.9724
-1.7691	-1.48438	0.683594	-0.637207	0.24292	-1.3385	0.00183105	-0.0292969	0.106812	0.00183105	0.00366211	-319.122	-270.808	494.456	-49.9862	-6.66494	-54.9484
-1.76025	-1.49536	0.68573	-0.638428	0.24292	-1.33636	0.00305176	0.117798	0.134583	0.00244141	0.00457764	-317.004	-272.883	496.011	-49.9467	-6.48162	-54.7366
-1.75629	-1.49017	0.681763	-0.636902	0.244141	-1.34033	0.00274658	0.0128174	0.133972	0.00244141	0.00396729	-316.429	-271.949	493.143	-49.8545	-6.33615	-54.9528
-1.77582	-1.49414	0.681458	-0.638428	0.237732	-1.33881	0.00305176	0.0302124	0.124512	0.00183105	0.00366211	-320.107	-272.629	492.906	-49.9707	-7.16557	-54.8872
-1.7627	-1.49628	0.681458	-0.638428	0.245972	-1.34186	0.00305176	0.0906372	0.159912	0.00274658	0.00427246	-317.523	-273.077	492.921	-49.9332	-6.27892	-54.9931
-1.76025	-1.49658	0.683594	-0.637207	0.24353	-1.33301	0.00366211	0.0479126	0.0946045	0.0012207	0.00335693	-316.93	-273.118	494.466	-49.7863	-6.42684	-54.5726
-1.7627	-1.492	0.68573	-0.639343	0.244446	-1.33728	0.00244141	-0.158691	0.0012207	-0.0012207	-0.000610352	-317.604	-272.248	496.007	-50.1062	-6.40941	-54.8149
-1.76941	-1.48865	0.68512	-0.636902	0.246277	-1.34125	0.00274658	0.0250244	0.0866699	0.00183105	0.00305176	-319.108	-271.602	495.569	-49.8836	-6.3912	-55.0505
-1.7627	-1.49261	0.681763	-0.639343	0.235596	-1.3266	0.00305176	0.117188	0.0283813	0.000610352	0.0012207	-317.397	-272.372	493.122	-50.0934	-7.10839	-54.2936
-1.7627	-1.492	0.683289	-0.635986	0.245361	-1.33972	0.00244141	0.012207	0.0897217	0.0012207	0.00213623	-317.652	-272.26	494.249	-49.7224	-6.34144	-54.9322
-1.76666	-1.49902	0.68573	-0.63385	0.248413	-1.33575	0.00274658	0.0253296	0.0616455	0.000305176	0.000915527	-318.212	-273.542	496.024	-49.366	-6.14203	-54.7139
-1.7691	-1.49353	0.681458	-0.637512	0.242615	-1.32629	0.00335693	-0.0369263	0.108032	0.00244141	0.00396729	-318.681	-272.522	492.908	-49.8709	-6.65099	-54.3067
-1.75659	-1.48987	0.683594	-0.637817	0.240784	-1.33942	0.00274658	0.0497437	0.00732422	-0.0012207	-0.000305176	-316.471	-271.88	494.464	-49.9644	-6.61057	-54.9068
-1.77185	-1.49841	0.682373	-0.638733	0.24353	-1.33667	0.00305176	-0.0958252	0.152893	0.00244141	0.00366211	-319.195	-273.436	493.576	-49.9354	-6.61818	-54.7558
-1.75995	-1.49658	0.684204	-0.636597	0.245972	-1.33575	0.00274658	0.017395	-0.0234985	-0.000915527	0	-316.921	-273.118	494.913	-49.7171	-6.22881	-54.7054
-1.76483	-1.50055	0.682678	-0.63324	0.241699	-1.34277	0.00213623	0.00579834	0.128174	0.00183105	0.00305176	-317.843	-273.857	493.817	-49.2722	-6.65335	-55.0052
-1.76727	-1.49536	0.683594	-0.640869	0.241699	-1.33545	0.00244141	-0.0665283	0.00915527	-0.000915527	-0.000305176	-318.35	-272.874	494.453	-50.2274	-6.69374	-54.7058
-1.76514	-1.49811	0.680847	-0.637512	0.241699	-1.33972	0.00274658	-0.0720215	0.127869	0.00213623	0.00274658	-317.905	-273.411	492.477	-49.7992	-6.65724	-54.8776
-1.76666	-1.50177	0.683899	-0.639038	0.240479	-1.33942	0.00305176	-0.0531006	0.00915527	-0.000610352	-0.000305176	-318.084	-274.077	494.684	-49.9158	-6.76922	-54.8358
-1.76514	-1.48743	0.68573	-0.636902	0.241394	-1.33209	0.00274658	-0.0909424	0.113831	0.0012207	0.00152588	-318.169	-271.373	496.004	-49.9	-6.70694	-54.6152
-1.7691	-1.49872	0.681763	-0.638428	0.240479	-1.33759	0.00274658	-0.0836182	-0.0161743	0	0.000915527	-318.637	-273.506	493.134	-49.8949	-6.81755	-54.7815
-1.763	-1.49506	0.683594	-0.636902	0.245361	-1.3382	0.00305176	-0.15686	0.0115967	-0.000305176	-0.000610352	-317.594	-272.829	494.469	-49.7779	-6.33542	-54.8368
-1.76025	-1.49811	0.677795	-0.634155	0.239868	-1.33667	0.00274658	-0.015564	0.0576782	0.000915527	0.00152588	-316.906	-273.436	490.275	-49.4126	-6.72265	-54.7211
-1.77368	-1.49933	0.683594	-0.636292	0.24231	-1.33148	0.00335693	-0.0961304	0.0112915	0.000915527	0.00244141	-319.484	-273.586	494.461	-49.641	-6.74276	-54.5149
-1.75964	-1.49811	0.682678	-0.639343	0.241699	-1.33362	0.00335693	-0.0152588	0.102234	0.000915527	0.00183105	-316.74	-273.415	493.798	-50.006	-6.55733	-54.5794
-1.77307	-1.48499	0.683899	-0.635681	0.240784	-1.34216	0.00305176	-0.171509	0.000305176	-0.0012207	-0.00213623	-319.933	-270.909	494.68	-49.8039	-6.90702	-55.1213
-1.76544	-1.49994	0.684814	-0.638123	0.244141	-1.34277	0.00274658	-0.112915	0.0686646	0.000915527	0.00183105	-317.969	-273.735	495.353	-49.8411	-6.46386	-55.0124
-1.76147	-1.49689	0.68573	-0.638428	0.243225	-1.33179	0.00305176	-0.0454712	0.0454712	0	0.000915527	-317.145	-273.16	496.009	-49.9215	-6.46895	-54.5165
-1.76788	-1.4917	0.685425	-0.638733	0.247498	-1.33575	0.00305176	-0.141296	0.0939941	0.000305176	0.000610352	-318.641	-272.173	495.786	-50.0424	-6.25141	-54.768
-1.76819	-1.49689	0.679626	-0.639343	0.243835	-1.33667	0.00274658	-0.0256348	0.0198364	0.000305176	0.00152588	-318.505	-273.178	491.586	-50.0282	-6.53506	-54.7558
-1.76392	-1.49872	0.68573	-0.636292	0.242004	-1.34308	0.00244141	-0.144348	0.0918579	-0.000305176	0	-317.714	-273.504	496.019	-49.6511	-6.61606	-55.0308
-1.76422	-1.49445	0.683899	-0.638123	0.244446	-1.3327	0.00244141	-0.00305176	0.0671387	0.000610352	0.0012207	-317.777	-272.704	494.682	-49.9265	-6.42482	-54.5876
-1.76544	-1.49445	0.684814	-0.638428	0.24231	-1.33728	0.00335693	-0.137329	0.0863647	0.000610352	0.000915527	-318.063	-272.7	495.345	-49.963	-6.62129	-54.7984
-1.77216	-1.48682	0.684509	-0.640259	0.245667	-1.33514	0.00213623	0.00915527	0.078125	0.000305176	0.00152588	-319.607	-271.25	495.112	-50.2963	-6.48197	-54.7843
-1.76819	-1.48712	0.684814	-0.635376	0.239868	-1.32874	0.00305176	0.00488281	0.0595093	0.000915527	0.0012207	-318.742	-271.305	495.34	-49.7304	-6.88028	-54.4687
-1.77216	-1.49628	0.68512	-0.637817	0.244446	-1.33881	0.00244141	0.0765991	0.0653076	0.00213623	0.00305176	-319.369	-273.02	495.567	-49.8661	-6.55948	-54.8781
-1.75903	-1.48529	0.681458	-0.639648	0.241394	-1.3269	0.00305176	0.0201416	0.0500488	0.000610352	0.00152588	-316.93	-271.015	492.902	-50.2448	-6.60132	-54.3689
-1.76514	-1.49414	0.678101	-0.638123	0.244446	-1.34125	0.00305176	-0.0561523	0.115356	0.00274658	0.00366211	-318.046	-272.686	490.487	-49.9326	-6.44785	-54.9832
-1.77094	-1.49597	0.682068	-0.636292	0.246887	-1.33698	0.00305176	0.0698853	0.0170898	0.000610352	0.0012207	-319.127	-272.981	493.362	-49.6951	-6.34287	-54.7973
-1.76575	-1.50116	0.682068	-0.639343	0.24353	-1.33057	0.00274658	-0.135193	-0.027771	-0.000305176	0.000305176	-317.824	-273.967	493.355	-49.9579	-6.50109	-54.4335
-1.76422	-1.49323	0.682068	-0.639954	0.243835	-1.33545	0.00305176	0.0515747	0.00305176	0.000610352	0.00152588	-317.824	-272.491	493.352	-50.1558	-6.47744	-54.7194
-1.76605	-1.49506	0.682983	-0.640869	0.244446	-1.33789	0.00335693	0.0738525	0.0665283	0.00152588	0.00244141	-318.159	-272.827	494.015	-50.2324	-6.45538	-54.8233
-1.76605	-1.49597	0.684204	-0.637207	0.245667	-1.33759	0.00274658	0.0158691	0.0531006	0.000305176	0.000610352	-318.164	-272.987	494.909	-49.7989	-6.35883	-54.8102
-1.76575	-1.49292	0.682373	-0.636597	0.238647	-1.34583	0.00305176	0.03479	0.0805664	0.000915527	0.00213623	-318.256	-272.434	493.582	-49.7797	-6.93488	-55.1995
-1.76514	-1.49506	0.682678	-0.638123	0.243225	-1.33789	0.00305176	0.0234985	0.0637817	0.0012207	0.00152588	-317.989	-272.828	493.8	-49.9179	-6.54124	-54.8216
-1.76697	-1.49414	0.68573	-0.637512	0.24292	-1.33545	0.00274658	0.0881958	0.0686646	0	0.0012207	-318.366	-272.63	496.008	-49.8633	-6.5983	-54.7236
-1.77063	-1.49445	0.681458	-0.637817	0.245361	-1.33667	0.00274658	-0.0796509	0.131836	0.00183105	0.00244141	-319.09	-272.701	492.914	-49.8939	-6.4626	-54.789
-1.76605	-1.48651	0.684509	-0.635376	0.241699	-1.33118	0.00274658	0.0698853	-0.000915527	-0.000915527	0.000610352	-318.376	-271.202	495.122	-49.7401	-6.70107	-54.5844
-1.76514	-1.49292	0.683899	-0.637817	0.239563	-1.32935	0.00213623	0.0842285	0.113831	0.00213623	0.00274658	-317.943	-272.411	494.676	-49.9156	-6.83441	-54.4371
-1.76544	-1.49384	0.684509	-0.638428	0.240784	-1.33545	0.00305176	0.0485229	0.00183105	-0.000610352	0.000610352	-318.051	-272.585	495.121	-49.9723	-6.74394	-54.7152
-1.76392	-1.48651	0.682678	-0.638428	0.246582	-1.33575	0.00274658	0.0906372	0.0946045	0.00213623	0.00244141	-318.004	-271.229	493.796	-50.0892	-6.27285	-54.7954
-1.75781	-1.49048	0.682068	-0.639038	0.238953	-1.33118	0.00305176	0.0817871	0.0457764	0	0.000610352	-316.572	-271.991	493.35	-50.0924	-6.76711	-54.5173
-1.76392	-1.4856	0.682373	-0.639648	0.245361	-1.33453	0.00274658	0.00946045	0.13855	0.00183105	0.00274658	-318.002	-271.059	493.57	-50.2432	-6.37099	-54.7419
-1.77032	-1.49506	0.685425	-0.637207	0.239563	-1.34094	0.00213623	0.0390625	0.0344849	0.000915527	0.00152588	-319.05	-272.797	495.788	-49.8159	-6.92756	-54.9724
-1.77032	-1.49078	0.684509	-0.634155	0.244751	-1.33423	0.00244141	0.0308228	0.102234	0.000915527	0.00183105	-319.149	-271.991	495.129	-49.5337	-6.51964	-54.7108
-1.76117	-1.49719	0.682373	-0.634766	0.245972	-1.33759	0.00244141	0.0869751	0.0949097	0.00213623	0.00366211	-317.171	-273.239	493.592	-49.4983	-6.25105	-54.7894
-1.76178	-1.49628	0.686951	-0.636902	0.24353	-1.33728	0.00244141	0.0228882	0.065918	0.000305176	0.000610352	-317.307	-273.042	496.899	-49.7583	-6.4585	-54.78
-1.75873	-1.49078	0.677795	-0.638733	0.242004	-1.34521	0.00335693	0.0601196	0.122986	0.00152588	0.00213623	-316.911	-272.085	490.266	-50.0553	-6.54886	-55.1702
-1.76636	-1.49902	0.681152	-0.639038	0.238953	-1.33545	0.00274658	0.0491333	0.0979614	0.000915527	0.0012207	-318.044	-273.574	492.69	-49.9585	-6.8903	-54.6682
-1.7688	-1.50024	0.686951	-0.638123	0.241699	-1.33606	0.00244141	-0.104675	0.0994873	0.000915527	0.00152588	-318.54	-273.762	496.893	-49.836	-6.70995	-54.7049
-1.7691	-1.4917	0.682678	-0.638428	0.243225	-1.33606	0.00274658	0.0991821	0.126343	0.0012207	0.00213623	-318.855	-272.184	493.794	-50.0075	-6.61554	-54.7744
-1.77307	-1.48712	0.684814	-0.640259	0.245361	-1.32813	0.00274658	0.0814819	0.163269	0.00244141	0.00335693	-319.695	-271.295	495.329	-50.2901	-6.51451	-54.4592
-1.76147	-1.48987	0.680542	-0.639038	0.240173	-1.34094	0.00305176	-0.0213623	0.0158691	-0.000305176	0.000305176	-317.431	-271.884	492.249	-50.1052	-6.74118	-54.9853
-1.7688	-1.50024	0.68634	-0.633545	0.242615	-1.34644	0.00335693	-0.144348	0.140991	0.00183105	0.00183105	-318.697	-273.771	496.468	-49.3147	-6.65127	-55.1923
-1.76178	-1.49475	0.681763	-0.636597	0.24353	-1.3382	0.00305176	-0.0140381	0.0222778	0	0.000915527	-317.347	-272.785	493.142	-49.7472	-6.46294	-54.8309
-1.76697	-1.49017	0.683289	-0.634766	0.241089	-1.33179	0.00274658	-0.11261	0.0738525	0.000305176	0.00152588	-318.447	-271.892	494.241	-49.6116	-6.75609	-54.584
-1.76239	-1.49292	0.680237	-0.635986	0.24292	-1.33789	0.00335693	0.0811768	0.0680542	0.0012207	0.00183105	-317.516	-272.448	492.037	-49.7066	-6.52761	-54.8316
-1.75964	-1.492	0.686951	-0.640259	0.238342	-1.35071	0.00244141	0.0976563	0.0775146	0.00183105	0.00213623	-317.124	-272.267	496.893	-50.2134	-6.86066	-55.4144
-1.7691	-1.47858	0.682068	-0.638123	0.242004	-1.33118	0.00305176	-0.0393677	0.0320435	0.000915527	0.00213623	-319.199	-269.723	493.341	-50.1821	-6.74686	-54.6521
-1.75995	-1.4975	0.686035	-0.639343	0.240784	-1.33423	0.00213623	-0.0100708	0.0457764	0.000305176	0.0012207	-316.835	-273.281	496.229	-50.0166	-6.63914	-54.6141
-1.7627	-1.49536	0.683899	-0.63446	0.243225	-1.34094	0.00274658	-0.0692749	0.101318	0.00244141	0.00366211	-317.564	-272.885	494.696	-49.4944	-6.50667	-54.9594
-1.75507	-1.49078	0.680542	-0.638123	0.241089	-1.33636	0.00305176	-0.0146484	-0.038147	-0.000305176	0.000305176	-316.092	-272.071	492.253	-49.9829	-6.55384	-54.7519
-1.76819	-1.48407	0.684204	-0.639038	0.239563	-1.34033	0.00305176	-0.0592041	0.136414	0.00213623	0.00274658	-318.944	-270.754	494.893	-50.2008	-6.92007	-55.0239
-1.77216	-1.49231	0.683594	-0.637512	0.240784	-1.34796	0.00274658	0.0146484	-0.0088501	-0.000305176	0.000610352	-319.578	-272.295	494.463	-49.8967	-6.87392	-55.325
-1.76483	-1.50116	0.687866	-0.633545	0.245667	-1.33331	0.00213623	0.0521851	0.106201	0.00244141	0.00366211	-317.751	-273.933	497.571	-49.2961	-6.32449	-54.5749
-1.76849	-1.48956	0.681763	-0.636902	0.24292	-1.34613	0.00244141	-0.0369263	-0.0143433	-0.000610352	0.000915527	-318.925	-271.8	493.139	-49.8692	-6.64695	-55.2565
-1.77429	-1.48956	0.68573	-0.639038	0.241089	-1.33636	0.00213623	0.000305176	0.119019	0.00305176	0.00427246	-319.948	-271.751	495.997	-50.1137	-6.88099	-54.817
-1.76178	-1.49658	0.678406	-0.635681	0.24231	-1.33698	0.00244141	0.0134277	-0.0515747	0	0.000915527	-317.263	-273.145	490.713	-49.6122	-6.55503	-54.7555
-1.76331	-1.49628	0.682678	-0.635986	0.241699	-1.33728	0.00244141	-0.0335693	0.117188	0.00152588	0.00274658	-317.589	-273.059	493.805	-49.6533	-6.63154	-54.7779
-1.7688	-1.49536	0.680542	-0.636902	0.238037	-1.34216	0.00274658	-0.039978	0.144348	0.00366211	0.00427246	-318.728	-272.888	492.253	-49.7751	-7.02413	-55.0154
-1.76666	-1.49933	0.682068	-0.638123	0.240784	-1.34125	0.00274658	0.0241089	0.0131226	0.000610352	0.0012207	-318.183	-273.63	493.36	-49.8504	-6.75404	-54.9407
-1.77277	-1.48621	0.681458	-0.638428	0.239258	-1.34247	0.00213623	0.0177002	0.0720215	0.000915527	0.00183105	-319.801	-271.156	492.905	-50.098	-7.01765	-55.1159
-1.77612	-1.50116	0.683594	-0.637817	0.239258	-1.33484	0.00274658	0.0119019	0.0558472	0.000610352	0.00213623	-319.923	-273.926	494.457	-49.7877	-7.02538	-54.6534
-1.76788	-1.49353	0.682678	-0.635681	0.24353	-1.33698	0.00335693	0.0695801	0.072937	0.00183105	0.00274658	-318.589	-272.529	493.803	-49.6638	-6.56927	-54.8029
-1.76697	-1.49292	0.684204	-0.635376	0.241394	-1.34308	0.00274658	0.1297	0.10437	0.000915527	0.0012207	-318.495	-272.415	494.911	-49.6401	-6.7338	-55.0847
-1.76636	-1.48407	0.68573	-0.638428	0.246582	-1.3382	0.00244141	0.0622559	0.148621	0.00213623	0.00335693	-318.604	-270.749	496.004	-50.1302	-6.32388	-54.9372
-1.76849	-1.49231	0.685425	-0.636902	0.244141	-1.33667	0.00305176	0.015564	0.0558472	0	0.000305176	-318.749	-272.284	495.788	-49.8236	-6.53285	-54.8022
-1.77002	-1.49048	0.683289	-0.639648	0.240479	-1.33575	0.00366211	0.152588	0.139771	0.000915527	0.00152588	-319.05	-271.95	494.23	-50.167	-6.85372	-54.7657
-1.76605	-1.49078	0.683899	-0.636292	0.242004	-1.34216	0.00274658	0.00518799	0.0442505	-0.000305176	0.000305176	-318.365	-272.02	494.687	-49.7786	-6.67344	-55.057
-1.76361	-1.48865	0.686951	-0.636292	0.247192	-1.33575	0.00274658	-0.0552368	0.0631714	0.000610352	0.000915527	-317.912	-271.604	496.897	-49.8112	-6.21594	-54.7848
-1.76331	-1.48834	0.684509	-0.638733	0.242615	-1.32935	0.00305176	0.110779	0.0939941	0.000305176	0.0012207	-317.735	-271.557	495.116	-50.0934	-6.57037	-54.475
-1.76117	-1.48682	0.683594	-0.632629	0.243835	-1.33545	0.00274658	0.0506592	0.128479	0.00152588	0.00213623	-317.478	-271.282	494.472	-49.4204	-6.45324	-54.7738
-1.76849	-1.48926	0.684204	-0.639038	0.242615	-1.3324	0.00213623	0.107727	0.0973511	0.0012207	0.00274658	-318.765	-271.717	494.894	-50.1157	-6.65751	-54.6223
-1.76819	-1.49658	0.684204	-0.637512	0.24292	-1.34155	0.00244141	0.0302124	0.071106	-0.000610352	-0.000305176	-318.598	-273.098	494.908	-49.8256	-6.61727	-54.9883
-1.7691	-1.48865	0.684204	-0.636597	0.244446	-1.34094	0.00244141	0.0817871	0.116272	0.00213623	0.00305176	-319.033	-271.607	494.905	-49.8484	-6.53316	-55.0313
-1.76819	-1.49414	0.682068	-0.639954	0.240784	-1.34521	0.00244141	-0.138245	-0.039978	-0.0012207	-0.00152588	-318.68	-272.66	493.354	-50.1445	-6.79616	-55.168
-1.76086	-1.48712	0.680237	-0.63446	0.242615	-1.33301	0.00274658	-0.0640869	0.130005	0.00183105	0.00305176	-317.346	-271.359	492.035	-49.6237	-6.54023	-54.6498
-1.76849	-1.4975	0.683899	-0.640869	0.242615	-1.3385	0.00244141	-0.105896	-0.0357056	-0.0012207	-0.0012207	-318.567	-273.272	494.677	-50.1942	-6.63749	-54.8352
-1.76605	-1.49536	0.685425	-0.638428	0.245972	-1.33667	0.00244141	0.0195313	0.113525	0.00274658	0.00366211	-318.17	-272.866	495.789	-49.9484	-6.33403	-54.7728
-1.76727	-1.49323	0.682373	-0.638733	0.241699	-1.33911	0.00244141	-0.200195	0.045166	0.000305176	0.0012207	-318.47	-272.482	493.575	-50.018	-6.7055	-54.8943
-1.77002	-1.49445	0.68512	-0.639038	0.241394	-1.33728	0.00274658	0.0811768	0.114746	0.00183105	0.00213623	-318.961	-272.684	495.561	-50.0342	-6.7713	-54.8084
-1.76483	-1.49323	0.680237	-0.639648	0.242615	-1.34674	0.00305176	-0.229797	-0.0439453	-0.000915527	0	-318.067	-272.511	492.032	-50.1234	-6.59644	-55.2397
-1.77032	-1.4917	0.679626	-0.640564	0.24231	-1.3324	0.00305176	0.0177002	0.0640869	0.000610352	0.0012207	-319.022	-272.196	491.576	-50.2508	-6.70311	-54.6012
-1.76086	-1.4978	0.686035	-0.640869	0.245667	-1.34216	0.00335693	-0.239563	0.0344849	0.000305176	0.000610352	-317.115	-273.347	496.233	-50.1883	-6.26674	-54.9897
-1.77063	-1.49994	0.681458	-0.639343	0.243225	-1.33759	0.00274658	0.0512695	0.0177002	0.000305176	0.000915527	-318.908	-273.733	492.913	-49.9804	-6.61776	-54.7803
-1.76147	-1.492	0.68512	-0.634155	0.240784	-1.33331	0.00335693	-0.359192	0.0918579	0.000305176	0.000915527	-317.33	-272.244	495.573	-49.5115	-6.68549	-54.6264
-1.76178	-1.49597	0.683594	-0.638428	0.238953	-1.3382	0.00274658	0.0531006	0.000915527	-0.000305176	0.000305176	-317.279	-273.006	494.462	-49.9374	-6.82581	-54.8103
-1.76941	-1.48621	0.684509	-0.636597	0.239868	-1.33636	0.00274658	-0.0253296	0.0466919	0.0012207	0.00274658	-319.092	-271.141	495.119	-49.8868	-6.90913	-54.8305
-1.76178	-1.49719	0.686035	-0.636292	0.242615	-1.33972	0.00213623	0.0799561	-0.010376	-0.000915527	0.000915527	-317.303	-273.22	496.239	-49.6742	-6.5323	-54.8836
-1.76147	-1.48895	0.681152	-0.638123	0.245361	-1.33514	0.00244141	-0.128784	0.0698853	0.0012207	0.00213623	-317.427	-271.702	492.693	-50.0139	-6.32238	-54.7373
-1.76056	-1.49658	0.684814	-0.63385	0.245361	-1.32996	0.00244141	0.121765	-0.0778198	-0.000915527	0.000305176	-316.992	-273.103	495.358	-49.4019	-6.28603	-54.4415
-1.77216	-1.48865	0.681458	-0.63446	0.244751	-1.33759	0.00366211	-0.0506592	0.0894165	0.0012207	0.00244141	-319.603	-271.606	492.918	-49.6037	-6.5587	-54.8855
-1.76819	-1.48804	0.685425	-0.635071	0.245056	-1.33606	0.00274658	0.0494385	-0.0158691	-0.000305176	0.0012207	-318.832	-271.481	495.791	-49.6825	-6.46787	-54.8121
-1.76971	-1.49445	0.680847	-0.637512	0.241394	-1.3385	0.00213623	0.144043	0.0463867	0.0012207	0.00244141	-318.909	-272.708	492.472	-49.8591	-6.76815	-54.8626
-1.76239	-1.49567	0.683289	-0.637817	0.244446	-1.34003	0.00244141	0.0167847	0.0299072	0.000305176	0.0012207	-317.463	-272.95	494.247	-49.873	-6.39761	-54.9115
-1.76453	-1.4856	0.681458	-0.635986	0.240784	-1.33698	0.00274658	0.12085	0.0613403	0.00152588	0.00335693	-318.15	-271.06	492.913	-49.8249	-6.75569	-54.8507
-1.75964	-1.4917	0.683594	-0.636902	0.247803	-1.33698	0.00335693	0.12146	0.00274658	0.00152588	0.00335693	-317.032	-272.21	494.469	-49.8305	-6.09106	-54.8036
-1.76758	-1.49323	0.684814	-0.638733	0.241699	-1.33423	0.00274658	0.166626	0.0869751	0.00152588	0.00274658	-318.482	-272.461	495.34	-50.0174	-6.70659	-54.6713
-1.77094	-1.49109	0.681152	-0.636902	0.24353	-1.34491	0.00244141	0.127258	0.0708008	0.00213623	0.00335693	-319.348	-272.08	492.696	-49.845	-6.63332	-55.1952
-1.76056	-1.48773	0.681152	-0.636902	0.240173	-1.34583	0.00305176	0.105591	0.0518799	0.000610352	0.0012207	-317.392	-271.486	492.698	-49.8962	-6.73908	-55.2293
-1.76575	-1.49689	0.682068	-0.638428	0.247192	-1.33087	0.00305176	0.148621	0.140991	0.00244141	0.00366211	-317.987	-273.166	493.357	-49.9218	-6.22018	-54.4913
-1.76422	-1.49323	0.681458	-0.640259	0.245056	-1.34155	0.00244141	0.110474	0.0415039	0	0.0012207	-317.898	-272.502	492.913	-50.192	-6.38453	-55.0035
-1.76666	-1.49811	0.68512	-0.635986	0.24231	-1.33453	0.00244141	0.0790405	0.085144	0.00183105	0.00305176	-318.177	-273.374	495.572	-49.6247	-6.63167	-54.6485
-1.77185	-1.49261	0.682373	-0.632935	0.243225	-1.33881	0.00305176	0.130005	0.0967407	0.000915527	0.000915527	-319.441	-272.344	493.587	-49.3658	-6.66803	-54.9084
-1.76514	-1.49963	0.685425	-0.634155	0.239868	-1.33972	0.00274658	0.0576782	0.0854492	0.00152588	0.00183105	-317.89	-273.667	495.8	-49.3916	-6.80501	-54.8693
-1.76697	-1.49353	0.68512	-0.636292	0.24292	-1.33575	0.00183105	0.0509644	0.0445557	0.000305176	0.00152588	-318.395	-272.517	495.569	-49.7335	-6.60162	-54.7437
-1.76544	-1.49536	0.683289	-0.638123	0.245667	-1.3443	0.00244141	0.110168	0.114746	0.000610352	0.00152588	-318.131	-272.888	494.247	-49.9147	-6.35535	-55.1221
-1.76544	-1.48499	0.683289	-0.636902	0.241394	-1.33423	0.00244141	0.0250244	0.0808716	0.000915527	0.00244141	-318.321	-270.931	494.235	-49.9394	-6.72053	-54.7327
-1.76605	-1.50116	0.683899	-0.634155	0.242615	-1.33148	0.00213623	-0.0314331	0.0390625	0	0	-317.935	-273.949	494.693	-49.3651	-6.58712	-54.483
-1.76727	-1.48956	0.687256	-0.636292	0.24353	-1.34003	0.00274658	-0.0115967	0.0967407	0.0012207	0.00244141	-318.641	-271.766	497.116	-49.7986	-6.57351	-54.9774
-1.76636	-1.49231	0.685425	-0.636292	0.244141	-1.34064	0.00274658	-0.145874	-0.0289917	-0.0012207	-0.000915527	-318.377	-272.294	495.793	-49.7541	-6.50134	-54.9807
-1.75903	-1.49719	0.68573	-0.632629	0.239258	-1.33423	0.00244141	-0.0714111	0.098877	0.0012207	0.00152588	-316.702	-273.22	496.023	-49.2533	-6.75502	-54.6193
-1.76575	-1.49109	0.682068	-0.63446	0.242004	-1.33118	0.00305176	-0.140991	0.0457764	-0.000610352	0.000610352	-318.172	-272.074	493.359	-49.5613	-6.65882	-54.5464
-1.76239	-1.49475	0.680542	-0.639648	0.240479	-1.33911	0.00244141	0.0946045	0.145264	0.00274658	0.00335693	-317.436	-272.795	492.249	-50.0965	-6.71565	-54.8634
-1.763	-1.48743	0.682068	-0.637817	0.24353	-1.34094	0.00213623	-0.200806	-0.00946045	-0.0012207	-0.000915527	-317.841	-271.412	493.357	-50.0055	-6.50566	-55.0193
-1.76483	-1.48956	0.680542	-0.638428	0.241394	-1.33881	0.00244141	-0.0750732	0.144348	0.00213623	0.00213623	-318.091	-271.813	492.248	-50.0408	-6.69909	-54.9015
-1.76392	-1.49414	0.68573	-0.635986	0.242004	-1.34003	0.00305176	-0.24292	-0.00335693	-0.000915527	0.000305176	-317.822	-272.643	496.015	-49.689	-6.62663	-54.9271
-1.76575	-1.49445	0.684204	-0.638123	0.241394	-1.34308	0.00274658	-0.17334	0.109253	0.0012207	0.000915527	-318.187	-272.709	494.906	-49.9294	-6.70571	-55.0654
-1.76788	-1.49628	0.682983	-0.638123	0.245361	-1.33972	0.00244141	-0.116577	0.0610352	0.000915527	0.00213623	-318.529	-273.048	494.023	-49.8996	-6.41399	-54.9087
-1.76147	-1.48987	0.679626	-0.639038	0.247498	-1.34827	0.00274658	-0.0524902	0.0799561	0.00152588	0.00244141	-317.553	-271.898	491.595	-50.1067	-6.15892	-55.3392
-1.75995	-1.49536	0.684204	-0.635071	0.244751	-1.33789	0.00244141	-0.109253	0.0646973	0.000610352	0.000915527	-316.989	-272.89	494.916	-49.5627	-6.33424	-54.8134
-1.7627	-1.49353	0.683899	-0.643921	0.243835	-1.33789	0.00213623	-0.133057	0.0787354	0.000915527	0.00183105	-317.52	-272.551	494.671	-50.6051	-6.44898	-54.822
-1.76361	-1.49261	0.679932	-0.636292	0.241394	-1.34186	0.00274658	-0.137634	0.0839233	0.00183105	0.00213623	-317.803	-272.393	491.815	-49.7477	-6.67503	-55.017
-1.75537	-1.492	0.682068	-0.636292	0.241699	-1.3446	0.00305176	-0.0363159	-0.0292969	-0.000610352	0	-316.234	-272.297	493.368	-49.7561	-6.51661	-55.1289
-1.7688	-1.49414	0.682983	-0.640869	0.243225	-1.34033	0.00335693	0.015564	0.110168	0.00213623	0.00244141	-318.753	-272.649	494.013	-50.2484	-6.60467	-54.9485
-1.763	-1.49994	0.682373	-0.639648	0.241699	-1.3324	0.00274658	-0.000915527	-0.0305176	-0.000610352	-0.000305176	-317.33	-273.748	493.575	-50.0121	-6.60702	-54.5166
-1.76514	-1.492	0.680847	-0.638123	0.243225	-1.33698	0.00274658	0.0558472	0.0967407	0.0012207	0.00152588	-318.066	-272.265	492.471	-49.9664	-6.54871	-54.8025
-1.76758	-1.48895	0.683899	-0.634766	0.243835	-1.33667	0.00213623	-0.0167847	0.0302124	-0.000305176	0.000915527	-318.68	-271.664	494.687	-49.6326	-6.55373	-54.8278
-1.76819	-1.49567	0.68512	-0.637512	0.245361	-1.33575	0.00244141	-0.00305176	0.0918579	0.0012207	0.00244141	-318.574	-272.916	495.569	-49.8391	-6.41832	-54.7334
-1.7688	-1.49414	0.683289	-0.639954	0.242004	-1.34003	0.00274658	0.126343	0.00701904	0.000305176	0.0012207	-318.751	-272.646	494.235	-50.1437	-6.70367	-54.9332
-1.76605	-1.492	0.684204	-0.635986	0.245972	-1.34125	0.00274658	0.0567627	0.12085	0.00152588	0.00152588	-318.341	-272.246	494.911	-49.7239	-6.3505	-55.014
-1.76483	-1.48712	0.682373	-0.635681	0.242004	-1.33514	0.00244141	-0.0604248	0.0848389	0.000915527	0.000915527	-318.153	-271.337	493.578	-49.7653	-6.65714	-54.7582
-1.77032	-1.49536	0.679626	-0.635986	0.246582	-1.33545	0.00274658	0.101929	0.0274658	-0.000610352	0	-318.999	-272.88	491.593	-49.669	-6.35727	-54.7278
-1.76178	-1.49933	0.680847	-0.637817	0.242615	-1.33881	0.00244141	0.143433	0.120544	0.00152588	0.00244141	-317.195	-273.651	492.479	-49.8133	-6.52242	-54.8178
-1.76392	-1.48773	0.683594	-0.635986	0.24353	-1.34186	0.00305176	-0.0222778	0.00854492	-0.000610352	-0.000610352	-318.043	-271.456	494.466	-49.7919	-6.52352	-55.0653
-1.7691	-1.49872	0.679016	-0.635681	0.244446	-1.33423	0.00305176	0.102539	0.0775146	0.00213623	0.00305176	-318.627	-273.514	491.153	-49.5795	-6.49797	-54.6361
-1.7627	-1.49567	0.68573	-0.639954	0.245056	-1.33179	0.00213623	0.0662231	0.0271606	-0.000305176	0.000305176	-317.424	-272.929	496.005	-50.116	-6.34398	-54.5316
-1.76697	-1.49689	0.681458	-0.639343	0.245972	-1.33606	0.00335693	0.0708008	0.0994873	0.00274658	0.00427246	-318.274	-273.172	492.914	-50.028	-6.34257	-54.7303
-1.7691	-1.49414	0.683594	-0.636597	0.244141	-1.33362	0.00274658	0.0479126	-0.0613403	-0.000915527	-0.000610352	-318.772	-272.631	494.462	-49.7584	-6.53497	-54.6468
-1.76331	-1.492	0.684204	-0.640259	0.242615	-1.33118	0.00244141	0.147095	0.141296	0.00244141	0.00305176	-317.63	-272.249	494.895	-50.2095	-6.55978	-54.5278
-1.76117	-1.49628	0.682068	-0.639038	0.24353	-1.33972	0.00274658	0.101929	-0.0192261	-0.000305176	-0.000305176	-317.181	-273.077	493.36	-50.0022	-6.44697	-54.8846
-1.76605	-1.49048	0.68512	-0.636902	0.243225	-1.33179	0.00274658	-0.00274658	0.03479	0	0.000305176	-318.259	-271.945	495.564	-49.8511	-6.56596	-54.5823
-1.76544	-1.48956	0.681763	-0.639038	0.247498	-1.33881	0.00244141	0.175781	0.0958252	0.0012207	0.0012207	-318.244	-271.805	493.135	-50.1109	-6.21814	-54.9165
-1.76453	-1.49292	0.681458	-0.636597	0.245667	-1.32996	0.00274658	0.0323486	0.0686646	0.000915527	0.00183105	-317.86	-272.426	492.916	-49.7754	-6.33481	-54.4764
-1.77124	-1.49445	0.683289	-0.639954	0.24353	-1.33667	0.00274658	0.0814819	0.0830078	0.000915527	0.00183105	-319.193	-272.691	494.234	-50.1387	-6.61804	-54.7854
-1.77246	-1.48773	0.68512	-0.639343	0.245667	-1.33911	0.00213623	0.0695801	0.09552	0.000305176	0.000610352	-319.695	-271.421	495.559	-50.178	-6.48941	-54.9629
-1.76666	-1.49628	0.681458	-0.636292	0.246277	-1.33148	0.00274658	0.0946045	0.0982666	0.00152588	0.00305176	-318.202	-273.049	492.919	-49.6876	-6.31387	-54.5273
-1.77032	-1.49719	0.679626	-0.640869	0.247192	-1.33148	0.00213623	-0.0131226	-0.0131226	-0.00152588	-0.000305176	-318.863	-273.225	491.581	-50.1972	-6.29356	-54.5244
-1.76361	-1.49506	0.68512	-0.636902	0.24353	-1.34155	0.00274658	0.03479	0.159607	0.00152588	0.00274658	-317.75	-272.822	495.574	-49.7791	-6.49642	-54.991
-1.76697	-1.48987	0.687561	-0.636597	0.244751	-1.33331	0.00274658	0.0534058	-0.0637817	-0.00152588	-0.000610352	-318.497	-271.815	497.334	-49.827	-6.46274	-54.666
-1.76788	-1.48712	0.681458	-0.632935	0.245361	-1.32965	0.00274658	0.0701904	0.113525	0.00274658	0.00396729	-318.726	-271.323	492.919	-49.4506	-6.43639	-54.5225
-1.76514	-1.49506	0.682068	-0.639343	0.24292	-1.33453	0.00244141	-0.137329	0.0234985	-0.000610352	-0.000305176	-317.937	-272.829	493.353	-50.0567	-6.56108	-54.6635
-1.76117	-1.49261	0.680237	-0.630493	0.242615	-1.3327	0.00305176	0.155945	0.0863647	0.00244141	0.00457764	-317.261	-272.381	492.047	-49.0817	-6.53397	-54.5972
-1.77032	-1.49353	0.680847	-0.63446	0.239868	-1.34888	0.00274658	-0.229492	0.00457764	-0.00152588	-0.000915527	-319.195	-272.542	492.483	-49.5273	-6.91703	-55.3523
-1.75964	-1.4978	0.681763	-0.635986	0.243225	-1.33362	0.00213623	0.0485229	0.0881958	0.00152588	0.00244141	-316.778	-273.358	493.144	-49.6267	-6.4392	-54.5888
-1.76544	-1.4917	0.684204	-0.636292	0.246277	-1.33636	0.00305176	-0.152893	0.00152588	0.000305176	0.0012207	-318.171	-272.185	494.908	-49.7624	-6.31161	-54.7892
-1.77124	-1.49597	0.683289	-0.637817	0.240479	-1.33057	0.00213623	0.0775146	0.0271606	0.000915527	0.0012207	-319.072	-272.967	494.234	-49.8685	-6.8558	-54.4869
-1.76453	-1.5033	0.683594	-0.637512	0.246582	-1.33972	0.00274658	-0.241699	0.0924683	0.000915527	0.0012207	-317.66	-274.37	494.473	-49.7161	-6.24011	-54.8466
-1.7688	-1.49811	0.68512	-0.636292	0.238953	-1.33698	0.00213623	0.0338745	0.0167847	0.000610352	0.000915527	-318.608	-273.37	495.569	-49.6608	-6.9395	-54.7596
-1.76361	-1.49414	0.682678	-0.638123	0.24231	-1.33453	0.00213623	-0.0640869	0.0805664	0.000915527	0.00152588	-317.672	-272.658	493.798	-49.9314	-6.58864	-54.6676
-1.76849	-1.49445	0.68634	-0.638123	0.242004	-1.33362	0.00213623	-0.0900269	0.0640869	0.000305176	0.000610352	-318.63	-272.677	496.447	-49.9284	-6.69443	-54.6383
-1.7688	-1.49261	0.684204	-0.637512	0.24292	-1.33942	0.00274658	-0.032959	0.0680542	0.000915527	0.00183105	-318.817	-272.351	494.904	-49.889	-6.63688	-54.9232
-1.75903	-1.50238	0.680847	-0.638428	0.241394	-1.33972	0.00274658	0.101929	0.00579834	0.000610352	0.00213623	-316.557	-274.233	492.481	-49.8335	-6.56577	-54.8245
-1.76575	-1.50238	0.681458	-0.637207	0.243225	-1.33331	0.00213623	-0.0109863	0.0909424	0.000610352	0.00152588	-317.83	-274.199	492.92	-49.6945	-6.52706	-54.5523
-1.76758	-1.49414	0.678711	-0.635376	0.243225	-1.33179	0.00244141	-0.0848389	-0.00335693	0	0.00152588	-318.433	-272.66	490.928	-49.6171	-6.58153	-54.5537
-1.76605	-1.49017	0.682373	-0.637207	0.245361	-1.33606	0.00213623	0.145264	0.055542	0.000610352	0.00152588	-318.317	-271.909	493.578	-49.8914	-6.39812	-54.7844
-1.77002	-1.49811	0.683289	-0.641174	0.244446	-1.34216	0.00274658	-0.000305176	0.0604248	0.000610352	0.00183105	-318.898	-273.389	494.237	-50.2205	-6.51715	-55.0069
-1.75995	-1.49536	0.682373	-0.637817	0.244141	-1.33209	0.00244141	0.00671387	0.0454712	0.000610352	0.00183105	-316.891	-272.897	493.58	-49.8752	-6.37428	-54.5389
-1.76605	-1.49475	0.680847	-0.634766	0.24353	-1.33209	0.00274658	0.0268555	0.017395	0.000305176	0.00213623	-318.13	-272.767	492.478	-49.5374	-6.53103	-54.5618
-1.75903	-1.4859	0.683289	-0.638123	0.238647	-1.33881	0.00305176	0.0582886	-0.00549316	-0.000305176	0.000305176	-317.055	-271.13	494.237	-50.0635	-6.83379	-54.9121
-1.76056	-1.4859	0.680847	-0.640869	0.240479	-1.34064	0.00244141	0.00610352	0.0518799	0.00152588	0.00305176	-317.36	-271.144	492.464	-50.3781	-6.71023	-54.9994
-1.76331	-1.49292	0.682373	-0.638123	0.245056	-1.33423	0.00244141	-0.00457764	-0.0314331	-0.0012207	0	-317.659	-272.432	493.578	-49.9508	-6.36579	-54.6682
-1.7572	-1.49078	0.681152	-0.637817	0.245361	-1.33087	0.00183105	0.105591	0.121155	0.00213623	0.00366211	-316.477	-272.054	492.695	-49.9474	-6.24157	-54.5136
-1.76849	-1.48834	0.681458	-0.636597	0.24292	-1.33423	0.00213623	0.0799561	0.0131226	-0.000305176	0.000915527	-318.824	-271.56	492.911	-49.8511	-6.63954	-54.716
-1.76788	-1.49261	0.679932	-0.640869	0.238953	-1.33636	0.00213623	0.0396729	0.118408	0.00183105	0.00396729	-318.538	-272.378	491.798	-50.2713	-6.93278	-54.7633
-1.75964	-1.50391	0.684814	-0.637512	0.240784	-1.33392	0.00244141	0.116577	0.0656128	0.000610352	0.00183105	-316.58	-274.487	495.353	-49.7039	-6.61725	-54.5487
-1.76178	-1.492	0.682678	-0.637207	0.244446	-1.33453	0.00274658	0.0445557	0.0839233	0.00152588	0.00213623	-317.393	-272.262	493.801	-49.8604	-6.39323	-54.6857
-1.76697	-1.49384	0.679626	-0.638123	0.24231	-1.33972	0.00213623	-0.0695801	-0.00579834	-0.000305176	0.000915527	-318.395	-272.612	491.588	-49.9379	-6.65022	-54.9167
-1.76605	-1.49048	0.680847	-0.639343	0.241394	-1.33575	0.00213623	0.0704956	0.0842285	0.00213623	0.00305176	-318.262	-271.977	492.465	-50.1305	-6.71315	-54.7553
-1.76086	-1.492	0.681458	-0.637817	0.241089	-1.3385	0.00213623	-0.012207	0.0430298	0.0012207	0.00244141	-317.232	-272.277	492.916	-49.9307	-6.6505	-54.8577
-1.76544	-1.48834	0.681763	-0.637207	0.238953	-1.34277	0.00244141	-0.0442505	0.027771	0.000305176	0.00152588	-318.297	-271.578	493.134	-49.9221	-6.91458	-55.0939
-1.77094	-1.49109	0.683289	-0.639648	0.239258	-1.33881	0.00244141	0.0299072	0.113831	0.00183105	0.00335693	-319.242	-272.065	494.231	-50.1582	-6.96841	-54.9018
-1.76239	-1.48621	0.685425	-0.636292	0.242004	-1.33606	0.00305176	-0.0283813	0.012207	0	0.000305176	-317.717	-271.159	495.787	-49.8499	-6.61949	-54.803
-1.76392	-1.49628	0.685425	-0.638123	0.241699	-1.34735	0.00213623	-0.00762939	0.0756836	0.0012207	0.00213623	-317.824	-273.056	495.794	-49.9006	-6.6494	-55.2449
-1.76819	-1.49445	0.684204	-0.635071	0.240479	-1.3327	0.00183105	-0.140076	0.0854492	0	0.000305176	-318.564	-272.685	494.906	-49.5786	-6.8142	-54.5941
-1.76849	-1.49323	0.681458	-0.639038	0.245667	-1.33453	0.00244141	-0.0170898	0.071106	0.000305176	0.00183105	-318.673	-272.478	492.911	-50.052	-6.40218	-54.6933
-1.76575	-1.4978	0.678101	-0.640869	0.245667	-1.34491	0.00274658	-0.103149	0.0473022	-0.000610352	0	-318.083	-273.378	490.485	-50.1889	-6.34975	-55.1237
-1.76666	-1.49078	0.682678	-0.635681	0.241089	-1.33881	0.00244141	-0.210876	0.140686	0.000610352	0.0012207	-318.441	-272.02	493.801	-49.708	-6.75461	-54.9012
-1.76636	-1.48926	0.682068	-0.638733	0.244446	-1.33484	0.00274658	-0.173035	0.0814819	0	0	-318.375	-271.738	493.351	-50.0804	-6.4765	-54.732
-1.76819	-1.49139	0.683289	-0.640869	0.244446	-1.33392	0.00244141	-0.236206	0.108643	0	0.000305176	-318.65	-272.128	494.23	-50.2909	-6.49814	-54.6755
-1.76575	-1.49323	0.684509	-0.640564	0.242004	-1.33972	0.00244141	-0.127258	0.116882	0.000915527	0.00183105	-318.172	-272.478	495.119	-50.2275	-6.6542	-54.9184
-1.76941	-1.49109	0.683289	-0.636597	0.240479	-1.34491	0.00305176	-0.205383	0.0311279	0	0	-319.04	-272.072	494.243	-49.8101	-6.85385	-55.1866
-1.76422	-1.49384	0.684509	-0.635071	0.244751	-1.34125	0.00213623	0.0912476	0.0997925	0.000610352	0.000915527	-317.923	-272.592	495.136	-49.5893	-6.41373	-54.993
-1.77002	-1.49078	0.684509	-0.638733	0.245056	-1.3327	0.00183105	-0.41748	0.0964355	-0.000305176	-0.000305176	-319.04	-271.996	495.118	-50.0569	-6.48322	-54.6341
-1.76819	-1.49597	0.682068	-0.641174	0.240784	-1.33759	0.00244141	-0.0918579	0.083313	0.000610352	0.0012207	-318.524	-272.996	493.348	-50.253	-6.78234	-54.7986
-1.7627	-1.50177	0.681458	-0.634155	0.243835	-1.34003	0.00244141	-0.340576	0.0268555	-0.000610352	-0.000305176	-317.349	-274.098	492.932	-49.3559	-6.43822	-54.8648
-1.76178	-1.48895	0.680542	-0.633545	0.24353	-1.33484	0.00244141	0.0299072	0.105286	0.00183105	0.00244141	-317.505	-271.698	492.26	-49.4903	-6.47964	-54.7256
-1.76178	-1.50208	0.677795	-0.638733	0.245972	-1.33362	0.00274658	-0.167542	-0.0189209	-0.000610352	0	-317.048	-274.178	490.268	-49.8721	-6.23802	-54.5591
-1.7627	-1.49567	0.683289	-0.636597	0.242615	-1.34003	0.00244141	0.135803	0.110168	0.00152588	0.00213623	-317.523	-272.947	494.248	-49.7335	-6.5514	-54.91
-1.76392	-1.49231	0.678101	-0.637512	0.240173	-1.3443	0.00213623	-0.0549316	0.0442505	0.000915527	0.00183105	-317.88	-272.349	490.487	-49.8925	-6.77967	-55.1275
-1.76483	-1.49078	0.682373	-0.637207	0.241394	-1.3382	0.00274658	-0.00701904	0.0549316	0.0012207	0.00244141	-318.061	-272.029	493.577	-49.8818	-6.69684	-54.8665
-1.7746	-1.49353	0.678406	-0.636902	0.247803	-1.33575	0.00274658	0.0976563	0.0765991	0.0012207	0.00244141	-319.9	-272.531	490.705	-49.8042	-6.33521	-54.7688
-1.76514	-1.4978	0.680847	-0.638123	0.243835	-1.33759	0.00244141	0.0839233	0.0878906	0.000915527	0.0012207	-317.897	-273.353	492.476	-49.8734	-6.48362	-54.785
-1.76086	-1.49017	0.682068	-0.634766	0.242615	-1.34308	0.00244141	0.00152588	0.0585938	0.00152588	0.00335693	-317.375	-271.932	493.367	-49.6122	-6.54102	-55.092
-1.76483	-1.50635	0.683289	-0.642395	0.248413	-1.33453	0.00244141	0.127563	0.0411987	0	0.000305176	-317.537	-274.944	494.241	-50.2245	-6.07867	-54.5801
-1.76147	-1.49078	0.681458	-0.637512	0.24292	-1.33392	0.00274658	0.161133	0.133667	0.00274658	0.00457764	-317.349	-272.041	492.914	-49.9145	-6.51308	-54.6618
-1.76758	-1.50055	0.679932	-0.639954	0.242004	-1.33392	0.00244141	0.0906372	-0.000305176	-0.000610352	0.000610352	-318.225	-273.863	491.806	-50.0384	-6.65832	-54.593
-1.76575	-1.48804	0.686951	-0.636902	0.24231	-1.33759	0.00213623	0.178528	0.163879	0.00335693	0.00518799	-318.345	-271.485	496.891	-49.8919	-6.64728	-54.869
-1.76392	-1.49261	0.681763	-0.637512	0.244446	-1.33911	0.00244141	0.104675	0.0323486	0.000305176	0.0012207	-317.845	-272.38	493.139	-49.8871	-6.43118	-54.8972
-1.76025	-1.49506	0.686646	-0.632019	0.243835	-1.34003	0.00244141	0.127563	0.110779	0.00244141	0.00488281	-317.11	-272.816	496.692	-49.2196	-6.41995	-54.9195
-1.76636	-1.49933	0.682983	-0.635376	0.245972	-1.33392	0.00183105	0.0585938	0.0360107	0.000305176	0.0012207	-318.086	-273.615	494.029	-49.5346	-6.32824	-54.6165
-1.76727	-1.49689	0.680237	-0.639038	0.240173	-1.34125	0.00274658	0.0863647	0.117188	0.00274658	0.00427246	-318.363	-273.182	492.029	-49.9942	-6.81891	-54.9581
-1.76514	-1.49261	0.682068	-0.636597	0.243835	-1.3446	0.00244141	0.0592041	0.0494385	0.0012207	0.000915527	-318.156	-272.379	493.364	-49.784	-6.5071	-55.1547
-1.76147	-1.4917	0.684204	-0.635986	0.245056	-1.33423	0.00244141	-0.0274658	0.0894165	0.000915527	0.00244141	-317.357	-272.196	494.909	-49.7258	-6.34135	-54.6773
-1.76178	-1.49323	0.681152	-0.63324	0.245667	-1.33881	0.00152588	0.0296021	0.111389	0.00183105	0.00305176	-317.435	-272.499	492.709	-49.3878	-6.29986	-54.88
-1.76422	-1.49445	0.682373	-0.637817	0.243225	-1.33881	0.00183105	0.0650024	0.0543213	0.000915527	0.00183105	-317.839	-272.719	493.58	-49.8927	-6.52873	-54.8665
-1.75964	-1.49689	0.680847	-0.639038	0.245056	-1.3382	0.00244141	-0.0445557	0.103455	0.0012207	0.00274658	-316.845	-273.201	492.477	-49.9914	-6.29514	-54.8072
-1.76941	-1.50238	0.682983	-0.635986	0.239868	-1.34491	0.00213623	0.00823975	0.0717163	0.0012207	0.00152588	-318.689	-274.189	494.03	-49.5589	-6.87128	-55.0944
-1.75629	-1.5036	0.684204	-0.63446	0.243835	-1.33606	0.00213623	-0.00854492	0.0918579	0.00152588	0.00244141	-315.986	-274.443	494.923	-49.3591	-6.32164	-54.6509
-1.76727	-1.50177	0.683899	-0.638123	0.24231	-1.33789	0.00244141	-0.140381	0.0198364	-0.0012207	-0.000610352	-318.203	-274.072	494.686	-49.8109	-6.63188	-54.772
-1.763	-1.49261	0.682983	-0.637512	0.245056	-1.34033	0.00244141	-0.122681	0.145874	0.00213623	0.00274658	-317.687	-272.378	494.025	-49.8873	-6.36811	-54.9534
-1.75995	-1.49811	0.681152	-0.639038	0.244446	-1.34369	0.00244141	-0.197754	0.0238037	-0.0012207	-0.00183105	-316.93	-273.433	492.701	-49.9732	-6.3511	-55.0512
-1.7691	-1.49384	0.682373	-0.639648	0.24231	-1.34521	0.00213623	-0.0494385	0.11261	0.00183105	0.00274658	-318.882	-272.598	493.576	-50.1148	-6.69017	-55.1769
-1.75903	-1.49841	0.681458	-0.639038	0.248413	-1.33789	0.00213623	-0.184021	0.0961304	0.000305176	0.000915527	-316.693	-273.486	492.923	-49.9667	-6.01042	-54.7867
-1.763	-1.49384	0.682068	-0.638123	0.244446	-1.33759	0.00213623	-0.0976563	0.0445557	0	0.0012207	-317.605	-272.61	493.359	-49.9367	-6.41021	-54.8137
-1.76636	-1.48834	0.680542	-0.636292	0.24292	-1.34125	0.00244141	-0.149231	0.057373	-0.000305176	-0.000915527	-318.483	-271.579	492.254	-49.817	-6.61034	-55.0346
-1.76392	-1.4917	0.682068	-0.636292	0.242004	-1.34094	0.00244141	-0.237732	0.0946045	0.000305176	0.000915527	-317.893	-272.207	493.362	-49.7626	-6.63332	-54.9859
-1.75812	-1.48956	0.678711	-0.638428	0.244446	-1.33606	0.00244141	-0.102844	0.0479126	0	0.000610352	-316.738	-271.843	490.926	-50.0379	-6.33772	-54.7613
-1.76575	-1.49231	0.680847	-0.637512	0.244446	-1.34155	0.00244141	-0.271606	0.0109863	-0.00213623	-0.00213623	-318.243	-272.325	492.476	-49.8929	-6.46496	-55.0168
-1.76575	-1.49078	0.682373	-0.639343	0.243835	-1.33789	0.00213623	-0.0949097	0.108643	0.000915527	0.0012207	-318.236	-272.029	493.573	-50.1263	-6.51317	-54.8573
-1.76361	-1.48621	0.682678	-0.636902	0.242615	-1.33606	0.00213623	-0.312195	-0.0546265	-0.00244141	-0.00213623	-317.947	-271.171	493.797	-49.9196	-6.58965	-54.8047
-1.75598	-1.49719	0.683289	-0.638428	0.245056	-1.34705	0.00213623	0.0100708	0.115967	0.00213623	0.00244141	-316.229	-273.266	494.254	-49.9181	-6.2422	-55.2069
-1.76849	-1.49445	0.68512	-0.640869	0.243225	-1.33118	0.00213623	0.0466919	0.0466919	0.0012207	0.00274658	-318.583	-272.685	495.556	-50.2417	-6.59053	-54.5234
-1.76208	-1.48743	0.680542	-0.636597	0.241394	-1.34033	0.00183105	0.050354	0.0900269	0.0012207	0.00183105	-317.645	-271.421	492.253	-49.8652	-6.66253	-54.9843
-1.76971	-1.48895	0.680847	-0.63385	0.24231	-1.34064	0.00244141	-0.175476	-0.0231934	-0.00183105	-0.000915527	-319.136	-271.677	492.479	-49.5289	-6.71649	-55.0126
-1.76636	-1.49353	0.681152	-0.636292	0.243225	-1.34216	0.00244141	0.0460815	0.128784	0.00183105	0.00213623	-318.336	-272.549	492.7	-49.734	-6.57196	-55.036
-1.76422	-1.48712	0.681458	-0.641174	0.245361	-1.3382	0.00274658	-0.183716	-0.0372314	-0.000915527	0	-318.043	-271.356	492.906	-50.394	-6.37323	-54.8971
-1.76147	-1.48956	0.683289	-0.641174	0.240173	-1.34247	0.00305176	0.0726318	0.0735474	0.000915527	0.00183105	-317.454	-271.816	494.234	-50.3553	-6.74161	-55.0578
-1.76544	-1.49353	0.679321	-0.636292	0.244446	-1.34125	0.00244141	0.022583	0.0668335	0.000915527	0.00183105	-318.143	-272.561	491.375	-49.7332	-6.45713	-54.9924
-1.76453	-1.49231	0.679626	-0.634155	0.241394	-1.34064	0.00274658	-0.0466919	0.0357056	0.000305176	0.0012207	-317.993	-272.33	491.598	-49.5082	-6.69258	-54.968
-1.7569	-1.49231	0.679321	-0.638123	0.242615	-1.33698	0.00244141	-0.0216675	0.0775146	0.00152588	0.00305176	-316.417	-272.358	491.37	-49.9588	-6.4579	-54.775
-1.76239	-1.50024	0.683899	-0.639954	0.24353	-1.33667	0.00274658	0.098877	0.0973511	0.00213623	0.00335693	-317.263	-273.804	494.684	-50.0432	-6.45264	-54.7148
-1.76788	-1.49506	0.681152	-0.640259	0.242004	-1.33545	0.00274658	-0.0405884	0.0186157	0.000610352	0.00213623	-318.477	-272.828	492.686	-50.1622	-6.68052	-54.7095
-1.76483	-1.49475	0.679321	-0.639954	0.241699	-1.34277	0.00244141	0.149231	0.0759888	0.0012207	0.00183105	-317.962	-272.798	491.366	-50.1327	-6.6614	-55.0407
-1.76453	-1.50085	0.681763	-0.640564	0.24292	-1.33942	0.00183105	-0.00793457	0.083313	0.000915527	0.0012207	-317.684	-273.927	493.136	-50.104	-6.53733	-54.839
-1.76453	-1.48743	0.680847	-0.638123	0.243835	-1.33545	0.00244141	0.0869751	0.0534058	0.0012207	0.00213623	-318.073	-271.408	492.469	-50.0394	-6.50102	-54.7686
-1.77185	-1.49536	0.681458	-0.635681	0.241089	-1.34064	0.00213623	-0.0396729	0.118103	0.00213623	0.00305176	-319.342	-272.869	492.918	-49.6361	-6.83029	-54.962
-1.76575	-1.49017	0.679932	-0.636292	0.244751	-1.33728	0.00183105	0.0976563	0.120544	0.00183105	0.00274658	-318.265	-271.923	491.813	-49.7864	-6.44373	-54.838
-1.76636	-1.49506	0.680847	-0.637512	0.241089	-1.33881	0.00213623	0.0125122	0.0958252	0.0012207	0.00213623	-318.228	-272.834	492.474	-49.8484	-6.73473	-54.862
-1.76666	-1.49139	0.683289	-0.639954	0.241394	-1.34033	0.00213623	-0.0354004	0.0912476	0.000610352	0.000610352	-318.414	-272.138	494.235	-50.1873	-6.72494	-54.9625
-1.76086	-1.4917	0.683594	-0.640259	0.244446	-1.34308	0.00244141	-0.0201416	0.0390625	-0.000305176	0.000305176	-317.304	-272.217	494.462	-50.2163	-6.38338	-55.0777
-1.7746	-1.48895	0.681458	-0.637207	0.245056	-1.34369	0.00244141	0.0411987	0.0790405	0.000610352	0.00152588	-320.131	-271.665	492.914	-49.9151	-6.57693	-55.1691
-1.76971	-1.49963	0.679932	-0.635376	0.241394	-1.33331	0.00152588	0.039978	0.0906372	0.0012207	0.00244141	-318.698	-273.677	491.814	-49.53	-6.75071	-54.5826
-1.7627	-1.48743	0.681763	-0.636597	0.244446	-1.33179	0.00213623	0.010376	0.108337	0.00152588	0.00213623	-317.685	-271.403	493.135	-49.8636	-6.41965	-54.5982
-1.77277	-1.50238	0.683289	-0.638733	0.24353	-1.34338	0.00213623	0.0466919	0.0411987	-0.000305176	0.000305176	-319.336	-274.179	494.244	-49.8737	-6.62875	-55.0374
-1.76208	-1.49658	0.682678	-0.639343	0.244446	-1.34003	0.00274658	-0.0378418	0.122681	0.00213623	0.00274658	-317.361	-273.128	493.802	-50.0326	-6.38795	-54.9008
-1.77338	-1.48407	0.682373	-0.639343	0.245056	-1.33911	0.00213623	0.0735474	0.0357056	0.000305176	0.000610352	-319.976	-270.747	493.567	-50.2366	-6.56377	-54.9915
-1.76422	-1.49445	0.680847	-0.638733	0.24353	-1.34308	0.00213623	0.0521851	0.0814819	0.00152588	0.00305176	-317.879	-272.733	492.476	-49.9981	-6.50681	-55.0624
-1.76392	-1.492	0.680847	-0.637512	0.245972	-1.34521	0.00213623	0.107727	-0.0378418	-0.000305176	0.000610352	-317.941	-272.278	492.48	-49.8981	-6.31577	-55.187
-1.76514	-1.50024	0.680542	-0.636597	0.24231	-1.33728	0.00213623	0.0128174	0.0650024	0.00183105	0.00274658	-317.819	-273.809	492.259	-49.6595	-6.60075	-54.7496
-1.76453	-1.48895	0.682983	-0.635376	0.245972	-1.34521	0.00213623	0.100708	0.0234985	0.000305176	0.000610352	-318.18	-271.689	494.03	-49.7033	-6.33771	-55.2179
-1.76758	-1.48895	0.683289	-0.640259	0.243835	-1.33392	0.00244141	-0.045166	0.0994873	0.0012207	0.0012207	-318.606	-271.671	494.23	-50.2602	-6.54464	-54.6931
-1.7688	-1.48895	0.683899	-0.634155	0.245972	-1.34308	0.00213623	0.00640869	0.0863647	0.0012207	0.00183105	-319.013	-271.666	494.692	-49.5646	-6.40923	-55.133
-1.77002	-1.49109	0.680237	-0.639648	0.241394	-1.34094	0.00274658	0.00671387	0.0537109	0.000305176	0.000915527	-319.085	-272.087	492.024	-50.1579	-6.78257	-55.0003
-1.7688	-1.49323	0.680237	-0.635986	0.240784	-1.33942	0.00244141	0.142517	0.12146	0.00152588	0.00152588	-318.782	-272.485	492.033	-49.704	-6.8078	-54.9125
-1.76483	-1.48682	0.680542	-0.640259	0.249023	-1.33545	0.00244141	-0.129089	0.055542	-0.000305176	-0.000305176	-318.163	-271.298	492.246	-50.2935	-6.08819	-54.7825
-1.76697	-1.49323	0.680542	-0.639954	0.241394	-1.33911	0.00244141	0.0125122	0.102234	0.000610352	0.00183105	-318.392	-272.494	492.246	-50.1572	-6.72309	-54.8898
-1.76392	-1.4856	0.687561	-0.637207	0.241699	-1.33911	0.00305176	-0.0881958	0.0390625	-0.000915527	-0.000610352	-318.074	-271.032	497.333	-49.9659	-6.67374	-54.9531
-1.76208	-1.49597	0.682068	-0.638123	0.245667	-1.34521	0.00244141	-0.0271606	0.134277	0.00183105	0.00274658	-317.454	-273.021	493.366	-49.9039	-6.2977	-55.1494
-1.763	-1.49048	0.682068	-0.641479	0.242004	-1.34552	0.00244141	0.0686646	0.0918579	0.000610352	0.000915527	-317.766	-271.993	493.351	-50.3764	-6.61968	-55.1983
-1.75659	-1.49994	0.682983	-0.636292	0.241089	-1.33942	0.00244141	0.0231934	0.133667	0.0012207	0.00183105	-316.168	-273.769	494.032	-49.628	-6.55887	-54.8274
-1.75598	-1.49689	0.680237	-0.638123	0.240784	-1.3385	0.00244141	-0.00335693	0.0765991	0.0012207	0.00183105	-316.106	-273.216	492.036	-49.8856	-6.57827	-54.8029
-1.76331	-1.48743	0.681763	-0.635376	0.241699	-1.33789	0.00244141	-0.105896	0.0646973	0.000610352	0.0012207	-317.872	-271.406	493.139	-49.7256	-6.65793	-54.8779
-1.75781	-1.48956	0.683899	-0.638123	0.240479	-1.34338	0.00244141	0.0274658	0.0900269	0.00152588	0.00335693	-316.766	-271.822	494.685	-50.0055	-6.65997	-55.0953
-1.7627	-1.49933	0.683289	-0.637512	0.24231	-1.34583	0.00244141	0.0332642	0.098877	0.00152588	0.00244141	-317.469	-273.641	494.251	-49.7807	-6.56985	-55.1467
-1.75598	-1.48407	0.68634	-0.636292	0.24231	-1.34521	0.00213623	0.0723267	0.0997925	0.00152588	0.00274658	-316.628	-270.784	496.458	-49.8846	-6.50201	-55.2278
-1.76117	-1.4978	0.683594	-0.635986	0.245056	-1.3382	0.00244141	0.0665283	0.0979614	0.0012207	0.00183105	-317.151	-273.348	494.473	-49.6285	-6.32235	-54.8101
-1.76575	-1.49445	0.681458	-0.639343	0.241394	-1.34521	0.00244141	0.101318	0.132141	0.00274658	0.00335693	-318.193	-272.728	492.915	-50.069	-6.7057	-55.1605
-1.76697	-1.49597	0.681152	-0.638428	0.245972	-1.3443	0.00244141	0.0656128	0.0750732	0.0012207	0.00244141	-318.405	-273.01	492.699	-49.9398	-6.35392	-55.1199
-1.76178	-1.48926	0.680237	-0.637207	0.239563	-1.34644	0.00213623	0.010376	0.159607	0.00274658	0.00427246	-317.584	-271.774	492.034	-49.9069	-6.80436	-55.246
-1.76239	-1.49048	0.684509	-0.639343	0.243835	-1.34491	0.00213623	0.112915	0.0909424	0.00152588	0.00244141	-317.673	-271.978	495.126	-50.1322	-6.46462	-55.1771
-1.76514	-1.49841	0.682983	-0.638733	0.244141	-1.34094	0.00244141	0.0180054	0.0897217	0.00152588	0.00244141	-317.923	-273.46	494.024	-49.9346	-6.46025	-54.937
-1.76086	-1.49475	0.684204	-0.63385	0.243225	-1.3443	0.00274658	0.0656128	0.12207	0.00183105	0.00305176	-317.265	-272.778	494.921	-49.4346	-6.48153	-55.1156
-1.76422	-1.49048	0.680847	-0.640259	0.244751	-1.33545	0.00244141	0.0820923	0.09552	0.00183105	0.00274658	-317.907	-271.984	492.466	-50.2346	-6.41106	-54.7422
-1.77673	-1.49323	0.683594	-0.641174	0.244141	-1.34369	0.00274658	0.119324	0.00732422	-0.000305176	0.000915527	-320.396	-272.452	494.452	-50.3012	-6.67015	-55.1349
-1.76056	-1.48834	0.682678	-0.636292	0.24292	-1.34155	0.00274658	0.0180054	0.0839233	0.000610352	0.0012207	-317.347	-271.587	493.804	-49.8158	-6.51351	-55.0346
-1.76178	-1.48865	0.683899	-0.635681	0.243225	-1.34735	0.00213623	0.0787354	0.0653076	0.00213623	0.00335693	-317.658	-271.638	494.693	-49.743	-6.51507	-55.3061
-1.76361	-1.48956	0.682068	-0.634766	0.239563	-1.34521	0.00183105	0.101624	-0.000305176	-0.000610352	0	-317.947	-271.81	493.365	-49.6233	-6.83639	-55.1967
-1.76025	-1.49811	0.684204	-0.640259	0.243835	-1.34033	0.00213623	-0.0656128	0.132141	0.00274658	0.00335693	-316.951	-273.413	494.906	-50.1127	-6.40141	-54.8962
-1.75446	-1.49109	0.679321	-0.639648	0.244141	-1.34644	0.00244141	0.0088501	-0.00640869	-0.000305176	0.000305176	-316.081	-272.15	491.374	-50.1544	-6.30473	-55.2172
-1.76971	-1.49902	0.682068	-0.64209	0.245056	-1.3385	0.00274658	0.0640869	0.09552	0.00244141	0.00335693	-318.758	-273.566	493.35	-50.3093	-6.45554	-54.8284
-1.76147	-1.49414	0.684204	-0.636597	0.242004	-1.3382	0.00244141	-0.0582886	0.0524902	0.000305176	0.000610352	-317.307	-272.658	494.909	-49.7574	-6.58278	-54.8337
-1.76666	-1.49139	0.679932	-0.635986	0.245361	-1.3446	0.00244141	-0.00579834	0.107422	0.00274658	0.00335693	-318.5	-272.157	491.818	-49.7339	-6.41381	-55.1711
-1.75964	-1.49567	0.681152	-0.635986	0.241089	-1.34033	0.00244141	0.0201416	0.0692749	-0.000305176	0	-316.91	-272.969	492.703	-49.6625	-6.62326	-54.9116
-1.7627	-1.48743	0.678406	-0.639038	0.240479	-1.3501	0.00183105	0.00976563	0.167542	0.00274658	0.00335693	-317.85	-271.445	490.705	-50.1465	-6.7523	-55.4309
-1.76392	-1.49628	0.680847	-0.637512	0.241394	-1.34491	0.00274658	0.0317383	0.0756836	0.000915527	0.00152588	-317.78	-273.078	492.479	-49.8294	-6.67135	-55.1284
-1.76514	-1.49567	0.680847	-0.638428	0.243835	-1.33759	0.00213623	-0.0485229	0.0839233	0.000305176	0.000305176	-317.961	-272.953	492.474	-49.9426	-6.48938	-54.8019
-1.75903	-1.4978	0.679016	-0.635071	0.24231	-1.33881	0.00244141	0.0878906	0.129089	0.0012207	0.00213623	-316.71	-273.38	491.16	-49.5225	-6.50788	-54.8241
-1.76392	-1.49384	0.683594	-0.639343	0.241699	-1.34613	0.00213623	-0.220642	0.0424194	0.000305176	0.000610352	-317.87	-272.609	494.463	-50.0789	-6.65342	-55.2052
-1.76392	-1.49261	0.685425	-0.636597	0.241394	-1.34583	0.00244141	0.0601196	0.0924683	0.00183105	0.00274658	-317.929	-272.366	495.795	-49.7846	-6.68475	-55.2053
-1.76575	-1.49902	0.679932	-0.639648	0.244141	-1.34521	0.00213623	-0.135803	0.0314331	-0.000610352	-0.000610352	-318.057	-273.595	491.814	-50.0301	-6.47106	-55.1277
-1.7688	-1.49475	0.678711	-0.634766	0.243225	-1.34033	0.00183105	0.0817871	0.105286	0.00183105	0.00305176	-318.761	-272.779	490.934	-49.5398	-6.60907	-54.9481
-1.7627	-1.49231	0.682983	-0.636292	0.24353	-1.34521	0.00213623	-0.224609	-0.00152588	-0.00152588	-0.00152588	-317.694	-272.325	494.029	-49.7536	-6.49255	-55.1793
-1.76819	-1.48743	0.683594	-0.637512	0.24292	-1.33667	0.00213623	0.0897217	0.142517	0.00183105	0.00213623	-318.823	-271.381	494.457	-49.9714	-6.63873	-54.8361
-1.76178	-1.49231	0.68512	-0.635986	0.24353	-1.33789	0.00274658	-0.180359	0.0289917	0.000610352	0.000915527	-317.437	-272.308	495.573	-49.7171	-6.47108	-54.8401
-1.75812	-1.49017	0.683594	-0.639954	0.242004	-1.33972	0.00274658	-0.0878906	0.116577	0.000610352	0.000915527	-316.758	-271.935	494.459	-50.2043	-6.53503	-54.9224
-1.76514	-1.49139	0.678101	-0.636597	0.244446	-1.34338	0.00213623	-0.0665283	0.0338745	-0.000610352	0.000305176	-318.168	-272.172	490.49	-49.8026	-6.45949	-55.1063
-1.75842	-1.49597	0.684814	-0.63385	0.246277	-1.34247	0.00183105	-0.14801	0.134583	0.000915527	0.00183105	-316.741	-273.009	495.366	-49.414	-6.18997	-55.0215
-1.76453	-1.49292	0.68634	-0.636597	0.245972	-1.33606	0.00244141	-0.0808716	0.0390625	-0.000305176	0.000305176	-317.953	-272.405	496.456	-49.7777	-6.31708	-54.7633
-1.76422	-1.48926	0.684509	-0.636292	0.243225	-1.3385	0.00244141	-0.0125122	0.112	0.000915527	0.00152588	-318.016	-271.732	495.127	-49.8018	-6.54552	-54.8981
-1.75598	-1.49689	0.680237	-0.638733	0.24292	-1.33362	0.00244141	0.0912476	0.0805664	0.0012207	0.00213623	-316.055	-273.211	492.034	-49.9542	-6.4012	-54.5808
-1.76971	-1.49536	0.684204	-0.638123	0.242004	-1.3385	0.00274658	0.123901	0.0680542	0.000305176	0.000915527	-318.893	-272.862	494.902	-49.9148	-6.71648	-54.8584
-1.76422	-1.49445	0.682678	-0.638123	0.245056	-1.33514	0.00183105	-0.0222778	0.0979614	0.00183105	0.00305176	-317.804	-272.714	493.8	-49.9268	-6.37776	-54.7009
-1.7627	-1.49384	0.683594	-0.640259	0.246277	-1.33667	0.00183105	0.105286	0.0637817	0.000915527	0.00183105	-317.534	-272.604	494.46	-50.181	-6.25483	-54.7728
-1.75995	-1.49536	0.680542	-0.640869	0.247803	-1.34308	0.00244141	0.101624	0.0579834	0.00152588	0.00274658	-317.011	-272.924	492.255	-50.2264	-6.08619	-55.0495
-1.76453	-1.49536	0.681458	-0.636597	0.245056	-1.3446	0.00305176	0.166016	0.0164795	0.000610352	0.0012207	-317.954	-272.9	492.925	-49.7396	-6.39068	-55.1329
-1.77155	-1.4975	0.683594	-0.637817	0.24292	-1.34277	0.00274658	0.137939	0.09552	0.00274658	0.00457764	-319.244	-273.264	494.464	-49.8469	-6.6718	-55.0456
-1.76544	-1.492	0.681152	-0.637817	0.242615	-1.34033	0.00274658	0.129089	-0.0222778	0	0.0012207	-318.167	-272.266	492.694	-49.9324	-6.6065	-54.9579
-1.77399	-1.49689	0.683594	-0.634155	0.240173	-1.35132	0.00213623	0.161438	0.0592041	0.00213623	0.00427246	-319.858	-273.146	494.474	-49.4406	-6.94777	-55.4513
-1.76086	-1.48804	0.681152	-0.637817	0.246277	-1.34674	0.00213623	0.127258	0.00213623	0.000915527	0.00244141	-317.479	-271.545	492.7	-49.9962	-6.25236	-55.2819
-1.76941	-1.4917	0.681152	-0.637512	0.244446	-1.34491	0.00244141	0.187073	0.0274658	0.00152588	0.00274658	-319.027	-272.2	492.697	-49.9046	-6.53156	-55.1873
-1.76636	-1.48743	0.682678	-0.639648	0.243835	-1.34613	0.00213623	0.0442505	0.0543213	0.0012207	0.00213623	-318.558	-271.405	493.796	-50.2172	-6.54051	-55.2672
-1.7691	-1.49292	0.682068	-0.635376	0.244141	-1.34033	0.00244141	0.090332	0.0473022	0.0012207	0.00274658	-318.892	-272.417	493.363	-49.6397	-6.54585	-54.9676
-1.77612	-1.49017	0.682983	-0.637207	0.244141	-1.34247	0.00244141	0.078125	0.0741577	0.000915527	0.00183105	-320.382	-271.879	494.017	-49.8959	-6.67192	-55.1062
-1.77277	-1.49628	0.681458	-0.636902	0.247803	-1.33881	0.00244141	0.0863647	0.0436401	0	0.00183105	-319.5	-273.038	492.919	-49.7608	-6.30008	-54.8852
-1.76788	-1.49872	0.682373	-0.638123	0.242615	-1.33087	0.00213623	0.0198364	0.0949097	0.00152588	0.00335693	-318.332	-273.499	493.576	-49.8582	-6.61941	-54.4731
-1.76727	-1.48834	0.681458	-0.637512	0.244141	-1.34216	0.00213623	0.127563	0.00183105	-0.000610352	0.000305176	-318.676	-271.574	492.915	-49.9573	-6.52724	-55.0812
-1.7688	-1.48743	0.680542	-0.637817	0.24353	-1.33972	0.00305176	0.0241089	0.126038	0.00213623	0.00366211	-318.969	-271.4	492.248	-50.0066	-6.60176	-54.9774
-1.76514	-1.49475	0.683594	-0.639954	0.24231	-1.34155	0.00183105	0.0128174	0.039978	0.000305176	0.000610352	-318.028	-272.772	494.46	-50.1333	-6.61725	-54.9898
-1.76514	-1.49811	0.682983	-0.639038	0.24231	-1.34521	0.00183105	0.050354	0.119934	0.000915527	0.00213623	-317.971	-273.407	494.024	-49.9754	-6.61202	-55.1327
-1.7627	-1.4917	0.678406	-0.638123	0.244446	-1.34186	0.00213623	-0.015564	0.0360107	0.000305176	0.000915527	-317.647	-272.235	490.708	-49.9712	-6.41439	-55.0248
-1.76361	-1.49414	0.682373	-0.636902	0.245972	-1.34216	0.00213623	-0.109253	-0.0164795	-0.000305176	0.000305176	-317.788	-272.666	493.586	-49.7934	-6.30269	-55.0297
-1.75842	-1.48956	0.681763	-0.637817	0.238953	-1.33698	0.00152588	-0.0198364	0.0579834	0.000610352	0.00183105	-316.797	-271.824	493.134	-49.9689	-6.7868	-54.7959
-1.76239	-1.48712	0.680542	-0.636902	0.241394	-1.3446	0.00213623	-0.0479126	0.0616455	0.000610352	0.000915527	-317.763	-271.368	492.255	-49.9061	-6.6722	-55.1849
-1.75323	-1.49689	0.681458	-0.637512	0.241699	-1.35132	0.00213623	-0.0216675	0.0930786	0.00183105	0.00305176	-315.727	-273.231	492.931	-49.8181	-6.47146	-55.3921
-1.76208	-1.49506	0.681763	-0.63324	0.241394	-1.34308	0.00213623	0.0924683	0.0585938	0.0012207	0.00244141	-317.468	-272.842	493.152	-49.3596	-6.64746	-55.0549
-1.76361	-1.48132	0.682678	-0.637817	0.240479	-1.34094	0.00183105	0.0750732	0.151978	0.00213623	0.00335693	-318.138	-270.262	493.793	-50.1038	-6.77892	-55.0643
-1.75568	-1.48956	0.681763	-0.637512	0.240173	-1.34064	0.00213623	-0.0350952	0.0296021	0	0.000610352	-316.305	-271.837	493.139	-49.9341	-6.64622	-54.9609
-1.76636	-1.49323	0.682983	-0.638428	0.245667	-1.34918	0.00274658	-0.151978	0.123901	0.0012207	0.00152588	-318.433	-272.492	494.026	-49.9852	-6.38104	-55.3671
-1.76605	-1.49445	0.681458	-0.636597	0.24231	-1.34583	0.00274658	-0.132751	0.00732422	-0.000610352	0	-318.285	-272.724	492.922	-49.7551	-6.64098	-55.1951
-1.76575	-1.49689	0.683594	-0.641174	0.240173	-1.34125	0.00213623	-0.173035	0.0839233	0.00152588	0.00244141	-318.059	-273.171	494.456	-50.2387	-6.79149	-54.9539
-1.75781	-1.48956	0.683594	-0.636902	0.243835	-1.34064	0.00274658	-0.0338745	0.0842285	0.000915527	0.00213623	-316.759	-271.819	494.468	-49.8652	-6.38881	-54.9768
-1.76239	-1.49628	0.678711	-0.634155	0.24231	-1.34552	0.00274658	-0.0274658	0.148621	0.00152588	0.00274658	-317.506	-273.091	490.942	-49.4448	-6.57605	-55.1571
-1.76666	-1.50482	0.681152	-0.636597	0.238953	-1.3385	0.00213623	-0.045166	0.0576782	0.000610352	0.00213623	-317.977	-274.66	492.701	-49.5869	-6.88455	-54.7664
-1.76636	-1.49048	0.679016	-0.632935	0.240173	-1.34338	0.00244141	-0.137939	0.1297	0.000610352	0.0012207	-318.445	-271.986	491.157	-49.399	-6.83065	-55.1133
-1.76056	-1.48834	0.683594	-0.635071	0.239258	-1.34308	0.00183105	0.135803	0.125427	0.00213623	0.00335693	-317.358	-271.581	494.468	-49.6767	-6.81103	-55.0997
-1.76605	-1.49109	0.682678	-0.634766	0.240173	-1.3382	0.00244141	0.0234985	0.050354	0.000610352	0.00183105	-318.305	-272.077	493.803	-49.598	-6.81757	-54.8681
-1.76422	-1.4917	0.682373	-0.638428	0.240479	-1.33667	0.00183105	-0.0720215	0.117493	0.00152588	0.00244141	-317.88	-272.202	493.574	-50.0062	-6.75472	-54.7832
-1.76239	-1.49506	0.683899	-0.632324	0.242004	-1.33911	0.00183105	-0.0637817	0.0576782	0.000610352	0.000915527	-317.5	-272.824	494.699	-49.2544	-6.60132	-54.8764
-1.77002	-1.50055	0.681458	-0.635376	0.246582	-1.34064	0.00274658	0.0180054	0.0976563	0.00183105	0.00305176	-318.85	-273.848	492.927	-49.5173	-6.34328	-54.9272
-1.7688	-1.49597	0.684814	-0.637207	0.241394	-1.33942	0.00244141	-0.0540161	0.0991821	0.000915527	0.00244141	-318.709	-272.976	495.347	-49.8003	-6.75046	-54.8936
-1.76605	-1.4975	0.681458	-0.637817	0.24231	-1.34064	0.00213623	0.0375366	0.135498	0.00274658	0.00335693	-318.12	-273.292	492.919	-49.8445	-6.62596	-54.9288
-1.77338	-1.48773	0.681763	-0.639343	0.244751	-1.3385	0.00183105	0.0787354	0.00305176	0.000610352	0.00213623	-319.851	-271.436	493.127	-50.1775	-6.57713	-54.9325
-1.76178	-1.50055	0.682678	-0.637207	0.239563	-1.3446	0.00213623	0.0268555	0.10376	0.00152588	0.00213623	-317.221	-273.874	493.808	-49.7256	-6.77088	-55.0718
-1.76727	-1.49445	0.679932	-0.636902	0.244446	-1.34827	0.00152588	-0.0210571	0.0289917	0.000610352	0.00244141	-318.558	-272.732	491.819	-49.7906	-6.49135	-55.3143
-1.76361	-1.49994	0.681458	-0.637817	0.237732	-1.34552	0.00213623	0.137634	0.0616455	0.00213623	0.00305176	-317.594	-273.762	492.921	-49.8057	-6.95056	-55.1184
-1.76666	-1.48926	0.678406	-0.64209	0.241089	-1.34766	0.00274658	-0.0769043	0.0982666	0.0012207	0.00213623	-318.531	-271.776	490.696	-50.4668	-6.75892	-55.3113
-1.76392	-1.50085	0.681152	-0.638123	0.241394	-1.34033	0.00305176	0.122681	0.0326538	0.0012207	0.00213623	-317.581	-273.93	492.699	-49.8247	-6.65331	-54.879
-1.76514	-1.49567	0.680847	-0.635376	0.241394	-1.3446	0.00244141	-0.0341797	0.0540161	0.00183105	0.00305176	-318.053	-272.956	492.483	-49.5952	-6.69583	-55.1254
-1.77124	-1.49048	0.681763	-0.637207	0.238342	-1.33972	0.00183105	0.142517	0.0363159	0.000915527	0.00152588	-319.339	-271.955	493.131	-49.8888	-7.05227	-54.9499
-1.763	-1.49353	0.687561	-0.636902	0.247192	-1.3446	0.00244141	0.00396729	0.098877	0.00274658	0.00366211	-317.742	-272.528	497.346	-49.8046	-6.19945	-55.1527
-1.7691	-1.48834	0.679932	-0.638428	0.240479	-1.34613	0.00213623	0.0915527	-0.0280762	-0.000305176	0.0012207	-319.053	-271.581	491.806	-50.0632	-6.85486	-55.2594
-1.76453	-1.49933	0.680237	-0.635986	0.245056	-1.34399	0.00305176	0.10498	0.0961304	0.0012207	0.00183105	-317.823	-273.648	492.045	-49.6057	-6.3792	-55.0724
-1.76941	-1.49597	0.679932	-0.640564	0.242615	-1.34674	0.00244141	0.0204468	0.0265503	0.000610352	0.000915527	-318.88	-273.014	491.808	-50.1852	-6.66449	-55.2285
-1.76117	-1.49445	0.681152	-0.64209	0.240173	-1.33636	0.00274658	0.0335693	0.0994873	0.000610352	0.00183105	-317.155	-272.739	492.684	-50.3797	-6.71524	-54.7322
-1.76727	-1.48956	0.684509	-0.634155	0.242615	-1.34216	0.00244141	0.0845337	0.0546265	0	0	-318.666	-271.781	495.133	-49.5543	-6.65101	-55.0748
-1.76605	-1.49597	0.683289	-0.637817	0.241699	-1.34399	0.00213623	-0.169678	0.038147	-0.000305176	0	-318.211	-272.999	494.245	-49.8701	-6.68296	-55.0966
-1.76483	-1.49048	0.684814	-0.639038	0.245361	-1.34216	0.00274658	0.149536	0.0219727	0.0012207	0.00152588	-318.135	-271.965	495.346	-50.0974	-6.38085	-55.0606
-1.76025	-1.49597	0.682373	-0.636902	0.248108	-1.34094	0.00274658	0.0860596	0.0646973	0	0.000610352	-317.064	-273.02	493.59	-49.7628	-6.06804	-54.9539
-1.76117	-1.49261	0.682678	-0.63324	0.239563	-1.3382	0.00213623	0.163574	0.115662	0.00152588	0.00274658	-317.299	-272.377	493.81	-49.3976	-6.78188	-54.8431
-1.76941	-1.49261	0.681458	-0.63385	0.242004	-1.34918	0.00183105	-0.0143433	0.0476074	0	-0.000305176	-319.063	-272.37	492.928	-49.4721	-6.73359	-55.3772
-1.7627	-1.49506	0.680542	-0.635681	0.245972	-1.34125	0.00152588	0.0613403	0.129089	0.00152588	0.00213623	-317.569	-272.849	492.264	-49.6383	-6.28482	-54.9776
-1.76178	-1.49536	0.679626	-0.636292	0.241394	-1.34003	0.00213623	0.0790405	0.0909424	0.0012207	0.00183105	-317.332	-272.913	491.596	-49.7026	-6.63457	-54.9048
-1.76147	-1.49689	0.683594	-0.637207	0.241394	-1.34186	0.00213623	0.00732422	0.110474	0.00152588	0.00244141	-317.255	-273.181	494.469	-49.7838	-6.6266	-54.9783
-1.76819	-1.48956	0.684204	-0.635986	0.241699	-1.34308	0.00213623	0.0820923	0.0900269	0.000915527	0.0012207	-318.839	-271.783	494.907	-49.7642	-6.7387	-55.1151
-1.75934	-1.49109	0.682068	-0.635071	0.239563	-1.34827	0.00213623	0.0378418	0.17334	0.00305176	0.00396729	-317.088	-272.114	493.369	-49.6332	-6.76263	-55.3135
-1.76575	-1.49567	0.683899	-0.631409	0.241394	-1.34705	0.00183105	0.0897217	0.128174	0.00274658	0.00427246	-318.242	-272.934	494.704	-49.1427	-6.71367	-55.2476
-1.76392	-1.50238	0.680237	-0.637817	0.24353	-1.34399	0.00183105	0.00854492	0.113831	0.00152588	0.00274658	-317.586	-274.225	492.041	-49.766	-6.48077	-55.0404
-1.76636	-1.49597	0.680847	-0.638123	0.243225	-1.34247	0.00213623	0.0201416	0.0793457	0.0012207	0.00244141	-318.249	-273.011	492.476	-49.9043	-6.56307	-55.0278
-1.7691	-1.4975	0.682373	-0.640564	0.241089	-1.34125	0.00213623	0.0134277	0.039978	0.000305176	0.0012207	-318.708	-273.281	493.573	-50.1598	-6.77306	-54.9599
-1.76208	-1.49048	0.680847	-0.636597	0.24231	-1.34369	0.00213623	-0.114441	0.0854492	0.0012207	0.00305176	-317.595	-271.995	492.479	-49.817	-6.58341	-55.1171
-1.76025	-1.48651	0.685425	-0.63324	0.242615	-1.34949	0.00244141	0.0177002	0.0579834	0.000915527	0.00213623	-317.468	-271.234	495.804	-49.4984	-6.54975	-55.4212
-1.76849	-1.50055	0.682678	-0.639343	0.243225	-1.34827	0.00244141	-0.112	0.0753784	0.00152588	0.00274658	-318.597	-273.859	493.804	-49.9727	-6.59037	-55.2646
-1.76941	-1.50177	0.678101	-0.639038	0.243225	-1.3443	0.00244141	0.0543213	0.0112915	-0.000305176	0.0012207	-318.678	-274.106	490.488	-49.9167	-6.5979	-55.0704
-1.7691	-1.50421	0.686035	-0.638428	0.24292	-1.34644	0.00305176	-0.191956	0.15625	0.00213623	0.00366211	-318.6	-274.521	496.238	-49.8095	-6.61479	-55.1551
-1.76361	-1.49414	0.685425	-0.634766	0.24353	-1.34003	0.00183105	0.0668335	-0.0805664	-0.000915527	0.000610352	-317.777	-272.644	495.799	-49.5492	-6.50015	-54.9309
-1.76849	-1.49994	0.679932	-0.639343	0.241394	-1.34369	0.00213623	-0.106506	0.137329	0.00213623	0.00366211	-318.541	-273.755	491.811	-49.9809	-6.73444	-55.0516
-1.76575	-1.49475	0.681152	-0.635071	0.245361	-1.34155	0.00213623	0.0338745	-0.0375366	-0.000610352	0.000305176	-318.19	-272.777	492.705	-49.5745	-6.38726	-55.0024
-1.76575	-1.49323	0.682068	-0.638123	0.24292	-1.34888	0.00244141	0.0109863	0.104065	0.00213623	0.00396729	-318.293	-272.498	493.362	-49.9499	-6.59149	-55.3451
-1.76636	-1.48987	0.682068	-0.636902	0.243225	-1.34583	0.00244141	0.0540161	-0.03479	-0.0012207	0	-318.492	-271.862	493.361	-49.8637	-6.58537	-55.235
-1.75476	-1.49658	0.682678	-0.635071	0.240173	-1.34613	0.00213623	-0.038147	0.100403	0.00152588	0.00305176	-315.992	-273.153	493.816	-49.5433	-6.61893	-55.1595
-1.76392	-1.49384	0.678406	-0.63446	0.24353	-1.34949	0.00244141	0.0357056	-0.0250244	0	0.00213623	-317.934	-272.635	490.721	-49.5202	-6.51386	-55.3666
-1.76361	-1.49384	0.683899	-0.633545	0.244446	-1.34064	0.00213623	0.0500488	0.0769043	0.000915527	0.00244141	-317.802	-272.594	494.697	-49.4143	-6.42906	-54.9639
-1.75659	-1.48956	0.681458	-0.634155	0.241394	-1.34857	0.00213623	-0.00152588	0.0167847	0.0012207	0.00244141	-316.609	-271.84	492.931	-49.5521	-6.57475	-55.3372
-1.76361	-1.49841	0.680237	-0.636902	0.242615	-1.3443	0.00213623	0.0686646	0.00549316	0.000915527	0.00183105	-317.655	-273.481	492.041	-49.725	-6.56194	-55.085
-1.7627	-1.5033	0.680542	-0.637207	0.242615	-1.33881	0.00274658	0.125732	0.0604248	0.00183105	0.00366211	-317.256	-274.392	492.262	-49.68	-6.52712	-54.7887
-1.763	-1.49597	0.681763	-0.635681	0.24231	-1.34033	0.00213623	-0.0241089	0.0790405	0.0012207	0.00152588	-317.576	-273.011	493.145	-49.6237	-6.58122	-54.9217
-1.76147	-1.50116	0.684509	-0.634766	0.243225	-1.34491	0.00183105	0.0726318	0.0656128	0.00213623	0.00396729	-317.189	-273.977	495.143	-49.4368	-6.47305	-55.0927
-1.76361	-1.492	0.684204	-0.639038	0.243835	-1.34399	0.00244141	0.104675	0.0134277	-0.000305176	0	-317.857	-272.261	494.905	-50.0729	-6.48022	-55.1258
-1.75507	-1.49628	0.681458	-0.638123	0.240479	-1.34735	0.00244141	0.0302124	0.0784302	0.00183105	0.00274658	-316.051	-273.107	492.925	-49.8974	-6.59774	-55.215
-1.76849	-1.49902	0.682678	-0.636597	0.241089	-1.34918	0.00244141	-0.0167847	0.0213623	0.000610352	0.000610352	-318.663	-273.57	493.809	-49.6833	-6.77055	-55.3183
-1.7688	-1.49353	0.683899	-0.633545	0.240479	-1.34155	0.00244141	0.109863	0.0830078	0.000915527	0.000915527	-318.828	-272.521	494.692	-49.421	-6.83712	-55.0143
-1.75903	-1.49078	0.680542	-0.633545	0.241394	-1.34338	0.00305176	0.0222778	0.0473022	0.000305176	0.000915527	-316.994	-272.059	492.266	-49.4621	-6.60798	-55.094
-1.76331	-1.50452	0.680847	-0.641174	0.244751	-1.34949	0.00244141	0.0170898	0.0765991	0.000915527	0.00152588	-317.449	-274.634	492.481	-50.1168	-6.36763	-55.2743
-1.76208	-1.48804	0.680542	-0.639343	0.243835	-1.33575	0.00244141	0.0613403	0.0921631	0	0.000915527	-317.565	-271.534	492.246	-50.1685	-6.45699	-54.7693
-1.76208	-1.49445	0.680847	-0.634155	0.24292	-1.34674	0.00213623	-0.0222778	0.0558472	-0.000610352	-0.000610352	-317.529	-272.738	492.489	-49.4748	-6.52869	-55.2306
-1.76788	-1.4917	0.683594	-0.639038	0.24231	-1.34247	0.00244141	-0.0479126	0.0436401	0.000610352	0.00183105	-318.684	-272.191	494.459	-50.0786	-6.67413	-55.0656
-1.76849	-1.49353	0.683594	-0.637207	0.24353	-1.33423	0.00213623	-0.0967407	0.0170898	-0.000915527	-0.000610352	-318.67	-272.521	494.461	-49.838	-6.57539	-54.6762
-1.76361	-1.48743	0.684204	-0.63446	0.240784	-1.33759	0.00213623	0.0393677	0.104065	0.00305176	0.00457764	-317.94	-271.389	494.908	-49.6214	-6.73799	-54.8658
-1.763	-1.49902	0.681458	-0.638123	0.238953	-1.34644	0.00213623	-0.157166	-0.0344849	-0.000915527	-0.000305176	-317.517	-273.594	492.921	-49.8554	-6.84526	-55.1687
-1.76849	-1.49933	0.679321	-0.631104	0.241394	-1.34277	0.00213623	-0.0958252	0.138245	0.00183105	0.00213623	-318.606	-273.632	491.388	-49.048	-6.74475	-55.0245
-1.76605	-1.50452	0.680847	-0.637207	0.239258	-1.3504	0.00152588	-0.211792	-0.0592041	-0.00183105	-0.000305176	-318.003	-274.62	492.486	-49.6641	-6.86103	-55.3174
-1.76086	-1.49872	0.680847	-0.638428	0.238037	-1.34216	0.00213623	-0.104065	0.0415039	0.000610352	0.0012207	-317.044	-273.543	492.476	-49.8935	-6.87929	-54.9649
-1.77032	-1.4978	0.682373	-0.638123	0.246582	-1.34369	0.00213623	-0.224609	0.00213623	-0.000610352	0.00152588	-319.016	-273.334	493.583	-49.8766	-6.35616	-55.0886
-1.76666	-1.49841	0.683289	-0.637512	0.244141	-1.34399	0.00213623	0.0463867	0.0924683	0.00183105	0.00274658	-318.271	-273.455	494.249	-49.7961	-6.49029	-55.0841
-1.75812	-1.50146	0.678711	-0.63324	0.238647	-1.34705	0.00244141	-0.140991	0.0460815	0.000915527	0.00152588	-316.505	-274.078	490.948	-49.2559	-6.78627	-55.1674
-1.76758	-1.4917	0.681152	-0.637207	0.245361	-1.34399	0.00244141	-0.265808	0.104675	0.000915527	0.00213623	-318.661	-272.205	492.698	-49.8689	-6.42662	-55.1423
-1.76575	-1.49261	0.683289	-0.633545	0.245056	-1.34796	0.00213623	-0.201721	0.101624	0.00183105	0.00305176	-318.35	-272.37	494.258	-49.4361	-6.42617	-55.3192
-1.76025	-1.49414	0.683289	-0.638733	0.24231	-1.3443	0.00213623	0.00488281	0.0323486	0.000915527	0.00274658	-317.121	-272.677	494.245	-50.0026	-6.54075	-55.1099
-1.76849	-1.50116	0.684204	-0.6427	0.242004	-1.34766	0.00213623	-0.0976563	0.119934	0.00183105	0.00274658	-318.546	-273.969	494.901	-50.347	-6.68265	-55.2257
-1.76117	-1.49109	0.683594	-0.636902	0.248718	-1.33881	0.00213623	-0.0482178	-0.0408936	-0.000305176	0.000915527	-317.38	-272.092	494.47	-49.8412	-6.04659	-54.8994
-1.76086	-1.48346	0.68573	-0.637817	0.245667	-1.34583	0.00213623	0.0463867	0.0674438	0.0012207	0.00244141	-317.625	-270.66	496.012	-50.0704	-6.31468	-55.279
-1.75537	-1.49353	0.682068	-0.640869	0.236816	-1.34705	0.00152588	-0.0790405	0.0326538	0.000305176	0.00152588	-316.157	-272.591	493.356	-50.2558	-6.90186	-55.213
-1.7688	-1.49323	0.684204	-0.634766	0.246582	-1.34521	0.00244141	-0.0466919	0.118103	0.00244141	0.00274658	-318.905	-272.468	494.916	-49.5663	-6.3493	-55.198
-1.76147	-1.48834	0.683289	-0.634766	0.244446	-1.34613	0.00244141	0.0201416	-0.00610352	-0.000305176	0.0012207	-317.604	-271.583	494.253	-49.6427	-6.41243	-55.2546
-1.76392	-1.49414	0.681458	-0.637512	0.240479	-1.34155	0.00213623	0.0338745	0.134888	0.000915527	0.00213623	-317.805	-272.67	492.917	-49.8631	-6.74805	-54.989
-1.76788	-1.49353	0.682678	-0.635376	0.244141	-1.34247	0.00213623	0.000610352	0.0302124	0.000610352	0.00213623	-318.659	-272.534	493.807	-49.6301	-6.5257	-55.0587
-1.76392	-1.48651	0.68512	-0.636597	0.244446	-1.33423	0.00213623	0.129089	0.0469971	0.000610352	0.00152588	-317.997	-271.211	495.566	-49.8798	-6.44585	-54.7246
-1.76636	-1.49933	0.682983	-0.636292	0.245972	-1.33514	0.00213623	0.0405884	0.130005	0.00152588	0.00152588	-318.094	-273.618	494.028	-49.6396	-6.32833	-54.6717
-1.76636	-1.49078	0.68634	-0.636597	0.246277	-1.34064	0.00213623	0.119629	0.0686646	0.000305176	0.0012207	-318.437	-272.004	496.456	-49.8136	-6.33377	-54.998
-1.7691	-1.49323	0.683899	-0.636597	0.24292	-1.3382	0.00213623	0.161743	0.0891113	0.00183105	0.00274658	-318.849	-272.463	494.684	-49.7742	-6.64012	-54.8636
-1.76788	-1.49933	0.683289	-0.632324	0.243225	-1.34888	0.00183105	0.10498	0.141296	0.000915527	0.00183105	-318.573	-273.62	494.263	-49.1895	-6.59244	-55.3107
-1.76514	-1.49628	0.682068	-0.63385	0.24292	-1.33942	0.00183105	0.140991	0.126038	0.00213623	0.00366211	-317.996	-273.056	493.369	-49.4099	-6.56855	-54.8867
-1.75995	-1.49078	0.682678	-0.633545	0.242004	-1.33453	0.00183105	-0.000610352	0.0137329	-0.000915527	-0.000305176	-317.082	-272.035	493.808	-49.4607	-6.56646	-54.6901
-1.76239	-1.49536	0.679321	-0.637512	0.246277	-1.33667	0.00213623	0.15564	0.151062	0.00274658	0.00427246	-317.429	-272.911	491.373	-49.8415	-6.24758	-54.7598
-1.76697	-1.50238	0.680237	-0.63385	0.245056	-1.3446	0.00213623	0.0378418	-0.0158691	-0.000305176	0.000915527	-318.234	-274.21	492.051	-49.3132	-6.41461	-55.0853
-1.75873	-1.48956	0.680847	-0.639343	0.245056	-1.34155	0.00152588	-0.0158691	0.0512695	0.0012207	0.00244141	-316.929	-271.836	492.474	-50.1444	-6.30349	-55.0189
-1.75995	-1.49597	0.682068	-0.634766	0.245667	-1.34552	0.00213623	0.10437	0.0714111	0.000915527	0.00183105	-317.059	-273.024	493.375	-49.5194	-6.26593	-55.1621
-1.76239	-1.49841	0.686646	-0.639648	0.238953	-1.34857	0.00213623	0.157471	0.121155	0.00335693	0.00427246	-317.45	-273.457	496.676	-50.0409	-6.83811	-55.273
-1.75903	-1.4975	0.681763	-0.633545	0.244141	-1.34827	0.00213623	0.0280762	0.0244141	0.00152588	0.00274658	-316.862	-273.316	493.159	-49.3556	-6.37278	-55.2724
-1.76117	-1.48651	0.684814	-0.635071	0.243835	-1.34583	0.00213623	-0.0143433	0.0515747	0.000915527	0.000610352	-317.597	-271.233	495.356	-49.7071	-6.4613	-55.254
-1.7688	-1.50085	0.68512	-0.638733	0.240479	-1.3382	0.00244141	0.0378418	0.0576782	0.00152588	0.00274658	-318.528	-273.89	495.567	-49.8962	-6.80726	-54.7939
-1.75873	-1.49353	0.680542	-0.637512	0.241699	-1.34125	0.00274658	-0.188599	-0.0704956	-0.00213623	-0.00152588	-316.796	-272.578	492.257	-49.8711	-6.56384	-54.9676
-1.75446	-1.49902	0.679016	-0.637817	0.241394	-1.35132	0.00213623	-0.0588989	0.135193	0.00183105	0.00244141	-315.889	-273.642	491.163	-49.8186	-6.50954	-55.3751
-1.76636	-1.49323	0.681152	-0.634155	0.244141	-1.34094	0.00213623	-0.15686	-0.0509644	-0.00213623	-0.000610352	-318.351	-272.488	492.705	-49.4943	-6.50054	-54.9868
-1.76056	-1.48865	0.683289	-0.638123	0.242004	-1.34521	0.00213623	0.0204468	0.127563	0.00152588	0.00274658	-317.365	-271.647	494.243	-50.0213	-6.58771	-55.1977
-1.76605	-1.49261	0.680237	-0.639954	0.241089	-1.33636	0.00213623	-0.103149	0.0167847	-0.0012207	-0.000610352	-318.195	-272.382	492.023	-50.1661	-6.73131	-54.7643
-1.76697	-1.49078	0.682678	-0.635071	0.24292	-1.34552	0.00213623	-0.0210571	0.144653	0.00183105	0.00305176	-318.595	-272.026	493.807	-49.6398	-6.61953	-55.2174
-1.76239	-1.49536	0.681458	-0.635986	0.242004	-1.33789	0.00213623	-0.218506	-0.090332	-0.00244141	-0.00183105	-317.44	-272.898	492.922	-49.6677	-6.59451	-54.8108
-1.76117	-1.492	0.68573	-0.639038	0.24353	-1.3327	0.00183105	-0.150757	0.114441	0.0012207	0.00244141	-317.245	-272.248	496.005	-50.0698	-6.4534	-54.5974
-1.76971	-1.49506	0.680542	-0.636292	0.245361	-1.33789	0.00213623	-0.240479	0.00793457	-0.000305176	0.000305176	-318.911	-272.823	492.256	-49.7094	-6.44817	-54.8393
-1.76666	-1.4917	0.682983	-0.634766	0.242615	-1.34705	0.00244141	0.0143433	0.0610352	0.00152588	0.00274658	-318.526	-272.198	494.031	-49.5905	-6.63817	-55.2797
-1.76361	-1.49292	0.678711	-0.637512	0.241089	-1.34247	0.00183105	-0.335999	0.088501	0.000305176	0.000915527	-317.786	-272.459	490.929	-49.8823	-6.69759	-55.0395
-1.76544	-1.49841	0.679932	-0.637207	0.241394	-1.3382	0.00244141	-0.00579834	0.0494385	0.0012207	0.00244141	-317.935	-273.47	491.814	-49.759	-6.68476	-54.8044
-1.75903	-1.49567	0.679016	-0.636597	0.245361	-1.35193	0.00213623	-0.22522	0.0646973	0	0.000610352	-316.936	-272.997	491.164	-49.7344	-6.27916	-55.4531
-1.76331	-1.49841	0.68512	-0.639038	0.245972	-1.34125	0.00213623	0.017395	0.0762939	0.000915527	0.00152588	-317.58	-273.455	495.573	-49.9694	-6.2826	-54.9513
-1.76788	-1.49353	0.679626	-0.639038	0.24231	-1.34888	0.00152588	-0.230408	0.115662	0.00183105	0.00213623	-318.687	-272.563	491.591	-50.0499	-6.67404	-55.344
-1.76453	-1.50299	0.684204	-0.639648	0.242615	-1.34064	0.00213623	-0.0872803	-0.00793457	-0.000915527	-0.000610352	-317.646	-274.313	494.908	-49.9657	-6.55851	-54.8806
-1.76331	-1.49078	0.682373	-0.635376	0.243225	-1.34003	0.00213623	-0.172119	0.135498	0.000915527	0.00183105	-317.804	-272.034	493.585	-49.6723	-6.52777	-54.9533
-1.76422	-1.50116	0.684509	-0.635986	0.241699	-1.34979	0.00244141	-0.0466919	0.110474	0.00152588	0.00305176	-317.773	-273.975	495.141	-49.5784	-6.64514	-55.3212
-1.75873	-1.48956	0.683289	-0.638428	0.244751	-1.34644	0.00244141	0.0283813	0.106201	0.00152588	0.00183105	-317.001	-271.826	494.247	-50.0412	-6.33421	-55.2473
-1.76788	-1.4975	0.680847	-0.63324	0.245361	-1.33911	0.00213623	-0.0521851	0.0619507	0	0.000610352	-318.51	-273.282	492.488	-49.3209	-6.41512	-54.8752
-1.76331	-1.49231	0.681763	-0.637817	0.242615	-1.33972	0.00183105	-0.0463867	0.0778198	0.000610352	0.0012207	-317.73	-272.326	493.137	-49.9268	-6.56924	-54.9219
-1.77032	-1.50116	0.681152	-0.635681	0.242615	-1.33728	0.00213623	0.0210571	0.0411987	0.000305176	0.00213623	-318.827	-273.959	492.701	-49.5417	-6.6621	-54.7586
-1.76636	-1.48804	0.684204	-0.635986	0.244751	-1.3446	0.00183105	0.0326538	0.0683594	-0.000305176	0	-318.558	-271.505	494.91	-49.7885	-6.46829	-55.1996
-1.7688	-1.48926	0.686951	-0.635986	0.242004	-1.33606	0.00213623	-0.0408936	0.0875854	0.00152588	0.00305176	-318.898	-271.7	496.892	-49.7681	-6.71931	-54.7973
-1.76239	-1.48712	0.680847	-0.638733	0.241394	-1.34369	0.00213623	0.0762939	-0.0463867	-0.00183105	-0.00152588	-317.74	-271.368	492.471	-50.1154	-6.66929	-55.1404
-1.76208	-1.4917	0.680542	-0.634766	0.244751	-1.34155	0.00244141	0.00854492	0.111084	0.00183105	0.00274658	-317.557	-272.221	492.263	-49.5874	-6.38365	-55.0158
-1.76086	-1.49017	0.681152	-0.639648	0.243835	-1.33881	0.00213623	0.0662231	-0.0283813	-0.000610352	0.000305176	-317.293	-271.939	492.691	-50.1695	-6.43298	-54.8899
[truncated: 456 more rows]
