# Supplementary material for: Effective Swimmer’s Action during the Grab Start Technique
Source: PLoS One. 2015 May 15;10(5):e0123001. doi: 10.1371/journal.pone.0123001 (PMC4433328; doi:10.1371/journal.pone.0123001)
Supplement: S1 Files — (ZIP) [file pone.0123001.s001.zip › S1 Files.txt/Th_gs/th_gs1/thgs1.txt]

4.32831	-0.303345	1.8399	1.28021	0.384827	-1.13647	4.32648	0.126648	0.065918	0.000610352	0	834.267	-60.3995	1338.82	151.969	101.699	-42.3068
-1.54877	-0.297241	1.84082	1.28601	0.384827	-1.14044	4.32861	-0.227966	0.0628662	-0.000915527	-0.00152588	-329.029	-39.7941	1336.44	150.829	2.7595	-58.5337
-1.54755	-0.30304	1.84479	1.2854	0.383911	-1.13403	4.32709	-0.0119019	0.118713	0.00213623	0.00152588	-328.538	-40.856	1339.31	150.853	2.72887	-58.1873
-1.54053	-0.308838	1.84204	1.28906	0.379639	-1.14746	4.3277	-0.125122	-0.0643921	-0.00213623	-0.00274658	-327.12	-41.9907	1337.34	151.364	2.50377	-58.7358
-1.53809	-0.293579	1.84448	1.29578	0.372925	-1.13434	4.32831	-0.0143433	0.148926	0.00152588	0.000610352	-326.978	-39.1017	1339.1	151.891	1.96537	-58.242
-1.54114	-0.290833	1.84174	1.29547	0.375671	-1.14685	4.3277	-0.201721	-0.071106	-0.00213623	-0.00274658	-327.817	-38.6068	1337.12	151.808	2.1162	-58.8547
-1.54724	-0.29541	1.84875	1.29395	0.375977	-1.14075	4.32892	0.0357056	0.123596	0.00183105	0.0012207	-328.828	-39.4003	1342.2	151.706	2.05707	-58.5561
-1.52924	-0.291443	1.84601	1.29425	0.375977	-1.14319	4.32861	-0.0323486	0.010376	-0.000915527	-0.000915527	-325.409	-38.7342	1340.22	151.682	2.34671	-58.6504
-1.53259	-0.298157	1.84418	1.30127	0.378113	-1.14136	4.32892	-0.00915527	0.124512	0.00183105	0.00152588	-325.897	-39.9803	1338.91	152.592	2.47517	-58.5327
-1.52924	-0.30365	1.84906	1.30371	0.370483	-1.13617	4.3277	-0.124512	-0.0402832	-0.00152588	-0.00152588	-324.997	-40.9836	1342.45	152.961	1.93487	-58.2298
-1.53564	-0.299072	1.84906	1.30219	0.368958	-1.13983	4.33075	-0.00579834	0.117798	0.000915527	-0.000305176	-326.432	-40.1105	1342.44	152.71	1.68955	-58.4484
-1.53748	-0.291748	1.84998	1.29944	0.365601	-1.1499	4.328	-0.131836	-0.0115967	0.000305176	0	-327.107	-38.7413	1343.09	152.276	1.36138	-58.9685
-1.52191	-0.306702	1.84784	1.30127	0.363464	-1.15479	4.32922	-0.0149536	0.0164795	0	-0.000915527	-323.614	-41.6097	1341.57	152.729	1.48807	-59.027
-1.53198	-0.28656	1.85333	1.3028	0.368347	-1.13922	4.32861	-0.0186157	0.0958252	0.0012207	0.000305176	-326.107	-37.7524	1345.53	152.58	1.66525	-58.5145
-1.52588	-0.302429	1.84906	1.30463	0.363464	-1.14777	4.33075	0.0378418	0.0183105	-0.000305176	-0.0012207	-324.477	-40.7769	1342.45	153.045	1.41151	-58.7531
-1.52344	-0.302734	1.84631	1.29974	0.367737	-1.15326	4.33075	0.0119019	0.0830078	0.00213623	0.00274658	-324.026	-40.8706	1340.46	152.491	1.79813	-58.9987
-1.52405	-0.316162	1.8396	1.30157	0.362549	-1.15601	4.33014	0.13855	0.0640869	0.000305176	0	-323.722	-43.4226	1335.61	152.916	1.40587	-59.0045
-1.52283	-0.307922	1.84723	1.29639	0.361023	-1.16364	4.32953	0.105591	0.119324	0.00274658	0.00366211	-323.811	-41.8549	1341.12	152.188	1.27732	-59.417
-1.51703	-0.323792	1.84479	1.297	0.359802	-1.15631	4.33075	0.0952148	-0.00274658	0	-0.000915527	-322.072	-44.8526	1339.36	152.516	1.32885	-58.9301
-1.51428	-0.321045	1.84113	1.297	0.359497	-1.16821	4.33228	0.055542	0.116577	0.00152588	0.00152588	-321.739	-44.3806	1336.71	152.471	1.33229	-59.4918
-1.52252	-0.332336	1.84448	1.29822	0.364075	-1.16882	4.33136	0.148315	0.0427246	0.000610352	0.000610352	-323.071	-46.4498	1339.15	152.789	1.59127	-59.4651
-1.51611	-0.330811	1.84387	1.30035	0.358582	-1.17004	4.32892	0.0942993	0.0927734	0.00183105	0.00152588	-321.849	-46.1865	1338.72	153.01	1.24957	-59.507
-1.51428	-0.342102	1.84692	1.297	0.356445	-1.17645	4.33167	0.0991821	0.134583	0.00152588	0.00183105	-321.188	-48.3027	1340.93	152.806	1.1381	-59.7005
-1.50635	-0.35614	1.84448	1.2973	0.355835	-1.18286	4.33136	0.187988	0.109863	0.00244141	0.00244141	-319.246	-50.9799	1339.18	153.068	1.25687	-59.8588
-1.50696	-0.351563	1.8457	1.29761	0.357056	-1.18866	4.33136	0.107117	0.0881958	0.00152588	0.0012207	-319.591	-50.1193	1340.06	153.027	1.32559	-60.1698
-1.50696	-0.352173	1.84631	1.29456	0.359192	-1.19324	4.32922	0.0778198	0.0765991	0.000915527	0.000305176	-319.618	-50.2395	1340.5	152.687	1.49821	-60.3777
-1.5097	-0.361633	1.8454	1.29242	0.360413	-1.19263	4.328	0.13092	0.0891113	0.00183105	0.00183105	-319.848	-52.0107	1339.84	152.594	1.58046	-60.2794
-1.50055	-0.36499	1.8454	1.28784	0.35675	-1.1972	4.33105	0.0994873	-0.0378418	-0.000305176	-0.000915527	-317.934	-52.6809	1339.84	152.126	1.45068	-60.4253
-1.49994	-0.370483	1.84418	1.28815	0.35553	-1.20789	4.32953	0.0302124	0.0985718	0.00152588	0.00183105	-317.76	-53.7304	1338.96	152.247	1.36838	-60.87
-1.49536	-0.38147	1.84143	1.29028	0.351868	-1.19995	4.32953	0.0418091	0.00701904	0	-0.000305176	-316.404	-55.8078	1336.98	152.671	1.18795	-60.3942
-1.49536	-0.38147	1.84021	1.28693	0.354919	-1.20728	0.012207	-0.000305176	0.113831	0.00152588	0.000610352	-316.478	-55.8275	1336.09	152.286	1.43062	-60.7343
-1.49933	-0.392151	1.83868	1.2796	0.351868	-1.21765	4.33014	-0.0222778	0.00366211	-0.000610352	-0.00183105	-316.979	-57.8454	1334.98	151.617	1.14809	-61.1212
-1.49414	-0.389709	1.83563	1.28479	0.349731	-1.22711	4.32892	-0.0476074	0.1297	0.00274658	0.00152588	-316.154	-57.4255	1332.79	152.171	1.04241	-61.5643
-1.49994	-0.386963	1.8396	1.28052	0.352478	-1.21674	4.33075	0.03479	-0.0219727	0	-0.000915527	-317.263	-56.8639	1335.64	151.638	1.17166	-61.1258
-1.49475	-0.389709	1.83533	1.2738	0.345459	-1.22528	4.32892	0.0262451	0.0738525	0.000305176	-0.000305176	-316.151	-57.4375	1332.53	150.914	0.703119	-61.4575
-1.48773	-0.402222	1.83075	1.27899	0.346069	-1.23688	4.33044	-0.119934	0.0738525	0.000305176	-0.0012207	-314.532	-59.837	1329.25	151.709	0.890201	-61.8779
-1.48407	-0.415649	1.82709	1.26984	0.34668	-1.25397	4.33044	-0.120239	0.0317383	-0.000305176	-0.00183105	-313.516	-62.417	1326.6	150.875	1.03468	-62.5363
-1.48956	-0.406799	1.83075	1.27167	0.343323	-1.24817	4.33075	-0.118408	0.119324	-0.000305176	-0.000915527	-314.819	-60.7107	1329.24	150.941	0.649506	-62.3527
-1.48071	-0.40863	1.83167	1.26892	0.345154	-1.25	4.32983	-0.106201	0.0125122	-0.0012207	-0.0012207	-313.026	-61.0838	1329.9	150.659	0.952188	-62.3996
-1.47888	-0.41687	1.8277	1.26434	0.337524	-1.25885	4.33075	0.0317383	0.0842285	0.0012207	0	-312.424	-62.6714	1327.02	150.266	0.390955	-62.7118
-1.47766	-0.420532	1.82495	1.25793	0.340576	-1.26434	4.32983	-0.159302	-0.0180054	-0.00183105	-0.00274658	-312.093	-63.392	1325.03	149.592	0.670239	-62.929
-1.47491	-0.430298	1.81946	1.2558	0.337524	-1.26923	4.33136	-0.122375	0.125122	0.00183105	0.000915527	-311.251	-65.2699	1321.05	149.505	0.498099	-63.0545
-1.4798	-0.423279	1.81793	1.25702	0.342102	-1.27106	4.32983	-0.265198	-0.0686646	-0.00213623	-0.00274658	-312.484	-63.9479	1319.95	149.53	0.761133	-63.2196
-1.47003	-0.439758	1.81458	1.24969	0.337219	-1.28021	4.33167	-0.137329	0.0915527	0.000915527	0.000305176	-310.056	-67.1066	1317.52	148.959	0.580621	-63.4604
-1.47125	-0.435181	1.81946	1.2442	0.338135	-1.28174	4.33136	-0.0933838	0.0213623	-0.000305176	-0.000915527	-310.443	-66.2264	1321.04	148.255	0.624466	-63.5701
-1.46881	-0.436401	1.81549	1.24634	0.332031	-1.28693	4.33105	-0.0653076	0.0735474	0.000610352	0.000305176	-309.951	-66.4878	1318.17	148.519	0.17178	-63.78
-1.47034	-0.43396	1.81427	1.24176	0.332642	-1.28632	4.32983	-0.0811768	0.039978	0	0	-310.287	-66.0377	1317.27	147.956	0.194348	-63.7701
-1.46118	-0.44342	1.81152	1.23535	0.333252	-1.29303	4.32922	-0.0732422	0.0765991	0.000305176	0	-308.208	-67.8722	1315.28	147.377	0.426294	-63.9699
-1.46027	-0.444031	1.80969	1.23077	0.333862	-1.29883	4.33044	-0.0732422	0.0198364	0.000610352	0.000915527	-308.039	-68.0125	1313.95	146.862	0.492789	-64.2246
-1.45813	-0.449524	1.80756	1.22772	0.334473	-1.30188	4.32983	-0.0909424	0.072937	0.000305176	0	-307.455	-69.0684	1312.4	146.602	0.594672	-64.3111
-1.45996	-0.445862	1.80237	1.21918	0.335693	-1.30615	4.32983	0.0869751	0.125122	0.00244141	0.00244141	-307.907	-68.4215	1308.63	145.565	0.658575	-64.5308
-1.45416	-0.452271	1.80634	1.22192	0.333252	-1.30585	4.32861	-0.0726318	0.0283813	0.000305176	0.000610352	-306.579	-69.6151	1311.51	145.983	0.574405	-64.4505
-1.45233	-0.461121	1.79962	1.21613	0.335083	-1.32324	4.33075	0.0662231	0.146484	0.00274658	0.00213623	-306.089	-71.3444	1306.65	145.46	0.76962	-65.1695
-1.45325	-0.451355	1.80603	1.20697	0.338745	-1.31042	4.32922	0.0772095	0.0744629	0.000915527	0.00152588	-306.401	-69.4739	1311.26	144.257	1.04201	-64.6593
-1.44836	-0.457764	1.80023	1.20819	0.330811	-1.32721	4.33014	0.0808716	0.129395	0.00244141	0.00213623	-305.379	-70.7397	1307.07	144.499	0.48858	-65.3505
-1.44745	-0.462341	1.79993	1.19873	0.335693	-1.31622	4.32983	0.0991821	0.0564575	0.000610352	0.000305176	-304.882	-71.6033	1306.83	143.493	0.931076	-64.8006
-1.44409	-0.458984	1.7923	1.19385	0.334167	-1.33392	4.33075	0.043335	0.133667	0.00213623	0.00213623	-304.459	-71.0541	1301.3	142.879	0.845981	-65.6217
-1.4447	-0.456848	1.79199	1.19324	0.331421	-1.32935	4.33105	0.100098	0.0109863	0.000915527	0.00183105	-304.572	-70.649	1301.08	142.776	0.613824	-65.422
-1.44135	-0.456848	1.79596	1.18835	0.33844	-1.33331	4.32983	0.0378418	0.0787354	0.0012207	0.000305176	-303.972	-70.6493	1303.95	142.216	1.23578	-65.6083
-1.4444	-0.458679	1.79565	1.18042	0.334167	-1.33423	4.32983	0.0259399	0.0704956	0.0012207	0.0012207	-304.45	-70.9953	1303.7	141.337	0.854523	-65.6244
-1.44684	-0.466309	1.79138	1.18439	0.33905	-1.34094	4.33044	0.100708	0.0415039	0.00152588	0.000610352	-304.813	-72.4434	1300.63	141.912	1.21791	-65.8921
-1.44379	-0.4599	1.78864	1.17523	0.337219	-1.33575	4.32922	0.0390625	0.0662231	0.00152588	0.00152588	-304.261	-71.2744	1298.61	140.765	1.11981	-65.6776
-1.44623	-0.467529	1.79382	1.16943	0.340881	-1.34247	4.33044	0.120544	-0.00762939	0.000305176	0	-304.584	-72.6824	1302.36	140.221	1.39428	-65.9376
-1.43982	-0.476379	1.78802	1.16913	0.33844	-1.35284	4.32953	0.098877	0.0531006	0.00244141	0.00152588	-303.126	-74.4062	1298.18	140.328	1.32301	-66.3181
-1.44287	-0.464172	1.78894	1.16486	0.342102	-1.34491	4.33105	0.121765	-0.00671387	-0.000610352	-0.00183105	-304.008	-72.1008	1298.82	139.644	1.54342	-66.0613
-1.4386	-0.471802	1.79108	1.15906	0.343628	-1.35193	4.33075	0.0506592	0.109253	0.00244141	0.00244141	-302.983	-73.5482	1300.36	139.103	1.7595	-66.3101
-1.44348	-0.464172	1.79688	1.15356	0.334778	-1.35559	4.32953	0.0723267	0.0170898	0.000915527	-0.000610352	-304.167	-72.0804	1304.54	138.349	0.945523	-66.533
-1.44226	-0.470276	1.79321	1.1499	0.33844	-1.3562	4.33014	0.0494385	0.117493	0.00152588	0.0012207	-303.722	-73.2547	1301.89	138.029	1.28247	-66.5087
-1.43982	-0.480042	1.79016	1.14777	0.342102	-1.35345	4.32861	0.065918	0.0384521	0	-0.000915527	-302.895	-75.1101	1299.68	137.943	1.65169	-66.2985
-1.44104	-0.47821	1.78955	1.14624	0.336304	-1.35925	4.33075	-0.0341797	0.118103	0.00244141	0.00213623	-303.218	-74.7742	1299.23	137.738	1.15612	-66.57
-1.44196	-0.481873	1.79382	1.13953	0.340881	-1.36047	4.32861	0.19104	0.119324	0.00213623	0.00183105	-303.293	-75.4442	1302.31	137.027	1.52498	-66.6038
-1.4447	-0.482788	1.79504	1.13953	0.341492	-1.35468	4.32922	0.0167847	0.0942993	0.00183105	0.000915527	-303.747	-75.5935	1303.19	137.042	1.53563	-66.3379
-1.43097	-0.497131	1.79108	1.13251	0.33905	-1.36505	4.32831	0.127869	0.0564575	0.0012207	0.000610352	-300.628	-78.3696	1300.33	136.472	1.61072	-66.6468
-1.44775	-0.484924	1.79871	1.12854	0.336609	-1.36017	4.33014	-0.0802612	-0.0222778	-0.00152588	-0.00274658	-304.26	-75.9834	1305.82	135.817	1.10453	-66.5612
-1.44012	-0.496826	1.79535	1.1264	0.338745	-1.37146	4.32953	0.129395	0.107117	0.00152588	0.000915527	-302.496	-78.2733	1303.4	135.764	1.43134	-66.9655
-1.44165	-0.495911	1.79626	1.12213	0.334473	-1.37115	4.33105	-0.119629	0.038147	0	0	-302.774	-78.0965	1304.05	135.26	1.06454	-66.9489
-1.4325	-0.496521	1.79443	1.11786	0.33783	-1.37909	4.32922	0.0463867	0.062561	0.000610352	-0.000305176	-301.017	-78.2663	1302.73	134.783	1.4882	-67.2863
-1.44348	-0.500793	1.79779	1.11359	0.336304	-1.37329	4.33075	-0.0491333	0.0192261	-0.000915527	-0.00213623	-302.964	-79.0109	1305.14	134.36	1.20249	-67.0072
-1.4444	-0.496216	1.79413	1.10809	0.334167	-1.37756	4.33075	-0.045166	0.0939941	0.00183105	0.0012207	-303.274	-78.1825	1302.47	133.658	1.00538	-67.2298
-1.43494	-0.512695	1.80054	1.10413	0.331726	-1.37604	4.33014	-0.104675	0.00732422	-0.000915527	-0.00213623	-300.855	-81.2693	1307.12	133.47	1.02004	-66.9947
-1.44318	-0.513611	1.79962	1.09589	0.335693	-1.37726	4.32861	0.0857544	0.105896	0.00213623	0.00183105	-302.43	-81.4315	1306.44	132.54	1.21161	-67.0633
-1.43463	-0.513	1.80267	1.09467	0.331421	-1.38184	4.33014	0.0140381	0.0350952	0.000610352	0	-300.793	-81.3345	1308.65	132.392	1.00656	-67.2484
-1.43341	-0.516663	1.80023	1.08643	0.332947	-1.37878	4.33167	-0.119934	0.109253	0.00152588	0.000305176	-300.341	-82.0463	1306.86	131.509	1.17324	-67.0648
-1.43494	-0.526733	1.79504	1.08002	0.330505	-1.38824	4.33075	-0.0332642	0.0335693	0.000610352	0.000305176	-300.363	-83.9764	1303.1	130.936	0.979733	-67.4073
-1.43829	-0.520325	1.79962	1.07605	0.328064	-1.37817	4.32922	-0.0967407	0.093689	0.00152588	0.000305176	-301.084	-82.7326	1306.39	130.38	0.721655	-66.9957
-1.43402	-0.536499	1.79993	1.07422	0.332947	-1.38336	4.328	-0.136108	0.00915527	0.000305176	0.000305176	-299.811	-85.7846	1306.63	130.431	1.22963	-67.1015
-1.43707	-0.539551	1.80298	1.06354	0.329895	-1.37604	4.33014	0.139465	0.0985718	0.00213623	0.00213623	-300.153	-86.3352	1308.8	129.258	0.960205	-66.7282
-1.44073	-0.540466	1.80176	1.05865	0.327148	-1.39313	4.32983	-0.0518799	0.0787354	0.00183105	0.000915527	-300.997	-86.5266	1307.91	128.71	0.670206	-67.5081
-1.43463	-0.552063	1.80267	1.05225	0.323181	-1.38519	4.33014	0.0494385	0.101013	0.00183105	0.00213623	-299.272	-88.7142	1308.57	128.166	0.501776	-67.0144
-1.44318	-0.549011	1.8045	1.04614	0.320435	-1.3855	4.328	-0.114441	0.139771	0.00213623	0.00213623	-301.011	-88.112	1309.87	127.416	0.134775	-67.0641
-1.43768	-0.559692	1.79657	1.04034	0.324097	-1.38916	4.32953	0.0863647	0.0842285	0.00183105	0.00213623	-299.582	-90.1885	1304.12	126.927	0.557272	-67.126
-1.43616	-0.568237	1.80267	1.03546	0.321045	-1.3913	4.32861	-0.0366211	0.0796509	0.000915527	0.0012207	-299.013	-91.7691	1308.54	126.504	0.364313	-67.1435
-1.43829	-0.574341	1.80054	1.0257	0.326538	-1.39374	4.32983	0.127869	0.0680542	0.00152588	0.00152588	-299.225	-92.934	1306.97	125.485	0.797025	-67.2102
-1.44501	-0.562744	1.80969	1.02356	0.320435	-1.38947	4.32892	-0.0231934	0.0881958	0.000915527	0.000915527	-300.852	-90.6849	1313.58	125.051	0.16456	-67.1162
-1.44043	-0.572815	1.80511	1.01746	0.323792	-1.39679	4.33044	0.0662231	0.0521851	0.000610352	0.000305176	-299.676	-92.6294	1310.27	124.515	0.541537	-67.3566
-1.43707	-0.594788	1.80206	1.01501	0.319824	-1.39221	4.3277	-0.0668335	0.137939	0.00213623	0.00183105	-298.224	-96.773	1308.06	124.592	0.349673	-66.9436
-1.43799	-0.59967	1.80298	1.0083	0.32196	-1.40381	4.33044	-0.00732422	0.0558472	0.0012207	0.0012207	-298.358	-97.7018	1308.72	123.899	0.51669	-67.4396
-1.4386	-0.592346	1.8042	1.00433	0.316772	-1.39587	4.32831	0.0802612	0.0924683	0.000305176	0.000305176	-298.562	-96.3166	1309.58	123.329	0.0800964	-67.1182
-1.43799	-0.603638	1.80573	0.991821	0.327454	-1.39557	4.33014	-0.0634766	0.0714111	0.0012207	0.0012207	-298.059	-98.4433	1310.67	122.079	0.995999	-67.0189
-1.43677	-0.608826	1.80115	0.994263	0.317993	-1.38916	4.32983	0.0891113	0.0448608	0.000610352	0.000305176	-297.531	-99.4341	1307.36	122.444	0.274866	-66.6562
-1.43921	-0.617676	1.80634	0.988159	0.318604	-1.4035	4.32983	0.078125	0.0747681	0.00152588	0.0012207	-297.888	-101.079	1311.11	121.883	0.300623	-67.2522
-1.43036	-0.622253	1.80328	0.978088	0.323486	-1.40198	4.32861	0.0286865	0.0750732	0.000305176	-0.000915527	-295.918	-101.996	1308.89	120.809	0.869077	-67.1154
-1.43982	-0.62439	1.80389	0.977173	0.315552	-1.39038	4.33075	0.0939941	0.110168	0.00152588	0.00152588	-297.541	-102.349	1309.31	120.738	0.0897766	-66.5696
-1.43433	-0.637207	1.79718	0.975342	0.316772	-1.4032	4.32922	0.0482178	0.10376	0.000915527	-0.000915527	-296.174	-104.824	1304.46	120.734	0.308594	-67.0387
-1.43158	-0.63446	1.80359	0.969238	0.318298	-1.39496	4.32983	0.0787354	0.177307	0.00335693	0.00213623	-295.608	-104.281	1309.09	119.993	0.483075	-66.6728
-1.43982	-0.635071	1.80084	0.962524	0.317688	-1.39832	4.32892	-0.00457764	0.0787354	0.000915527	-0.000305176	-297.198	-104.396	1307.08	119.233	0.302304	-66.8333
-1.43585	-0.630798	1.80573	0.957336	0.320129	-1.38458	4.32892	-0.00823975	0.0527954	0	-0.000305176	-296.378	-103.573	1310.6	118.574	0.571021	-66.2242
-1.43799	-0.639954	1.80634	0.957642	0.315552	-1.38641	4.32953	0.093689	0.0701904	0.000305176	-0.000305176	-296.518	-105.28	1311.04	118.755	0.190955	-66.2316
-1.43433	-0.65155	1.80206	0.951233	0.314636	-1.38763	4.328	-0.0238037	0.083313	0.000610352	0	-295.38	-107.499	1307.94	118.21	0.219363	-66.1705
-1.43677	-0.649109	1.80664	0.950928	0.310669	-1.38458	4.32983	0.00732422	0.093689	0.000305176	0	-295.898	-107.004	1311.25	118.135	-0.145502	-66.0505
-1.43768	-0.653381	1.8045	0.943909	0.313416	-1.39221	4.3277	0.0271606	0.111084	0.000610352	-0.000915527	-295.993	-107.832	1309.69	117.399	0.0736023	-66.3664
-1.44135	-0.649414	1.80573	0.939331	0.307312	-1.38947	4.32983	-0.0961304	0.122681	0.00152588	0.000915527	-296.748	-107.072	1310.56	116.811	-0.482538	-66.2633
-1.43463	-0.664063	1.80298	0.935364	0.306702	-1.38855	4.328	0.0183105	0.0872803	0	-0.000915527	-294.911	-109.859	1308.57	116.595	-0.37066	-66.0754
-1.44684	-0.656433	1.80725	0.933838	0.308228	-1.37756	4.33075	-0.0149536	0.122986	0.0012207	0.000305176	-297.448	-108.355	1311.65	116.296	-0.464072	-65.6669
-1.44196	-0.663147	1.80359	0.92926	0.303345	-1.37787	4.32861	-0.0909424	0.0192261	-0.000915527	-0.00244141	-296.204	-109.656	1308.99	115.882	-0.74949	-65.5939
-1.43829	-0.672913	1.80481	0.924072	0.303345	-1.37573	4.33044	-0.204468	0.0799561	0	-0.0012207	-295.118	-111.496	1309.86	115.447	-0.65217	-65.4003
-1.43707	-0.67627	1.79443	0.920105	0.304565	-1.38153	4.33136	-0.0967407	0.0177002	-0.0012207	-0.00213623	-294.779	-112.199	1302.35	115.048	-0.522433	-65.6272
-1.44592	-0.661926	1.80298	0.922852	0.307007	-1.37512	4.32983	-0.0695801	0.144653	0.00183105	0.000915527	-296.966	-109.423	1308.53	115.129	-0.515131	-65.4866
-1.44745	-0.675354	1.80054	0.914612	0.302429	-1.3736	4.32861	0.00152588	0.0143433	-0.000610352	-0.0012207	-296.74	-111.957	1306.74	114.403	-0.858966	-65.2889
-1.44196	-0.672302	1.80237	0.917053	0.302734	-1.3736	4.32922	-0.00457764	0.146484	0.0012207	0.000915527	-295.774	-111.39	1308.08	114.634	-0.75394	-65.304
-1.4444	-0.674744	1.79688	0.909119	0.300903	-1.36902	4.33075	-0.0149536	0.0390625	0.000610352	0.000305176	-296.04	-111.876	1304.08	113.767	-0.920566	-65.0604
-1.44043	-0.674133	1.79962	0.910645	0.297546	-1.36414	4.33075	-0.0778198	0.0784302	0.000305176	-0.000305176	-295.22	-111.751	1306.06	113.934	-1.12326	-64.8257
-1.45233	-0.670471	1.80267	0.904541	0.297241	-1.35742	4.32861	-0.0839233	0.0634766	0.000915527	0.0012207	-297.577	-111.009	1308.25	113.174	-1.34586	-64.571
-1.43127	-0.673218	1.80054	0.901794	0.297852	-1.36475	4.33014	-0.0283813	0.108337	0.00152588	0.000915527	-293.386	-111.617	1306.71	112.909	-0.937762	-64.8263
-1.44897	-0.672607	1.79932	0.895691	0.301208	-1.3559	4.33014	0.106201	0.0863647	0.00152588	0.00213623	-296.773	-111.45	1305.8	112.198	-0.951804	-64.4683
-1.44348	-0.672607	1.79932	0.897522	0.295105	-1.35803	4.33044	-0.0286865	0.0875854	0.0012207	0.00183105	-295.692	-111.468	1305.81	112.409	-1.35427	-64.5414
-1.44257	-0.663452	1.80328	0.892944	0.299377	-1.34735	4.32831	0.0360107	0.118408	0.00213623	0.00213623	-295.674	-109.727	1308.66	111.74	-1.00702	-64.1254
-1.4447	-0.679321	1.79382	0.888977	0.295715	-1.35284	4.32892	0.0500488	0.015564	0.000305176	0.000610352	-295.584	-112.758	1301.81	111.541	-1.29054	-64.2362
-1.44257	-0.670471	1.80115	0.882263	0.294495	-1.34949	4.33075	0.0695801	0.119629	0.00305176	0.00274658	-295.371	-111.071	1307.09	110.631	-1.36872	-64.1413
-1.45081	-0.680542	1.80054	0.880737	0.292664	-1.34918	4.3277	-0.0570679	-0.00549316	0.000610352	0	-296.662	-112.936	1306.64	110.616	-1.62364	-64.0616
-1.45477	-0.684204	1.79718	0.880127	0.289612	-1.34491	4.32953	0.0827026	0.0454712	0.00152588	0.0012207	-297.25	-113.624	1304.21	110.605	-1.91986	-63.835
-1.44073	-0.679626	1.79535	0.874634	0.290527	-1.35071	4.32831	-0.0619507	0.0137329	0.000305176	0	-294.641	-112.836	1302.88	109.907	-1.62175	-64.0955
-1.44287	-0.689392	1.7981	0.865173	0.289917	-1.35376	4.32892	0.0338745	0.100098	0.00152588	0.00152588	-294.736	-114.66	1304.85	108.98	-1.67135	-64.152
-1.45355	-0.675964	1.80084	0.863342	0.289307	-1.34125	4.32953	0.0183105	0.00396729	0	-0.000915527	-297.114	-112.082	1306.81	108.554	-1.92531	-63.7095
-1.44958	-0.681152	1.79657	0.855713	0.283813	-1.34735	4.32983	0.0219727	0.103455	0.0012207	-0.000305176	-296.14	-113.107	1303.71	107.765	-2.28136	-63.9139
-1.44745	-0.688477	1.79596	0.854797	0.284729	-1.34735	4.32861	-0.0244141	0.0744629	0.000915527	0.000915527	-295.486	-114.492	1303.27	107.779	-2.14965	-63.849
-1.44714	-0.706177	1.79443	0.840759	0.283813	-1.35956	4.32953	-0.000305176	0.0332642	-0.000305176	-0.00183105	-294.908	-117.85	1302.15	106.455	-2.16236	-64.2481
-1.44501	-0.707092	1.79504	0.836487	0.281677	-1.34613	4.32892	0.104065	0.123291	0.00152588	0.00152588	-294.259	-118.016	1302.57	105.984	-2.27812	-63.604
-1.44348	-0.704956	1.79596	0.829773	0.281982	-1.35193	4.32983	0.0256348	0.0738525	0	-0.000915527	-294.049	-117.631	1303.22	105.181	-2.23187	-63.8781
-1.44714	-0.715942	1.79962	0.823669	0.27832	-1.34552	4.32831	0.0793457	0.0881958	0.0012207	0.000915527	-294.308	-119.658	1305.86	104.659	-2.54426	-63.4897
-1.44287	-0.718384	1.79504	0.817566	0.279236	-1.35315	4.33044	0.0112915	0.0708008	-0.000305176	-0.00152588	-293.421	-120.172	1302.54	104	-2.39084	-63.8016
-1.4386	-0.723267	1.79993	0.806885	0.273132	-1.36108	4.33044	0.105286	0.137024	0.00244141	0.00244141	-292.428	-121.096	1306.05	102.856	-2.79189	-64.0944
-1.44501	-0.730286	1.80237	0.79895	0.265808	-1.34094	4.32922	0.00640869	-0.0216675	-0.0012207	-0.00213623	-293.154	-122.364	1307.79	102.063	-3.44102	-63.0991
-1.44653	-0.744629	1.79382	0.790405	0.266113	-1.35681	4.328	0.093689	0.134583	0.00244141	0.00213623	-293.105	-125.124	1301.6	101.314	-3.40426	-63.7039
-1.44135	-0.731506	1.79901	0.78064	0.265808	-1.3559	4.32953	0.0827026	-0.00640869	-0.000610352	-0.0012207	-292.425	-122.665	1305.32	99.9865	-3.36797	-63.7445
-1.44135	-0.751343	1.80084	0.770264	0.263977	-1.35406	4.32953	-0.0256348	0.050354	0.0012207	-0.000305176	-291.71	-126.384	1306.64	99.1184	-3.44512	-63.4832
-1.44348	-0.742188	1.80298	0.761414	0.258484	-1.34644	4.32983	0.106201	0.0430298	0.000610352	-0.000915527	-292.244	-124.652	1308.15	97.9598	-3.93199	-63.1886
-1.44012	-0.760193	1.80145	0.750122	0.256958	-1.35071	4.32922	0.0262451	0.0881958	0.000915527	-0.000305176	-290.976	-128.065	1307.03	96.9577	-3.93728	-63.2121
-1.43616	-0.770264	1.80084	0.739136	0.250244	-1.35071	4.32678	0.0216675	0.0360107	0.000915527	-0.000610352	-289.762	-129.983	1306.56	95.864	-4.36869	-63.0905
-1.43097	-0.787048	1.7981	0.722046	0.250244	-1.36108	4.32953	0.000610352	0.0531006	0.000305176	-0.0012207	-288.203	-133.195	1304.55	94.1784	-4.2227	-63.3961
-1.43677	-0.796204	1.80023	0.708923	0.249634	-1.35925	4.32831	-0.00579834	0.0558472	0.000305176	-0.000915527	-288.956	-134.895	1306.07	92.8228	-4.3267	-63.2363
-1.44073	-0.805664	1.80023	0.697327	0.245667	-1.35895	4.32892	-0.0720215	-0.0192261	-0.000915527	-0.00183105	-289.34	-136.67	1306.04	91.6472	-4.67169	-63.1327
-1.43738	-0.821228	1.79779	0.684814	0.245056	-1.36047	4.32709	-0.0247192	0.0793457	0.000915527	-0.000915527	-288.108	-139.63	1304.26	90.4671	-4.60614	-63.0486
-1.43677	-0.826721	1.80145	0.677185	0.240173	-1.35773	4.32922	0.00244141	0.0308228	0	-0.000305176	-287.718	-140.647	1306.89	89.6828	-4.96216	-62.8579
-1.43219	-0.846252	1.79749	0.656128	0.239258	-1.35986	4.33014	0.0997925	0.0744629	0.000610352	-0.000610352	-286.06	-144.375	1303.98	87.5895	-4.87958	-62.7535
-1.44073	-0.856323	1.79993	0.639648	0.235291	-1.36353	4.32861	-0.0753784	0.0402832	-0.000610352	-0.00244141	-287.352	-146.246	1305.71	85.8625	-5.29846	-62.8366
-1.42944	-0.880737	1.79169	0.626526	0.23468	-1.37299	4.328	0.0387573	0.0939941	0.000610352	-0.000610352	-284.341	-150.932	1299.74	84.7562	-5.07954	-63.0208
-1.43097	-0.895996	1.79779	0.611877	0.233154	-1.36871	4.32831	-0.0534058	-0.0216675	-0.00152588	-0.00274658	-284.03	-153.767	1304.13	83.3252	-5.16461	-62.6863
-1.43219	-0.905457	1.80054	0.59906	0.229187	-1.36444	4.33044	0.0524902	0.065918	0.000610352	-0.000305176	-283.825	-155.533	1306.09	82.0112	-5.45883	-62.3924
-1.43463	-0.924988	1.79962	0.578003	0.218811	-1.37421	4.31671	-0.00305176	0.0289917	0.000610352	-0.000915527	-283.608	-159.228	1305.39	79.9134	-6.26294	-62.6421
-1.427	-0.942688	1.79688	0.565491	0.220032	-1.37512	4.3277	0.288086	0.038147	0.0012207	0.000915527	-281.465	-162.603	1303.39	78.7691	-5.9715	-62.5045
-1.42365	-0.95459	1.79932	0.552673	0.214233	-1.37115	4.32983	-0.0610352	0.0860596	0.0012207	0.000305176	-280.272	-164.843	1305.13	77.4955	-6.32915	-62.1883
-1.42944	-0.975952	1.80054	0.536804	0.211487	-1.36871	4.33044	0.045166	0.0775146	0.00213623	0.0012207	-280.603	-168.838	1305.98	76.0221	-6.56606	-61.8925
-1.41968	-0.991821	1.79413	0.516052	0.210571	-1.37634	4.32892	-0.106506	0.027771	0.0012207	0.000305176	-278.09	-171.917	1301.31	73.9056	-6.41162	-62.0563
-1.41632	-0.99823	1.7981	0.505066	0.209656	-1.36566	4.32861	0.0653076	-0.0112915	0	-0.000610352	-277.033	-173.109	1304.15	72.7546	-6.3885	-61.4881
-1.41968	-1.01105	1.7981	0.490417	0.205078	-1.37268	4.33014	0.0213623	0.0698853	0.0012207	0.000305176	-277.253	-175.527	1304.13	71.2823	-6.76603	-61.6892
-1.42426	-1.02173	1.80054	0.472107	0.19989	-1.36902	4.32953	0.0842285	-0.00762939	0	-0.000610352	-277.635	-177.52	1305.85	69.3585	-7.20555	-61.4127
-1.4212	-1.04553	1.7981	0.458679	0.199585	-1.37115	4.3277	0.067749	0.0799561	0.000915527	0	-276.209	-182.024	1304.07	68.2058	-7.09654	-61.2904
-1.41571	-1.05804	1.80054	0.440979	0.200195	-1.36993	4.32861	-0.0540161	0.0891113	0.00152588	0.000305176	-274.606	-184.396	1305.8	66.3836	-6.89809	-61.0978
-1.41327	-1.07819	1.79626	0.426941	0.194397	-1.3736	4.328	0.0323486	0.0784302	0.000915527	0.000305176	-273.392	-188.225	1302.69	65.102	-7.25186	-61.0633
-1.41968	-1.09161	1.79749	0.415039	0.188293	-1.36139	4.32922	0.0256348	0.0335693	-0.000305176	-0.000915527	-273.987	-190.715	1303.54	63.957	-7.78708	-60.3797
-1.41418	-1.10413	1.79962	0.404663	0.184631	-1.35895	4.328	0.0393677	0.114441	0.0012207	0.000610352	-272.397	-193.077	1305.07	62.9729	-7.93946	-60.1308
-1.41632	-1.12396	1.80115	0.391541	0.1828	-1.36353	4.32861	0.0485229	0.0289917	0.000610352	0.000610352	-272.16	-196.801	1306.15	61.7885	-8.05533	-60.1679
-1.41998	-1.13373	1.80634	0.385437	0.172729	-1.35986	4.32861	0.115356	0.0161743	-0.000915527	-0.00152588	-272.461	-198.592	1309.89	61.246	-8.88944	-59.9039
-1.43036	-1.14655	1.80298	0.364075	0.177917	-1.35468	4.328	0.100708	0.105591	0.00183105	0.000915527	-273.917	-201.002	1307.41	59.0072	-8.57985	-59.569
-1.42426	-1.15723	1.80817	0.357666	0.173645	-1.34888	4.33075	0.0997925	0.0131226	-0.000610352	-0.0012207	-272.26	-202.997	1311.16	58.4479	-8.77839	-59.1843
-1.42731	-1.18256	1.80145	0.339355	0.16571	-1.34827	4.33044	0.0997925	0.0991821	0.0012207	0.0012207	-271.871	-207.794	1306.26	56.7607	-9.37203	-58.913
-1.43066	-1.18866	1.80756	0.331726	0.169373	-1.33606	4.32831	0.172424	0.0772095	0.000305176	0.000305176	-272.19	-208.889	1310.66	55.9868	-9.09762	-58.3108
-1.43127	-1.20331	1.80969	0.316772	0.164795	-1.32538	4.32983	-0.00549316	0.0592041	0.000915527	0	-271.607	-211.628	1312.17	54.5136	-9.40717	-57.6721
-1.43738	-1.21704	1.80817	0.308228	0.166931	-1.3266	4.32983	0.0912476	0.0219727	0	-0.000305176	-272.347	-214.203	1311.06	53.755	-9.28974	-57.6262
-1.43768	-1.22437	1.81274	0.297546	0.158997	-1.31927	4.32953	0.0561523	0.108948	0.0012207	0.000305176	-271.993	-215.554	1314.34	52.6516	-9.89368	-57.2016
-1.44104	-1.23566	1.81305	0.286865	0.15564	-1.32141	4.3277	0.0311279	0.0137329	-0.000305176	-0.000610352	-272.239	-217.674	1314.54	51.6097	-10.1775	-57.1973
-1.44104	-1.23138	1.81641	0.270386	0.157166	-1.30798	4.32892	0.00823975	0.0845337	0.0012207	0.000915527	-272.117	-216.862	1316.92	49.6586	-10.036	-56.5953
-1.43951	-1.25122	1.80847	0.261536	0.155945	-1.31409	4.33014	0.126953	0.117493	0.00183105	0.00152588	-271.17	-220.647	1311.17	48.9654	-10.0455	-56.6923
-1.43982	-1.25702	1.81213	0.25238	0.152893	-1.30493	4.32983	0.0146484	0.0726318	0.0012207	0.000915527	-270.875	-221.714	1313.8	48.0127	-10.261	-56.2071
-1.43707	-1.26373	1.81488	0.24231	0.151367	-1.30676	4.3277	0.0378418	0.0811768	0.0012207	0.0012207	-270.075	-222.981	1315.77	46.9684	-10.3089	-56.2158
-1.44409	-1.25183	1.82068	0.233154	0.154114	-1.28448	4.32953	0.0564575	0.0811768	0.000305176	0	-271.543	-220.683	1319.93	45.7322	-10.21	-55.2994
-1.44196	-1.27655	1.81519	0.22644	0.147705	-1.28815	4.32922	0.0228882	0.083313	0.00213623	0.0012207	-270.292	-225.365	1315.95	45.362	-10.6131	-55.2358
-1.44531	-1.27472	1.8158	0.218201	0.144043	-1.28082	4.32709	-0.0402832	-0.0210571	-0.000915527	0.000915527	-270.851	-225.01	1316.36	44.3907	-10.953	-54.9029
-1.45264	-1.28082	1.81488	0.201721	0.144348	-1.27167	4.32892	-0.0695801	0.135498	0.00183105	0.0012207	-271.883	-226.147	1315.65	42.6039	-11.0063	-54.4283
-1.44684	-1.28021	1.82129	0.195618	0.137939	-1.26953	4.328	-0.0195313	-0.0271606	-0.000915527	-0.0012207	-270.677	-226.021	1320.28	41.8969	-11.4181	-54.3021
-1.44409	-1.29517	1.81519	0.186462	0.143127	-1.26801	4.32861	0.00427246	0.101624	0.00213623	0.0012207	-269.589	-228.878	1315.85	41.0922	-10.8986	-54.0973
-1.4447	-1.28998	1.8161	0.177002	0.136414	-1.25793	4.32739	-0.0421143	0.0186157	-0.000305176	-0.0012207	-269.653	-227.899	1316.48	39.9287	-11.4433	-53.6491
-1.4566	-1.27777	1.82159	0.171509	0.133972	-1.25427	4.32861	0.0167847	0.0744629	0.00244141	0.00183105	-272.314	-225.545	1320.42	39.1007	-11.8662	-53.6029
-1.45874	-1.29425	1.8219	0.166016	0.136414	-1.25122	4.32861	-0.0900269	-0.0369263	-0.00152588	-0.00244141	-272.163	-228.628	1320.64	38.7371	-11.6496	-53.3324
-1.45691	-1.30554	1.82251	0.158691	0.132751	-1.24756	4.33014	-0.121765	0.0750732	0.000915527	0	-271.337	-230.752	1321.07	38.082	-11.8691	-53.0497
-1.4624	-1.315	1.81305	0.148621	0.132751	-1.24847	4.32983	-0.0143433	-0.00610352	0.000305176	-0.000610352	-272.032	-232.575	1314.2	37.0819	-11.9216	-53.0097
-1.46088	-1.30676	1.82587	0.139771	0.128784	-1.23535	4.32953	-0.198364	0.0146484	-0.000610352	-0.00152588	-271.798	-230.961	1323.44	35.9384	-12.2187	-52.4555
-1.47339	-1.31439	1.81976	0.129395	0.126648	-1.23047	4.32709	-0.0384521	0.083313	0.000610352	-0.000305176	-273.87	-232.391	1318.99	34.8727	-12.5613	-52.1788
-1.47247	-1.31256	1.82068	0.119019	0.129395	-1.22711	4.32922	-0.232239	0.0265503	-0.000305176	-0.000610352	-273.65	-232.057	1319.63	33.6574	-12.3153	-52.029
-1.47675	-1.32996	1.82159	0.109863	0.123596	-1.23047	4.33014	0.0817871	0.0805664	0.00152588	0.000915527	-273.902	-235.313	1320.28	32.8873	-12.7964	-52.0314
-1.47797	-1.33179	1.82251	0.108337	0.125427	-1.21643	4.32922	-0.155945	0.00396729	-0.000915527	-0.00213623	-273.923	-235.633	1320.93	32.7449	-12.6497	-51.3732
-1.48438	-1.33759	1.82495	0.0961304	0.126953	-1.21857	4.32831	0.0448608	0.0967407	0.00213623	0.000915527	-274.967	-236.704	1322.68	31.4391	-12.6067	-51.4318
-1.4679	-1.34491	1.81763	0.0909424	0.126343	-1.22986	4.32983	-0.233459	-0.0637817	-0.00183105	-0.00274658	-271.543	-238.191	1317.38	30.9668	-12.3605	-51.8361
-1.47583	-1.34216	1.82373	0.085144	0.119934	-1.21613	4.32922	0.115051	0.140076	0.00152588	0.000915527	-272.985	-237.608	1321.77	30.2591	-12.9989	-51.2282
-1.47675	-1.34399	1.82434	0.0732422	0.1297	-1.21857	4.32922	-0.262146	-0.0106812	-0.00152588	-0.00152588	-273.107	-237.964	1322.19	28.9264	-12.2124	-51.3348
-1.47827	-1.33484	1.8277	0.0662231	0.123596	-1.21704	4.32892	0.146484	0.157471	0.00183105	0.0012207	-273.607	-236.232	1324.59	27.9757	-12.7462	-51.323
-1.47888	-1.34735	1.82373	0.0576782	0.126038	-1.22833	4.32617	-0.0216675	0.027771	0	-0.000915527	-273.408	-238.621	1321.71	27.1973	-12.5242	-51.7366
-1.47125	-1.3446	1.82159	0.0509644	0.124207	-1.22833	4.32983	-0.0500488	0.109558	0.00183105	0.00183105	-271.918	-238.152	1320.15	26.3878	-12.5427	-51.7237
-1.46881	-1.35651	1.8219	0.0442505	0.126343	-1.22681	4.32739	-0.0149536	0.010376	0.000610352	0.000610352	-271.012	-240.396	1320.37	25.8121	-12.2866	-51.5462
-1.47308	-1.35864	1.82373	0.032959	0.129089	-1.22498	4.32831	0.0579834	0.0985718	0.000915527	0	-271.71	-240.786	1321.67	24.5537	-12.1171	-51.4485
-1.47339	-1.35681	1.82556	0.0289917	0.121765	-1.22498	4.3277	0.0521851	0.0808716	0.00183105	0.00213623	-271.768	-240.436	1322.98	24.0701	-12.7122	-51.4447
-1.46271	-1.36505	1.81793	0.0161743	0.129395	-1.23413	4.328	0.101318	0.0424194	0.000305176	0	-269.425	-242.086	1317.44	22.7388	-11.8875	-51.7661
-1.46973	-1.3559	1.82037	0.00976563	0.128784	-1.22772	4.328	0.133667	0.13916	0.00213623	0.00213623	-270.984	-240.335	1319.18	21.8577	-12.068	-51.5552
-1.46149	-1.36749	1.82556	0.00366211	0.129089	-1.24786	4.32983	0.0588989	0.0906372	0.0012207	0.000305176	-269.209	-242.537	1322.95	21.3427	-11.8846	-52.3675
-1.46393	-1.3678	1.82281	-0.00610352	0.127258	-1.24695	4.3277	0.0866699	0.115051	0.00274658	0.00335693	-269.582	-242.613	1320.93	20.2305	-12.0592	-52.3105
-1.44684	-1.37634	1.81854	-0.0112915	0.1297	-1.26373	4.32983	0.0698853	0.0189209	0	-0.000305176	-266.092	-244.321	1317.85	19.7763	-11.5597	-52.9663
-1.44897	-1.37604	1.82373	-0.0213623	0.135193	-1.2558	4.33044	0.175781	0.130615	0.00305176	0.00274658	-266.408	-244.232	1321.58	18.6198	-11.1368	-52.6104
-1.44928	-1.37451	1.82526	-0.0292969	0.135498	-1.26434	4.32983	-0.00183105	-0.0128174	-0.000305176	-0.000915527	-266.567	-243.957	1322.67	17.6854	-11.1209	-53.0105
-1.45172	-1.38397	1.828	-0.0344849	0.135193	-1.26648	4.32953	0.149536	0.172424	0.00274658	0.00335693	-266.754	-245.715	1324.65	17.2422	-11.1561	-53.0341
-1.44318	-1.39404	1.82709	-0.0402832	0.140686	-1.26587	4.33014	0.101624	0.0616455	0.0012207	0.000915527	-264.726	-247.644	1323.99	16.7436	-10.5343	-52.9046
-1.44135	-1.40198	1.82678	-0.0482178	0.133972	-1.27319	4.33044	0.146179	0.0915527	0.00213623	0.00305176	-264.111	-249.156	1323.76	15.9623	-11.0182	-53.1491
-1.44043	-1.39313	1.82709	-0.0567627	0.13916	-1.27625	4.32953	0.0613403	0.111389	0.00213623	0.0012207	-264.208	-247.515	1323.96	14.8424	-10.604	-53.3598
-1.4212	-1.41968	1.82281	-0.0628662	0.13855	-1.28937	0.0125122	0.138245	0.0689697	0.000305176	0.000610352	-259.67	-252.6	1320.88	14.574	-10.2579	-53.6868
-1.42395	-1.40228	1.82831	-0.0793457	0.140686	-1.28784	0.00701904	0.0531006	0.0619507	0.0012207	0.0012207	-260.651	-249.321	1324.81	12.4083	-10.1627	-53.7522
-1.43036	-1.41266	1.82495	-0.0805664	0.139771	-1.29913	0.00640869	0.000610352	0.0488281	0.000305176	-0.000305176	-261.704	-251.277	1322.38	12.4314	-10.323	-54.2017
-1.42212	-1.40839	1.83105	-0.0939941	0.143738	-1.29852	0.00579834	0.0372314	0.105286	0.00213623	0.00152588	-260.148	-250.487	1326.78	10.8284	-9.86273	-54.1816
-1.41663	-1.41083	1.828	-0.103149	0.142212	-1.3089	0.00610352	0.0585938	-0.0134277	-0.000305176	-0.000610352	-259.022	-251.003	1324.55	9.82018	-9.88446	-54.6092
-1.41815	-1.4209	1.82739	-0.109253	0.144958	-1.32355	0.00610352	-0.0494385	0.139465	0.00183105	0.0012207	-259.153	-252.913	1324.11	9.28012	-9.66704	-55.2069
-1.41754	-1.42761	1.82465	-0.117493	0.143738	-1.3205	0.00610352	-0.0900269	-0.0302124	-0.000610352	-0.00183105	-258.711	-254.197	1322.11	8.44684	-9.72269	-54.9942
-1.41266	-1.42548	1.8277	-0.124207	0.149231	-1.32538	0.00549316	-0.0238037	0.105896	0.00183105	0.0012207	-257.862	-253.81	1324.31	7.6444	-9.20239	-55.2296
-1.40991	-1.42578	1.82678	-0.131836	0.142822	-1.32507	0.00579834	-0.106506	-0.0100708	-0.000915527	-0.00213623	-257.214	-253.891	1323.62	6.77762	-9.66128	-55.1811
-1.40747	-1.43524	1.82465	-0.14679	0.150452	-1.33453	0.00518799	-0.0259399	0.0796509	0.000915527	0.000915527	-256.474	-255.715	1322.06	5.21815	-8.97073	-55.5308
-1.40503	-1.42822	1.8219	-0.152588	0.148926	-1.33514	0.00518799	-0.0357056	0.0088501	-0.000610352	-0.00183105	-256.156	-254.431	1320.05	4.44326	-9.06566	-55.5962
-1.40961	-1.43097	1.81854	-0.162048	0.152893	-1.34094	0.00579834	-0.115051	0.106201	0	-0.000915527	-256.985	-254.969	1317.6	3.40327	-8.80957	-55.8482
-1.40076	-1.43555	1.82373	-0.169373	0.152283	-1.34521	0.00518799	-0.272217	0.0738525	-0.000305176	-0.00183105	-255.107	-255.842	1321.35	2.63968	-8.69327	-55.978
-1.39648	-1.44928	1.81885	-0.174866	0.15625	-1.3504	0.00549316	-0.180969	0.0598145	0	-0.00152588	-253.858	-258.47	1317.82	2.23289	-8.26051	-56.0926
-1.39465	-1.43585	1.82098	-0.18219	0.153503	-1.35498	0.00518799	-0.142822	0.125122	0.000610352	-0.000915527	-253.909	-255.963	1319.34	1.17856	-8.48523	-56.3944
-1.39038	-1.44196	1.8222	-0.180969	0.153503	-1.35223	0.00457764	-0.12085	0.0241089	-0.0012207	-0.00213623	-252.855	-257.109	1320.23	1.41786	-8.39497	-56.2089
-1.39587	-1.44135	1.82831	-0.188599	0.152588	-1.35742	0.00488281	-0.0698853	0.120544	0.000915527	-0.000305176	-253.987	-256.958	1324.64	0.531512	-8.56015	-56.4617
-1.39954	-1.44409	1.83258	-0.194702	0.148315	-1.35406	0.00518799	-0.00183105	0.0448608	-0.000915527	-0.00213623	-254.537	-257.441	1327.71	-0.123599	-8.94818	-56.2805
-1.39984	-1.44409	1.83075	-0.197449	0.153198	-1.35162	0.00488281	-0.172729	0.137329	0.0012207	-0.000610352	-254.568	-257.451	1326.38	-0.436902	-8.55481	-56.1738
-1.40228	-1.43494	1.8338	-0.209351	0.158691	-1.34399	0.00457764	0.0143433	0.0759888	0.000915527	0.000305176	-255.201	-255.718	1328.55	-1.94472	-8.16007	-55.9005
-1.38458	-1.45355	1.82861	-0.218811	0.161133	-1.34705	0.00427246	-0.0228882	0.136108	0.000915527	-0.000305176	-251.081	-259.311	1324.8	-2.72245	-7.60337	-55.8315
-1.40259	-1.44165	1.83777	-0.230103	0.167236	-1.34552	0.00488281	0.0268555	0.108337	0.00213623	0.00244141	-254.984	-256.984	1331.39	-4.21157	-7.43714	-55.9121
-1.39374	-1.4447	1.83075	-0.233765	0.167236	-1.34918	0.00457764	-0.0332642	0.0756836	0.0012207	0.000305176	-253.127	-257.633	1326.31	-4.57844	-7.27711	-56.0223
-1.38397	-1.43768	1.82831	-0.240479	0.175171	-1.34003	0.00457764	0.0805664	0.090332	0.0012207	0.000610352	-251.289	-256.363	1324.52	-5.45364	-6.47788	-55.6355
-1.38947	-1.45752	1.82129	-0.246582	0.17395	-1.35193	0.00427246	0.0500488	0.0552368	0.000610352	-0.000305176	-251.823	-260.123	1319.44	-5.83627	-6.61432	-56.0241
-1.38306	-1.44836	1.82098	-0.255127	0.177307	-1.35071	0.00457764	0.137634	0.103149	0.00213623	0.00152588	-250.781	-258.441	1319.2	-6.95844	-6.25159	-56.0202
-1.37482	-1.45569	1.82312	-0.264893	0.176392	-1.35925	0.00457764	0.0708008	0.0686646	0	-0.000305176	-248.957	-259.851	1320.74	-7.95778	-6.16276	-56.3208
-1.37604	-1.45325	1.82343	-0.270691	0.179443	-1.35864	0.00366211	0.15564	0.148621	0.00335693	0.00305176	-249.243	-259.395	1320.94	-8.66044	-5.93766	-56.315
-1.36871	-1.45935	1.82343	-0.270386	0.172729	-1.35834	0.00366211	0.0900269	0.0250244	0.000305176	-0.000305176	-247.567	-260.562	1320.95	-8.52538	-6.33687	-56.2175
-1.36261	-1.45294	1.82678	-0.275574	0.169067	-1.36414	0.00518799	0.0415039	0.135803	0.00183105	0.00152588	-246.584	-259.375	1323.36	-9.22191	-6.54712	-56.5091
-1.36597	-1.44562	1.83624	-0.279236	0.167236	-1.3562	0.00488281	0.160217	0.0375366	0.000610352	0.000305176	-247.384	-257.934	1330.2	-9.75928	-6.76217	-56.2093
-1.36627	-1.45721	1.83777	-0.280151	0.167542	-1.3562	0.00396729	0.0408936	0.11322	0.000915527	0.000305176	-247.084	-260.099	1331.31	-9.67812	-6.70887	-56.1169
-1.36475	-1.46271	1.83685	-0.281372	0.167542	-1.36017	0.00457764	0.0881958	0.0656128	0.000610352	0.0012207	-246.646	-261.145	1330.65	-9.72983	-6.6696	-56.2495
-1.35468	-1.47247	1.84296	-0.28656	0.162048	-1.36383	0.00457764	0.154724	0.119324	0.0012207	0.000915527	-244.351	-262.984	1335.06	-10.1655	-6.91265	-56.2987
-1.35956	-1.47095	1.84906	-0.291138	0.165405	-1.35101	0.00427246	0.17395	0.0518799	0.000915527	0.0012207	-245.222	-262.64	1339.46	-10.7131	-6.71324	-55.7376
-1.36536	-1.48193	1.84723	-0.296326	0.163574	-1.35345	0.00427246	0.00793457	0.0823975	0	0	-246.003	-264.699	1338.13	-11.132	-6.92252	-55.7652
-1.36078	-1.47766	1.84998	-0.300293	0.169373	-1.35895	0.00457764	0.2005	0.0549316	0.00213623	0.000915527	-245.307	-263.91	1340.12	-11.6548	-6.39261	-56.0509
-1.37054	-1.49475	1.84662	-0.307312	0.164795	-1.35284	0.00457764	0.0466919	-0.0219727	-0.000610352	-0.000915527	-246.549	-267.102	1337.67	-12.184	-6.86156	-55.6351
-1.37665	-1.50146	1.8515	-0.305786	0.171814	-1.35681	0.00457764	0.123901	0.0494385	0.00213623	0.00152588	-247.662	-268.315	1341.22	-11.9051	-6.38726	-55.8018
-1.38947	-1.50116	1.85272	-0.314636	0.166321	-1.34186	0.00457764	0.0830078	-0.0531006	-0.000915527	-0.00152588	-249.944	-268.204	1342.06	-12.9229	-7.0215	-55.125
-1.37909	-1.52191	1.84967	-0.312805	0.171204	-1.34918	0.00396729	0.083313	0.0595093	0.00244141	0.00213623	-247.359	-272.15	1339.88	-12.3782	-6.40323	-55.278
-1.38733	-1.51917	1.86096	-0.315247	0.172119	-1.33331	0.00396729	0.0744629	-0.0308228	-0.000610352	-0.0012207	-248.919	-271.53	1348.04	-12.7024	-6.46088	-54.5964
-1.39648	-1.52496	1.85974	-0.323181	0.171204	-1.33392	0.00457764	0.0436401	0.0970459	0.00305176	0.00305176	-250.491	-272.605	1347.13	-13.5194	-6.6631	-54.5893
-1.40259	-1.51886	1.86829	-0.327148	0.17395	-1.32446	0.00396729	0.106506	-0.0561523	-0.000305176	-0.0012207	-251.796	-271.388	1353.3	-14.0723	-6.55081	-54.2253
-1.39893	-1.53076	1.86371	-0.328064	0.176392	-1.31866	0.00427246	0.057373	0.0820923	0.00152588	0.000915527	-250.622	-273.651	1349.99	-13.9826	-6.2513	-53.8511
-1.40961	-1.53656	1.86584	-0.332642	0.173645	-1.32355	0.00427246	0.0244141	-0.00274658	-0.000305176	-0.0012207	-252.574	-274.701	1351.53	-14.4177	-6.63508	-54.0489
-1.40839	-1.53229	1.87408	-0.338745	0.177612	-1.31012	0.00366211	0.0827026	0.0784302	0.00213623	0.00213623	-252.316	-273.852	1357.47	-15.1824	-6.28986	-53.4662
-1.40869	-1.53442	1.87073	-0.339355	0.178833	-1.30615	0.00427246	0.0424194	0.0683594	-0.000305176	-0.0012207	-252.252	-274.267	1355.04	-15.2165	-6.18555	-53.2653
-1.40778	-1.54083	1.87042	-0.344543	0.176392	-1.3092	0.00335693	-0.168152	0.0906372	0.000610352	-0.000305176	-251.857	-275.483	1354.81	-15.7074	-6.34491	-53.3399
-1.39893	-1.54297	1.86951	-0.349731	0.176697	-1.30707	0.00396729	0.102539	0.0588989	0.000610352	0.000305176	-249.975	-275.922	1354.14	-16.2633	-6.15709	-53.1928
-1.41296	-1.53809	1.87439	-0.348511	0.177917	-1.29364	0.00335693	-0.188293	0.0708008	0	-0.000610352	-252.78	-274.917	1357.66	-16.2039	-6.29903	-52.6575
-1.41632	-1.53961	1.87317	-0.349426	0.178223	-1.29883	0.00427246	0.154419	0.0753784	0.00152588	0.000915527	-253.449	-275.206	1356.78	-16.2861	-6.33017	-52.8928
-1.40991	-1.54053	1.87286	-0.35675	0.174866	-1.29456	0.00366211	-0.185852	-0.0317383	-0.00152588	-0.00244141	-252.031	-275.405	1356.54	-17.1062	-6.47704	-52.6533
-1.41937	-1.55396	1.86707	-0.357971	0.175476	-1.29547	0.00335693	0.0595093	0.11261	0.0012207	0.000915527	-253.468	-277.925	1352.34	-17.0321	-6.54695	-52.6077
-1.42212	-1.54419	1.87195	-0.361938	0.176697	-1.28174	0.00396729	-0.189819	0.0180054	-0.0012207	-0.00305176	-254.15	-276.049	1355.86	-17.6412	-6.50651	-52.0604
-1.42456	-1.53107	1.87958	-0.360107	0.176697	-1.28693	0.00335693	0.0509644	0.10498	0.00183105	0.00244141	-255.145	-273.542	1361.38	-17.6458	-6.59381	-52.4218
-1.4267	-1.54083	1.88049	-0.362244	0.171814	-1.27625	0.00366211	-0.0543213	0.0469971	0.000305176	-0.000915527	-255.101	-275.351	1362.03	-17.7317	-6.98214	-51.8418
-1.42242	-1.54541	1.87561	-0.361938	0.172729	-1.28082	0.00305176	0.125122	0.141602	0.00274658	0.00183105	-254.155	-276.255	1358.51	-17.6222	-6.82711	-52.0034
-1.42303	-1.54419	1.88141	-0.361633	0.168152	-1.2735	0.00396729	-0.0875854	0.000915527	0	-0.0012207	-254.228	-275.982	1362.7	-17.6065	-7.2037	-51.6713
-1.41663	-1.53137	1.88843	-0.368958	0.175171	-1.27533	0.00396729	-0.12085	0.109253	0.000915527	0.000305176	-253.392	-273.575	1367.76	-18.6498	-6.56287	-51.8536
-1.42487	-1.54633	1.88324	-0.372925	0.170288	-1.28418	0.00427246	-0.108948	0.0100708	0.000305176	-0.000305176	-254.588	-276.393	1364	-18.867	-7.05398	-52.1445
-1.42242	-1.54724	1.88629	-0.369263	0.170288	-1.26801	0.00396729	-0.0106812	0.0662231	0.00183105	0.00213623	-253.923	-276.533	1366.22	-18.4295	-6.99999	-51.3894
-1.42578	-1.53839	1.88782	-0.371704	0.166626	-1.27075	0.00366211	-0.0292969	0.0894165	0.00152588	0.00152588	-254.864	-274.861	1367.31	-18.8528	-7.37635	-51.5874
-1.42822	-1.52954	1.88904	-0.371094	0.177612	-1.26617	0.00335693	0.0741577	0.0897217	0.00152588	0.00152588	-255.636	-273.183	1368.19	-18.9249	-6.55602	-51.4794
-1.42456	-1.54266	1.88782	-0.37323	0.171814	-1.27075	0.00396729	-0.000610352	0.0869751	0.00183105	0.00213623	-254.506	-275.668	1367.31	-18.9584	-6.92466	-51.5587
-1.42487	-1.54358	1.88812	-0.378418	0.170898	-1.27014	0.00335693	-0.0167847	0.055542	0.000610352	0.000305176	-254.491	-275.843	1367.52	-19.5371	-6.99427	-51.5154
-1.42334	-1.54266	1.8924	-0.379944	0.169983	-1.2677	0.00366211	-0.0308228	0.114441	0.00274658	0.00274658	-254.189	-275.652	1370.61	-19.7261	-7.0417	-51.4052
-1.43066	-1.54205	1.89056	-0.38147	0.169067	-1.2616	0.00335693	0.0900269	-0.00610352	0.000305176	0.000610352	-255.563	-275.519	1369.27	-19.9108	-7.23242	-51.1423
-1.42792	-1.54724	1.89056	-0.380249	0.171204	-1.25641	0.00366211	-0.0631714	0.0967407	0.00152588	0.000610352	-254.816	-276.493	1369.28	-19.6858	-6.99612	-50.859
-1.4389	-1.55273	1.8924	-0.384216	0.172729	-1.27289	0.00305176	0.0564575	0.112	0.00244141	0.00213623	-257.001	-277.499	1370.6	-20.0587	-7.0539	-51.6063
-1.44196	-1.54144	1.8988	-0.38208	0.170593	-1.26221	0.00335693	0.0708008	0.0891113	0.00274658	0.00213623	-257.859	-275.323	1375.23	-19.9953	-7.30318	-51.2152
-1.44196	-1.55182	1.8985	-0.379028	0.168152	-1.26343	0.00366211	0.0653076	-0.00701904	0.000305176	-0.000305176	-257.558	-277.266	1375.02	-19.4799	-7.47444	-51.1861
-1.43951	-1.55029	1.90033	-0.382385	0.16449	-1.26312	0.00335693	0.0357056	0.0411987	0.000305176	-0.000305176	-257.083	-276.981	1376.34	-19.8879	-7.72841	-51.167
-1.43463	-1.5625	1.89575	-0.383606	0.163879	-1.27136	0.00335693	0.0924683	0.0192261	0.000915527	0.000915527	-255.805	-279.321	1373.03	-19.8312	-7.66572	-51.4294
-1.43463	-1.55365	1.90002	-0.388489	0.162354	-1.25488	0.00335693	0.236511	0.0549316	0.000915527	0.0012207	-255.859	-277.627	1376.1	-20.5288	-7.79351	-50.7326
-1.43951	-1.55212	1.90155	-0.387878	0.162659	-1.25275	0.00305176	0.0650024	0.0604248	0.0012207	0.000610352	-256.86	-277.313	1377.2	-20.4847	-7.85455	-50.662
-1.44257	-1.55487	1.90704	-0.385437	0.160217	-1.25397	0.00396729	0.136719	0.0518799	0.000915527	0.000610352	-257.418	-277.785	1381.19	-20.1635	-8.09955	-50.7069
-1.43707	-1.55975	1.90643	-0.392456	0.158691	-1.25732	0.00305176	0.102234	0.0747681	0.000610352	0.000610352	-256.159	-278.735	1380.73	-20.887	-8.11071	-50.7948
-1.43677	-1.55457	1.90369	-0.391235	0.161438	-1.26556	0.00335693	0.0839233	0.100403	0.0012207	0.000610352	-256.37	-277.787	1378.75	-20.832	-7.90812	-51.2225
-1.44104	-1.55518	1.90765	-0.393372	0.157471	-1.26068	0.00366211	0.0338745	0.11261	0.00244141	0.00213623	-257.118	-277.862	1381.61	-21.0674	-8.29109	-50.9951
-1.43341	-1.57501	1.90247	-0.393372	0.15564	-1.26495	0.00335693	0.156555	0.0445557	0	-0.000610352	-255.012	-281.638	1377.87	-20.7467	-8.25607	-51.0032
-1.44836	-1.56738	1.90613	-0.395508	0.15625	-1.26373	0.00305176	0.055542	0.148926	0.00335693	0.00274658	-258.196	-280.139	1380.51	-21.1182	-8.47766	-51.0507
-1.44409	-1.56067	1.90704	-0.398254	0.159912	-1.25549	0.00335693	0.0738525	0.0357056	0.000610352	-0.000305176	-257.465	-278.885	1381.16	-21.5372	-8.11976	-50.7173
-1.45142	-1.56219	1.9101	-0.401917	0.151978	-1.25305	0.00305176	0.101929	0.083313	0.000915527	0.000610352	-258.782	-279.131	1383.35	-21.9338	-8.87081	-50.5926
-1.45081	-1.57257	1.9104	-0.400391	0.157776	-1.26312	0.00366211	0.0469971	0.0863647	0.000915527	-0.000305176	-258.5	-281.086	1383.59	-21.5947	-8.37592	-50.9874
-1.45782	-1.57196	1.90643	-0.403442	0.151672	-1.25854	0.00305176	-0.0585938	0.0671387	0.0012207	0	-259.785	-280.969	1380.7	-21.9539	-8.97786	-50.7795
-1.45172	-1.5744	1.90979	-0.403137	0.152588	-1.2677	0.00366211	-0.0439453	0.0735474	0.000305176	-0.000915527	-258.629	-281.437	1383.14	-21.8807	-8.80424	-51.1717
-1.44379	-1.58203	1.91254	-0.404358	0.159302	-1.26831	0.00335693	0.00152588	0.101624	0.00152588	0.000915527	-256.866	-282.881	1385.14	-21.8961	-8.10878	-51.1316
-1.4505	-1.58142	1.91284	-0.405884	0.152893	-1.26953	0.00366211	-0.0634766	0.0827026	0.0012207	0.000305176	-258.185	-282.745	1385.35	-22.0828	-8.73829	-51.1957
-1.44714	-1.59271	1.9101	-0.402527	0.154724	-1.28052	0.00335693	0.0622559	0.0708008	0.000305176	-0.000305176	-257.322	-284.895	1383.39	-21.5185	-8.51588	-51.6095
-1.45599	-1.58875	1.9162	-0.404358	0.157166	-1.2738	0.00305176	-0.0762939	0.13916	0.0012207	0.000610352	-259.141	-284.084	1387.79	-21.7938	-8.47277	-51.3628
-1.44806	-1.60248	1.91406	-0.402832	0.154724	-1.27228	0.00335693	0.0411987	0.0753784	0.000305176	0.000305176	-257.116	-286.691	1386.26	-21.3957	-8.49613	-51.1544
-1.44928	-1.60065	1.91559	-0.40741	0.153503	-1.27533	0.00366211	-0.228577	0.0997925	0	-0.000305176	-257.417	-286.345	1387.35	-21.95	-8.61796	-51.3064
-1.44592	-1.61255	1.91193	-0.409546	0.147705	-1.2796	0.00274658	0.129395	0.110779	0.000305176	0.000610352	-256.373	-288.614	1384.7	-22.0026	-8.9944	-51.3804
-1.44989	-1.61011	1.91803	-0.409851	0.154724	-1.28021	0.00366211	-0.164185	0.129395	0.000915527	0.000610352	-257.3	-288.111	1389.13	-22.0791	-8.50532	-51.4587
-1.45294	-1.6095	1.92047	-0.411682	0.152588	-1.28052	0.00335693	-0.0891113	0.0531006	0	0.000305176	-257.912	-287.975	1390.89	-22.2997	-8.7289	-51.4811
-1.45111	-1.62598	1.91925	-0.414429	0.149536	-1.27655	4.32129	-0.0769043	0.134277	0.0012207	0.000610352	-256.95	-291.075	1390	-22.3476	-8.88916	-51.148
-1.45599	-1.62903	1.91376	-0.408936	0.149536	-1.28815	4.32678	-0.0643921	0.0827026	0.00152588	0.00152588	-257.976	-291.667	1386.04	-21.6733	-8.97867	-51.6757
-1.45752	-1.62903	1.91742	-0.409851	0.146484	-1.28876	4.32739	-0.0259399	0.101929	0.000610352	0.000915527	-258.276	-291.643	1388.69	-21.7793	-9.25006	-51.7033
-1.45691	-1.63666	1.92627	-0.40802	0.1474	-1.28632	4.3277	-0.032959	0.0527954	0	-0.000915527	-257.942	-293.02	1395.11	-21.4482	-9.14613	-51.5383
-1.45599	-1.65619	1.91742	-0.411377	0.146179	-1.30402	4.32709	0.112	0.0689697	0.00183105	0.00244141	-257.298	-296.757	1388.71	-21.5207	-9.18381	-52.1824
-1.45844	-1.65131	1.92017	-0.409546	0.148621	-1.30035	4.32892	-0.045166	0.107727	0.00244141	0.00183105	-257.926	-295.812	1390.7	-21.3901	-9.04184	-52.069
-1.46301	-1.65527	1.92108	-0.41626	0.144043	-1.30096	4.33044	-0.0125122	0.0744629	0.0012207	0.0012207	-258.647	-296.544	1391.35	-22.096	-9.46861	-52.0597
-1.45721	-1.65161	1.92688	-0.408325	0.147095	-1.30341	4.32983	0.00579834	0.106506	0.00244141	0.00244141	-257.738	-295.837	1395.57	-21.2471	-9.14888	-52.2081
-1.44867	-1.66412	1.93024	-0.414429	0.144348	-1.31348	4.32861	0.0350952	-0.00183105	0.000305176	-0.000305176	-255.732	-298.21	1398	-21.7447	-9.19326	-52.5382
-1.44684	-1.66016	1.92261	-0.411072	0.144348	-1.31226	4.32831	-0.0540161	0.136108	0.00244141	0.00244141	-255.472	-297.51	1392.48	-21.4223	-9.17486	-52.5071
-1.44531	-1.67114	1.92596	-0.411987	0.144958	-1.31165	4.32861	-0.0244141	0.0274658	0.00152588	0.0012207	-254.831	-299.555	1394.92	-21.3506	-9.06778	-52.3886
-1.44653	-1.66931	1.93054	-0.413818	0.144348	-1.31805	4.32892	0.0930786	0.0775146	0.0012207	0.00152588	-255.207	-299.192	1398.23	-21.5921	-9.14755	-52.7032
-1.44623	-1.67358	1.92993	-0.414429	0.140076	-1.33148	4.32861	-0.0189209	0.0372314	0.0012207	0.000915527	-255.143	-300.012	1397.79	-21.5962	-9.48552	-53.2784
-1.43616	-1.68365	1.9281	-0.412903	0.143738	-1.33118	4.328	0.126648	0.0775146	0.00183105	0.00183105	-252.856	-301.941	1396.49	-21.2566	-8.99384	-53.1637
-1.44226	-1.6629	1.93787	-0.411682	0.13916	-1.32935	4.33014	0.0900269	0.0088501	0.000610352	0.000610352	-254.711	-297.973	1403.54	-21.4534	-9.52584	-53.2633
-1.44104	-1.66748	1.9278	-0.415955	0.136719	-1.34186	4.32953	0.118408	0.0561523	0.000305176	-0.000610352	-254.392	-298.911	1396.25	-21.8693	-9.69311	-53.7828
-1.43921	-1.67236	1.93085	-0.415649	0.140076	-1.3385	4.32983	0.0692749	0.085144	0.00183105	0.00213623	-253.87	-299.811	1398.46	-21.7552	-9.37627	-53.5931
-1.43066	-1.68213	1.93237	-0.417175	0.138245	-1.34338	4.32892	0.136719	0.043335	-0.000305176	-0.000915527	-251.918	-301.668	1399.57	-21.7718	-9.35492	-53.7119
-1.43097	-1.66718	1.93085	-0.422363	0.138245	-1.34735	4.33044	0.111084	0.111694	0.00152588	0.0012207	-252.448	-298.885	1398.45	-22.6061	-9.4002	-54.0094
-1.42944	-1.67694	1.93268	-0.419922	0.136719	-1.34674	4.32953	-0.0405884	0.0823975	0.000610352	-0.000305176	-251.851	-300.705	1399.79	-22.1698	-9.47194	-53.8993
-1.43402	-1.67419	1.92963	-0.418091	0.134583	-1.34949	4.32983	0.121765	0.0924683	0.00152588	0.000915527	-252.865	-300.193	1397.58	-22.0059	-9.73265	-54.0564
-1.43158	-1.67999	1.9278	-0.419006	0.135803	-1.35742	4.32953	0.0570679	0.0405884	-0.000610352	-0.00152588	-252.288	-301.308	1396.26	-22.0183	-9.58281	-54.3698
-1.43127	-1.67145	1.92932	-0.422058	0.131836	-1.35193	4.33014	0.0778198	0.115051	0.00213623	0.00213623	-252.392	-299.697	1397.35	-22.5035	-9.91276	-54.1728
-1.42548	-1.6745	1.92963	-0.42511	0.136719	-1.36322	4.32983	0.0790405	0.015564	-0.000915527	-0.00152588	-251.288	-300.303	1397.57	-22.8045	-9.42096	-54.6614
-1.42151	-1.68365	1.92047	-0.426331	0.13092	-1.37207	4.33136	0.117188	0.108337	0.00152588	0	-250.248	-302.094	1390.95	-22.7964	-9.79914	-54.9645
-1.41235	-1.66901	1.922	-0.420837	0.128784	-1.38	4.32892	0.0628662	0.110168	0.0012207	0.000610352	-249.02	-299.372	1392.07	-22.4028	-9.87289	-55.4291
-1.41876	-1.67175	1.92139	-0.422363	0.126953	-1.37299	4.32983	0.0695801	0.0759888	0.000305176	-0.000915527	-250.097	-299.863	1391.61	-22.5334	-10.1116	-55.0931
-1.41724	-1.66199	1.92444	-0.429993	0.125427	-1.37482	4.33075	0.0698853	0.0778198	0.00152588	0.000610352	-250.069	-298.033	1393.8	-23.5634	-10.2301	-55.242
-1.41571	-1.66779	1.91895	-0.427856	0.127563	-1.37848	4.32831	0.126343	0.136414	0.00183105	0.0012207	-249.636	-299.157	1389.83	-23.2253	-10.0208	-55.3633
-1.40717	-1.66534	1.91559	-0.429688	0.122986	-1.39038	4.32953	0.0759888	0.0671387	0.0012207	0.000610352	-248.111	-298.762	1387.41	-23.4737	-10.2604	-55.8955
-1.41632	-1.65436	1.91864	-0.431824	0.120239	-1.37787	4.33014	0.0125122	0.0576782	0	-0.000915527	-250.099	-296.644	1389.59	-23.8948	-10.6532	-55.4244
-1.41296	-1.65985	1.9162	-0.43457	0.117798	-1.38336	4.33014	0.134583	0.144348	0.00244141	0.00152588	-249.287	-297.708	1387.82	-24.1206	-10.7787	-55.6141
-1.40625	-1.64917	1.91162	-0.43335	0.119629	-1.39465	4.3277	-0.0564575	0.00152588	-0.000915527	-0.00183105	-248.424	-295.766	1384.51	-24.1523	-10.56	-56.2065
-1.41327	-1.66138	1.90674	-0.434875	0.111389	-1.39984	4.32861	0.215149	0.157776	0.00335693	0.00366211	-249.422	-298.064	1380.97	-24.1333	-11.3079	-56.3431
-1.41449	-1.65558	1.91162	-0.43335	0.111389	-1.39404	4.328	0.0585938	0.0811768	0.000305176	0.000305176	-249.805	-296.938	1384.51	-24.0517	-11.3424	-56.1311
-1.41205	-1.65131	1.90643	-0.439758	0.110474	-1.40106	4.33105	0.149841	0.0817871	0.0012207	0.000915527	-249.467	-296.191	1380.74	-24.8534	-11.3851	-56.4693
-1.40961	-1.65863	1.90582	-0.441895	0.112915	-1.39709	4.32892	-0.141907	0.0476074	-0.000610352	-0.000610352	-248.705	-297.573	1380.29	-24.9783	-11.1205	-56.2218
-1.41144	-1.65955	1.90125	-0.44281	0.102844	-1.41968	4.33197	0.0186157	0.131226	0.0012207	0.000610352	-249.228	-297.79	1376.98	-25.0733	-11.9776	-57.2375
-1.41083	-1.65192	1.90094	-0.444031	0.10437	-1.40381	4.32892	-0.108643	0.017395	-0.000305176	-0.000610352	-249.155	-296.348	1376.75	-25.3316	-11.8501	-56.565
-1.40137	-1.65436	1.8985	-0.446777	0.103149	-1.41357	4.32892	0.0912476	0.0918579	0.00152588	0.00152588	-247.287	-296.865	1374.98	-25.6056	-11.7875	-56.9631
-1.4093	-1.65771	1.89301	-0.450745	0.100098	-1.41479	4.33075	-0.0369263	0.104065	0.0012207	0	-248.702	-297.505	1370.99	-26.0071	-12.1521	-56.9979
-1.40442	-1.66351	1.88812	-0.447998	0.0997925	-1.41418	4.32983	0.10376	0.03479	0.000915527	0.0012207	-247.547	-298.631	1367.47	-25.5974	-12.0795	-56.9084
-1.40411	-1.66351	1.88446	-0.448303	0.0976563	-1.42212	4.32861	-0.0790405	0.0720215	0.000915527	0.000305176	-247.553	-298.661	1364.82	-25.6334	-12.2524	-57.2667
-1.40503	-1.65894	1.88416	-0.452271	0.0973511	-1.41663	4.32892	-0.0631714	0.0241089	0.000915527	0.0012207	-247.78	-297.801	1364.58	-26.1597	-12.2956	-57.0461
-1.39954	-1.67267	1.87805	-0.451355	0.0921631	-1.43219	4.32953	0.0698853	0.0299072	0.00152588	0.000305176	-246.405	-300.443	1360.18	-25.8353	-12.5954	-57.6251
-1.39587	-1.66595	1.8808	-0.455627	0.0866699	-1.43646	4.32983	0.00396729	-0.0384521	-0.000305176	-0.000610352	-245.891	-299.191	1362.15	-26.4323	-12.9943	-57.852
-1.3916	-1.66565	1.87439	-0.451355	0.0863647	-1.43311	4.32861	-0.0314331	0.0970459	0.000915527	0.000915527	-245.02	-299.175	1357.52	-25.9454	-12.9482	-57.6873
-1.40106	-1.65771	1.87805	-0.449219	0.0808716	-1.43494	4.33014	0.0430298	-0.0344849	0	-0.000610352	-247.161	-297.635	1360.17	-25.8323	-13.5768	-57.8559
-1.39801	-1.66748	1.8692	-0.448608	0.0750732	-1.44257	4.33044	0.032959	0.109253	0.00152588	0.0012207	-246.283	-299.532	1353.77	-25.605	-13.9697	-58.1027
-1.39587	-1.67084	1.87317	-0.448608	0.072937	-1.44562	4.33014	-0.0164795	0.0448608	0.000305176	0.000610352	-245.796	-300.149	1356.64	-25.5519	-14.0997	-58.2094
-1.38824	-1.66016	1.86859	-0.451965	0.0650024	-1.43951	4.32892	0.106506	0.0619507	0.000915527	0.000915527	-244.463	-298.195	1353.31	-26.1031	-14.6292	-57.9678
-1.39191	-1.6629	1.86401	-0.449829	0.0604248	-1.44318	4.32678	0.0332642	0.106812	0.0012207	0.00152588	-245.119	-298.724	1350	-25.8157	-15.056	-58.1142
-1.3855	-1.66504	1.86005	-0.455627	0.0534058	-1.44531	4.32892	0.0552368	0.101929	0.0012207	0.000305176	-243.716	-299.177	1347.11	-26.4426	-15.5008	-58.1524
-1.37878	-1.66901	1.85455	-0.453186	0.0506592	-1.45477	4.32739	-0.00366211	0.0305176	0.000610352	0.000305176	-242.357	-299.981	1343.15	-26.0989	-15.6079	-58.5326
-1.37878	-1.65344	1.85516	-0.455322	0.0411987	-1.45111	4.33014	0.0701904	0.00213623	-0.00152588	-0.00213623	-242.736	-297.059	1343.57	-26.5926	-16.4073	-58.4666
-1.37329	-1.66473	1.84875	-0.45105	0.0341797	-1.45416	4.32831	0.0424194	0.085144	0.000610352	0.000305176	-241.302	-299.226	1338.94	-25.9206	-16.8534	-58.4867
-1.36963	-1.64795	1.83838	-0.448608	0.0314331	-1.45264	4.32953	-0.0524902	0.0375366	-0.000305176	-0.000610352	-241.044	-296.146	1331.42	-25.9077	-17.0597	-58.5311
-1.36017	-1.66168	1.83319	-0.454102	0.0244141	-1.46332	4.32861	0.0939941	0.0958252	0.00183105	0.0012207	-238.775	-298.798	1327.67	-26.3143	-17.4282	-58.8618
-1.35895	-1.65863	1.82861	-0.457153	0.0216675	-1.45752	4.32953	0.0668335	0.0469971	0	-0.000610352	-238.506	-298.254	1324.34	-26.7099	-17.6272	-58.6015
-1.36444	-1.65436	1.82037	-0.458984	0.0219727	-1.44775	4.32831	-0.0213623	0.0582886	0.000610352	0.0012207	-239.567	-297.473	1318.36	-26.9858	-17.6942	-58.1909
-1.35651	-1.6507	1.81519	-0.457153	0.0146484	-1.44806	4.32922	0.0872803	0.0222778	-0.000915527	-0.00183105	-238.069	-296.839	1314.6	-26.832	-18.1613	-58.1956
-1.36139	-1.64886	1.80786	-0.466003	0.015564	-1.44897	4.32922	0.0543213	0.0997925	0.00152588	0.000610352	-239.016	-296.534	1309.27	-27.874	-18.1641	-58.2507
-1.35803	-1.65436	1.80023	-0.463562	0.00549316	-1.45966	4.33014	0.0653076	0.0482178	0	-0.000305176	-238.242	-297.625	1303.76	-27.5068	-18.9129	-58.6666
-1.35132	-1.64459	1.78986	-0.463562	0.0109863	-1.45782	4.32739	0.0286865	0.0790405	0.000915527	0.000305176	-237.184	-295.874	1296.24	-27.6593	-18.3821	-58.6462
-1.34583	-1.66199	1.78253	-0.466919	0.0012207	-1.46637	4.33014	0.0695801	0.101318	0.0012207	0.000610352	-235.554	-299.206	1290.94	-27.7631	-19.0277	-58.8545
-1.34155	-1.65802	1.78101	-0.465393	0.00305176	-1.45935	4.33014	0.0378418	0.0735474	0.000915527	0.000610352	-234.763	-298.476	1289.84	-27.6491	-18.8148	-58.555
-1.3382	-1.65497	1.77643	-0.464172	0.00671387	-1.47247	4.32983	-0.000610352	0.0891113	0.000610352	0	-234.359	-297.954	1286.54	-27.5597	-18.4853	-59.1834
-1.34125	-1.64734	1.7746	-0.464783	0.00976563	-1.46057	4.32831	0.0665283	0.0915527	0.0012207	0.0012207	-235.064	-296.512	1285.2	-27.7498	-18.3008	-58.7072
-1.3324	-1.66626	1.77032	-0.463257	0.00305176	-1.4798	4.32892	0.0201416	0.0830078	0.0012207	0	-232.91	-300.13	1282.13	-27.2726	-18.6565	-59.4034
-1.32813	-1.65436	1.76697	-0.46051	0.00640869	-1.48041	4.33014	-0.0164795	0.0460815	0.000305176	0.000915527	-232.466	-297.93	1279.7	-27.1478	-18.3517	-59.5246
-1.33423	-1.66626	1.76605	-0.453796	0.00457764	-1.47705	4.33014	0.0100708	0.119629	0.0012207	0.000610352	-233.299	-300.132	1279.06	-26.1896	-18.572	-59.2935
-1.32538	-1.65985	1.76605	-0.452576	0.00701904	-1.48315	4.32831	0.0241089	0.00854492	-0.000305176	-0.000915527	-231.841	-298.966	1279.06	-26.1517	-18.2523	-59.6105
-1.31134	-1.67572	1.76788	-0.445862	0.00640869	-1.48346	4.32709	-0.106812	0.123291	0.00152588	0.000610352	-228.624	-301.967	1280.42	-25.1252	-18.0282	-59.4668
-1.31348	-1.68488	1.76575	-0.443115	0.00823975	-1.48407	4.32861	-0.0402832	0.0100708	0	-0.0012207	-228.79	-303.685	1278.89	-24.6644	-17.894	-59.4325
-1.31714	-1.67877	1.77155	-0.437622	0.00366211	-1.48926	4.32861	-0.0891113	0.0668335	0.000610352	0	-229.804	-302.494	1283.1	-24.1375	-18.3537	-59.7338
-1.315	-1.69342	1.77063	-0.431213	0.00579834	-1.50604	4.32861	-0.0622559	-0.0415039	-0.0012207	-0.0012207	-229.177	-305.261	1282.47	-23.1723	-18.1271	-60.398
-1.30829	-1.70563	1.77155	-0.424194	0.00152588	-1.51031	4.3277	-0.137939	0.0784302	0.000610352	0.000305176	-227.55	-307.561	1283.16	-22.1726	-18.3351	-60.4792
-1.30463	-1.71997	1.763	-0.419312	-0.00152588	-1.51855	4.32953	-0.0909424	-0.00915527	0	-0.000610352	-226.463	-310.311	1277	-21.3831	-18.4893	-60.7272
-1.31378	-1.71509	1.76941	-0.41626	-0.0012207	-1.52466	4.32709	-0.18158	0.00701904	0	-0.000610352	-228.546	-309.332	1281.64	-21.1177	-18.6435	-61.0837
-1.30127	-1.72516	1.7691	-0.409851	-0.00366211	-1.52588	4.32983	-0.0671387	0.0634766	0.000610352	0.000305176	-225.803	-311.255	1281.45	-20.2195	-18.609	-61.0274
-1.30463	-1.72516	1.763	-0.401001	0.000305176	-1.52252	4.32831	0.00701904	-0.0338745	-0.000610352	-0.000915527	-226.488	-311.263	1277.05	-19.2063	-18.3522	-60.8964
-1.30798	-1.73279	1.763	-0.396729	-0.00305176	-1.53229	4.32953	-0.00579834	0.00915527	-0.000610352	-0.00183105	-227.043	-312.687	1277.06	-18.5983	-18.671	-61.2938
-1.30524	-1.73401	1.75842	-0.386963	-0.00305176	-1.5329	4.32953	-0.113831	-0.0222778	-0.000915527	-0.0012207	-226.521	-312.938	1273.77	-17.4603	-18.6322	-61.3138
-1.30249	-1.72668	1.7627	-0.38147	-0.00488281	-1.5332	4.32953	-0.00518799	0.0750732	0.000915527	0.000305176	-226.255	-311.543	1276.87	-16.9496	-18.7617	-61.3864
-1.29639	-1.73767	1.75293	-0.376282	-0.00305176	-1.54388	4.32831	-0.163574	-0.0384521	-0.000915527	-0.000915527	-224.84	-313.682	1269.83	-16.1787	-18.4943	-61.7777
-1.30096	-1.72424	1.75323	-0.371094	-0.00152588	-1.5387	4.32922	0.06073	0.0930786	0.000915527	0.000610352	-226.148	-311.136	1270.05	-15.8011	-18.4882	-61.6692
-1.30249	-1.72058	1.75018	-0.366516	-0.00396729	-1.53198	4.32983	-0.0317383	-0.0759888	-0.000610352	-0.000305176	-226.493	-310.448	1267.85	-15.3347	-18.719	-61.3907
-1.30066	-1.70715	1.75079	-0.357971	-0.00335693	-1.54114	4.32739	0.114746	0.0854492	0.00152588	0.00183105	-226.723	-307.933	1268.31	-14.5747	-18.6962	-61.9309
-1.29333	-1.70105	1.74316	-0.348511	-0.00640869	-1.54205	4.328	-0.0012207	0.0119019	0.000610352	0.0012207	-225.495	-306.845	1262.8	-13.5874	-18.8459	-62.0024
-1.29547	-1.70349	1.73889	-0.343323	-0.00396729	-1.54724	4.32892	0.0439453	0.0418091	0.000610352	0.000610352	-225.937	-307.318	1259.72	-12.9558	-18.6885	-62.237
-1.30157	-1.68732	1.73828	-0.335388	-0.00854492	-1.54785	4.32861	0.0570679	0.0463867	0.00213623	0.00274658	-227.685	-304.26	1259.28	-12.3098	-19.2152	-62.4129
-1.30798	-1.6806	1.73401	-0.327759	-0.00488281	-1.54999	4.32709	0.10376	0.0900269	0.000610352	0.000305176	-229.244	-302.997	1256.2	-11.5465	-19.0577	-62.5979
-1.29913	-1.66626	1.73096	-0.312195	-0.00762939	-1.54663	4.328	-0.0143433	0.0396729	0.00152588	0.00183105	-227.984	-300.331	1254.02	-9.99283	-19.1849	-62.5466
-1.30371	-1.66748	1.72943	-0.301819	-0.0100708	-1.54633	4.32587	0.00427246	0.0561523	0.000610352	0.000610352	-228.903	-300.539	1252.94	-8.78743	-19.4662	-62.5421
-1.31195	-1.64551	1.73584	-0.289917	-0.00671387	-1.53656	4.3277	0.0991821	0.104675	0.00213623	0.00244141	-231.229	-296.332	1257.59	-7.78024	-19.4038	-62.3185
-1.30524	-1.64642	1.73279	-0.283508	-0.00579834	-1.53748	4.3277	0.0271606	0.022583	-0.000305176	-0.000915527	-229.921	-296.535	1255.4	-7.03022	-19.2222	-62.343
-1.31317	-1.63116	1.73523	-0.271912	-0.00518799	-1.5271	0.00976563	0.116272	0.136108	0.00396729	0.00488281	-231.939	-293.609	1257.17	-5.94919	-19.3545	-62.0266
-1.31622	-1.63208	1.7337	-0.265808	-0.00244141	-1.53473	4.32556	0.108643	0.0497437	-0.000305176	-0.000305176	-232.656	-293.78	1256.09	-5.23871	-19.1963	-62.393
-1.32599	-1.6275	1.73553	-0.249939	-0.00213623	-1.51398	4.32922	0.125122	0.121765	0.00244141	0.00366211	-234.608	-292.835	1257.43	-3.4955	-19.3485	-61.5194
-1.32751	-1.60614	1.74225	-0.231934	0.00183105	-1.50879	4.32953	0.10376	0.0473022	0	0	-235.688	-288.76	1262.32	-1.77954	-19.1338	-61.4939
-1.34521	-1.60797	1.74103	-0.22644	0.00488281	-1.50665	4.32983	0.149231	0.143433	0.00244141	0.00244141	-239.159	-289.042	1261.45	-1.12622	-19.1852	-61.4411
-1.36383	-1.60034	1.74377	-0.217285	0.00915527	-1.50116	4.32709	0.0723267	0.017395	0.000305176	0.000610352	-243.113	-287.517	1263.44	-0.206152	-19.1828	-61.3227
-1.36871	-1.58447	1.74377	-0.20874	0.00915527	-1.49261	4.32983	0.122375	0.0750732	0.00152588	0.000915527	-244.533	-284.506	1263.45	0.516907	-19.3122	-61.0804
-1.37665	-1.57898	1.74286	-0.198669	0.00549316	-1.48682	4.32953	-0.0140381	0.0927734	0.00152588	0.00152588	-246.255	-283.436	1262.79	1.57975	-19.762	-60.8827
-1.3855	-1.58081	1.73859	-0.192566	0.00396729	-1.48804	4.32861	0.135193	0.0131226	0	0.000305176	-247.982	-283.766	1259.71	2.30518	-20.0357	-60.9496
-1.39191	-1.56616	1.7395	-0.186462	0.000915527	-1.48102	4.32678	0.0234985	0.0912476	0.00183105	0.00152588	-249.654	-280.979	1260.37	2.76761	-20.4315	-60.7631
-1.4035	-1.55548	1.7334	-0.177002	-0.00396729	-1.48621	4.32922	-0.0976563	-0.00488281	0	0	-252.36	-278.966	1255.96	3.67465	-21.0644	-61.1181
-1.40808	-1.54236	1.73309	-0.169067	-0.00427246	-1.47278	4.32861	0.0912476	0.0912476	0.00305176	0.00274658	-253.57	-276.468	1255.74	4.37327	-21.2	-60.6251
-1.40411	-1.53259	1.72699	-0.163574	-0.00976563	-1.48926	4.3277	-0.0531006	-0.0521851	-0.00152588	-0.00244141	-253.269	-274.696	1251.33	4.84314	-21.6234	-61.4462
-1.40228	-1.52771	1.72485	-0.153809	-0.012207	-1.48743	4.32648	-0.0402832	0.111084	0.00183105	0.00152588	-253.086	-273.784	1249.8	5.88303	-21.812	-61.4018
-1.39984	-1.51764	1.72241	-0.143433	-0.0198364	-1.49078	4.32587	-0.10437	-0.0463867	-0.000915527	-0.00183105	-252.98	-271.907	1248.05	6.9084	-22.4278	-61.6272
-1.38702	-1.50848	1.71997	-0.133057	-0.0213623	-1.49658	4.32892	-0.071106	0.0909424	0.00152588	0.000305176	-250.853	-270.24	1246.31	7.95097	-22.3779	-61.9429
-1.39526	-1.50055	1.71783	-0.119324	-0.022583	-1.49139	4.32678	-0.0582886	0.0485229	0	-0.000915527	-252.752	-268.714	1244.78	9.39349	-22.648	-61.8031
-1.38977	-1.48621	1.71967	-0.111389	-0.0256348	-1.50452	4.32556	-0.0183105	0.0772095	0.0012207	0.0012207	-252.314	-266.037	1246.13	10.0689	-22.8639	-62.5167
-1.38336	-1.46362	1.73126	-0.0985718	-0.0247192	-1.49475	4.32678	-0.0454712	0.0363159	-0.000610352	-0.00183105	-251.773	-261.734	1254.54	11.1743	-22.7553	-62.2583
-1.36871	-1.45782	1.72668	-0.0830078	-0.0280762	-1.51001	4.32922	-0.0473022	0.104675	0.000915527	0.000305176	-249.311	-260.717	1251.27	12.8629	-22.8267	-62.9806
-1.36383	-1.45569	1.72729	-0.0714111	-0.0296021	-1.51947	4.32648	-0.109253	0.0772095	0.000915527	0	-248.6	-260.324	1251.75	14.1542	-22.8958	-63.4346
-1.35864	-1.4505	1.73004	-0.0650024	-0.0302124	-1.52527	4.32861	0.0476074	0.00915527	-0.000610352	-0.00152588	-247.856	-259.352	1253.75	14.8035	-22.8859	-63.74
-1.36261	-1.44562	1.73798	-0.0540161	-0.0354004	-1.52557	4.32617	0.0646973	0.134888	0.0012207	0.000305176	-248.878	-258.364	1259.52	15.979	-23.3985	-63.8139
-1.35864	-1.44287	1.74286	-0.0454712	-0.0387573	-1.53839	4.32922	-0.0405884	-0.0250244	-0.0012207	-0.00213623	-248.392	-257.837	1263.08	16.9096	-23.6326	-64.4261
-1.35956	-1.43219	1.74164	-0.0357056	-0.0411987	-1.53717	4.32831	0.0500488	0.120239	0.00152588	0.000610352	-248.943	-255.825	1262.21	17.8552	-23.8848	-64.4651
-1.35651	-1.43585	1.74438	-0.0253296	-0.0448608	-1.54724	4.32861	0.0335693	0.0332642	0	-0.000305176	-248.409	-256.503	1264.23	19.0989	-24.1395	-64.9008
-1.36169	-1.4386	1.7453	-0.0177002	-0.0476074	-1.54907	4.32739	0.0186157	0.123901	0.00213623	0.00213623	-249.416	-256.987	1264.91	20.0135	-24.4506	-64.9821
-1.35071	-1.43463	1.74744	-0.00976563	-0.0494385	-1.55396	4.32922	0.0393677	0.00305176	0.000305176	-0.000305176	-247.478	-256.262	1266.48	20.859	-24.4385	-65.2183
-1.34552	-1.43829	1.74225	-0.000610352	-0.0527954	-1.55823	4.32983	0.0256348	0.139465	0.00244141	0.00152588	-246.415	-256.987	1262.75	21.9665	-24.6242	-65.3727
-1.34399	-1.43127	1.75201	0.00732422	-0.0549316	-1.56097	4.32831	0.0634766	0.0494385	0.000915527	0.000915527	-246.447	-255.614	1269.83	22.7593	-24.8043	-65.566
-1.33453	-1.42944	1.75537	0.0161743	-0.0543213	-1.55975	4.32678	0.0228882	0.0656128	0.0012207	0.000915527	-244.697	-255.27	1272.29	23.7446	-24.6111	-65.5142
-1.3327	-1.41937	1.7572	0.0228882	-0.0561523	-1.55365	4.32922	0.185852	0.125427	0.00183105	0.00152588	-244.621	-253.363	1273.62	24.3524	-24.7588	-65.3147
-1.32599	-1.42273	1.75903	0.027771	-0.0552368	-1.5625	4.32556	0.0909424	0.0900269	0.000610352	0.000305176	-243.339	-254.007	1274.97	24.9644	-24.5769	-65.6884
-1.33301	-1.41754	1.75995	0.0393677	-0.055542	-1.56677	4.32892	0.039978	0.0582886	0.000915527	-0.000305176	-245.024	-252.996	1275.66	26.2043	-24.7521	-65.9623
-1.3266	-1.40717	1.76056	0.0442505	-0.0592041	-1.55853	4.32831	0.0769043	0.110474	0.00152588	0.0012207	-243.999	-251.053	1276.1	26.5998	-24.9664	-65.6467
-1.33514	-1.40564	1.76331	0.0515747	-0.0570679	-1.55762	4.32556	0.110474	0.128174	0.00305176	0.00305176	-245.801	-250.713	1278.1	27.4103	-24.9511	-65.6563
-1.34186	-1.40472	1.76331	0.0585938	-0.0570679	-1.54938	4.32831	0.109558	0.0527954	0.00152588	0.000915527	-247.111	-250.501	1278.11	28.1984	-25.0671	-65.3099
-1.34491	-1.40411	1.76453	0.0610352	-0.0524902	-1.54816	4.32678	0.102844	0.166016	0.00213623	0.00213623	-247.765	-250.365	1279	28.467	-24.7541	-65.2807
-1.36261	-1.38275	1.76758	0.0643921	-0.0457764	-1.53534	4.32831	0.159607	0.0491333	0	0	-251.852	-246.268	1281.19	28.5052	-24.5657	-64.9302
-1.35498	-1.38824	1.76575	0.0637817	-0.0411987	-1.5387	4.32709	0.183411	0.12146	0.00213623	0.00244141	-250.224	-247.338	1279.88	28.5255	-24.0556	-65.0278
-1.36292	-1.37787	1.75995	0.0686646	-0.0448608	-1.53015	4.32861	0.159912	0.12207	0.000915527	0.00152588	-252.009	-245.384	1275.67	28.918	-24.5096	-64.732
-1.36841	-1.37878	1.75385	0.0717163	-0.0424194	-1.54144	4.32617	0.184631	0.0979614	0.00183105	0.00183105	-253.211	-245.58	1271.26	29.2787	-24.4159	-65.2662
-1.37695	-1.38214	1.76361	0.0769043	-0.0326538	-1.53198	4.32831	0.169678	0.055542	0.000915527	0.00183105	-254.812	-246.109	1278.35	29.9241	-23.7642	-64.8601
-1.36536	-1.38	1.76666	0.0778198	-0.0317383	-1.52985	4.32709	-0.00183105	0.102234	0	0	-252.582	-245.727	1280.56	29.9978	-23.5012	-64.7527
-1.37512	-1.38885	1.76178	0.0836182	-0.0344849	-1.53259	4.32892	0.0946045	0.0924683	0.00213623	0.00152588	-254.279	-247.375	1277.04	30.8005	-23.8693	-64.8323
-1.38123	-1.37726	1.76697	0.0811768	-0.0296021	-1.5271	4.3277	0.0863647	0.000610352	-0.000305176	-0.000610352	-255.811	-245.151	1280.78	30.3336	-23.6057	-64.7002
-1.37299	-1.38214	1.76666	0.0814819	-0.0250244	-1.52649	4.3277	0.0128174	0.130615	0.00213623	0.00213623	-254.047	-246.094	1280.57	30.4496	-23.0847	-64.62
-1.37634	-1.38458	1.7691	0.0827026	-0.0204468	-1.51855	4.3277	0.0509644	-0.00976563	-0.000305176	-0.000610352	-254.584	-246.517	1282.34	30.6289	-22.7606	-64.2557
-1.37238	-1.40839	1.76422	0.0842285	-0.022583	-1.53503	4.32892	0.0671387	0.119324	0.00305176	0.00274658	-253.234	-251.034	1278.84	31.1839	-22.8138	-64.8079
-1.37329	-1.39923	1.76971	0.0860596	-0.0213623	-1.5274	4.32678	-0.00762939	0.00579834	0	-0.000915527	-253.65	-249.273	1282.81	31.2468	-22.7534	-64.541
-1.38092	-1.40228	1.7749	0.083313	-0.0158691	-1.52802	4.32831	0.00946045	0.126648	0.00366211	0.00335693	-255.102	-249.796	1286.56	30.9784	-22.4299	-64.5777
-1.4032	-1.40442	1.77734	0.0820923	-0.0119019	-1.52222	4.32739	0.0234985	-0.0366211	-0.000610352	-0.0012207	-259.397	-250.104	1288.32	30.8676	-22.4733	-64.3617
-1.40015	-1.41785	1.77704	0.0802612	-0.00488281	-1.52069	4.32892	-0.00640869	0.152588	0.00183105	0.00152588	-258.38	-252.634	1288.1	30.8752	-21.8156	-64.1865
-1.40015	-1.43463	1.77673	0.0790405	-0.00183105	-1.52405	4.32892	-0.0701904	0.00427246	0	-0.0012207	-257.904	-255.786	1287.9	31.0044	-21.5238	-64.2105
-1.40839	-1.43585	1.77582	0.0744629	0.00396729	-1.53107	4.3277	-0.0234985	0.0668335	0.0012207	0.000915527	-259.574	-256.007	1287.23	30.4967	-21.1939	-64.5535
-1.41144	-1.4447	1.78131	0.072937	0.00366211	-1.52649	4.32678	-0.0500488	0.0735474	0.000305176	-0.000305176	-259.857	-257.622	1291.2	30.4634	-21.2396	-64.2802
-1.41907	-1.44592	1.78223	0.0695801	0.0100708	-1.52252	4.32648	-0.141602	0.0744629	0.0012207	0	-261.295	-257.821	1291.86	30.0977	-20.8417	-64.1176
-1.41205	-1.45966	1.77612	0.0646973	0.015564	-1.52985	4.3277	0.0479126	0.0561523	0.000915527	0.000610352	-259.536	-260.467	1287.44	29.7612	-20.2425	-64.3267
-1.42792	-1.44684	1.78406	0.0628662	0.0189209	-1.5274	4.32617	0.0338745	0.0448608	-0.000305176	-0.00152588	-263.082	-257.968	1293.17	29.3405	-20.2736	-64.3719
-1.427	-1.46027	1.78497	0.0576782	0.0219727	-1.51642	4.328	-0.0137329	0.102234	0.00152588	0.000610352	-262.336	-260.477	1293.83	28.9654	-19.9583	-63.753
-1.43158	-1.47644	1.78467	0.0558472	0.0238037	-1.5152	4.32739	-0.218506	-0.00335693	-0.0012207	-0.00213623	-262.72	-263.496	1293.61	29.0148	-19.8385	-63.5793
-1.42487	-1.48254	1.77948	0.050354	0.0289917	-1.5274	4.32861	-0.0320435	0.108337	0.000610352	-0.000610352	-261.313	-264.712	1289.86	28.4846	-19.2948	-64.0762
-1.42944	-1.48163	1.78345	0.0427246	0.032959	-1.51337	4.32922	-0.264587	0.0286865	-0.000610352	-0.00152588	-262.064	-264.498	1292.7	27.5985	-19.0343	-63.4484
-1.43005	-1.4856	1.7807	0.0424194	0.0369263	-1.51886	4.32831	-0.000610352	0.0479126	0.000610352	-0.000610352	-262.134	-265.262	1290.72	27.6264	-18.7184	-63.678
-1.43311	-1.49872	1.78131	0.0378418	0.0332642	-1.52313	0.0231934	-0.107117	0.0140381	-0.00152588	-0.00274658	-262.331	-267.718	1291.16	27.3115	-19.0256	-63.7643
-1.44379	-1.49933	1.78497	0.0323486	0.0427246	-1.51794	4.32861	0.00762939	0.158691	0.00152588	0.00152588	-264.389	-267.779	1293.8	26.6906	-18.4324	-63.5645
-1.44196	-1.50909	1.78192	0.0216675	0.0476074	-1.51672	4.32922	-0.140686	0.00183105	0	-0.000305176	-263.646	-269.646	1291.57	25.6271	-17.9669	-63.4182
-1.45386	-1.51642	1.78711	0.0210571	0.0531006	-1.52466	4.32892	-0.062561	0.122375	0.000915527	0	-265.912	-270.96	1295.33	25.6688	-17.7124	-63.7734
-1.44775	-1.54114	1.78192	0.0189209	0.0592041	-1.52252	4.3277	-0.0183105	0.0549316	0.0012207	0.0012207	-263.907	-275.642	1291.59	25.8247	-17.0426	-63.464
-1.45782	-1.54083	1.7868	0.0106812	0.0613403	-1.52557	4.32861	0.0473022	0.065918	0.0012207	0	-265.917	-275.539	1295.11	24.8728	-17.0356	-63.6328
-1.46515	-1.54846	1.78253	-0.00305176	0.0668335	-1.52283	4.32861	0.101013	0.131531	0.00274658	0.00274658	-267.011	-276.984	1291.99	23.4239	-16.6758	-63.4544
-1.47186	-1.55151	1.79077	-0.00732422	0.0756836	-1.51611	4.32861	0.102539	0.0827026	0.0012207	-0.000305176	-268.214	-277.486	1297.94	22.9824	-16.059	-63.1574
-1.47186	-1.57318	1.78528	-0.0125122	0.0717163	-1.51764	4.32709	0.00823975	0.0823975	0.00213623	0.00183105	-267.479	-281.586	1293.96	22.7376	-16.3103	-63.0328
-1.47583	-1.57745	1.78619	-0.017395	0.0787354	-1.52191	4.32556	0.0708008	0.0534058	0	0	-268.187	-282.38	1294.62	22.2455	-15.799	-63.2161
-1.47125	-1.60004	1.78467	-0.0256348	0.0863647	-1.52954	4.328	0.093689	0.144958	0.00274658	0.00274658	-266.644	-286.656	1293.53	21.6656	-15.0411	-63.3782
-1.48193	-1.60461	1.78558	-0.0314331	0.085144	-1.52222	4.32861	0.146179	0.0131226	0.000305176	0.000915527	-268.485	-287.473	1294.17	21.0744	-15.2926	-63.0219
-1.48163	-1.61163	1.78864	-0.0411987	0.088501	-1.5152	4.32678	0.132141	0.111694	0.00152588	0.00152588	-268.083	-288.778	1296.36	20.0713	-14.9802	-62.6365
-1.48254	-1.62659	1.78925	-0.0476074	0.0961304	-1.52985	4.32495	0.176086	0.00244141	0.000305176	0.000305176	-267.969	-291.599	1296.81	19.5747	-14.3458	-63.204
-1.4856	-1.62628	1.78864	-0.0500488	0.0997925	-1.52435	4.32831	0.156555	0.0491333	0.00152588	0.00183105	-268.517	-291.532	1296.36	19.2911	-14.0954	-62.9649
-1.48987	-1.63635	1.78589	-0.0601196	0.0985718	-1.53137	4.32739	0.123596	-0.00518799	0	0	-269.044	-293.442	1294.35	18.2986	-14.231	-63.2017
-1.49078	-1.64764	1.78955	-0.0662231	0.0997925	-1.5274	4.32892	0.102844	0.062561	0.00152588	0.00152588	-268.804	-295.538	1296.99	17.7818	-14.106	-62.9269
-1.49811	-1.6626	1.78192	-0.0717163	0.105286	-1.53961	4.32648	0.143127	0.00823975	0.000915527	0.0012207	-269.893	-298.38	1291.47	17.3902	-13.7482	-63.3889
-1.50818	-1.67511	1.78925	-0.0701904	0.105896	-1.53442	4.328	0.152893	0.0250244	0.000305176	0.000305176	-271.478	-300.643	1296.78	17.7626	-13.8313	-63.0841
-1.5033	-1.68457	1.78833	-0.0808716	0.108948	-1.54144	4.32739	0.015564	0.0772095	0.00183105	0.00152588	-270.236	-302.459	1296.11	16.6928	-13.4707	-63.3109
-1.50909	-1.69403	1.79108	-0.0808716	0.110168	-1.53778	4.328	0.150146	0.00915527	0.0012207	0.0012207	-271.063	-304.193	1298.1	16.8434	-13.4402	-63.0854
-1.5094	-1.70135	1.7926	-0.0872803	0.114136	-1.54114	4.32709	0.0488281	0.0872803	0.00152588	0.000915527	-270.917	-305.569	1299.19	16.2269	-13.1015	-63.1836
-1.50543	-1.70715	1.79565	-0.0939941	0.117493	-1.53992	4.32739	0.0750732	0.0662231	0.000610352	0.000305176	-269.919	-306.659	1301.4	15.553	-12.7399	-63.0703
-1.50543	-1.71417	1.80145	-0.093689	0.119324	-1.54694	4.32739	0.0375366	0.105896	0.00244141	0.00213623	-269.818	-307.95	1305.61	15.698	-12.5808	-63.3472
-1.49658	-1.72943	1.79657	-0.0949097	0.120544	-1.55853	4.32831	-0.181885	0.0820923	0	-0.0012207	-267.707	-310.88	1302.09	15.8042	-12.2985	-63.7331
-1.50421	-1.74133	1.80237	-0.0985718	0.124512	-1.55029	4.32678	0.0186157	0.127869	0.00213623	0.00152588	-268.767	-313.049	1306.28	15.5752	-12.0631	-63.2847
-1.49658	-1.74774	1.80389	-0.104065	0.123596	-1.55945	4.328	-0.0335693	0.0421143	0.000610352	-0.000305176	-267.128	-314.284	1307.38	15.0496	-11.9926	-63.6276
-1.49902	-1.74866	1.81122	-0.101624	0.124512	-1.55701	4.3277	-0.0183105	0.0979614	0.000915527	0.000305176	-267.604	-314.4	1312.69	15.3421	-11.9596	-63.5249
-1.49628	-1.77795	1.80847	-0.108337	0.127258	-1.56281	4.32861	-0.000305176	0.0518799	0.000915527	0	-266.174	-319.93	1310.71	15.0447	-11.6058	-63.5434
-1.49841	-1.78406	1.8161	-0.109863	0.131836	-1.57227	4.32709	-0.142822	0.0518799	0.0012207	0.000610352	-266.562	-321.037	1316.25	14.9641	-11.265	-63.9513
-1.48956	-1.79749	1.81885	-0.112915	0.133362	-1.5744	4.328	0.0305176	0.0747681	0.0012207	0.000610352	-264.415	-323.574	1318.24	14.8322	-10.954	-63.9188
-1.492	-1.80328	1.81519	-0.110779	0.136719	-1.57776	4.3277	-0.0735474	0.0326538	-0.000305176	-0.00152588	-264.776	-324.674	1315.6	15.1689	-10.7134	-64.0409
-1.48712	-1.81183	1.8161	-0.112915	0.140686	-1.58325	4.32587	-0.057373	0.0875854	0.00152588	0.00183105	-263.618	-326.295	1316.27	15.0618	-10.2907	-64.219
-1.49323	-1.82953	1.82281	-0.11261	0.141602	-1.57898	4.32648	-0.119934	0.0115967	-0.0012207	-0.00213623	-264.258	-329.549	1321.14	15.379	-10.267	-63.9023
-1.5097	-1.81427	1.82648	-0.113831	0.148621	-1.58112	4.32556	-0.098877	0.118713	0.000610352	0	-268.061	-326.619	1323.78	14.9885	-10.025	-64.186
-1.49689	-1.83289	1.82404	-0.116272	0.146179	-1.59058	4.3277	-0.0469971	0.0338745	0.000305176	-0.000610352	-265.018	-330.177	1322.03	15.0102	-9.95784	-64.4276
-1.49261	-1.84052	1.82648	-0.119324	0.149231	-1.58936	4.32739	-0.22583	0.09552	-0.000305176	-0.000610352	-263.924	-331.61	1323.8	14.7847	-9.61458	-64.3022
-1.49292	-1.85608	1.82281	-0.112	0.155029	-1.59821	4.32983	-0.0537109	0.0396729	-0.000305176	-0.00152588	-263.674	-334.547	1321.18	15.871	-9.12496	-64.6055
-1.49384	-1.85089	1.82861	-0.116272	0.159302	-1.58875	4.32739	-0.249939	0.0973511	0.000305176	-0.000305176	-263.919	-333.535	1325.36	15.2999	-8.79909	-64.2206
-1.49567	-1.86005	1.83136	-0.114136	0.161133	-1.5802	4.32831	-0.0860596	0.0668335	-0.000305176	-0.000610352	-263.931	-335.217	1327.36	15.6923	-8.65154	-63.765
-1.49597	-1.8689	1.82556	-0.115051	0.157776	-1.59119	4.32892	-0.0598145	0.114441	0.000915527	0.000610352	-263.799	-336.92	1323.17	15.7281	-8.90928	-64.1894
-1.48834	-1.87653	1.82526	-0.115051	0.163269	-1.59027	4.32953	0.093689	0.0964355	0.0012207	0.0012207	-262.069	-338.376	1322.96	15.8531	-8.31642	-64.076
-1.48987	-1.87592	1.83105	-0.113831	0.162048	-1.58478	4.32587	-0.0689697	0.100403	0.000610352	0	-262.35	-338.216	1327.16	15.9827	-8.43954	-63.8346
-1.48804	-1.87134	1.83014	-0.113831	0.16449	-1.58661	4.328	-0.039978	0.098877	0.00183105	0.00152588	-262.161	-337.372	1326.49	15.9095	-8.22702	-63.9559
-1.4798	-1.89117	1.82404	-0.122681	0.167236	-1.59576	4.3277	-0.0311279	0.0854492	0.00152588	0.00152588	-259.949	-341.173	1322.08	15.2172	-7.80775	-64.1859
-1.48438	-1.88965	1.83441	-0.118103	0.167847	-1.59546	4.32831	-0.065918	0.0827026	0.00152588	0.00183105	-260.975	-340.807	1329.6	15.7132	-7.84739	-64.2121
-1.48529	-1.89941	1.83594	-0.108643	0.169067	-1.57928	4.32678	0.139465	0.0369263	0.000915527	0.000610352	-260.741	-342.595	1330.72	16.9553	-7.73282	-63.4035
-1.49384	-1.88873	1.83624	-0.11322	0.174255	-1.5863	4.32739	0.0335693	0.00488281	0	-0.000915527	-262.843	-340.578	1330.93	16.2561	-7.49136	-63.8434
-1.47827	-1.90613	1.83105	-0.113831	0.17395	-1.58997	4.328	0.104065	-0.0210571	0	0	-259.239	-343.923	1327.19	16.4702	-7.2058	-63.8239
-1.48071	-1.91406	1.82922	-0.116272	0.174866	-1.60126	4.32831	0.078125	0.111389	0.00274658	0.00305176	-259.589	-345.428	1325.87	16.3154	-7.15796	-64.286
-1.48895	-1.92078	1.8335	-0.110474	0.17334	-1.60034	4.32709	0.0717163	0.0650024	0.00213623	0.00213623	-261.05	-346.626	1328.98	17.0835	-7.40694	-64.2193
-1.48376	-1.92719	1.83197	-0.111694	0.179138	-1.59943	4.32861	0.161133	0.0512695	0.00152588	0.00183105	-259.829	-347.853	1327.88	17.0489	-6.83244	-64.1206
-1.47827	-1.9339	1.83014	-0.106201	0.179138	-1.60339	4.32739	0.0189209	0.0253296	0.000915527	0.000610352	-258.612	-349.137	1326.58	17.786	-6.73048	-64.2405
-1.48132	-1.94611	1.82709	-0.107422	0.184326	-1.60095	4.32556	0.0845337	0.0588989	0.0012207	0.000915527	-258.814	-351.431	1324.37	17.8427	-6.32538	-64.0441
-1.48071	-1.93085	1.83838	-0.107422	0.185852	-1.60156	4.32678	0.0869751	0.0393677	0.000610352	0.000305176	-259.227	-348.511	1332.54	17.5957	-6.23911	-64.2066
-1.48499	-1.94336	1.83044	-0.109863	0.183716	-1.60583	4.32648	0.0854492	0.0601196	0.000610352	0	-259.675	-350.894	1326.8	17.5166	-6.44645	-64.3004
-1.47064	-1.95831	1.82922	-0.104675	0.180969	-1.60583	4.32831	0.0106812	0.0860596	0.00152588	0.00152588	-256.389	-353.743	1325.94	18.3545	-6.38889	-64.1401
-1.46851	-1.97174	1.82251	-0.107422	0.184021	-1.61377	4.32739	0.158691	0.000305176	0	-0.000610352	-255.613	-356.317	1321.09	18.256	-6.07193	-64.3902
-1.47644	-1.96381	1.82678	-0.101624	0.181885	-1.60248	4.32739	0.0854492	0.115356	0.00305176	0.00244141	-257.343	-354.759	1324.18	18.7913	-6.39699	-63.9601
-1.47369	-1.96899	1.8222	-0.0982666	0.180969	-1.60034	4.32709	0.072937	0.00244141	0	-0.000610352	-256.614	-355.759	1320.87	19.2607	-6.41042	-63.8105
-1.45844	-1.96716	1.82312	-0.0961304	0.18219	-1.60431	4.32861	0.160217	0.0970459	0.00213623	0.00183105	-253.724	-355.463	1321.55	19.479	-6.06711	-63.9735
-1.46393	-1.97357	1.82098	-0.0961304	0.184631	-1.61285	4.32709	0.0680542	0.00335693	-0.000305176	-0.000915527	-254.717	-356.668	1320.01	19.5787	-5.95248	-64.3354
-1.47064	-1.97571	1.81763	-0.0891113	0.180664	-1.60461	4.32739	0.110779	0.0949097	0.00213623	0.00152588	-255.898	-357.046	1317.59	20.4164	-6.37803	-63.9531
-1.46179	-1.9754	1.82007	-0.083313	0.177917	-1.59912	4.32709	0.0314331	0.0317383	0.000305176	0.000305176	-254.127	-356.99	1319.37	21.0781	-6.45291	-63.6809
-1.46362	-1.98792	1.81122	-0.083313	0.184021	-1.60889	4.32831	0.129089	0.123596	0.00244141	0.00244141	-254.214	-359.39	1312.98	21.2779	-5.96439	-64.0424
-1.45905	-1.98181	1.81854	-0.0738525	0.186157	-1.61194	0.00946045	0.0210571	0.0823975	0.00213623	0.00213623	-253.641	-358.211	1318.3	22.2613	-5.74848	-64.2433
-1.46759	-1.98151	1.81396	-0.0680542	0.18158	-1.60553	0.00762939	0.0537109	0.0976563	0.00152588	0.00152588	-255.265	-358.136	1314.99	22.9194	-6.26095	-63.9665
-1.46088	-1.96808	1.81793	-0.0610352	0.184631	-1.59668	0.00762939	0.129089	0.0973511	0.00183105	0.00244141	-254.331	-355.601	1317.87	23.5099	-5.94166	-63.6665
-1.46606	-1.97571	1.81244	-0.0561523	0.186157	-1.61011	0.00640869	0.0714111	0.0857544	0.000610352	0.000610352	-255.3	-357.052	1313.92	24.1873	-5.90154	-64.2452
-1.46149	-1.98181	1.81061	-0.0439453	0.183411	-1.60217	0.00610352	0.0292969	0.119019	0.00183105	0.00152588	-254.176	-358.196	1312.62	25.685	-6.03419	-63.8248
-1.46484	-1.97876	1.81488	-0.0369263	0.187378	-1.59576	0.00610352	0.0662231	0.0900269	0.000610352	0	-254.947	-357.573	1315.73	26.4386	-5.78347	-63.5832
-1.46942	-1.97144	1.81305	-0.0256348	0.184631	-1.59149	0.00579834	0.000610352	0.132141	0.00213623	0.00244141	-256.089	-356.176	1314.42	27.6125	-6.11099	-63.4647
-1.46759	-1.96869	1.81274	-0.0152588	0.19104	-1.58813	0.00579834	-0.00732422	0.0350952	0	-0.000610352	-255.879	-355.652	1314.22	28.7566	-5.58152	-63.3537
-1.45752	-1.97693	1.81091	-0.00274658	0.191345	-1.5918	0.00579834	0.143738	0.168152	0.00335693	0.00335693	-253.757	-357.227	1312.94	30.3225	-5.38147	-63.4444
-1.47125	-1.9574	1.81458	0.0109863	0.192261	-1.57959	0.00549316	-0.0732422	0.043335	0	-0.000610352	-257.054	-353.469	1315.6	31.5777	-5.6001	-63.098
-1.47186	-1.96716	1.81305	0.0253296	0.196838	-1.58264	0.00549316	0.06073	0.137634	0.000915527	0.0012207	-257.028	-355.29	1314.54	33.3746	-5.23353	-63.189
-1.46912	-1.95862	1.80908	0.0418091	0.196533	-1.58112	0.00488281	-0.200806	0.0164795	-0.000915527	-0.000610352	-256.832	-353.697	1311.7	35.1242	-5.25309	-63.1978
-1.46851	-1.96136	1.80176	0.0570679	0.197144	-1.58173	0.00579834	0.185852	0.0613403	0.000610352	0.000915527	-256.717	-354.235	1306.43	36.9149	-5.20255	-63.2174
-1.47247	-1.95709	1.80634	0.0714111	0.201111	-1.58264	0.00518799	-0.0946045	0.055542	0.000305176	0.000305176	-257.786	-353.377	1309.78	38.4848	-4.98103	-63.336
-1.47186	-1.94946	1.80969	0.0869751	0.204163	-1.56982	0.00457764	0.179138	0.0769043	0.0012207	0.00152588	-257.891	-351.896	1312.24	40.145	-4.75393	-62.8327
-1.47278	-1.94977	1.80389	0.101929	0.212402	-1.56647	0.00579834	-0.101929	0.0744629	0.0012207	0.00152588	-258.15	-351.96	1308.08	41.8619	-4.11882	-62.7099
-1.4743	-1.94	1.80176	0.119629	0.209045	-1.56982	0.00518799	0.0363159	0.0335693	0.000305176	0	-258.896	-350.117	1306.57	43.7288	-4.46558	-62.9625
-1.4859	-1.93176	1.80481	0.135803	0.216675	-1.5686	0.00549316	-0.0695801	0.0790405	0.00152588	0.00213623	-261.599	-348.495	1308.81	45.4429	-4.08913	-63.0442
-1.48315	-1.91315	1.7984	0.151672	0.217896	-1.55426	0.00518799	-0.0546265	0.027771	0.000610352	0.000915527	-261.56	-345.014	1304.19	46.9643	-4.0015	-62.5421
-1.49017	-1.91467	1.79779	0.161438	0.221863	-1.55212	0.00518799	-0.00793457	0.0500488	0.000610352	0.0012207	-262.964	-345.265	1303.77	48.1044	-3.80544	-62.4708
-1.48987	-1.89514	1.79108	0.179138	0.227966	-1.5506	0.00488281	-0.0830078	0.00335693	0	0.000305176	-263.625	-341.619	1298.94	49.817	-3.383	-62.5883
-1.49719	-1.8869	1.78619	0.192566	0.231018	-1.54816	0.00457764	0.000610352	0.0921631	0.00213623	0.00213623	-265.395	-340.058	1295.43	51.2199	-3.29665	-62.5822
-1.49658	-1.86035	1.78558	0.208435	0.232544	-1.53229	0.00518799	0.06073	0.0875854	0.00183105	0.00213623	-266.031	-335.05	1295	52.6125	-3.24297	-62.0849
-1.50116	-1.86066	1.77887	0.226746	0.233459	-1.53595	0.00549316	0.0933838	0.114746	0.00183105	0.00183105	-267.08	-335.109	1290.18	54.7108	-3.26873	-62.2847
-1.51001	-1.84357	1.77246	0.241089	0.235291	-1.53351	0.00427246	-0.0811768	0.0445557	0.000915527	0.000610352	-269.421	-331.892	1285.56	56.0761	-3.33225	-62.3517
-1.51093	-1.828	1.75903	0.25238	0.233154	-1.52679	0.00457764	0.0753784	0.0894165	0.000915527	0.0012207	-270.024	-329.025	1275.84	57.1214	-3.56778	-62.169
-1.51306	-1.80664	1.75598	0.271301	0.236816	-1.52283	0.00488281	-0.0384521	0.0326538	0	0.000305176	-271.206	-325.002	1273.66	58.9433	-3.38791	-62.1944
-1.51825	-1.78833	1.75079	0.284119	0.238342	-1.52161	0.00488281	-0.0195313	0.107422	0.0012207	0.00183105	-272.867	-321.565	1269.92	60.1151	-3.41747	-62.3161
-1.52405	-1.78314	1.74652	0.292358	0.239258	-1.51794	0.00488281	0.0384521	0.0463867	0.000915527	0.000915527	-274.179	-320.582	1266.84	60.9741	-3.46146	-62.2138
-1.52039	-1.75568	1.73828	0.309753	0.237427	-1.50482	0.00488281	0.0479126	0.0878906	0.000610352	0.000305176	-274.236	-315.456	1260.89	62.5282	-3.63164	-61.8313
-1.52344	-1.75018	1.72607	0.323181	0.234375	-1.51031	0.00518799	0.103149	0.113525	0.00183105	0.00183105	-275.108	-314.473	1252.08	63.9759	-3.96216	-62.1393
-1.52283	-1.73615	1.72089	0.342407	0.237427	-1.50543	0.00518799	0.101318	0.0753784	0.0012207	0.000915527	-275.499	-311.843	1248.36	65.9518	-3.76321	-62.0529
-1.51489	-1.71997	1.71021	0.351868	0.238647	-1.50513	0.00457764	0.161438	0.131531	0.00183105	0.00183105	-274.46	-308.885	1240.64	66.7784	-3.58611	-62.1546
-1.521	-1.7041	1.70746	0.366821	0.236206	-1.50513	0.00396729	0.13855	0.138855	0.00183105	0.00152588	-276.245	-305.887	1238.67	68.2326	-3.94728	-62.3117
-1.52313	-1.68793	1.70624	0.380249	0.236816	-1.48712	0.00488281	0.100403	0.0787354	0.000305176	0.000305176	-277.052	-302.818	1237.8	69.5125	-3.97879	-61.6334
-1.53168	-1.68243	1.70074	0.395813	0.228577	-1.48834	0.00488281	0.0961304	0.10437	0.000915527	0.000915527	-278.974	-301.771	1233.84	71.2026	-4.81887	-61.7558
-1.53778	-1.6684	1.69769	0.414734	0.230408	-1.48163	0.00457764	0.171509	0.1297	0.00213623	0.00183105	-280.672	-299.104	1231.66	73.1417	-4.82947	-61.6016
-1.52863	-1.64917	1.68671	0.424805	0.227661	-1.48315	0.00457764	-0.198669	0.0631714	0.000305176	0.000915527	-279.491	-295.582	1223.72	73.9891	-4.96192	-61.8014
-1.53717	-1.63025	1.68671	0.435791	0.235291	-1.47766	0.00427246	0.0985718	0.13031	0.00183105	0.00152588	-281.824	-291.988	1223.74	74.9407	-4.55395	-61.7545
-1.53412	-1.62994	1.67755	0.441895	0.240479	-1.47491	0.00427246	0.158081	0.145569	0.00183105	0.0012207	-281.232	-291.981	1217.12	75.6371	-4.08878	-61.6333
-1.54541	-1.60919	1.67786	0.461731	0.238953	-1.45691	0.00488281	-0.0817871	0.0100708	-0.000915527	-0.0012207	-284.034	-288.007	1217.36	77.5735	-4.46701	-61.022
-1.55273	-1.59271	1.67297	0.472107	0.23407	-1.44135	0.00427246	0.0689697	0.13916	0.00152588	0.0012207	-285.841	-284.891	1213.82	78.498	-5.02637	-60.4545
-1.56311	-1.56128	1.67297	0.493164	0.238342	-1.42609	0.00457764	0.0390625	0.0787354	0.000610352	0	-288.864	-278.921	1213.84	80.4022	-4.95743	-60.068
-1.56982	-1.55243	1.66504	0.504761	0.239868	-1.41357	0.00457764	0.0656128	0.0637817	0.000305176	0	-290.38	-277.256	1208.11	81.5889	-4.97299	-59.5911
-1.58081	-1.54297	1.66077	0.512085	0.245056	-1.39984	0.00488281	-0.0149536	0.0848389	0.000305176	-0.000305176	-292.749	-275.447	1205.02	82.2755	-4.76242	-59.0796
-1.58722	-1.52039	1.65833	0.522156	0.240173	-1.38733	0.00457764	-0.0604248	0.119934	0.000610352	0	-294.608	-271.18	1203.25	83.0661	-5.32688	-58.7018
-1.60126	-1.50909	1.65588	0.539246	0.241394	-1.37787	0.00396729	-0.0775146	0.0216675	-0.000915527	-0.0012207	-297.744	-268.998	1201.5	84.838	-5.50767	-58.4167
-1.6037	-1.48071	1.65192	0.549622	0.231018	-1.3681	0.00457764	-0.0848389	0.130005	0.000305176	-0.000305176	-298.999	-263.668	1198.62	85.5712	-6.46625	-58.1895
-1.60217	-1.47339	1.64246	0.557861	0.232239	-1.35437	0.00396729	-0.00427246	0.0561523	0	0	-298.791	-262.328	1191.78	86.4013	-6.35793	-57.6151
-1.61011	-1.44165	1.64551	0.564575	0.23468	-1.33911	0.00396729	0.100403	0.0482178	0.000305176	-0.000305176	-301.24	-256.311	1193.97	86.6602	-6.38004	-57.2043
-1.61682	-1.42914	1.63239	0.570374	0.239258	-1.33423	0.00457764	-0.0234985	-0.0460815	-0.00213623	-0.00244141	-302.915	-254.005	1184.47	87.1241	-6.15998	-57.1049
-1.63025	-1.41815	1.62354	0.588379	0.233459	-1.31409	0.00457764	-0.220032	0.0811768	0.000305176	0	-305.739	-251.905	1178.08	89.0094	-6.88364	-56.3026
-1.62598	-1.41235	1.62292	0.594482	0.232544	-1.30737	0.00427246	-0.0161743	0.00457764	0	-0.000305176	-305.031	-250.821	1177.64	89.6173	-6.90257	-56.0328
-1.6272	-1.38153	1.62018	0.603333	0.232239	-1.27747	0.00396729	-0.19989	0.00946045	-0.000915527	-0.000610352	-305.929	-245.011	1175.64	90.1415	-7.01736	-54.9109
-1.64612	-1.35925	1.61987	0.619812	0.230408	-1.26587	0.00427246	-0.0360107	0.0735474	0.000915527	0.000305176	-310.335	-240.741	1175.43	91.6659	-7.55489	-54.6236
-1.64642	-1.35803	1.6153	0.632629	0.234985	-1.2558	0.00427246	-0.0302124	-0.0595093	-0.00152588	-0.000915527	-310.412	-240.509	1172.14	93.1154	-7.19983	-54.1913
-1.65131	-1.34369	1.61255	0.6427	0.232849	-1.24451	0.00396729	-0.0924683	0.0927734	0.000915527	0.0012207	-311.741	-237.794	1170.15	94.0386	-7.49526	-53.8047
-1.65283	-1.33545	1.61652	0.656433	0.230408	-1.2323	0.00427246	-0.215759	-0.00366211	-0.000305176	-0.000610352	-312.255	-236.191	1173.05	95.4787	-7.74615	-53.3267
-1.65375	-1.31042	1.61743	0.672302	0.233459	-1.23383	0.00518799	-0.0683594	0.0662231	0.0012207	0.0012207	-313.365	-231.474	1173.73	96.8912	-7.60778	-53.6304
-1.65741	-1.31104	1.60889	0.680237	0.233154	-1.23718	0.00396729	-0.0808716	-0.0457764	-0.00152588	-0.0012207	-314.133	-231.617	1167.56	97.8082	-7.70269	-53.7935
-1.66199	-1.29608	1.61377	0.686951	0.233765	-1.22528	0.00427246	0.0372314	0.0708008	0.00152588	0.000915527	-315.433	-228.75	1171.1	98.3366	-7.77109	-53.3905
-1.66504	-1.29974	1.6098	0.704956	0.234375	-1.2265	0.00457764	-0.0424194	-0.0460815	-0.000915527	0	-316.053	-229.426	1168.27	100.454	-7.78406	-53.4471
-1.67236	-1.27655	1.61957	0.722046	0.235291	-1.21246	0.00396729	0.0393677	0.0714111	0.000610352	0.000610352	-318.223	-224.963	1175.36	102.036	-7.90882	-53.0375
-1.67145	-1.2674	1.6156	0.738525	0.23407	-1.20453	0.00366211	-0.0585938	0.0494385	0.000915527	0.000610352	-318.328	-223.241	1172.51	103.777	-8.02854	-52.7578
-1.68304	-1.26099	1.61987	0.752563	0.239258	-1.18652	0.00427246	-0.0509644	0.0360107	0.000915527	0.000305176	-320.753	-221.94	1175.62	105.279	-7.82517	-52.0411
-1.67725	-1.25793	1.62109	0.765686	0.243225	-1.1795	0.00366211	0.0567627	0.0228882	0.000610352	0.0012207	-319.737	-221.355	1176.54	106.735	-7.4262	-51.7519
-1.69067	-1.24268	1.62323	0.774841	0.245972	-1.16882	0.00366211	0.0201416	0.0747681	0.0012207	0.000915527	-322.83	-218.416	1178.09	107.535	-7.47603	-51.4374
-1.68549	-1.2439	1.6272	0.7901	0.242004	-1.1734	0.00396729	0.0494385	0.0479126	0.00152588	0.00274658	-321.923	-218.624	1181	109.299	-7.72711	-51.6397
-1.6806	-1.23657	1.63116	0.808716	0.243835	-1.17767	0.00427246	0.0808716	0.032959	-0.000305176	-0.000610352	-321.393	-217.225	1183.92	111.311	-7.54512	-51.9147
-1.68518	-1.20911	1.64276	0.822754	0.243835	-1.17798	0.00396729	0.170593	0.144043	0.00244141	0.00305176	-323.301	-211.979	1192.33	112.472	-7.71984	-52.1913
-1.69159	-1.22192	1.63635	0.835266	0.247192	-1.18927	0.00396729	0.0811768	0.00640869	-0.000915527	-0.00152588	-324.386	-214.392	1187.73	114.106	-7.54483	-52.6456
-1.67969	-1.22772	1.64032	0.842896	0.252686	-1.21368	0.00427246	-0.0463867	0.0302124	-0.000610352	-0.0012207	-322.237	-215.513	1190.65	115.069	-6.9189	-53.7205
-1.67603	-1.22772	1.64001	0.860596	0.250854	-1.2149	0.00366211	0.175171	0.0976563	0.000915527	0.000915527	-321.642	-215.504	1190.47	117.094	-7.02612	-53.7859
-1.67816	-1.2204	1.6452	0.875854	0.25116	-1.2146	0.00427246	0.0582886	0.0906372	0.00152588	0.00213623	-322.42	-214.075	1194.26	118.72	-7.07703	-53.8615
-1.67175	-1.22101	1.64978	0.887451	0.25116	-1.20239	0.00427246	0.0680542	0.0430298	0	0.000305176	-321.088	-214.156	1197.6	120.06	-6.97041	-53.2932
-1.66656	-1.22833	1.65497	0.90271	0.25116	-1.20087	0.00396729	0.127563	0.146484	0.00152588	0.00183105	-319.945	-215.494	1201.4	121.924	-6.87956	-53.1731
-1.66382	-1.23596	1.66229	0.914307	0.257263	-1.2204	0.00457764	0.0869751	0.0567627	0.000305176	0.000305176	-319.538	-216.898	1206.75	123.368	-6.35415	-54.0415
-1.66718	-1.23444	1.66229	0.92804	0.26001	-1.22498	0.00457764	0.0579834	0.0338745	-0.000610352	-0.000915527	-320.416	-216.588	1206.79	124.912	-6.2144	-54.2985
-1.66138	-1.23993	1.67084	0.943298	0.259094	-1.2207	0.00274658	0.122681	0.1297	0.0012207	0.000915527	-319.184	-217.563	1213.01	126.747	-6.19028	-54.0653
-1.65192	-1.25305	1.67236	0.958557	0.255432	-1.24847	0.00396729	0.0881958	-0.0326538	-0.000915527	-0.00152588	-317.327	-220.055	1214.18	128.699	-6.33214	-55.2311
-1.65527	-1.25305	1.6803	0.975342	0.258179	-1.26373	0.00396729	0.0921631	0.0772095	0.00213623	0.00213623	-318.336	-219.994	1219.98	130.613	-6.20334	-55.9802
-1.6568	-1.27197	1.68365	0.986633	0.260925	-1.26404	0.00396729	0.0537109	-0.00671387	-0.000610352	-0.00183105	-318.161	-223.501	1222.45	132.207	-5.96818	-55.8685
-1.6629	-1.27533	1.69312	0.99762	0.263062	-1.26953	0.00427246	0.0939941	0.0689697	0.00244141	0.00213623	-319.456	-224.048	1229.33	133.513	-5.90952	-56.1384
-1.66077	-1.29242	1.69373	1.01135	0.267029	-1.27075	0.00305176	-0.0216675	-0.103455	-0.00274658	-0.00366211	-318.637	-227.237	1229.82	135.359	-5.52289	-56.0775
-1.66382	-1.31012	1.698	1.02325	0.267334	-1.28143	0.00335693	-0.0344849	0.11322	0.00244141	0.00213623	-318.919	-230.516	1232.95	137	-5.52388	-56.4561
-1.66016	-1.31989	1.70776	1.03638	0.265503	-1.28235	0.00396729	0.0564575	-0.116882	-0.00152588	-0.00183105	-318.023	-232.286	1240.07	138.657	-5.59978	-56.4303
-1.6629	-1.33209	1.71631	1.0498	0.272827	-1.28052	0.00457764	0.0689697	0.0421143	0.00152588	0.00183105	-318.333	-234.497	1246.3	140.387	-5.03789	-56.2943
-1.65863	-1.35712	1.72058	1.0611	0.266418	-1.30005	0.00396729	-0.0448608	0.0299072	0.000305176	-0.0012207	-317.003	-239.183	1249.44	142.076	-5.44213	-56.9878
-1.651	-1.38519	1.72058	1.06323	0.266418	-1.33209	0.00396729	0.112	0.0274658	0.0012207	0.00213623	-315.014	-244.501	1249.48	142.767	-5.26603	-58.2247
-1.64856	-1.3855	1.72638	1.07239	0.265198	-1.33453	0.00305176	-0.0320435	0.010376	-0.000610352	-0.0012207	-314.631	-244.524	1253.71	143.818	-5.33642	-58.3425
-1.6394	-1.41144	1.73187	1.08276	0.26886	-1.35315	0.00366211	0.0012207	0.0778198	0.000610352	0.0012207	-312.347	-249.392	1257.74	145.419	-4.84442	-58.9944
-1.62933	-1.41663	1.73309	1.10016	0.262146	-1.35834	0.00396729	-0.0512695	0.0439453	0	0	-310.348	-250.372	1258.68	147.493	-5.22527	-59.1741
-1.62231	-1.43585	1.73187	1.10809	0.262146	-1.37024	0.00366211	-0.055542	-0.0131226	-0.00152588	-0.0012207	-308.553	-254.007	1257.83	148.709	-5.07228	-59.5592
-1.62811	-1.44531	1.74591	1.12061	0.264587	-1.35834	0.00335693	-0.0717163	0.116577	0.000915527	0.000305176	-309.422	-255.652	1268.03	150.29	-4.95291	-58.9805
-1.64673	-1.4563	1.74744	1.13098	0.263977	-1.34216	0.00366211	-0.113831	-0.0476074	-0.00152588	-0.000915527	-312.65	-257.609	1269.14	151.652	-5.28104	-58.2073
-1.65192	-1.46545	1.75446	1.13647	0.267029	-1.33301	0.00335693	0.0543213	0.0961304	0.00183105	0.00213623	-313.366	-259.251	1274.24	152.426	-5.09609	-57.7431
-1.65497	-1.4798	1.75964	1.14929	0.263367	-1.32141	4.32373	0.0601196	0.0289917	0	0.000610352	-313.479	-261.869	1278.03	154.124	-5.40601	-57.1117
-1.6629	-1.48224	1.76453	1.15784	0.263367	-1.32446	4.32587	0.0344849	0.0952148	0.00213623	0.00183105	-315.089	-262.265	1281.58	155.136	-5.54642	-57.2697
-1.67633	-1.49475	1.77277	1.16852	0.267334	-1.32141	4.32678	-0.0537109	-0.0128174	-0.000305176	-0.000305176	-317.45	-264.502	1287.58	156.554	-5.42895	-57.0927
-1.67145	-1.51489	1.76544	1.17462	0.26886	-1.33972	4.32526	0.0653076	0.102234	0.00152588	0.000915527	-316.096	-268.345	1282.31	157.574	-5.18915	-57.7686
-1.67358	-1.51917	1.76788	1.17767	0.272827	-1.34857	4.32739	-0.0579834	0.0158691	0.000610352	0.0012207	-316.543	-269.131	1284.1	157.989	-4.90627	-58.1637
-1.66901	-1.53351	1.76849	1.18469	0.269775	-1.35529	4.32709	0.0735474	0.0488281	0.000915527	0.0012207	-315.307	-271.828	1284.57	159.022	-5.04818	-58.3487
-1.67694	-1.53809	1.7749	1.19232	0.271301	-1.35193	4.32587	0.134888	0.111694	0.00213623	0.00152588	-316.782	-272.61	1289.23	159.965	-5.05304	-58.1962
-1.67206	-1.56647	1.77399	1.20026	0.26123	-1.3501	4.32709	0.0949097	0.0390625	0.000915527	0.0012207	-314.911	-277.936	1288.6	161.331	-5.70677	-57.8563
-1.68152	-1.57471	1.77338	1.19568	0.271606	-1.34613	4.32648	0.12085	0.114746	0.00274658	0.00274658	-316.5	-279.455	1288.15	160.938	-4.99891	-57.6476
-1.67816	-1.59729	1.77643	1.20148	0.276794	-1.33942	4.328	0.147095	0.0970459	0.00152588	0.00152588	-315.134	-283.666	1290.39	161.966	-4.46175	-57.1661
-1.68732	-1.61346	1.7746	1.19965	0.273132	-1.33423	4.32678	0.12207	0.134583	0.00274658	0.00274658	-316.342	-286.674	1289.06	162.015	-4.85664	-56.8083
-1.67999	-1.63483	1.77734	1.19873	0.274658	-1.32874	4.3277	0.134583	0.0619507	0.000305176	0	-314.176	-290.681	1291.06	162.256	-4.54396	-56.3655
-1.68488	-1.65955	1.77673	1.19751	0.27832	-1.33728	4.32678	0.0656128	0.141602	0.00183105	0.00213623	-314.483	-295.312	1290.63	162.51	-4.26745	-56.5797
-1.68854	-1.67328	1.77948	1.19751	0.276184	-1.35284	4.32953	0.144043	0.0823975	0.0012207	0.0012207	-314.963	-297.874	1292.64	162.726	-4.47682	-57.196
-1.67297	-1.69769	1.77734	1.19568	0.274353	-1.36627	4.3277	0.0531006	0.107117	0.00183105	0.00213623	-311.252	-302.53	1291.12	162.91	-4.30232	-57.569
-1.68396	-1.73462	1.77216	1.19171	0.276794	-1.37573	4.32892	0.0357056	0.126648	0.00152588	0.00244141	-312.354	-309.458	1287.37	163.045	-4.18844	-57.7334
-1.6803	-1.76239	1.76605	1.18713	0.281372	-1.38641	4.32709	0.0778198	0.123901	0.0012207	0.00152588	-310.859	-314.727	1282.97	162.967	-3.68268	-57.9916
-1.69861	-1.78284	1.77032	1.18073	0.2771	-1.39099	4.328	0.038147	0.0701904	0.000915527	0.00152588	-313.849	-318.487	1286.05	162.555	-4.27373	-58.0735
-1.70319	-1.80389	1.77368	1.17615	0.280762	-1.38397	4.32922	0.0479126	0.065918	0.000305176	0	-314.017	-322.398	1288.48	162.37	-3.98491	-57.5953
-1.70197	-1.83289	1.77032	1.17279	0.281067	-1.38947	4.32922	0.0650024	0.088501	0.00213623	0.00183105	-312.903	-327.864	1286.07	162.451	-3.85744	-57.6048
-1.716	-1.85516	1.76117	1.16241	0.285339	-1.38489	4.328	0.0588989	-0.0231934	-0.000610352	-0.00183105	-314.848	-332.053	1279.42	161.621	-3.66808	-57.2392
-1.71173	-1.88293	1.75873	1.15265	0.288391	-1.38763	4.32831	0.0161743	0.114136	0.00244141	0.00183105	-313.108	-337.301	1277.65	160.951	-3.26208	-57.1216
-1.71967	-1.90643	1.76147	1.14655	0.287781	-1.3858	4.32953	-0.0088501	-0.010376	-0.000610352	-0.0012207	-313.89	-341.669	1279.63	160.628	-3.36929	-56.8611
-1.71265	-1.94	1.75385	1.13739	0.279846	-1.40015	4.32892	-0.0372314	0.118713	0.00274658	0.00183105	-311.49	-348.053	1274.11	160.12	-3.79436	-57.1985
-1.71783	-1.95251	1.74896	1.12518	0.28656	-1.40594	4.32709	-0.0646973	0.0286865	-0.000305176	-0.0012207	-312.125	-350.431	1270.56	158.922	-3.29624	-57.3742
-1.71234	-1.97479	1.74469	1.11481	0.281677	-1.40778	4.32892	-0.0741577	0.124817	0.00244141	0.00244141	-310.251	-354.663	1267.46	158.095	-3.52145	-57.2361
-1.71448	-1.98822	1.74103	1.10809	0.281372	-1.41052	4.32648	0.043335	0.0012207	0.000305176	-0.000610352	-310.225	-357.205	1264.8	157.542	-3.53752	-57.2479
-1.71417	-2.01477	1.73157	1.09528	0.281677	-1.41785	4.32709	-0.0241089	0.115356	0.00213623	0.000915527	-309.299	-362.26	1257.94	156.503	-3.42185	-57.3472
-1.73035	-2.02881	1.72943	1.08185	0.283508	-1.40625	4.328	-0.119629	0.0125122	0.000305176	-0.000610352	-311.832	-364.854	1256.35	155.191	-3.47973	-56.7258
-1.72913	-2.05078	1.72394	1.06689	0.287781	-1.41022	4.32892	-0.100708	0.0363159	0.000915527	-0.000610352	-310.848	-369.031	1252.36	153.834	-3.03797	-56.7134
-1.74133	-2.0697	1.71448	1.05164	0.285339	-1.39557	4.32831	-0.0863647	0.0747681	0.000305176	-0.000610352	-312.344	-372.594	1245.47	152.394	-3.35207	-55.883
-1.74194	-2.08618	1.70441	1.03485	0.290833	-1.39496	4.32678	-0.0863647	0.0228882	0	-0.000915527	-311.815	-375.759	1238.15	150.74	-2.85124	-55.7049
-1.73462	-2.11273	1.70044	1.02142	0.283203	-1.39771	4.32739	-0.0317383	0.0460815	0.000915527	-0.000305176	-309.422	-380.801	1235.26	149.633	-3.25165	-55.56
-1.75323	-2.12799	1.69342	1.00494	0.286865	-1.39893	4.32617	-0.0622559	-0.000610352	-0.000915527	-0.00213623	-312.52	-383.662	1230.14	147.989	-3.20733	-55.5243
-1.74713	-2.15118	1.67938	0.985718	0.284119	-1.41083	4.32861	-0.158997	0.090332	0.000915527	0	-310.526	-388.146	1219.95	146.164	-3.24493	-55.8283
-1.74255	-2.17621	1.66901	0.968628	0.282898	-1.42456	4.328	-0.258789	-0.0219727	-0.0012207	-0.00213623	-308.836	-392.947	1212.42	144.611	-3.18528	-56.2153
-1.73553	-2.20978	1.66077	0.950317	0.280762	-1.4386	4.32983	-0.00274658	0.127869	0.00152588	0.000915527	-306.395	-399.346	1206.44	143.056	-3.13305	-56.5387
-1.73859	-2.22778	1.65436	0.926819	0.278015	-1.4325	4.32678	0.0357056	0.0616455	0.000610352	0.000305176	-306.16	-402.771	1201.75	140.659	-3.31937	-56.0772
-1.72974	-2.24854	1.64215	0.910645	0.276489	-1.43341	4.32861	-0.0161743	0.109253	0.00152588	0.000610352	-303.604	-406.78	1192.89	139.147	-3.21318	-55.8933
-1.72485	-2.2702	1.63544	0.887451	0.273743	-1.42761	4.32892	-0.00396729	0.0823975	0.000610352	-0.00152588	-301.689	-410.919	1187.98	136.846	-3.25605	-55.3949
-1.73218	-2.29828	1.62842	0.863037	0.270996	-1.42517	4.3277	-0.0228882	0.120239	0.0012207	-0.000305176	-302.021	-416.225	1182.85	134.504	-3.48771	-55.0312
-1.72546	-2.32727	1.61774	0.843506	0.275879	-1.43646	4.32678	-0.0585938	0.0427246	0.0012207	0	-299.769	-421.779	1175.1	132.737	-2.88478	-55.277
-1.73096	-2.35413	1.61072	0.818481	0.2771	-1.43066	4.32861	0.0665283	0.128174	0.0012207	0.000610352	-299.754	-426.86	1169.97	130.307	-2.76625	-54.7707
-1.7337	-2.38251	1.5921	0.797729	0.270996	-1.44226	4.32922	-0.0317383	0.065918	0.00183105	0.000915527	-299.3	-432.314	1156.46	128.389	-3.20482	-55.0297
-1.72241	-2.39441	1.58508	0.77179	0.270996	-1.44501	4.32831	0.055542	0.0836182	0.0012207	0.000610352	-296.516	-434.659	1151.33	125.617	-2.95169	-54.9903
-1.73309	-2.42096	1.57074	0.746155	0.268555	-1.44897	4.32709	0.0616455	0.151367	0.00305176	0.00305176	-297.599	-439.718	1140.89	123.11	-3.22267	-54.9378
-1.74438	-2.42188	1.56372	0.724487	0.265808	-1.45294	4.32892	0.152283	0.072937	0.000610352	-0.000305176	-299.656	-439.924	1135.75	120.643	-3.60799	-55.1049
-1.7392	-2.45422	1.54449	0.697327	0.266113	-1.45538	4.32831	0.130005	0.151062	0.00366211	0.00427246	-297.386	-446.151	1121.79	118.061	-3.37018	-54.8917
-1.74622	-2.47162	1.53351	0.67749	0.26825	-1.44867	4.32861	0.0949097	0.0793457	0.000610352	-0.000305176	-297.982	-449.468	1113.79	116.073	-3.23505	-54.4293
-1.75842	-2.48993	1.52008	0.657043	0.261841	-1.44012	4.328	0.127563	0.155945	0.00366211	0.00396729	-299.496	-452.952	1104.01	114.029	-3.86874	-53.8678
-1.76697	-2.5174	1.51001	0.627136	0.276184	-1.43341	4.32678	0.149841	0.0585938	0.0012207	0.000610352	-300.077	-458.161	1096.67	111.05	-2.73744	-53.3419
-1.76636	-2.54547	1.49414	0.602417	0.272827	-1.43188	4.32709	0.00549316	0.155334	0.00305176	0.00183105	-298.81	-463.545	1085.13	108.677	-2.8832	-52.9902
-1.77185	-2.57294	1.48346	0.577698	0.273438	-1.43646	4.32617	0.0949097	0.015564	0.000915527	0.000610352	-298.882	-468.771	1077.36	106.29	-2.8213	-52.9551
-1.77124	-2.58484	1.48163	0.558472	0.262756	-1.43127	4.32831	0.0689697	0.0888062	0.00152588	0.000915527	-298.13	-471.033	1075.98	104.284	-3.60828	-52.5676
-1.76514	-2.60773	1.46576	0.539856	0.263367	-1.4563	4.32648	0.0292969	0.0695801	0.000915527	0.0012207	-296.315	-475.484	1064.48	102.521	-3.38946	-53.4876
-1.7691	-2.63702	1.4621	0.515442	0.265198	-1.45142	4.328	0.119019	0.0375366	0.000610352	0.000305176	-295.953	-481.009	1061.78	100.199	-3.19149	-53.0045
-1.76392	-2.65259	1.4447	0.497437	0.271912	-1.47797	4.3277	0.105591	0.0561523	0.00152588	0.0012207	-294.595	-484.094	1049.17	98.3886	-2.52004	-54.0697
-1.77094	-2.6709	1.44684	0.486145	0.272217	-1.47888	4.32831	0.071106	0.00671387	-0.000305176	-0.000610352	-295.355	-487.506	1050.7	97.3885	-2.5495	-53.9705
-1.77673	-2.68494	1.43951	0.46875	0.275269	-1.47491	4.32617	0.0161743	0.0942993	0.00213623	0.00183105	-295.883	-490.178	1045.36	95.6249	-2.33602	-53.6671
-1.79108	-2.71149	1.43127	0.455017	0.278625	-1.46698	4.32892	0.0244141	-0.00335693	-0.000305176	-0.00152588	-297.69	-495.162	1039.37	94.4797	-2.20635	-53.1068
-1.79352	-2.71637	1.42609	0.44281	0.283203	-1.46301	4.32831	-0.00732422	0.131531	0.00213623	0.00183105	-297.891	-496.111	1035.59	93.163	-1.84636	-52.8802
-1.81	-2.72614	1.42548	0.436401	0.287476	-1.46332	4.32739	-0.00549316	-0.0372314	-0.000915527	-0.00213623	-300.827	-497.899	1035.13	92.5821	-1.74495	-52.8604
-1.82709	-2.72278	1.41693	0.430298	0.299683	-1.45172	4.32709	-0.0238037	0.106201	0.00213623	0.00183105	-304.163	-497.258	1028.92	91.8295	-1.04074	-52.409
-1.82159	-2.72797	1.4093	0.427246	0.298462	-1.4682	4.328	-0.0112915	0.00213623	-0.000915527	-0.00183105	-303.052	-498.313	1023.4	91.5629	-1.04189	-53.1017
-1.83472	-2.72797	1.41327	0.423279	0.310059	-1.4624	4.32831	-0.0521851	0.119629	0.00244141	0.00183105	-305.628	-498.247	1026.26	91.1061	-0.321069	-52.8921
-1.82892	-2.71515	1.41388	0.420837	0.310974	-1.47247	4.32831	-0.0665283	0.0112915	-0.000305176	-0.00152588	-304.988	-495.876	1026.7	90.6202	-0.193292	-53.4453
-1.83105	-2.70996	1.41846	0.417175	0.316467	-1.47522	4.32648	0.00549316	0.0991821	0.0012207	0.000610352	-305.625	-494.879	1030.01	90.116	0.198282	-53.6309
-1.82831	-2.69897	1.41541	0.415039	0.317993	-1.47675	4.32587	-0.0808716	0.0546265	0.000305176	-0.000305176	-305.422	-492.851	1027.79	89.6962	0.337497	-53.7811
-1.83289	-2.69135	1.41266	0.416565	0.323181	-1.4798	4.328	-0.161133	0.00457764	-0.000305176	-0.0012207	-306.629	-491.424	1025.8	89.7468	0.651767	-54.0075
-1.82892	-2.66357	1.41205	0.419312	0.327148	-1.47949	4.32648	-0.0582886	0.0827026	0.000610352	-0.000610352	-306.742	-486.233	1025.35	89.6163	0.955356	-54.2191
-1.83502	-2.64832	1.41479	0.425415	0.335999	-1.47369	4.32739	-0.201416	0.0479126	-0.000610352	-0.00244141	-308.457	-483.324	1027.35	90.0685	1.5184	-54.1203
-1.83563	-2.62085	1.41144	0.429993	0.343933	-1.47064	4.32556	-0.0488281	0.0765991	0.000915527	0.000305176	-309.457	-478.185	1024.91	90.1522	2.06589	-54.2235
-1.83167	-2.6001	1.40686	0.429382	0.348206	-1.46698	4.32831	-0.133362	0.0500488	0	-0.0012207	-309.274	-474.333	1021.59	89.752	2.42201	-54.2162
-1.84723	-2.56226	1.41205	0.436707	0.361023	-1.45111	4.32678	0.13916	0.144958	0.00213623	0.00152588	-313.483	-467.135	1025.33	89.9803	3.08777	-53.8721
-1.8457	-2.55493	1.41052	0.444641	0.362854	-1.44745	4.32953	-0.0497437	0.0204468	-0.000915527	-0.00183105	-313.426	-465.761	1024.24	90.7718	3.23431	-53.7709
-1.84631	-2.52991	1.40839	0.448303	0.363159	-1.45081	4.32587	-0.0268555	0.140686	0.00152588	0	-314.384	-461.081	1022.69	90.7882	3.17007	-54.1343
-1.84113	-2.52258	1.40961	0.455017	0.375061	-1.45782	4.32831	-0.0192261	0.0274658	-0.000610352	-0.00152588	-313.783	-459.718	1023.6	91.4383	4.17881	-54.5395
-1.85486	-2.50092	1.41083	0.459595	0.376282	-1.45996	4.328	0.0119019	0.0762939	0.000305176	-0.000305176	-317.243	-455.602	1024.47	91.6093	3.97629	-54.8607
-1.84814	-2.49359	1.41602	0.462646	0.377808	-1.45844	4.32709	0.108337	0.10376	0.000915527	0.000610352	-316.174	-454.217	1028.24	91.8421	4.18779	-54.8426
-1.84235	-2.48993	1.41907	0.464478	0.379333	-1.45569	4.32587	0.108948	0.11322	0.000915527	0	-315.141	-453.528	1030.45	91.9945	4.39738	-54.7375
-1.84967	-2.49481	1.41724	0.471802	0.384827	-1.45203	4.32739	0.088501	0.0967407	0.00152588	0.00152588	-316.47	-454.415	1029.14	92.9097	4.72513	-54.5684
-1.84875	-2.50336	1.42181	0.469666	0.39032	-1.44318	4.32831	-0.0177002	0.135193	0.00152588	0.000915527	-315.949	-455.987	1032.46	92.8042	5.21648	-54.1
-1.84845	-2.5116	1.42273	0.473633	0.393677	-1.44196	4.32831	0.0216675	0.131531	0.00183105	0.00183105	-315.668	-457.521	1033.14	93.3905	5.51145	-53.989
-1.8454	-2.5351	1.42059	0.480042	0.395813	-1.45111	4.32617	0.122375	0.0808716	0.00152588	0.00213623	-314.49	-461.948	1031.63	94.5001	5.78622	-54.2251
-1.85883	-2.547	1.42914	0.479431	0.401917	-1.44348	4.32831	0.0390625	0.126953	0.00152588	0.000610352	-316.748	-464.079	1037.82	94.6178	6.09106	-53.8315
-1.85242	-2.56317	1.42883	0.475769	0.400391	-1.44379	4.3277	0.127258	0.0326538	0.000915527	0.00152588	-314.945	-467.138	1037.6	94.4605	6.12651	-53.6889
-1.86859	-2.57843	1.43921	0.476685	0.40863	-1.43494	4.32587	0.134277	0.0793457	0.00244141	0.00213623	-317.656	-469.875	1045.12	94.8059	6.56547	-53.2271
-1.86432	-2.59796	1.43646	0.479126	0.412903	-1.44409	4.32678	0.0622559	0.0283813	0.000915527	0.000915527	-316.341	-473.572	1043.16	95.3985	7.02595	-53.4909
-1.87866	-2.62573	1.44226	0.480957	0.415344	-1.44104	4.3277	0.133362	0.0259399	0.000305176	-0.000305176	-318.328	-478.69	1047.37	96.0494	7.05976	-53.1761
-1.88538	-2.65198	1.4447	0.485535	0.421143	-1.43677	4.32831	0.120239	-0.00671387	0.000915527	0.000915527	-318.862	-483.562	1049.17	96.9932	7.48624	-52.8045
-1.89606	-2.66693	1.44989	0.489807	0.427856	-1.43707	4.32587	0.0601196	0.0900269	0.000610352	0.000610352	-320.6	-486.295	1052.94	97.718	7.88272	-52.7507
-1.89178	-2.67731	1.45142	0.500793	0.427246	-1.42761	4.32709	0.0167847	-0.00396729	0.000610352	0.000610352	-319.401	-488.22	1054.08	99.1444	7.93103	-52.2316
-1.90552	-2.69104	1.45691	0.507202	0.43335	-1.43829	4.32495	0.143738	0.00976563	0.000305176	0.000610352	-321.917	-490.72	1058.08	100.091	8.21129	-52.6776
-1.91101	-2.67944	1.46271	0.52124	0.431824	-1.41937	4.32648	0.0268555	0.0546265	0.000610352	0.000610352	-323.256	-488.457	1062.29	101.512	7.9632	-51.9308
-1.91101	-2.70203	1.46271	0.519409	0.437012	-1.43372	4.32678	0.173645	0.0238037	0.000305176	0	-322.737	-492.707	1062.31	101.662	8.43359	-52.4202
-1.90796	-2.69623	1.46545	0.52887	0.443115	-1.42853	4.328	0.0143433	0.0778198	0.00213623	0.00213623	-322.362	-491.598	1064.32	102.652	8.95245	-52.2465
-1.90216	-2.71423	1.46454	0.531616	0.444946	-1.42761	4.32617	0.176697	0.00762939	-0.000915527	-0.000915527	-320.669	-494.991	1063.68	103.258	9.24665	-52.0493
-1.90369	-2.69592	1.47583	0.543823	0.444336	-1.42639	4.328	0.0531006	0.121765	0.00244141	0.00244141	-321.654	-491.474	1071.87	104.358	9.10402	-52.1689
-1.9043	-2.70416	1.48163	0.55481	0.450134	-1.43219	4.32831	0.000305176	-0.0369263	-0.000610352	-0.000915527	-321.718	-492.976	1076.11	105.744	9.56409	-52.4034
-1.90033	-2.70813	1.48041	0.563965	0.452881	-1.42426	4.328	-0.00976563	0.0140381	-0.000610352	-0.000305176	-320.791	-493.718	1075.25	106.858	9.86017	-52.0103
-1.8985	-2.7066	1.48499	0.562439	0.457458	-1.4209	4.32678	0.0567627	-0.057373	-0.000915527	-0.0012207	-320.467	-493.411	1078.56	106.66	10.2586	-51.8739
-1.90674	-2.72339	1.48743	0.571899	0.462646	-1.42273	4.3277	-0.0219727	0.0549316	0.00183105	0.00213623	-321.702	-496.505	1080.37	108.008	10.5719	-51.8704
-1.9104	-2.73346	1.49078	0.571899	0.467529	-1.42242	4.32587	0.0878906	0.00854492	0.000610352	-0.000305176	-322.148	-498.362	1082.81	108.168	10.9312	-51.7979
-1.90735	-2.74628	1.48804	0.585632	0.470581	-1.42517	4.328	-0.00366211	0.090332	0.0012207	0.0012207	-321.281	-500.774	1080.86	109.946	11.2467	-51.8351
-1.92322	-2.75452	1.49689	0.596924	0.474548	-1.40625	4.32678	0.0689697	0.0350952	0.00152588	0.00213623	-324.077	-502.18	1087.29	111.368	11.325	-50.9665
-1.93542	-2.76093	1.5036	0.601196	0.485535	-1.40442	4.32739	0.0491333	0.0665283	0.000305176	0	-326.386	-503.296	1092.16	111.955	12.0166	-50.8976
-1.94489	-2.77771	1.51245	0.614624	0.489807	-1.39954	4.3277	0.0656128	0.0747681	0.00152588	0.00183105	-327.831	-506.338	1098.61	113.757	12.236	-50.5952
-1.96289	-2.79633	1.5213	0.637207	0.492859	-1.38885	4.328	-0.0463867	0.0521851	0.0012207	0.000305176	-330.9	-509.675	1105.07	116.635	12.2135	-50.0423
-1.96686	-2.82471	1.52893	0.65155	0.493469	-1.39008	4.32678	-0.101929	0.0820923	0.000610352	0.000610352	-330.952	-514.919	1110.65	118.729	12.2575	-49.9057
-1.97479	-2.84027	1.53931	0.660095	0.497131	-1.39893	4.32526	0.0140381	0.0845337	0.00152588	0.000915527	-332.263	-517.75	1118.2	119.95	12.4424	-50.2379
-1.97937	-2.84119	1.54724	0.676575	0.494385	-1.38763	4.3277	0.0250244	0.0726318	0.000915527	0.000915527	-333.141	-517.827	1123.97	121.849	12.1369	-49.7425
-1.98242	-2.87048	1.5625	0.691223	0.4953	-1.39313	4.32587	0.0241089	0.0765991	0.000610352	0.000610352	-333.067	-523.208	1135.08	123.99	12.2174	-49.8008
-1.98364	-2.90161	1.56952	0.716248	0.499268	-1.38947	4.32678	-0.000305176	0.157166	0.00213623	0.00213623	-332.523	-528.96	1140.24	127.352	12.5778	-49.4293
-1.99493	-2.9007	1.59088	0.744019	0.499573	-1.38092	4.32587	0.0671387	0.0668335	0.000610352	0.000915527	-334.967	-528.584	1155.77	130.509	12.3808	-49.126
-1.98761	-2.93121	1.59943	0.782166	0.502014	-1.38885	4.32678	-0.107422	0.0787354	0.000305176	0.0012207	-332.98	-534.237	1162.07	135.361	12.734	-49.2876
-1.98303	-2.91779	1.61713	0.820007	0.501404	-1.37177	4.32648	-0.0283813	0.0698853	0.0012207	0.0012207	-332.625	-531.567	1174.97	139.475	12.6919	-48.6554
-1.97845	-2.91412	1.62933	0.840454	0.503845	-1.36536	4.328	0.0326538	0.0802612	0.00183105	0.00183105	-331.963	-530.793	1183.85	141.756	12.9344	-48.4177
-1.97784	-2.89948	1.64154	0.845032	0.513306	-1.35376	4.32587	-0.206604	0.0604248	0.000305176	0.000610352	-332.29	-527.964	1192.69	142.045	13.6664	-48.0343
-1.9812	-2.90375	1.64276	0.842285	0.518494	-1.35559	4.3277	0.0183105	0.0805664	0.000610352	0.000915527	-332.856	-528.752	1193.58	141.798	14.0405	-48.1021
-1.99738	-2.94647	1.64001	0.836182	0.526733	-1.34186	4.32648	-0.12085	0.0723267	0.00152588	0.00213623	-334.555	-536.714	1191.59	141.785	14.5736	-47.1723
-1.99677	-2.96021	1.63391	0.831604	0.522156	-1.33728	4.32709	0.072937	0.0338745	0.000610352	0.000305176	-333.873	-539.325	1187.16	141.484	14.266	-46.827
-1.99615	-2.96021	1.63513	0.831604	0.523987	-1.34125	4.32526	-0.0881958	0.109253	0.00244141	0.00152588	-333.813	-539.324	1188.05	141.483	14.4195	-47.0138
-2.00317	-2.94983	1.62872	0.830688	0.533142	-1.33423	4.3277	0.000305176	-0.0204468	0	-0.000305176	-335.459	-537.387	1183.4	141.213	15.017	-46.8056
-2.00684	-2.97058	1.62476	0.821533	0.539856	-1.34583	4.32709	-0.067749	0.0585938	0.00152588	0.0012207	-335.63	-541.312	1180.53	140.496	15.5551	-47.1832
-2.0108	-2.95135	1.62842	0.823975	0.542908	-1.34155	4.3277	-0.0915527	0.0198364	0.000305176	-0.000305176	-337.01	-537.667	1183.17	140.466	15.6791	-47.1648
-2.02393	-2.95563	1.63177	0.824585	0.544739	-1.33698	4.32526	0.0302124	0.083313	0.00183105	0.00244141	-339.447	-538.4	1185.6	140.601	15.6206	-46.9615
-2.03186	-2.97058	1.63116	0.8255	0.550232	-1.32599	4.3277	-0.017395	0.0112915	-0.000610352	-0.000915527	-340.455	-541.167	1185.16	140.946	15.9809	-46.3663
-2.02362	-2.98401	1.61926	0.822754	0.548706	-1.31958	4.32739	0.0436401	0.121765	0.00213623	0.00213623	-338.257	-543.773	1176.54	140.853	16.0471	-45.9223
-2.00867	-2.99225	1.61804	0.814209	0.552063	-1.32813	4.32434	-0.0445557	0.0326538	0.00152588	0.00152588	-335.095	-545.395	1175.66	140.011	16.5945	-46.2053
-2.04376	-3.00323	1.62048	0.808105	0.557251	-1.315	4.32739	0.185852	0.045166	0.0012207	0.00152588	-341.536	-547.318	1177.4	139.482	16.4713	-45.6099
-2.0282	-3.00293	1.62903	0.818481	0.553894	-1.31653	4.32465	0.0790405	0.0628662	0.00152588	0.00152588	-338.573	-547.252	1183.62	140.666	16.4471	-45.6537
-2.04254	-3.01117	1.62354	0.817871	0.554199	-1.30707	4.3277	0.0137329	0.0692749	0.0012207	0.000305176	-341.02	-548.77	1179.63	140.728	16.2646	-45.1838
-2.03247	-3.02582	1.6214	0.810852	0.555115	-1.30096	4.32556	0.160828	0.0637817	0.00152588	0.00183105	-338.446	-551.563	1178.08	140.165	16.5639	-44.7465
-2.03735	-3.02368	1.62415	0.800171	0.557861	-1.29974	4.3277	0.160828	0.078125	0.000610352	-0.000305176	-339.413	-551.144	1180.04	138.907	16.7094	-44.7149
-2.03339	-3.03833	1.61774	0.79895	0.556641	-1.29822	4.32526	0.114136	0.10376	0.00213623	0.00244141	-338.114	-553.938	1175.41	139.006	16.7242	-44.5055
-2.03522	-3.04596	1.61835	0.805054	0.547485	-1.297	4.32678	0.0961304	0.0289917	0.000305176	0.000610352	-338.223	-555.348	1175.86	139.826	15.973	-44.3809
-2.03247	-3.05664	1.60736	0.801697	0.553894	-1.30249	4.3277	0.177917	0.103455	0.00152588	0.00152588	-337.379	-557.431	1167.91	139.615	16.5662	-44.5417
-2.04529	-3.06274	1.61224	0.797729	0.552673	-1.29181	4.32831	0.0216675	0.0762939	0.0012207	0.0012207	-339.584	-558.499	1171.43	139.257	16.2834	-44.0291
-2.04926	-3.05267	1.61652	0.794067	0.549011	-1.29272	4.32648	0.155334	0.0939941	0.00152588	0.00152588	-340.664	-556.58	1174.5	138.674	15.8958	-44.1546
-2.05383	-3.05939	1.61011	0.795898	0.54718	-1.28784	4.3277	0.127869	0.0814819	0.000915527	0.000610352	-341.282	-557.851	1169.86	138.992	15.6946	-43.8801
-2.05017	-3.07373	1.61316	0.791016	0.540771	-1.28357	4.3277	0.127258	0.13855	0.00244141	0.00244141	-340.004	-560.535	1172.07	138.666	15.2909	-43.5387
-2.05658	-3.08075	1.60736	0.787048	0.536804	-1.29028	4.32739	0.0967407	0.0894165	0.000915527	0.000610352	-341.062	-561.874	1167.86	138.322	14.8837	-43.7915
-2.06146	-3.09662	1.60431	0.786743	0.53009	-1.27594	4.32556	0.09552	0.107117	0.000915527	0	-341.316	-564.833	1165.64	138.545	14.3215	-42.9955
-2.0459	-3.10364	1.60278	0.783081	0.525513	-1.28693	4.32678	0.0201416	0.115051	0.00152588	0.000305176	-338.092	-566.225	1164.55	138.241	14.2297	-43.3887
-2.04956	-3.09845	1.60583	0.776978	0.522766	-1.28723	4.32617	0.0262451	0.0640869	0.000610352	-0.000305176	-338.935	-565.232	1166.73	137.458	13.9385	-43.4434
-2.05414	-3.11371	1.6037	0.78125	0.516052	-1.28357	4.3277	-0.00335693	0.113525	0.00152588	0.000915527	-339.31	-568.077	1165.2	138.191	13.3642	-43.1522
-2.04895	-3.11188	1.60828	0.772705	0.508728	-1.28021	4.32526	0.0808716	0.131226	0.00244141	0.00244141	-338.219	-567.733	1168.49	137.186	12.8694	-42.9745
-2.03796	-3.12775	1.59973	0.769958	0.502319	-1.28174	4.32739	-0.00183105	0.110168	0.000305176	0	-335.483	-570.796	1162.3	137.131	12.588	-42.8624
-2.04376	-3.13293	1.59821	0.759277	0.495605	-1.29089	4.32709	-0.116882	0.0653076	0	-0.000610352	-336.46	-571.781	1161.17	135.989	11.9695	-43.2302
-2.03735	-3.1424	1.59302	0.765381	0.491333	-1.29517	4.32434	-0.0149536	0.128479	0.0012207	0.000915527	-334.949	-573.6	1157.44	136.841	11.7509	-43.3284
-2.03552	-3.14545	1.59515	0.767517	0.483704	-1.2851	4.32526	-0.173645	0.0219727	-0.000610352	-0.00183105	-334.356	-574.152	1158.99	137.136	11.1835	-42.8209
-2.03918	-3.15155	1.59271	0.762634	0.480957	-1.29242	4.32556	0.0671387	0.109558	0.0012207	0.0012207	-334.919	-575.311	1157.21	136.674	10.9178	-43.106
-2.03033	-3.16559	1.58783	0.752869	0.475159	-1.30737	4.32678	-0.0839233	0.098877	0.00152588	0.000610352	-332.789	-578.028	1153.67	135.782	10.639	-43.6309
-2.03247	-3.16101	1.59088	0.75592	0.462341	-1.29761	4.32526	-0.0686646	0.072937	0.000305176	-0.000915527	-333.205	-577.13	1155.87	136.058	9.56426	-43.2009
-2.03156	-3.17719	1.58722	0.749512	0.454407	-1.31012	4.32648	-0.218201	0.0762939	0.000610352	0.000305176	-332.567	-580.206	1153.21	135.583	8.98439	-43.6179
-2.03705	-3.19031	1.58691	0.74707	0.449219	-1.31683	4.32556	-0.26825	0.115967	0.000915527	0.000305176	-333.279	-582.659	1152.99	135.511	8.50889	-43.8225
-2.03644	-3.20068	1.58051	0.742798	0.442505	-1.33453	4.32709	-0.134888	0.0686646	0.000305176	-0.000305176	-332.955	-584.666	1148.35	135.187	7.9987	-44.5305
-2.03735	-3.19794	1.58264	0.744934	0.438232	-1.33545	4.32739	-0.12207	0.0354004	0	-0.000305176	-333.233	-584.134	1149.9	135.386	7.62808	-44.5929
-2.03247	-3.20465	1.58356	0.746765	0.42572	-1.34094	4.32709	-0.0888062	0.119629	0.0012207	0.000915527	-332.074	-585.405	1150.57	135.703	6.71587	-44.7556
-2.02637	-3.20587	1.58844	0.744324	0.414124	-1.34979	4.32648	-0.136414	-0.0195313	-0.000915527	-0.0012207	-330.873	-585.639	1154.1	135.442	5.88303	-45.1143
-2.0163	-3.2074	1.58539	0.74585	0.408936	-1.35925	4.32739	-0.000915527	0.132141	0.00213623	0.000915527	-328.916	-585.983	1151.9	135.642	5.62973	-45.5006
-2.0163	-3.21014	1.58173	0.74585	0.397644	-1.36566	4.32556	-0.0201416	0.135498	0.00213623	0.00244141	-328.833	-586.524	1149.24	135.686	4.72441	-45.7476
-2.01324	-3.21747	1.58752	0.747681	0.392456	-1.37054	4.32709	0.0332642	0.114746	0.00183105	0.0012207	-328.067	-587.877	1153.45	136.011	4.37157	-45.9017
-2.01355	-3.22723	1.5802	0.749207	0.379639	-1.38275	4.32617	-0.0878906	-0.0338745	-0.0012207	-0.00152588	-327.883	-589.757	1148.16	136.341	3.35208	-46.3567
-2.00745	-3.22266	1.58508	0.7547	0.367432	-1.39038	4.32709	0.057373	0.0344849	0.000305176	0	-326.902	-588.892	1151.7	136.895	2.44553	-46.7149
-2.00623	-3.22266	1.58844	0.756531	0.359802	-1.39374	4.32739	-0.0164795	-0.0375366	0	0.000305176	-326.686	-588.878	1154.13	137.103	1.84657	-46.8555
-2.00012	-3.21564	1.59576	0.760498	0.354309	-1.40381	4.3277	0.0662231	0.0772095	0.000915527	0.000915527	-325.843	-587.547	1159.45	137.442	1.47184	-47.3609
-2.00012	-3.22052	1.59515	0.764771	0.34729	-1.41876	4.32587	0.0900269	0.0735474	0.00152588	0.0012207	-325.859	-588.475	1159.02	138.006	0.902521	-48.0031
-2.00165	-3.22815	1.59454	0.768738	0.340271	-1.4328	4.32434	0.0411987	0.0396729	0.000915527	0.000915527	-326.079	-589.913	1158.6	138.579	0.316595	-48.5844
-2.00317	-3.22601	1.59912	0.779419	0.332336	-1.43158	4.32739	0.136414	0.103149	0.00213623	0.00213623	-326.485	-589.465	1161.93	139.765	-0.365463	-48.5499
-2.00134	-3.22174	1.60339	0.780029	0.327759	-1.44592	4.32526	0.098877	0.0924683	0.0012207	0.000610352	-326.422	-588.661	1165.03	139.763	-0.730084	-49.2374
-1.99677	-3.22205	1.60553	0.791321	0.320129	-1.44867	4.32587	0.115662	0.0585938	0.000915527	0.0012207	-325.587	-588.709	1166.6	141.059	-1.2818	-49.3495
-1.9989	-3.22906	1.60522	0.796814	0.314026	-1.46881	4.32526	0.0390625	0.0149536	-0.000915527	-0.00183105	-326.036	-590.033	1166.4	141.795	-1.8137	-50.224
-1.99951	-3.21411	1.61163	0.799255	0.31311	-1.46729	4.32678	0.15564	0.114746	0.0012207	0.000610352	-326.641	-587.188	1171.04	141.833	-1.94316	-50.2825
-2.00043	-3.22266	1.6095	0.8078	0.30304	-1.47827	4.32617	0.0250244	0.000610352	-0.000305176	-0.000305176	-326.686	-588.798	1169.51	142.945	-2.7637	-50.7118
-1.99127	-3.22815	1.6153	0.81665	0.293579	-1.49139	4.32739	0.143738	0.143738	0.00183105	0.00213623	-324.894	-589.826	1173.74	144.044	-3.37849	-51.2452
-1.98547	-3.23303	1.61682	0.822144	0.284119	-1.49811	4.32526	0.176697	0.0900269	0.000915527	0.000305176	-323.669	-590.751	1174.86	144.751	-4.04068	-51.4885
-1.98761	-3.22174	1.62628	0.827026	0.280457	-1.5155	4.32739	0.0979614	0.117493	0.00152588	0.00152588	-324.701	-588.587	1181.72	145.122	-4.42749	-52.3965
-1.98059	-3.22449	1.62598	0.831604	0.276489	-1.52161	4.32678	0.131531	0.0610352	0.000305176	-0.000305176	-323.309	-589.127	1181.52	145.69	-4.63149	-52.6347
-1.97968	-3.2251	1.62842	0.839539	0.26886	-1.53717	4.32648	0.115356	0.107422	0.000915527	0.000915527	-323.319	-589.237	1183.31	146.603	-5.25219	-53.3431
-1.97906	-3.22845	1.63635	0.845032	0.266418	-1.5387	4.32434	0.164795	0.0686646	0.000915527	0.000610352	-323.169	-589.817	1189.07	147.284	-5.43818	-53.3931
-1.97418	-3.23151	1.63605	0.853271	0.26123	-1.54602	4.32739	0.0268555	0.0598145	-0.000305176	-0.0012207	-322.224	-590.404	1188.87	148.275	-5.78082	-53.6932
-1.97357	-3.22571	1.64154	0.864258	0.249939	-1.55792	4.32831	0.133057	0.123291	0.00213623	0.00213623	-322.465	-589.286	1192.87	149.435	-6.72022	-54.2835
-1.96899	-3.24341	1.63727	0.870056	0.243225	-1.56677	4.32709	0.0305176	0.0332642	0.000305176	-0.000305176	-321.102	-592.643	1189.81	150.383	-7.14652	-54.5268
-1.96533	-3.23669	1.6452	0.87677	0.239563	-1.5683	4.32587	0.0491333	0.127869	0.00244141	0.00244141	-320.664	-591.345	1195.57	151.042	-7.40953	-54.649
-1.97266	-3.23547	1.64917	0.887756	0.233765	-1.5744	4.3277	0.0244141	0.0363159	-0.000305176	-0.000610352	-322.286	-591.061	1198.46	152.275	-8.02189	-54.9661
-1.97235	-3.2309	1.65741	0.89325	0.227051	-1.5802	4.32709	0.0958252	0.0912476	0.00213623	0.00213623	-322.473	-590.156	1204.44	152.827	-8.58334	-55.2699
-1.97388	-3.23761	1.65833	0.898438	0.220032	-1.59088	4.32526	-0.0198364	-0.0619507	-0.0012207	-0.00213623	-322.695	-591.408	1205.11	153.525	-9.17048	-55.7062
-1.96625	-3.2486	1.66168	0.909424	0.212402	-1.59485	4.32556	0.012207	0.0918579	0.00213623	0.00213623	-320.942	-593.462	1207.58	154.958	-9.64135	-55.7805
-1.96625	-3.24677	1.67084	0.913696	0.205078	-1.61407	4.32739	-0.015564	-0.0219727	-0.000915527	-0.00152588	-321.254	-593.083	1214.22	155.411	-10.2606	-56.6819
-1.96716	-3.24951	1.67389	0.922546	0.198364	-1.61621	4.32648	-0.0775146	0.0601196	0.00152588	0.0012207	-321.414	-593.567	1216.45	156.466	-10.8209	-56.7605
-1.95862	-3.25989	1.67419	0.931396	0.188293	-1.61896	4.32495	-0.145569	0.0744629	-0.000305176	-0.0012207	-319.444	-595.528	1216.7	157.647	-11.4702	-56.7703
-1.94672	-3.27271	1.67725	0.937805	0.185852	-1.6217	0.012207	-0.0497437	0.0457764	0.000610352	0.00213623	-316.767	-597.946	1218.94	158.588	-11.4402	-56.7667
-1.95618	-3.26508	1.68945	0.942078	0.177002	-1.62384	4.32556	0.00671387	0.038147	0	-0.000610352	-318.933	-596.413	1227.78	158.949	-12.3425	-56.9494
-1.95068	-3.28644	1.69037	0.947571	0.173645	-1.63666	4.32739	-0.0769043	0.0314331	-0.000305176	-0.000305176	-317.358	-600.435	1228.47	159.919	-12.4775	-57.355
-1.95038	-3.30139	1.69342	0.950623	0.166321	-1.6449	4.3277	-0.137024	0.0534058	0.000305176	-0.000610352	-316.925	-603.226	1230.7	160.505	-13.0305	-57.6048
-1.94366	-3.31757	1.69464	0.954895	0.159302	-1.65558	4.32648	0.0396729	-0.0210571	-0.000305176	0	-315.218	-606.277	1231.61	161.253	-13.4509	-57.9411
-1.94611	-3.30841	1.698	0.96283	0.160522	-1.6507	4.32678	-0.126953	0.126343	0.000915527	0.000915527	-316.004	-604.519	1234.05	162.013	-13.4254	-57.8117
-1.94641	-3.32611	1.70135	0.966797	0.158386	-1.65619	4.32678	0.072937	-0.0250244	-0.000610352	-0.000915527	-315.609	-607.816	1236.5	162.75	-13.5622	-57.9265
-1.94824	-3.33435	1.70349	0.970154	0.153809	-1.6629	4.32709	0.0485229	0.0924683	0.0012207	0.000610352	-315.803	-609.345	1238.06	163.263	-13.9482	-58.1715
-1.93939	-3.34442	1.70502	0.977478	0.14801	-1.66016	4.32678	-0.0262451	0.0537109	0.000305176	-0.000305176	-313.733	-611.239	1239.19	164.266	-14.2429	-57.9371
-1.94427	-3.34778	1.70685	0.976257	0.145569	-1.66962	4.32587	-0.0820923	0.0802612	0.000915527	0.0012207	-314.693	-611.854	1240.51	164.176	-14.5197	-58.3555
-1.94427	-3.35785	1.70959	0.982056	0.145264	-1.66046	4.328	-0.072937	-0.0308228	-0.000610352	-0.000305176	-314.322	-613.708	1242.52	165.003	-14.5142	-57.8595
-1.94244	-3.38287	1.70715	0.986633	0.140076	-1.67206	4.32617	0.0167847	0.0836182	0.00152588	0.00183105	-313.314	-618.423	1240.78	165.926	-14.8446	-58.1811
-1.94305	-3.38837	1.71661	0.98999	0.137939	-1.67908	4.32617	0.0222778	0.0149536	0.000610352	0.000915527	-313.396	-619.4	1247.65	166.395	-15.0235	-58.4703
-1.94366	-3.39386	1.71967	0.98999	0.135498	-1.67023	4.32495	0.0341797	0.0601196	0.000915527	0.000610352	-313.241	-620.4	1249.85	166.484	-15.2068	-58.0152
-1.94763	-3.39172	1.72333	1.00067	0.133057	-1.66931	4.32617	-0.00579834	0.062561	-0.000305176	-0.0012207	-314.159	-619.951	1252.52	167.67	-15.4883	-58.0126
-1.94397	-3.41156	1.72272	0.999756	0.131836	-1.67419	4.32587	0.0378418	0.0119019	-0.000305176	-0.000305176	-312.859	-623.69	1252.1	167.884	-15.4715	-58.0635
-1.93573	-3.42804	1.72974	1.00372	0.128479	-1.68152	4.328	0.039978	0.0939941	0.00213623	0.00244141	-310.841	-626.768	1257.2	168.602	-15.5686	-58.25
-1.93024	-3.43689	1.73035	1.008	0.123901	-1.67969	4.32587	0.124207	0.0570679	0.000915527	0.000610352	-309.466	-628.433	1257.66	169.235	-15.8223	-58.0748
-1.9339	-3.44666	1.73584	1.01318	0.128784	-1.67816	4.32556	0.0134277	0.0839233	0.0012207	0.000915527	-309.952	-630.212	1261.66	169.983	-15.4692	-57.9568
-1.93787	-3.45032	1.74042	1.01929	0.123596	-1.68427	4.32617	0.0631714	0.0415039	0.000610352	0.000305176	-310.73	-630.857	1264.99	170.737	-15.9565	-58.2207
-1.93573	-3.47412	1.73676	1.02631	0.12146	-1.68121	4.32434	0.0930786	0.141602	0.00152588	0.00152588	-309.555	-635.333	1262.37	171.924	-16.0287	-57.8825
-1.95129	-3.47198	1.7453	1.02905	0.124207	-1.67847	4.32678	0.118103	0.0704956	0.000305176	0.000915527	-312.736	-634.826	1268.55	172.198	-16.0784	-57.8314
-1.94214	-3.49335	1.7514	1.03821	0.120544	-1.68274	4.32556	0.0622559	0.10437	0.000915527	0.0012207	-310.38	-638.818	1273.01	173.589	-16.1736	-57.84
-1.94824	-3.50372	1.74957	1.04553	0.120544	-1.68304	4.32648	0.158691	0.135803	0.000915527	0.000915527	-311.314	-640.743	1271.71	174.592	-16.2551	-57.7947
-1.94031	-3.53485	1.75385	1.0495	0.119934	-1.69891	4.32648	0.0811768	0.0314331	-0.000305176	-0.000610352	-309.005	-646.59	1274.84	175.544	-16.102	-58.2624
-1.94885	-3.5321	1.75934	1.05499	0.12146	-1.68945	4.32648	0.0976563	0.0561523	0.0012207	0.000915527	-310.738	-645.999	1278.82	176.126	-16.1297	-57.885
-1.9574	-3.54736	1.76666	1.06415	0.122986	-1.69617	4.32465	0.0494385	0.0473022	0	-0.000305176	-312.135	-648.784	1284.16	177.413	-16.1257	-58.1163
-1.94763	-3.56506	1.77338	1.0672	0.124512	-1.69037	4.32617	0.0827026	0.0494385	0.0012207	0.00183105	-309.639	-652.085	1289.04	178.05	-15.7876	-57.6908
-1.95526	-3.57941	1.77032	1.07391	0.121155	-1.69128	4.3277	0.0619507	0.0250244	-0.000305176	-0.000915527	-310.732	-654.756	1286.85	179.046	-16.1529	-57.6368
-1.9516	-3.5968	1.77368	1.0791	0.120544	-1.69647	4.32648	-0.00671387	0.116882	0.00183105	0.00244141	-309.575	-658.008	1289.31	179.918	-16.1022	-57.734
-1.95831	-3.61633	1.78345	1.08643	0.128174	-1.69128	4.32617	0.0540161	-0.0396729	-0.000610352	-0.00183105	-310.365	-661.576	1296.41	181.067	-15.5517	-57.3878
-1.94702	-3.64044	1.78925	1.09161	0.127869	-1.69647	4.32678	-0.0192261	0.0939941	0.00213623	0.00183105	-307.5	-666.097	1300.65	182.049	-15.3294	-57.4125
-1.9577	-3.64777	1.78833	1.10016	0.13092	-1.67175	0.0170898	-0.00640869	0.0302124	-0.000915527	-0.0012207	-309.167	-667.401	1299.99	183.146	-15.2293	-56.2557
-1.95587	-3.67554	1.79047	1.10535	0.131531	-1.68915	0.00946045	0.0561523	0.0738525	0.00244141	0.00213623	-308.195	-672.611	1301.58	184.182	-15.0928	-56.8402
-1.95587	-3.68164	1.80389	1.10992	0.134888	-1.6803	0.00793457	-0.0231934	0.100403	0.00183105	0.0012207	-308.003	-673.664	1311.31	184.803	-14.8054	-56.4053
-1.96228	-3.7146	1.8045	1.11328	0.134277	-1.69403	0.00823975	-0.119934	0.124512	0.00152588	0.000915527	-308.431	-679.826	1311.79	185.711	-14.885	-56.7946
-1.97205	-3.72803	1.80542	1.11755	0.134888	-1.70715	0.00732422	-0.168762	0.0396729	0	-0.0012207	-310.138	-682.314	1312.47	186.41	-14.9793	-57.327
-1.96564	-3.75458	1.81152	1.12518	0.142517	-1.71234	0.00640869	-0.0616455	-0.0552368	-0.000915527	-0.000915527	-308.224	-687.272	1316.94	187.708	-14.1971	-57.3657
-1.97021	-3.76923	1.81793	1.1319	0.139465	-1.71753	0.00640869	-0.0643921	0.0891113	0.000610352	-0.000610352	-308.792	-689.962	1321.6	188.708	-14.4917	-57.5068
-1.97845	-3.79852	1.81702	1.13312	0.144348	-1.71173	0.00549316	-0.0891113	-0.0738525	-0.0012207	-0.00183105	-309.474	-695.422	1320.96	189.317	-14.1498	-57.035
-1.98303	-3.82324	1.82343	1.1377	0.14801	-1.71509	0.00610352	-0.0360107	0.0619507	0.00152588	0.000915527	-309.727	-700.001	1325.63	190.235	-13.8715	-57.0215
-1.9931	-3.83698	1.83105	1.15112	0.149841	-1.67847	0.00640869	-0.0842285	-0.0292969	-0.0012207	-0.0012207	-310.995	-702.44	1331.17	191.995	-13.8373	-55.2711
-1.98486	-3.94592	1.83075	1.16516	0.152893	-1.67328	0.00579834	-0.0354004	0.0900269	0.00152588	0.00213623	-306.03	-722.861	1331.05	195.354	-13.153	-54.1508
-2.01782	-4.04602	1.82587	1.16791	0.156555	-1.73065	0.00579834	-0.117493	-0.0604248	-0.00152588	-0.00213623	-310.136	-741.596	1327.6	197.254	-13.183	-56.0912
-2.00653	-4.1452	1.82953	1.13159	0.156555	-1.77826	0.00610352	0.032959	0.126648	0.00213623	0.000610352	-305.135	-760.3	1330.26	194.685	-12.7127	-57.4152
-2.01965	-4.19861	1.85089	1.11237	0.152893	-1.78436	0.00579834	-0.143738	-0.0717163	-0.0012207	-0.00152588	-306.07	-770.176	1345.72	193.334	-13.0635	-57.2849
-2.01813	-4.20135	1.87195	1.1087	0.14679	-1.82709	0.00579834	-0.0268555	0.0900269	0.000915527	0.000915527	-306.211	-770.629	1360.98	192.946	-13.5612	-59.2339
-2.00745	-4.19586	1.89484	1.13342	0.150146	-1.78345	0.00579834	0.148926	0.09552	0.00213623	0.00335693	-304.035	-769.425	1377.59	195.695	-13.12	-57.2882
-2.0343	-4.22729	1.90613	1.14807	0.155334	-1.81763	0.00579834	0.0396729	0.0973511	0.00183105	0.00213623	-308.951	-775.182	1385.83	197.857	-13.1165	-58.727
-2.04865	-4.21661	1.90216	1.15417	0.177307	-1.77673	0.00549316	-0.0402832	0.0350952	0.000915527	0.000915527	-311.782	-773.104	1382.95	198.39	-11.5894	-57.0128
-2.05872	-4.22852	1.88782	1.15295	0.184631	-1.76697	0.00488281	0.0292969	0.140991	0.00213623	0.00213623	-313.263	-775.373	1372.57	198.443	-11.1221	-56.4947
-2.052	-4.20868	1.86432	1.16669	0.178223	-1.73279	0.00518799	0.0158691	0.10376	0.00305176	0.00305176	-312.121	-771.754	1355.55	199.71	-11.5598	-55.0412
-2.03644	-4.17175	1.85608	1.19873	0.161133	-1.7215	0.00549316	-0.0152588	0.0683594	0.000915527	0.0012207	-310.163	-764.875	1349.63	202.79	-12.8024	-54.774
-2.0105	-4.10858	1.85638	1.23138	0.15564	-1.71936	0.00518799	0.055542	0.140381	0.00213623	0.00366211	-307.174	-753.075	1349.89	205.518	-13.0242	-55.1472
-1.98914	-4.0506	1.86707	1.24115	0.172119	-1.7276	0.00518799	0.0836182	0.0402832	0.000305176	0	-305.044	-742.217	1357.64	205.707	-11.5268	-55.9966
-1.97571	-3.99323	1.87561	1.24359	0.185852	-1.74927	0.00518799	-0.0140381	0.103149	0.00244141	0.00335693	-304.55	-731.484	1363.83	205.062	-10.3857	-57.4667
-1.95984	-3.97949	1.88232	1.26007	0.185242	-1.77612	0.00549316	0.0747681	0.115967	0.00183105	0.00213623	-302.294	-728.933	1368.74	206.724	-10.2528	-58.8025
-1.9455	-3.9444	1.89758	1.27533	0.170898	-1.7572	0.00518799	0.0863647	0.146179	0.00366211	0.00457764	-300.416	-722.276	1379.79	207.911	-11.2684	-58.1737
-1.94214	-3.94043	1.91437	1.29822	0.16449	-1.74377	0.00488281	0.0994873	0.0604248	0.00152588	0.00213623	-299.911	-721.403	1391.99	210.466	-11.7562	-57.605
-1.96045	-3.96759	1.9162	1.3031	0.171204	-1.71783	0.00518799	0.062561	0.153809	0.00305176	0.00305176	-302.461	-726.387	1393.33	211.461	-11.4285	-56.257
-1.97754	-4.0152	1.91254	1.31805	0.192871	-1.71448	0.00518799	0.0897217	-0.0106812	0.000610352	0.000305176	-304.528	-735.251	1390.74	213.933	-9.85106	-55.8257
-2.01691	-4.06555	1.91345	1.31958	0.211182	-1.71326	0.00488281	0.148926	0.0247192	0.000915527	0.000610352	-310.849	-744.55	1391.43	214.905	-8.89808	-55.5105
-2.02606	-4.14337	1.91162	1.32813	0.211792	-1.72974	0.00518799	0.0390625	0.0723267	0.00152588	0.000915527	-310.492	-759.119	1390.18	217.126	-8.80552	-55.6784
-2.03613	-4.20166	1.92719	1.33209	0.206604	-1.73737	0.00488281	0.0747681	0.0228882	0.000610352	0.000305176	-310.824	-769.923	1401.5	218.508	-9.24067	-55.593
-2.03979	-4.26361	1.93329	1.32538	0.197144	-1.76422	0.00518799	0.0592041	0.0598145	0.00152588	0.0012207	-309.865	-781.524	1405.94	218.727	-9.90464	-56.3193
-2.04224	-4.34448	1.9516	1.31439	0.198059	-1.78436	0.00518799	-0.0695801	0.0915527	0.000305176	-0.000915527	-308.069	-796.604	1419.24	218.761	-9.65103	-56.605
-2.05048	-4.40979	1.96594	1.29944	0.209045	-1.82312	0.00518799	-0.0482178	0.113831	0.00213623	0.00152588	-308.133	-808.798	1429.66	218.085	-8.74176	-57.907
-2.06451	-4.46869	1.97357	1.30066	0.221252	-1.83441	0.00488281	0.0338745	-0.022583	-0.0012207	-0.00274658	-309.315	-819.757	1435.23	219.163	-7.84171	-58.0244
-2.06268	-4.51599	1.98669	1.29944	0.21698	-1.83136	0.00549316	-0.0485229	0.143127	0.00183105	0.00213623	-307.465	-828.552	1444.76	219.782	-8.01776	-57.4948
-2.05994	-4.54712	1.98425	1.30646	0.213623	-1.8158	0.00488281	-0.0158691	-0.0488281	-0.0012207	-0.00183105	-305.792	-834.381	1443.02	221.089	-8.14542	-56.5152
-2.06421	-4.56635	1.97693	1.30951	0.211487	-1.79535	0.00549316	-0.0906372	0.00488281	0	-0.000305176	-305.781	-837.984	1437.72	221.752	-8.31682	-55.4187
-2.06818	-4.61029	1.96625	1.31195	0.212097	-1.79718	0.00457764	-0.0662231	0.0601196	0.000305176	-0.00213623	-305.2	-846.264	1430.01	222.737	-8.21103	-55.1542
-2.0697	-4.60754	1.96259	1.31622	0.220642	-1.79749	0.00457764	-0.0271606	0.111084	0.00213623	0.00152588	-305.652	-845.761	1427.38	223.182	-7.5619	-55.2157
-2.07397	-4.59656	1.96442	1.32324	0.227966	-1.79474	0.00457764	-0.0643921	0.0265503	0	-0.000610352	-306.902	-843.666	1428.71	223.808	-7.08225	-55.2156
-2.07611	-4.56451	1.97296	1.33972	0.228271	-1.79718	0.00488281	0.101013	0.0888062	0.00152588	0.000915527	-308.502	-837.587	1434.92	225.175	-7.2086	-55.6228
-2.05444	-4.52545	1.97968	1.35223	0.227661	-1.79962	0.00488281	-0.0234985	0.0482178	0.000915527	0.000305176	-305.57	-830.286	1439.8	225.983	-7.02302	-56.0135
-2.0462	-4.49219	1.98822	1.35315	0.223999	-1.80511	0.00488281	-0.0341797	0.015564	0.000305176	-0.000610352	-305.059	-824.037	1445.97	225.554	-7.28206	-56.5148
-2.05139	-4.45923	1.9931	1.36932	0.223999	-1.81549	0.00488281	0.027771	0.123291	0.00183105	0.000915527	-307.368	-817.806	1449.53	226.869	-7.49323	-57.3008
-2.04712	-4.44061	1.9931	1.37543	0.226135	-1.80695	0.00396729	-0.0402832	0.0427246	0	-0.000305176	-307.055	-814.314	1449.53	227.272	-7.30183	-57.0572
-2.04529	-4.41559	1.99036	1.3913	0.233765	-1.80603	0.00457764	0.108948	0.119934	0.00213623	0.00305176	-307.602	-809.625	1447.57	228.686	-6.74605	-57.2474
-2.05109	-4.41711	1.98395	1.41083	0.237122	-1.79047	0.00457764	0.1651	0.125427	0.0012207	0.000610352	-308.65	-809.885	1442.97	230.948	-6.57596	-56.5583
-2.05536	-4.41193	1.987	1.427	0.241394	-1.76849	0.00335693	0.126343	0.170288	0.00274658	0.00305176	-309.547	-808.836	1445.2	232.718	-6.31793	-55.6282
-2.05505	-4.42719	1.97906	1.42578	0.243225	-1.77582	0.00427246	-0.0762939	0.0250244	-0.000305176	-0.0012207	-309.069	-811.75	1439.47	232.823	-6.12564	-55.8386
-2.04895	-4.45251	1.98242	1.42487	0.244446	-1.78345	0.00457764	0.0158691	0.152893	0.00183105	0.00213623	-307.176	-816.508	1441.92	233.125	-5.85917	-55.9739
-2.0517	-4.48395	1.98975	1.42273	0.244751	-1.79657	0.00457764	-0.0354004	0.0360107	0.000915527	0.000610352	-306.912	-822.365	1447.25	233.38	-5.80243	-56.3375
-2.03247	-4.49768	2.00531	1.42792	0.245972	-1.81396	0.00427246	0.0894165	0.124512	0.00183105	0.00183105	-302.989	-824.927	1458.56	234.193	-5.36721	-57.0005
-2.04193	-4.53522	2.01935	1.42517	0.250549	-1.83624	0.00427246	0.0646973	0.1297	0.00152588	0.0012207	-304.016	-831.88	1468.75	234.471	-5.07183	-57.7703
-2.04193	-4.56573	2.02484	1.42273	0.244446	-1.84967	0.00488281	0.0869751	0.151062	0.00244141	0.00183105	-303.198	-837.585	1472.75	234.678	-5.48633	-58.1323
-2.04071	-4.62372	2.02423	1.41449	0.241699	-1.83868	0.00488281	0.0402832	0.09552	0.00152588	0.00152588	-300.948	-848.457	1472.31	234.67	-5.50079	-57.134
-2.05566	-4.68201	2.02576	1.40778	0.24353	-1.84875	0.00488281	0.0308228	0.105896	0.000915527	0.000610352	-302.181	-859.341	1473.44	234.831	-5.44053	-57.1649
-2.06726	-4.71893	2.02332	1.40472	0.249023	-1.85547	0.00457764	0.0787354	0.126343	0.00213623	0.00183105	-303.404	-866.248	1471.69	235.07	-5.09063	-57.2138
-2.07214	-4.75952	2.0108	1.40778	0.25177	-1.86371	0.00457764	0.0808716	0.0500488	0.000610352	0.000305176	-303.193	-873.914	1462.66	236.07	-4.8444	-57.2793
-2.0929	-4.77448	2.01691	1.4032	0.253906	-1.85455	0.00427246	-0.0149536	0.123596	0.00152588	0.00183105	-306.729	-876.609	1467.07	235.782	-4.96654	-56.7946
-2.09229	-4.79156	2.02026	1.39832	0.257263	-1.85944	0.00457764	0.0753784	0.0613403	0.0012207	0.0012207	-306.13	-879.807	1469.5	235.496	-4.63712	-56.884
-2.0874	-4.78943	2.02362	1.40442	0.255432	-1.86218	0.00457764	0.0762939	0.104675	0.00213623	0.00213623	-305.309	-879.398	1471.95	236.16	-4.71869	-57.0217
-2.08008	-4.7876	2.02118	1.39709	0.252686	-1.87439	0.00457764	0.0521851	0.0689697	0.000915527	0.000915527	-303.985	-879.116	1470.17	235.293	-4.82396	-57.564
-2.07001	-4.77966	2.02454	1.39862	0.252686	-1.88019	0.00457764	0.104065	0.124817	0.00183105	0.00183105	-302.331	-877.648	1472.61	235.341	-4.68512	-57.8738
-2.05475	-4.75983	2.02576	1.40228	0.248413	-1.89178	0.00457764	0.0985718	-0.0119019	0.000610352	0.00152588	-300.074	-873.982	1473.5	235.443	-4.84401	-58.5259
-2.05048	-4.74182	2.02301	1.41052	0.249634	-1.88599	0.00518799	0.138245	0.0592041	0.000610352	0.000305176	-299.774	-870.62	1471.52	236.099	-4.72895	-58.4031
-2.052	-4.72382	2.01996	1.41174	0.248718	-1.88538	0.00366211	-0.0271606	0.0619507	0.00152588	0.00152588	-300.621	-867.256	1469.3	235.95	-4.87991	-58.522
-2.04041	-4.72076	2.01019	1.41602	0.25238	-1.87897	0.00518799	0.132141	0.0482178	0.000305176	0.000610352	-298.357	-866.765	1462.24	236.396	-4.39578	-58.2243
-2.04193	-4.69421	2.01202	1.42792	0.252686	-1.85791	0.00457764	-0.0494385	0.0869751	0.0012207	0.000305176	-299.33	-861.735	1463.57	237.335	-4.46727	-57.487
-2.04224	-4.6936	2.00378	1.42212	0.256348	-1.8576	0.00457764	0.0170898	0.0579834	0	-0.000915527	-299.351	-861.674	1457.59	236.664	-4.17086	-57.4724
-2.03796	-4.68262	2.00134	1.42456	0.254822	-1.85791	0.00457764	-0.0296021	0.0811768	0.00183105	0.00213623	-298.851	-859.64	1455.82	236.768	-4.25565	-57.5619
-2.02972	-4.68018	2.00287	1.42517	0.256653	-1.86371	0.00427246	0.0216675	0.00640869	-0.0012207	-0.00213623	-297.385	-859.207	1456.93	236.799	-3.98322	-57.8334
-2.03339	-4.6817	2.01416	1.42792	0.254517	-1.86462	0.00457764	-0.0595093	0.144043	0.00244141	0.00244141	-298.125	-859.415	1465.12	237.135	-4.21879	-57.8814
-2.0285	-4.69604	2.01447	1.42548	0.258484	-1.88354	0.00427246	0.00854492	-0.0369263	-0.000610352	-0.000915527	-296.941	-862.141	1465.36	237.083	-3.7916	-58.6328
-2.02881	-4.71741	2.01508	1.42029	0.26001	-1.88629	0.00335693	0.0213623	0.110168	0.00152588	0.00183105	-296.343	-866.15	1465.8	236.832	-3.60964	-58.5847
-2.03979	-4.74243	2.01141	1.41571	0.260925	-1.90155	0.00457764	0.0112915	0.0228882	0	-0.000610352	-297.877	-870.847	1463.16	236.704	-3.65758	-59.1108
-2.04865	-4.77844	2.01233	1.41052	0.263062	-1.90216	0.00488281	-0.0454712	0.0747681	0.00152588	0.0012207	-298.493	-877.568	1463.83	236.686	-3.52652	-58.87
-2.04407	-4.81506	2.01233	1.41083	0.262451	-1.89514	0.00396729	0.00335693	0.0610352	0.000305176	0.000915527	-296.364	-884.437	1463.85	237.312	-3.38758	-58.2353
-2.04956	-4.86084	2.00623	1.40167	0.264282	-1.90948	0.00488281	-0.0460815	0.0765991	0.000915527	-0.000305176	-296.118	-893.06	1459.44	236.996	-3.20339	-58.5301
-2.06421	-4.87854	2.01324	1.39618	0.265198	-1.8988	0.00457764	0.0323486	0.0231934	0.0012207	0.00152588	-298.333	-896.284	1464.51	236.649	-3.31082	-57.9329
-2.0575	-4.90021	2.00958	1.38611	0.265808	-1.90369	0.00396729	-0.110474	-0.0256348	-0.000305176	-0.000305176	-296.306	-900.406	1461.86	235.847	-3.07888	-57.9503
-2.06604	-4.92065	2.01416	1.38367	0.265503	-1.89667	0.00427246	0.112	0.0979614	0.00213623	0.00152588	-297.276	-904.179	1465.17	235.894	-3.18033	-57.4831
-2.05658	-4.9292	2.01355	1.3736	0.262756	-1.91498	0.00366211	-0.128784	0.0283813	0	0	-295.266	-905.849	1464.72	234.878	-3.22292	-58.2157
-2.04559	-4.95178	2.01324	1.37268	0.26062	-1.92017	0.00366211	0.0775146	0.145874	0.00213623	0.00213623	-292.432	-910.125	1464.52	235.138	-3.14895	-58.2369
-2.05353	-4.96277	2.01233	1.37115	0.259399	-1.93695	0.00335693	-0.0418091	0.0286865	-0.000305176	-0.00152588	-293.838	-912.183	1463.86	235.134	-3.36303	-58.9406
-2.05536	-4.96246	2.0105	1.37177	0.258789	-1.93268	0.00427246	-0.0158691	0.127258	0.00152588	0.000915527	-294.154	-912.125	1462.54	235.2	-3.44009	-58.7484
-2.05139	-4.98169	2.00623	1.3681	0.26062	-1.93573	0.00457764	-0.0814819	0.0476074	0.000610352	0.000305176	-292.774	-915.773	1459.45	235.091	-3.16878	-58.7188
-2.04712	-4.97742	1.99829	1.36841	0.262146	-1.92993	0.00396729	-0.137024	0.123596	0.000915527	-0.000305176	-291.972	-915.025	1453.7	235.061	-2.97956	-58.4709
-2.05597	-4.96033	2.00012	1.36627	0.263062	-1.92139	0.00427246	0.0653076	0.039978	0.000915527	0.0012207	-294.151	-911.776	1455	234.542	-3.09366	-58.2388
-2.05475	-4.96613	1.99677	1.3681	0.263977	-1.91895	0.00457764	-0.153503	0.124207	0.000305176	-0.000610352	-293.705	-912.881	1452.58	234.846	-2.982	-58.0772
-2.04956	-4.9588	1.99921	1.36902	0.265808	-1.91986	0.00366211	0.0787354	0.131531	0.00183105	0.00213623	-292.942	-911.511	1454.35	234.834	-2.77086	-58.1719
-2.05139	-4.96307	1.99097	1.36627	0.267639	-1.92261	0.00366211	-0.0857544	0.106812	0.000610352	0	-293.162	-912.359	1448.38	234.588	-2.6398	-58.2631
-2.04987	-4.96338	1.99493	1.36688	0.270996	-1.92902	0.00427246	-0.108643	0.071106	0.000610352	0	-292.964	-912.406	1451.26	234.661	-2.35092	-58.5641
-2.04895	-4.97162	1.99493	1.36383	0.26825	-1.92413	0.00396729	-0.0216675	0.0180054	-0.000305176	-0.0012207	-292.433	-913.951	1451.26	234.446	-2.52467	-58.2591
-2.05414	-4.97711	1.99158	1.36169	0.267029	-1.93756	0.00396729	0.0753784	0.067749	0.00183105	0.00183105	-293.412	-915	1448.83	234.286	-2.70384	-58.8418
-2.05353	-4.99664	1.98944	1.35773	0.267639	-1.94916	0.00427246	0.00823975	-0.0378418	-0.0012207	-0.00183105	-292.788	-918.692	1447.29	234.144	-2.59446	-59.2128
-2.04742	-5.0293	1.98303	1.35651	0.270691	-1.94672	4.31915	-0.0976563	0.0997925	0.00305176	0.00274658	-290.518	-924.866	1442.67	234.532	-2.14783	-58.8187
-2.05383	-5.04242	1.98975	1.35223	0.269165	-1.94794	4.32373	0.0268555	-0.0100708	0	-0.000610352	-291.38	-927.273	1447.53	234.251	-2.33853	-58.7828
-2.0517	-5.07904	1.98059	1.3446	0.269165	-1.95923	4.32404	-0.0772095	0.0921631	0.00183105	0.00213623	-289.862	-934.217	1440.91	233.966	-2.19759	-58.9855
-2.05078	-5.09308	1.99036	1.34033	0.271301	-1.94275	4.32617	0.0189209	-0.0549316	-0.000915527	-0.000915527	-289.068	-936.784	1447.97	233.705	-1.95196	-58.1138
-2.06207	-5.1178	1.98883	1.33362	0.267944	-1.94275	4.32831	0.0643921	0.0842285	0.00244141	0.00213623	-290.463	-941.396	1446.86	233.331	-2.3331	-57.9271
-2.06604	-5.12695	1.99829	1.32782	0.274048	-1.93726	4.32404	0.0720215	-0.0378418	-0.000305176	-0.000610352	-290.926	-943.047	1453.7	232.813	-1.8731	-57.6228
-2.07092	-5.16022	1.99371	1.31714	0.274963	-1.96136	4.32404	0.0701904	0.0854492	0.00183105	0.00274658	-291.053	-949.331	1450.39	232.12	-1.79579	-58.4663
-2.07397	-5.18524	1.99158	1.31317	0.272827	-1.9632	4.32587	0.0167847	0.0848389	0.00183105	0.00183105	-290.853	-954.029	1448.85	232.067	-1.944	-58.3452
-2.08984	-5.20142	1.98792	1.31165	0.274048	-1.96686	4.32739	0.130615	0.0469971	0.000915527	0.0012207	-293.515	-957.034	1446.2	232.147	-2.06753	-58.4244
-2.09351	-5.23163	1.98914	1.30524	0.271912	-1.96991	4.32495	0.0396729	0.0744629	0.00152588	0.00152588	-293.284	-962.689	1447.09	231.897	-2.21023	-58.3189
-2.10205	-5.23438	1.97998	1.29974	0.26947	-1.95984	4.32648	-0.0427246	0.0759888	0.0012207	0.0012207	-294.683	-963.223	1440.43	231.315	-2.52465	-57.8343
-2.09595	-5.24963	1.97571	1.29364	0.278015	-1.9696	4.32556	0.112	0.0408936	0.000610352	0.000915527	-293.1	-966.146	1437.35	230.862	-1.69235	-58.1529
-2.10571	-5.25391	1.97693	1.29272	0.276794	-1.95862	4.32709	0.0558472	0.0183105	0	0	-294.762	-966.896	1438.22	230.825	-1.93152	-57.6338
-2.10449	-5.26245	1.97205	1.28601	0.279541	-1.95831	4.32587	0.0872803	0.0592041	0.00183105	0.00213623	-294.199	-968.538	1434.68	230.196	-1.65654	-57.5404
-2.1109	-5.25757	1.9696	1.27686	0.274658	-1.95068	4.32831	0.0662231	0.0213623	0.000915527	0.000305176	-295.429	-967.619	1432.87	229.071	-2.15266	-57.2201
-2.099	-5.27039	1.96533	1.26984	0.283508	-1.96564	4.32648	0.171204	0.106812	0.00213623	0.00213623	-292.831	-970.111	1429.79	228.475	-1.20903	-57.7821
-2.10846	-5.2771	1.96136	1.26221	0.278015	-1.94916	4.32678	0.0366211	0.0854492	0.0012207	0.000915527	-294.201	-971.352	1426.89	227.711	-1.76554	-56.9662
-2.11212	-5.28076	1.95679	1.25305	0.288696	-1.95129	4.32739	-0.201111	-0.015564	-0.0012207	-0.0012207	-294.811	-972.067	1423.56	226.722	-0.948209	-57.0528
-2.12006	-5.2948	1.95404	1.25153	0.285645	-1.94855	4.32739	0.0735474	0.0595093	0.000610352	0.000610352	-295.874	-974.686	1421.57	226.772	-1.28203	-56.8228
-2.12067	-5.30121	1.95343	1.24725	0.279846	-1.94763	4.32434	0.0183105	0.072937	0.000915527	0.000610352	-295.722	-975.892	1421.11	226.386	-1.73427	-56.7117
-2.12921	-5.30334	1.9516	1.25031	0.2771	-1.93878	4.32648	-0.09552	0.0595093	0.000305176	0	-297.242	-976.26	1419.79	226.77	-2.08764	-56.3048
-2.12891	-5.31464	1.94885	1.24939	0.285034	-1.92993	4.3277	0.0308228	0.0744629	0.000610352	0	-296.75	-978.385	1417.8	226.849	-1.40221	-55.8168
-2.13287	-5.34668	1.93909	1.23413	0.282288	-1.92993	4.32983	-0.0292969	0.113525	0.00152588	0.000915527	-296.378	-984.451	1410.71	225.619	-1.57834	-55.5345
-2.146	-5.35645	1.94031	1.21857	0.287476	-1.93207	4.32648	0.00518799	0.0726318	0.0012207	0.00152588	-298.617	-986.255	1411.56	223.991	-1.33832	-55.5818
-2.15363	-5.3775	1.93878	1.21094	0.292358	-1.93726	4.3277	-0.00610352	0.150146	0.0012207	0.000305176	-299.499	-990.2	1410.45	223.454	-1.00956	-55.6714
-2.15912	-5.39795	1.94244	1.20789	0.28656	-1.92688	4.32739	0.088501	0.0918579	0.0012207	0.0012207	-299.789	-993.985	1413.1	223.433	-1.49729	-55.0272
-2.15759	-5.42267	1.94	1.20178	0.286255	-1.9342	4.32556	-0.205383	0.0918579	-0.000305176	-0.0012207	-298.751	-998.652	1411.34	223.131	-1.42472	-55.1511
-2.15851	-5.44586	1.93512	1.19415	0.285034	-1.94519	4.32617	0.0442505	0.144043	0.00305176	0.00305176	-298.261	-1003.05	1407.8	222.629	-1.47235	-55.4575
-2.16583	-5.48096	1.92993	1.18225	0.282593	-1.96014	4.32556	-0.161438	0.0848389	0.000915527	-0.000305176	-298.678	-1009.66	1404.04	221.827	-1.69067	-55.86
-2.17102	-5.50568	1.92627	1.17096	0.284424	-1.96075	4.32587	-0.132751	0.0216675	0	-0.000915527	-298.858	-1014.31	1401.38	220.931	-1.54672	-55.6885
-2.1698	-5.52979	1.92505	1.16455	0.282593	-1.96014	4.32526	-0.0524902	0.139771	0.00152588	0.000305176	-297.799	-1018.85	1400.49	220.586	-1.59619	-55.4484
-2.16766	-5.54779	1.92322	1.15692	0.276794	-1.96594	4.32648	-0.153809	0.0485229	0.000305176	-0.000305176	-296.793	-1022.25	1399.16	220.002	-1.97118	-55.5411
-2.17834	-5.55908	1.92413	1.14899	0.27832	-1.94702	4.32648	-0.022583	0.0924683	0.000915527	0	-298.287	-1024.32	1399.8	219.277	-1.96917	-54.5971
-2.17804	-5.57892	1.91895	1.13922	0.281372	-1.95557	4.32739	-0.240784	0.0619507	0.000305176	-0.000915527	-297.637	-1028.09	1396.04	218.478	-1.65747	-54.8206
-2.19238	-5.60211	1.91742	1.12976	0.281372	-1.95709	4.32678	0.0897217	0.0637817	0.0012207	0.0012207	-299.699	-1032.41	1394.92	217.764	-1.82266	-54.7288
-2.19086	-5.63019	1.90887	1.12518	0.281677	-1.96747	4.328	-0.143738	0.0671387	0.000610352	-0.0012207	-298.582	-1037.74	1388.74	217.691	-1.6947	-54.9651
-2.20245	-5.63141	1.91132	1.12274	0.28656	-1.95251	4.32648	-0.00366211	0.0570679	0	-0.000610352	-300.68	-1037.91	1390.49	217.431	-1.4774	-54.3043
-2.20306	-5.64423	1.9046	1.11145	0.282898	-1.95374	4.32678	-0.0567627	0.0985718	0.0012207	0.000305176	-300.291	-1040.36	1385.61	216.346	-1.73206	-54.2307
-2.20795	-5.6601	1.90308	1.10443	0.287781	-1.95892	4.32648	-0.0170898	0.0976563	0.000915527	0.000915527	-300.795	-1043.34	1384.5	215.795	-1.37263	-54.3556
-2.2229	-5.67322	1.89514	1.09619	0.284424	-1.95618	4.32709	0.0756836	0.1297	0.00152588	0.0012207	-303.206	-1045.8	1378.73	215.061	-1.84281	-54.1386
-2.21252	-5.67657	1.89362	1.09192	0.2948	-1.96777	4.32617	-0.0823975	0.0344849	0	0	-301.204	-1046.5	1377.64	214.627	-0.829858	-54.6352
-2.22931	-5.68268	1.89758	1.09344	0.29541	-1.95526	4.32251	0.144958	0.0125122	0	-0.000305176	-304.217	-1047.55	1380.5	214.897	-1.03669	-54.0591
-2.22992	-5.69305	1.89117	1.0907	0.298462	-1.96014	4.32587	0.00915527	-0.0158691	0.000305176	0.000610352	-304.045	-1049.53	1375.87	214.75	-0.77189	-54.2004
-2.23572	-5.69641	1.89392	1.0849	0.298157	-1.96228	4.32648	0.0418091	0.0631714	0.00152588	0.0012207	-305.081	-1050.14	1377.84	214.138	-0.880301	-54.2819
-2.2406	-5.70099	1.8924	1.08154	0.304871	-1.95679	4.32526	0.0402832	0.00640869	0.000610352	0.000610352	-305.845	-1050.99	1376.73	213.827	-0.400131	-54.0128
-2.25525	-5.70251	1.89453	1.07971	0.306702	-1.95038	4.32495	0.12207	0.0701904	0.000915527	0	-308.626	-1051.21	1378.27	213.639	-0.487387	-53.7471
-2.24884	-5.7193	1.89209	1.07666	0.308228	-1.95831	4.32648	0.0131226	0.0564575	0.00183105	0.00183105	-306.906	-1054.4	1376.51	213.56	-0.21221	-53.9581
-2.26074	-5.71808	1.88721	1.07544	0.308228	-1.95862	4.32526	0.090332	0.0204468	0.000915527	0.000915527	-309.275	-1054.16	1372.96	213.398	-0.413806	-54.009
-2.25922	-5.73456	1.88782	1.0733	0.314941	-1.9574	4.32587	0.137939	0.0564575	0.00183105	0.00152588	-308.469	-1057.25	1373.42	213.419	0.202359	-53.827
-2.25403	-5.73578	1.88202	1.06903	0.313721	-1.9632	4.32556	0.0378418	0.0473022	0.000610352	0.000915527	-307.413	-1057.55	1369.21	212.952	0.195789	-54.0584
-2.26013	-5.75226	1.88293	1.06567	0.315857	-1.97479	4.32678	0.131836	0.0653076	0.00152588	0.00152588	-308.236	-1060.63	1369.88	212.828	0.304764	-54.479
-2.2644	-5.76996	1.88263	1.06293	0.307922	-1.97784	4.32495	0.184631	0.137024	0.00335693	0.00213623	-308.505	-1063.94	1369.66	212.796	-0.354153	-54.4675
-2.27295	-5.75226	1.88934	1.05896	0.309448	-1.9693	4.32617	0.158386	0.133362	0.00213623	0.00274658	-310.651	-1060.55	1374.49	212.056	-0.414734	-54.2424
-2.27203	-5.77026	1.87775	1.05591	0.310059	-1.98059	4.32495	0.153503	0.0567627	0.000305176	0	-309.98	-1064.01	1366.11	211.996	-0.303275	-54.6044
-2.27081	-5.77789	1.87775	1.04675	0.307312	-1.98792	4.32648	0.13916	0.145874	0.00183105	0.0012207	-309.508	-1065.46	1366.09	211.07	-0.478027	-54.8603
-2.26959	-5.79132	1.87378	1.04248	0.305481	-1.99921	4.32617	0.167542	0.111389	0.00152588	0.0012207	-308.927	-1068.02	1363.22	210.795	-0.5711	-55.2579
-2.26898	-5.78278	1.87592	1.0379	0.303345	-1.99585	4.32587	0.0640869	0.0900269	0.000915527	0.000305176	-308.996	-1066.41	1364.75	210.135	-0.749045	-55.1613
-2.28119	-5.79224	1.87592	1.03455	0.303955	-1.99219	4.32556	0.0811768	0.0866699	0.000915527	0.000610352	-311.054	-1068.15	1364.74	209.9	-0.871017	-54.9455
-2.27509	-5.79254	1.86798	1.03058	0.29541	-1.99799	4.32617	0.0909424	0.116272	0.00152588	0.0012207	-309.801	-1068.28	1358.99	209.453	-1.45362	-55.1647
-2.27112	-5.79254	1.86676	1.02112	0.299377	-2.00317	4.32678	0.0897217	0.112305	0.0012207	0.000915527	-309.026	-1068.32	1358.09	208.371	-1.06148	-55.3892
-2.27295	-5.79865	1.86249	1.01471	0.299683	-2.00958	4.32709	0.0204468	0.0860596	0.000915527	0.000915527	-309.214	-1069.5	1354.98	207.735	-1.04795	-55.6301
-2.26654	-5.78522	1.85944	1.01044	0.296631	-2.00867	4.32495	0.145874	0.158386	0.00274658	0.00213623	-308.294	-1067.02	1352.76	207.033	-1.2174	-55.6645
-2.26532	-5.79926	1.8515	1.00006	0.296021	-2.00775	4.32678	-0.0686646	-0.00549316	-0.000610352	-0.00152588	-307.497	-1069.71	1346.99	206.074	-1.19114	-55.484
-2.26044	-5.78033	1.85211	0.994873	0.293274	-2.01172	4.32648	0.0671387	0.140991	0.00305176	0.00244141	-307.117	-1066.19	1347.42	205.177	-1.38177	-55.7954
-2.24854	-5.76691	1.84479	0.993958	0.302734	-2.0166	4.32251	-0.0756836	0.0335693	0.000305176	-0.000915527	-305.252	-1063.76	1342.12	204.86	-0.461072	-56.1109
-2.27051	-5.75348	1.84906	0.98877	0.301514	-2.01233	4.32587	0.0863647	0.085144	0.00213623	0.00213623	-309.941	-1061.15	1345.17	204.045	-0.958337	-56.0758
-2.2641	-5.75531	1.83716	0.976868	0.302124	-2.01477	4.32251	-0.13916	0.00671387	-0.000305176	-0.00152588	-308.516	-1061.6	1336.53	202.717	-0.782034	-56.1328
-2.26807	-5.73364	1.82922	0.969849	0.300293	-2.01599	4.32678	-0.062561	0.134888	0.00274658	0.00183105	-309.899	-1057.58	1330.75	201.566	-1.04927	-56.3562
-2.26837	-5.72632	1.82739	0.961609	0.306091	-2.01843	4.32434	-0.205383	0.0415039	0	-0.0012207	-310.181	-1056.24	1329.41	200.506	-0.60144	-56.5296
-2.26776	-5.70343	1.82922	0.957947	0.306702	-2.01416	4.32587	-0.0772095	0.105896	0.0012207	0.000610352	-310.706	-1051.94	1330.71	199.72	-0.599689	-56.5137
-2.27295	-5.68878	1.82312	0.949097	0.303955	-2.00958	4.32434	-0.141602	0.0811768	0.000915527	0.000305176	-312.033	-1049.22	1326.25	198.473	-0.933838	-56.4124
-2.26837	-5.67566	1.81244	0.946655	0.30426	-2.01263	4.32465	0.0540161	-0.0866699	-0.0012207	-0.0012207	-311.514	-1046.84	1318.51	197.986	-0.867474	-56.6364
-2.27448	-5.64392	1.82007	0.943298	0.311279	-2.0047	4.32495	-0.00274658	0.0823975	0.000610352	0	-313.658	-1040.83	1324	197.091	-0.486893	-56.5598
-2.27386	-5.63171	1.81122	0.936279	0.311584	-2.00348	4.32648	-0.196228	0.0317383	-0.000305176	-0.000915527	-313.82	-1038.6	1317.57	196.094	-0.475757	-56.585
-2.27356	-5.6076	1.80542	0.934143	0.314331	-2.00287	4.32587	-0.166626	0.0881958	0.000610352	0	-314.478	-1034.12	1313.35	195.464	-0.314392	-56.7497
-2.26563	-5.58807	1.79108	0.926819	0.310974	-2.00134	4.32678	-0.144653	-0.0216675	-0.0012207	-0.00183105	-313.372	-1030.57	1302.94	194.317	-0.493558	-56.7875
-2.26501	-5.56152	1.79138	0.92041	0.310364	-1.99951	4.32678	-0.114136	0.106506	0.000915527	0.000305176	-314.008	-1025.6	1303.12	193.158	-0.59921	-56.9068
-2.26349	-5.53497	1.79016	0.912781	0.3125	-1.99371	4.32556	-0.00274658	-0.00488281	0.000305176	-0.000305176	-314.415	-1020.64	1302.2	191.861	-0.46312	-56.8432
-2.25983	-5.50781	1.7868	0.90332	0.307312	-1.99585	4.32495	-0.022583	0.0796509	0.000610352	0	-314.453	-1015.6	1299.73	190.344	-0.886627	-57.1259
-2.25311	-5.47699	1.77734	0.897827	0.309143	-1.98303	4.32709	-0.0466919	0.0164795	-0.000305176	-0.0012207	-313.865	-1009.89	1292.85	189.228	-0.694049	-56.7536
-2.2583	-5.43457	1.76727	0.889893	0.306091	-1.98578	4.32556	-0.104065	0.0527954	0.000610352	0.0012207	-316.132	-1002	1285.5	187.638	-1.13924	-57.2135
-2.25342	-5.39093	1.76575	0.880737	0.306091	-1.97479	4.32526	0.0628662	0.0143433	0	-0.000915527	-316.322	-993.844	1284.35	185.895	-1.16059	-57.0323
-2.24335	-5.3598	1.75293	0.862732	0.305786	-1.98242	4.32526	-0.0311279	0.106812	0.00152588	0.000915527	-315.208	-988.149	1275.01	183.339	-1.08813	-57.5757
-2.2464	-5.30701	1.74316	0.856934	0.30426	-1.97723	4.32709	0.0115967	0.050354	0.000915527	-0.000305176	-317.305	-978.302	1267.89	181.83	-1.39943	-57.753
-2.24701	-5.25543	1.73004	0.840759	0.301819	-1.97235	4.32739	0.017395	0.0772095	0.000610352	-0.000305176	-318.794	-968.725	1258.31	179.155	-1.72728	-57.9098
-2.23602	-5.19836	1.72516	0.831909	0.299377	-1.96381	4.32617	0.0582886	0.0872803	0.00152588	0.000915527	-318.199	-958.097	1254.71	177.232	-1.88253	-57.9262
-2.22443	-5.14801	1.71082	0.817261	0.297852	-1.96106	4.32465	0.0619507	0.0289917	0.000610352	0.000305176	-317.269	-948.797	1244.26	174.754	-1.93134	-58.1416
-2.2171	-5.08728	1.69739	0.803833	0.296631	-1.9577	4.32526	-0.0375366	0.0250244	-0.000610352	-0.00183105	-317.515	-937.531	1234.47	172.248	-2.05823	-58.4275
-2.21527	-5.0296	1.68396	0.784607	0.291443	-1.95038	4.32678	0.162659	0.106812	0.00152588	0.000915527	-318.644	-926.821	1224.66	169.128	-2.5774	-58.504
-2.20642	-4.96521	1.6687	0.765076	0.292053	-1.94336	4.32495	0.193481	0.145264	0.00274658	0.00244141	-318.617	-914.888	1213.52	165.866	-2.53092	-58.6405
-2.1994	-4.89197	1.65283	0.745544	0.291443	-1.93787	4.32587	0.151978	0.0613403	0.000610352	-0.000610352	-319.237	-901.296	1201.94	162.462	-2.64003	-58.9212
-2.18903	-4.82758	1.63788	0.725403	0.283203	-1.92291	4.32343	0.151672	0.125122	0.00183105	0.00152588	-318.765	-889.358	1191.01	159.133	-3.27141	-58.6669
-2.18872	-4.72595	1.62354	0.703735	0.287781	-1.91528	4.32678	0.195923	0.0784302	0.000915527	-0.000305176	-321.589	-870.417	1180.51	155.027	-3.15337	-59.1065
-2.18109	-4.66614	1.59912	0.673828	0.28595	-1.90521	4.32617	0.0512695	0.0888062	0.000915527	-0.000915527	-321.503	-859.4	1162.71	150.655	-3.29374	-59.042
-2.16187	-4.5871	1.5802	0.648804	0.283813	-1.90002	4.32617	0.189209	0.142822	0.00213623	0.0012207	-319.833	-844.786	1148.91	146.533	-3.32993	-59.3377
-2.15149	-4.51202	1.54968	0.61676	0.281067	-1.8924	4.32465	0.111084	0.0637817	0.000305176	-0.000610352	-319.663	-830.958	1126.68	141.673	-3.53981	-59.4927
-2.1286	-4.42932	1.52802	0.59021	0.281067	-1.8869	4.32556	0.0292969	0.0900269	0.000915527	0	-317.368	-815.687	1110.89	137.32	-3.3504	-59.7944
-2.13745	-4.31335	1.50543	0.552063	0.280762	-1.86798	4.32648	-0.00518799	0.0921631	0.000610352	-0.000610352	-322.142	-794.084	1094.35	131.1	-3.78855	-59.8142
-2.13013	-4.2218	1.48163	0.518494	0.275879	-1.85822	4.32587	0.0946045	0.098877	0.0012207	-0.000305176	-323.067	-777.12	1076.97	125.798	-4.26639	-60.0109
-2.11884	-4.12689	1.4563	0.475159	0.2771	-1.85089	4.32465	0.00457764	-0.0213623	-0.00152588	-0.00305176	-323.297	-759.565	1058.47	119.327	-4.18692	-60.3361
-2.13013	-4.02344	1.42487	0.437317	0.278015	-1.81641	4.32678	-0.0540161	0.119934	0.00152588	0	-327.955	-740.331	1035.53	113.348	-4.51599	-59.5372
-2.11334	-3.90869	1.39435	0.391235	0.272827	-1.79779	4.32617	-0.0408936	-0.0167847	-0.000915527	-0.00335693	-327.509	-719.096	1013.24	106.248	-4.90117	-59.4643
-2.10114	-3.80585	1.3559	0.346375	0.274658	-1.77429	4.32678	0.00549316	0.0656128	0.0012207	0.000305176	-327.555	-700.115	985.216	99.4815	-4.76004	-59.092
-2.09869	-3.68713	1.32751	0.293884	0.274963	-1.76025	4.32556	-0.113831	0.100403	0.000610352	-0.00213623	-330.116	-678.092	964.457	91.5802	-4.95361	-59.3072
-2.08618	-3.57697	1.29089	0.23407	0.273743	-1.73065	4.32678	-0.0106812	0.108643	0.00183105	0.000305176	-330.142	-657.742	937.715	82.9863	-5.051	-58.6865
-2.07458	-3.44604	1.25153	0.176086	0.278931	-1.69495	4.32678	-0.0680542	-0.0134277	-0.000610352	-0.00305176	-330.959	-633.507	908.975	74.2703	-4.70361	-57.968
-2.06696	-3.33588	1.203	0.115051	0.270691	-1.67908	4.32617	-0.179138	0.105591	0.0012207	-0.000610352	-332.022	-613.225	873.61	65.5343	-5.45645	-57.9696
-2.04285	-3.22174	1.16486	0.0494385	0.265198	-1.63666	4.32709	-0.110779	0.0106812	-0.000305176	-0.00244141	-329.656	-592.172	845.743	56.2201	-5.69445	-56.7386
-2.03949	-3.08899	1.12061	-0.017395	0.267029	-1.61407	4.32556	-0.0418091	-0.00274658	-0.000305176	-0.00213623	-332.215	-567.62	813.445	46.4578	-5.7619	-56.6417
-2.02545	-2.9657	1.07452	-0.0808716	0.26825	-1.57654	4.32495	-0.213318	0.090332	0.000610352	-0.00183105	-332.204	-544.866	779.833	37.2383	-5.66104	-55.7489
-2.00958	-2.82196	1.03485	-0.142212	0.273743	-1.54449	4.32495	-0.120239	-0.0344849	-0.000915527	-0.00213623	-332.594	-518.254	750.861	27.9329	-5.25334	-55.2881
-1.98975	-2.68982	0.991516	-0.194397	0.279846	-1.51367	4.32556	-0.126343	0.0622559	0.000915527	-0.000305176	-331.906	-493.838	719.268	19.8625	-4.7076	-54.7892
-1.97906	-2.54669	0.960388	-0.254517	0.281067	-1.47217	4.32495	-0.17334	0.0262451	-0.000915527	-0.00213623	-333.211	-467.262	696.477	10.7057	-4.72342	-53.8991
-1.95496	-2.4054	0.918884	-0.301819	0.281677	-1.4444	4.32678	-0.090332	0.0610352	0.0012207	-0.00152588	-332.012	-441.131	666.217	3.04688	-4.58259	-53.5999
-1.93665	-2.27417	0.884094	-0.350647	0.279541	-1.40839	4.32495	-0.234985	-0.119629	-0.00305176	-0.00396729	-331.55	-416.822	640.812	-4.62573	-4.72336	-52.8513
-1.90826	-2.16309	0.849609	-0.393677	0.276794	-1.38672	4.32617	-0.106506	0.0872803	0.0012207	0.000610352	-328.678	-396.327	615.667	-11.3121	-4.70638	-52.5821
-1.90369	-2.04041	0.82428	-0.429077	0.276489	-1.34949	4.32556	0.0765991	0.0234985	0.00183105	0.00213623	-330.796	-373.502	597.144	-17.317	-4.92311	-51.7741
-1.88446	-1.9458	0.798035	-0.454102	0.275574	-1.30707	4.32587	0.0158691	0.0488281	0.000610352	-0.000610352	-329.148	-355.972	578.005	-21.6786	-4.86905	-50.4703
-1.87286	-1.88446	0.774841	-0.483398	0.279541	-1.29578	4.32648	0.0112915	0.0405884	0.000305176	-0.0012207	-328.35	-344.674	561.103	-26.0045	-4.4806	-50.3651
-1.86737	-1.82587	0.750732	-0.518188	0.278931	-1.26678	4.32648	0.0515747	0.0595093	0.0012207	0	-328.398	-333.862	543.511	-30.9122	-4.53189	-49.4178
-1.83746	-1.76361	0.730896	-0.56366	0.282898	-1.28357	4.32526	-0.0952148	0.010376	0.000610352	-0.000610352	-324.234	-322.486	529.026	-37.1046	-3.84626	-50.5508
-1.83228	-1.68854	0.718384	-0.605164	0.284119	-1.2674	4.32556	0.0567627	0.0738525	0.000610352	-0.000610352	-325.014	-308.544	519.814	-43.05	-3.8094	-50.3352
-1.82037	-1.64978	0.707397	-0.622253	0.280151	-1.27197	4.32587	-0.00854492	0.0701904	0.00213623	0.00183105	-323.733	-301.41	511.798	-45.6229	-4.02101	-50.789
-1.8158	-1.56921	0.703125	-0.628967	0.26947	-1.27014	4.32404	0.0344849	0.0228882	0.000305176	0	-325.19	-286.357	508.631	-47.6823	-5.02281	-51.3093
-1.80786	-1.51947	0.700378	-0.625305	0.26123	-1.26709	4.32465	0.0872803	0.140076	0.00183105	0.00152588	-325.103	-277.069	506.616	-48.0589	-5.69487	-51.5343
-1.79657	-1.47003	0.689697	-0.628357	0.264893	-1.28754	4.32678	0.145264	0.0579834	0.00183105	0.0012207	-324.604	-267.929	498.862	-49.2014	-5.36509	-52.8453
-1.80206	-1.43921	0.673828	-0.648193	0.268555	-1.29944	4.32648	-0.0775146	0.0271606	0.000305176	-0.000610352	-326.606	-262.264	487.309	-51.9667	-5.23591	-53.6298
-1.78467	-1.427	0.662537	-0.65918	0.264587	-1.30951	4.32404	0.184937	0.132446	0.00213623	0.0012207	-323.52	-260.123	479.11	-53.4147	-5.29131	-54.1154
-1.77399	-1.42151	0.675659	-0.65094	0.249329	-1.29639	0.0134277	0.100098	0.115051	0.00213623	0.00183105	-321.451	-259.028	488.617	-52.5568	-6.35433	-53.5122
-1.74805	-1.41144	0.662231	-0.647278	0.240784	-1.31775	4.32495	0.101318	-0.00518799	0	0.000305176	-316.813	-257.32	478.914	-52.2948	-6.65503	-54.4871
-1.72333	-1.39587	0.66925	-0.639648	0.239563	-1.3031	4.32648	-0.00762939	0.0775146	0.000915527	0.000305176	-312.307	-254.42	484.01	-51.6628	-6.3783	-53.8812
-1.70624	-1.3916	0.672607	-0.646362	0.244446	-1.30585	4.32404	0.105896	0.0234985	0.000915527	0.000610352	-309.082	-253.669	486.436	-52.4956	-5.7058	-54.0009
-1.70319	-1.37115	0.686951	-0.647583	0.253906	-1.30188	4.32739	0.06073	0.012207	0	0.000305176	-309.163	-249.765	496.814	-52.9643	-4.95022	-54.0049
-1.6864	-1.37421	0.68512	-0.645142	0.250854	-1.30737	4.32495	0.00488281	0.0839233	0.00152588	0.00152588	-305.806	-250.405	495.505	-52.6321	-4.91199	-54.1838
-1.67847	-1.37909	0.679932	-0.644836	0.24231	-1.30219	4.32648	0.0732422	0.0131226	0.000305176	-0.000305176	-303.96	-251.369	491.747	-52.5144	-5.44592	-53.8605
-1.68518	-1.3913	0.678101	-0.649109	0.23468	-1.29456	4.32678	0.0326538	0.057373	0.00183105	0.000915527	-304.741	-253.641	490.406	-52.807	-6.12495	-53.4035
-1.68732	-1.37756	0.673218	-0.652161	0.232849	-1.28418	4.32648	-0.216675	0.0601196	0	-0.000915527	-305.418	-251.081	486.846	-53.374	-6.33304	-53.0288
-1.70776	-1.36475	0.671082	-0.654602	0.242004	-1.29395	4.32465	-0.00762939	0.110779	0.00244141	0.00213623	-310.001	-248.638	485.286	-53.8668	-5.98352	-53.6548
-1.71448	-1.36017	0.663757	-0.648499	0.249329	-1.28845	4.32556	0.0598145	-0.0698853	-0.00213623	-0.00274658	-311.46	-247.785	479.992	-53.2415	-5.52097	-53.4738
-1.73462	-1.34338	0.663757	-0.630188	0.255737	-1.29944	4.32587	0.00274658	0.122986	0.00213623	0.00183105	-316.262	-244.562	480.025	-51.425	-5.42421	-54.2104
-1.73798	-1.32782	0.66803	-0.627747	0.256958	-1.30249	4.32587	-0.0875854	0.00457764	-0.000610352	-0.00152588	-317.487	-241.61	483.115	-51.3981	-5.4337	-54.496
-1.74591	-1.315	0.670471	-0.632019	0.256958	-1.29639	4.32434	0.00518799	0.090332	0.00213623	0.00152588	-319.362	-239.167	484.858	-52.094	-5.59374	-54.3354
-1.73798	-1.32751	0.667725	-0.639954	0.254211	-1.30341	4.32465	-0.0479126	0.0256348	-0.000305176	-0.00152588	-317.405	-241.572	482.864	-52.7995	-5.64206	-54.5188
-1.74896	-1.32446	0.667725	-0.643005	0.249023	-1.30249	4.32556	-0.0415039	0.0796509	0.00274658	0.00244141	-319.614	-240.966	482.845	-53.2006	-6.24845	-54.5159
-1.73553	-1.33972	0.66864	-0.648193	0.243835	-1.3028	4.32648	0.0726318	-0.0561523	-0.000305176	-0.000305176	-316.425	-243.872	483.509	-53.5453	-6.39046	-54.3527
-1.73523	-1.33667	0.677795	-0.644531	0.246277	-1.30249	4.32556	0.0793457	0.0308228	0.000305176	0	-316.53	-243.244	490.147	-53.1769	-6.20371	-54.3798
-1.71417	-1.34583	0.678101	-0.644836	0.249634	-1.30463	4.32404	-0.00732422	0.0683594	0.0012207	0.0012207	-312.12	-245.031	490.388	-53.0592	-5.55493	-54.3543
-1.70441	-1.33087	0.675659	-0.644836	0.252075	-1.29089	4.32556	-0.113525	-0.0146484	-0.000610352	-0.0012207	-310.494	-242.26	488.61	-53.2929	-5.22358	-53.8169
-1.68976	-1.32172	0.673828	-0.639648	0.242004	-1.29028	4.32404	-0.0241089	0.106506	0.00183105	0.00213623	-307.85	-240.595	487.291	-52.8419	-5.81807	-53.8066
-1.67358	-1.32111	0.671387	-0.639343	0.237732	-1.28632	4.32495	-0.0216675	0.017395	0	-0.000305176	-304.591	-240.542	485.526	-52.8108	-5.88723	-53.5733
-1.68121	-1.33087	0.66925	-0.641174	0.235901	-1.28693	4.32434	0.00488281	0.0592041	0.0012207	0.00183105	-305.774	-242.362	483.976	-52.8654	-6.13292	-53.5351
-1.69098	-1.35101	0.662231	-0.644836	0.243225	-1.29059	4.32617	0.0134277	0.0372314	0	-0.000610352	-307.108	-246.153	478.899	-52.9631	-5.64838	-53.5733
-1.70654	-1.34979	0.665894	-0.643311	0.246582	-1.2854	4.32343	0.0149536	0.135498	0.00213623	0.00274658	-310.208	-245.845	481.545	-52.8121	-5.64158	-53.3977
-1.716	-1.36688	0.665283	-0.64209	0.248413	-1.30096	4.32556	-0.139771	-0.010376	-0.000610352	-0.000915527	-311.748	-249.035	481.122	-52.4042	-5.6206	-54.01
-1.71661	-1.37726	0.673828	-0.637817	0.244141	-1.29852	4.32526	0.179138	0.0656128	0.000610352	0.0012207	-311.558	-250.921	487.322	-51.7501	-5.94929	-53.8179
-1.72729	-1.39954	0.671692	-0.641785	0.245361	-1.31226	4.32526	0.0769043	0.0799561	0.0012207	0.000610352	-313.111	-255.092	485.782	-51.852	-5.97502	-54.2975
-1.74561	-1.40411	0.681458	-0.653381	0.246887	-1.31653	4.32648	-0.0494385	0.11261	0.0012207	0.000915527	-316.606	-255.855	492.824	-53.1129	-6.14011	-54.5039
-1.75446	-1.42487	0.681458	-0.656738	0.252991	-1.31622	4.32678	0.200195	0.150452	0.00152588	0.0012207	-317.717	-259.719	492.828	-53.166	-5.73474	-54.3545
-1.75476	-1.44592	0.687256	-0.661621	0.253601	-1.31195	4.32373	0.0241089	0.083313	0.000610352	0.000610352	-317.063	-263.633	497.027	-53.3865	-5.62217	-53.9868
-1.75598	-1.45477	0.683899	-0.659485	0.250244	-1.31104	4.32556	0.0274658	0.0723267	0.00213623	0.00244141	-317.003	-265.302	494.603	-52.9996	-5.88821	-53.8689
-1.74103	-1.45782	0.679016	-0.653076	0.247192	-1.31378	4.32495	0.0228882	0.0949097	0.0012207	0.0012207	-313.992	-265.945	491.091	-52.213	-5.88215	-53.9284
-1.73645	-1.46606	0.679626	-0.654602	0.250244	-1.31378	4.32648	0.0134277	0.142517	0.00274658	0.00244141	-312.837	-267.504	491.539	-52.254	-5.53452	-53.8543
-1.71173	-1.47461	0.671082	-0.653687	0.245667	-1.31622	4.32404	0.0259399	0.0360107	0.00152588	0.00213623	-307.658	-269.236	485.37	-52.0039	-5.46362	-53.8153
-1.7157	-1.46057	0.670471	-0.656128	0.244751	-1.3089	4.32648	0.00335693	0.155945	0.00305176	0.00305176	-308.769	-266.59	484.906	-52.508	-5.6343	-53.5954
-1.70135	-1.45477	0.672607	-0.656738	0.242004	-1.31317	4.32465	0.0289917	0.0344849	0.0012207	0.0012207	-306.151	-265.545	486.456	-52.6681	-5.63412	-53.796
-1.70166	-1.41663	0.678711	-0.650635	0.244446	-1.30005	4.32678	0.0622559	0.0997925	0.00213623	0.00244141	-307.322	-258.339	490.861	-52.5808	-5.54813	-53.5168
-1.69495	-1.40839	0.679016	-0.65033	0.239563	-1.30341	4.32526	-0.0445557	0.0799561	0.00152588	0.000915527	-306.267	-256.818	491.08	-52.6772	-5.8549	-53.7107
-1.70135	-1.39313	0.679626	-0.646057	0.245056	-1.30463	4.32404	-0.0219727	0.122681	0.00213623	0.00335693	-308.086	-253.93	491.523	-52.4357	-5.57094	-53.9261
-1.71051	-1.38245	0.675964	-0.645447	0.245056	-1.29578	4.32648	0.0088501	0.0708008	0.00183105	0.00152588	-310.116	-251.908	488.856	-52.5374	-5.74715	-53.6259
-1.72119	-1.36566	0.672302	-0.643311	0.249939	-1.2912	4.32495	-0.0271606	0.11261	0.000915527	0.000915527	-312.724	-248.741	486.194	-52.564	-5.57966	-53.5895
-1.73065	-1.35529	0.666199	-0.641479	0.246887	-1.29242	4.32556	-0.119019	0.111389	0.00183105	0.00183105	-314.906	-246.798	481.765	-52.5231	-6.01588	-53.7467
-1.73676	-1.35406	0.668335	-0.6427	0.249634	-1.28967	4.32434	0.057373	0.0939941	0.000610352	0.000305176	-316.134	-246.536	483.306	-52.6839	-5.89771	-53.6522
-1.74347	-1.34338	0.66925	-0.640259	0.25116	-1.28357	4.32587	-0.0442505	0.139465	0.00183105	0.00183105	-317.751	-244.497	483.962	-52.5768	-5.91585	-53.4818
-1.74347	-1.35406	0.666809	-0.633545	0.248108	-1.29395	4.32465	0.0585938	0.0192261	-0.000305176	-0.000915527	-317.564	-246.514	482.22	-51.6393	-6.1477	-53.8755
-1.73462	-1.35925	0.668945	-0.64209	0.250854	-1.29791	4.32465	-0.00976563	0.123291	0.00274658	0.00274658	-315.66	-247.52	483.759	-52.5321	-5.75735	-53.9894
-1.72516	-1.36749	0.669861	-0.646667	0.248108	-1.31195	4.32526	0.0460815	0.0308228	-0.000305176	-0.00183105	-313.654	-249.112	484.427	-52.924	-5.8035	-54.5352
-1.72424	-1.3678	0.67688	-0.647278	0.247498	-1.30768	4.32648	-0.0292969	0.149536	0.00335693	0.00274658	-313.433	-249.128	489.507	-52.989	-5.83312	-54.3361
-1.71082	-1.37695	0.678711	-0.644531	0.24292	-1.30371	4.32617	-0.0436401	0.00671387	-0.000610352	-0.00152588	-310.447	-250.87	490.847	-52.5233	-5.9489	-54.0371
-1.70746	-1.39221	0.67749	-0.65094	0.245667	-1.29333	4.32648	0.0247192	0.12207	0.00213623	0.00183105	-309.149	-253.744	489.955	-53.0077	-5.61045	-53.421
-1.71478	-1.41449	0.67688	-0.654297	0.237122	-1.29486	4.32495	-0.0561523	0.0234985	0	-0.000610352	-309.853	-257.904	489.51	-53.0363	-6.3545	-53.3078
-1.70441	-1.42151	0.672302	-0.655518	0.243835	-1.29974	4.32556	-0.0488281	0.062561	0.00183105	0.000610352	-307.647	-259.287	486.21	-53.0605	-5.62211	-53.4578
-1.716	-1.43616	0.674438	-0.656738	0.246277	-1.29913	4.3277	0.050354	0.0500488	0.000610352	0.000610352	-309.492	-261.982	487.758	-52.9684	-5.57755	-53.3478
-1.71173	-1.45081	0.669861	-0.65094	0.244751	-1.3089	4.32556	-0.0531006	0.0463867	0.000305176	-0.000305176	-308.322	-264.77	484.473	-52.0701	-5.60135	-53.6699
-1.71906	-1.44562	0.67749	-0.65094	0.245056	-1.30951	4.32495	-0.027771	0.0790405	0.00183105	0.0012207	-309.971	-263.732	489.991	-52.1571	-5.71716	-53.7669
-1.73553	-1.44226	0.676575	-0.660706	0.246887	-1.30951	4.32648	-0.0515747	0.0521851	-0.000915527	-0.00183105	-313.273	-263.066	489.296	-53.3326	-5.84535	-53.8294
-1.74438	-1.43494	0.682983	-0.656433	0.245667	-1.31195	4.32617	0.0671387	0.144958	0.00274658	0.00274658	-315.33	-261.625	493.938	-52.9658	-6.12206	-54.0338
-1.73279	-1.44531	0.678406	-0.656738	0.246582	-1.31592	4.32343	-0.16571	0.000610352	-0.000610352	-0.00213623	-312.744	-263.639	490.638	-52.8308	-5.82596	-54.0996
-1.74652	-1.42944	0.67688	-0.654602	0.249329	-1.31012	4.32465	0.0701904	0.085144	0.00152588	0.000915527	-315.91	-260.619	489.519	-52.8437	-5.87831	-54.0048
-1.74896	-1.42059	0.679016	-0.645752	0.250549	-1.31409	4.32343	-0.214539	-0.0311279	-0.0012207	-0.00274658	-316.793	-258.933	491.084	-51.9755	-5.86102	-54.2824
-1.74347	-1.40656	0.674744	-0.650635	0.250244	-1.30219	4.32495	-0.0469971	0.10437	0.000915527	0	-315.949	-256.338	487.965	-52.7544	-5.81547	-53.8202
-1.74103	-1.39221	0.672302	-0.646057	0.249023	-1.30157	4.32251	-0.0772095	0.0311279	-0.000305176	0	-315.922	-253.665	486.199	-52.4599	-5.91776	-53.9029
-1.73553	-1.39252	0.668335	-0.649109	0.245056	-1.29608	4.32526	0.110779	0.160828	0.00213623	0.00152588	-314.702	-253.761	483.316	-52.8005	-6.13387	-53.6157
-1.72699	-1.37268	0.676575	-0.644226	0.250244	-1.28876	4.32526	0.0320435	0.039978	0.000305176	-0.000305176	-313.636	-250.011	489.286	-52.5578	-5.63022	-53.4384
-1.70868	-1.36749	0.669556	-0.644531	0.244751	-1.29486	4.32648	-0.0332642	0.124512	0.000915527	0.000610352	-310.188	-249.146	484.208	-52.671	-5.78243	-53.6951
-1.70227	-1.36414	0.666504	-0.643616	0.242615	-1.30585	4.32587	-0.0802612	0.0588989	0.000915527	0.000610352	-309.137	-248.566	482.006	-52.6203	-5.86667	-54.2073
-1.69525	-1.35956	0.666504	-0.645447	0.240479	-1.30188	4.32617	-0.0778198	0.0784302	0.000610352	0	-307.819	-247.729	481.999	-52.9003	-5.92755	-54.0348
-1.70105	-1.3623	0.675354	-0.644531	0.244751	-1.30798	4.32495	-0.00213623	0.0909424	0.00183105	0.00183105	-309.017	-248.181	488.415	-52.7561	-5.68248	-54.3281
-1.70166	-1.36688	0.67627	-0.649109	0.24292	-1.3092	4.32648	0.0137329	0.0805664	0.000915527	0.000305176	-308.971	-249.039	489.069	-53.2068	-5.82293	-54.34
-1.70807	-1.36871	0.674438	-0.641174	0.24353	-1.3028	4.32648	0.143738	0.0973511	0.00244141	0.00244141	-310.159	-249.353	487.757	-52.2699	-5.87925	-54.0563
-1.70868	-1.37939	0.671692	-0.642395	0.248718	-1.29852	4.32648	0.0146484	0.101929	0.00152588	0.00183105	-309.905	-251.366	485.773	-52.2367	-5.43577	-53.7812
-1.72058	-1.38947	0.672302	-0.650024	0.248108	-1.29578	4.32404	-0.00518799	0.157471	0.00274658	0.00396729	-311.859	-253.217	486.195	-52.9505	-5.64506	-53.5942
-1.7334	-1.39648	0.673523	-0.650024	0.25116	-1.30157	4.32556	0.0491333	0.0167847	0.000915527	0.0012207	-314.267	-254.49	487.082	-52.843	-5.60103	-53.8479
-1.74194	-1.41449	0.669861	-0.652161	0.25238	-1.30951	4.32739	0.0204468	0.124512	0.00305176	0.00244141	-315.469	-257.868	484.437	-52.8018	-5.59936	-54.0893
-1.74713	-1.41876	0.674744	-0.654297	0.252686	-1.30951	4.32648	-0.0613403	0.00701904	0	0.000305176	-316.368	-258.627	487.968	-52.9799	-5.64851	-54.0706
-1.74225	-1.42242	0.675049	-0.653992	0.252075	-1.30493	4.32495	0.0869751	0.0787354	0.00213623	0.00183105	-315.234	-259.322	488.192	-52.8838	-5.60106	-53.8152
-1.73492	-1.42273	0.679932	-0.652466	0.247803	-1.30188	4.32312	-0.0817871	0.0622559	0.000305176	0	-313.746	-259.37	491.731	-52.7025	-5.82044	-53.6484
-1.72638	-1.43494	0.679321	-0.653992	0.245056	-1.31226	4.32587	0.0231934	0.11261	0.00183105	0.00183105	-311.77	-261.703	491.301	-52.6808	-5.87042	-53.9979
-1.71997	-1.42914	0.679626	-0.660095	0.247192	-1.31226	4.32495	-0.0646973	0.045166	0.0012207	0.00152588	-310.651	-260.644	491.509	-53.4702	-5.60036	-54.0243
-1.71448	-1.42487	0.679321	-0.653076	0.242004	-1.30951	4.32587	0.017395	0.0701904	0.0012207	0.00183105	-309.686	-259.85	491.299	-52.7338	-5.94279	-53.9146
-1.71265	-1.4267	0.678101	-0.655212	0.247192	-1.30493	4.32465	0.020752	0.0738525	0.0012207	0.00152588	-309.22	-260.205	490.414	-52.9468	-5.48252	-53.6905
-1.71143	-1.41602	0.676575	-0.651245	0.245667	-1.30859	4.32556	0.0311279	0.032959	0.000915527	0.000915527	-309.368	-258.214	489.313	-52.6648	-5.62293	-53.9437
-1.70654	-1.41388	0.670471	-0.651855	0.244141	-1.30646	4.32373	0.0622559	0.0714111	0.000915527	0.000610352	-308.407	-257.863	484.89	-52.766	-5.6655	-53.84
-1.71478	-1.39282	0.675964	-0.649109	0.248108	-1.29059	4.32556	0.0558472	0.0192261	-0.000305176	-0.000610352	-310.567	-253.838	488.851	-52.7897	-5.53486	-53.3153
-1.71478	-1.39282	0.671997	-0.648193	0.247192	-1.30219	4.32495	0.065918	0.0717163	0.0012207	0.000915527	-310.69	-253.872	485.986	-52.6869	-5.61957	-53.8478
-1.71173	-1.38	0.675049	-0.648193	0.248413	-1.3028	4.32648	0.0088501	0.0820923	0.000610352	0.000305176	-310.511	-251.464	488.191	-52.8925	-5.50796	-53.9767
-1.71722	-1.38306	0.669861	-0.650635	0.247803	-1.30798	4.32526	0.112305	0.10498	0.00183105	0.00152588	-311.523	-252.055	484.429	-53.1246	-5.64166	-54.1982
-1.7334	-1.36383	0.675049	-0.644836	0.248718	-1.30829	4.32526	-0.0515747	0.0213623	0	0.000305176	-315.392	-248.362	488.181	-52.7759	-5.9034	-54.4257
-1.72211	-1.36292	0.67688	-0.647888	0.247803	-1.30585	4.32526	0.0686646	0.0558472	0.000305176	0	-313.137	-248.219	489.503	-53.1362	-5.78416	-54.285
-1.72852	-1.36353	0.671692	-0.646667	0.253906	-1.30585	4.32587	0.0686646	0.114441	0.0012207	0.00152588	-314.407	-248.341	485.75	-52.9876	-5.39977	-54.3081
-1.72791	-1.3681	0.668945	-0.646667	0.248413	-1.30768	4.32617	0.000610352	0.0790405	0.000610352	0	-314.126	-249.217	483.761	-52.9139	-5.81923	-54.34
-1.73035	-1.37787	0.669556	-0.646667	0.246887	-1.29883	4.32556	0.0231934	0.0674438	0	-0.000610352	-314.196	-251.026	484.202	-52.7558	-5.9469	-53.8554
-1.73035	-1.3797	0.671997	-0.646973	0.250244	-1.29272	4.32495	-0.0167847	0.0778198	0	-0.00152588	-314.091	-251.349	485.97	-52.7603	-5.66617	-53.567
-1.71753	-1.38824	0.670471	-0.646667	0.25116	-1.30005	4.32617	0.0311279	0.0933838	0.0012207	0.000610352	-311.377	-253.009	484.882	-52.5859	-5.3593	-53.8029
-1.71783	-1.39984	0.670471	-0.648499	0.248108	-1.29974	4.32526	0.0366211	0.0604248	0.000610352	0	-311.044	-255.183	484.882	-52.6091	-5.57426	-53.6867
-1.71387	-1.40778	0.675964	-0.656433	0.248413	-1.30005	4.32587	-0.0543213	0.108032	0.000610352	-0.000915527	-309.982	-256.663	488.849	-53.3892	-5.45255	-53.6205
-1.71112	-1.40289	0.679016	-0.651855	0.246887	-1.29852	0.0109863	0.107727	0.0518799	0.000305176	0.000305176	-309.609	-255.732	491.067	-52.9434	-5.54753	-53.5871
-1.70868	-1.4093	0.677185	-0.651245	0.247498	-1.31073	0.00915527	-0.169983	0.0811768	0.000305176	-0.00183105	-309.071	-256.964	489.754	-52.7724	-5.45081	-54.0939
-1.71539	-1.41602	0.67688	-0.653076	0.241394	-1.31195	0.00823975	0.0717163	0.0335693	0	0.000305176	-310.159	-258.205	489.526	-52.8763	-6.03434	-54.0985
-1.72028	-1.42334	0.674133	-0.651855	0.239563	-1.30737	0.00732422	-0.0512695	0.106201	0.000915527	0	-310.832	-259.57	487.538	-52.6189	-6.23932	-53.8361
-1.72668	-1.42609	0.678711	-0.654602	0.246277	-1.30463	0.00671387	0.0933838	0.0234985	-0.000305176	-0.000915527	-312.016	-260.039	490.849	-52.8909	-5.7947	-53.7188
-1.72852	-1.42426	0.67627	-0.655518	0.250244	-1.30524	0.00671387	-0.0662231	0.11322	0.0012207	0.000915527	-312.447	-259.706	489.079	-53.0253	-5.51072	-53.7722
-1.73431	-1.42365	0.674438	-0.650024	0.250244	-1.31439	0.00640869	0.0704956	0.0466919	0.000610352	0.000305176	-313.753	-259.585	487.768	-52.4102	-5.62462	-54.2221
-1.73615	-1.40411	0.675964	-0.650024	0.251465	-1.29944	0.00610352	0.0119019	0.0378418	0.000305176	0.000610352	-314.559	-255.894	488.852	-52.7212	-5.59942	-53.6974
-1.73492	-1.41327	0.673523	-0.648804	0.247498	-1.3028	0.00549316	-0.102234	0.0637817	0.000305176	-0.000305176	-314.051	-257.629	487.093	-52.4346	-5.87574	-53.7663
-1.73126	-1.40289	0.675049	-0.649109	0.246582	-1.30402	0.00640869	0.0915527	0.093689	0.00183105	0.00152588	-313.662	-255.69	488.192	-52.6356	-5.91853	-53.8957
-1.7276	-1.40411	0.66864	-0.65094	0.248413	-1.31256	0.00518799	-0.176086	0.0598145	-0.000305176	-0.000610352	-312.972	-255.979	483.555	-52.8252	-5.71067	-54.2676
-1.7276	-1.39526	0.672913	-0.648193	0.249939	-1.31073	0.00579834	0.00915527	0.0906372	0.0012207	0.000610352	-313.27	-254.291	486.651	-52.6535	-5.61569	-54.2649
-1.71875	-1.38641	0.671692	-0.645142	0.248718	-1.30646	0.00610352	-0.0482178	0.0930786	0.00152588	0.0012207	-311.754	-252.66	485.77	-52.4428	-5.58946	-54.1152
-1.71204	-1.38489	0.674438	-0.644836	0.244141	-1.30493	0.00640869	0.0970459	0.0567627	0.000610352	0.000610352	-310.443	-252.378	487.758	-52.4307	-5.84844	-54.0315
-1.71234	-1.37543	0.670776	-0.643616	0.244446	-1.30859	0.00457764	0.0979614	0.0726318	0.000305176	0	-310.837	-250.628	485.105	-52.4433	-5.86015	-54.2776
-1.71051	-1.36932	0.666809	-0.646057	0.244446	-1.29181	0.00579834	-0.0485229	0.055542	0.000915527	0.000915527	-310.434	-249.497	482.214	-52.8154	-5.82731	-53.5393
-1.7099	-1.37695	0.674133	-0.643005	0.247803	-1.2973	0.00640869	0.0579834	0.0518799	0.000610352	0.000610352	-310.208	-250.89	487.536	-52.3462	-5.5356	-53.747
-1.70319	-1.38458	0.666504	-0.649109	0.24231	-1.30188	0.00579834	-0.0686646	0.0564575	0.000610352	0.000915527	-308.595	-252.397	482.003	-52.9196	-5.83803	-53.8528
-1.70807	-1.38245	0.673218	-0.645447	0.245361	-1.29883	0.00518799	0.015564	0.0738525	0.0012207	0.00152588	-309.659	-251.935	486.87	-52.5369	-5.68379	-53.7589
-1.72211	-1.38123	0.671692	-0.649109	0.247192	-1.31073	0.00549316	0.0402832	0.0265503	0.000915527	0.000915527	-312.594	-251.687	485.756	-52.9819	-5.78291	-54.3555
-1.72607	-1.38641	0.676575	-0.647888	0.245972	-1.29364	0.00518799	0.0540161	0.0396729	0.000915527	0.000305176	-313.037	-252.598	489.287	-52.7571	-5.91942	-53.5366
-1.72272	-1.3974	0.675049	-0.65155	0.247498	-1.3147	0.00518799	0.102234	0.0418091	0.00213623	0.00274658	-312.255	-254.704	488.194	-53.0031	-5.72402	-54.4099
-1.72333	-1.40503	0.675964	-0.65033	0.247498	-1.30249	0.00518799	0.0595093	-0.0411987	0	-0.000610352	-312.007	-256.112	488.858	-52.7385	-5.70261	-53.7874
-1.73279	-1.40137	0.673523	-0.651245	0.25238	-1.30646	0.00518799	0.220032	0.0942993	0.00305176	0.00335693	-314.05	-255.414	487.086	-52.9052	-5.48181	-54.0337
-1.72485	-1.40839	0.675049	-0.646667	0.244446	-1.30585	0.00549316	0.0567627	0.0289917	0.000305176	-0.000305176	-312.251	-256.739	488.204	-52.2668	-5.97129	-53.9171
-1.74042	-1.41083	0.675354	-0.644531	0.24231	-1.30463	0.00549316	0.0949097	0.0750732	0.00183105	0.00183105	-315.246	-257.139	488.422	-51.9875	-6.39942	-53.8816
-1.73126	-1.41907	0.675354	-0.651245	0.245056	-1.30676	0.00579834	0.143127	-0.0247192	-0.000610352	-0.000915527	-313.169	-258.725	488.419	-52.6209	-5.99514	-53.886
-1.73584	-1.40656	0.678711	-0.649414	0.247498	-1.30035	0.00549316	0.0408936	0.0906372	0.00244141	0.00183105	-314.428	-256.337	490.842	-52.6129	-5.90849	-53.7136
-1.72882	-1.41937	0.674438	-0.653992	0.244751	-1.30127	0.00488281	-0.0210571	0.0357056	0.000305176	0.000915527	-312.587	-258.793	487.748	-52.928	-5.96916	-53.6178
-1.71783	-1.4151	0.675049	-0.653992	0.247192	-1.30554	0.00610352	0.0866699	0.105591	0.00152588	0.0012207	-310.612	-258.03	488.197	-52.9945	-5.60432	-53.8259
-1.71326	-1.41846	0.672607	-0.652161	0.247498	-1.30646	0.00549316	0.0622559	0.0537109	0.000610352	0.000305176	-309.617	-258.687	486.438	-52.7296	-5.49558	-53.8297
-1.71143	-1.39252	0.67688	-0.647583	0.244751	-1.31409	0.00549316	0.00457764	0.0598145	0.000610352	0.000305176	-310.187	-253.81	489.53	-52.6247	-5.77323	-54.3912
-1.71295	-1.39465	0.677185	-0.65094	0.243225	-1.30768	0.00488281	0.0738525	0.100098	0.000610352	0.000305176	-310.316	-254.201	489.739	-52.9734	-5.90565	-54.0742
-1.71753	-1.39465	0.673523	-0.648193	0.248108	-1.30524	0.00457764	0.0674438	0.116577	0.00152588	0.00183105	-311.224	-254.201	487.093	-52.6593	-5.59015	-53.9848
-1.71722	-1.39221	0.673828	-0.648499	0.249329	-1.30493	0.00518799	0.0177002	0.0622559	0.000305176	0	-311.241	-253.743	487.313	-52.7333	-5.49326	-53.9921
-1.7215	-1.38428	0.670776	-0.649719	0.247498	-1.30615	0.00488281	-0.0622559	0.0302124	-0.000305176	-0.0012207	-312.318	-252.261	485.092	-53.0013	-5.73416	-54.1165
-1.72272	-1.38031	0.672302	-0.643616	0.249023	-1.29822	0.00457764	-0.0158691	0.123901	0.00183105	0.0012207	-312.646	-251.489	486.205	-52.3657	-5.64331	-53.7974
-1.7215	-1.39038	0.66864	-0.649719	0.246277	-1.3028	0.00488281	-0.140381	-0.0357056	-0.000915527	-0.00152588	-312.073	-253.413	483.546	-52.9021	-5.81123	-53.9075
-1.72943	-1.38214	0.674744	-0.648804	0.25177	-1.29913	0.00488281	-0.0515747	0.120239	0.00213623	0.00152588	-313.916	-251.804	487.961	-52.9323	-5.52559	-53.8443
-1.73431	-1.37421	0.672302	-0.645752	0.247803	-1.30524	0.00518799	-0.0476074	0.0204468	0.000610352	0.000305176	-315.192	-250.317	486.193	-52.713	-5.95821	-54.1977
-1.73096	-1.37512	0.677795	-0.649109	0.249329	-1.30066	0.00488281	0.107117	0.0878906	0.00244141	0.00305176	-314.451	-250.468	490.164	-53.0813	-5.76941	-53.9727
-1.72577	-1.37848	0.674438	-0.648804	0.249939	-1.30219	0.00488281	-0.292664	-0.0219727	-0.000915527	-0.00213623	-313.33	-251.135	487.74	-52.9907	-5.62447	-54.001
-1.71844	-1.38702	0.671692	-0.646667	0.247498	-1.30585	0.00488281	0.0509644	0.113831	0.00274658	0.00244141	-311.65	-252.777	485.765	-52.6073	-5.67839	-54.0766
-1.72089	-1.38214	0.674744	-0.646667	0.244751	-1.31134	0.00518799	-0.35614	0.0286865	-0.000305176	-0.00183105	-312.347	-251.842	487.972	-52.6883	-5.96013	-54.3734
-1.72028	-1.39557	0.674133	-0.648193	0.247192	-1.31134	0.00518799	-0.0683594	0.00946045	-0.000610352	-0.000305176	-311.808	-254.366	487.537	-52.6469	-5.71324	-54.2658
-1.71021	-1.40381	0.672607	-0.65033	0.243835	-1.29822	0.00610352	-0.239868	0.0997925	0.000610352	0.000305176	-309.365	-255.94	486.428	-52.7527	-5.77497	-53.5534
-1.72302	-1.40717	0.670166	-0.653076	0.242004	-1.29852	0.00457764	-0.00946045	0.0286865	0.000305176	-0.000305176	-311.762	-256.544	484.648	-53.0163	-6.12488	-53.5657
-1.71783	-1.39832	0.67749	-0.649414	0.245667	-1.30096	0.00457764	-0.240173	0.106506	0.000610352	0	-311.114	-254.86	489.961	-52.7399	-5.77656	-53.7547
-1.71814	-1.40717	0.675964	-0.649719	0.242615	-1.29974	0.00488281	-0.230103	0.0765991	0	0	-310.86	-256.525	488.858	-52.6323	-5.99994	-53.6192
-1.72211	-1.40381	0.676575	-0.65155	0.245056	-1.30951	0.00457764	-0.174255	0.0845337	0.0012207	0.000915527	-311.867	-255.893	489.299	-52.8991	-5.88719	-54.1123
-1.71417	-1.41266	0.674133	-0.653381	0.246887	-1.31531	0.00457764	-0.0460815	-0.0784302	-0.00152588	-0.00244141	-310.077	-257.6	487.541	-52.965	-5.58389	-54.2869
-1.72455	-1.41174	0.675659	-0.65094	0.247498	-1.30585	0.00457764	-0.0888062	0.100098	0.0012207	0.0012207	-312.074	-257.372	488.641	-52.7015	-5.70634	-53.8906
-1.72882	-1.41541	0.670471	-0.651855	0.245972	-1.31348	0.00518799	-0.071106	-0.0512695	-0.000915527	-0.00152588	-312.861	-258.083	484.885	-52.7495	-5.89543	-54.2168
-1.72424	-1.40472	0.675354	-0.648804	0.25116	-1.31195	0.00457764	0.0326538	0.0823975	0.000610352	0.000305176	-312.337	-256.064	488.426	-52.5711	-5.43495	-54.2393
-1.72852	-1.40411	0.671997	-0.65033	0.247498	-1.31134	0.00427246	-0.0979614	0.0527954	0.000610352	0.000610352	-313.151	-255.955	485.986	-52.756	-5.79999	-54.2151
-1.72272	-1.4032	0.672302	-0.654297	0.247498	-1.30005	0.00488281	0.071106	0.0100708	0.000305176	0.000610352	-311.872	-255.794	486.194	-53.2203	-5.68987	-53.6795
-1.73462	-1.39343	0.672913	-0.65094	0.245972	-1.30981	0.00518799	0.0842285	0.0213623	0.000610352	0.000610352	-314.664	-253.927	486.636	-52.9989	-6.05402	-54.2443
-1.71997	-1.40259	0.66925	-0.653381	0.244446	-1.31104	0.00518799	0.0494385	0.0924683	0.00183105	0.00183105	-311.456	-255.716	483.991	-53.1265	-5.9015	-54.1774
-1.72485	-1.38458	0.669861	-0.646057	0.244446	-1.29425	0.00457764	0.111084	0.0302124	0.00152588	0.0012207	-312.838	-252.294	484.427	-52.5756	-6.02803	-53.5701
-1.72272	-1.38824	0.672913	-0.647278	0.246582	-1.29913	0.00457764	0.13092	0.0402832	0.000305176	0.0012207	-312.374	-252.978	486.642	-52.6575	-5.81367	-53.7659
-1.71753	-1.37665	0.674438	-0.647278	0.248413	-1.29639	0.00488281	0.177612	0.122375	0.00183105	0.00244141	-311.691	-250.81	487.742	-52.8418	-5.61005	-53.7239
-1.72272	-1.38214	0.673218	-0.648193	0.245361	-1.31165	0.00488281	0.13855	0.0384521	0.000915527	0.000915527	-312.7	-251.847	486.863	-52.8632	-5.94005	-54.3906
-1.71387	-1.38336	0.671387	-0.647278	0.246277	-1.3028	0.00488281	0.166931	0.129395	0.00244141	0.00274658	-310.81	-252.105	485.54	-52.7339	-5.70634	-53.9489
-1.7218	-1.3858	0.674133	-0.65033	0.244141	-1.29608	0.00457764	0.170593	0.110474	0.00183105	0.00213623	-312.203	-252.517	487.515	-53.045	-5.99542	-53.6338
-1.71387	-1.38245	0.673523	-0.645142	0.244751	-1.30096	0.00488281	0.126648	0.121155	0.00244141	0.00305176	-310.832	-251.916	487.09	-52.5042	-5.83288	-53.8729
-1.71387	-1.38763	0.675049	-0.649719	0.249634	-1.30127	0.00457764	0.122681	0.0265503	0	0.000305176	-310.674	-252.887	488.191	-52.9448	-5.42073	-53.8507
-1.73431	-1.39557	0.672302	-0.65094	0.249023	-1.30463	0.00488281	0.134583	0.164185	0.00213623	0.00152588	-314.49	-254.326	486.195	-52.9632	-5.79237	-53.9923
-1.73187	-1.38916	0.677795	-0.646667	0.254211	-1.29578	0.00488281	0.0830078	0.0640869	0.000915527	0.000915527	-314.181	-253.088	490.179	-52.5756	-5.35029	-53.6492
-1.73553	-1.39404	0.675659	-0.647583	0.246277	-1.3031	0.00457764	0.0778198	0.108032	0.0012207	0.00152588	-314.784	-254.011	488.629	-52.6044	-6.04133	-53.9385
-1.73157	-1.40289	0.672913	-0.65033	0.247498	-1.30493	0.00427246	0.115356	0.117798	0.00152588	0.0012207	-313.721	-255.704	486.643	-52.7752	-5.84902	-53.9376
-1.72577	-1.40503	0.672913	-0.654602	0.249023	-1.31439	0.00518799	0.085144	0.0601196	0.0012207	0.000915527	-312.597	-256.14	486.644	-53.23	-5.62657	-54.3399
-1.7276	-1.40411	0.672913	-0.649109	0.247192	-1.29913	0.00457764	0.00823975	0.0817871	0.000915527	0.0012207	-312.837	-255.938	486.646	-52.6135	-5.79926	-53.6496
-1.72058	-1.40137	0.675659	-0.652466	0.244446	-1.30524	0.00427246	-0.0372314	0.0592041	0	-0.000610352	-311.577	-255.442	488.63	-53.0414	-5.91229	-53.927
-1.73004	-1.41022	0.677185	-0.647278	0.249023	-1.30524	0.00427246	-0.000915527	0.0817871	0.0012207	0.000610352	-313.241	-257.054	489.751	-52.3089	-5.68446	-53.8989
-1.71722	-1.40686	0.671082	-0.65094	0.24353	-1.31561	0.00457764	-0.134583	-0.0253296	-0.00183105	-0.00244141	-310.853	-256.517	485.329	-52.7793	-5.92422	-54.3498
-1.71783	-1.41052	0.673218	-0.65094	0.249329	-1.30951	0.00457764	-0.0592041	0.136719	0.00183105	0.00183105	-310.827	-257.183	486.879	-52.7196	-5.4525	-54.0536
-1.71906	-1.39648	0.677185	-0.645447	0.245667	-1.29913	0.00457764	-0.115356	0.0476074	0	-0.000915527	-311.418	-254.507	489.747	-52.3154	-5.80516	-53.6931
-1.71295	-1.40228	0.671082	-0.651855	0.243835	-1.30829	0.00396729	-0.109558	0.128174	0.0012207	0.000915527	-310.059	-255.667	485.322	-52.9546	-5.83292	-54.0359
-1.71814	-1.39496	0.670471	-0.646973	0.243835	-1.30066	0.00457764	-0.230713	0.0802612	0	-0.000915527	-311.255	-254.266	484.88	-52.5134	-5.93954	-53.7622
-1.7218	-1.38916	0.670166	-0.649414	0.243835	-1.29974	0.00457764	-0.128479	0.112915	0.00152588	0.0012207	-312.131	-253.171	484.647	-52.8865	-6.01399	-53.7734
-1.71997	-1.38641	0.677795	-0.649109	0.246887	-1.29211	0.00457764	-0.149536	0.0234985	-0.000610352	-0.00152588	-311.812	-252.611	490.171	-52.8948	-5.7405	-53.4508
-1.72485	-1.38489	0.671997	-0.652771	0.249939	-1.30615	0.00427246	-0.176697	0.0967407	0.000915527	0	-312.959	-252.362	485.969	-53.3417	-5.58932	-54.123
-1.72424	-1.38275	0.672913	-0.643921	0.243835	-1.30188	0.00427246	-0.263062	0.0811768	0	-0.000915527	-312.888	-251.942	486.645	-52.3628	-6.08239	-53.9401
-1.72333	-1.3797	0.673828	-0.647583	0.251465	-1.30524	0.00457764	-0.216675	0.0317383	-0.000915527	-0.0012207	-312.859	-251.377	487.305	-52.8313	-5.46134	-54.13
-1.72974	-1.38428	0.672913	-0.651245	0.245972	-1.30676	0.00488281	-0.274963	0.118103	0.000915527	0	-313.945	-252.225	486.63	-53.1788	-5.9948	-54.1636
-1.7215	-1.38245	0.672607	-0.649414	0.247192	-1.30157	0.00427246	-0.235901	0.03479	0	-0.000305176	-312.328	-251.903	486.415	-52.9951	-5.76039	-53.9208
-1.72485	-1.39618	0.671692	-0.647888	0.248108	-1.30554	0.00457764	0.0332642	0.0778198	0.0012207	0.000915527	-312.624	-254.472	485.765	-52.6017	-5.70929	-54.0055
-1.7276	-1.3913	0.673523	-0.643921	0.24353	-1.30432	0.00457764	-0.101318	0.0445557	-0.000610352	-0.000915527	-313.317	-253.531	487.092	-52.2272	-6.14142	-53.9928
-1.72119	-1.39282	0.670471	-0.646667	0.243835	-1.30188	0.00457764	-0.110168	0.107727	0.0012207	0.000610352	-311.942	-253.856	484.879	-52.5139	-5.99851	-53.8447
-1.72119	-1.3913	0.673523	-0.649719	0.24292	-1.30524	0.00457764	-0.067749	-0.0274658	-0.0012207	-0.00213623	-312.015	-253.561	487.082	-52.8888	-6.07678	-54.0089
-1.71906	-1.40045	0.670166	-0.65033	0.244751	-1.31195	0.00457764	-0.062561	0.126648	0.000610352	0.000305176	-311.379	-255.311	484.661	-52.8119	-5.87227	-54.2399
-1.71509	-1.39099	0.671997	-0.650024	0.245056	-1.30737	0.00396729	-0.0460815	0.0439453	0	-0.000305176	-310.845	-253.535	485.982	-52.9271	-5.80447	-54.0965
-1.71661	-1.39709	0.673218	-0.652771	0.240173	-1.30951	0.00427246	0.129089	0.0753784	0.000915527	0.000305176	-310.942	-254.673	486.86	-53.1444	-6.20441	-54.137
-1.71539	-1.40198	0.674133	-0.649719	0.24353	-1.31256	0.00457764	0.000610352	0.0674438	0.000610352	0.000305176	-310.627	-255.586	487.538	-52.7174	-5.90658	-54.2472
-1.71692	-1.41296	0.668945	-0.653687	0.246277	-1.30798	0.00396729	0.128479	0.0421143	0.000915527	0.0012207	-310.499	-257.67	483.777	-52.9932	-5.66994	-53.9472
-1.72333	-1.40381	0.671082	-0.650635	0.24292	-1.30463	0.00335693	0.0289917	0.0506592	0.00152588	0.00183105	-312.025	-255.913	485.318	-52.7926	-6.07477	-53.8819
-1.73401	-1.40228	0.675354	-0.648499	0.244446	-1.30432	0.00366211	0.15686	0.0473022	0.000305176	0	-314.222	-255.564	488.412	-52.5766	-6.13933	-53.9187
-1.72394	-1.41205	0.66925	-0.648804	0.243225	-1.3089	0.00396729	0.0869751	0.0997925	0.000915527	0.0012207	-311.948	-257.467	484.004	-52.4517	-6.04268	-54.0161
-1.72241	-1.40106	0.667725	-0.65094	0.247803	-1.30585	0.00457764	0.0701904	-0.039978	-0.000915527	-0.00152588	-311.954	-255.422	482.889	-52.871	-5.67465	-53.9656
-1.72913	-1.39893	0.671997	-0.644836	0.244751	-1.30737	0.00396729	0.160828	0.147705	0.00213623	0.00244141	-313.411	-254.969	485.992	-52.2103	-6.0486	-54.0765
-1.72668	-1.39069	0.674744	-0.647888	0.246887	-1.30035	0.00488281	0.147705	0.0198364	0.000305176	-0.000305176	-313.102	-253.414	487.967	-52.6898	-5.84977	-53.8147
-1.7157	-1.38947	0.675354	-0.644531	0.243835	-1.29944	0.00457764	0.0335693	0.0985718	0.00213623	0.00183105	-310.965	-253.212	488.419	-52.3222	-5.91692	-53.7507
-1.7157	-1.39221	0.673523	-0.655212	0.247192	-1.30859	0.00396729	0.134277	0.0546265	0.000305176	0.000305176	-310.922	-253.762	487.077	-53.5016	-5.63494	-54.1438
-1.72241	-1.38153	0.673523	-0.650635	0.245667	-1.30981	0.00396729	0.0598145	0.105286	0.00152588	0.000915527	-312.622	-251.733	487.077	-53.1518	-5.90764	-54.3078
-1.72241	-1.38672	0.674438	-0.643616	0.245361	-1.3092	0.00427246	0.0421143	0.0112915	0.000305176	0.000305176	-312.505	-252.69	487.76	-52.2656	-5.92511	-54.2467
-1.71936	-1.38824	0.671387	-0.650635	0.246887	-1.29517	0.00396729	0.0802612	0.108948	0.000915527	0.000305176	-311.634	-252.998	485.529	-53.0393	-5.72468	-53.5684
-1.71936	-1.39343	0.671082	-0.649719	0.244141	-1.31012	0.00396729	0.100708	0.0637817	0.00152588	0.000915527	-311.641	-253.987	485.32	-52.8547	-5.94575	-54.2131
-1.71906	-1.37939	0.678711	-0.650024	0.248413	-1.30005	0.00457764	0.0692749	0.0579834	0.000305176	0	-311.948	-251.304	490.833	-53.1139	-5.62907	-53.875
-1.71509	-1.38062	0.669556	-0.645752	0.244141	-1.30859	0.00396729	0.0314331	0.0979614	0.00213623	0.00152588	-311.198	-251.6	484.217	-52.6049	-5.91333	-54.2387
-1.71539	-1.38428	0.674744	-0.650024	0.243225	-1.29669	0.00427246	-0.171509	-0.0445557	-0.00183105	-0.00305176	-310.989	-252.249	487.959	-53.033	-5.96661	-53.6559
-1.71295	-1.39435	0.673218	-0.648804	0.247498	-1.30798	0.00427246	0.0436401	0.0946045	0.00213623	0.00244141	-310.351	-254.164	486.874	-52.7332	-5.56486	-54.0996
-1.72516	-1.38763	0.671387	-0.647583	0.247498	-1.30157	0.00427246	-0.0531006	0.0143433	-0.0012207	-0.00244141	-312.901	-252.867	485.537	-52.7032	-5.7845	-53.8908
-1.73035	-1.39252	0.673523	-0.65033	0.245361	-1.30737	0.00396729	0.0537109	0.123291	0.00274658	0.00305176	-313.822	-253.763	487.079	-52.9422	-6.03235	-54.1271
-1.72028	-1.39496	0.673218	-0.649719	0.246277	-1.31317	0.00396729	0.00671387	-0.0546265	-0.00152588	-0.00274658	-311.83	-254.261	486.87	-52.8315	-5.78835	-54.3507
-1.72028	-1.39099	0.674438	-0.649109	0.246582	-1.30737	0.00427246	-0.00762939	0.134888	0.00244141	0.00244141	-311.895	-253.503	487.75	-52.8243	-5.77069	-54.1171
-1.72699	-1.39954	0.669556	-0.65033	0.244141	-1.31073	0.00366211	-0.133362	-0.0210571	-0.0012207	-0.00213623	-312.957	-255.115	484.213	-52.8285	-6.05622	-54.2107
-1.71967	-1.39496	0.675354	-0.646057	0.244446	-1.30219	0.00427246	0.000915527	0.0997925	0.00183105	0.00183105	-311.604	-254.234	488.419	-52.4103	-5.91971	-53.8434
-1.72485	-1.40533	0.668945	-0.65033	0.247192	-1.31256	0.00427246	-0.0836182	0.116272	0.00183105	0.00152588	-312.39	-256.214	483.779	-52.7351	-5.75988	-54.2487
-1.72211	-1.39496	0.674133	-0.65033	0.246277	-1.30615	0.00427246	0.0137329	0.0613403	0.00152588	0.00152588	-312.108	-254.243	487.527	-52.9004	-5.81207	-54.0309
-1.71265	-1.39984	0.672913	-0.649719	0.245056	-1.3092	0.00366211	-0.0714111	0.0234985	0.000305176	-0.000305176	-310.114	-255.198	486.653	-52.7499	-5.74035	-54.104
-1.72394	-1.39221	0.673828	-0.646973	0.246582	-1.30219	0.00396729	-0.0628662	0.0512695	0.000305176	0	-312.534	-253.715	487.309	-52.5601	-5.8263	-53.8794
-1.71448	-1.39923	0.674438	-0.653381	0.245667	-1.30524	0.00366211	-0.126343	0.0604248	0.0012207	0.000915527	-310.431	-255.07	487.747	-53.1785	-5.71619	-53.9282
-1.71692	-1.39435	0.677185	-0.648804	0.247192	-1.3028	0.00396729	-0.144958	-0.00976563	0.000305176	0	-311.089	-254.123	489.742	-52.7339	-5.65217	-53.8729
-1.72089	-1.40015	0.672913	-0.650024	0.244446	-1.30249	0.00457764	0.0354004	0.0741577	0.00152588	0.0012207	-311.65	-255.221	486.644	-52.7807	-5.92056	-53.8117
-1.71814	-1.38702	0.675049	-0.652161	0.245667	-1.31012	0.00427246	-0.0570679	-0.0268555	-0.000915527	-0.0012207	-311.604	-252.771	488.185	-53.2372	-5.81888	-54.265
-1.7215	-1.39099	0.671387	-0.646667	0.246887	-1.30005	0.00427246	0.0585938	0.0836182	0.00183105	0.00152588	-312.058	-253.505	485.542	-52.5431	-5.76197	-53.7829
-1.7215	-1.39313	0.669861	-0.648499	0.25177	-1.30981	0.00457764	-0.0326538	0.0170898	-0.000610352	-0.00213623	-312.113	-253.928	484.442	-52.7202	-5.36995	-54.2243
-1.72577	-1.38458	0.678101	-0.645447	0.245972	-1.29547	0.00396729	0.0390625	0.134277	0.00213623	0.00305176	-313.078	-252.246	490.397	-52.5078	-5.92441	-53.6397
-1.7218	-1.38245	0.670776	-0.642395	0.25116	-1.30463	0.00427246	-0.0445557	-0.00549316	-0.000610352	-0.0012207	-312.488	-251.906	485.11	-52.1927	-5.45712	-54.079
-1.72272	-1.37787	0.671997	-0.646973	0.247803	-1.30157	0.00396729	-0.0213623	0.108643	0.000305176	0	-312.73	-251.041	485.976	-52.7896	-5.74764	-53.9652
-1.71631	-1.39221	0.667725	-0.650024	0.248718	-1.31165	0.00457764	0.0186157	0.0698853	0.000915527	0.0012207	-311.101	-253.789	482.893	-52.908	-5.53013	-54.2921
-1.72394	-1.39496	0.671997	-0.646362	0.246277	-1.31134	0.00457764	-0.101929	0.0753784	0.000610352	0	-312.552	-254.249	485.991	-52.4479	-5.85189	-54.2794
-1.72058	-1.3858	0.673828	-0.648193	0.247192	-1.29761	0.00396729	0.0088501	0.0817871	0.000610352	0.000915527	-312.009	-252.522	487.302	-52.8006	-5.73333	-53.7102
-1.72302	-1.38947	0.674133	-0.648804	0.242615	-1.31073	0.00366211	0.0479126	0.0723267	0.000610352	0.000610352	-312.506	-253.213	487.527	-52.8154	-6.14373	-54.2838
-1.72028	-1.40045	0.673523	-0.651245	0.245056	-1.30737	0.00366211	0.0384521	0.0912476	0.0012207	0.00152588	-311.574	-255.284	487.087	-52.9165	-5.86365	-54.0336
-1.71967	-1.39099	0.673523	-0.646057	0.244446	-1.31073	0.00396729	-0.0695801	0.085144	0.000305176	0.000305176	-311.821	-253.51	487.095	-52.4757	-5.93868	-54.2693
-1.71417	-1.39435	0.674438	-0.646362	0.244751	-1.31226	0.00427246	0.0839233	0.144653	0.00305176	0.00274658	-310.651	-254.154	487.763	-52.4556	-5.81338	-54.2988
-1.71661	-1.40289	0.672302	-0.652161	0.249329	-1.31897	0.00396729	-0.0915527	-0.0305176	-0.000915527	-0.000915527	-310.922	-255.775	486.214	-52.9834	-5.46105	-54.5474
-1.72302	-1.40381	0.672302	-0.65033	0.241394	-1.31134	0.00335693	-0.0234985	0.118103	0.00244141	0.00244141	-312.043	-255.914	486.206	-52.7594	-6.19926	-54.1898
-1.7218	-1.40259	0.672302	-0.647888	0.247803	-1.30371	0.00396729	0.020752	-0.0274658	0.000305176	-0.000610352	-311.8	-255.678	486.212	-52.4976	-5.66255	-53.8604
-1.71295	-1.39465	0.675049	-0.650635	0.244446	-1.29791	0.00396729	-0.0408936	0.0131226	0.000305176	0	-310.201	-254.202	488.188	-52.9358	-5.79819	-53.6237
-1.72241	-1.40076	0.67627	-0.650635	0.24292	-1.30585	0.00396729	0.0180054	0.0268555	0.000305176	0.0012207	-311.973	-255.316	489.074	-52.8426	-6.07038	-53.9648
-1.72882	-1.39648	0.673523	-0.650635	0.244751	-1.30859	0.00335693	0.10437	0.0906372	0.00244141	0.00274658	-313.406	-254.513	487.082	-52.9132	-6.0452	-54.1456
-1.73035	-1.39557	0.673218	-0.65155	0.247498	-1.30737	0.00396729	0.0518799	0.00579834	0.000610352	0.000610352	-313.729	-254.338	486.859	-53.0327	-5.85037	-54.1052
-1.73065	-1.39526	0.675964	-0.646667	0.245667	-1.30157	0.00427246	0.115967	0.104065	0.00152588	0.0012207	-313.766	-254.251	488.855	-52.4784	-6.00443	-53.8449
-1.72363	-1.38977	0.674438	-0.652771	0.25238	-1.29822	0.00427246	-0.0405884	0.078125	0.0012207	0.000915527	-312.494	-253.259	487.738	-53.2616	-5.35158	-53.7203
-1.72333	-1.39221	0.669556	-0.648804	0.245056	-1.31317	0.00366211	0.137939	0.0442505	0.000610352	0	-312.505	-253.755	484.216	-52.7711	-5.94598	-54.3769
-1.7215	-1.38153	0.674744	-0.647278	0.249939	-1.30402	0.00457764	-0.017395	0.110168	0.000915527	0.000915527	-312.423	-251.719	487.97	-52.7664	-5.54739	-54.0516
-1.72394	-1.39008	0.674133	-0.646973	0.245972	-1.30707	0.00396729	-0.00488281	0.0701904	0.000305176	0	-312.656	-253.318	487.531	-52.5956	-5.88614	-54.1215
-1.72333	-1.38977	0.672302	-0.648499	0.244751	-1.30035	0.00427246	0.0152588	0.0808716	0.00152588	0.0012207	-312.441	-253.268	486.197	-52.773	-5.96642	-53.8057
-1.71509	-1.39496	0.670776	-0.648193	0.245361	-1.31378	0.00396729	-0.00823975	0.123596	0.000915527	0.000915527	-310.807	-254.29	485.108	-52.6552	-5.77646	-54.3629
-1.7099	-1.38428	0.67627	-0.648193	0.245056	-1.31012	0.00305176	-0.0759888	0.116577	0.00244141	0.00244141	-310.089	-252.271	489.08	-52.8253	-5.742	-54.2697
-1.71936	-1.38184	0.673523	-0.646057	0.245972	-1.30646	0.00396729	0.00518799	0.000305176	-0.000305176	-0.00183105	-312.003	-251.791	487.088	-52.6216	-5.83302	-54.1483
-1.71509	-1.39038	0.673523	-0.645142	0.24292	-1.30554	0.00366211	-0.0482178	0.0836182	0.000915527	0.000610352	-310.872	-253.404	487.095	-52.3782	-5.98227	-54.0197
-1.71265	-1.37939	0.671082	-0.647888	0.246887	-1.30859	0.00366211	0.0558472	0.0494385	0.000915527	0	-310.758	-251.374	485.32	-52.8683	-5.65274	-54.2463
-1.72272	-1.38641	0.673523	-0.643616	0.247498	-1.30432	0.00427246	-0.0891113	0.0167847	0.000305176	0	-312.525	-252.632	487.095	-52.2693	-5.75455	-54.028
-1.72363	-1.38855	0.675964	-0.645752	0.248718	-1.2973	0.00396729	-0.00793457	0.0967407	0.000610352	-0.000305176	-312.558	-253.011	488.856	-52.4784	-5.65716	-53.6903
-1.71143	-1.39587	0.66864	-0.651245	0.245056	-1.31042	0.00366211	-0.166016	0.0128174	0	-0.000915527	-309.982	-254.486	483.554	-52.9873	-5.72959	-54.1839
-1.72333	-1.39709	0.671997	-0.651245	0.244446	-1.31805	0.00396729	-0.0473022	0.0610352	0.00152588	0.00152588	-312.4	-254.665	485.984	-52.9735	-5.98339	-54.5607
-1.72241	-1.39282	0.671387	-0.649414	0.247498	-1.31134	0.00335693	-0.0119019	0.0296021	-0.000305176	-0.000305176	-312.299	-253.862	485.542	-52.8307	-5.73049	-54.2907
-1.73279	-1.38672	0.675659	-0.645447	0.248413	-1.29486	0.00335693	0.118103	-0.00213623	0	-0.000305176	-314.397	-252.636	488.628	-52.475	-5.83901	-53.6166
-1.71967	-1.39679	0.66925	-0.649414	0.246582	-1.31226	0.00366211	-0.170898	-0.0497437	-0.000915527	-0.000915527	-311.63	-254.627	483.999	-52.7661	-5.74693	-54.2898
-1.72546	-1.39008	0.674133	-0.65094	0.245361	-1.3092	0.00427246	-0.039978	0.126648	0.00213623	0.00152588	-312.951	-253.321	487.522	-53.0503	-5.95831	-54.218
-1.72394	-1.39923	0.673218	-0.648193	0.244751	-1.30646	0.00457764	-0.0897217	0.0167847	0	-0.000305176	-312.345	-255.04	486.87	-52.5879	-5.95592	-54.0142
-1.72333	-1.39374	0.67627	-0.65094	0.248108	-1.30676	0.00366211	-0.0683594	0.124512	0.00183105	0.00213623	-312.409	-254	489.073	-52.9906	-5.6892	-54.0772
-1.71204	-1.39832	0.672607	-0.652771	0.244751	-1.30859	0.00457764	-0.000915527	0.0631714	0.000915527	0.000305176	-310.009	-254.92	486.424	-53.1231	-5.7548	-54.0816
-1.71997	-1.39679	0.672607	-0.649414	0.242004	-1.30371	0.00274658	0.0302124	0.137634	0.00213623	0.00213623	-311.578	-254.597	486.422	-52.7648	-6.11286	-53.8882
-1.7215	-1.38306	0.678406	-0.648499	0.246887	-1.30371	0.00427246	-0.137329	0.0177002	0.000610352	0.000610352	-312.362	-251.985	490.617	-52.8821	-5.78752	-54.0199
-1.72394	-1.38702	0.676575	-0.650635	0.245361	-1.31042	0.00396729	-0.118408	0.0891113	0.000305176	-0.000305176	-312.77	-252.741	489.29	-53.0647	-5.94339	-54.2974
-1.71783	-1.3916	0.673218	-0.650024	0.248718	-1.30066	0.00335693	-0.128479	0.0646973	0.000915527	0.00183105	-311.314	-253.627	486.864	-52.9167	-5.54844	-53.7973
-1.71265	-1.39618	0.673218	-0.648499	0.241699	-1.31195	0.00396729	0.0970459	0.0350952	0.000610352	0.000610352	-310.252	-254.512	486.874	-52.6698	-6.02482	-54.2554
-1.72424	-1.39679	0.673523	-0.648193	0.248413	-1.30737	0.00366211	-0.103455	0.116882	0.00152588	0.00183105	-312.513	-254.581	487.092	-52.6274	-5.6745	-54.0853
-1.72241	-1.38519	0.674438	-0.646667	0.246582	-1.30005	0.00335693	0.0250244	0.0424194	0.000610352	0.000915527	-312.429	-252.399	487.747	-52.6371	-5.81917	-53.8342
-1.71997	-1.38489	0.674133	-0.647583	0.242615	-1.30432	0.00366211	-0.0866699	0.0958252	0.00213623	0.00244141	-311.978	-252.357	487.525	-52.747	-6.10085	-54.0177
-1.72058	-1.38245	0.671387	-0.65094	0.245361	-1.30981	0.00396729	-0.0521851	0.062561	0.000305176	0.000610352	-312.219	-251.923	485.531	-53.171	-5.89792	-54.2926
-1.72302	-1.38733	0.66864	-0.647583	0.243835	-1.30829	0.00366211	-0.0765991	0.152283	0.00335693	0.00396729	-312.538	-252.839	483.55	-52.7085	-6.04959	-54.188
-1.72028	-1.38153	0.67749	-0.647583	0.250854	-1.30859	0.00396729	-0.000915527	0.0360107	0.000915527	0.0012207	-312.249	-251.713	489.962	-52.8025	-5.45779	-54.2638
-1.72058	-1.39771	0.667419	-0.649414	0.246887	-1.31012	0.00427246	-0.0604248	0.116577	0.00183105	0.00244141	-311.752	-254.804	482.672	-52.7508	-5.73277	-54.1852
-1.71356	-1.39191	0.675964	-0.645752	0.249023	-1.30737	0.00427246	-0.0552368	0.078125	0.00152588	0.0012207	-310.581	-253.684	488.869	-52.4239	-5.46299	-54.1022
-1.72363	-1.39343	0.672913	-0.649719	0.243225	-1.30157	0.00427246	0.109558	0.0967407	0.00213623	0.00244141	-312.387	-253.953	486.638	-52.8543	-6.08364	-53.829
-1.7157	-1.38458	0.675354	-0.647583	0.244141	-1.3092	0.00366211	0.0128174	0.0457764	0.0012207	0.000915527	-311.212	-252.312	488.415	-52.7519	-5.91198	-54.2387
-1.72699	-1.39404	0.672302	-0.648804	0.248108	-1.30554	0.00396729	-0.101624	-0.0143433	-0.0012207	-0.00183105	-313.109	-254.063	486.203	-52.7415	-5.75042	-54.0279
-1.71967	-1.39191	0.671997	-0.647583	0.248718	-1.30615	0.00396729	-0.012207	0.0488281	0.00213623	0.00213623	-311.744	-253.688	485.988	-52.6341	-5.58611	-54.0561
-1.72455	-1.39526	0.674438	-0.646057	0.245056	-1.29944	0.00366211	0.131836	0.0369263	0.000305176	-0.000305176	-312.528	-254.277	487.753	-52.406	-5.94915	-53.7277
-1.71906	-1.39557	0.675354	-0.646057	0.246582	-1.29791	0.00305176	-0.0860596	0.134277	0.00244141	0.00244141	-311.425	-254.346	488.419	-52.3993	-5.7319	-53.6437
-1.72028	-1.39496	0.674133	-0.647278	0.246277	-1.31165	0.00366211	0.0323486	0.0109863	0	-0.000305176	-311.833	-254.251	487.538	-52.552	-5.78995	-54.284
-1.72272	-1.39069	0.672302	-0.650024	0.247803	-1.31104	0.00427246	0.0271606	0.0756836	0.00152588	0.0012207	-312.423	-253.456	486.202	-52.935	-5.7164	-54.2953
-1.72272	-1.38092	0.676575	-0.646362	0.245972	-1.29974	0.00366211	-0.0521851	0.0646973	0.000305176	-0.000305176	-312.626	-251.584	489.292	-52.6712	-5.88614	-53.8563
-1.72424	-1.39893	0.672607	-0.650024	0.247498	-1.30402	0.00396729	0.0970459	0.0537109	0.000915527	0.0012207	-312.385	-254.985	486.424	-52.8016	-5.73653	-53.9076
-1.72638	-1.39099	0.675659	-0.65033	0.246277	-1.31134	0.00366211	0.0350952	0.0778198	0.000305176	-0.000610352	-313.144	-253.482	488.63	-52.9668	-5.90053	-54.3159
-1.72455	-1.39435	0.671387	-0.650635	0.245667	-1.30157	0.00366211	0.0128174	0.104065	0.000915527	0	-312.54	-254.131	485.533	-52.9442	-5.89872	-53.8269
-1.72607	-1.39679	0.674744	-0.650635	0.249023	-1.30493	0.00335693	0.0723267	0.0601196	0.000915527	0.000915527	-312.837	-254.569	487.969	-52.9068	-5.65138	-53.9764
-1.71844	-1.39557	0.674133	-0.644226	0.247803	-1.30707	0.00366211	0.0961304	0.0671387	0	-0.000915527	-311.427	-254.362	487.545	-52.1916	-5.63393	-54.0696
-1.71967	-1.39404	0.674744	-0.649719	0.245361	-1.30402	0.00427246	0.100098	0.105591	0.000915527	0.000305176	-311.63	-254.073	487.969	-52.8442	-5.84605	-53.9322
-1.71875	-1.3916	0.672913	-0.644226	0.243835	-1.30829	0.00305176	0.00640869	0.0848389	0.000915527	-0.000305176	-311.6	-253.626	486.657	-52.2555	-5.9703	-54.1495
-1.71387	-1.39069	0.671997	-0.647278	0.246277	-1.30402	0.00335693	0.0268555	0.083313	0.000915527	0.000915527	-310.599	-253.475	485.988	-52.6167	-5.68667	-53.9466
-1.72455	-1.38428	0.67627	-0.649109	0.244446	-1.3089	0.00366211	0.093689	0.0985718	0.000915527	0	-312.964	-252.222	489.069	-52.934	-6.03541	-54.2505
-1.71661	-1.39648	0.665588	-0.648804	0.246277	-1.31531	0.00335693	0.0546265	0.102844	0.00213623	0.00152588	-311.06	-254.603	481.351	-52.7003	-5.72375	-54.4223
-1.716	-1.38947	0.668945	-0.644531	0.247498	-1.30249	0.00335693	0.0665283	0.0765991	0.000610352	0.000305176	-311.056	-253.251	483.782	-52.3218	-5.62904	-53.8954
-1.7157	-1.38336	0.671997	-0.651245	0.241089	-1.30829	0.00396729	0.0839233	0.175476	0.00213623	0.00152588	-311.184	-252.106	485.971	-53.1896	-6.15502	-54.1922
-1.71478	-1.38916	0.67688	-0.648499	0.246887	-1.297	0.00366211	0.0540161	0.0592041	0.000915527	0.0012207	-310.758	-253.153	489.516	-52.7803	-5.65043	-53.6404
-1.7215	-1.39771	0.671082	-0.647278	0.244446	-1.31134	0.00335693	0.0448608	0.0735474	0.000610352	0.000305176	-311.964	-254.778	485.328	-52.5077	-5.94892	-54.2446
-1.72424	-1.38824	0.671082	-0.644531	0.245667	-1.3089	0.00335693	0.0448608	0.0656128	0.000915527	0.000610352	-312.799	-252.99	485.326	-52.3457	-5.92494	-54.222
-1.716	-1.39496	0.672913	-0.651245	0.24292	-1.30371	0.00335693	-0.128784	0.117493	0.00152588	0.0012207	-310.843	-254.268	486.64	-53.0026	-5.97565	-53.892
-1.71936	-1.38977	0.671082	-0.65094	0.248108	-1.30798	0.00396729	-0.012207	0.0448608	0.000610352	0.000305176	-311.741	-253.3	485.316	-53.0526	-5.63379	-54.1509
-1.72119	-1.39557	0.675964	-0.648499	0.244751	-1.31561	0.00396729	-0.181885	0.124512	0.0012207	0.000610352	-312.032	-254.358	488.862	-52.6834	-5.92903	-54.4617
-1.72455	-1.3913	0.673523	-0.653381	0.24292	-1.30615	0.00366211	0.0634766	0.0744629	0.00152588	0.00152588	-312.664	-253.556	487.072	-53.3089	-6.12989	-54.0556
-1.72699	-1.38916	0.67627	-0.646973	0.246582	-1.30096	0.00366211	-0.00396729	0.0775146	0.000610352	0.000305176	-313.228	-253.118	489.073	-52.6101	-5.88578	-53.8579
-1.72272	-1.39069	0.671082	-0.647278	0.246277	-1.30707	0.00366211	-0.141602	0.118103	0.000915527	0.000610352	-312.383	-253.454	485.322	-52.6198	-5.83829	-54.1111
-1.72028	-1.39526	0.672913	-0.649719	0.238953	-1.30981	0.00396729	-0.038147	0.0775146	0.0012207	0.00152588	-311.741	-254.316	486.643	-52.8258	-6.3732	-54.177
-1.71448	-1.40228	0.672302	-0.651245	0.245056	-1.31989	0.00366211	-0.078125	0.0958252	0.000915527	0.000610352	-310.513	-255.667	486.214	-52.8881	-5.77232	-54.5809
-1.71814	-1.39221	0.676575	-0.646667	0.243835	-1.31195	0.00335693	-0.0643921	0.0402832	0	-0.000305176	-311.5	-253.729	489.306	-52.5263	-5.9597	-54.3121
-1.72211	-1.38794	0.673523	-0.648499	0.249634	-1.30524	0.00366211	0.0350952	0.11322	0.00152588	0.00152588	-312.344	-252.928	487.087	-52.8033	-5.56334	-54.0546
-1.71906	-1.39404	0.675049	-0.643921	0.243225	-1.31042	0.00274658	0.00549316	0.027771	-0.000610352	-0.0012207	-311.617	-254.072	488.206	-52.1823	-6.02037	-54.2302
-1.71844	-1.38824	0.676575	-0.648499	0.245972	-1.3089	0.00335693	-0.055542	0.122375	0.0012207	0.00183105	-311.646	-252.984	489.298	-52.7988	-5.79942	-54.2061
-1.71295	-1.38947	0.674438	-0.646667	0.247498	-1.30157	0.00274658	-0.0805664	0.0509644	0.000915527	0.0012207	-310.447	-253.232	487.756	-52.5661	-5.57555	-53.8464
-1.71997	-1.38306	0.674133	-0.645142	0.245972	-1.30188	0.00335693	0.0158691	0.0805664	0.000305176	0.000915527	-312.041	-252.008	487.53	-52.4965	-5.83669	-53.93
-1.7099	-1.39221	0.672302	-0.647888	0.248413	-1.31134	0.00335693	-0.0393677	0.0430298	0.000610352	0.000610352	-309.861	-253.781	486.216	-52.6625	-5.45001	-54.2663
-1.7157	-1.39099	0.670776	-0.644226	0.248108	-1.3092	0.00366211	0.00213623	0.111084	0.00152588	0.00152588	-311.04	-253.535	485.114	-52.2642	-5.57753	-54.196
-1.72119	-1.3858	0.671997	-0.649719	0.245667	-1.31226	0.00366211	0.0231934	0.0286865	0.000305176	0.000610352	-312.277	-252.548	485.979	-52.9784	-5.8779	-54.3827
-1.72333	-1.38062	0.67688	-0.65155	0.246582	-1.29822	0.00427246	0.0296021	0.065918	0.000305176	0	-312.706	-251.529	489.5	-53.2694	-5.84082	-53.7847
-1.7215	-1.38519	0.670166	-0.644531	0.248413	-1.3092	0.00366211	0.0323486	0.0845337	0.00183105	0.00213623	-312.365	-252.433	484.665	-52.3938	-5.66667	-54.2585
-1.71814	-1.3858	0.671387	-0.649719	0.249634	-1.30981	0.00305176	-0.0354004	0.0579834	0.000305176	-0.000610352	-311.663	-252.559	485.54	-52.9768	-5.5051	-54.2695
-1.71936	-1.39221	0.670776	-0.644531	0.246887	-1.31134	0.00335693	0.103455	0.0915527	0.00152588	0.00152588	-311.743	-253.754	485.113	-52.2811	-5.73548	-54.2919
-1.71722	-1.38245	0.677185	-0.651245	0.246887	-1.30981	0.00366211	0.0012207	0.0811768	0.000915527	0.000610352	-311.583	-251.903	489.732	-53.206	-5.71965	-54.291
-1.71631	-1.38855	0.672607	-0.648499	0.24353	-1.31256	0.00335693	0.0531006	0.0738525	0.00152588	0.00183105	-311.229	-253.074	486.427	-52.7934	-5.96147	-54.3588
-1.71906	-1.39618	0.675659	-0.646667	0.246887	-1.31256	0.00305176	0.0344849	0.00427246	-0.000610352	-0.0012207	-311.577	-254.475	488.647	-52.4628	-5.71874	-54.3165
-1.72211	-1.38367	0.677795	-0.650024	0.242615	-1.30096	0.00335693	0.057373	0.111694	0.00152588	0.000915527	-312.395	-252.1	490.167	-53.0463	-6.13511	-53.8779
-1.71875	-1.38733	0.672607	-0.646973	0.247803	-1.31042	0.00366211	0.0372314	0.0115967	-0.000915527	-0.000915527	-311.758	-252.833	486.43	-52.6387	-5.66227	-54.2877
-1.71906	-1.3858	0.67627	-0.648804	0.245056	-1.31287	0.00366211	0.0259399	0.0762939	0.000610352	-0.000610352	-311.881	-252.531	489.076	-52.8739	-5.8936	-54.4085
-1.71539	-1.39343	0.673218	-0.643616	0.245972	-1.31531	0.00396729	0.0674438	0.0814819	0.000305176	-0.000305176	-310.978	-253.985	486.887	-52.1569	-5.74417	-54.4559
-1.72302	-1.39832	0.673828	-0.648193	0.249329	-1.30859	0.00335693	-0.0601196	0.0341797	0	-0.000305176	-312.244	-254.871	487.316	-52.6029	-5.57719	-54.1283
-1.71753	-1.3858	0.678406	-0.646667	0.247803	-1.30402	0.00366211	0.0253296	0.107117	0.0012207	0.000305176	-311.513	-252.511	490.626	-52.6275	-5.64169	-54.0053
-1.72607	-1.39618	0.675354	-0.647888	0.247803	-1.31195	0.00335693	0.0521851	0.0805664	0.000915527	0.000610352	-312.954	-254.455	488.42	-52.6042	-5.7612	-54.3075
-1.7218	-1.39374	0.673218	-0.650635	0.244141	-1.29852	0.00305176	-0.0735474	0.0817871	0.000610352	0	-311.979	-254.012	486.857	-52.9529	-5.97447	-53.6813
-1.72821	-1.38885	0.676575	-0.653076	0.24231	-1.31287	0.00335693	-0.162659	-0.00518799	-0.000915527	-0.00152588	-313.554	-253.076	489.282	-53.3163	-6.25492	-54.3974
-1.72485	-1.3913	0.676575	-0.647278	0.247498	-1.30371	0.00305176	-0.0961304	0.120544	0.000915527	-0.000610352	-312.775	-253.527	489.298	-52.6108	-5.77239	-53.9637
-1.71356	-1.4035	0.670471	-0.65094	0.244141	-1.31134	0.00366211	-0.134583	-0.0195313	-0.000610352	-0.000305176	-310.183	-255.899	484.885	-52.831	-5.81895	-54.1702
-1.71997	-1.38947	0.672302	-0.646362	0.244751	-1.31378	0.00335693	-0.0250244	0.132141	0.00183105	0.000915527	-311.96	-253.234	486.211	-52.5356	-5.92589	-54.423
-1.72241	-1.38733	0.669861	-0.646057	0.246277	-1.30737	0.00335693	-0.145569	0.00671387	0	-0.00152588	-312.434	-252.832	484.439	-52.5338	-5.84419	-54.1522
-1.72729	-1.38153	0.680847	-0.644226	0.247192	-1.31042	0.00305176	-0.0201416	0.0717163	0.0012207	0.00152588	-313.677	-251.668	492.396	-52.4216	-5.87674	-54.3667
-1.71509	-1.38611	0.674133	-0.648804	0.245667	-1.29974	0.00335693	-0.427246	-0.00823975	-0.0012207	-0.00183105	-310.927	-252.599	487.525	-52.8645	-5.76407	-53.7877
-1.72028	-1.37939	0.674438	-0.646057	0.248413	-1.30127	0.00396729	-0.0421143	0.0997925	0.0012207	0.0012207	-312.215	-251.32	487.748	-52.66	-5.65442	-53.9365
-1.71631	-1.39008	0.670471	-0.648804	0.244446	-1.3089	0.00366211	-0.296936	0.0280762	-0.000610352	-0.000915527	-311.132	-253.368	484.879	-52.8026	-5.87923	-54.1769
-1.72211	-1.38336	0.67749	-0.645447	0.246582	-1.29974	0.00366211	0.0811768	0.0454712	0	-0.000305176	-312.443	-252.037	489.959	-52.5272	-5.82107	-53.8381
-1.71814	-1.38641	0.675354	-0.65033	0.240479	-1.30188	0.00396729	-0.294189	0.0958252	0.000610352	0	-311.513	-252.643	488.401	-53.0357	-6.23223	-53.8802
-1.71661	-1.38733	0.671082	-0.648804	0.248718	-1.30707	0.00366211	0.167847	0.0219727	0.000610352	0.000305176	-311.281	-252.848	485.321	-52.8464	-5.54708	-54.1249
-1.72272	-1.38214	0.675659	-0.649414	0.245361	-1.29974	0.00366211	-0.328369	0.102234	0.000610352	-0.000305176	-312.56	-251.822	488.622	-53.0005	-5.92799	-53.8404
-1.72668	-1.38977	0.673523	-0.647583	0.246582	-1.30493	0.00305176	0.0738525	-0.000305176	-0.000610352	-0.000610352	-313.18	-253.254	487.085	-52.6705	-5.88131	-54.0327
-1.72791	-1.38428	0.674133	-0.645142	0.24353	-1.31317	0.00305176	-0.163574	0.0692749	0.000915527	0.000610352	-313.693	-252.223	487.532	-52.4818	-6.17367	-54.4588
-1.71875	-1.39984	0.671082	-0.648499	0.244446	-1.30615	0.00335693	-0.0665283	-0.0646973	-0.00183105	-0.00244141	-311.284	-255.183	485.325	-52.611	-5.89029	-53.9783
-1.72119	-1.39496	0.674744	-0.648499	0.247498	-1.30402	0.00366211	-0.0949097	0.0872803	0.000915527	0.0012207	-311.924	-254.238	487.974	-52.6903	-5.69875	-53.9351
-1.71722	-1.38855	0.675659	-0.647888	0.245972	-1.30127	0.00305176	-0.0839233	-0.0375366	-0.0012207	-0.000610352	-311.306	-253.041	488.634	-52.7218	-5.77133	-53.8474
-1.71967	-1.38885	0.674744	-0.646057	0.248108	-1.30341	0.00335693	0.0488281	0.0692749	0.0012207	0.000915527	-311.825	-253.095	487.976	-52.5085	-5.64371	-53.9567
-1.72089	-1.38367	0.674133	-0.646667	0.240784	-1.30676	0.00366211	0.0714111	0.0637817	0.00213623	0.00244141	-312.222	-252.126	487.526	-52.6627	-6.27034	-54.1403
-1.72424	-1.38214	0.669861	-0.646362	0.245667	-1.30676	0.00335693	-0.0180054	0.038147	0.0012207	0.00183105	-312.945	-251.853	484.433	-52.6524	-5.93799	-54.1692
-1.716	-1.38489	0.675049	-0.65155	0.247498	-1.30798	0.00305176	0.111694	-0.00701904	0.000610352	0.000915527	-311.237	-252.374	488.186	-53.2005	-5.6405	-54.1824
-1.71814	-1.39923	0.666809	-0.645142	0.243225	-1.31073	0.00274658	0.0228882	0.0769043	0.0012207	0.000915527	-311.237	-255.096	482.24	-52.237	-5.98718	-54.1916
-1.71661	-1.39648	0.673828	-0.651245	0.242615	-1.30096	0.00305176	0.0112915	0.0320435	0.00152588	0.00183105	-310.886	-254.544	487.302	-52.9778	-6.00372	-53.7543
-1.71661	-1.38275	0.671997	-0.646973	0.245972	-1.30554	0.00335693	0.113525	0.0119019	0	-0.000610352	-311.408	-251.98	485.983	-52.7103	-5.78192	-54.0886
-1.72638	-1.38184	0.675964	-0.647888	0.245056	-1.30402	0.00366211	0.0238037	0.0759888	0.00183105	0.00244141	-313.355	-251.754	488.846	-52.833	-6.02089	-54.0521
-1.71967	-1.37756	0.675354	-0.65033	0.248108	-1.30707	0.00335693	0.0814819	0.0460815	0.000915527	0.00152588	-312.191	-250.986	488.403	-53.1794	-5.67462	-54.2125
-1.72089	-1.38885	0.673523	-0.646973	0.247192	-1.30737	0.00366211	0.105896	0.0848389	0.00213623	0.00213623	-312.097	-253.104	487.091	-52.6142	-5.74027	-54.1394
-1.71906	-1.37909	0.672913	-0.643921	0.244751	-1.30707	0.00427246	0.156555	0.0970459	0.0012207	0.00183105	-312.042	-251.278	486.649	-52.4213	-5.93681	-54.1976
-1.71661	-1.38275	0.672913	-0.646667	0.244446	-1.3031	0.00305176	0.0234985	0.0393677	0.000305176	0.000305176	-311.377	-251.972	486.644	-52.675	-5.90287	-53.9736
-1.72882	-1.38397	0.674133	-0.649109	0.250244	-1.3028	0.00305176	0.105286	0.0570679	0.000305176	0	-313.769	-252.157	487.521	-52.9383	-5.63573	-53.993
-1.72333	-1.39221	0.672302	-0.65033	0.241699	-1.31073	0.00305176	0.0799561	0.117493	0.0012207	0.0012207	-312.458	-253.739	486.198	-52.9456	-6.21245	-54.257
-1.72241	-1.38245	0.679626	-0.649719	0.247192	-1.30219	0.00335693	-0.126038	0.0927734	0.000305176	0.000305176	-312.542	-251.861	491.497	-53.0317	-5.77756	-53.9568
-1.71875	-1.39099	0.677185	-0.646362	0.24292	-1.30676	0.00274658	0.00762939	0.0793457	0.000915527	0.000915527	-311.597	-253.488	489.744	-52.5101	-6.04269	-54.0826
-1.71844	-1.38489	0.673218	-0.653687	0.244446	-1.30646	0.00335693	0.0637817	0.0958252	0.0012207	0.000915527	-311.663	-252.378	486.851	-53.4449	-5.92266	-54.1076
-1.716	-1.38733	0.671387	-0.645752	0.247803	-1.3089	0.00335693	-0.0622559	0.00671387	-0.000305176	-0.0012207	-311.2	-252.846	485.55	-52.4977	-5.61576	-54.2102
-1.72394	-1.39404	0.67627	-0.648193	0.253601	-1.30768	0.00366211	-0.178528	0.125427	0.00152588	0.000305176	-312.579	-254.053	489.084	-52.6719	-5.26094	-54.1342
-1.71936	-1.38916	0.672607	-0.649414	0.244751	-1.31104	0.00396729	-0.0561523	0.00793457	-0.000610352	-0.00183105	-311.795	-253.178	486.424	-52.8888	-5.91044	-54.293
-1.71844	-1.38763	0.673218	-0.647583	0.244141	-1.31439	0.00305176	-0.0613403	0.0927734	0.00152588	0.0012207	-311.714	-252.893	486.871	-52.7045	-5.95388	-54.4597
-1.72272	-1.39343	0.672913	-0.646057	0.247803	-1.30463	0.00305176	-0.12207	-0.0515747	-0.00152588	-0.00213623	-312.292	-253.954	486.652	-52.4358	-5.70726	-53.9822
-1.71997	-1.39496	0.675354	-0.645447	0.243835	-1.31409	0.00305176	-0.0646973	0.122986	0.00183105	0.0012207	-311.806	-254.245	488.426	-52.3433	-5.98582	-54.3943
-1.72485	-1.38702	0.673218	-0.651245	0.249634	-1.31012	0.00366211	-0.232849	0.00823975	-0.000610352	-0.00244141	-312.953	-252.758	486.86	-53.134	-5.61352	-54.2915
-1.71783	-1.39801	0.670166	-0.647278	0.248718	-1.31042	0.00305176	-0.128174	0.126038	0.00152588	0.000915527	-311.238	-254.852	484.669	-52.5013	-5.5418	-54.1983
-1.72028	-1.39557	0.672607	-0.651245	0.244751	-1.30554	0.00335693	-0.257263	0.0827026	0	-0.000915527	-311.699	-254.372	486.42	-52.9944	-5.90023	-53.9871
-1.71875	-1.39252	0.672302	-0.652161	0.247498	-1.30371	0.00335693	-0.0616455	0.0933838	0.000915527	0.000915527	-311.477	-253.807	486.196	-53.1471	-5.65957	-53.9274
-1.72119	-1.38489	0.672607	-0.653076	0.244141	-1.29852	0.00335693	-0.0958252	0.0622559	0	-0.000305176	-312.114	-252.362	486.404	-53.374	-5.98654	-53.7477
-1.71814	-1.39038	0.675964	-0.646362	0.244751	-1.30585	0.00244141	-0.14801	0.122681	0.0012207	-0.000305176	-311.489	-253.382	488.86	-52.5192	-5.8858	-54.0465
-1.72241	-1.38336	0.669861	-0.649414	0.24353	-1.31531	0.00335693	-0.147095	0.0570679	0.000305176	0	-312.613	-252.101	484.431	-52.9833	-6.07995	-54.5411
-1.7218	-1.38702	0.675659	-0.648193	0.249634	-1.31531	0.00366211	-0.138245	0.0424194	0	-0.0012207	-312.442	-252.756	488.64	-52.7857	-5.57111	-54.5291
-1.72485	-1.38519	0.675354	-0.647888	0.247803	-1.31073	0.00366211	0.0161743	0.110168	0.0012207	0.00152588	-313.04	-252.399	488.413	-52.78	-5.77093	-54.3367
-1.71631	-1.38885	0.673828	-0.646362	0.246277	-1.30493	0.00335693	-0.039978	0.00488281	-0.000305176	-0.000915527	-311.163	-253.113	487.314	-52.5426	-5.73532	-54.0131
-1.72272	-1.39038	0.669556	-0.648804	0.246277	-1.30035	0.00305176	0.149841	0.0918579	0.00152588	0.0012207	-312.296	-253.4	484.209	-52.7974	-5.83074	-53.7998
-1.72363	-1.37634	0.677795	-0.65155	0.245667	-1.297	0.00335693	-0.0845337	0.0289917	-0.000305176	-0.0012207	-312.884	-250.72	490.158	-53.338	-5.93085	-53.7624
-1.72028	-1.39221	0.675659	-0.65033	0.24353	-1.30371	0.00335693	-0.0140381	0.072937	0.000610352	0.000915527	-311.794	-253.723	488.628	-52.9437	-6.008	-53.9306
-1.72241	-1.38245	0.672607	-0.65155	0.246887	-1.29974	0.00335693	-0.0109863	0.0158691	-0.000305176	0	-312.471	-251.9	486.408	-53.2393	-5.79613	-53.8352
-1.71967	-1.39526	0.672302	-0.646973	0.247803	-1.3092	0.00305176	0.110168	0.0939941	0.000915527	0.000610352	-311.677	-254.317	486.213	-52.5112	-5.65377	-54.1692
-1.72333	-1.38428	0.675659	-0.646667	0.247498	-1.30341	0.00366211	0.00183105	0.0259399	0	0	-312.688	-252.221	488.633	-52.653	-5.767	-54.0023
-1.71997	-1.39252	0.67627	-0.649719	0.247192	-1.29791	0.00305176	0.144348	0.0775146	0.000610352	0.000610352	-311.682	-253.771	489.071	-52.8676	-5.70291	-53.6682
-1.71387	-1.39008	0.671692	-0.646667	0.249939	-1.30402	0.00335693	0.115051	0.0811768	0.000305176	0.000610352	-310.64	-253.362	485.77	-52.5566	-5.39459	-53.9599
-1.71783	-1.39038	0.669556	-0.645752	0.240479	-1.30737	0.00335693	0.0778198	0.0317383	0.000305176	-0.000610352	-311.404	-253.42	484.219	-52.4486	-6.22495	-54.1027
-1.71722	-1.38123	0.672302	-0.647278	0.244141	-1.31195	0.00396729	0.11261	0.104065	0.00183105	0.00213623	-311.641	-251.698	486.204	-52.7715	-5.94953	-54.395
-1.71844	-1.3913	0.678406	-0.650635	0.249329	-1.30707	0.00335693	0.117188	0.0558472	-0.000610352	-0.000610352	-311.539	-253.546	490.623	-52.994	-5.51696	-54.1026
-1.72272	-1.40015	0.672302	-0.647888	0.246277	-1.3147	0.00366211	0.0567627	0.112305	0.00305176	0.00335693	-312.179	-255.229	486.214	-52.5396	-5.81796	-54.3876
-1.71631	-1.39099	0.675659	-0.649109	0.246887	-1.30768	0.00305176	0.115051	-0.00427246	-0.000610352	-0.000915527	-311.12	-253.51	488.637	-52.8234	-5.67993	-54.122
-1.72119	-1.39069	0.675354	-0.648193	0.247192	-1.30341	0.00274658	0.132446	0.143433	0.00305176	0.00335693	-312.052	-253.433	488.413	-52.724	-5.73542	-53.9417
-1.72546	-1.38397	0.671997	-0.648193	0.248718	-1.30646	0.00335693	0.103455	0.000915527	0	-0.000610352	-313.138	-252.183	485.978	-52.8331	-5.70597	-54.1495
-1.72211	-1.38	0.672913	-0.65033	0.248718	-1.30707	0.00335693	0.142517	0.134583	0.00305176	0.00244141	-312.592	-251.449	486.636	-53.1405	-5.65911	-54.1987
-1.71692	-1.38214	0.675659	-0.650024	0.247498	-1.30829	0.00335693	0.0775146	0.0274658	0.000610352	0.000305176	-311.52	-251.852	488.629	-53.0706	-5.66595	-54.2237
-1.71661	-1.39374	0.673523	-0.647583	0.242615	-1.30585	0.00305176	0.0845337	0.0219727	0.000915527	0.000610352	-311.054	-254.031	487.091	-52.6041	-6.02034	-54.007
-1.72455	-1.38611	0.672302	-0.648499	0.246277	-1.30219	0.00274658	-0.0204468	0.022583	0.000915527	0	-312.826	-252.58	486.196	-52.8325	-5.87646	-53.9267
-1.72729	-1.38824	0.670166	-0.646057	0.252075	-1.30402	0.00274658	0.03479	0.0927734	0.00152588	0.00152588	-313.364	-252.982	484.66	-52.5198	-5.45441	-54.0155
-1.71692	-1.38458	0.671082	-0.646667	0.245972	-1.30493	0.00335693	0.0274658	0.0637817	0.00213623	0.0012207	-311.403	-252.327	485.321	-52.6458	-5.7814	-54.0461
-1.71753	-1.37817	0.678406	-0.650024	0.243835	-1.30432	0.00305176	-0.19043	0.0296021	-0.000305176	-0.000305176	-311.709	-251.086	490.611	-53.1341	-5.97892	-54.0683
-1.71478	-1.38153	0.676575	-0.648804	0.246277	-1.30859	0.00335693	-0.078125	0.128174	0.00152588	0.00152588	-311.126	-251.738	489.295	-52.9404	-5.73181	-54.2367
-1.72516	-1.3858	0.674438	-0.646667	0.243835	-1.30035	0.00335693	-0.0369263	0.0241089	-0.000305176	-0.000610352	-312.943	-252.504	487.745	-52.6282	-6.08479	-53.8449
-1.71814	-1.38733	0.669861	-0.646362	0.247192	-1.31653	0.00305176	0.0354004	0.0732422	0.000915527	0.000915527	-311.7	-252.856	484.446	-52.5696	-5.70692	-54.5657
-1.7218	-1.38702	0.671082	-0.646973	0.250549	-1.30157	0.00335693	-0.0918579	0.0558472	0	-0.000610352	-312.275	-252.765	485.321	-52.6421	-5.48499	-53.8937
-1.71326	-1.39435	0.673828	-0.646973	0.242615	-1.30188	0.00366211	0.06073	0.14679	0.00335693	0.00305176	-310.329	-254.15	487.313	-52.5226	-5.95915	-53.8104
-1.71844	-1.38916	0.672913	-0.647888	0.245972	-1.30829	0.00274658	-0.153198	-0.0143433	-0.00183105	-0.00305176	-311.6	-253.174	486.648	-52.7135	-5.79613	-54.1683
-1.71936	-1.39069	0.671692	-0.649414	0.246582	-1.30615	0.00305176	-0.032959	0.184631	0.00305176	0.00213623	-311.696	-253.464	485.76	-52.863	-5.75405	-54.058
-1.71814	-1.38733	0.673218	-0.647583	0.247803	-1.31256	0.00335693	-0.268555	0.00823975	-0.000915527	-0.00183105	-311.66	-252.835	486.872	-52.7089	-5.65343	-54.3845
-1.71814	-1.3916	0.67688	-0.644531	0.244751	-1.31134	0.00213623	0.0701904	0.0967407	0.00183105	0.00244141	-311.533	-253.609	489.532	-52.2916	-5.8898	-54.2938
-1.71021	-1.3913	0.667114	-0.646362	0.244446	-1.31012	0.00305176	-0.216675	0.0534058	0.000305176	-0.000610352	-309.905	-253.634	482.458	-52.5016	-5.77625	-54.2074
-1.71967	-1.38733	0.673523	-0.649109	0.246582	-1.30554	0.00305176	0.0088501	0.0546265	0.00152588	0.000915527	-311.863	-252.822	487.084	-52.8823	-5.76897	-54.0596
-1.72882	-1.38489	0.672302	-0.644531	0.247803	-1.30798	0.00335693	-0.118713	0.0357056	0.000610352	0	-313.814	-252.338	486.207	-52.4009	-5.83921	-54.2248
-1.72058	-1.37573	0.678101	-0.649414	0.244141	-1.30005	0.00335693	-0.0231934	0.0915527	0.00152588	0.00183105	-312.343	-250.615	490.386	-53.1033	-6.00934	-53.9
-1.71417	-1.38702	0.671692	-0.646973	0.245972	-1.31195	0.00305176	-0.13855	0.0839233	0.0012207	0.000305176	-310.866	-252.798	485.769	-52.6424	-5.73457	-54.3436
-1.72516	-1.3913	0.672913	-0.646667	0.246582	-1.31134	0.00305176	-0.0231934	-0.0411987	-0.000915527	-0.00152588	-312.91	-253.554	486.651	-52.5422	-5.85822	-54.3133
-1.72485	-1.38763	0.676575	-0.648193	0.244751	-1.30035	0.00305176	-0.117188	0.115356	0.000915527	-0.000305176	-312.828	-252.838	489.29	-52.7736	-5.9995	-53.831
-1.71478	-1.3913	0.675354	-0.649719	0.244751	-1.30524	0.00305176	-0.158386	-0.0125122	-0.0012207	-0.00213623	-310.763	-253.572	488.413	-52.8873	-5.82209	-53.9968
-1.71814	-1.38763	0.674744	-0.648499	0.24231	-1.3028	0.00335693	-0.0637817	0.0796509	0.0012207	0.000305176	-311.506	-252.874	487.966	-52.8068	-6.08436	-53.9185
-1.71539	-1.38947	0.66925	-0.645752	0.244446	-1.31866	0.00366211	-0.0500488	0.0268555	-0.000305176	-0.000915527	-311.102	-253.271	484.007	-52.4651	-5.87802	-54.6341
-1.72699	-1.37817	0.676575	-0.65094	0.249023	-1.29944	0.00274658	-0.0292969	0.110779	0.00183105	0.0012207	-313.537	-251.061	489.279	-53.24	-5.71491	-53.8767
-1.71753	-1.38062	0.671082	-0.648193	0.248413	-1.31104	0.00305176	-0.0979614	-0.0378418	-0.000610352	-0.00152588	-311.721	-251.59	485.32	-52.8856	-5.61067	-54.3655
-1.71967	-1.38885	0.673218	-0.648193	0.246277	-1.30768	0.00274658	-0.0506592	0.120239	0.000610352	-0.000305176	-311.845	-253.111	486.867	-52.7535	-5.79214	-54.1464
-1.71478	-1.38733	0.665894	-0.648499	0.245972	-1.31348	0.00305176	-0.0588989	0.0259399	-0.000305176	-0.000915527	-310.962	-252.889	481.567	-52.8115	-5.74236	-54.4068
-1.72211	-1.38672	0.672607	-0.646667	0.24292	-1.31134	0.00244141	-0.0247192	0.0500488	0	-0.000610352	-312.428	-252.708	486.426	-52.6148	-6.11435	-54.334
-1.71967	-1.37756	0.675354	-0.646973	0.244751	-1.31226	0.00274658	0.083313	0.102844	0.000610352	0	-312.259	-250.986	488.412	-52.7967	-5.95332	-54.4496
-1.71234	-1.38763	0.671692	-0.65033	0.244141	-1.30463	0.00305176	0.0402832	0.0592041	0	-0.000610352	-310.365	-252.915	485.757	-53.0144	-5.83846	-53.9866
-1.71478	-1.39008	0.671082	-0.649109	0.246277	-1.31042	0.00305176	0.0564575	0.0952148	0.00183105	0.00244141	-310.858	-253.372	485.323	-52.8375	-5.70753	-54.2474
-1.71539	-1.38977	0.671387	-0.650024	0.247803	-1.30737	0.00274658	0.0128174	0.0973511	0.000915527	0.000610352	-310.955	-253.309	485.541	-52.9466	-5.59211	-54.1127
-1.72028	-1.38031	0.67688	-0.650024	0.245667	-1.30463	0.00274658	0.078125	0.127258	0.00305176	0.00335693	-312.193	-251.486	489.507	-53.1003	-5.87175	-54.0753
-1.71143	-1.39618	0.669556	-0.651855	0.244446	-1.30402	0.00305176	0.06073	0.00213623	0	0.000305176	-309.893	-254.532	484.212	-53.0509	-5.77126	-53.8836
-1.71936	-1.38763	0.672607	-0.648193	0.245361	-1.315	0.00335693	0.0610352	0.1474	0.00213623	0.00183105	-311.902	-252.895	486.428	-52.7746	-5.87087	-54.4918
-1.71783	-1.39282	0.673828	-0.649414	0.244751	-1.30768	0.00366211	0.128784	0.0320435	0.000915527	0.00152588	-311.345	-253.859	487.309	-52.829	-5.8714	-54.1049
-1.71173	-1.37909	0.675964	-0.645447	0.249939	-1.29791	0.00366211	-0.055542	-0.0814819	-0.00152588	-0.00213623	-310.512	-251.278	488.858	-52.5921	-5.38668	-53.7658
-1.73065	-1.38885	0.673218	-0.653381	0.248108	-1.30768	0.00244141	0.0576782	0.0656128	0.00152588	0.00152588	-313.992	-253.082	486.851	-53.3501	-5.82379	-54.1735
-1.72485	-1.38947	0.671997	-0.650024	0.244141	-1.31378	0.00335693	0.0747681	0.0662231	0.00152588	0.00244141	-312.896	-253.224	485.979	-52.9559	-6.05283	-54.4299
-1.71997	-1.38367	0.675354	-0.644836	0.245667	-1.30493	0.00305176	0.038147	0.0656128	0.00183105	0.00152588	-312.063	-252.118	488.417	-52.4527	-5.86298	-54.0669
-1.72363	-1.38916	0.67688	-0.65033	0.249939	-1.30676	0.00305176	-0.0335693	0.0909424	0.000610352	0.000305176	-312.628	-253.137	489.515	-52.9945	-5.56104	-54.1204
-1.71295	-1.38977	0.671997	-0.646973	0.249023	-1.29761	0.00305176	0.0250244	0.10376	0.00213623	0.00213623	-310.387	-253.299	485.987	-52.5947	-5.44736	-53.6613
-1.71448	-1.39587	0.671692	-0.65094	0.247192	-1.30371	0.00305176	0.0323486	-0.0140381	-0.000610352	-0.000610352	-310.532	-254.452	485.761	-52.9523	-5.60389	-53.8891
-1.72729	-1.38428	0.67627	-0.645752	0.245361	-1.29974	0.00274658	-0.0149536	0.119934	0.0012207	0.0012207	-313.428	-252.199	489.071	-52.5487	-6.0033	-53.8408
-1.72699	-1.38672	0.676575	-0.648499	0.247498	-1.30646	0.00366211	-0.0317383	0.0366211	0	-0.000305176	-313.363	-252.667	489.293	-52.8252	-5.8226	-54.132
-1.71844	-1.38336	0.672302	-0.652161	0.246582	-1.30371	0.00335693	-0.0256348	0.11261	0.00183105	0.0012207	-311.697	-252.092	486.19	-53.2941	-5.75424	-53.9988
-1.71509	-1.38458	0.671082	-0.646973	0.245972	-1.31592	0.00305176	-0.0708008	0.0762939	-0.000305176	-0.000915527	-311.168	-252.345	485.327	-52.6827	-5.76055	-54.5489
-1.72089	-1.38	0.675659	-0.649719	0.244751	-1.30798	0.00305176	-0.104065	0.151367	0.00183105	0.000915527	-312.356	-251.437	488.625	-53.0711	-5.95975	-54.2322
-1.7157	-1.38428	0.671082	-0.646667	0.245056	-1.31073	0.00335693	0.0119019	0.0518799	0.000915527	0.000915527	-311.234	-252.28	485.324	-52.6517	-5.84079	-54.3115
-1.72211	-1.38611	0.672913	-0.650635	0.247192	-1.30829	0.00305176	-0.0491333	0.0668335	-0.000610352	-0.000915527	-312.407	-252.594	486.639	-53.0777	-5.76515	-54.2021
-1.71661	-1.39069	0.672607	-0.653687	0.245667	-1.31073	0.00366211	-0.0939941	0.0875854	0.0012207	0.000305176	-311.175	-253.478	486.416	-53.3521	-5.78099	-54.2555
-1.72241	-1.38428	0.672913	-0.64209	0.247192	-1.30707	0.00305176	-0.201111	-0.0527954	-0.0012207	-0.000915527	-312.571	-252.237	486.657	-52.1295	-5.78428	-54.1724
-1.72333	-1.38702	0.674438	-0.649109	0.245667	-1.30493	0.00366211	-0.0369263	0.0708008	0.000610352	-0.000610352	-312.589	-252.747	487.744	-52.8883	-5.90472	-54.0426
-1.71631	-1.39313	0.665588	-0.648193	0.24353	-1.30737	0.00305176	-0.247192	0.0482178	-0.000305176	-0.000610352	-311	-253.965	481.345	-52.6825	-5.94232	-54.0765
-1.71204	-1.38641	0.672913	-0.649109	0.245056	-1.31378	0.00274658	0.143127	0.0735474	0.00213623	0.00244141	-310.469	-252.688	486.649	-52.8966	-5.77349	-54.4237
-1.71997	-1.39191	0.67627	-0.648499	0.247498	-1.31317	0.00244141	-0.188599	0.00427246	-0.00183105	-0.00335693	-311.891	-253.671	489.082	-52.7413	-5.69588	-54.3813
-1.71997	-1.38336	0.674438	-0.649109	0.244446	-1.30188	0.00274658	0.0189209	0.140686	0.00244141	0.00213623	-311.996	-252.069	487.741	-52.9455	-5.95398	-53.9193
-1.71906	-1.3858	0.675964	-0.647888	0.246887	-1.31256	0.00274658	-0.307617	-0.0662231	-0.00183105	-0.00274658	-311.893	-252.531	488.859	-52.7691	-5.74707	-54.3992
-1.72394	-1.38611	0.672913	-0.646362	0.246277	-1.30524	0.00305176	-0.177307	0.0814819	0.000610352	0.000305176	-312.759	-252.579	486.645	-52.5888	-5.87167	-54.0694
-1.72119	-1.38123	0.670471	-0.647278	0.246582	-1.30402	0.00305176	-0.105591	0.0177002	-0.000305176	-0.000610352	-312.338	-251.687	484.873	-52.7704	-5.81212	-54.0426
-1.73096	-1.38245	0.668945	-0.647888	0.248413	-1.30371	0.00274658	-0.10498	0.0683594	0.0012207	0.000610352	-314.229	-251.892	483.763	-52.8231	-5.82442	-54.047
-1.72028	-1.39374	0.675964	-0.647278	0.249023	-1.31165	0.00305176	-0.135498	0	-0.000915527	-0.00152588	-311.892	-254.012	488.865	-52.572	-5.57299	-54.3013
-1.71692	-1.39313	0.671082	-0.644226	0.245361	-1.30951	0.00244141	0.00152588	0.102844	0.0012207	0	-311.205	-253.929	485.334	-52.2304	-5.81317	-54.1905
-1.7218	-1.37909	0.679016	-0.651855	0.249939	-1.29852	0.00335693	0.00457764	0.0601196	0.0012207	0.000915527	-312.479	-251.237	491.048	-53.3288	-5.54998	-53.8155
-1.71692	-1.38092	0.674438	-0.645752	0.245056	-1.31165	0.00305176	-0.0717163	0.0524902	0.000305176	-0.000305176	-311.611	-251.628	487.755	-52.6021	-5.8736	-54.3882
-1.72058	-1.38641	0.672607	-0.646057	0.245972	-1.31104	0.00274658	0.0485229	0.088501	0.00183105	0.00152588	-312.153	-252.655	486.43	-52.5493	-5.84457	-54.3256
-1.71844	-1.39343	0.671387	-0.648804	0.245056	-1.30646	0.00244141	-0.0415039	-0.00823975	-0.000305176	-0.000610352	-311.429	-253.983	485.542	-52.7489	-5.85441	-54.0446
-1.71783	-1.38153	0.673828	-0.648804	0.242615	-1.30402	0.00274658	-0.0436401	0.0952148	0.00213623	0.00213623	-311.646	-251.738	487.3	-52.9397	-6.07273	-54.0231
-1.72485	-1.38245	0.673218	-0.646973	0.245667	-1.30066	0.00274658	0.0241089	0.0201416	0.000305176	0	-312.993	-251.884	486.859	-52.7167	-5.94168	-53.888
-1.71997	-1.38336	0.675659	-0.649414	0.245361	-1.30432	0.00274658	-0.0131226	0.0991821	0.00213623	0.00244141	-312.032	-252.065	488.626	-52.9811	-5.88257	-54.0348
-1.7157	-1.3858	0.671387	-0.65033	0.246582	-1.30859	0.00305176	0.0262451	0.0216675	0.000305176	0.000305176	-311.145	-252.567	485.537	-53.0456	-5.70754	-54.1991
-1.71539	-1.38916	0.673218	-0.649109	0.24353	-1.30371	0.00366211	-0.0146484	0.145569	0.00274658	0.00305176	-310.922	-253.179	486.864	-52.8512	-5.93543	-53.9417
-1.716	-1.38977	0.670471	-0.646667	0.246887	-1.30493	0.00274658	0.0912476	0.00823975	0.000915527	0.0012207	-311.063	-253.305	484.883	-52.5621	-5.6774	-54.003
-1.71509	-1.38916	0.665283	-0.647583	0.247498	-1.31195	0.00305176	0.0436401	0.106812	0.00183105	0.00244141	-310.96	-253.232	481.128	-52.677	-5.61905	-54.3262
-1.71722	-1.38733	0.674133	-0.646667	0.249634	-1.3092	0.00274658	-0.0436401	0.0692749	0.000915527	0.000610352	-311.459	-252.828	487.538	-52.6033	-5.48889	-54.2326
-1.72394	-1.38702	0.674438	-0.650024	0.246277	-1.30829	0.00305176	0.108032	0.0765991	0.00183105	0.00152588	-312.746	-252.75	487.744	-52.994	-5.86801	-54.1997
-1.72058	-1.38611	0.675354	-0.646057	0.245361	-1.30035	0.00335693	-0.062561	0.0845337	0.0012207	0.000305176	-312.044	-252.57	488.413	-52.5523	-5.88509	-53.8348
-1.72333	-1.39191	0.670471	-0.648193	0.245056	-1.30615	0.00335693	0.0628662	0.0772095	0.0012207	0.00152588	-312.44	-253.685	484.877	-52.7047	-5.94117	-54.0562
-1.72577	-1.3797	0.673218	-0.646973	0.247498	-1.30737	0.00335693	-0.0250244	0.0759888	0.00213623	0.00183105	-313.349	-251.373	486.862	-52.7626	-5.82402	-54.2272
-1.71539	-1.38245	0.672607	-0.651245	0.246277	-1.30524	0.00274658	0.13092	0.0231934	0.000305176	0	-311.146	-251.929	486.415	-53.2036	-5.7326	-54.0693
-1.71509	-1.38367	0.671387	-0.648499	0.245667	-1.31561	0.00305176	-0.0485229	0.0997925	0.00244141	0.00244141	-311.182	-252.173	485.544	-52.8719	-5.78572	-54.5398
-1.72241	-1.38123	0.675354	-0.648499	0.246887	-1.30859	0.00274658	0.0213623	0.0909424	0.00244141	0.00213623	-312.646	-251.662	488.408	-52.9124	-5.81209	-54.2606
-1.72028	-1.38702	0.674133	-0.653076	0.245361	-1.30798	0.00335693	0.0616455	0.0866699	0.00183105	0.00152588	-311.99	-252.768	487.517	-53.3419	-5.8761	-54.1694
-1.71692	-1.3739	0.679626	-0.641479	0.249023	-1.297	0.00396729	0.0790405	0.00183105	-0.000305176	-0.000915527	-311.727	-250.262	491.513	-52.2236	-5.56699	-53.7857
-1.71906	-1.39252	0.670776	-0.6427	0.249939	-1.30707	0.00305176	0.000610352	0.10376	0.00213623	0.00213623	-311.652	-253.805	485.117	-52.0656	-5.48219	-54.0999
-1.71509	-1.38428	0.673218	-0.647888	0.244751	-1.30402	0.00244141	0.105896	-0.00396729	-0.000915527	-0.0012207	-311.032	-252.264	486.865	-52.79	-5.8478	-53.9987
-1.71478	-1.38611	0.667725	-0.648499	0.246277	-1.31317	0.00274658	0.0396729	0.116882	0.00213623	0.00183105	-311.005	-252.65	482.892	-52.8314	-5.72142	-54.4047
-1.72211	-1.38763	0.674744	-0.652161	0.245667	-1.31165	0.00335693	-0.0363159	0.0323486	0.000915527	-0.000305176	-312.387	-252.875	487.963	-53.2288	-5.88527	-54.3412
-1.71509	-1.38	0.675964	-0.646362	0.24292	-1.29883	0.00335693	0.108032	0.0585938	0.000610352	0	-311.116	-251.44	488.85	-52.6834	-6.00475	-53.7936
-1.71967	-1.38214	0.670166	-0.649109	0.25116	-1.30188	0.00396729	0.062561	0.067749	0.000915527	0.000915527	-311.992	-251.865	484.651	-52.9641	-5.41154	-53.9394
-1.71783	-1.38885	0.670471	-0.645447	0.243835	-1.31042	0.00274658	0.0460815	0.0827026	0.00152588	0.00152588	-311.511	-253.132	484.886	-52.439	-5.96281	-54.2646
-1.71783	-1.39008	0.675964	-0.647583	0.246887	-1.31287	0.00274658	0.0320435	0.0775146	0.000915527	0.000305176	-311.524	-253.335	488.863	-52.6653	-5.71495	-54.3758
-1.72241	-1.3797	0.67688	-0.652771	0.240173	-1.30402	0.00335693	0.0805664	0.0827026	0.000610352	0	-312.579	-251.367	489.495	-53.4248	-6.34739	-54.0425
-1.716	-1.3913	0.66925	-0.650635	0.241699	-1.30707	0.00305176	-0.0949097	0.0967407	0.0012207	0.000915527	-310.98	-253.605	483.988	-52.9917	-6.08734	-54.0722
-1.71661	-1.3858	0.671997	-0.652161	0.24292	-1.30615	0.00274658	-0.0149536	0.0570679	0	-0.000915527	-311.267	-252.56	485.97	-53.2549	-6.01314	-54.0789
-1.71814	-1.38367	0.676575	-0.65155	0.246582	-1.3092	0.00305176	-0.0283813	0.129395	0.00244141	0.00244141	-311.713	-252.131	489.289	-53.2213	-5.75504	-54.2538
-1.71844	-1.37604	0.675049	-0.649719	0.249023	-1.29669	0.00274658	0.0424194	0.0521851	0.000915527	0.000610352	-311.883	-250.693	488.178	-53.1313	-5.57571	-53.744
-1.72455	-1.38519	0.677185	-0.648804	0.244446	-1.30676	0.00305176	-0.0695801	0.0692749	0.000915527	0.0012207	-312.916	-252.386	489.732	-52.8841	-6.03134	-54.1454
-1.71875	-1.39069	0.671997	-0.65155	0.245056	-1.30524	0.00244141	-0.0909424	0.0247192	0	0	-311.543	-253.466	485.975	-53.1071	-5.8632	-54.0082
-1.72729	-1.38855	0.673523	-0.649719	0.245056	-1.31287	0.00305176	-0.113525	0.103455	0.00152588	0.000610352	-313.409	-253.035	487.083	-52.9364	-6.02275	-54.4052
-1.72424	-1.38824	0.672607	-0.650635	0.245361	-1.30035	0.00335693	-0.129395	-0.0128174	-0.000305176	-0.000305176	-312.659	-252.98	486.412	-53.0421	-5.9347	-53.8193
-1.72394	-1.37909	0.673218	-0.652161	0.243835	-1.30554	0.00305176	0.0863647	0.0921631	0.00183105	0.0012207	-312.928	-251.27	486.847	-53.3649	-6.08168	-54.1279
-1.72211	-1.39191	0.66803	-0.653992	0.246887	-1.31317	0.00335693	-0.0460815	0.0588989	0.000915527	0.0012207	-312.24	-253.718	483.101	-53.3688	-5.77272	-54.372
-1.72333	-1.38031	0.678406	-0.65155	0.245667	-1.30035	0.00305176	-0.0457764	0.062561	0.000915527	0.000610352	-312.742	-251.465	490.605	-53.275	-5.91766	-53.8852
-1.72333	-1.38336	0.674744	-0.649109	0.250854	-1.30188	0.00366211	-0.205688	0.120544	0.00183105	0.00183105	-312.695	-252.056	487.965	-52.9464	-5.49522	-53.9425
-1.72333	-1.38702	0.675049	-0.65033	0.244141	-1.30402	0.00305176	-0.0952148	0.0872803	0.0012207	0.00152588	-312.564	-252.744	488.182	-53.0279	-6.02527	-53.9959
-1.72272	-1.39191	0.671082	-0.645752	0.247192	-1.31134	0.00335693	-0.108948	0.110474	0.0012207	0.0012207	-312.411	-253.686	485.329	-52.4266	-5.76696	-54.3028
-1.71021	-1.38367	0.673828	-0.653076	0.244751	-1.30463	0.00274658	-0.0332642	0.0863647	0.000610352	0.000610352	-310.058	-252.17	487.297	-53.392	-5.76206	-54.0124
-1.72394	-1.38733	0.673218	-0.647278	0.249023	-1.3031	0.00305176	-0.0741577	0.124512	0.00152588	0.00152588	-312.705	-252.805	486.866	-52.6735	-5.64432	-53.9657
-1.72089	-1.3855	0.670166	-0.648499	0.245056	-1.30524	0.00274658	-0.00640869	0.0201416	-0.000305176	0	-312.142	-252.493	484.652	-52.8416	-5.91713	-54.0585
-1.72455	-1.3916	0.669861	-0.648804	0.244751	-1.31012	0.00305176	-0.0888062	0.157776	0.00213623	0.00213623	-312.729	-253.632	484.434	-52.7806	-5.99001	-54.2436
-1.73065	-1.39191	0.674438	-0.648499	0.247192	-1.30585	0.00244141	-0.0668335	0.0546265	0.0012207	0.00183105	-313.91	-253.638	487.747	-52.7424	-5.89289	-54.0694
-1.73126	-1.3855	0.674133	-0.653076	0.25116	-1.30219	0.00274658	0.0222778	0.0979614	0.0012207	0.00152588	-314.174	-252.44	487.511	-53.3682	-5.59366	-53.9559
-1.71448	-1.38977	0.668335	-0.652771	0.243835	-1.31866	0.00274658	-0.13031	0.0793457	0.000915527	0.000305176	-310.855	-253.345	483.328	-53.2626	-5.90247	-54.618
-1.72394	-1.38336	0.672913	-0.649414	0.246887	-1.30585	0.00366211	0.00854492	0.0949097	0.0012207	0.000915527	-312.833	-252.069	486.637	-52.9821	-5.82748	-54.1173
-1.71509	-1.38733	0.675049	-0.65094	0.241699	-1.30951	0.00305176	0.00305176	0.0622559	0.0012207	0.000915527	-310.972	-252.835	488.186	-53.0917	-6.08649	-54.219
-1.71997	-1.38062	0.674133	-0.647888	0.245361	-1.3028	0.00213623	-0.0216675	0.104675	0.0012207	0.000915527	-312.105	-251.555	487.523	-52.8501	-5.89043	-53.9872
-1.72119	-1.39099	0.673523	-0.645752	0.249939	-1.30341	0.00305176	0.106201	0.0756836	0.00152588	0.0012207	-312.068	-253.497	487.095	-52.4395	-5.51613	-53.9469
-1.716	-1.3913	0.675659	-0.65094	0.24353	-1.31409	0.00274658	0.0213623	0.134583	0.00213623	0.000915527	-311.095	-253.578	488.634	-53.0294	-5.94776	-54.4056
-1.72302	-1.38	0.672607	-0.650635	0.25177	-1.31165	0.00274658	0.168152	0.134888	0.00244141	0.00213623	-312.84	-251.453	486.418	-53.1766	-5.43301	-54.4189
-1.71692	-1.38885	0.675964	-0.647278	0.247192	-1.30676	0.00274658	0.0314331	0.125732	0.00183105	0.000915527	-311.312	-253.103	488.86	-52.6483	-5.67311	-54.1019
-1.71478	-1.38916	0.672607	-0.647278	0.243225	-1.30554	0.00305176	0.0918579	0.108337	0.00152588	0.000610352	-310.832	-253.184	486.427	-52.6419	-5.95341	-54.0259
-1.72577	-1.38947	0.671997	-0.652161	0.247498	-1.30859	0.00335693	0.108337	0.0924683	0.000610352	0	-313.018	-253.219	485.973	-53.1993	-5.79095	-54.1969
-1.72058	-1.38153	0.67627	-0.652771	0.246582	-1.30096	0.00335693	0.0128174	0.0921631	0.000610352	-0.000610352	-312.155	-251.717	489.058	-53.394	-5.79301	-53.8948
-1.72699	-1.38428	0.673523	-0.647583	0.244751	-1.30798	0.00274658	0.00183105	0.0689697	0	0	-313.438	-252.227	487.082	-52.7595	-6.05226	-54.2153
-1.71906	-1.39038	0.671692	-0.651855	0.248718	-1.30493	0.00274658	-0.00183105	0.0973511	0.0012207	0	-311.625	-253.41	485.755	-53.1468	-5.57403	-54.0046
-1.72119	-1.38916	0.671082	-0.649719	0.24292	-1.31165	0.00244141	-0.0177002	0.100708	0.0012207	0.000915527	-312.147	-253.181	485.316	-52.9242	-6.08837	-54.3207
-1.716	-1.38641	0.671387	-0.650024	0.246582	-1.30249	0.00244141	0.0228882	0.0820923	0.000305176	-0.0012207	-311.116	-252.673	485.535	-52.9996	-5.70555	-53.913
-1.72668	-1.38428	0.670776	-0.655518	0.244751	-1.31012	0.00244141	0.0750732	0.148621	0.00152588	0.000915527	-313.335	-252.256	485.076	-53.667	-6.03932	-54.3007
-1.71814	-1.38672	0.676575	-0.649719	0.244751	-1.29944	0.00274658	-0.0961304	0.0164795	-0.0012207	-0.00213623	-311.506	-252.69	489.289	-52.9607	-5.88649	-53.7758
-1.7099	-1.39374	0.670471	-0.648193	0.250854	-1.30859	0.00244141	-0.0387573	0.0888062	0.0012207	-0.000305176	-309.785	-254.075	484.89	-52.672	-5.24599	-54.1303
-1.72577	-1.38794	0.675049	-0.653076	0.246277	-1.31195	0.00244141	-0.188293	-0.03479	-0.00152588	-0.00366211	-313.104	-252.92	488.18	-53.3298	-5.89624	-54.3632
-1.7218	-1.38367	0.673828	-0.65094	0.244751	-1.3092	0.00244141	-0.00946045	0.110474	0.00183105	0.000610352	-312.422	-252.134	487.298	-53.1521	-5.96401	-54.2584
-1.71936	-1.39404	0.671997	-0.648804	0.246582	-1.31104	0.00244141	-0.148926	-0.0390625	-0.0012207	-0.00213623	-311.655	-254.096	485.987	-52.7405	-5.74981	-54.2577
-1.72302	-1.38275	0.671997	-0.652466	0.246582	-1.30493	0.00244141	-0.020752	0.143738	0.00213623	0.00183105	-312.633	-251.966	485.966	-53.3404	-5.83375	-54.072
-1.72546	-1.38062	0.673523	-0.648499	0.247498	-1.31348	0.00335693	-0.185852	0.0128174	0	-0.000610352	-313.322	-251.553	487.083	-52.9238	-5.8203	-54.4996
-1.72516	-1.38458	0.674744	-0.651245	0.245056	-1.29822	0.00335693	0.00518799	0.0769043	0.0012207	0.0012207	-312.931	-252.277	487.954	-53.1709	-5.98287	-53.7529
-1.72089	-1.38336	0.670471	-0.649719	0.246887	-1.30402	0.00274658	-0.274963	0.0299072	0	0	-312.196	-252.091	484.869	-53.0153	-5.7735	-54.0219
-1.71448	-1.38672	0.673218	-0.647278	0.24292	-1.30798	0.00274658	0.0680542	0.112	0.00244141	0.00213623	-310.877	-252.727	486.869	-52.6817	-5.98222	-54.1577
-1.72211	-1.38062	0.674438	-0.649109	0.244751	-1.31012	0.00274658	-0.252991	0.0387573	0	-0.000610352	-312.603	-251.556	487.743	-52.9921	-5.981	-54.3292
-1.71783	-1.37543	0.671387	-0.645142	0.248108	-1.30096	0.00274658	-0.0158691	0.0787354	0.0012207	0.00183105	-311.845	-250.6	485.539	-52.6177	-5.64932	-53.946
-1.72302	-1.38306	0.673218	-0.647583	0.248108	-1.30737	0.00274658	-0.276184	0.116272	0.0012207	0.0012207	-312.7	-252.012	486.865	-52.7777	-5.71841	-54.1931
-1.72272	-1.38824	0.674133	-0.646667	0.245056	-1.30981	0.00305176	-0.0650024	0.0744629	0.000305176	0.0012207	-312.501	-252.982	487.532	-52.5904	-5.94739	-54.2585
-1.72699	-1.37909	0.678711	-0.648804	0.24231	-1.2973	0.00305176	-0.217896	0.136108	0.0012207	0.00152588	-313.472	-251.215	490.826	-52.9809	-6.2531	-53.7605
-1.72028	-1.38519	0.670166	-0.648804	0.24353	-1.31256	0.00305176	-0.0653076	0.032959	0	-0.000305176	-312.107	-252.446	484.654	-52.8829	-6.03695	-54.3944
-1.72302	-1.38458	0.675354	-0.649719	0.245056	-1.30737	0.00274658	0.125732	0.0515747	0.000915527	0.00183105	-312.629	-252.289	488.405	-52.998	-5.95743	-54.1731
-1.72638	-1.38031	0.671082	-0.653076	0.244751	-1.315	0.00274658	-0.0961304	0.00823975	-0.000610352	-0.000915527	-313.475	-251.514	485.303	-53.4525	-6.05302	-54.5613
-1.71875	-1.3797	0.674438	-0.650024	0.246582	-1.30432	0.00335693	-0.106201	0.127869	0.00152588	0.00152588	-311.902	-251.39	487.74	-53.1092	-5.77337	-54.062
-1.72394	-1.38519	0.67688	-0.647278	0.244446	-1.31012	0.00274658	-0.00732422	0.000915527	-0.000915527	-0.0012207	-312.844	-252.391	489.517	-52.7101	-6.02592	-54.3008
-1.72424	-1.38428	0.672913	-0.65033	0.243835	-1.31134	0.00183105	-0.0372314	0.113831	0.0012207	0.000915527	-312.907	-252.247	486.636	-53.0735	-6.07949	-54.357
-1.71326	-1.38123	0.672302	-0.65155	0.244446	-1.30585	0.00274658	-0.0808716	0.0698853	0.000305176	0.000610352	-310.755	-251.71	486.193	-53.2576	-5.84753	-54.097
-1.71326	-1.38367	0.672607	-0.648193	0.243835	-1.30646	0.00305176	-0.0213623	0.0579834	0.000610352	0	-310.708	-252.162	486.423	-52.8346	-5.89416	-54.1088
-1.72516	-1.38916	0.674133	-0.648499	0.244751	-1.30402	0.00274658	-0.0109863	0.0592041	0.000610352	0.000915527	-312.872	-253.141	487.524	-52.7845	-6.00282	-53.9865
-1.71967	-1.39221	0.668335	-0.649414	0.247192	-1.31775	0.00305176	0.0247192	0.0643921	0.000610352	0.000305176	-311.837	-253.78	483.337	-52.8407	-5.7159	-54.5815
-1.72821	-1.38855	0.676575	-0.647278	0.244446	-1.31378	0.00335693	0.0506592	0.0354004	0.0012207	0.00152588	-313.627	-253.012	489.298	-52.6582	-6.0916	-54.4544
-1.71265	-1.38336	0.673828	-0.645447	0.246887	-1.30829	0.00274658	0.0198364	0.00610352	-0.000305176	-0.000915527	-310.659	-252.099	487.317	-52.5258	-5.64454	-54.2054
-1.72363	-1.3797	0.677185	-0.651855	0.244751	-1.30066	0.00335693	0.157166	0.112915	0.00213623	0.00213623	-312.813	-251.357	489.719	-53.3197	-5.99782	-53.9018
-1.716	-1.38336	0.673523	-0.651855	0.249939	-1.31409	0.00244141	0.116577	0.0106812	0.000305176	-0.000305176	-311.361	-252.104	487.084	-53.2611	-5.45359	-54.4807
-1.72791	-1.38794	0.672913	-0.647888	0.242615	-1.31439	0.00274658	0.103149	0.131226	0.00213623	0.00183105	-313.565	-252.921	486.643	-52.7372	-6.23451	-54.4791
-1.716	-1.37909	0.673828	-0.652466	0.24292	-1.30188	0.00335693	0.169373	0.0418091	0.000610352	-0.000305176	-311.31	-251.289	487.29	-53.3968	-6.0181	-53.935
-1.72607	-1.38031	0.674133	-0.649414	0.246887	-1.31134	0.00305176	-0.0653076	0.0473022	0.000610352	-0.000305176	-313.42	-251.489	487.521	-53.0332	-5.87759	-54.4029
-1.71967	-1.38245	0.673523	-0.649109	0.247803	-1.30005	0.00244141	0.127258	0.0622559	0.000610352	-0.000305176	-311.957	-251.901	487.079	-52.9595	-5.67961	-53.8477
-1.71539	-1.38947	0.671692	-0.648804	0.246277	-1.31592	0.00274658	0.0198364	0.0979614	0.000610352	-0.000305176	-311.067	-253.258	485.768	-52.8139	-5.7252	-54.509
-1.71906	-1.37604	0.678711	-0.647278	0.246582	-1.29852	0.00274658	0.0534058	0.0482178	0	-0.000305176	-312.044	-250.669	490.835	-52.8534	-5.78766	-53.8313
-1.72119	-1.37329	0.676575	-0.646057	0.245972	-1.30371	0.00335693	-0.0112915	0.0714111	-0.000305176	-0.00152588	-312.611	-250.163	489.291	-52.7593	-5.88636	-54.0979
-1.72485	-1.38458	0.673523	-0.651855	0.246277	-1.30554	0.00335693	0.027771	0.0839233	0.000305176	-0.000610352	-312.954	-252.294	487.073	-53.2421	-5.88549	-54.0918
-1.72516	-1.39191	0.668945	-0.648193	0.247803	-1.31317	0.00244141	-0.00946045	-0.00823975	-0.0012207	-0.00213623	-312.893	-253.695	483.776	-52.7066	-5.75739	-54.3906
-1.71906	-1.38641	0.673218	-0.647583	0.248108	-1.31256	0.00274658	-0.0387573	0.078125	0.000610352	-0.000915527	-311.872	-252.66	486.872	-52.7239	-5.64692	-54.3951
-1.71936	-1.38428	0.673523	-0.646362	0.245361	-1.30463	0.00305176	-0.0375366	-0.0234985	-0.00183105	-0.00213623	-311.9	-252.247	487.088	-52.6169	-5.87304	-54.0421
-1.71234	-1.38611	0.674438	-0.651855	0.244141	-1.30646	0.00335693	0.101929	0.0686646	0.00152588	0.0012207	-310.434	-252.617	487.743	-53.2143	-5.84338	-54.0839
-1.71783	-1.38855	0.673523	-0.648193	0.243225	-1.3092	0.00305176	-0.157776	-0.050354	-0.00183105	-0.00366211	-311.495	-253.06	487.088	-52.7583	-6.00909	-54.2081
-1.72394	-1.39313	0.671692	-0.650024	0.247192	-1.31256	0.00244141	-0.0320435	0.118408	0.00152588	0.000915527	-312.601	-253.914	485.762	-52.8964	-5.78034	-54.3476
-1.71539	-1.38397	0.674133	-0.647278	0.244751	-1.30371	0.00213623	-0.153198	-0.06073	-0.00213623	-0.00305176	-311.106	-252.199	487.529	-52.7253	-5.85443	-53.9894
-1.72028	-1.38947	0.671692	-0.652466	0.248413	-1.31317	0.00274658	-0.0463867	0.104065	0.00183105	0.00152588	-311.986	-253.244	485.757	-53.2336	-5.62877	-54.395
-1.71478	-1.39008	0.674133	-0.651855	0.242004	-1.31592	0.00335693	-0.0579834	0.0134277	-0.000305176	-0.000305176	-310.893	-253.364	487.526	-53.1535	-6.05372	-54.4912
-1.71936	-1.38824	0.674744	-0.652466	0.244446	-1.31104	0.00244141	0.113831	0.0146484	0.000305176	0.000305176	-311.809	-252.998	487.963	-53.253	-5.93452	-54.2975
-1.72272	-1.38672	0.674744	-0.652161	0.244141	-1.29913	0.00244141	-0.173035	0.0439453	0	-0.000610352	-312.381	-252.688	487.954	-53.2408	-6.00909	-53.7682
-1.7215	-1.38336	0.672302	-0.648804	0.246277	-1.30707	0.00274658	-0.0546265	0.0860596	0.00152588	0.0012207	-312.363	-252.081	486.198	-52.9118	-5.83719	-54.1661
-1.72058	-1.38702	0.673828	-0.65155	0.244446	-1.31012	0.00274658	-0.183105	0.0558472	0.000610352	0.000305176	-312.081	-252.769	487.3	-53.1679	-5.95856	-54.2688
-1.72485	-1.38245	0.670471	-0.648193	0.247498	-1.30493	0.00213623	-0.078125	0.0338745	0	-0.000610352	-313.034	-251.906	484.871	-52.8568	-5.79644	-54.0858
-1.72089	-1.37848	0.674744	-0.646973	0.248413	-1.30188	0.00274658	-0.0289917	0.0942993	0.000610352	0.0012207	-312.366	-251.146	487.967	-52.7798	-5.66689	-53.9729
-1.72394	-1.38489	0.674438	-0.650635	0.245056	-1.30341	0.00335693	-0.0985718	0.0140381	0	-0.000305176	-312.744	-252.345	487.738	-53.097	-5.96697	-53.9877
-1.71356	-1.38184	0.670166	-0.649109	0.245972	-1.31439	0.00274658	0.0662231	0.0534058	0.000610352	0.000305176	-310.915	-251.842	484.657	-52.9702	-5.73861	-54.4929
-1.72699	-1.37207	0.679626	-0.651245	0.244141	-1.30096	0.00213623	-0.085144	0.0619507	0.000915527	0.000915527	-313.729	-249.902	491.482	-53.3739	-6.12675	-53.9882
-1.71814	-1.38245	0.676575	-0.646973	0.247498	-1.30585	0.00274658	0.043335	0.0570679	0.000915527	0.000915527	-311.749	-251.893	489.298	-52.7166	-5.68707	-54.1163
-1.71936	-1.38519	0.669556	-0.65094	0.244141	-1.30493	0.00305176	0.201416	0.0527954	0.000915527	0.0012207	-311.821	-252.447	484.204	-53.1251	-5.96268	-54.0371
-1.72089	-1.38519	0.674744	-0.649109	0.246277	-1.31226	0.00274658	0.0695801	0.121155	0.000610352	0.000305176	-312.254	-252.419	487.97	-52.9187	-5.82674	-54.3912
-1.72333	-1.38977	0.671082	-0.655518	0.248413	-1.3028	0.00274658	0.00793457	0.045166	0.000610352	0.000305176	-312.434	-253.287	485.301	-53.5761	-5.66583	-53.9164
-1.71997	-1.38672	0.674133	-0.649719	0.245361	-1.30524	0.00305176	0.0753784	0.0323486	-0.000305176	-0.000610352	-311.931	-252.704	487.523	-52.9621	-5.87314	-54.0484
-1.72089	-1.38672	0.671997	-0.646973	0.248413	-1.30951	0.00305176	0.0793457	0.0985718	0.0012207	0.00152588	-312.19	-252.714	485.987	-52.6487	-5.64989	-54.2569
-1.71204	-1.38977	0.671082	-0.652771	0.245972	-1.30676	0.00305176	0.0463867	0.0088501	-0.000305176	0	-310.253	-253.325	485.313	-53.2596	-5.67902	-54.0675
-1.72424	-1.38184	0.672302	-0.650024	0.245056	-1.30249	0.00274658	0.0991821	0.0796509	0.00183105	0.00183105	-312.885	-251.782	486.19	-53.0757	-5.98022	-53.9699
-1.72638	-1.38733	0.672913	-0.650635	0.246277	-1.30066	0.00305176	0.139465	0.0790405	0.000610352	0.000610352	-313.119	-252.8	486.632	-53.0576	-5.90001	-53.8489
-1.72089	-1.39618	0.66803	-0.653687	0.24231	-1.30951	0.00213623	0.00427246	0.0912476	0.00152588	0.00152588	-311.8	-254.518	483.099	-53.2641	-6.10496	-54.1553
-1.71326	-1.38824	0.675049	-0.646973	0.247192	-1.30829	0.00335693	0.0744629	-0.000915527	-0.000610352	-0.000610352	-310.623	-253.007	488.2	-52.6223	-5.61481	-54.1671
-1.71997	-1.38458	0.675354	-0.651245	0.245972	-1.30463	0.00213623	0.0921631	0.144958	0.00183105	0.00152588	-311.987	-252.298	488.402	-53.171	-5.8281	-54.0377
-1.72485	-1.3913	0.675964	-0.648499	0.249329	-1.30615	0.00274658	0.0137329	-0.0283813	-0.000610352	-0.0012207	-312.802	-253.535	488.856	-52.7508	-5.6259	-54.0785
-1.71722	-1.38336	0.671997	-0.65094	0.248413	-1.31226	0.00274658	-0.00244141	0.0662231	0.00183105	0.00213623	-311.573	-252.106	485.979	-53.156	-5.59584	-54.396
-1.71814	-1.38214	0.672302	-0.649719	0.246887	-1.31104	0.00274658	0.0326538	0.0360107	0.000610352	0.000305176	-311.78	-251.869	486.2	-53.036	-5.73777	-54.3505
-1.72424	-1.38306	0.673828	-0.655212	0.245972	-1.30402	0.00274658	0.0167847	0.0424194	0.0012207	0.00152588	-312.839	-252.011	487.285	-53.6501	-5.89886	-54.0271
-1.71753	-1.37604	0.671387	-0.649109	0.245361	-1.31256	0.00274658	-0.0695801	0.00305176	0.0012207	0.0012207	-311.86	-250.733	485.534	-53.0643	-5.86959	-54.4656
-1.71722	-1.38641	0.672913	-0.647278	0.240479	-1.30707	0.00213623	-0.00457764	0.0701904	0.000915527	0.000915527	-311.405	-252.661	486.644	-52.6872	-6.2247	-54.1198
-1.71875	-1.3855	0.670471	-0.651245	0.243835	-1.30157	0.00305176	-0.0125122	0.0360107	0.00152588	0.00183105	-311.651	-252.498	484.864	-53.1544	-5.97277	-53.8773
-1.71783	-1.36871	0.67749	-0.648499	0.245361	-1.30066	0.00244141	-0.345154	-0.0616455	-0.0012207	-0.00213623	-312.036	-249.311	489.945	-53.1105	-5.88654	-53.9809
-1.72363	-1.38092	0.672607	-0.652161	0.248718	-1.30646	0.00244141	-0.0994873	0.0912476	0.000915527	0.000915527	-312.844	-251.619	486.41	-53.3355	-5.67941	-54.1646
-1.71967	-1.38031	0.671997	-0.650024	0.246277	-1.31195	0.00244141	-0.0341797	-0.0204468	-0.000610352	-0.000915527	-312.143	-251.524	485.976	-53.101	-5.81821	-54.4099
-1.71112	-1.38214	0.669861	-0.652771	0.240479	-1.315	0.00274658	-0.0546265	0.100708	0.00183105	0.00183105	-310.373	-251.914	484.426	-53.3836	-6.13462	-54.4952
-1.72546	-1.38153	0.671082	-0.648499	0.248108	-1.31927	0.00274658	-0.212097	0.0567627	-0.000610352	-0.00152588	-313.356	-251.745	485.32	-52.91	-5.77352	-54.7598
-1.7215	-1.38428	0.671997	-0.652466	0.246277	-1.30585	0.00213623	-0.0411987	0.132751	0.00274658	0.00305176	-312.293	-252.258	485.968	-53.3156	-5.82911	-54.0972
-1.71906	-1.38367	0.674744	-0.648193	0.248413	-1.30676	0.00244141	-0.149841	-0.0109863	-0.00152588	-0.00274658	-311.892	-252.132	487.97	-52.8367	-5.62441	-54.1502
-1.71967	-1.38458	0.672607	-0.652161	0.244446	-1.30798	0.00244141	-0.110474	0.078125	0.000610352	0.000915527	-311.941	-252.319	486.412	-53.2759	-5.94715	-54.1855
-1.71783	-1.38153	0.670166	-0.648499	0.245056	-1.30951	0.00244141	-0.141296	-0.0234985	-0.000915527	-0.00152588	-311.711	-251.764	484.653	-52.9054	-5.88113	-54.28
-1.71753	-1.38275	0.677185	-0.653992	0.246582	-1.3147	0.00305176	-0.0326538	0.0482178	0.00152588	0.000610352	-311.67	-251.968	489.728	-53.5165	-5.74985	-54.511
-1.71265	-1.39557	0.666199	-0.646057	0.243835	-1.31195	0.00305176	-0.213623	0.0665283	0.000610352	-0.000305176	-310.273	-254.434	481.798	-52.3991	-5.85608	-54.2625
-1.71844	-1.39099	0.672302	-0.65033	0.246277	-1.31317	0.00274658	-0.103149	0.0509644	0.00152588	0.000915527	-311.583	-253.53	486.204	-52.9643	-5.76797	-54.3764
-1.71997	-1.38885	0.672913	-0.65094	0.249329	-1.31226	0.00335693	-0.183716	0.0808716	0.000915527	0	-311.955	-253.121	486.644	-53.0687	-5.55294	-54.3617
-1.71936	-1.37482	0.672607	-0.65094	0.249329	-1.30219	0.00213623	-0.0152588	0.0332642	0	-0.000610352	-312.15	-250.483	486.409	-53.2916	-5.57328	-54.0076
-1.72058	-1.38672	0.672302	-0.652161	0.248108	-1.31378	0.00244141	-0.248108	0.0839233	0.00152588	0.000305176	-312.142	-252.725	486.198	-53.2431	-5.66736	-54.4466
-1.7157	-1.38123	0.671387	-0.650635	0.247192	-1.31409	0.00244141	-0.11261	-0.0631714	-0.0012207	-0.00183105	-311.353	-251.715	485.537	-53.1553	-5.67637	-54.4912
-1.71875	-1.3858	0.672302	-0.65155	0.245667	-1.29974	0.00244141	-0.179443	0.126343	0.0012207	0.000305176	-311.634	-252.543	486.19	-53.1843	-5.82299	-53.7951
-1.71692	-1.37939	0.673218	-0.65094	0.249329	-1.30829	0.00213623	-0.154114	-0.00244141	-0.000305176	-0.000610352	-311.599	-251.352	486.859	-53.2189	-5.52497	-54.2468
-1.72333	-1.37939	0.672607	-0.651855	0.245361	-1.30646	0.00244141	0.0527954	0.123291	0.00244141	0.0012207	-312.816	-251.333	486.408	-53.325	-5.94892	-54.1693
-1.72058	-1.38	0.672302	-0.650635	0.248718	-1.30341	0.00244141	0.111389	0.0396729	-0.000305176	-0.000915527	-312.243	-251.454	486.192	-53.174	-5.6295	-54.0243
-1.71753	-1.3797	0.677185	-0.65155	0.243225	-1.30066	0.00335693	-0.0967407	0.136414	0.00183105	0.0012207	-311.599	-251.377	489.722	-53.283	-6.01815	-53.8823
-1.71661	-1.37268	0.671387	-0.652161	0.243835	-1.30737	0.00305176	0.0912476	0.100403	0.0012207	0.0012207	-311.692	-250.105	485.521	-53.4658	-5.97806	-54.2431
-1.71814	-1.3855	0.674133	-0.649414	0.245056	-1.30585	0.00244141	-0.0305176	0.102539	0.000305176	0	-311.614	-252.482	487.524	-52.9464	-5.87129	-54.0812
-1.72394	-1.38672	0.671997	-0.649109	0.246582	-1.30524	0.00244141	0.0213623	0.0787354	0.00152588	0.00152588	-312.718	-252.702	485.977	-52.893	-5.842	-54.0609
-1.71753	-1.3797	0.673523	-0.65155	0.248718	-1.31104	0.00274658	0.0479126	0.0482178	0.000305176	0	-311.737	-251.409	487.079	-53.2847	-5.58539	-54.3711
-1.7218	-1.38092	0.672302	-0.647278	0.248108	-1.30707	0.00274658	0.0567627	0.112305	0.00183105	0.00213623	-312.52	-251.621	486.201	-52.7765	-5.70384	-54.1926
-1.72546	-1.38519	0.670776	-0.648804	0.246887	-1.2973	0.00244141	0.0952148	0.0845337	0.000610352	0.000305176	-312.973	-252.409	485.087	-52.881	-5.84013	-53.7104
-1.71692	-1.38611	0.670471	-0.651245	0.244446	-1.3089	0.00305176	0.0369263	0.103149	0.00274658	0.00396729	-311.359	-252.626	484.87	-53.1457	-5.89801	-54.2075
-1.71844	-1.3858	0.673828	-0.65155	0.245972	-1.30951	0.00335693	0.0646973	0.0479126	0	0	-311.697	-252.546	487.301	-53.1867	-5.80283	-54.2479
-1.71753	-1.38123	0.675354	-0.648193	0.246582	-1.30463	0.00305176	0.108948	0.141602	0.00396729	0.00427246	-311.633	-251.673	488.409	-52.8751	-5.75107	-54.0636
-1.71722	-1.39374	0.670776	-0.647583	0.24292	-1.31531	0.00305176	-0.0198364	-0.0210571	0	-0.000305176	-311.277	-254.055	485.107	-52.6059	-6.01436	-54.4447
-1.72119	-1.38519	0.674133	-0.650635	0.245972	-1.31378	0.00244141	-0.00274658	0.140686	0.00274658	0.00366211	-312.317	-252.425	487.525	-53.0936	-5.85594	-54.4594
-1.72272	-1.38733	0.673828	-0.65094	0.249329	-1.31317	0.00183105	0.0604248	0.050354	0.000915527	0.000915527	-312.56	-252.822	487.305	-53.0944	-5.60459	-54.4246
-1.71844	-1.3797	0.673523	-0.65155	0.249329	-1.3028	0.00244141	-0.0238037	0.0994873	0.00244141	0.00274658	-311.824	-251.397	487.075	-53.2831	-5.54398	-53.9938
-1.71417	-1.38824	0.673828	-0.65094	0.247498	-1.30524	0.00305176	-0.0134277	0.111694	0.00152588	0.00183105	-310.737	-253.013	487.305	-53.0754	-5.59794	-54.023
-1.72577	-1.38916	0.671387	-0.651245	0.247498	-1.30371	0.00274658	0.0186157	0.0976563	0.00152588	0.0012207	-312.974	-253.158	485.53	-53.0982	-5.78817	-53.9742
-1.71997	-1.37817	0.673828	-0.651855	0.248413	-1.30951	0.00274658	0.0405884	0.0772095	0.00183105	0.00183105	-312.247	-251.112	487.296	-53.3445	-5.65366	-54.3188
-1.72028	-1.38092	0.678711	-0.65155	0.24231	-1.3028	0.00305176	-0.0326538	0.0378418	-0.000610352	-0.000915527	-312.131	-251.59	490.827	-53.265	-6.13684	-53.9779
-1.72058	-1.3858	0.675659	-0.653076	0.250244	-1.31165	0.00335693	-0.00457764	0.122681	0.00244141	0.00244141	-312.163	-252.534	488.626	-53.3626	-5.49587	-54.3612
-1.71509	-1.38336	0.674744	-0.647278	0.249329	-1.31134	0.00244141	-0.00427246	-0.0460815	-0.0012207	-0.00152588	-311.181	-252.091	487.978	-52.7368	-5.49026	-54.3568
-1.73187	-1.37695	0.67627	-0.647278	0.247498	-1.30554	0.00305176	-0.0942993	0.1651	0.00213623	0.00152588	-314.63	-250.82	489.065	-52.8435	-5.9332	-54.1834
-1.71875	-1.37909	0.673828	-0.649109	0.250854	-1.31134	0.00305176	-0.158081	-0.00701904	-0.00152588	-0.00274658	-312.03	-251.286	487.307	-53.0157	-5.43909	-54.4015
-1.71234	-1.38306	0.674133	-0.646057	0.248108	-1.30554	0.00213623	-0.0619507	0.138855	0.00213623	0.00152588	-310.579	-252.039	487.536	-52.5998	-5.5389	-54.082
-1.71417	-1.37543	0.674744	-0.65094	0.249939	-1.31592	0.00244141	-0.21759	0.0250244	-0.0012207	-0.00244141	-311.278	-250.618	487.967	-53.2839	-5.44852	-54.6269
-1.71875	-1.38458	0.673523	-0.649719	0.244141	-1.30402	0.00244141	-0.065918	0.109863	0.0012207	0.000915527	-311.732	-252.31	487.079	-52.9956	-5.95558	-54.0028
-1.71936	-1.38397	0.672607	-0.650024	0.248718	-1.30585	0.00305176	-0.0802612	0.0152588	-0.000305176	-0.000915527	-311.912	-252.201	486.419	-53.0407	-5.60068	-54.1028
-1.71387	-1.38397	0.674744	-0.647888	0.246887	-1.31226	0.00244141	-0.0799561	0.100403	0.000610352	-0.000915527	-310.915	-252.211	487.976	-52.7967	-5.66444	-54.3848
-1.71844	-1.38458	0.670471	-0.653381	0.240173	-1.30768	0.00274658	-0.216675	0.0915527	0.000305176	-0.0012207	-311.656	-252.336	484.86	-53.4148	-6.26798	-54.1556
-1.72058	-1.37878	0.671387	-0.649109	0.244446	-1.31256	0.00213623	-0.183716	0.0787354	0.000305176	-0.000915527	-312.374	-251.238	485.534	-53.0211	-5.98672	-54.4497
-1.72241	-1.3797	0.672607	-0.65094	0.246887	-1.29669	0.00244141	0.00366211	0.111389	0.000305176	-0.000915527	-312.525	-251.382	486.406	-53.2129	-5.80183	-53.717
-1.71234	-1.38977	0.668335	-0.65094	0.242004	-1.31622	0.00305176	-0.204773	0.0814819	-0.000305176	-0.00152588	-310.407	-253.347	483.331	-53.052	-6.01358	-54.4977
-1.71783	-1.39069	0.674133	-0.65094	0.245972	-1.31531	0.00335693	0.0958252	0.111389	0.00213623	0.000610352	-311.498	-253.467	487.53	-53.0397	-5.78482	-54.476
-1.72272	-1.38947	0.671082	-0.649719	0.246277	-1.31195	0.00305176	-0.175476	0.0735474	-0.000610352	-0.00244141	-312.461	-253.234	485.318	-52.9197	-5.84354	-54.3437
-1.72485	-1.37939	0.674744	-0.646362	0.244751	-1.29974	0.00213623	0.0259399	0.134888	0.00152588	0.0012207	-313.083	-251.301	487.963	-52.696	-6.02421	-53.8704
-1.72424	-1.38611	0.670166	-0.648804	0.244446	-1.31317	0.00244141	-0.166016	0.0506592	0	-0.000915527	-312.875	-252.605	484.653	-52.8695	-6.02806	-54.428
-1.72028	-1.38153	0.670166	-0.650024	0.241394	-1.30707	0.00305176	0.128174	0.15625	0.00183105	0.000915527	-312.136	-251.755	484.644	-53.0801	-6.21262	-54.1638
-1.71875	-1.38275	0.670166	-0.646362	0.249023	-1.31012	0.00152588	-0.0646973	0.0631714	-0.000610352	-0.0012207	-311.898	-251.988	484.662	-52.6418	-5.57709	-54.3121
-1.71844	-1.37848	0.671387	-0.652466	0.249939	-1.31104	0.00244141	0.0750732	0.12207	0.00183105	0.000915527	-311.947	-251.191	485.53	-53.4089	-5.5046	-54.3832
-1.72058	-1.38306	0.675964	-0.649109	0.245667	-1.30707	0.00244141	0.0280762	0.0765991	0.000305176	0	-312.2	-252.007	488.849	-52.952	-5.87218	-54.1673
-1.7215	-1.38824	0.672913	-0.652771	0.244446	-1.30188	0.00274658	0.0354004	0.112	0.00213623	0.00213623	-312.114	-252.992	486.63	-53.2861	-5.96111	-53.8779
-1.71539	-1.38	0.675354	-0.645752	0.246582	-1.30096	0.00305176	0.0753784	0.065918	0.000915527	0.000915527	-311.223	-251.444	488.413	-52.614	-5.718	-53.9014
-1.71936	-1.37756	0.670776	-0.649719	0.245667	-1.31104	0.00244141	-0.0372314	0.0491333	-0.000305176	-0.0012207	-312.152	-251.016	485.09	-53.1097	-5.86923	-54.3871
-1.72089	-1.3855	0.670166	-0.643616	0.24292	-1.31714	0.00213623	0.0881958	0.126343	0.00274658	0.00305176	-312.306	-252.499	484.668	-52.2859	-6.10575	-54.6108
-1.71783	-1.37909	0.673523	-0.646057	0.25116	-1.31165	0.00274658	0.0198364	0.00854492	-0.000305176	-0.000915527	-311.875	-251.287	487.094	-52.6664	-5.40291	-54.4175
-1.71814	-1.37878	0.672913	-0.652466	0.248108	-1.31073	0.00213623	0.0350952	0.130005	0.00213623	0.00213623	-311.87	-251.24	486.634	-53.4041	-5.64588	-54.3631
-1.71967	-1.3739	0.671387	-0.648193	0.244446	-1.30585	0.00274658	0.0714111	-0.0167847	-0.000305176	-0.000915527	-312.272	-250.317	485.53	-52.993	-5.98002	-54.1774
-1.71844	-1.38824	0.670471	-0.649719	0.246277	-1.30646	0.00274658	0.0701904	0.110474	0.00213623	0.00152588	-311.586	-253.017	484.874	-52.9367	-5.76982	-54.0874
-1.70837	-1.38092	0.671082	-0.648193	0.245361	-1.31439	0.00305176	-0.045166	-0.0213623	-0.000305176	-0.000915527	-309.923	-251.681	485.324	-52.8789	-5.70426	-54.4868
-1.716	-1.38367	0.671082	-0.652466	0.244751	-1.31653	0.00213623	0.106201	0.123901	0.00305176	0.00274658	-311.339	-252.178	485.313	-53.3261	-5.87094	-54.5773
-1.72699	-1.37878	0.671082	-0.647583	0.242004	-1.30188	0.00274658	-0.00946045	0.0778198	0.00183105	0.00152588	-313.513	-251.204	485.305	-52.8459	-6.28255	-53.9695
-1.71509	-1.39252	0.666809	-0.651245	0.248108	-1.31744	0.00213623	0.0372314	0.113831	0.00152588	0.00152588	-310.903	-253.864	482.23	-53.0435	-5.56162	-54.5509
-1.71539	-1.38306	0.66925	-0.649719	0.249329	-1.31195	0.00244141	-0.0247192	0.0131226	0.000610352	0.000305176	-311.22	-252.068	483.994	-53.0202	-5.4928	-54.3808
-1.7218	-1.38794	0.672302	-0.650635	0.247192	-1.30829	0.00213623	0.0656128	0.0564575	0.000610352	0.000915527	-312.287	-252.942	486.198	-53.0481	-5.75464	-54.1859
-1.71692	-1.38763	0.674438	-0.65033	0.248718	-1.30005	0.00244141	0.0271606	0.0305176	0.000610352	0.000610352	-311.251	-252.879	487.745	-53.0151	-5.54372	-53.7993
-1.72211	-1.38824	0.674133	-0.648499	0.248413	-1.29852	0.00244141	0.163879	0.0354004	0.000610352	0.00152588	-312.251	-252.974	487.525	-52.797	-5.65445	-53.7394
-1.71783	-1.3916	0.673828	-0.650635	0.245972	-1.30402	0.00244141	-0.00701904	0.0628662	0.00183105	0.00152588	-311.337	-253.628	487.304	-52.9874	-5.77187	-53.9464
-1.72028	-1.38885	0.677795	-0.650635	0.246277	-1.30737	0.00244141	0.161133	0.0387573	0	0.000610352	-311.962	-253.086	490.176	-53.0337	-5.80031	-54.1344
-1.72058	-1.38336	0.674744	-0.648193	0.245972	-1.30707	0.00305176	-0.0619507	0.108948	0.00213623	0.00183105	-312.194	-252.069	487.968	-52.8422	-5.84756	-54.1657
-1.72119	-1.38489	0.671082	-0.653992	0.25238	-1.31378	0.00274658	0.0592041	0.0125122	0	-0.000610352	-312.325	-252.39	485.311	-53.4819	-5.33693	-54.4689
-1.71936	-1.38855	0.670166	-0.648499	0.249023	-1.30463	0.00244141	0.00244141	0.0784302	0.000610352	0.000915527	-311.758	-253.069	484.657	-52.792	-5.56313	-54.0099
-1.72302	-1.38153	0.676575	-0.652466	0.248413	-1.30005	0.00244141	0.00213623	0.00610352	-0.000915527	-0.0012207	-312.641	-251.706	489.279	-53.3596	-5.68643	-53.8636
-1.71387	-1.3797	0.675964	-0.646973	0.246277	-1.30402	0.00274658	-0.0192261	0.0552368	0.0012207	0.000915527	-310.958	-251.394	488.855	-52.7589	-5.71932	-54.0391
-1.7215	-1.38947	0.671387	-0.65033	0.245361	-1.30768	0.00305176	0.0469971	0.000305176	-0.000915527	-0.00152588	-312.161	-253.233	485.535	-52.9883	-5.89195	-54.1402
-1.72455	-1.37878	0.66925	-0.649719	0.247803	-1.3092	0.00213623	-0.0198364	0.102234	0.00183105	0.0012207	-313.124	-251.234	483.984	-53.0908	-5.77922	-54.3099
-1.71997	-1.38092	0.671082	-0.648804	0.246582	-1.30707	0.00244141	0.0604248	0.0204468	0	-0.000610352	-312.134	-251.635	485.314	-52.9503	-5.79368	-54.1814
-1.71844	-1.37634	0.672607	-0.65094	0.248413	-1.31378	0.00274658	-0.0506592	0.085144	0.000610352	0.000305176	-312.054	-250.785	486.416	-53.2695	-5.63803	-54.5273
-1.71448	-1.37604	0.669556	-0.649719	0.250549	-1.30615	0.00274658	0.104675	0.0622559	0.000610352	-0.000305176	-311.196	-250.748	484.208	-53.1314	-5.39393	-54.1698
-1.72119	-1.38184	0.669556	-0.653381	0.246582	-1.30402	0.00244141	-0.0640869	0.020752	-0.000305176	-0.000610352	-312.272	-251.814	484.196	-53.4586	-5.80309	-54.029
-1.71509	-1.38306	0.676575	-0.649109	0.25177	-1.3092	0.00335693	-0.12146	0.0994873	0.0012207	0.000305176	-311.173	-252.024	489.3	-52.9509	-5.29109	-54.2648
-1.72028	-1.3797	0.674133	-0.650635	0.247192	-1.3092	0.00274658	-0.0311279	0.0274658	-0.000610352	-0.000610352	-312.259	-251.393	487.52	-53.1805	-5.75379	-54.2923
-1.72272	-1.39221	0.671692	-0.654907	0.245972	-1.31134	0.00274658	-0.150757	0.0750732	0.000305176	0.000915527	-312.332	-253.752	485.749	-53.469	-5.85376	-54.2863
-1.71936	-1.38489	0.673218	-0.649109	0.248108	-1.30096	0.00274658	0.0860596	0.0982666	0.0012207	0.000610352	-311.832	-252.363	486.861	-52.9203	-5.64375	-53.8698
-1.71356	-1.37482	0.671387	-0.652161	0.246277	-1.31348	0.00183105	0.00854492	0.127869	0.00183105	0.00152588	-311.107	-250.523	485.529	-53.432	-5.73002	-54.5051
-1.71265	-1.38794	0.675964	-0.646973	0.248413	-1.30341	0.00244141	0.0408936	0.0601196	0.0012207	0.000915527	-310.464	-252.941	488.862	-52.6261	-5.50286	-53.9454
-1.71295	-1.38641	0.672607	-0.65155	0.247498	-1.30402	0.00244141	-0.237122	0.0970459	-0.000305176	-0.000610352	-310.529	-252.68	486.418	-53.1738	-5.58051	-53.9763
-1.71509	-1.38885	0.674744	-0.646667	0.248718	-1.31012	0.00213623	-0.0891113	0.0201416	0.000915527	0	-310.997	-253.119	487.981	-52.5785	-5.52319	-54.2553
-1.72028	-1.38977	0.671082	-0.65094	0.244446	-1.30249	0.00244141	-0.111694	0.043335	0.0012207	0.0012207	-311.838	-253.291	485.31	-53.0516	-5.9385	-53.8914
-1.72424	-1.38367	0.672607	-0.646973	0.246887	-1.30371	0.00305176	-0.150757	0.0323486	0.000305176	0.000305176	-312.875	-252.121	486.421	-52.6975	-5.8325	-54.0197
-1.71844	-1.38397	0.670471	-0.649109	0.246582	-1.30402	0.00305176	0.010376	0.057373	0.000915527	0.000305176	-311.696	-252.213	484.872	-52.935	-5.75592	-54.0105
-1.71753	-1.39557	0.669556	-0.652161	0.245361	-1.31378	0.00244141	-0.181885	0.0558472	0.0012207	0.00152588	-311.238	-254.409	484.214	-53.0996	-5.81094	-54.3585
-1.72363	-1.38031	0.679626	-0.650024	0.246277	-1.30066	0.00244141	-0.0744629	0.0448608	0	-0.000915527	-312.825	-251.455	491.493	-53.1009	-5.87604	-53.9044
-1.72211	-1.38367	0.675659	-0.647278	0.250854	-1.30798	0.00274658	-0.163574	0.126953	0.00213623	0.00213623	-312.533	-252.117	488.636	-52.7333	-5.48187	-54.2221
-1.71356	-1.38092	0.674133	-0.649414	0.246277	-1.30371	0.00305176	0.0610352	0.000305176	0.000305176	0	-310.832	-251.637	487.524	-53.0181	-5.70717	-54.0097
-1.71478	-1.37848	0.669861	-0.650024	0.249329	-1.31165	0.00305176	-0.160217	0.0982666	0.000915527	0.000305176	-311.238	-251.209	484.432	-53.1285	-5.49512	-54.4022
-1.71906	-1.38062	0.674744	-0.647278	0.249939	-1.30585	0.00305176	0.0241089	0.00610352	0	-0.000610352	-311.99	-251.558	487.971	-52.7808	-5.51064	-54.137
-1.72272	-1.38306	0.672607	-0.647583	0.242004	-1.30524	0.00213623	-0.0631714	0.121155	0.00183105	0.00213623	-312.58	-252.014	486.417	-52.7771	-6.20192	-54.0798
-1.72516	-1.37817	0.672607	-0.652161	0.245056	-1.30707	0.00183105	0.0152588	0.0180054	-0.000610352	-0.000610352	-313.22	-251.099	486.405	-53.3802	-6.00799	-54.2113
-1.7218	-1.38367	0.672913	-0.646362	0.248108	-1.30432	0.00274658	-0.022583	0.135803	0.00183105	0.00274658	-312.411	-252.128	486.646	-52.6272	-5.6946	-54.045
-1.72028	-1.38336	0.674133	-0.643921	0.245972	-1.30768	0.00305176	0.0244141	0.0292969	0.000915527	0.000915527	-312.169	-252.069	487.537	-52.3534	-5.84782	-54.1982
-1.71783	-1.38153	0.671387	-0.65094	0.246887	-1.30402	0.00244141	0.13855	0.0720215	0.000915527	0.000915527	-311.644	-251.755	485.53	-53.1836	-5.72617	-54.0276
-1.71173	-1.39374	0.66803	-0.65094	0.246277	-1.31378	0.00244141	0.0656128	0.0524902	0.00183105	0.00183105	-310.155	-254.092	483.114	-52.9874	-5.64605	-54.3599
-1.7157	-1.38184	0.66925	-0.65094	0.245056	-1.31592	0.00213623	0.0976563	0.0457764	0.00152588	0.00183105	-311.334	-251.844	483.989	-53.1805	-5.84729	-54.5642
-1.72607	-1.38336	0.669861	-0.651855	0.247192	-1.30463	0.00213623	0.166626	0.0439453	0.0012207	0.00152588	-313.214	-252.081	484.42	-53.2612	-5.83424	-54.0617
-1.72485	-1.38672	0.677795	-0.647278	0.245667	-1.29974	0.00274658	0.0848389	0.088501	0.00152588	0.000915527	-312.865	-252.658	490.176	-52.6836	-5.92926	-53.8143
-1.71173	-1.38855	0.671997	-0.65155	0.242615	-1.30737	0.00305176	0.0732422	0.0997925	0.00213623	0.00183105	-310.233	-253.091	485.977	-53.1398	-5.9495	-54.0999
-1.71021	-1.38	0.672913	-0.65033	0.24292	-1.30615	0.00274658	0.116577	0.0912476	0.000915527	0.000305176	-310.196	-251.487	486.637	-53.1369	-5.92419	-54.1115
-1.72241	-1.38977	0.673218	-0.649109	0.245667	-1.31134	0.00213623	0.0894165	0.130615	0.00213623	0.00213623	-312.393	-253.279	486.866	-52.8452	-5.88721	-54.3133
-1.71204	-1.38763	0.674744	-0.65155	0.247498	-1.30371	0.00213623	0.0128174	0.103455	0.00183105	0.000610352	-310.315	-252.899	487.966	-53.1542	-5.56179	-53.9515
-1.72516	-1.38672	0.674744	-0.649719	0.247803	-1.30951	0.00274658	0.13092	0.0585938	0	-0.000305176	-313.023	-252.688	487.967	-52.9646	-5.7683	-54.2658
-1.71814	-1.38824	0.673218	-0.65094	0.248108	-1.31134	0.00274658	0.0686646	0.119934	0.00152588	0.000610352	-311.595	-253.01	486.865	-53.0779	-5.62123	-54.3169
-1.72241	-1.38214	0.673828	-0.649414	0.248413	-1.30127	0.00335693	0.00213623	0.105591	0.000610352	-0.000305176	-312.526	-251.835	487.299	-53.0004	-5.67849	-53.9153
-1.72119	-1.38458	0.671997	-0.647888	0.248108	-1.30707	0.00274658	-0.0396729	0.10437	-0.000305176	-0.000610352	-312.279	-252.311	485.982	-52.7873	-5.68232	-54.1603
-1.72363	-1.38824	0.670776	-0.65033	0.244446	-1.30981	0.00183105	0.0012207	0.131836	0.000610352	-0.000610352	-312.64	-253.002	485.092	-53.0089	-6.00689	-54.2523
-1.71906	-1.38275	0.668335	-0.647583	0.243225	-1.30798	0.00244141	0.0311279	0.133057	0.00152588	0.000610352	-311.887	-251.996	483.327	-52.7808	-6.04464	-54.1986
-1.72211	-1.37573	0.672913	-0.647888	0.244751	-1.30707	0.00244141	-0.0741577	0.0457764	-0.000915527	-0.00274658	-312.722	-250.645	486.636	-52.9299	-5.99317	-54.2279
-1.71539	-1.37726	0.673218	-0.653381	0.246277	-1.30859	0.00274658	-0.00671387	0.147705	0.00213623	0.00183105	-311.334	-250.96	486.851	-53.5321	-5.74825	-54.2643
-1.71875	-1.38458	0.671387	-0.650024	0.246277	-1.30463	0.00274658	-0.128479	0.0177002	-0.000305176	-0.00152588	-311.74	-252.323	485.533	-53.0303	-5.78356	-54.0335
-1.71783	-1.3855	0.672302	-0.65155	0.244751	-1.31073	0.00274658	-0.159607	0.0784302	0.00152588	0.00183105	-311.587	-252.501	486.196	-53.1914	-5.8924	-54.3014
-1.71692	-1.3797	0.674133	-0.65094	0.244446	-1.31256	0.00274658	-0.117798	0.0134277	-0.000305176	-0.00183105	-311.618	-251.408	487.521	-53.2152	-5.92094	-54.4322
-1.72577	-1.38672	0.671387	-0.648193	0.24231	-1.30493	0.00244141	0.0360107	0.120239	0.00244141	0.00213623	-313.059	-252.698	485.533	-52.7887	-6.217	-54.0432
-1.71906	-1.39191	0.666809	-0.648804	0.246582	-1.31348	0.00244141	-0.288391	-0.0549316	-0.0012207	-0.00244141	-311.67	-253.728	482.23	-52.7743	-5.75194	-54.383
-1.72302	-1.38885	0.667725	-0.648804	0.245056	-1.30371	0.00274658	-0.00701904	0.1297	0.00274658	0.00213623	-312.43	-253.127	482.883	-52.8224	-5.94115	-53.9642
-1.72211	-1.37695	0.671387	-0.651245	0.249023	-1.3028	0.00305176	-0.282593	-0.00396729	0	-0.000305176	-312.626	-250.882	485.525	-53.293	-5.63789	-54.024
-1.72058	-1.38031	0.672607	-0.650024	0.244446	-1.3028	0.00244141	0.00640869	0.0448608	0.00152588	0.000610352	-312.209	-251.507	486.411	-53.0992	-5.97238	-53.9854
-1.72485	-1.38489	0.672913	-0.65155	0.245056	-1.31409	0.00244141	-0.333252	0.0570679	0.000610352	0	-313.039	-252.364	486.636	-53.2041	-5.99102	-54.4819
-1.72028	-1.38611	0.672607	-0.646667	0.246887	-1.30829	0.00274658	-0.139465	0.0964355	0.00152588	0.00183105	-312.07	-252.597	486.428	-52.6233	-5.7634	-54.2013
-1.72241	-1.38062	0.675354	-0.646973	0.244141	-1.30798	0.00244141	0.071106	0.065918	0.000915527	0.00213623	-312.654	-251.545	488.409	-52.7475	-6.03588	-54.2334
-1.71753	-1.38214	0.675659	-0.648193	0.248413	-1.30646	0.00274658	-0.148621	0.104675	0.000915527	0.000610352	-311.637	-251.845	488.633	-52.8609	-5.60301	-54.145
-1.71539	-1.38458	0.673218	-0.647888	0.249939	-1.30554	0.00274658	-0.14801	0.123596	0.00183105	0.00152588	-311.128	-252.322	486.869	-52.7855	-5.43633	-54.0788
-1.71967	-1.38794	0.668945	-0.651855	0.246887	-1.3089	0.00213623	0.0152588	0.0430298	0.000915527	0.000915527	-311.848	-252.97	483.765	-53.1866	-5.74164	-54.2034
-1.72302	-1.37634	0.680542	-0.647583	0.251465	-1.30066	0.00244141	-0.124817	0.143433	0.00213623	0.00183105	-312.875	-250.706	492.163	-52.8853	-5.46298	-53.95
-1.71967	-1.3797	0.673828	-0.65155	0.247803	-1.30463	0.00244141	-0.0991821	0.0164795	0.000610352	0.000915527	-312.08	-251.393	487.295	-53.2839	-5.689	-54.0788
-1.70898	-1.38733	0.670166	-0.650024	0.249939	-1.30768	0.00213623	0.0357056	0.10376	0.0012207	0.00152588	-309.773	-252.881	484.66	-52.9838	-5.31948	-54.1327
-1.72119	-1.3855	0.668335	-0.653992	0.247192	-1.31012	0.00274658	-0.13031	0.0408936	-0.000610352	-0.000915527	-312.225	-252.515	483.317	-53.4708	-5.7483	-54.2812
-1.7218	-1.38306	0.673828	-0.653076	0.243225	-1.30463	0.00213623	0.0244141	0.125427	0.00183105	0.00183105	-312.363	-252.017	487.289	-53.4052	-6.08167	-54.0456
-1.72241	-1.38306	0.674744	-0.650024	0.248718	-1.31378	0.00244141	-0.000305176	-0.0192261	-0.000610352	-0.000610352	-312.646	-252.016	487.968	-53.0585	-5.66259	-54.4873
-1.72211	-1.39069	0.671997	-0.65033	0.247498	-1.31287	0.00274658	0.0830078	0.0991821	0.0012207	0.000610352	-312.319	-253.462	485.982	-52.9701	-5.73197	-54.3771
-1.71722	-1.38062	0.672302	-0.65033	0.246887	-1.31256	0.00274658	-0.0106812	0.0616455	0.0012207	0.00152588	-311.66	-251.589	486.198	-53.1304	-5.72745	-54.4302
-1.72058	-1.38306	0.674744	-0.648193	0.245972	-1.30432	0.00213623	0.123291	0.0769043	0.0012207	0.000915527	-312.171	-252.009	487.966	-52.8464	-5.84586	-54.0411
-1.71875	-1.3858	0.675964	-0.648804	0.243225	-1.31012	0.00244141	0.109863	0.0784302	0.0012207	0.000305176	-311.778	-252.53	488.853	-52.8732	-6.03305	-54.2764
-1.7099	-1.38611	0.670166	-0.650024	0.247192	-1.315	0.00244141	0.0512695	0.114136	0.00183105	0.000915527	-310.064	-252.657	484.661	-53.0054	-5.56612	-54.478
-1.72211	-1.38458	0.671387	-0.652161	0.248718	-1.31378	0.00213623	0.114136	0.0863647	0.00152588	0.0012207	-312.51	-252.325	485.533	-53.2777	-5.64987	-54.4686
-1.71906	-1.38519	0.671387	-0.651245	0.248108	-1.30646	0.00244141	0.10498	0.0549316	-0.000305176	-0.00183105	-311.804	-252.44	485.533	-53.1606	-5.64002	-54.1164
-1.71936	-1.38519	0.675354	-0.648193	0.249329	-1.29791	0.00213623	0.100403	0.134583	0.00213623	0.00213623	-311.807	-252.403	488.409	-52.8104	-5.54338	-53.7317
-1.72577	-1.37939	0.671692	-0.645447	0.247498	-1.3089	0.00274658	0.057373	-0.00549316	-0.000915527	-0.00152588	-313.381	-251.324	485.761	-52.5931	-5.82776	-54.3011
-1.71722	-1.37939	0.672607	-0.646362	0.244141	-1.30676	0.00305176	0.101929	0.106201	0.00152588	0.000915527	-311.645	-251.346	486.423	-52.695	-5.95102	-54.1713
-1.72455	-1.38733	0.67749	-0.642395	0.248718	-1.31073	0.00213623	0.127563	0.0915527	0.00152588	0	-312.965	-252.781	489.975	-52.1177	-5.69291	-54.3294
-1.71661	-1.38641	0.674744	-0.652771	0.247192	-1.30035	0.00274658	0.0796509	0.0906372	0.000915527	0	-311.208	-252.653	487.958	-53.314	-5.66229	-53.8163
-1.71814	-1.38062	0.66925	-0.649414	0.247498	-1.31073	0.00274658	0.108337	0.0613403	0.000610352	0.000305176	-311.817	-251.6	483.989	-53.025	-5.69245	-54.348
-1.71539	-1.38214	0.66864	-0.649719	0.247498	-1.30615	0.00213623	0.116882	0.131226	0.00152588	0.000305176	-311.168	-251.893	483.547	-53.0335	-5.63707	-54.1155
-1.72272	-1.37024	0.677795	-0.649719	0.246887	-1.29913	0.00244141	0.0674438	0.0296021	0.000305176	-0.0012207	-312.937	-249.58	490.161	-53.2268	-5.83887	-53.9132
-1.71844	-1.38367	0.674438	-0.648193	0.246582	-1.30524	0.00213623	-0.0415039	0.0372314	-0.000305176	-0.0012207	-311.742	-252.133	487.748	-52.8362	-5.75987	-54.0738
-1.71906	-1.38489	0.670776	-0.648804	0.245972	-1.31134	0.00274658	0.0476074	0.105286	0.0012207	0.000305176	-311.875	-252.388	485.097	-52.8873	-5.81996	-54.3429
-1.71021	-1.37939	0.672913	-0.651855	0.245056	-1.31226	0.00244141	-0.0872803	0.0109863	-0.000305176	-0.000915527	-310.287	-251.381	486.638	-53.3226	-5.75813	-54.4014
-1.71051	-1.37817	0.672607	-0.652771	0.244751	-1.30798	0.00274658	0.0231934	0.102539	0.00183105	0.00213623	-310.326	-251.15	486.412	-53.446	-5.78615	-54.2124
-1.71753	-1.38336	0.671997	-0.648193	0.246582	-1.30402	0.00274658	-0.00518799	0.0939941	0.0012207	0.000610352	-311.547	-252.092	485.979	-52.8401	-5.74365	-54.0153
-1.71265	-1.3858	0.670471	-0.649414	0.247192	-1.30402	0.00244141	0.0765991	0.0827026	0.0012207	0.000610352	-310.493	-252.576	484.876	-52.9388	-5.60366	-53.9808
-1.71875	-1.38184	0.674133	-0.652771	0.24353	-1.31348	0.00213623	-0.171814	0.0396729	-0.000610352	-0.0012207	-311.907	-251.806	487.517	-53.3911	-6.01801	-54.4578
-1.71661	-1.38062	0.668945	-0.652466	0.243835	-1.31073	0.00213623	-0.0491333	0.141296	0.00152588	0.000610352	-311.473	-251.61	483.759	-53.3736	-5.95764	-54.3318
-1.72058	-1.38947	0.672913	-0.648804	0.242615	-1.3092	0.00213623	0.0759888	0.062561	0.0012207	0.00152588	-312	-253.226	486.643	-52.8141	-6.10094	-54.2056
-1.71661	-1.38397	0.671082	-0.648499	0.247192	-1.32202	0.00274658	0.0332642	0.0900269	0.00213623	0.0012207	-311.556	-252.235	485.327	-52.8689	-5.69379	-54.841
-1.71753	-1.38336	0.671387	-0.651855	0.248718	-1.3089	0.00244141	-0.213013	0.101318	0.000915527	-0.000305176	-311.587	-252.106	485.533	-53.2599	-5.57209	-54.2406
-1.71417	-1.38153	0.672913	-0.65033	0.245056	-1.31195	0.00244141	0.0686646	0.0613403	0.0012207	0.000915527	-311.013	-251.766	486.641	-53.1148	-5.82027	-54.3828
-1.71631	-1.38855	0.671692	-0.650635	0.242615	-1.30585	0.00274658	-0.249329	0.0958252	0.000915527	0.000305176	-311.126	-253.075	485.755	-53.036	-6.0261	-54.0427
-1.7215	-1.38489	0.673218	-0.648804	0.244141	-1.31104	0.00274658	-0.101624	0.0622559	0.000610352	0.000610352	-312.355	-252.366	486.863	-52.8884	-6.00853	-54.3334
-1.72119	-1.38397	0.670471	-0.651245	0.247498	-1.30524	0.00152588	-0.071106	0.0509644	0.00152588	0.00152588	-312.244	-252.208	484.867	-53.1804	-5.72719	-54.0736
-1.71936	-1.38367	0.669556	-0.655212	0.246582	-1.30798	0.00213623	0.00579834	-0.0244141	-0.000915527	-0.000915527	-311.887	-252.17	484.196	-53.639	-5.76865	-54.1903
-1.72333	-1.3797	0.67688	-0.65094	0.245667	-1.29608	0.00244141	-0.109558	0.100098	0.000915527	0.000305176	-312.709	-251.354	489.499	-53.2138	-5.91576	-53.6921
-1.71417	-1.3797	0.673828	-0.650635	0.245361	-1.32019	0.00274658	0.0598145	-0.0326538	-0.000610352	-0.000610352	-311.17	-251.427	487.307	-53.1812	-5.80856	-54.7798
-1.72211	-1.38519	0.674438	-0.650635	0.244751	-1.31226	0.00213623	0.0549316	0.0579834	0	-0.000305176	-312.475	-252.418	487.743	-53.0936	-5.96814	-54.389
-1.72913	-1.37665	0.676575	-0.647583	0.248718	-1.29974	0.00274658	-0.0140381	0.0717163	0.000305176	0.000305176	-314.033	-250.764	489.285	-52.8813	-5.78395	-53.9127
-1.71936	-1.38123	0.673523	-0.654602	0.245056	-1.30585	0.00274658	0.00915527	0.0726318	0.000305176	0	-311.949	-251.687	487.067	-53.6086	-5.8979	-54.1119
-1.71783	-1.37939	0.675354	-0.65155	0.246582	-1.30829	0.00244141	-0.0219727	0.0170898	-0.000305176	-0.000305176	-311.77	-251.338	488.402	-53.2894	-5.761	-54.2443
-1.72241	-1.38367	0.66925	-0.651245	0.246277	-1.31836	0.00274658	0.020752	0.107117	0.000610352	0	-312.639	-252.168	483.988	-53.1884	-5.85883	-54.6828
-1.72119	-1.38214	0.674133	-0.649414	0.245667	-1.30951	0.00244141	-0.00213623	0.0109863	0.000305176	0	-312.369	-251.846	487.523	-53.002	-5.88661	-54.2874
-1.71936	-1.38367	0.674438	-0.649719	0.24231	-1.30676	0.00274658	0.0323486	0.0683594	0	-0.000610352	-311.908	-252.134	487.741	-53.0113	-6.11849	-54.1357
-1.72028	-1.38855	0.671997	-0.649719	0.247803	-1.30981	0.00213623	0.00366211	0.0857544	0	-0.00152588	-311.993	-253.063	485.981	-52.9334	-5.68056	-54.2497
-1.71997	-1.38824	0.671997	-0.648193	0.244446	-1.31378	0.00183105	-0.0387573	0.0924683	0.000610352	-0.000610352	-311.982	-253.009	485.985	-52.7646	-5.95173	-54.4296
-1.72363	-1.38855	0.674438	-0.649109	0.247803	-1.30341	0.00213623	0.120239	0.108032	0.0012207	0.0012207	-312.595	-253.031	487.746	-52.8635	-5.73228	-53.9651
-1.71509	-1.37878	0.671082	-0.646057	0.245667	-1.30219	0.00213623	-0.0595093	0.0930786	0.000305176	-0.000610352	-311.191	-251.242	485.318	-52.668	-5.78983	-53.9611
-1.72058	-1.38916	0.668945	-0.653381	0.245361	-1.315	0.00244141	-0.0387573	0.072937	0.0012207	0.0012207	-312.045	-253.204	483.764	-53.3432	-5.88022	-54.4731
-1.71875	-1.39099	0.673828	-0.648193	0.245361	-1.30402	0.00183105	0.0286865	0.032959	0	-0.00152588	-311.552	-253.507	487.309	-52.7182	-5.84094	-53.9557
-1.72424	-1.37482	0.668335	-0.648499	0.250549	-1.30585	0.00213623	0.0387573	0.098877	0.000915527	0	-313.167	-250.492	483.321	-53.0139	-5.56264	-54.1927
-1.72424	-1.38336	0.675049	-0.649719	0.245056	-1.30341	0.00213623	0.0366211	0.0393677	0	-0.000305176	-312.861	-252.054	488.181	-53.017	-5.97767	-54.0025
-1.72363	-1.38245	0.674133	-0.647888	0.246887	-1.31927	0.00213623	0.0531006	0.0802612	0.0012207	0.0012207	-312.975	-251.904	487.532	-52.8255	-5.83962	-54.748
-1.73004	-1.38367	0.673523	-0.648193	0.245667	-1.30737	0.00244141	0.0897217	0.0820923	0.0012207	0.000610352	-314.054	-252.103	487.079	-52.8398	-6.03047	-54.2014
-1.71936	-1.3797	0.673828	-0.65155	0.244751	-1.30371	0.00152588	0.0637817	0.0473022	0.000305176	0	-311.993	-251.393	487.293	-53.2837	-5.9284	-54.029
-1.7157	-1.37787	0.673523	-0.646667	0.245056	-1.30127	0.00213623	0.0259399	0.0335693	0.000610352	0.000305176	-311.331	-251.055	487.083	-52.7529	-5.85077	-53.9277
-1.71021	-1.38184	0.672607	-0.648193	0.247803	-1.30493	0.00274658	-0.0210571	-0.00793457	-0.000610352	-0.00152588	-310.164	-251.828	486.425	-52.8628	-5.52759	-54.0532
-1.7276	-1.39191	0.671692	-0.653381	0.241394	-1.30737	0.00183105	-0.0326538	-0.0280762	-0.0012207	-0.00183105	-313.248	-253.672	485.744	-53.2999	-6.30294	-54.1107
-1.71692	-1.37848	0.675659	-0.646057	0.249023	-1.29578	0.00213623	-0.142822	-0.0637817	-0.00183105	-0.00305176	-311.523	-251.146	488.631	-52.6727	-5.54657	-53.683
-1.71844	-1.37878	0.673828	-0.645447	0.250244	-1.30768	0.00244141	0.0219727	0.124207	0.00183105	0.0012207	-311.959	-251.221	487.313	-52.6008	-5.48471	-54.2372
-1.72028	-1.3916	0.670776	-0.649414	0.244446	-1.30768	0.00274658	-0.117188	-0.0323486	-0.00183105	-0.00274658	-311.852	-253.639	485.097	-52.8488	-5.93984	-54.1183
-1.72363	-1.38214	0.671997	-0.650635	0.243835	-1.30981	0.00244141	-0.0210571	0.12085	0.00213623	0.00213623	-312.829	-251.852	485.971	-53.1421	-6.07334	-54.301
-1.71936	-1.38519	0.673828	-0.65033	0.244751	-1.30646	0.00274658	-0.180664	-0.00976563	-0.00152588	-0.00305176	-311.863	-252.424	487.3	-53.0564	-5.91669	-54.1132
-1.71417	-1.3855	0.673218	-0.649719	0.247803	-1.30615	0.00213623	0.0109863	0.101013	0.00183105	0.00183105	-310.841	-252.501	486.865	-52.98	-5.5834	-54.0893
-1.7218	-1.38062	0.673218	-0.645142	0.24292	-1.31042	0.00213623	-0.109558	-0.0585938	-0.00183105	-0.00274658	-312.56	-251.559	486.867	-52.5381	-6.12772	-54.3427
-1.71326	-1.38794	0.670776	-0.650024	0.245056	-1.31317	0.00183105	-0.057373	0.112305	0.00152588	0.000610352	-310.641	-252.983	485.1	-52.9766	-5.78756	-54.3835
-1.71356	-1.38367	0.66925	-0.649719	0.246887	-1.31439	0.00244141	-0.206604	0.00671387	-0.000610352	-0.00183105	-310.855	-252.191	483.995	-53.0104	-5.65885	-54.4785
-1.7215	-1.38123	0.669861	-0.646973	0.245972	-1.29913	0.00213623	-0.0942993	0.0973511	0.00183105	0.0012207	-312.338	-251.683	484.429	-52.7344	-5.86197	-53.8161
-1.72272	-1.38336	0.672302	-0.652771	0.240784	-1.31256	0.00244141	-0.180664	0.088501	0.000305176	-0.000610352	-312.612	-252.088	486.187	-53.3672	-6.3	-54.4066
-1.71478	-1.38916	0.671082	-0.651855	0.242615	-1.31317	0.00183105	-0.0466919	0.00518799	0.000305176	0.000305176	-310.88	-253.207	485.315	-53.167	-6.00401	-54.3704
-1.71204	-1.38275	0.668335	-0.65033	0.248108	-1.31226	0.00183105	0.0564575	0.0473022	0.0012207	0	-310.554	-252.028	483.33	-53.0938	-5.53471	-54.3841
-1.71112	-1.38092	0.673523	-0.648499	0.247192	-1.30554	0.0012207	-0.0543213	-0.0280762	-0.000915527	-0.000610352	-310.379	-251.649	487.087	-52.9129	-5.59511	-54.0904
-1.72058	-1.38977	0.673828	-0.651855	0.245056	-1.30432	0.00213623	-0.0888062	0.0772095	0.00152588	0.000610352	-311.928	-253.277	487.298	-53.1573	-5.89582	-53.9793
-1.71783	-1.37787	0.675354	-0.647888	0.245056	-1.3089	0.00274658	-0.136108	-0.0698853	-0.00152588	-0.00183105	-311.843	-251.047	488.409	-52.8952	-5.89288	-54.2863
-1.71967	-1.37939	0.668335	-0.648193	0.245667	-1.31256	0.00244141	-0.0158691	0.152588	0.00213623	0.0012207	-312.175	-251.371	483.328	-52.9057	-5.8718	-54.4437
-1.71539	-1.37756	0.673218	-0.65155	0.249023	-1.30219	0.00183105	-0.0366211	-0.0784302	-0.00152588	-0.00213623	-311.276	-251.008	486.853	-53.3163	-5.52262	-53.9736
-1.71234	-1.37909	0.670471	-0.653076	0.245056	-1.30524	0.00274658	0.0201416	0.116577	0.00213623	0.000915527	-310.618	-251.325	484.862	-53.4657	-5.7864	-54.0814
-1.72119	-1.38824	0.670776	-0.647278	0.245361	-1.31348	0.00213623	0.010376	-0.0189209	-0.000610352	-0.000915527	-312.226	-253.011	485.103	-52.66	-5.89916	-54.421
-1.72089	-1.37634	0.67688	-0.651245	0.246887	-1.30493	0.00244141	-0.0692749	0.0881958	0.000915527	0.000915527	-312.439	-250.743	489.503	-53.3039	-5.79408	-54.1243
-1.72394	-1.38153	0.671387	-0.652466	0.246582	-1.30951	0.00213623	-0.0637817	0.00854492	0	0.000305176	-312.904	-251.743	485.526	-53.3612	-5.85682	-54.2957
-1.71936	-1.3797	0.672302	-0.648193	0.246887	-1.30676	0.00183105	0.0930786	0.105896	0.000915527	0.000610352	-312.058	-251.401	486.199	-52.9001	-5.76305	-54.1779
-1.71936	-1.38885	0.671997	-0.650024	0.243225	-1.31287	0.00274658	-0.0115967	0.0518799	0.000915527	0.000305176	-311.812	-253.127	485.98	-52.9639	-6.03488	-54.3756
-1.72485	-1.38458	0.673523	-0.648804	0.245056	-1.30646	0.00244141	-0.00640869	0.0720215	0.000305176	0.000305176	-312.98	-252.291	487.08	-52.8932	-5.98805	-54.1355
-1.71448	-1.38367	0.673828	-0.652161	0.248108	-1.31042	0.00183105	0.0747681	0.107422	0.00152588	0.000610352	-310.996	-252.161	487.302	-53.2898	-5.57055	-54.3006
-1.71936	-1.37939	0.673828	-0.648804	0.249023	-1.31042	0.00244141	0.00183105	0.00823975	-0.000305176	-0.0012207	-312.124	-251.34	487.306	-52.9759	-5.59522	-54.3548
-1.71326	-1.38977	0.668945	-0.647278	0.243835	-1.31989	0.00305176	0.0292969	0.0857544	0.00274658	0.00335693	-310.669	-253.34	483.784	-52.6343	-5.88958	-54.6788
-1.72211	-1.38	0.671692	-0.650635	0.243225	-1.31165	0.00244141	0.0170898	0.00701904	-0.000610352	-0.00152588	-312.611	-251.461	485.75	-53.1763	-6.1045	-54.3973
-1.71967	-1.3797	0.671387	-0.649414	0.248718	-1.31317	0.00244141	0.0610352	0.0857544	0.00305176	0.00366211	-312.191	-251.414	485.537	-53.0411	-5.62536	-54.4768
-1.71082	-1.38855	0.666809	-0.649719	0.246277	-1.31226	0.00213623	0.0250244	0.00976563	0.000610352	0	-310.121	-253.126	482.229	-52.9303	-5.64519	-54.3294
-1.71143	-1.38641	0.668945	-0.650024	0.248718	-1.31104	0.00244141	0.062561	0.126648	0.00274658	0.00335693	-310.313	-252.711	483.775	-52.9998	-5.46423	-54.2985
-1.72241	-1.3797	0.674133	-0.65155	0.245361	-1.30829	0.00244141	0.0515747	0.0192261	0.000610352	0	-312.655	-251.386	487.515	-53.2856	-5.93505	-54.2506
-1.71783	-1.38428	0.671692	-0.649414	0.24292	-1.30219	0.00244141	0.0997925	0.0662231	0.00183105	0.00183105	-311.528	-252.263	485.752	-52.9646	-6.03744	-53.9143
-1.7215	-1.37878	0.670471	-0.645752	0.246582	-1.3092	0.00274658	-0.045166	0.0698853	0.000915527	0.000305176	-312.547	-251.232	484.878	-52.6364	-5.83089	-54.3052
-1.71326	-1.37665	0.672607	-0.650635	0.246887	-1.30859	0.00244141	0.0726318	0.0219727	0.000305176	0.000305176	-310.95	-250.853	486.416	-53.2271	-5.66801	-54.2678
-1.72302	-1.37573	0.675049	-0.649414	0.247803	-1.31012	0.00213623	0.00183105	0.0845337	0.00152588	0.000915527	-312.952	-250.635	488.183	-53.1058	-5.76476	-54.3779
-1.73035	-1.37604	0.673828	-0.646667	0.245667	-1.30463	0.00274658	-0.226135	0.0524902	0.000305176	0.000305176	-314.331	-250.665	487.297	-52.7874	-6.05668	-54.1392
-1.71204	-1.3797	0.672913	-0.651855	0.244751	-1.30463	0.00213623	-0.0109863	0.142212	0.00274658	0.00305176	-310.548	-251.424	486.633	-53.3165	-5.80544	-54.0503
-1.70837	-1.38153	0.669861	-0.648804	0.245972	-1.31195	0.00244141	-0.0460815	-0.000305176	-0.000915527	-0.00152588	-309.87	-251.8	484.438	-52.9381	-5.65016	-54.3685
-1.72119	-1.36993	0.672913	-0.652466	0.244141	-1.29517	0.00335693	-0.161133	0.139771	0.00152588	0.000305176	-312.545	-249.554	486.615	-53.5436	-6.02693	-53.7146
-1.71844	-1.38123	0.673828	-0.651245	0.249329	-1.30981	0.00213623	-0.122375	-0.0497437	-0.00152588	-0.00213623	-311.862	-251.689	487.301	-53.2253	-5.54663	-54.3068
-1.71478	-1.3739	0.675354	-0.649719	0.25116	-1.30371	0.00244141	-0.0228882	0.110168	0.00213623	0.000610352	-311.32	-250.311	488.405	-53.1662	-5.35508	-54.0809
-1.71417	-1.38458	0.66925	-0.651855	0.247498	-1.31012	0.00213623	-0.0167847	-0.00183105	-0.000915527	-0.0012207	-310.884	-252.359	483.988	-53.2393	-5.61093	-54.2737
-1.71661	-1.38519	0.674438	-0.649414	0.240784	-1.3031	0.00244141	0.027771	0.104065	0.00183105	0.0012207	-311.268	-252.424	487.741	-52.9503	-6.18751	-53.9436
-1.71875	-1.37787	0.673218	-0.647583	0.248718	-1.30402	0.00274658	-0.0692749	0.027771	-0.000305176	-0.00183105	-311.979	-251.051	486.862	-52.859	-5.60911	-54.0695
-1.72363	-1.38489	0.672607	-0.648499	0.243835	-1.30676	0.00274658	0.0656128	0.0991821	0.000610352	0.000305176	-312.725	-252.357	486.418	-52.853	-6.06523	-54.1408
-1.71875	-1.38702	0.671692	-0.652771	0.245667	-1.3147	0.00274658	-0.179138	0.0741577	0.000610352	-0.000610352	-311.762	-252.793	485.754	-53.3076	-5.832	-54.4749
-1.72028	-1.37909	0.670471	-0.648193	0.248108	-1.31622	0.00274658	0.102844	0.0241089	0.000610352	-0.000610352	-312.369	-251.304	484.878	-52.912	-5.69054	-54.6242
-1.72272	-1.37939	0.670471	-0.649719	0.250549	-1.31104	0.00244141	0.012207	0.106201	0.000915527	0.000305176	-312.783	-251.35	484.872	-53.0811	-5.5278	-54.3916
-1.71661	-1.38458	0.673218	-0.650635	0.248108	-1.315	0.00213623	0.06073	0.126038	0.00213623	0.00183105	-311.452	-252.332	486.866	-53.1022	-5.60982	-54.5123
-1.71753	-1.38641	0.671997	-0.646973	0.245667	-1.31439	0.00213623	0.0595093	0.109253	0.00183105	0.000915527	-311.578	-252.673	485.989	-52.6538	-5.81971	-54.4702
-1.71783	-1.38336	0.673828	-0.649719	0.244446	-1.30463	0.00244141	0.104675	0.0930786	0.000610352	0	-311.599	-252.083	487.3	-53.0152	-5.91977	-54.0393
-1.71844	-1.38062	0.675964	-0.649719	0.244446	-1.29974	0.00213623	0.0527954	0.16571	0.00274658	0.00213623	-311.756	-251.549	488.843	-53.0587	-5.93378	-53.839
-1.71448	-1.38611	0.671997	-0.647888	0.249939	-1.3031	0.00213623	0.0326538	0.0708008	0.000305176	-0.000305176	-310.866	-252.615	485.985	-52.7599	-5.414	-53.95
-1.716	-1.38489	0.671997	-0.646973	0.246887	-1.31531	0.00213623	0.0546265	0.158691	0.0012207	0.000305176	-311.341	-252.394	485.99	-52.6781	-5.7011	-54.5234
-1.71997	-1.37848	0.671082	-0.650635	0.245667	-1.30493	0.00213623	-0.0418091	0.0686646	0.000305176	-0.000305176	-312.167	-251.178	485.306	-53.1985	-5.87015	-54.098
-1.71631	-1.37482	0.673523	-0.647888	0.247498	-1.3092	0.00274658	-0.0390625	0.0643921	0.000915527	0	-311.645	-250.491	487.084	-52.9435	-5.6795	-54.3248
-1.716	-1.37085	0.672607	-0.648193	0.246277	-1.3031	0.00274658	0.0674438	0.112	0.000915527	0.000915527	-311.624	-249.748	486.413	-53.0405	-5.77757	-54.07
-1.71875	-1.38428	0.671387	-0.654602	0.244446	-1.31378	0.00305176	0.0354004	0.0878906	0.000610352	0	-311.816	-252.282	485.526	-53.5609	-5.93496	-54.4496
-1.72241	-1.36841	0.674744	-0.650024	0.246582	-1.30035	0.00244141	0.0375366	0.078125	0.00152588	0.00152588	-312.932	-249.256	487.95	-53.2907	-5.86364	-53.9801
-1.71875	-1.37482	0.675049	-0.653076	0.248718	-1.30524	0.00274658	0.00579834	0.0891113	0.000305176	-0.000305176	-312.057	-250.477	488.174	-53.537	-5.61302	-54.145
-1.72241	-1.38458	0.671997	-0.649719	0.244141	-1.31104	0.00244141	0.0686646	0.113831	0.00244141	0.00305176	-312.534	-252.314	485.976	-52.998	-6.02348	-54.3362
-1.72455	-1.37146	0.670471	-0.645752	0.246582	-1.31226	0.00274658	-0.0213623	-0.03479	-0.0012207	-0.00183105	-313.414	-249.853	484.873	-52.7556	-5.90606	-54.514
-1.72394	-1.38306	0.672607	-0.650024	0.246887	-1.31012	0.00244141	0.0213623	0.123596	0.00213623	0.00213623	-312.887	-252.019	486.417	-53.0578	-5.83159	-54.3163
-1.71722	-1.37939	0.673218	-0.647278	0.247192	-1.30737	0.00213623	0.0509644	-0.00640869	-0.000305176	-0.00152588	-311.664	-251.345	486.865	-52.8	-5.70527	-54.2054
-1.72241	-1.38489	0.66925	-0.651245	0.243225	-1.30402	0.00244141	0.06073	0.111389	0.00274658	0.00335693	-312.415	-252.381	483.979	-53.1656	-6.08725	-54.0029
-1.71906	-1.38306	0.670166	-0.653076	0.246582	-1.31104	0.00183105	0.0137329	0.0720215	0.000915527	0.000610352	-311.899	-252.054	484.644	-53.4052	-5.77074	-54.3388
-1.71417	-1.38031	0.66925	-0.649109	0.244141	-1.31104	0.00305176	0.101013	0.146484	0.00305176	0.00335693	-311.03	-251.555	483.99	-52.994	-5.89713	-54.347
-1.71631	-1.37695	0.671692	-0.65094	0.248108	-1.3028	0.00305176	0.119324	0.0161743	0.000915527	0.0012207	-311.477	-250.899	485.749	-53.2564	-5.61434	-54.0069
-1.71417	-1.38641	0.670471	-0.649414	0.245361	-1.31378	0.00274658	-0.0491333	0.0421143	0	-0.000610352	-310.882	-252.696	484.879	-52.9317	-5.78401	-54.4278
-1.71844	-1.3858	0.671082	-0.646667	0.245361	-1.3089	0.00244141	0.0448608	0.0253296	0.00183105	0.0012207	-311.71	-252.555	485.323	-52.6276	-5.85639	-54.2226
-1.71936	-1.39008	0.675964	-0.65033	0.244446	-1.31409	0.00244141	0.0848389	0.0241089	0.000610352	0.000610352	-311.808	-253.335	488.855	-52.9802	-5.9349	-54.4276
-1.72485	-1.3797	0.669861	-0.647888	0.247498	-1.30402	0.00244141	-0.0637817	0.101929	0.00213623	0.00152588	-313.108	-251.393	484.427	-52.8657	-5.80366	-54.0656
-1.72211	-1.38489	0.674744	-0.652161	0.242615	-1.3089	0.00244141	0.0262451	0.0466919	0.000610352	0.000915527	-312.424	-252.357	487.957	-53.2723	-6.13593	-54.2298
-1.72363	-1.38306	0.674133	-0.65094	0.243225	-1.31165	0.00274658	-0.000610352	0.0924683	0.00274658	0.00305176	-312.825	-252.014	487.518	-53.1631	-6.12163	-54.3783
-1.72363	-1.37482	0.675354	-0.652466	0.244751	-1.30615	0.00244141	-0.0500488	0.0509644	0	0	-313.018	-250.459	488.392	-53.4689	-6.01584	-54.1932
-1.72333	-1.37665	0.670776	-0.648499	0.245667	-1.30493	0.00183105	-0.00946045	0.116272	0.00244141	0.00244141	-312.902	-250.823	485.087	-52.9845	-5.9343	-54.1245
-1.72363	-1.37756	0.670471	-0.650024	0.248413	-1.30249	0.00183105	0.0216675	0.0201416	0.000610352	0.000305176	-312.907	-250.994	484.863	-53.1437	-5.71183	-54.0086
-1.72211	-1.37573	0.66925	-0.646362	0.248718	-1.30554	0.00213623	0.0335693	0.115662	0.00152588	0.000915527	-312.721	-250.662	483.99	-52.7543	-5.67369	-54.1649
-1.71906	-1.36932	0.674744	-0.65094	0.25177	-1.29791	0.00213623	-0.162964	0.0946045	0.000305176	-0.000610352	-312.231	-249.438	487.953	-53.3792	-5.384	-53.8606
-1.71936	-1.38153	0.672302	-0.649719	0.250854	-1.30615	0.00213623	-0.0210571	0.123291	0.00213623	0.0012207	-312.004	-251.746	486.199	-53.045	-5.43646	-54.1414
-1.72089	-1.38397	0.671692	-0.651855	0.249023	-1.30829	0.00213623	-0.000305176	0.113525	0.000305176	-0.000610352	-312.228	-252.207	485.752	-53.251	-5.60179	-54.2174
-1.71631	-1.37817	0.674133	-0.652161	0.246582	-1.30157	0.00244141	-0.0820923	0.14679	0.0012207	0.000915527	-311.418	-251.114	487.513	-53.3766	-5.73152	-53.9376
-1.71265	-1.38092	0.674438	-0.648499	0.245361	-1.30676	0.00274658	0.0131226	0.0985718	0.0012207	0.000610352	-310.69	-251.64	487.748	-52.9138	-5.76938	-54.1478
-1.71448	-1.37268	0.66925	-0.648804	0.247803	-1.29883	0.00274658	-0.00335693	0.0738525	-0.000305176	-0.0012207	-311.205	-250.111	483.982	-53.0788	-5.61849	-53.8532
-1.72485	-1.37939	0.669861	-0.643616	0.246887	-1.30768	0.00274658	0.0683594	0.108643	0.0012207	0.000610352	-313.188	-251.334	484.439	-52.3828	-5.86201	-54.2417
-1.71478	-1.38641	0.672302	-0.652161	0.246887	-1.31104	0.00244141	-0.215454	0.00427246	-0.0012207	-0.00183105	-310.966	-252.684	486.198	-53.2457	-5.66622	-54.3036
-1.71875	-1.38031	0.672913	-0.649109	0.247192	-1.31226	0.00213623	0.0228882	0.126038	0.000915527	-0.000305176	-311.981	-251.521	486.642	-52.9962	-5.73073	-54.4254
-1.72333	-1.38092	0.671082	-0.646362	0.244446	-1.30951	0.00244141	-0.233154	0.0476074	-0.000915527	-0.00183105	-312.833	-251.624	485.317	-52.6726	-6.02708	-54.302
-1.71539	-1.38733	0.669556	-0.653076	0.243835	-1.31348	0.00213623	0	0.0912476	0.0012207	0.000305176	-311.053	-252.873	484.206	-53.336	-5.9199	-54.4008
-1.71204	-1.37817	0.675659	-0.652161	0.241699	-1.3089	0.00213623	-0.128174	0.00946045	-0.000610352	-0.00183105	-310.639	-251.127	488.621	-53.3774	-6.05946	-54.2556
-1.71509	-1.38245	0.670471	-0.6427	0.246582	-1.30646	0.00213623	-0.0448608	0.133362	0.00213623	0.000915527	-311.154	-251.932	484.889	-52.226	-5.71351	-54.135
-1.71936	-1.38672	0.672302	-0.646973	0.247803	-1.30157	0.00274658	-0.171204	-0.0231934	-0.000305176	-0.0012207	-311.792	-252.709	486.204	-52.6465	-5.6659	-53.8846
-1.71906	-1.38306	0.672607	-0.650635	0.247803	-1.31378	0.00213623	-0.211487	0.0726318	0	-0.000305176	-311.965	-252.04	486.421	-53.127	-5.67853	-54.4737
-1.7099	-1.38306	0.674744	-0.646057	0.247498	-1.3089	0.00183105	-0.0753784	0.0219727	0.000305176	-0.000305176	-310.135	-252.047	487.98	-52.6	-5.55018	-54.2299
-1.72211	-1.37787	0.675354	-0.65155	0.245361	-1.30371	0.00244141	-0.0180054	0.0656128	0.000610352	0.000305176	-312.602	-251.032	488.396	-53.3141	-5.93112	-54.0539
-1.71814	-1.37329	0.674744	-0.649719	0.247498	-1.31287	0.00183105	-0.119324	0.0546265	0.000610352	0.000610352	-312.09	-250.199	487.963	-53.179	-5.71626	-54.5102
-1.72333	-1.37482	0.669861	-0.649719	0.247192	-1.3092	0.00183105	0.0692749	0.109863	0.0012207	0.000305176	-313.005	-250.491	484.423	-53.1543	-5.81924	-54.3379
-1.716	-1.38519	0.673523	-0.648804	0.243225	-1.30737	0.00183105	-0.0439453	0.0595093	0.00152588	0.000915527	-311.211	-252.436	487.084	-52.8811	-5.98545	-54.1449
-1.72485	-1.37451	0.674744	-0.645752	0.250549	-1.30249	0.00213623	0.0933838	0.0186157	0.000305176	0	-313.302	-250.389	487.967	-52.7052	-5.57522	-54.0503
-1.71173	-1.37817	0.672913	-0.649719	0.245056	-1.31195	0.00244141	-0.0497437	0.125122	0.00274658	0.00213623	-310.639	-251.144	486.642	-53.0982	-5.78949	-54.4041
-1.71692	-1.38611	0.671082	-0.65094	0.247803	-1.31592	0.00213623	0.109558	0.039978	0.000610352	0.000610352	-311.464	-252.63	485.319	-53.1125	-5.63517	-54.5403
-1.72241	-1.37909	0.67627	-0.647583	0.247192	-1.31134	0.00244141	-0.0250244	0.103149	0.0012207	0.00213623	-312.756	-251.258	489.074	-52.8427	-5.7975	-54.4076
-1.716	-1.38397	0.671997	-0.646973	0.247192	-1.30585	0.00244141	0.0827026	0.0543213	0.000305176	0	-311.259	-252.212	485.985	-52.6906	-5.67029	-54.0938
-1.71753	-1.38367	0.673523	-0.648804	0.247803	-1.3089	0.00274658	0.055542	0.115662	0.00183105	0.00274658	-311.603	-252.147	487.087	-52.9064	-5.64884	-54.2418
-1.71722	-1.37939	0.66864	-0.650635	0.247498	-1.30798	0.00244141	0.0912476	0.00732422	-0.000305176	-0.000305176	-311.631	-251.376	483.543	-53.1832	-5.6764	-54.2263
[truncated: 2,161 more rows]
