# Supplementary material for: Effective Swimmer’s Action during the Grab Start Technique
Source: PLoS One. 2015 May 15;10(5):e0123001. doi: 10.1371/journal.pone.0123001 (PMC4433328; doi:10.1371/journal.pone.0123001)
Supplement: S1 Files — (ZIP) [file pone.0123001.s001.zip › S1 Files.txt/Th_gs/th_gs3/thgs3.txt]

4.33014	-0.692749	1.78619	0.916138	0.171509	-1.32935	4.32861	0.0344849	0.134277	0.00183105	0.00335693	848.382	-134.359	1299.26	116.544	85.9433	-47.095
-1.50177	-0.695496	1.78375	0.916138	0.170898	-1.31836	4.32831	0.163574	0.134888	0.00152588	0.00244141	-305.466	-115.571	1294.45	114.899	-12.2381	-62.424
-1.49933	-0.700378	1.78253	0.909119	0.169983	-1.32233	4.32861	0.0271606	0.126953	0.00183105	0.00274658	-304.819	-116.515	1293.56	114.175	-12.252	-62.5493
-1.50269	-0.707092	1.78558	0.910034	0.166931	-1.31927	4.32922	0.177002	0.0161743	0	0.000610352	-305.24	-117.74	1295.77	114.387	-12.5336	-62.3599
-1.5036	-0.70343	1.77856	0.901184	0.167236	-1.32324	4.33105	-0.00213623	0.127563	0.00213623	0.00305176	-305.494	-117.106	1290.67	113.316	-12.5268	-62.5591
-1.50269	-0.700684	1.78192	0.902405	0.16449	-1.31927	4.33105	0.0946045	0.0170898	0.000305176	0.0012207	-305.358	-116.57	1293.09	113.412	-12.7386	-62.3937
-1.51154	-0.704651	1.77856	0.899353	0.166626	-1.30676	4.33228	0.0662231	0.0869751	0.00152588	0.00335693	-306.815	-117.293	1290.65	113.127	-12.6883	-61.8048
-1.51245	-0.701599	1.78009	0.902405	0.1651	-1.30615	4.32922	-0.0341797	0.00915527	-0.000610352	-0.000915527	-307.104	-116.705	1291.76	113.427	-12.8385	-61.8057
-1.51031	-0.708008	1.77704	0.895996	0.161743	-1.31012	4.33167	-0.0531006	0.116882	0.00244141	0.00366211	-306.453	-117.943	1289.54	112.797	-13.0497	-61.9135
-1.51398	-0.707703	1.78101	0.896606	0.164185	-1.30402	4.33197	-0.00213623	-0.00396729	-0.000915527	-0.000305176	-307.148	-117.844	1292.41	112.862	-12.9118	-61.6528
-1.51245	-0.704041	1.78162	0.89325	0.163269	-1.30463	4.33228	-0.0790405	0.102844	0.00152588	0.00213623	-306.941	-117.164	1292.84	112.419	-12.967	-61.7007
-1.51123	-0.714417	1.78406	0.897827	0.166931	-1.30127	4.33044	0.0354004	0.0216675	0	0.000305176	-306.398	-119.089	1294.63	113.11	-12.625	-61.4738
-1.51398	-0.708618	1.77948	0.897522	0.161133	-1.29639	4.33258	-0.0289917	0.0335693	0.000305176	0.000305176	-307.014	-118.014	1291.3	112.983	-13.1481	-61.2859
-1.50879	-0.710754	1.77734	0.891418	0.160217	-1.29913	4.33319	-0.0128174	0.085144	0.000915527	0.0012207	-305.897	-118.454	1289.74	112.32	-13.1233	-61.3699
-1.51855	-0.709839	1.78223	0.892029	0.160522	-1.29303	4.33197	-0.278625	0.045166	-0.000305176	-0.000915527	-307.811	-118.216	1293.27	112.373	-13.2618	-61.1269
-1.51276	-0.713806	1.77979	0.888977	0.162048	-1.30096	4.33075	-0.0415039	0.0814819	0.0012207	0.00213623	-306.61	-119.005	1291.51	112.088	-13.0336	-61.4434
-1.51581	-0.717163	1.77856	0.888367	0.162048	-1.2973	4.33197	-0.0540161	0.00610352	0	0.00152588	-307.057	-119.628	1290.62	112.073	-13.0709	-61.2533
-1.51367	-0.725708	1.7804	0.884094	0.157471	-1.30676	4.33289	0.00305176	0.0714111	0.00213623	0.00305176	-306.433	-121.241	1291.94	111.719	-13.3829	-61.602
-1.52161	-0.717468	1.78192	0.887756	0.155029	-1.297	4.33075	-0.260925	-0.0827026	-0.00183105	-0.00152588	-308.164	-119.647	1293.04	112.005	-13.7318	-61.2393
-1.52374	-0.72876	1.7804	0.889282	0.155029	-1.30249	4.33167	0.0201416	0.108643	0.00213623	0.00244141	-308.305	-121.768	1291.95	112.36	-13.742	-61.4085
-1.51764	-0.72876	1.78162	0.887756	0.155029	-1.29608	4.33136	-0.278625	-0.0292969	-0.000915527	0	-307.015	-121.776	1292.83	112.188	-13.6318	-61.0944
-1.51154	-0.725098	1.78223	0.88562	0.152588	-1.29547	4.33258	-0.0524902	0.0723267	0.0012207	0.00213623	-305.889	-121.109	1293.26	111.887	-13.7329	-61.0717
-1.50757	-0.742493	1.78192	0.885925	0.15686	-1.3031	4.33167	-0.157471	-0.00854492	-0.000610352	-0.000305176	-304.676	-124.392	1293.06	112.2	-13.2803	-61.2823
-1.51978	-0.73761	1.7807	0.88501	0.152893	-1.30524	4.33258	-0.171814	0.0750732	0.00152588	0.00152588	-307.237	-123.446	1292.17	112.013	-13.8194	-61.4432
-1.51123	-0.743713	1.77948	0.884705	0.148926	-1.29852	4.33075	-0.0927734	0.0430298	0.000610352	0.000915527	-305.249	-124.618	1291.28	112.081	-13.9702	-61.05
-1.51337	-0.740967	1.78009	0.880737	0.155945	-1.30096	4.33319	-0.141907	0.0976563	0.000610352	0.000915527	-305.797	-124.101	1291.72	111.582	-13.4475	-61.2014
-1.51337	-0.741272	1.78192	0.883179	0.14801	-1.29822	4.33197	0.0375366	0.0805664	0.00152588	0.00305176	-305.738	-124.141	1293.05	111.866	-14.0853	-61.0595
-1.5097	-0.740356	1.78284	0.885315	0.149231	-1.30219	4.33258	-0.00213623	0.105286	0.000915527	0.00152588	-305.113	-123.978	1293.72	112.096	-13.9345	-61.2466
-1.51031	-0.757141	1.78101	0.883179	0.150452	-1.30341	4.33136	-0.0650024	0.127258	0.00152588	0.00305176	-304.711	-127.136	1292.4	112.121	-13.7969	-61.1672
-1.50269	-0.750122	1.77979	0.883789	0.147705	-1.31073	4.33319	0.0976563	0.128784	0.00213623	0.00305176	-303.491	-125.86	1291.52	112.079	-13.9167	-61.536
-1.50024	-0.751648	1.78345	0.882263	0.151367	-1.30249	4.3335	-0.0268555	0.124207	0.00213623	0.00305176	-302.886	-126.127	1294.17	111.931	-13.5681	-61.1447
-1.5097	-0.744324	1.78619	0.882263	0.151978	-1.3089	4.32465	0.0540161	0.06073	0.000915527	0.00213623	-305.075	-124.715	1296.15	111.808	-13.7058	-61.5297
-1.49445	-0.74585	1.7807	0.878296	0.145264	-1.30951	4.33014	0.102234	0.119019	0.00274658	0.00335693	-301.93	-125.087	1292.17	111.384	-13.9793	-61.4801
-1.49933	-0.7547	1.78192	0.879211	0.147095	-1.31317	4.33258	0.0296021	0.0564575	0.000305176	0.00152588	-302.686	-126.726	1293.06	111.629	-13.8937	-61.5972
-1.49902	-0.750122	1.78223	0.881348	0.147095	-1.31836	4.33136	0.100403	0.103149	0.00213623	0.00366211	-302.845	-125.87	1293.29	111.798	-13.909	-61.8764
-1.48865	-0.749817	1.78253	0.881042	0.148621	-1.32111	4.33258	0.0930786	0.0436401	0.00213623	0.00305176	-300.841	-125.849	1293.51	111.761	-13.6149	-61.9809
-1.48834	-0.761719	1.78192	0.882263	0.146484	-1.32172	4.33197	0.111389	0.0317383	0.000610352	0.00183105	-300.413	-128.083	1293.08	112.092	-13.7493	-61.9084
-1.49384	-0.762024	1.77765	0.883789	0.14679	-1.3269	4.33075	0.00457764	0.0561523	0.00183105	0.00244141	-301.547	-128.149	1289.99	112.269	-13.8221	-62.1601
-1.48193	-0.760803	1.78253	0.877991	0.1474	-1.32416	4.33289	-0.108032	-0.0109863	-0.000305176	-0.000305176	-299.179	-127.937	1293.52	111.589	-13.568	-62.0082
-1.48315	-0.758972	1.78314	0.874023	0.151672	-1.32141	4.33105	0.0674438	0.0820923	0.00183105	0.00274658	-299.441	-127.589	1293.95	111.106	-13.2431	-61.9038
-1.47888	-0.763245	1.7804	0.877686	0.146179	-1.32538	4.33197	-0.0012207	-0.0128174	-0.000610352	-0.000610352	-298.496	-128.418	1291.97	111.595	-13.6081	-62.0319
-1.48224	-0.762024	1.78284	0.877075	0.14679	-1.3327	4.33075	0.0106812	0.121155	0.00213623	0.00274658	-299.293	-128.174	1293.74	111.502	-13.6257	-62.3922
-1.47308	-0.766296	1.78101	0.876465	0.150452	-1.3327	4.33319	0.0357056	0.0335693	0	-0.000305176	-297.356	-129.016	1292.42	111.504	-13.1638	-62.3383
-1.48163	-0.766907	1.78253	0.873718	0.14679	-1.33453	4.33105	-0.00549316	0.14679	0.00244141	0.00335693	-299.017	-129.099	1293.52	111.196	-13.5992	-62.4311
-1.46881	-0.77301	1.78223	0.876465	0.148315	-1.33484	4.33136	0.00396729	0.00213623	-0.000305176	0.000305176	-296.321	-130.284	1293.31	111.612	-13.2468	-62.3675
-1.47247	-0.77301	1.7807	0.866699	0.146484	-1.33514	4.33136	0.0817871	0.100403	0.00152588	0.00183105	-296.964	-130.293	1292.18	110.494	-13.4443	-62.3737
-1.47614	-0.767212	1.78162	0.873108	0.152588	-1.33575	4.33197	0.0543213	0.0204468	0	0.000610352	-297.958	-129.182	1292.86	111.133	-13.0399	-62.4811
-1.46515	-0.766907	1.78345	0.872192	0.151978	-1.33453	4.33136	0.00457764	0.0875854	0.000915527	0.00152588	-295.776	-129.151	1294.19	111.027	-12.9032	-62.3961
-1.47461	-0.777588	1.77765	0.870361	0.147705	-1.34369	4.33167	0.0820923	0.0579834	0.000610352	0.000610352	-297.366	-131.166	1289.99	110.985	-13.3806	-62.7427
-1.46637	-0.767517	1.78284	0.864868	0.14801	-1.34186	4.33044	-0.0552368	0.043335	0	0	-296.01	-129.282	1293.73	110.197	-13.2392	-62.7148
-1.47064	-0.768127	1.77734	0.86731	0.145569	-1.34216	4.33258	-0.0408936	0.0686646	0.000915527	0.00152588	-296.823	-129.41	1289.75	110.485	-13.5076	-62.7291
-1.47308	-0.774231	1.77582	0.864563	0.148315	-1.33301	4.33228	-0.0222778	0.0604248	0.000610352	0.0012207	-296.997	-130.548	1288.64	110.271	-13.2983	-62.2639
-1.46973	-0.771484	1.78101	0.861206	0.146179	-1.33972	4.33228	0.0805664	0.135498	0.00305176	0.00427246	-296.483	-130.027	1292.39	109.841	-13.4249	-62.5828
-1.47003	-0.77301	1.77734	0.862427	0.144958	-1.34125	4.33044	0.00274658	0.0549316	0.000915527	0.00152588	-296.502	-130.333	1289.74	110.006	-13.5259	-62.6379
-1.47278	-0.771179	1.77795	0.866699	0.144348	-1.33698	4.33167	-0.0958252	0.122375	0.0012207	0.00183105	-297.081	-129.967	1290.19	110.465	-13.6275	-62.4673
-1.47278	-0.774231	1.77856	0.863342	0.141602	-1.33972	4.33075	0.0546265	0.0872803	0.00152588	0.00213623	-296.983	-130.542	1290.63	110.129	-13.8385	-62.5599
-1.47369	-0.776672	1.7749	0.85968	0.144653	-1.34644	4.33014	-0.192871	0.115356	0.000915527	0.00152588	-297.143	-131.03	1287.97	109.748	-13.6028	-62.852
-1.4682	-0.782776	1.77155	0.855408	0.140686	-1.34521	4.33105	0.127869	0.104065	0.00152588	0.00244141	-295.788	-132.215	1285.54	109.36	-13.805	-62.7144
-1.47369	-0.774841	1.77399	0.857544	0.139465	-1.33179	4.3277	0.00854492	0.15625	0.00244141	0.00274658	-296.981	-130.678	1287.29	109.478	-14.0087	-62.1746
-1.47675	-0.78064	1.76941	0.857849	0.13855	-1.33789	4.33197	-0.00427246	0.0582886	0.00152588	0.00244141	-297.456	-131.787	1283.98	109.605	-14.1222	-62.413
-1.47369	-0.778809	1.77155	0.855103	0.137939	-1.33575	4.33014	-0.104675	0.135498	0.00152588	0.00213623	-296.87	-131.443	1285.52	109.262	-14.1204	-62.3175
-1.47064	-0.783081	1.7691	0.85144	0.133362	-1.33942	4.33167	-0.0457764	0.137939	0.00274658	0.00366211	-296.117	-132.276	1283.75	108.912	-14.4236	-62.4275
-1.47491	-0.782471	1.76697	0.85022	0.135498	-1.34033	4.33105	-0.00793457	0.0582886	0	0.0012207	-296.986	-132.162	1282.2	108.762	-14.3244	-62.4877
-1.45447	-0.786743	1.76422	0.849609	0.135803	-1.3327	4.33167	0.020752	0.13916	0.00244141	0.00305176	-292.703	-133.038	1280.22	108.769	-13.9351	-62.0422
-1.47217	-0.784302	1.76575	0.849609	0.136108	-1.33545	4.33136	0.090332	0.0280762	0.000305176	0.000915527	-296.322	-132.517	1281.31	108.724	-14.2183	-62.2391
-1.47583	-0.778503	1.76453	0.847778	0.137024	-1.3324	4.33167	0.0619507	0.090332	0.00183105	0.00335693	-297.178	-131.424	1280.42	108.421	-14.2177	-62.1534
-1.474	-0.780029	1.76392	0.849915	0.138855	-1.32721	4.33014	0.0442505	0.0567627	0.000610352	0.00152588	-296.729	-131.711	1279.98	108.692	-14.0327	-61.9023
-1.47644	-0.779114	1.76636	0.852356	0.137024	-1.32294	4.33197	-0.0280762	0.148621	0.00213623	0.00305176	-297.208	-131.51	1281.75	108.956	-14.223	-61.7199
-1.46393	-0.794983	1.76086	0.847778	0.133057	-1.32721	4.33289	0.0726318	-0.0180054	0	0.00152588	-294.214	-134.566	1277.78	108.691	-14.2836	-61.7361
-1.47491	-0.783081	1.763	0.844727	0.133972	-1.32568	4.33197	-0.00457764	0.110474	0.000915527	0.00152588	-296.732	-132.29	1279.3	108.147	-14.4244	-61.7915
-1.46851	-0.786438	1.76025	0.845642	0.134583	-1.32965	4.33014	-0.12146	0.150452	0.00213623	0.00305176	-295.405	-132.959	1277.32	108.308	-14.262	-61.9307
-1.47705	-0.779419	1.75842	0.846863	0.130615	-1.32751	4.33197	0.100098	0.0454712	0.000610352	0.0012207	-297.27	-131.621	1275.99	108.333	-14.7439	-61.9036
-1.47858	-0.776367	1.75659	0.846558	0.131836	-1.32751	4.33136	0.00671387	0.0878906	0.0012207	0.00183105	-297.664	-131.055	1274.66	108.249	-14.6794	-61.9332
-1.46973	-0.786743	1.75873	0.843811	0.129089	-1.32477	4.32922	-0.0750732	0.0411987	0	0	-295.532	-133.017	1276.21	108.104	-14.7164	-61.6903
-1.48132	-0.774841	1.76117	0.84198	0.129395	-1.32233	4.33044	0.00946045	0.0982666	0.00183105	0.00274658	-298.166	-130.735	1277.96	107.7	-14.9172	-61.7055
-1.47339	-0.78125	1.75842	0.844421	0.134277	-1.32294	4.33197	-0.00274658	0.0921631	0	0.000305176	-296.436	-131.975	1275.99	108.085	-14.3755	-61.6717
-1.4682	-0.778198	1.75446	0.840759	0.131531	-1.32568	4.33136	-0.0765991	0.157776	0.00305176	0.00335693	-295.481	-131.45	1273.1	107.619	-14.5152	-61.7956
-1.47369	-0.786133	1.75934	0.842285	0.131531	-1.33057	4.33075	-0.0610352	-0.0189209	-0.000915527	0.000305176	-296.408	-132.895	1276.65	107.917	-14.5924	-61.978
-1.47614	-0.778198	1.75964	0.843506	0.13092	-1.33301	4.33044	0.00671387	0.106201	0.00152588	0.00183105	-297.174	-131.399	1276.87	107.928	-14.709	-62.1624
-1.4682	-0.779724	1.75354	0.840454	0.130005	-1.3324	4.32983	-0.0598145	0.0213623	0	0.000915527	-295.499	-131.749	1272.44	107.607	-14.6393	-62.0894
-1.46729	-0.775757	1.75568	0.845337	0.13031	-1.32111	4.33167	-0.186157	-0.00427246	-0.000305176	0.000305176	-295.352	-130.978	1273.99	108.104	-14.6062	-61.6054
-1.46454	-0.777283	1.75659	0.848694	0.1297	-1.32599	4.33014	0.000915527	0.0866699	0.000915527	0.0012207	-294.843	-131.268	1274.67	108.512	-14.6134	-61.8152
-1.47003	-0.770874	1.75507	0.844727	0.124817	-1.3266	4.33167	-0.103455	0.0836182	0.0012207	0.0012207	-296.077	-130.063	1273.55	107.954	-15.1124	-61.8934
-1.46484	-0.765686	1.75293	0.849609	0.1297	-1.32721	4.32892	0.0314331	0.0805664	0.00213623	0.00335693	-295.271	-129.115	1272.01	108.431	-14.6531	-61.9647
-1.46729	-0.77301	1.75293	0.848083	0.125427	-1.32965	4.33044	-0.0674438	0.0579834	-0.000305176	-0.000915527	-295.522	-130.484	1272.01	108.373	-15.0173	-62.0138
-1.46118	-0.767212	1.75262	0.847473	0.13031	-1.32782	4.33197	0.0796509	0.110474	0.00213623	0.00335693	-294.493	-129.418	1271.79	108.212	-14.536	-61.9689
-1.45935	-0.761719	1.75293	0.845947	0.129089	-1.32538	4.33197	-0.273743	-0.0482178	-0.00152588	-0.0012207	-294.256	-128.393	1272	107.95	-14.6151	-61.8911
-1.46851	-0.759583	1.75262	0.847168	0.127563	-1.31805	4.33044	-0.0402832	0.111694	0.0012207	0.00183105	-296.048	-127.954	1271.77	108.055	-14.8924	-61.5926
-1.45386	-0.760193	1.74744	0.846558	0.125732	-1.33148	4.33167	-0.142517	0.0125122	0	0.000305176	-293.254	-128.161	1268.03	107.997	-14.8022	-62.1601
-1.4563	-0.75531	1.74866	0.848389	0.126343	-1.32629	4.33228	0.0512695	0.129089	0.00274658	0.00396729	-293.849	-127.223	1268.91	108.128	-14.8057	-61.9709
-1.45172	-0.748291	1.75293	0.848083	0.129395	-1.32355	4.33075	-0.0961304	0.0241089	-0.000915527	-0.000305176	-293.159	-125.897	1272	107.982	-14.5013	-61.8979
-1.45691	-0.750732	1.75201	0.853577	0.13031	-1.33667	4.33014	0.101624	0.0427246	0	0.000610352	-294.305	-126.349	1271.36	108.645	-14.5265	-62.5076
-1.45538	-0.74646	1.74957	0.849609	0.126953	-1.33148	4.33197	-0.163574	-0.00335693	-0.000305176	0.000305176	-294.02	-125.567	1269.58	108.125	-14.773	-62.2838
-1.4502	-0.746765	1.74622	0.855408	0.132751	-1.32843	4.33228	-0.136414	0.06073	0.000305176	0.000305176	-293.006	-125.649	1267.16	108.795	-14.2217	-62.1433
-1.44836	-0.743103	1.74988	0.851135	0.134583	-1.3324	4.33167	-0.0314331	0.0692749	0.000610352	0.00213623	-292.798	-124.959	1269.81	108.247	-14.0537	-62.3529
-1.44135	-0.745544	1.74469	0.851746	0.129089	-1.33026	4.33014	-0.09552	0.0161743	0	0.000610352	-291.263	-125.465	1266.05	108.359	-14.3678	-62.2
-1.44684	-0.747986	1.74683	0.849915	0.132141	-1.32446	4.33228	-0.111389	0.0875854	0.00183105	0.00244141	-292.217	-125.889	1267.59	108.189	-14.2008	-61.9328
-1.44958	-0.744629	1.745	0.85022	0.129089	-1.33453	4.33228	0.0177002	0.0314331	0.000915527	0.000915527	-292.963	-125.271	1266.27	108.167	-14.5114	-62.4257
-1.44928	-0.738831	1.74927	0.852356	0.13031	-1.32111	4.33044	-0.0292969	0.0744629	0.00213623	0.00274658	-292.963	-124.144	1269.36	108.32	-14.4155	-61.8595
-1.44897	-0.745239	1.75018	0.848694	0.131836	-1.32599	4.33044	-0.0198364	-0.03479	-0.000305176	0.000305176	-292.746	-125.351	1270.02	108.003	-14.2699	-62.0319
-1.45325	-0.74646	1.74835	0.85083	0.13031	-1.3269	4.32892	-0.00762939	0.112	0.00244141	0.00366211	-293.565	-125.574	1268.7	108.266	-14.4639	-62.074
-1.44867	-0.743408	1.74377	0.849915	0.128784	-1.32416	4.33289	-0.00305176	-0.0720215	-0.000610352	0.000305176	-292.689	-125.041	1265.38	108.115	-14.5137	-61.9511
-1.44836	-0.749512	1.74408	0.851135	0.13092	-1.32935	4.32953	-0.0140381	0.126648	0.00152588	0.00244141	-292.521	-126.189	1265.61	108.352	-14.3257	-62.1473
-1.4447	-0.740356	1.75049	0.847473	0.132751	-1.31714	4.32983	-0.0585938	-0.0177002	-0.000610352	0	-291.945	-124.441	1270.23	107.788	-14.1287	-61.6511
-1.44531	-0.743408	1.74652	0.845337	0.131226	-1.32172	4.32892	0.0918579	0.0881958	0.00152588	0.00305176	-291.987	-125.041	1267.36	107.593	-14.2539	-61.8305
-1.45203	-0.740051	1.74286	0.848389	0.128784	-1.32599	4.33136	-0.0125122	0.0177002	0.000305176	0.000610352	-293.465	-124.41	1264.71	107.885	-14.5795	-62.0694
-1.45355	-0.743103	1.745	0.844421	0.133667	-1.31927	4.33197	0.0390625	0.020752	-0.000305176	0.000610352	-293.598	-124.964	1266.25	107.481	-14.1934	-61.7453
-1.4566	-0.740051	1.74438	0.847168	0.134888	-1.315	4.33075	0.0888062	0.00396729	0.000915527	0.00213623	-294.27	-124.377	1265.8	107.747	-14.1544	-61.5864
-1.45386	-0.73822	1.74622	0.844421	0.136719	-1.31042	4.33075	0.178223	0.0576782	0.000305176	0.00183105	-293.727	-124.031	1267.12	107.405	-13.9591	-61.3838
-1.46149	-0.732117	1.74805	0.844116	0.136108	-1.30463	4.33044	-0.00488281	0.0689697	0.00152588	0.00213623	-295.36	-122.846	1268.44	107.271	-14.1486	-61.1855
-1.46057	-0.727539	1.745	0.84198	0.135803	-1.31042	4.33105	0.0985718	0.0152588	0.000305176	0.000915527	-295.361	-122.018	1266.22	106.952	-14.1731	-61.4825
-1.46637	-0.734253	1.745	0.839233	0.133362	-1.30402	4.33136	0.0616455	0.11261	0.00213623	0.00244141	-296.191	-123.253	1266.21	106.746	-14.4386	-61.1386
-1.46393	-0.721436	1.74866	0.840759	0.136719	-1.30005	4.33075	0.0680542	0.00457764	0	0.000915527	-296.102	-120.832	1268.86	106.715	-14.1631	-61.0644
-1.45905	-0.725708	1.745	0.839539	0.139771	-1.30035	4.33136	0.0692749	0.090332	0.00274658	0.00366211	-295	-121.672	1266.21	106.646	-13.8214	-61.0326
-1.46423	-0.732422	1.74652	0.837402	0.140076	-1.29639	4.33167	0.118103	0.0149536	0.000305176	0.0012207	-295.763	-122.903	1267.31	106.509	-13.8591	-60.8079
-1.4679	-0.732117	1.74377	0.834045	0.135803	-1.29883	4.32892	0.0964355	0.100708	0.00213623	0.00335693	-296.469	-122.856	1265.31	106.119	-14.2629	-60.9176
-1.46881	-0.734863	1.74774	0.830383	0.136719	-1.29395	4.33014	0.0646973	0.00610352	0.000610352	0.000610352	-296.502	-123.345	1268.18	105.744	-14.1889	-60.6723
-1.46637	-0.735168	1.74591	0.827332	0.138855	-1.30249	4.33105	0.0830078	0.100403	0.0012207	0.00152588	-296.092	-123.434	1266.85	105.399	-13.9792	-61.0577
-1.47156	-0.731506	1.74896	0.82489	0.145874	-1.29395	4.33136	0.0411987	0.0469971	0.0012207	0.000915527	-297.163	-122.708	1269.05	105.061	-13.5024	-60.7205
-1.47552	-0.732117	1.74347	0.821533	0.142517	-1.29883	4.32861	-0.0454712	0.0558472	0.00152588	0.00183105	-297.924	-122.85	1265.06	104.686	-13.8369	-60.9363
-1.47278	-0.736084	1.74408	0.818176	0.134888	-1.29791	4.33075	0.0430298	0.0994873	0.000915527	0.000915527	-297.185	-123.602	1265.49	104.366	-14.3882	-60.834
-1.47247	-0.740051	1.74408	0.812073	0.140381	-1.28967	4.32922	0.0152588	0.0479126	0.000610352	0.000610352	-296.889	-124.346	1265.48	103.734	-13.9151	-60.4238
-1.47247	-0.751038	1.74347	0.808716	0.136719	-1.29761	4.33136	-0.090332	0.0915527	0.00152588	0.000915527	-296.596	-126.421	1265.04	103.525	-14.1816	-60.6891
-1.48132	-0.749817	1.74622	0.803528	0.138855	-1.29669	4.33044	0.0366211	0.0845337	0.000610352	0.000305176	-298.359	-126.153	1267.01	102.909	-14.156	-60.6807
-1.47614	-0.758362	1.74377	0.797424	0.136719	-1.29364	4.33014	0.0256348	0.109863	0.00183105	0.00213623	-296.967	-127.79	1265.24	102.351	-14.2056	-60.4418
-1.48102	-0.758667	1.74805	0.792236	0.136414	-1.28448	4.32922	0.0201416	0.0289917	-0.000305176	0	-297.793	-127.804	1268.31	101.762	-14.2977	-60.0251
-1.48315	-0.769348	1.74286	0.786133	0.13916	-1.28845	4.33105	-0.136719	0.122375	0.0012207	0.000610352	-297.881	-129.84	1264.55	101.235	-14.0778	-60.1217
-1.48346	-0.774536	1.74805	0.787354	0.136414	-1.28815	4.33197	-0.188599	-0.0375366	-0.000915527	-0.000915527	-297.791	-130.78	1268.31	101.457	-14.2912	-60.0662
-1.48285	-0.777283	1.74713	0.78186	0.132751	-1.29089	4.33105	-0.109253	0.0839233	0.00152588	0.00183105	-297.556	-131.312	1267.63	100.872	-14.5635	-60.1536
-1.48438	-0.774841	1.74805	0.773621	0.133972	-1.29303	4.33014	-0.300598	0.0360107	-0.000610352	0.000305176	-297.91	-130.858	1268.28	99.8895	-14.4907	-60.269
-1.48621	-0.778503	1.74927	0.768738	0.130615	-1.29578	4.33136	0.0744629	0.0537109	0.000610352	0.0012207	-298.143	-131.541	1269.15	99.3884	-14.7782	-60.3588
-1.49109	-0.792847	1.75079	0.764771	0.132751	-1.28723	4.33167	-0.220032	0.0527954	0.000305176	0.0012207	-298.551	-134.2	1270.25	99.1653	-14.6352	-59.8613
-1.48499	-0.789795	1.74896	0.759888	0.13031	-1.29517	4.33105	-0.12146	0.0695801	0.000305176	0.0012207	-297.478	-133.673	1268.92	98.558	-14.739	-60.2234
-1.49078	-0.803528	1.74866	0.754089	0.127258	-1.29395	4.33014	-0.267944	0.103455	0.00152588	0.00274658	-298.125	-136.235	1268.68	98.114	-15.0347	-60.0571
-1.49475	-0.798645	1.74988	0.749817	0.131531	-1.28723	4.33075	-0.0784302	0.0372314	0.000305176	0.000610352	-298.979	-135.299	1269.55	97.5471	-14.7609	-59.8015
-1.48499	-0.805054	1.75018	0.738525	0.123596	-1.28784	4.32953	-0.198059	0.146179	0.00213623	0.00244141	-296.734	-136.546	1269.75	96.3611	-15.2038	-59.7197
-1.49567	-0.813599	1.75171	0.733337	0.128174	-1.29486	4.32892	-0.0259399	0.100708	0.00183105	0.00213623	-298.658	-138.118	1270.85	95.8999	-14.9919	-60.0086
-1.48743	-0.826416	1.74774	0.72876	0.126038	-1.29333	4.32983	-0.0808716	0.12085	0.00152588	0.00213623	-296.551	-140.574	1267.98	95.5856	-14.9808	-59.7981
-1.50146	-0.825806	1.75262	0.718994	0.124512	-1.29456	4.32892	-0.0512695	0.06073	0.000305176	0.00152588	-299.304	-140.4	1271.48	94.4536	-15.3324	-59.8856
-1.49506	-0.838928	1.75385	0.713806	0.121155	-1.29913	4.33167	-0.0354004	0.0991821	0.00213623	0.00305176	-297.632	-142.885	1272.36	94.0715	-15.4555	-59.9606
-1.49506	-0.843506	1.75507	0.704346	0.12085	-1.29822	4.32953	0.0375366	0.0149536	0.000610352	0.00183105	-297.415	-143.748	1273.23	93.0629	-15.4553	-59.8692
-1.49445	-0.849915	1.75659	0.697021	0.117493	-1.29364	4.32983	0.0268555	0.0924683	0.0012207	0.00213623	-296.977	-144.946	1274.31	92.329	-15.6842	-59.5884
-1.49445	-0.857849	1.75476	0.690918	0.115662	-1.30463	4.32922	0.0372314	0.0488281	0.0012207	0.00213623	-296.799	-146.464	1272.98	91.7561	-15.8116	-60.019
-1.5036	-0.869751	1.75446	0.679932	0.116272	-1.30127	4.32953	0.109558	0.0320435	0.000305176	0.000305176	-298.125	-148.676	1272.74	90.6888	-15.8666	-59.779
-1.49994	-0.891724	1.75446	0.671387	0.117493	-1.30432	4.32922	0.0976563	0.117188	0.0012207	0.00183105	-296.699	-152.821	1272.74	90.0647	-15.6369	-59.7238
-1.4975	-0.890808	1.75476	0.664368	0.115051	-1.31348	4.33044	0.0680542	0.0134277	-0.000610352	0.000610352	-296.291	-152.675	1272.94	89.2457	-15.7953	-60.1339
-1.50421	-0.907898	1.75629	0.653687	0.109863	-1.31561	4.32922	0.0741577	0.0830078	0.000915527	0.0012207	-297.016	-155.863	1274.03	88.2957	-16.2665	-60.0888
-1.5033	-0.905151	1.75995	0.644226	0.113831	-1.31165	4.33136	0.0494385	0.090332	0.000610352	0.000610352	-296.841	-155.339	1276.66	87.17	-15.9261	-59.9241
-1.49719	-0.925598	1.75598	0.642395	0.112	-1.31104	4.33105	0.0753784	0.104065	0.000915527	0.00183105	-294.952	-159.215	1273.8	87.2916	-15.9085	-59.7042
-1.49933	-0.932007	1.75659	0.631104	0.112	-1.315	4.33014	0.057373	0.0375366	-0.000305176	-0.000610352	-295.144	-160.425	1274.22	86.1013	-15.9169	-59.8274
-1.50299	-0.939331	1.75507	0.622253	0.111694	-1.30737	4.32953	0.114136	0.141907	0.000305176	0.000610352	-295.48	-161.797	1273.09	85.2076	-15.9644	-59.4118
-1.50269	-0.950012	1.75812	0.608521	0.115356	-1.31775	4.33105	0.0631714	0.0817871	-0.000305176	-0.000610352	-295.143	-163.813	1275.28	83.8056	-15.6287	-59.7969
-1.49628	-0.96283	1.76147	0.600586	0.115051	-1.3208	4.33044	0.00671387	0.0732422	-0.000305176	-0.000915527	-293.468	-166.231	1277.71	83.1044	-15.5031	-59.8085
-1.49689	-0.975037	1.76086	0.59021	0.109863	-1.31836	4.33105	0.00366211	0.123901	0	0	-293.076	-168.531	1277.24	82.1141	-15.8812	-59.5732
-1.49994	-0.979919	1.7569	0.579529	0.11322	-1.31683	4.33014	-0.232544	-0.0088501	-0.00183105	-0.00244141	-293.437	-169.471	1274.35	80.971	-15.634	-59.4615
-1.50116	-0.993347	1.76239	0.566101	0.113525	-1.32813	4.33167	-0.0668335	0.0476074	0.000610352	0.000915527	-293.321	-171.982	1278.31	79.6469	-15.5878	-59.866
-1.50238	-0.999756	1.7569	0.55542	0.114441	-1.31958	4.33105	0.0772095	0.0765991	0.000305176	-0.000915527	-293.17	-173.215	1274.3	78.5307	-15.4948	-59.4058
-1.50238	-1.00647	1.75385	0.543518	0.115662	-1.32446	4.32892	0.0662231	0.0961304	0.00152588	0.00152588	-292.929	-174.512	1272.07	77.2766	-15.3675	-59.562
-1.49719	-1.01471	1.76056	0.536804	0.114441	-1.33301	4.33044	-0.117493	-0.0863647	-0.00274658	-0.00366211	-291.719	-176.054	1276.93	76.6394	-15.3565	-59.8705
-1.49628	-1.02722	1.75446	0.516357	0.124817	-1.3266	0.0143433	0.0515747	0.122986	0.0012207	0.000915527	-290.958	-178.457	1272.47	74.5046	-14.4399	-59.461
-1.50208	-1.03271	1.75751	0.511169	0.115967	-1.32904	4.32953	-0.149536	-0.0982666	-0.00213623	-0.00305176	-291.892	-179.459	1274.67	73.9965	-15.2304	-59.5219
-1.50024	-1.03394	1.75415	0.500793	0.117798	-1.32568	4.32892	0.119934	-0.00305176	0.000305176	0.000915527	-291.374	-179.723	1272.21	72.8312	-15.0329	-59.3395
-1.49933	-1.04645	1.75262	0.48584	0.116577	-1.33362	4.33014	-0.0247192	0.0195313	-0.000610352	-0.000305176	-290.779	-182.108	1271.08	71.3205	-15.0696	-59.5795
-1.50208	-1.05927	1.75629	0.476685	0.118103	-1.33057	4.32892	0.0674438	0.0585938	0.000915527	0.00152588	-290.845	-184.489	1273.72	70.4784	-14.9438	-59.3362
-1.49963	-1.06476	1.75354	0.454712	0.122681	-1.34308	4.33014	0.00274658	0.115967	0.00213623	0.00366211	-290.196	-185.585	1271.69	68.0518	-14.5046	-59.843
-1.49323	-1.07758	1.75812	0.444641	0.12146	-1.33331	4.32953	-0.112	0.090332	0.000915527	0.00183105	-288.353	-187.985	1274.99	67.109	-14.4384	-59.2579
-1.49719	-1.07178	1.75873	0.434875	0.126038	-1.34186	4.33167	0.00976563	0.0552368	0.0012207	0.00213623	-289.376	-186.905	1275.41	65.8957	-14.1505	-59.7086
-1.50391	-1.08551	1.75934	0.424194	0.120544	-1.34308	4.33014	0.0350952	-0.0396729	-0.000915527	-0.000305176	-290.19	-189.468	1275.83	64.8921	-14.6548	-59.6469
-1.49445	-1.10016	1.75201	0.411682	0.12146	-1.34216	4.33136	0.0128174	0.106812	0.00152588	0.00213623	-287.739	-192.301	1270.51	63.7005	-14.3631	-59.44
-1.49506	-1.10504	1.75812	0.394287	0.123596	-1.34766	4.33167	0.0106812	-0.0750732	-0.000610352	0.000305176	-287.683	-193.21	1274.9	61.7868	-14.174	-59.6431
-1.49689	-1.10901	1.75598	0.383606	0.128784	-1.34521	4.33014	0.0738525	0.0820923	0.00213623	0.00213623	-287.836	-193.971	1273.33	60.6292	-13.7611	-59.4986
-1.50299	-1.12732	1.75842	0.369263	0.127563	-1.3443	4.33014	-0.0738525	0.0286865	0	0.000610352	-288.365	-197.387	1275.07	59.2807	-13.8927	-59.3052
-1.50146	-1.12671	1.7569	0.352478	0.127563	-1.35223	4.33105	0.0616455	0.071106	0.00213623	0.00244141	-288.05	-197.317	1273.93	57.35	-13.8564	-59.65
-1.50543	-1.15021	1.75903	0.339355	0.129089	-1.35254	4.3338	0.057373	-0.0619507	-0.000915527	0	-288.031	-201.713	1275.46	56.2248	-13.7188	-59.4725
-1.51184	-1.14624	1.75934	0.325928	0.136414	-1.34369	4.33289	0.0588989	0.0656128	0.0012207	0.00183105	-289.262	-200.956	1275.64	54.6254	-13.2252	-59.1112
-1.50909	-1.16394	1.75873	0.307312	0.13092	-1.34918	4.32922	0.0650024	0.00457764	0.000915527	0.00152588	-288.069	-204.316	1275.17	52.78	-13.5535	-59.178
-1.50391	-1.17432	1.75751	0.291443	0.134583	-1.35284	4.33044	0.183105	0.0485229	0.000610352	0.000915527	-286.665	-206.31	1274.26	51.1325	-13.1268	-59.2355
-1.51215	-1.18347	1.75995	0.279846	0.136719	-1.36017	4.33014	0.142822	0.0964355	0.00213623	0.00183105	-288.035	-208.008	1276.01	49.9486	-13.0615	-59.514
-1.51825	-1.19507	1.75934	0.261536	0.137024	-1.3562	4.32892	0.0756836	0.0628662	0.0012207	0.000915527	-288.704	-210.185	1275.52	48.0397	-13.0814	-59.2295
-1.50238	-1.20575	1.75812	0.244751	0.138855	-1.35254	4.32892	0.249939	0.104065	0.00244141	0.00335693	-285.074	-212.264	1274.61	46.2971	-12.6134	-58.9116
-1.51062	-1.21216	1.75476	0.232849	0.140381	-1.35895	4.32953	0.0906372	0.0863647	0.000305176	0.000305176	-286.491	-213.48	1272.16	45.0355	-12.6025	-59.1637
-1.51001	-1.22406	1.7569	0.218811	0.138855	-1.36169	4.33136	0.13031	0.100403	0.00244141	0.00335693	-285.933	-215.722	1273.68	43.6201	-12.6677	-59.1728
-1.51184	-1.23383	1.75018	0.197449	0.142822	-1.36566	4.32983	0.108337	-0.00640869	-0.000915527	-0.0012207	-285.881	-217.617	1268.78	41.3333	-12.329	-59.2576
-1.51398	-1.2439	1.7572	0.181885	0.146179	-1.35925	4.32983	0.140686	0.115051	0.00152588	0.00213623	-285.849	-219.472	1273.83	39.7144	-12.0437	-58.878
-1.51276	-1.25336	1.75507	0.160828	0.148621	-1.36993	4.32861	0.0909424	0.0524902	0.000305176	0.000915527	-285.294	-221.301	1272.25	37.4562	-11.7849	-59.2683
-1.5094	-1.26434	1.75446	0.147095	0.150452	-1.37268	4.33105	0.122681	0.126953	0.00183105	0.00152588	-284.23	-223.396	1271.78	36.0623	-11.5363	-59.2829
-1.51855	-1.27869	1.75079	0.128784	0.150757	-1.37054	4.33075	0.0949097	0.0650024	0.000305176	0.000915527	-285.427	-226.096	1269.09	34.1968	-11.6008	-59.0667
-1.51093	-1.28326	1.75079	0.115662	0.153503	-1.36963	4.33014	0.0430298	0.0830078	0.00152588	0.00183105	-283.685	-226.996	1269.07	32.7718	-11.2223	-58.9553
-1.5097	-1.31042	1.74957	0.09552	0.15564	-1.37695	4.32922	0.0662231	0.0384521	0.000610352	0.00152588	-282.549	-232.131	1268.16	30.9031	-10.9356	-59.0483
-1.51031	-1.31317	1.74927	0.083313	0.15564	-1.38519	4.33105	-0.00640869	0.050354	0	0	-282.593	-232.671	1267.92	29.549	-10.9315	-59.3927
-1.51062	-1.32172	1.74866	0.0704956	0.158081	-1.38214	4.33167	0.038147	0.0753784	0.00183105	0.00213623	-282.271	-234.289	1267.45	28.2209	-10.698	-59.1713
-1.50726	-1.33789	1.74866	0.0491333	0.157166	-1.3797	4.33044	-0.259399	-0.0445557	-0.0012207	-0.000305176	-280.918	-237.357	1267.41	26.0388	-10.6418	-58.8885
-1.51154	-1.3504	1.75293	0.0323486	0.157776	-1.38336	4.32922	0.150146	0.139771	0.00305176	0.00335693	-281.318	-239.69	1270.47	24.317	-10.6138	-58.951
-1.51367	-1.37177	1.75201	0.0180054	0.157471	-1.38702	4.33014	-0.115662	0.0231934	0	0	-281.012	-243.714	1269.79	23.0182	-10.5998	-58.9332
-1.51306	-1.37634	1.75171	-0.00366211	0.162354	-1.3913	4.33105	0.101929	0.13092	0.00244141	0.00244141	-280.67	-244.61	1269.52	20.6127	-10.1626	-59.0742
-1.51215	-1.38641	1.75323	-0.010376	0.166626	-1.39404	4.33105	-0.133057	0.00518799	-0.000305176	-0.000305176	-280.188	-246.504	1270.62	20.0059	-9.76996	-59.1189
-1.5155	-1.40594	1.75232	-0.0268555	0.162354	-1.38672	4.32922	0.0827026	0.104675	0.00183105	0.00244141	-280.015	-250.172	1269.93	18.4355	-10.0879	-58.5996
-1.51123	-1.41479	1.74988	-0.0436401	0.163269	-1.3913	4.32739	-0.252991	-0.0241089	-0.000610352	-0.000610352	-278.824	-251.886	1268.13	16.6584	-9.9014	-58.7063
-1.51733	-1.43036	1.75354	-0.0592041	0.160217	-1.39465	4.33075	0.106506	0.106812	0.00274658	0.00335693	-279.475	-254.786	1270.75	15.125	-10.1909	-58.7282
-1.52069	-1.44257	1.74835	-0.0723267	0.167542	-1.39587	4.33075	-0.27771	0.0280762	-0.000305176	-0.000610352	-279.699	-257.111	1266.97	13.8198	-9.60834	-58.6895
-1.52679	-1.45416	1.75323	-0.0845337	0.165405	-1.39771	4.33014	0.0570679	0.0631714	0.00152588	0.00274658	-280.489	-259.254	1270.49	12.6067	-9.8383	-58.6803
-1.52344	-1.47186	1.75232	-0.0973511	0.167542	-1.39618	4.32953	-0.181885	0.0747681	0.000915527	0.0012207	-279.172	-262.603	1269.81	11.4264	-9.5429	-58.4444
-1.52679	-1.48712	1.74835	-0.113525	0.17395	-1.39343	4.33044	0.146179	0.0268555	0.00152588	0.00274658	-279.233	-265.493	1266.9	9.82191	-9.01822	-58.1925
-1.52863	-1.49414	1.75537	-0.123901	0.166321	-1.39954	4.328	-0.0820923	0.0537109	0.000610352	0.000305176	-279.362	-266.783	1271.96	8.74456	-9.63769	-58.3987
-1.52893	-1.51642	1.7569	-0.132141	0.166321	-1.40045	4.32953	0.0372314	0.0582886	0.0012207	0.0012207	-278.688	-270.96	1273.06	8.15931	-9.57075	-58.2519
-1.52893	-1.5213	1.75171	-0.148926	0.170288	-1.39587	4.33014	-0.167542	0.0631714	-0.000305176	0	-278.363	-271.922	1269.27	6.31992	-9.21286	-57.9832
-1.52313	-1.53534	1.75049	-0.160522	0.177612	-1.39648	4.33044	-0.0650024	0.0384521	0	0	-276.738	-274.595	1268.38	5.22078	-8.47304	-57.8816
-1.53168	-1.55121	1.76178	-0.176392	0.180054	-1.3974	4.33044	-0.0790405	0.125427	0.000915527	0.0012207	-277.889	-277.5	1276.52	3.65583	-8.36009	-57.8123
-1.52893	-1.56097	1.75323	-0.189209	0.180664	-1.39893	4.33075	0.0012207	0.0128174	-0.000305176	-0.000610352	-276.939	-279.406	1270.31	2.3486	-8.22154	-57.7742
-1.53992	-1.57623	1.75873	-0.198975	0.184021	-1.40533	4.32922	0.0582886	0.117493	0.000610352	0.000610352	-278.684	-282.218	1274.28	1.47105	-8.08877	-57.9758
-1.53992	-1.58386	1.75385	-0.210876	0.186768	-1.40533	4.33136	0.012207	0.0518799	0.000305176	0.0012207	-278.357	-283.691	1270.72	0.233151	-7.83122	-57.9005
-1.53656	-1.60248	1.75812	-0.221252	0.185547	-1.41083	4.33014	0.0375366	0.0656128	0.000305176	0.000610352	-277.115	-287.187	1273.81	-0.655756	-7.81371	-57.982
-1.53381	-1.61285	1.76178	-0.233154	0.187378	-1.40594	4.33136	0.0692749	0.0930786	0.0012207	0.0012207	-276.13	-289.13	1276.44	-1.84917	-7.57298	-57.656
-1.53748	-1.62537	1.75751	-0.242004	0.185242	-1.41357	4.33044	0.050354	0.1297	0.000610352	0.000305176	-276.465	-291.507	1273.33	-2.66257	-7.76657	-57.8981
-1.54327	-1.62567	1.75842	-0.254211	0.188599	-1.40869	4.33105	-0.0259399	0.0454712	-0.000305176	-0.000610352	-277.48	-291.551	1273.96	-4.0546	-7.5748	-57.6776
-1.53473	-1.63544	1.76392	-0.263062	0.192261	-1.41235	4.33105	0.0714111	0.105896	0.000610352	0.000915527	-275.506	-293.395	1277.93	-4.90935	-7.10298	-57.7454
-1.54022	-1.65649	1.763	-0.274963	0.195313	-1.4151	4.33105	0.129395	0.115967	0.00213623	0.00213623	-275.898	-297.347	1277.26	-5.93454	-6.87838	-57.7072
-1.5271	-1.6687	1.76178	-0.284729	0.196533	-1.42334	4.33105	0.0653076	0.0604248	0.000305176	0.000915527	-272.951	-299.707	1276.37	-6.85334	-6.52061	-57.9428
-1.53351	-1.67358	1.76422	-0.295105	0.194397	-1.42212	4.33075	0.176392	0.150146	0.00274658	0.00366211	-273.977	-300.599	1278.11	-7.96377	-6.77363	-57.848
-1.53748	-1.69586	1.76392	-0.30365	0.201111	-1.427	4.33044	0.187683	0.085144	0.000915527	0.0012207	-274.1	-304.78	1277.89	-8.58551	-6.23144	-57.9073
-1.53992	-1.70929	1.76605	-0.314636	0.201111	-1.4267	4.33075	0.0521851	0.0723267	0.0012207	0.00213623	-274.092	-307.291	1279.42	-9.6275	-6.22156	-57.7785
-1.54053	-1.72028	1.77032	-0.316162	0.203247	-1.42792	4.32922	0.186462	0.110779	0.0012207	0.0012207	-273.903	-309.327	1282.52	-9.62679	-6.02896	-57.7537
-1.53503	-1.72821	1.77216	-0.3302	0.20752	-1.42578	4.33044	0.101318	0.100098	0.00183105	0.00152588	-272.473	-310.838	1283.82	-11.1032	-5.55237	-57.5681
-1.53717	-1.74408	1.78345	-0.338745	0.205994	-1.43433	4.32983	0.0802612	0.0756836	0.000915527	0.00152588	-272.479	-313.762	1291.99	-11.8304	-5.66624	-57.8353
-1.53168	-1.75934	1.77765	-0.340881	0.209045	-1.43372	0.00854492	0.0247192	0.0753784	0.000305176	0.000915527	-270.888	-316.675	1287.8	-11.8269	-5.28043	-57.6676
-1.53168	-1.76453	1.78314	-0.351563	0.212097	-1.43982	0.00640869	0.0738525	0.136719	0.00152588	0.0012207	-270.76	-317.637	1291.76	-12.9676	-5.01476	-57.905
-1.53473	-1.7807	1.78864	-0.356445	0.209045	-1.44409	0.00671387	-0.038147	0.0170898	-0.000610352	-0.000305176	-270.882	-320.638	1295.73	-13.2692	-5.26481	-57.9715
-1.54114	-1.7926	1.79474	-0.365295	0.21637	-1.44257	0.00579834	0.038147	0.153503	0.0012207	0.000915527	-271.761	-322.824	1300.14	-14.0929	-4.73933	-57.831
-1.53687	-1.80328	1.7926	-0.369568	0.215149	-1.44714	0.00549316	0.00701904	0.0167847	0	0.000915527	-270.592	-324.862	1298.6	-14.4095	-4.73391	-57.9348
-1.54388	-1.80573	1.80023	-0.376587	0.213013	-1.44409	0.00579834	0.145569	0.0909424	0.0012207	0.0012207	-271.838	-325.26	1304.1	-15.1758	-5.0075	-57.7853
-1.54114	-1.8161	1.80298	-0.382996	0.218811	-1.44745	0.00518799	-0.214233	0.0308228	-0.0012207	-0.0012207	-271.007	-327.21	1306.09	-15.7426	-4.46169	-57.8554
-1.53992	-1.82678	1.80908	-0.388489	0.217285	-1.45599	0.00549316	-0.0241089	0.118408	0.0012207	0.00183105	-270.51	-329.198	1310.5	-16.2021	-4.53629	-58.1553
-1.54633	-1.83868	1.8103	-0.395203	0.215149	-1.44592	0.00518799	-0.183716	0.00732422	-0.0012207	-0.000915527	-271.235	-331.398	1311.37	-16.7787	-4.7649	-57.5981
-1.54816	-1.85181	1.81488	-0.398254	0.214539	-1.44714	0.00549316	-0.057373	0.0778198	0.000610352	0.0012207	-271.197	-333.831	1314.69	-16.9187	-4.80588	-57.5516
-1.54846	-1.84937	1.81702	-0.404358	0.220032	-1.45233	0.00549316	-0.0579834	0.0601196	0.000610352	0.000915527	-271.388	-333.375	1316.22	-17.6576	-4.37456	-57.8178
-1.53412	-1.85699	1.82037	-0.402222	0.220337	-1.45569	0.00457764	0.156555	0.022583	0.000610352	0.00152588	-268.382	-334.834	1318.67	-17.2879	-4.09317	-57.8784
-1.54327	-1.8689	1.82281	-0.410156	0.220337	-1.45386	0.00488281	-0.162659	0.065918	0.000610352	0.000915527	-269.755	-337.029	1320.42	-18.007	-4.20283	-57.7139
-1.54755	-1.88446	1.83105	-0.415955	0.220337	-1.45264	0.00518799	-0.0665283	0.0170898	0.000610352	0.0012207	-270.093	-339.891	1326.39	-18.4227	-4.22416	-57.542
-1.55396	-1.88446	1.8396	-0.421753	0.216064	-1.44714	0.00488281	-0.0524902	0.0476074	0.0012207	0.00152588	-271.265	-339.823	1332.55	-19.0881	-4.66556	-57.2954
-1.5506	-1.90369	1.83533	-0.424805	0.220337	-1.44989	0.00457764	-0.0210571	-0.0308228	-0.000915527	-0.000915527	-270.02	-343.469	1329.47	-19.1273	-4.20863	-57.2594
-1.5506	-1.9046	1.8454	-0.424194	0.221558	-1.45142	0.00457764	0.0253296	0.0933838	0.00183105	0.00183105	-270.059	-343.585	1336.76	-19.0449	-4.11221	-57.3341
-1.55823	-1.92078	1.8454	-0.432434	0.223389	-1.45782	0.00488281	-0.0213623	-0.0714111	-0.00152588	-0.000915527	-271.092	-346.609	1336.76	-19.7313	-4.04359	-57.5135
-1.56403	-1.92902	1.85059	-0.435791	0.22644	-1.45966	0.00457764	0.0750732	0.050354	0	0.000915527	-272.017	-348.111	1340.51	-19.9859	-3.87118	-57.5536
-1.56128	-1.92902	1.85455	-0.440674	0.221252	-1.45081	0.00457764	-0.0720215	0.0305176	0.0012207	0.00183105	-271.323	-348.094	1343.36	-20.5423	-4.22901	-57.1224
-1.56891	-1.94733	1.85638	-0.440369	0.230103	-1.4563	0.00488281	0.0534058	0.0494385	0.000610352	0.0012207	-272.384	-351.496	1344.71	-20.2171	-3.59933	-57.2698
-1.56891	-1.94122	1.86249	-0.445557	0.231018	-1.44958	0.00488281	0.0592041	0.032959	0.000305176	0.00152588	-272.486	-350.318	1349.11	-20.9081	-3.53218	-57.0088
-1.5741	-1.95221	1.86523	-0.450134	0.229492	-1.4502	0.00427246	-0.00610352	0.0930786	0.0012207	0.00244141	-273.148	-352.351	1351.09	-21.2574	-3.70664	-56.9551
-1.58295	-1.95404	1.87225	-0.449219	0.228271	-1.44196	0.00488281	0.0769043	0.0387573	0.000610352	0.00244141	-274.773	-352.615	1356.17	-21.1252	-3.94337	-56.5874
-1.57745	-1.95557	1.87042	-0.45105	0.229187	-1.44287	0.00457764	0.00579834	0.0479126	-0.000305176	0.000305176	-273.633	-352.933	1354.84	-21.3084	-3.77127	-56.6005
-1.5802	-1.95892	1.87256	-0.462341	0.233459	-1.43921	0.00457764	0.0921631	0.101013	0.00244141	0.00366211	-273.98	-353.552	1356.36	-22.5463	-3.44828	-56.4076
-1.5918	-1.97174	1.87805	-0.461731	0.234375	-1.43768	0.00457764	-0.027771	-0.0186157	-0.000610352	0	-275.888	-355.882	1360.35	-22.2746	-3.53365	-56.2719
-1.58203	-1.97357	1.87744	-0.464783	0.230103	-1.43463	0.00427246	0.0683594	0.106812	0.00274658	0.00457764	-273.816	-356.261	1359.9	-22.5907	-3.70107	-56.0757
-1.59271	-1.97449	1.88293	-0.46875	0.234985	-1.43341	0.00457764	0.118103	0.0561523	0.000915527	0.00213623	-275.906	-356.371	1363.86	-23.0335	-3.48105	-56.0506
-1.59241	-1.9809	1.87866	-0.46936	0.235596	-1.43097	0.00366211	0.0570679	0.103455	0.00213623	0.00427246	-275.6	-357.595	1360.77	-22.999	-3.40456	-55.882
-1.59698	-1.98792	1.8927	-0.46936	0.236206	-1.43066	0.00396729	0.120544	0.0561523	-0.000305176	0.000915527	-276.341	-358.816	1370.94	-22.89	-3.41525	-55.836
-1.59912	-1.98914	1.89209	-0.473328	0.239868	-1.42303	0.00427246	0.131531	0.130005	0.00274658	0.00396729	-276.625	-359.039	1370.49	-23.3229	-3.14133	-55.4813
-1.604	-1.99158	1.89331	-0.473022	0.242004	-1.42242	0.00457764	0.0653076	0.0375366	0.000305176	0.000610352	-277.526	-359.472	1371.37	-23.2503	-3.0448	-55.4525
-1.59668	-1.9986	1.8927	-0.476685	0.239563	-1.42822	0.00396729	0.0479126	0.0924683	0.00183105	0.00305176	-275.885	-360.826	1370.93	-23.5555	-3.09884	-55.6335
-1.6098	-1.99921	1.90338	-0.478821	0.235596	-1.42303	0.00427246	0.144348	0.120239	0.00244141	0.00213623	-278.407	-360.834	1378.65	-23.7947	-3.63195	-55.4214
-1.60736	-2.00104	1.90491	-0.47699	0.240784	-1.41968	0.00457764	-0.0311279	0.0497437	0.000915527	0.00213623	-277.874	-361.171	1379.76	-23.5546	-3.16777	-55.2594
-1.61255	-2.00745	1.90643	-0.481873	0.242004	-1.41144	0.00366211	0.0311279	0.138245	0.00274658	0.00305176	-278.581	-362.344	1380.85	-24.01	-3.12552	-54.838
-1.61865	-2.00867	1.90643	-0.480957	0.245972	-1.41388	0.00366211	0.0128174	0.0497437	0.000610352	0.00152588	-279.807	-362.554	1380.86	-23.888	-2.9091	-54.9673
-1.61346	-2.01691	1.91345	-0.484009	0.241394	-1.41968	0.00366211	0.0311279	0.0915527	0.000915527	0.00183105	-278.574	-364.086	1385.94	-24.1058	-3.16976	-55.1465
-1.6156	-2.01263	1.91925	-0.484619	0.24292	-1.42212	0.00366211	-0.09552	-0.0228882	-0.0012207	-0.000305176	-279.185	-363.249	1390.14	-24.2465	-3.0981	-55.307
-1.61621	-2.02423	1.91956	-0.487366	0.243225	-1.42365	0.00488281	0.0189209	0.105591	0.00213623	0.00244141	-278.946	-365.424	1390.36	-24.375	-3.04898	-55.2826
-1.61163	-2.02484	1.91986	-0.480957	0.246277	-1.42975	0.00366211	-0.102234	-0.0253296	-0.000915527	-0.0012207	-278.156	-365.55	1390.61	-23.6322	-2.73804	-55.5627
-1.61835	-2.02698	1.92169	-0.482788	0.239868	-1.42731	0.00396729	0.0366211	0.13916	0.00274658	0.00305176	-279.35	-365.917	1391.92	-23.8091	-3.35623	-55.4361
-1.6153	-2.02515	1.92871	-0.482178	0.244446	-1.41754	0.00335693	-0.285339	0.0479126	-0.000305176	-0.000610352	-278.744	-365.534	1397	-23.7668	-2.9351	-55.0071
-1.61682	-2.03766	1.92749	-0.479736	0.246277	-1.41815	0.00366211	0.0811768	0.107117	0.00152588	0.00152588	-278.686	-367.878	1396.13	-23.287	-2.78089	-54.9443
-1.61591	-2.03674	1.92993	-0.479431	0.24292	-1.41815	0.00366211	-0.328369	0.0488281	-0.000915527	-0.000610352	-278.527	-367.695	1397.9	-23.267	-3.03893	-54.9443
-1.61652	-2.03461	1.93359	-0.482178	0.239258	-1.41296	0.00366211	-0.0131226	0.0592041	0.000610352	0.000915527	-278.629	-367.269	1400.54	-23.6151	-3.34252	-54.7148
-1.61987	-2.03613	1.9342	-0.482483	0.238037	-1.41083	0.00335693	-0.149841	0.0628662	-0.000305176	-0.000610352	-279.214	-367.539	1400.98	-23.6261	-3.49058	-54.6102
-1.6214	-2.03644	1.9397	-0.482788	0.237122	-1.41388	0.00366211	-0.071106	0.0717163	0	0.000305176	-279.557	-367.564	1404.95	-23.6583	-3.59273	-54.7551
-1.62109	-2.04559	1.94153	-0.484619	0.238953	-1.41846	0.00396729	-0.0964355	0.0961304	0.000915527	0.000610352	-279.269	-369.278	1406.29	-23.722	-3.41676	-54.8949
-1.62384	-2.04407	1.94397	-0.480957	0.239258	-1.4151	0.00396729	-0.112305	0.0891113	0	0	-279.858	-368.96	1408.06	-23.3281	-3.44444	-54.7668
-1.60645	-2.03857	1.94763	-0.481873	0.236816	-1.42548	0.00335693	0.0500488	0.117188	0.0012207	0.00213623	-276.704	-367.98	1410.72	-23.519	-3.3732	-55.2404
-1.6037	-2.04712	1.95038	-0.483398	0.234375	-1.4325	0.00305176	-0.217285	0.078125	0.000305176	0.000915527	-275.964	-369.585	1412.71	-23.5577	-3.50428	-55.4834
-1.60858	-2.05078	1.94885	-0.482178	0.236206	-1.4328	0.00366211	0.132446	0.101318	0.0012207	0.00183105	-276.833	-370.262	1411.61	-23.3604	-3.43012	-55.4854
-1.61316	-2.05444	1.94977	-0.482788	0.234375	-1.43311	0.00366211	-0.109558	0.0109863	0	0.000610352	-277.618	-370.929	1412.27	-23.373	-3.6437	-55.4784
-1.61621	-2.05841	1.95557	-0.480347	0.23407	-1.43005	0.00366211	0.0576782	0.0686646	0.00183105	0.00244141	-278.101	-371.623	1416.48	-23.0313	-3.70949	-55.3205
-1.61041	-2.0636	1.95557	-0.479431	0.241394	-1.43311	0.00396729	0.0485229	0.0601196	0.0012207	0.00213623	-276.873	-372.618	1416.49	-22.8422	-3.01206	-55.4208
-1.61072	-2.06421	1.95496	-0.485229	0.239868	-1.43402	0.00457764	0.179749	0.112	0.00183105	0.00244141	-276.874	-372.743	1416.03	-23.4958	-3.13215	-55.4478
-1.60522	-2.0636	1.9577	-0.48645	0.240479	-1.4325	0.00366211	0.020752	0.072937	0.00152588	0.00274658	-275.793	-372.631	1418.02	-23.6437	-2.99012	-55.3691
-1.61163	-2.06543	1.95862	-0.485229	0.239258	-1.42365	0.00396729	0.0900269	0.0546265	0.000610352	0.0012207	-276.905	-372.937	1418.68	-23.4747	-3.18419	-54.962
-1.6037	-2.07184	1.95709	-0.491333	0.238342	-1.42914	0.00305176	0.108643	0.112305	0.00213623	0.00366211	-275.146	-374.187	1417.57	-24.0686	-3.10369	-55.1315
-1.60767	-2.06635	1.95435	-0.491943	0.239258	-1.43494	0.00305176	0.0408936	0.0238037	-0.000610352	0.000610352	-276.161	-373.167	1415.58	-24.2286	-3.11669	-55.454
-1.61133	-2.06696	1.95374	-0.49408	0.240784	-1.43768	0.00335693	0.120239	0.126038	0.00152588	0.00244141	-276.889	-373.279	1415.13	-24.4647	-3.05385	-55.5861
-1.61285	-2.06177	1.94977	-0.496826	0.237122	-1.43768	0.00366211	0.0537109	0.0195313	-0.000915527	-0.000305176	-277.298	-372.327	1412.25	-24.862	-3.38478	-55.6176
-1.60278	-2.0752	1.95129	-0.506897	0.237732	-1.44318	0.00274658	0.171509	0.155029	0.00244141	0.00366211	-274.89	-374.887	1413.35	-25.7968	-3.12163	-55.725
-1.60736	-2.06635	1.94977	-0.509949	0.23468	-1.43677	0.00396729	0.1474	0.0747681	0	0.0012207	-275.952	-373.219	1412.22	-26.2876	-3.45947	-55.5009
-1.60309	-2.06635	1.94611	-0.512085	0.238037	-1.44409	0.00366211	0.149841	0.160217	0.00244141	0.00366211	-275.181	-373.265	1409.57	-26.5317	-3.12124	-55.8296
-1.59729	-2.06085	1.94366	-0.512085	0.240784	-1.44196	0.00396729	0.171204	0.0265503	0.000610352	0.00183105	-274.184	-372.267	1407.8	-26.6173	-2.81596	-55.7635
-1.60248	-2.05994	1.94336	-0.515137	0.239258	-1.43829	0.00366211	0.0350952	0.0787354	0.0012207	0.00152588	-275.165	-372.08	1407.57	-26.9817	-3.02154	-55.6081
-1.5921	-2.06848	1.93909	-0.518494	0.241089	-1.44653	0.00335693	0.0494385	0.0582886	0.0012207	0.00213623	-272.913	-373.753	1404.48	-27.2265	-2.67815	-55.888
-1.59698	-2.05872	1.94	-0.523987	0.239258	-1.4444	0.00366211	0.114136	0.0494385	0.0012207	0.00152588	-274.112	-371.906	1405.12	-28.0128	-2.92732	-55.8712
-1.59973	-2.05688	1.93817	-0.53009	0.24231	-1.43951	0.00335693	0.020752	0.101318	0.00152588	0.00213623	-274.62	-371.568	1403.78	-28.7396	-2.72131	-55.6648
-1.5979	-2.05444	1.93542	-0.534363	0.24292	-1.44562	0.00335693	0.0338745	0.0552368	0.000610352	0.00183105	-274.368	-371.144	1401.78	-29.2679	-2.64858	-55.9555
-1.58813	-2.0517	1.93359	-0.539856	0.243835	-1.44684	0.00366211	0.0765991	0.102234	0.00213623	0.00305176	-272.494	-370.681	1400.45	-29.9374	-2.41283	-56.001
-1.58813	-2.04834	1.9278	-0.543213	0.24353	-1.44165	0.00366211	-0.0674438	0.0897217	0.000610352	0	-272.489	-370.083	1396.24	-30.3731	-2.43693	-55.7786
-1.586	-2.05353	1.922	-0.557251	0.241699	-1.44989	0.00305176	0.0369263	0.107117	0.00183105	0.00274658	-271.87	-371.123	1392.01	-31.8957	-2.52356	-56.0851
-1.59637	-2.06024	1.92108	-0.557556	0.238953	-1.44409	0.00396729	-0.0912476	0.0631714	0	0.000610352	-273.626	-372.345	1391.34	-31.8243	-2.89383	-55.7837
-1.59485	-2.05475	1.91223	-0.566101	0.234375	-1.44714	0.00244141	0.010376	0.0842285	0.000610352	0.000610352	-273.412	-371.385	1384.91	-32.8886	-3.24296	-55.9371
-1.5979	-2.06116	1.90521	-0.580139	0.231018	-1.44043	0.00305176	-0.0753784	0.126038	0.00152588	0.00183105	-273.592	-372.627	1379.79	-34.3895	-3.52178	-55.5519
-1.60004	-2.0575	1.90155	-0.585022	0.225525	-1.44104	0.00335693	-0.214844	0.0808716	0.000305176	0.000610352	-274.058	-371.961	1377.12	-35.0069	-4.00402	-55.5945
-1.60309	-2.06268	1.89514	-0.588684	0.224304	-1.44318	0.00305176	-0.0735474	0.108643	0.000305176	0	-274.469	-372.966	1372.47	-35.3427	-4.13505	-55.6471
-1.60583	-2.06512	1.89209	-0.602722	0.227356	-1.44104	0.00305176	-0.250549	0.0921631	0	0.000915527	-274.816	-373.448	1370.23	-36.9089	-3.90993	-55.5218
-1.61011	-2.0694	1.8869	-0.609131	0.224609	-1.43433	0.00274658	0.141296	0.0631714	0.000915527	0.00183105	-275.369	-374.265	1366.45	-37.5721	-4.17559	-55.1699
-1.60614	-2.06268	1.88446	-0.616455	0.227051	-1.43066	0.00366211	-0.1474	0.0125122	-0.0012207	-0.000610352	-274.7	-373.039	1364.66	-38.5152	-3.91923	-55.0378
-1.59821	-2.06909	1.87866	-0.61676	0.227356	-1.427	0.00335693	0.15686	0.129089	0.00152588	0.00213623	-272.865	-374.296	1360.47	-38.443	-3.73775	-54.7905
-1.6098	-2.0697	1.87866	-0.625	0.226135	-1.42517	0.00305176	-0.368652	-0.0442505	-0.0012207	-0.000915527	-275.054	-374.38	1360.44	-39.3786	-4.01805	-54.7191
-1.60553	-2.0694	1.87531	-0.636902	0.231018	-1.41327	0.00305176	0.0375366	0.10498	0.0012207	0.00183105	-274.005	-374.36	1357.98	-40.7402	-3.52866	-54.1517
-1.60217	-2.06757	1.87256	-0.646057	0.229492	-1.41144	0.00335693	0.0088501	0.038147	0.00152588	0.00274658	-273.292	-374.053	1355.97	-41.8149	-3.58715	-54.0553
-1.60736	-2.0813	1.86798	-0.653076	0.230103	-1.41418	0.00366211	0.0875854	0.0817871	0.00244141	0.00335693	-273.86	-376.648	1352.64	-42.3985	-3.57954	-54.0738
-1.6095	-2.08313	1.86218	-0.657349	0.231323	-1.41846	0.00366211	-0.0613403	-0.0106812	-0.000305176	0.000305176	-274.229	-377.027	1348.44	-42.8583	-3.50989	-54.2548
-1.61469	-2.09045	1.85944	-0.665283	0.234375	-1.41632	0.00366211	0.131531	0.0979614	0.00213623	0.00244141	-274.952	-378.406	1346.43	-43.6488	-3.31905	-54.1049
-1.62018	-2.09961	1.85699	-0.672913	0.23468	-1.41907	4.32465	-0.0640869	-0.00396729	0.000915527	0.00244141	-275.724	-380.13	1344.65	-44.3762	-3.35397	-54.1615
-1.61865	-2.10266	1.8515	-0.679321	0.235596	-1.42303	4.32739	0.0424194	0.0469971	0.000610352	0.0012207	-275.312	-380.751	1340.66	-45.0597	-3.24103	-54.3054
-1.61499	-2.11517	1.8512	-0.68512	0.240784	-1.41815	4.3277	0.0799561	0.0949097	0.00244141	0.00305176	-274.126	-383.113	1340.44	-45.5196	-2.71506	-53.9716
-1.61652	-2.11365	1.84906	-0.691833	0.232544	-1.41968	4.33044	-0.00946045	0.00274658	0	0	-274.394	-382.844	1338.87	-46.3126	-3.40084	-54.0305
-1.61377	-2.11823	1.84357	-0.695801	0.240173	-1.41266	4.32892	0.0534058	0.105286	0.00274658	0.00457764	-273.615	-383.74	1334.89	-46.6893	-2.71563	-53.6681
-1.62079	-2.13013	1.83929	-0.705261	0.24231	-1.4209	4.32922	0.0369263	-0.0256348	-0.000915527	-0.000610352	-274.659	-385.993	1331.78	-47.5834	-2.62378	-53.9608
-1.62323	-2.1286	1.83533	-0.710449	0.244446	-1.41235	4.32892	0.0180054	0.0921631	0.00305176	0.00457764	-275.047	-385.719	1328.89	-48.1993	-2.48254	-53.5792
-1.62048	-2.13196	1.83228	-0.715332	0.242004	-1.41266	4.33014	-0.00732422	-0.0195313	-0.000915527	-0.000305176	-274.344	-386.381	1326.67	-48.7027	-2.61698	-53.5446
-1.61865	-2.13745	1.82892	-0.719299	0.24353	-1.40747	4.32953	0.0958252	0.110779	0.00213623	0.00244141	-273.716	-387.435	1324.23	-49.0659	-2.43754	-53.2506
-1.62445	-2.13898	1.82465	-0.726013	0.242004	-1.41449	4.32983	0.0256348	-0.0390625	0	0.000915527	-274.826	-387.742	1321.12	-49.8119	-2.65132	-53.5633
-1.62872	-2.1347	1.82098	-0.731812	0.242615	-1.40625	4.32892	0.0231934	0.0900269	0.00183105	0.00274658	-275.655	-386.947	1318.45	-50.5424	-2.67109	-53.2192
-1.62018	-2.13409	1.81854	-0.733948	0.241394	-1.41876	4.33105	0.0143433	0.0323486	0.000610352	0.0012207	-274.1	-386.891	1316.69	-50.7965	-2.63593	-53.7724
-1.62964	-2.13593	1.82037	-0.738831	0.243225	-1.41052	4.33044	-0.0198364	0.0741577	0.00152588	0.00213623	-275.8	-387.19	1317.99	-51.3267	-2.62967	-53.4011
-1.62872	-2.14081	1.81091	-0.742493	0.242615	-1.41998	4.33075	-0.122375	0.101318	0.000915527	0.000610352	-275.512	-388.176	1311.14	-51.6674	-2.65194	-53.7831
-1.62506	-2.13562	1.81	-0.744934	0.245361	-1.41815	4.32983	-0.0631714	0.0689697	0.000305176	0.000305176	-274.921	-387.223	1310.47	-52.0283	-2.37954	-53.7325
-1.62567	-2.13837	1.81183	-0.751953	0.24231	-1.41144	4.33075	0.00946045	0.0875854	0.0012207	0.00183105	-274.818	-387.727	1311.78	-52.786	-2.6133	-53.3871
-1.6275	-2.14233	1.81122	-0.751648	0.246277	-1.41113	4.33075	-0.0567627	0.0823975	0	0.000915527	-275.074	-388.468	1311.34	-52.6877	-2.31369	-53.3542
-1.63177	-2.13837	1.81213	-0.752563	0.245361	-1.41205	4.32953	-0.0149536	0.122986	0.00244141	0.00335693	-276.046	-387.707	1312	-52.8578	-2.47056	-53.4379
-1.62109	-2.15179	1.80267	-0.75531	0.246277	-1.41296	4.32953	0.0253296	0.0213623	0	0.000305176	-273.474	-390.316	1305.15	-52.9517	-2.17437	-53.3333
-1.62628	-2.14264	1.80817	-0.75531	0.246277	-1.41815	4.33105	-0.0695801	0.127563	0.00183105	0.00244141	-274.868	-388.559	1309.13	-53.1024	-2.29395	-53.6659
-1.62506	-2.1521	1.80267	-0.762634	0.247803	-1.41479	4.33136	-0.126343	0.0421143	0	0	-274.227	-390.372	1305.14	-53.7861	-2.11079	-53.4201
-1.62933	-2.14813	1.80176	-0.761108	0.246582	-1.42426	4.33014	-0.108948	0.132446	0.00244141	0.00305176	-275.309	-389.628	1304.48	-53.6785	-2.30266	-53.9001
-1.61926	-2.15637	1.80084	-0.764771	0.245056	-1.41418	4.33014	-0.135193	0.0418091	-0.000610352	-0.000610352	-272.903	-391.205	1303.81	-53.9597	-2.21839	-53.3313
-1.63544	-2.15424	1.80328	-0.760803	0.249329	-1.42426	4.32922	-0.0793457	0.0640869	0.0012207	0.00213623	-276.349	-390.743	1305.59	-53.5476	-2.16777	-53.8748
-1.61713	-2.16919	1.80267	-0.764465	0.247803	-1.41327	4.33258	-0.118408	0.0274658	0.000305176	0.000305176	-272.094	-393.602	1305.15	-53.7184	-1.92482	-53.1871
-1.62872	-2.15729	1.80084	-0.761719	0.247192	-1.41083	4.33044	-0.0704956	0.0512695	0.000610352	0.00152588	-274.74	-391.337	1303.81	-53.5979	-2.2036	-53.2029
-1.61957	-2.16827	1.79749	-0.765991	0.250549	-1.41907	4.33197	-0.179749	0.0949097	0.00152588	0.00152588	-272.658	-393.46	1301.39	-53.9087	-1.75021	-53.4691
-1.61896	-2.17285	1.7984	-0.762329	0.252686	-1.41205	4.32922	-0.13092	-0.00915527	0	0.000610352	-272.353	-394.302	1302.06	-53.4147	-1.55293	-53.1158
-1.62689	-2.1756	1.80328	-0.761108	0.254211	-1.40869	4.33167	-0.0479126	0.104065	0.0012207	0.0012207	-273.833	-394.758	1305.6	-53.2333	-1.55525	-52.9686
-1.62201	-2.17987	1.79718	-0.764465	0.262451	-1.41266	4.33075	-0.166626	-0.015564	-0.00152588	-0.00183105	-272.777	-395.619	1301.18	-53.547	-0.796786	-53.1127
-1.62872	-2.17896	1.80176	-0.762939	0.259399	-1.41174	4.328	-0.0296021	0.105286	0.00183105	0.00244141	-274.136	-395.396	1304.49	-53.3897	-1.15971	-53.0951
-1.62842	-2.18201	1.80206	-0.757446	0.259399	-1.41174	0.0119019	-0.16449	-0.012207	-0.00213623	-0.00213623	-274.021	-395.96	1304.73	-52.7124	-1.15228	-53.077
-1.62292	-2.17468	1.80298	-0.761719	0.262146	-1.40717	4.33136	0.0445557	0.137634	0.00274658	0.00274658	-273.095	-394.601	1305.38	-53.3162	-0.85087	-52.9107
-1.62048	-2.18048	1.80389	-0.760803	0.264587	-1.4093	4.33136	-0.122986	-0.0244141	-0.000305176	0.000610352	-272.48	-395.692	1306.05	-53.1183	-0.600156	-52.9631
-1.62109	-2.19238	1.80573	-0.755615	0.264282	-1.42059	4.33136	0.0872803	0.1297	0.00183105	0.00213623	-272.406	-397.916	1307.41	-52.3368	-0.617963	-53.3982
-1.62323	-2.18475	1.80359	-0.755615	0.265198	-1.41998	4.33014	-0.105286	0.00823975	-0.000305176	0.000915527	-273.055	-396.49	1305.85	-52.4595	-0.601074	-53.4378
-1.62262	-2.18536	1.80969	-0.758057	0.266418	-1.4151	4.33136	0.108948	0.083313	0.000915527	0.000610352	-272.871	-396.57	1310.27	-52.7287	-0.484821	-53.2097
-1.62292	-2.17804	1.80908	-0.75531	0.266418	-1.41357	4.33167	-0.0680542	0.0540161	0.000915527	0.00244141	-273.158	-395.195	1309.83	-52.5318	-0.512521	-53.2023
-1.61896	-2.19269	1.80511	-0.754089	0.271606	-1.41632	4.33075	0.150452	0.062561	0.0012207	0.00183105	-271.97	-397.977	1306.97	-52.1556	0.0101837	-53.2095
-1.61987	-2.18658	1.81091	-0.7547	0.273438	-1.41205	4.33105	0.0222778	0.0802612	0.00213623	0.00274658	-272.319	-396.794	1311.16	-52.3238	0.128003	-53.0716
-1.62537	-2.18018	1.80695	-0.750732	0.2771	-1.41693	4.33105	-0.00152588	0.0921631	0.00183105	0.00305176	-273.695	-395.598	1308.3	-51.9749	0.303375	-53.3742
-1.6272	-2.18414	1.80878	-0.751648	0.273743	-1.41327	4.33105	0.0585938	0.145569	0.00335693	0.00488281	-273.873	-396.322	1309.62	-52.0159	0.0180756	-53.1707
-1.61682	-2.18872	1.81152	-0.750122	0.275574	-1.42273	4.32831	0.0808716	0.0799561	0.00183105	0.00274658	-271.821	-397.207	1311.63	-51.7675	0.341763	-53.5511
-1.62415	-2.18445	1.8103	-0.748901	0.274658	-1.42334	4.32892	-0.010376	0.151978	0.00244141	0.00396729	-273.409	-396.388	1310.74	-51.6986	0.130939	-53.6325
-1.61804	-2.18811	1.80695	-0.747681	0.279846	-1.42303	4.33014	0.153198	0.0985718	0.00183105	0.00244141	-272.107	-397.112	1308.32	-51.4976	0.66091	-53.5822
-1.6156	-2.18933	1.80603	-0.750732	0.284119	-1.41998	4.33044	-0.0454712	0.109558	0.00274658	0.00274658	-271.547	-397.355	1307.65	-51.8255	1.05565	-53.429
-1.6153	-2.17926	1.80573	-0.749817	0.286865	-1.4212	4.33167	0.0585938	0.100098	0.00152588	0.00274658	-271.834	-395.471	1307.43	-51.8826	1.25069	-53.5731
-1.62292	-2.1936	1.80542	-0.747681	0.279236	-1.4325	4.33136	0.00518799	0.117188	0.00244141	0.00335693	-273.005	-398.144	1307.22	-51.4127	0.536807	-53.9861
-1.61407	-2.18903	1.80481	-0.750122	0.287781	-1.42517	4.32953	0.00671387	0.0836182	0.0012207	0.00274658	-271.334	-397.315	1306.78	-51.7611	1.36961	-53.675
-1.61438	-2.18689	1.80298	-0.753174	0.283508	-1.43585	4.33014	-0.0521851	0.119629	0.000915527	0.00183105	-271.536	-396.939	1305.44	-52.1467	1.00872	-54.1726
-1.61072	-2.18628	1.80481	-0.747986	0.28595	-1.42944	4.33105	-0.0546265	0.123596	0.00183105	0.00244141	-270.812	-396.813	1306.78	-51.5609	1.26452	-53.8846
-1.6095	-2.18201	1.80389	-0.753784	0.284119	-1.43585	4.33075	0.0476074	0.00274658	-0.000610352	-0.000305176	-270.724	-396.036	1306.11	-52.2937	1.12652	-54.2001
-1.61652	-2.17834	1.80298	-0.748291	0.28717	-1.43585	4.32983	-0.0476074	0.119324	0.000610352	0.00183105	-272.279	-395.325	1305.45	-51.726	1.23713	-54.2619
-1.60034	-2.18903	1.79871	-0.756226	0.28656	-1.4328	4.33136	0.0012207	0.00823975	-0.000610352	0.000305176	-268.633	-397.411	1302.35	-52.4559	1.50383	-53.9751
-1.59668	-2.18414	1.80115	-0.751038	0.28656	-1.44714	4.33136	0.00427246	0.100403	0.00152588	0.00213623	-268.276	-396.503	1304.14	-51.9436	1.53146	-54.6769
-1.59546	-2.18567	1.80206	-0.751038	0.285034	-1.45081	4.33136	-0.0735474	0.0613403	-0.000610352	-0.000610352	-268.026	-396.792	1304.8	-51.9197	1.43003	-54.8281
-1.59485	-2.18628	1.79932	-0.753784	0.289001	-1.45111	4.33014	-0.123901	0.13031	0.0012207	0.00213623	-267.881	-396.928	1302.81	-52.2234	1.76456	-54.8384
-1.58752	-2.18597	1.79596	-0.7547	0.283508	-1.45996	4.33014	-0.0457764	-0.00213623	-0.000915527	0	-266.497	-396.924	1300.38	-52.3324	1.43873	-55.2147
-1.59363	-2.19055	1.79504	-0.758972	0.28656	-1.46332	4.33075	-0.143127	0.112	0.000305176	0.0012207	-267.584	-397.777	1299.71	-52.7499	1.59649	-55.3498
-1.59271	-2.19116	1.79779	-0.759888	0.284119	-1.46454	4.33044	-0.0421143	-0.0125122	-0.000305176	-0.000305176	-267.39	-397.881	1301.7	-52.8454	1.41664	-55.3946
-1.57928	-2.1936	1.79108	-0.757751	0.289001	-1.47217	4.33014	-0.198059	0	-0.000915527	-0.00152588	-264.761	-398.427	1296.86	-52.5584	2.03407	-55.6991
-1.58478	-2.19208	1.79016	-0.758972	0.280762	-1.46851	4.32861	-0.0112915	0.0894165	0.000610352	0.0012207	-265.797	-398.125	1296.18	-52.7232	1.27976	-55.537
-1.58722	-2.20032	1.79016	-0.765076	0.285645	-1.47614	4.33075	-0.321655	0.0378418	-0.000915527	-0.00183105	-266.096	-399.678	1296.18	-53.2914	1.65477	-55.8323
-1.57288	-2.19971	1.7923	-0.761414	0.283813	-1.47583	4.32892	0.0393677	0.101013	0.00152588	0.00244141	-263.298	-399.593	1297.74	-52.8785	1.74276	-55.7867
-1.57684	-2.20886	1.78802	-0.759888	0.285034	-1.48895	4.33075	-0.145569	0.0430298	-0.00152588	-0.00183105	-263.954	-401.332	1294.66	-52.5604	1.78716	-56.3316
-1.5741	-2.20764	1.78528	-0.761414	0.289307	-1.49323	4.32953	-0.055542	0.101929	0.00152588	0.00213623	-263.5	-401.135	1292.68	-52.7541	2.1718	-56.5366
-1.57318	-2.20459	1.78223	-0.765381	0.28656	-1.48682	4.33075	-0.315247	-0.0598145	-0.00244141	-0.00213623	-263.283	-400.582	1290.45	-53.2547	1.96893	-56.2489
-1.57196	-2.22015	1.78192	-0.765381	0.28656	-1.48926	4.32892	-0.0622559	0.120544	0.0012207	0.000915527	-262.585	-403.507	1290.24	-53.0049	2.03176	-56.2322
-1.56494	-2.21649	1.78284	-0.765381	0.287781	-1.49353	4.32983	-0.280762	-0.0482178	-0.00152588	-0.00152588	-261.371	-402.843	1290.91	-53.0628	2.23335	-56.4438
-1.57654	-2.23022	1.7804	-0.767517	0.285645	-1.48987	4.32953	0.0311279	0.0787354	0.000610352	0.000915527	-263.159	-405.391	1289.13	-53.0887	1.91214	-56.1853
-1.56982	-2.22809	1.78131	-0.763855	0.291138	-1.49109	4.32983	0.00274658	0.0604248	0	0	-261.97	-405.004	1289.81	-52.7026	2.45513	-56.2582
-1.57806	-2.23206	1.77612	-0.766907	0.287476	-1.48956	4.33167	-0.0332642	0.0695801	0.000305176	0.0012207	-263.398	-405.752	1286.04	-52.989	2.03945	-56.1619
-1.57776	-2.23236	1.77826	-0.763855	0.290527	-1.49231	4.33167	-0.0570679	0.0350952	0.0012207	0.00152588	-263.407	-405.797	1287.6	-52.636	2.28426	-56.2979
-1.57379	-2.24121	1.77246	-0.764465	0.28717	-1.50238	4.32983	-0.09552	0.0540161	0	0	-262.421	-407.513	1283.41	-52.5638	2.09893	-56.6686
-1.5744	-2.24396	1.77216	-0.766907	0.291443	-1.4917	4.32953	0.0662231	0.105286	0.00213623	0.00335693	-262.334	-408.019	1283.18	-52.7966	2.453	-56.1597
-1.57745	-2.25037	1.77063	-0.76416	0.288391	-1.49628	4.33319	-0.020752	-0.00976563	-0.000305176	0.000305176	-262.79	-409.22	1282.09	-52.3812	2.16742	-56.3236
-1.58691	-2.25433	1.7691	-0.765991	0.289001	-1.49689	4.33075	-0.03479	0.13031	0.00244141	0.00305176	-264.53	-409.944	1280.98	-52.5295	2.07051	-56.3432
-1.58142	-2.2464	1.76361	-0.768127	0.287781	-1.49628	4.32922	0.0961304	0.0161743	0.000305176	0.000915527	-263.64	-408.508	1276.99	-52.8986	2.04637	-56.3545
-1.59271	-2.26105	1.76178	-0.774536	0.286865	-1.49536	4.33075	0.0717163	0.107117	0.00244141	0.00457764	-265.351	-411.233	1275.65	-53.3991	1.83331	-56.2124
-1.59546	-2.26685	1.7572	-0.776062	0.289307	-1.49323	4.32953	-0.00701904	0.0665283	0.000915527	0.00183105	-265.673	-412.336	1272.33	-53.48	2.00477	-56.0737
-1.60004	-2.26288	1.7569	-0.772705	0.290222	-1.49048	4.3277	0.148926	0.0921631	0.00213623	0.00366211	-266.697	-411.572	1272.12	-53.1603	1.98875	-55.9973
-1.59821	-2.26776	1.75659	-0.781555	0.28595	-1.49872	4.33014	-0.0115967	0.0308228	0.000915527	0.00152588	-266.194	-412.515	1271.88	-54.0955	1.69257	-56.313
-1.60034	-2.27539	1.7453	-0.78064	0.287476	-1.49445	4.33136	0.0259399	0.0592041	0.000305176	0.000915527	-266.299	-413.996	1263.71	-53.8659	1.80657	-56.0548
-1.60614	-2.27692	1.74377	-0.783386	0.289307	-1.49231	4.33075	0.017395	0.0802612	0.00213623	0.00305176	-267.358	-414.272	1262.59	-54.1564	1.86612	-55.9585
-1.60858	-2.27814	1.73676	-0.782471	0.285034	-1.48834	4.32953	0.0985718	0.00366211	-0.000305176	0.000305176	-267.713	-414.527	1257.51	-54.0307	1.48918	-55.7582
-1.61377	-2.28241	1.73218	-0.783997	0.289001	-1.49139	4.32922	0.0228882	0.105896	0.00213623	0.00366211	-268.635	-415.341	1254.19	-54.1379	1.733	-55.8817
-1.60736	-2.29248	1.72607	-0.7901	0.28656	-1.49323	4.32983	0.0479126	-0.017395	-0.000305176	-0.000915527	-266.996	-417.294	1249.77	-54.6718	1.68005	-55.8494
-1.60858	-2.30011	1.7215	-0.794678	0.286255	-1.4975	4.33044	0.0836182	0.0985718	0.00274658	0.00396729	-266.998	-418.756	1246.45	-55.0734	1.65909	-55.9783
-1.61163	-2.29431	1.7157	-0.795593	0.288696	-1.49567	4.33014	0.067749	-0.0146484	-0.000915527	-0.000610352	-267.745	-417.692	1242.24	-55.2706	1.79152	-55.9482
-1.61774	-2.30652	1.71692	-0.794983	0.28595	-1.4978	4.32983	-0.0680542	0.071106	0.00152588	0.00213623	-268.593	-419.953	1243.13	-55.0073	1.49987	-55.9606
-1.62354	-2.2995	1.70471	-0.795898	0.287781	-1.48163	4.32861	0.137634	-0.050354	-0.00183105	-0.00152588	-269.723	-418.671	1234.27	-55.2205	1.5484	-55.278
-1.63239	-2.31171	1.70044	-0.800476	0.292053	-1.49139	4.33044	0.00488281	0.0460815	-0.000305176	-0.000305176	-271.184	-420.97	1231.18	-55.552	1.77498	-55.6548
-1.62659	-2.30377	1.7041	-0.800781	0.289917	-1.48468	4.33044	-0.0128174	0.0134277	-0.000305176	0	-270.204	-419.475	1233.82	-55.7118	1.68396	-55.3907
-1.62354	-2.31232	1.69647	-0.801392	0.288696	-1.49567	4.32922	0.0289917	0.0753784	0.000610352	0.000915527	-269.424	-421.142	1228.31	-55.6447	1.65366	-55.8118
-1.6217	-2.31598	1.69525	-0.802002	0.28656	-1.48499	4.32861	0.0692749	0.0765991	0.000305176	0.000610352	-268.802	-421.83	1227.42	-55.6525	1.53419	-55.2767
-1.63025	-2.32422	1.69159	-0.801697	0.286865	-1.49231	4.33136	0.0341797	0.0857544	0.0012207	0.00152588	-270.312	-423.374	1224.77	-55.4887	1.43206	-55.5702
-1.63757	-2.32422	1.68732	-0.805664	0.28717	-1.47614	4.33014	0.166016	0.0384521	0.000610352	0.00152588	-271.527	-423.361	1221.66	-55.9402	1.35407	-54.834
-1.63757	-2.32269	1.68427	-0.803833	0.285645	-1.48163	4.33044	0.020752	0.0546265	-0.000305176	-0.000305176	-271.633	-423.096	1219.45	-55.756	1.2204	-55.0971
-1.63635	-2.32605	1.68213	-0.806885	0.287476	-1.48254	4.32983	0.0430298	0.111084	0.00183105	0.00244141	-271.277	-423.746	1217.9	-56.0506	1.40093	-55.1072
-1.6394	-2.33459	1.67725	-0.803833	0.288391	-1.48193	4.33044	-0.211182	-0.0112915	-0.0012207	-0.00152588	-271.616	-425.36	1214.38	-55.5641	1.44573	-55.0201
-1.64307	-2.34009	1.67755	-0.806885	0.288086	-1.48804	4.33044	0.133972	0.149231	0.00305176	0.00335693	-272.22	-426.387	1214.6	-55.8275	1.373	-55.2635
-1.64398	-2.34253	1.67267	-0.803223	0.288696	-1.48102	4.32831	-0.133057	-0.0378418	-0.000610352	-0.000305176	-272.252	-426.856	1211.07	-55.3672	1.41708	-54.9237
-1.64246	-2.34589	1.67053	-0.805664	0.28656	-1.48712	4.32922	0.0537109	0.108948	0.00305176	0.00305176	-271.881	-427.512	1209.52	-55.5931	1.27815	-55.1652
-1.65436	-2.34833	1.67145	-0.80658	0.289001	-1.48071	4.32953	-0.0457764	0.0521851	0.000610352	0.00152588	-274.095	-427.919	1210.17	-55.6607	1.28802	-54.8861
-1.64612	-2.35352	1.66687	-0.804443	0.293274	-1.47705	4.33014	0.0161743	0.0930786	0.00183105	0.00244141	-272.279	-428.938	1206.87	-55.329	1.78706	-54.6606
-1.65039	-2.35535	1.66779	-0.800171	0.289917	-1.48254	4.32861	-0.152893	-0.0088501	0	0.00152588	-273.149	-429.262	1207.54	-54.8136	1.44014	-54.9106
-1.65649	-2.36023	1.66138	-0.799866	0.291443	-1.48224	4.32892	0.110779	0.121765	0.00213623	0.00244141	-274.187	-430.192	1202.9	-54.7008	1.47542	-54.872
-1.64856	-2.36084	1.66046	-0.803528	0.293884	-1.48895	4.32892	-0.0769043	0.057373	0.0012207	0.00183105	-272.66	-430.35	1202.24	-55.1089	1.80515	-55.1559
-1.65924	-2.3526	1.65833	-0.80658	0.293884	-1.47552	4.33044	-0.0152588	0.090332	0.0012207	0.00152588	-274.842	-428.772	1200.67	-55.5899	1.61846	-54.6248
-1.66351	-2.36328	1.65314	-0.800476	0.291138	-1.47034	4.33014	-0.0576782	0.119629	0.0012207	0.00274658	-275.303	-430.775	1196.93	-54.7194	1.35518	-54.3078
-1.65802	-2.36511	1.65802	-0.803833	0.295105	-1.46881	4.33136	0.090332	0.0704956	0.000915527	0.00183105	-274.156	-431.112	1200.46	-55.0729	1.77614	-54.2155
-1.65924	-2.36359	1.65527	-0.792847	0.298767	-1.47858	4.32892	0.000305176	0.100403	0.0012207	0.00244141	-274.648	-430.833	1198.5	-53.8428	2.02438	-54.7029
-1.66046	-2.35107	1.65436	-0.794373	0.294189	-1.47675	4.33075	0.067749	0.141602	0.00152588	0.00244141	-275.218	-428.49	1197.82	-54.2181	1.60365	-54.7103
-1.6684	-2.35199	1.66046	-0.786743	0.299072	-1.47308	4.33167	0.0579834	0.0799561	0.00152588	0.00335693	-276.82	-428.587	1202.26	-53.3333	1.85861	-54.5804
-1.66412	-2.34772	1.65619	-0.787354	0.298462	-1.47064	4.33044	0.0595093	0.0338745	0.000305176	0.000610352	-276.055	-427.822	1199.16	-53.4691	1.87316	-54.4849
-1.65894	-2.34833	1.65863	-0.781555	0.298157	-1.47675	4.32861	0.0408936	0.114136	0.0012207	0.00213623	-275.13	-427.939	1200.95	-52.7965	1.92468	-54.757
-1.66351	-2.34497	1.65497	-0.775452	0.294495	-1.47766	4.33075	0.0695801	0.0708008	0.00152588	0.00305176	-276.161	-427.308	1198.31	-52.1532	1.53643	-54.8361
-1.66077	-2.34558	1.6571	-0.774536	0.295105	-1.47339	4.33075	0.0708008	0.0888062	0.0012207	0.00152588	-275.566	-427.414	1199.86	-52.0372	1.63596	-54.6303
-1.65771	-2.33826	1.65955	-0.766907	0.295105	-1.48346	4.33044	-0.0106812	0.0634766	0.000915527	0.00213623	-275.373	-426.038	1201.64	-51.2841	1.64753	-55.1591
-1.65466	-2.33734	1.66199	-0.764771	0.291443	-1.48285	4.32953	0.0939941	0.0228882	0.000305176	0.00183105	-274.796	-425.859	1203.42	-51.0539	1.39936	-55.1268
-1.65863	-2.3288	1.65863	-0.758362	0.287781	-1.49017	4.33014	0.0473022	0.043335	0.0012207	0.00244141	-275.947	-424.263	1200.99	-50.4604	1.0001	-55.5434
-1.65619	-2.32697	1.65924	-0.75531	0.285339	-1.48712	4.33014	0.0415039	0.0671387	0.0012207	0.00152588	-275.496	-423.917	1201.44	-50.1394	0.838831	-55.4096
-1.64276	-2.32513	1.66229	-0.750732	0.28656	-1.48621	4.32831	0.03479	0.0842285	0.00183105	0.00305176	-272.935	-423.594	1203.67	-49.6417	1.15262	-55.3566
-1.6571	-2.32483	1.66595	-0.750122	0.283508	-1.48499	4.32983	0.0598145	0.0448608	0.000305176	0	-275.771	-423.466	1206.31	-49.5814	0.66459	-55.3388
-1.64795	-2.32025	1.66504	-0.740051	0.286255	-1.49353	4.3277	0.0326538	0.153198	0.00183105	0.00305176	-274.285	-422.64	1205.68	-48.5021	1.00692	-55.7645
-1.64307	-2.3233	1.66229	-0.737915	0.286255	-1.49323	4.33044	-0.0546265	0.0567627	0	0.000305176	-273.225	-423.24	1203.7	-48.2068	1.09624	-55.713
-1.64551	-2.31781	1.66321	-0.736084	0.285339	-1.49933	4.32892	0.0415039	0.136108	0.00183105	0.00183105	-273.963	-422.202	1204.36	-48.0878	0.957761	-56.0476
-1.65161	-2.31598	1.6626	-0.732422	0.282593	-1.50421	4.32953	-0.00640869	0.0656128	0	0	-275.295	-421.842	1203.93	-47.7012	0.620245	-56.3033
-1.65161	-2.30225	1.66656	-0.725403	0.281067	-1.5033	4.3277	-0.0518799	0.0527954	0.000915527	0.000915527	-275.768	-419.236	1206.81	-47.1194	0.450119	-56.3812
-1.64886	-2.31171	1.66565	-0.723877	0.278625	-1.49963	4.32892	0.0363159	0.0558472	0.000305176	0.000610352	-274.882	-421.017	1206.15	-46.7912	0.328961	-56.1237
-1.64825	-2.29584	1.66473	-0.712891	0.281067	-1.49933	4.32953	-0.0228882	0.105286	0.000915527	0.0012207	-275.339	-418.035	1205.51	-45.789	0.477905	-56.2552
-1.651	-2.29828	1.67114	-0.713196	0.274658	-1.49597	4.33044	-0.0131226	0.0842285	0.000915527	0.00152588	-275.756	-418.444	1210.14	-45.7859	-0.0745605	-56.0786
-1.64703	-2.28821	1.66992	-0.704651	0.278931	-1.50116	4.32892	-0.0192261	0.0366211	-0.000610352	-0.000915527	-275.423	-416.571	1209.28	-44.9701	0.292435	-56.4087
-1.64551	-2.29126	1.66901	-0.698853	0.279236	-1.50085	4.33044	-0.104675	0.109863	0.000610352	0	-275.062	-417.145	1208.63	-44.2571	0.345145	-56.3732
-1.64703	-2.28516	1.66748	-0.69458	0.276794	-1.49597	4.32983	-0.0326538	0.0350952	0	0.00152588	-275.508	-415.994	1207.53	-43.8656	0.105664	-56.2
-1.64948	-2.2821	1.67023	-0.693665	0.278931	-1.49597	4.33044	-0.19989	0.0857544	0	-0.000610352	-276.115	-415.397	1209.52	-43.811	0.225955	-56.2393
-1.65497	-2.28333	1.6748	-0.682678	0.278015	-1.49719	4.32831	0.106812	0.117188	0.00183105	0.00305176	-277.269	-415.569	1212.86	-42.5375	0.0484802	-56.3168
-1.65619	-2.27051	1.67053	-0.682373	0.275574	-1.48651	4.33044	-0.124207	0.109253	0.000305176	0.000610352	-277.756	-413.174	1209.75	-42.7056	-0.194409	-55.9216
-1.64429	-2.27356	1.67297	-0.673828	0.272522	-1.49231	4.33014	-0.0286865	0.0646973	0.000610352	0.0012207	-275.429	-413.767	1211.54	-41.6776	-0.246664	-56.1392
-1.64825	-2.27417	1.67725	-0.66864	0.276184	-1.4856	4.32739	-0.177917	0.134888	0.000305176	0.000610352	-276.188	-413.83	1214.65	-41.0747	-0.017865	-55.8525
-1.65405	-2.27448	1.67725	-0.662537	0.275269	-1.48743	4.32739	-0.0241089	0.0717163	0.000610352	0.0012207	-277.386	-413.862	1214.66	-40.3738	-0.196997	-55.9565
-1.65771	-2.27356	1.67328	-0.656128	0.272522	-1.4856	4.33014	-0.123291	0.0521851	-0.000305176	0.000610352	-278.134	-413.689	1211.8	-39.6554	-0.486942	-55.8884
-1.66077	-2.28088	1.67969	-0.649109	0.273132	-1.4917	4.33014	0.0820923	0.120544	0.00152588	0.00274658	-278.66	-415.013	1216.46	-38.7384	-0.483566	-56.1353
-1.65741	-2.2699	1.68182	-0.645447	0.274658	-1.48224	4.3277	0.0653076	0.0415039	0	0.000610352	-278.268	-412.938	1218.01	-38.4932	-0.331619	-55.7872
-1.66443	-2.27295	1.68701	-0.638123	0.281372	-1.48712	4.32922	-0.0671387	0.0875854	0.00152588	0.00335693	-279.727	-413.454	1221.79	-37.6105	0.084613	-56.0356
-1.67328	-2.28058	1.68427	-0.630493	0.275574	-1.48071	4.32953	0.043335	0.0946045	0.000915527	0.00152588	-281.179	-414.852	1219.81	-36.6159	-0.51098	-55.6967
-1.67297	-2.2821	1.68457	-0.625	0.275269	-1.47552	4.32953	0.0180054	0.0744629	0.00213623	0.00335693	-281.049	-415.124	1220.04	-35.9619	-0.527582	-55.4502
-1.67175	-2.29553	1.6864	-0.61676	0.277405	-1.48102	4.32953	0.098877	-0.0610352	-0.0012207	-0.000305176	-280.531	-417.629	1221.4	-34.805	-0.311984	-55.609
-1.67389	-2.29004	1.69098	-0.609741	0.279541	-1.47675	4.32922	0.113525	0.085144	0.00213623	0.00305176	-281.153	-416.553	1224.73	-34.0908	-0.197006	-55.479
-1.67267	-2.30103	1.69098	-0.603027	0.281067	-1.4682	4.32831	0.1474	-0.0665283	-0.000915527	0.000610352	-280.525	-418.598	1224.75	-33.1441	-0.0221008	-55.0035
-1.68152	-2.30133	1.69128	-0.597229	0.279236	-1.46576	4.33014	0.133972	0.0534058	0.00152588	0.00183105	-282.271	-418.613	1224.97	-32.4781	-0.321909	-54.916
-1.68213	-2.30072	1.69556	-0.590515	0.281372	-1.46362	4.32587	-0.0140381	0.0997925	0.00183105	0.00274658	-282.461	-418.462	1228.08	-31.7204	-0.168872	-54.8405
-1.68823	-2.30652	1.69952	-0.58075	0.282593	-1.45782	4.33014	0.135803	0.0265503	0.000915527	0.00213623	-283.511	-419.486	1230.98	-30.5114	-0.163605	-54.5604
-1.68823	-2.31476	1.698	-0.58075	0.286865	-1.45905	4.32861	0.108032	0.0424194	0.000610352	0.00213623	-283.286	-421.041	1229.88	-30.379	0.202698	-54.5581
-1.68823	-2.31384	1.69739	-0.565796	0.284119	-1.45233	4.32953	0.0500488	0.0692749	0.000610352	0.0012207	-283.325	-420.845	1229.47	-28.6817	-0.0316742	-54.268
-1.68915	-2.30988	1.70166	-0.556641	0.286255	-1.44257	4.33044	0.133972	0.0378418	0.00183105	0.00305176	-283.607	-420.052	1232.58	-27.697	0.110965	-53.8707
-1.69128	-2.31812	1.70258	-0.552063	0.28656	-1.44897	4.33105	0.130615	-0.0302124	-0.0012207	-0.000610352	-283.887	-421.584	1233.26	-27.0434	0.111581	-54.1136
-1.69525	-2.3175	1.70685	-0.544739	0.284424	-1.43738	4.32922	0.109253	0.100098	0.00244141	0.00396729	-284.612	-421.41	1236.36	-26.2147	-0.127243	-53.6012
-1.7038	-2.32971	1.70837	-0.53833	0.283508	-1.43036	4.32953	0.0979614	-0.0149536	-0.000305176	-0.000305176	-285.887	-423.644	1237.48	-25.2868	-0.310931	-53.2085
-1.71082	-2.33154	1.71295	-0.528259	0.284424	-1.43494	4.328	0.11261	0.118408	0.00244141	0.00396729	-287.367	-423.93	1240.82	-24.1094	-0.3672	-53.4432
-1.69159	-2.34222	1.70441	-0.522461	0.287476	-1.42761	4.32892	0.0527954	0.0424194	0.000915527	0.0012207	-283.168	-426.028	1234.66	-23.2658	0.234354	-52.9729
-1.71204	-2.34589	1.7157	-0.514526	0.286255	-1.41388	4.3277	0.0335693	0.0634766	0.00183105	0.00305176	-287.032	-426.557	1242.84	-22.3042	-0.196228	-52.3802
-1.71204	-2.3587	1.71356	-0.505981	0.281372	-1.42395	4.32831	0.0814819	0.0308228	0.000305176	0.00152588	-286.779	-428.97	1241.32	-21.123	-0.571106	-52.7412
-1.71753	-2.3584	1.71265	-0.49408	0.284729	-1.41235	4.33075	0.0689697	0.071106	0.00152588	0.00213623	-287.838	-428.871	1240.68	-19.7653	-0.397202	-52.2441
-1.72211	-2.37274	1.7215	-0.490112	0.28656	-1.40594	4.3277	-0.000305176	0.0421143	0.000915527	0.00183105	-288.294	-431.482	1247.11	-19.0826	-0.286511	-51.8601
-1.71478	-2.37915	1.71997	-0.480042	0.282593	-1.409	4.32953	0.0460815	0.0817871	0.00152588	0.00183105	-286.726	-432.705	1246.03	-17.8261	-0.47814	-51.9328
-1.71997	-2.38617	1.7215	-0.470276	0.282593	-1.40869	4.32831	0.0149536	0.126648	0.00152588	0.00213623	-287.606	-433.982	1247.16	-16.5981	-0.556757	-51.8898
-1.72241	-2.40021	1.71936	-0.461121	0.282593	-1.40564	4.32953	-0.0170898	0.0714111	0.000305176	0.000610352	-287.674	-436.6	1245.64	-15.3251	-0.564978	-51.6518
-1.73279	-2.39899	1.72913	-0.451355	0.275879	-1.4032	4.328	0.100708	0.144958	0.00213623	0.00335693	-289.808	-436.266	1252.72	-14.232	-1.29414	-51.583
-1.72516	-2.40509	1.7276	-0.438843	0.275574	-1.39587	4.32892	-0.0344849	0.0448608	-0.000305176	0.000305176	-288.104	-437.419	1251.65	-12.6986	-1.18011	-51.1884
-1.72943	-2.41882	1.72852	-0.431213	0.274658	-1.39069	4.328	-0.0820923	0.105896	0.0012207	0.00244141	-288.514	-439.957	1252.34	-11.6057	-1.29054	-50.8575
-1.73401	-2.41943	1.73187	-0.421753	0.26947	-1.3913	4.33014	-0.151978	0.0222778	-0.000610352	-0.000305176	-289.461	-440.025	1254.79	-10.5159	-1.79529	-50.897
-1.73828	-2.42584	1.73676	-0.411072	0.271301	-1.39313	4.32983	-0.0689697	0.137939	0.0012207	0.00244141	-290.234	-441.172	1258.35	-9.19379	-1.71681	-50.9632
-1.73767	-2.43347	1.73889	-0.398865	0.267639	-1.38214	4.33136	-0.0543213	0.0485229	0	0.000915527	-289.822	-442.563	1259.92	-7.67274	-1.98349	-50.4012
-1.74377	-2.4411	1.74316	-0.388794	0.260315	-1.38794	4.32861	0.0640869	0.150452	0.00183105	0.00274658	-290.911	-443.941	1263.04	-6.40226	-2.67141	-50.625
-1.74316	-2.45483	1.74103	-0.374146	0.26001	-1.38519	4.32983	-0.139465	0.0646973	0.000305176	0.000610352	-290.425	-446.505	1261.54	-4.50503	-2.66034	-50.4017
-1.74652	-2.46185	1.74774	-0.362244	0.259705	-1.38824	4.32861	-0.00305176	0.088501	0.000915527	0.0012207	-291.016	-447.759	1266.43	-3.03385	-2.73945	-50.5154
-1.74011	-2.46948	1.75079	-0.348816	0.255432	-1.38	4.33044	-0.253906	0.0579834	0.000915527	0.00152588	-289.498	-449.165	1268.67	-1.3723	-2.96183	-50.0657
-1.73737	-2.47559	1.75385	-0.336914	0.25238	-1.38397	4.3277	-0.0405884	0.0598145	0.000610352	0.00213623	-288.892	-450.289	1270.92	0.0863617	-3.16174	-50.2036
-1.74194	-2.47681	1.75751	-0.327759	0.246277	-1.39435	4.33044	-0.141907	0.0668335	0.0012207	0.00183105	-289.93	-450.481	1273.59	1.14871	-3.74726	-50.6879
-1.74042	-2.49512	1.7569	-0.314331	0.246887	-1.38092	4.32983	-0.0946045	0.0405884	0.000610352	0.00183105	-288.997	-453.888	1273.19	2.98229	-3.62295	-49.9326
-1.74561	-2.50061	1.76239	-0.298462	0.242615	-1.38214	4.32831	-0.0628662	0.11322	0.00213623	0.00335693	-289.979	-454.849	1277.2	4.88281	-4.05887	-49.9745
-1.73828	-2.50916	1.76392	-0.289307	0.237122	-1.39191	4.32861	-0.0296021	0.0170898	0.000610352	0.00183105	-288.421	-456.464	1278.34	6.06677	-4.373	-50.3384
-1.75293	-2.51465	1.76178	-0.274048	0.232849	-1.3916	4.32709	0.0137329	0.119934	0.00244141	0.00457764	-291.223	-457.436	1276.82	7.89645	-4.96432	-50.3286
-1.74652	-2.5235	1.76514	-0.258484	0.22522	-1.3913	4.32953	-0.0692749	0.0280762	0.000915527	0.00183105	-289.76	-459.074	1279.29	9.82004	-5.46313	-50.2319
-1.74133	-2.5238	1.76758	-0.246582	0.223083	-1.39648	4.328	0.0198364	0.0997925	0.00152588	0.00305176	-288.868	-459.125	1281.09	11.1861	-5.56594	-50.4681
-1.74225	-2.53693	1.77032	-0.236511	0.213928	-1.3974	4.33014	-0.0744629	0.0335693	0.000305176	0.00152588	-288.686	-461.552	1283.11	12.5477	-6.29314	-50.4023
-1.7395	-2.54791	1.77002	-0.220337	0.217285	-1.40381	4.3277	0.0427246	0.0997925	0.00152588	0.00305176	-288.009	-463.607	1282.94	14.5736	-5.97028	-50.6303
-1.74438	-2.5592	1.77429	-0.210876	0.206604	-1.40106	4.32983	-0.0134277	0.0350952	0.000610352	0.00152588	-288.619	-465.666	1286.05	15.8353	-6.88837	-50.4178
-1.74561	-2.5647	1.77368	-0.198059	0.209351	-1.40594	4.3277	0.0994873	0.0744629	0.00152588	0.00244141	-288.851	-466.683	1285.64	17.3883	-6.69167	-50.6246
-1.73706	-2.57233	1.77521	-0.185547	0.203552	-1.40381	4.32892	-0.000915527	0.0875854	0.00152588	0.00305176	-286.962	-468.113	1286.78	18.9446	-7.00513	-50.4457
-1.7392	-2.57813	1.77124	-0.17395	0.204163	-1.409	4.32861	0.141907	0.0592041	0.000610352	0.00183105	-287.336	-469.205	1283.94	20.363	-6.99288	-50.6578
-1.73462	-2.58881	1.77155	-0.156555	0.196228	-1.40717	4.32922	0.113525	0.0900269	0.00152588	0.00244141	-286.16	-471.194	1284.21	22.5258	-7.54183	-50.4799
-1.73065	-2.59552	1.77521	-0.144043	0.188904	-1.41052	4.32953	-0.0570679	0.0842285	0.000305176	0.000610352	-285.27	-472.431	1286.89	24.0645	-8.06328	-50.5735
-1.73035	-2.60284	1.77979	-0.133057	0.184021	-1.41724	4.33044	0.136414	0.0653076	0	0.000915527	-285.132	-473.771	1290.24	25.4364	-8.44988	-50.8314
-1.73035	-2.61139	1.77521	-0.117188	0.174561	-1.42731	4.32831	-0.00518799	0.0723267	0	0.000610352	-285.03	-475.387	1286.97	27.3871	-9.21302	-51.2246
-1.73248	-2.62146	1.77429	-0.110474	0.172729	-1.42944	4.32983	0.127563	0.11261	0.00183105	0.00244141	-285.2	-477.265	1286.32	28.3158	-9.37701	-51.2518
-1.73798	-2.61963	1.77307	-0.102539	0.168152	-1.43341	4.33228	0.0299072	0.020752	0	0.000610352	-286.418	-476.904	1285.45	29.1917	-9.85544	-51.4646
-1.71661	-2.63	1.77063	-0.0842285	0.160828	-1.44196	4.32953	0.111389	0.130615	0.00152588	0.00244141	-282.052	-478.917	1283.75	31.4572	-10.0839	-51.7238
-1.71936	-2.63123	1.76849	-0.0708008	0.148926	-1.43829	4.32831	0.11261	0.0820923	0.0012207	0.00213623	-282.539	-479.126	1282.22	33.013	-11.0953	-51.5421
-1.71204	-2.64435	1.76758	-0.0604248	0.145874	-1.44897	4.33014	0.0921631	0.078125	0	0.000915527	-280.862	-481.612	1281.6	34.4104	-11.2018	-51.9162
-1.70959	-2.64557	1.76544	-0.0521851	0.142517	-1.45782	4.32983	0.138245	0.114136	0.0012207	0.00213623	-280.478	-481.859	1280.07	35.3715	-11.4446	-52.3109
-1.70532	-2.65991	1.76117	-0.0408936	0.132141	-1.47217	4.3277	0.107117	0.0860596	0.000610352	0.000915527	-279.365	-484.585	1277.02	36.892	-12.1916	-52.8356
-1.70197	-2.66113	1.76392	-0.0250244	0.1297	-1.46698	4.32922	-0.0302124	0.078125	0.000305176	0.000915527	-278.712	-484.782	1279.04	38.7283	-12.3421	-52.5941
-1.70502	-2.66968	1.75446	-0.017395	0.123291	-1.47766	4.328	0.152588	0.122681	0.0012207	0.00183105	-279.161	-486.427	1272.22	39.7365	-12.9011	-53.0159
-1.69006	-2.67761	1.75293	0.000610352	0.112305	-1.48529	4.33044	-0.0213623	0.11261	0.000915527	0.00152588	-276.11	-487.955	1271.16	41.9261	-13.5379	-53.2624
-1.6922	-2.68494	1.7514	0.0137329	0.102844	-1.49231	4.32892	0.0793457	0.065918	0	0.000610352	-276.425	-489.319	1270.09	43.5427	-14.3351	-53.5291
-1.68762	-2.68677	1.74927	0.0265503	0.0949097	-1.49872	4.32892	0.0332642	0.143433	0.00213623	0.00213623	-275.579	-489.678	1268.57	45.0383	-14.9113	-53.7962
-1.6861	-2.68982	1.74805	0.0430298	0.0949097	-1.51123	4.3277	0.0924683	0.0585938	0.000610352	0.0012207	-275.443	-490.253	1267.74	46.97	-14.9075	-54.3666
-1.67816	-2.7066	1.74316	0.0546265	0.0857544	-1.52161	4.32831	0.0408936	0.0598145	0.000915527	0.00183105	-273.489	-493.448	1264.24	48.5667	-15.4842	-54.6805
-1.67114	-2.69806	1.745	0.0726318	0.0772095	-1.51672	4.33044	-0.000610352	0.0582886	0.000610352	0.000915527	-272.398	-491.829	1265.6	50.4917	-16.0943	-54.5113
-1.67145	-2.70782	1.74438	0.0854492	0.0735474	-1.51917	4.32892	0.0375366	0.0808716	0.00152588	0.00305176	-272.254	-493.647	1265.19	52.114	-16.383	-54.5543
-1.66779	-2.71088	1.745	0.108032	0.0680542	-1.52435	4.32861	-0.154419	0.0494385	-0.000305176	0.000305176	-271.63	-494.202	1265.69	54.7457	-16.7856	-54.7776
-1.65619	-2.71423	1.74133	0.124817	0.0637817	-1.53137	4.32922	0.0180054	0.0942993	0.000915527	0.00274658	-269.396	-494.875	1263.09	56.7218	-16.9496	-55.0533
-1.65436	-2.71729	1.74377	0.143433	0.0588989	-1.53931	4.33014	-0.0827026	0.0878906	0.0012207	0.00213623	-269.149	-495.422	1264.91	58.8983	-17.3323	-55.4063
-1.65497	-2.72217	1.74408	0.159607	0.057373	-1.54846	4.33014	0.109863	0.0256348	0	0.00152588	-269.334	-496.322	1265.17	60.8244	-17.4787	-55.8099
-1.65131	-2.72339	1.74652	0.18219	0.0524902	-1.55365	4.32861	-0.126038	0.126038	0.0012207	0.00183105	-268.777	-496.524	1267	63.4264	-17.8379	-56.0509
-1.65161	-2.72766	1.7453	0.192261	0.0521851	-1.5567	4.33014	0.0134277	0.0296021	0.000915527	0.00335693	-268.806	-497.32	1266.14	64.6464	-17.8696	-56.1697
-1.63879	-2.7359	1.74042	0.209351	0.039978	-1.56403	4.32922	-0.0100708	0.0924683	0.000915527	0.00274658	-266.139	-498.918	1262.65	66.7362	-18.6375	-56.399
-1.6449	-2.73987	1.74408	0.227356	0.0418091	-1.57715	4.32953	-0.0387573	0.0854492	0.00152588	0.00274658	-267.53	-499.612	1265.35	68.854	-18.6157	-57.0208
-1.63361	-2.74658	1.7395	0.241394	0.0415039	-1.58295	4.32922	0.0405884	0.0994873	0.00183105	0.00366211	-265.236	-500.92	1262.08	70.5702	-18.4517	-57.2179
-1.62994	-2.74841	1.73828	0.250854	0.0296021	-1.59241	4.32953	-0.000610352	0.022583	0.000915527	0.00183105	-264.566	-501.279	1261.22	71.6807	-19.3615	-57.6164
-1.62323	-2.75848	1.73584	0.278931	0.0286865	-1.60065	4.32892	0.0747681	0.083313	0.0012207	0.00274658	-263.207	-503.174	1259.53	75.0543	-19.3331	-57.9304
-1.61713	-2.74628	1.73218	0.287781	0.0231934	-1.61285	4.32922	0.00701904	0.0119019	0.0012207	0.00335693	-262.543	-500.928	1256.9	75.8701	-19.7279	-58.5741
-1.604	-2.7478	1.73309	0.306702	0.0238037	-1.62018	0.0125122	0.140686	0.0128174	0	0.00213623	-260.127	-501.235	1257.62	78.0607	-19.4826	-58.8915
-1.61591	-2.76031	1.72485	0.319519	0.0167847	-1.62872	0.00823975	0.140076	0.0576782	0.00274658	0.00427246	-262.217	-503.578	1251.69	79.7237	-20.2326	-59.2128
-1.60919	-2.75635	1.72363	0.33783	0.0146484	-1.62689	0.00793457	0.0335693	0.0134277	0.000305176	0.00213623	-261.104	-502.837	1250.84	81.7569	-20.322	-59.1602
-1.60706	-2.76184	1.71906	0.350342	0.0100708	-1.64307	0.00671387	0.198669	0.0830078	0.00213623	0.00366211	-260.749	-503.9	1247.57	83.274	-20.6672	-59.8609
-1.60645	-2.75421	1.71844	0.367432	0.00915527	-1.64642	0.00579834	0.132751	-0.017395	-0.0012207	-0.000610352	-261.019	-502.456	1247.16	85.1057	-20.7752	-60.0961
-1.60583	-2.76154	1.71661	0.378418	0.00366211	-1.65771	0.00610352	0.0842285	0.101013	0.00244141	0.00427246	-260.847	-503.838	1245.87	86.4778	-21.2086	-60.5584
-1.59821	-2.75818	1.71783	0.392456	0.00640869	-1.651	0.00518799	0.0927734	-0.0231934	-0.000610352	0	-259.481	-503.202	1246.79	88.0331	-20.8792	-60.2794
-1.59851	-2.75391	1.71021	0.405884	0.00488281	-1.65497	0.00518799	0.114746	0.093689	0.00152588	0.00274658	-259.779	-502.429	1241.29	89.5007	-21.0369	-60.5065
-1.6037	-2.7475	1.71051	0.420837	0.0140381	-1.65863	0.00579834	0.00732422	0.0354004	0.000610352	0.00152588	-261.204	-501.194	1241.55	91.1059	-20.4272	-60.7813
-1.604	-2.74994	1.71234	0.431213	0.0109863	-1.65833	0.00549316	0.0869751	0.0900269	0.000610352	0.00213623	-261.25	-501.626	1242.9	92.3315	-20.6829	-60.7566
-1.59882	-2.74384	1.6983	0.444336	0.0106812	-1.65253	0.00579834	0.0735474	0.0756836	0.000915527	0.00213623	-260.382	-500.554	1232.76	93.7398	-20.6443	-60.5288
-1.60492	-2.74445	1.69922	0.458984	0.0137329	-1.65833	0.00579834	0.0698853	0.11261	0.00152588	0.00213623	-261.763	-500.63	1233.46	95.4219	-20.5225	-60.8351
-1.61621	-2.73712	1.70471	0.474243	0.0170898	-1.64734	0.00549316	0.00823975	0.0860596	0.000610352	0.00183105	-264.243	-499.157	1237.46	97.0478	-20.4721	-60.4483
-1.62354	-2.72858	1.69891	0.487061	0.0146484	-1.6449	0.00549316	-0.0540161	0.0299072	-0.000305176	-0.000305176	-265.985	-497.544	1233.28	98.3761	-20.8274	-60.4313
-1.62415	-2.73499	1.69495	0.49469	0.0198364	-1.64337	0.00488281	-0.017395	0.10437	0.00213623	0.00305176	-265.955	-498.754	1230.43	99.3526	-20.4088	-60.3284
-1.63513	-2.73285	1.69556	0.504761	0.0238037	-1.63818	0.00488281	-0.155334	-0.00732422	-0.000915527	-0.000305176	-268.229	-498.295	1230.89	100.468	-20.2877	-60.1577
-1.62842	-2.7356	1.69495	0.518799	0.0219727	-1.64246	0.00488281	0.0946045	0.128174	0.00335693	0.00488281	-266.954	-498.821	1230.49	102.119	-20.3343	-60.3286
-1.65161	-2.72858	1.6922	0.531921	0.0213623	-1.62964	0.00518799	-0.0875854	-0.0012207	-0.000305176	0.000915527	-271.69	-497.413	1228.51	103.504	-20.7963	-59.8692
-1.65436	-2.73315	1.68701	0.538635	0.0234985	-1.63025	0.00518799	0.0128174	0.128479	0.00244141	0.00305176	-272.137	-498.282	1224.77	104.345	-20.6649	-59.877
-1.65466	-2.72888	1.68793	0.549622	0.0292969	-1.62781	0.00518799	-0.298462	-0.0195313	-0.0012207	-0.0012207	-272.414	-497.459	1225.46	105.534	-20.2267	-59.827
-1.651	-2.73254	1.68518	0.559387	0.0274658	-1.61469	0.00457764	0.0762939	0.0683594	0.00152588	0.00305176	-271.469	-498.145	1223.49	106.714	-20.3002	-59.1868
-1.66626	-2.72797	1.68701	0.566406	0.032959	-1.61346	0.00488281	-0.305481	0.0430298	0	0.00152588	-274.703	-497.216	1224.82	107.439	-20.1358	-59.2314
-1.6748	-2.72034	1.68121	0.578308	0.0375366	-1.60004	0.00457764	0.109558	0.0857544	0.00183105	0.00305176	-276.559	-495.76	1220.64	108.68	-19.9332	-58.7159
-1.68304	-2.72064	1.67877	0.588684	0.0326538	-1.58813	0.00427246	-0.194397	0.0805664	0.000610352	0.00183105	-278.078	-495.777	1218.88	109.872	-20.464	-58.1863
-1.68671	-2.69775	1.68457	0.599976	0.0323486	-1.56799	0.00488281	-0.0488281	0.0671387	0.000915527	0.00213623	-279.378	-491.406	1223.08	110.798	-20.611	-57.4686
-1.6806	-2.677	1.68304	0.613403	0.0384521	-1.54785	0.00427246	-0.331116	0.12146	0.0012207	0.00213623	-278.699	-487.506	1221.99	112.008	-20.0732	-56.7177
-1.70776	-2.67944	1.68793	0.627747	0.0418091	-1.54144	0.00488281	-0.0405884	0.0131226	0	0.00183105	-284.061	-487.82	1225.55	113.68	-20.2651	-56.5051
-1.71448	-2.67456	1.68762	0.639648	0.0439453	-1.54114	0.00427246	-0.0088501	0.113525	0.00213623	0.00335693	-285.633	-486.869	1225.35	114.961	-20.2337	-56.5686
-1.72821	-2.67944	1.68854	0.643311	0.0518799	-1.53595	0.00427246	-0.00762939	-0.0732422	-0.00152588	0	-288.209	-487.723	1226.02	115.456	-19.8124	-56.349
-1.73309	-2.68402	1.68884	0.648804	0.0561523	-1.53595	0.00488281	-0.0738525	0.0827026	0.00152588	0.00274658	-289.095	-488.556	1226.26	116.156	-19.5444	-56.3417
-1.74347	-2.70294	1.68182	0.648193	0.065918	-1.55579	0.00396729	-0.0302124	0.0598145	0.000610352	0.0012207	-290.814	-492.13	1221.2	116.384	-18.8961	-57.1489
-1.7688	-2.71576	1.68091	0.652466	0.0686646	-1.55884	0.00457764	-0.0946045	0.15564	0.00213623	0.00274658	-295.505	-494.451	1220.54	117.071	-19.0725	-57.2659
-1.7923	-2.73895	1.67725	0.661011	0.0817871	-1.55975	0.00457764	-0.0509644	-0.0354004	-0.000305176	0.000305176	-299.56	-498.731	1217.92	118.414	-18.3564	-57.2207
-1.80725	-2.74933	1.6745	0.664978	0.090332	-1.56555	0.00427246	0.00915527	0.0933838	0.00152588	0.00183105	-302.328	-500.643	1215.95	119.03	-17.9007	-57.4669
-1.82495	-2.77374	1.67023	0.663452	0.101318	-1.57776	0.00427246	-0.00183105	0.0402832	0.000915527	0.00213623	-305.246	-505.2	1212.87	119.24	-17.2542	-57.9002
-1.85883	-2.80731	1.66962	0.659485	0.116272	-1.57471	0.00488281	0.0402832	0.0640869	0.00152588	0.00213623	-310.917	-511.385	1212.43	119.317	-16.5182	-57.6057
-1.8692	-2.84485	1.6687	0.664673	0.134277	-1.58691	0.00488281	0.0689697	0.0793457	0.00152588	0.00183105	-312.075	-518.398	1211.82	120.507	-15.155	-57.9393
-1.89819	-2.86865	1.67145	0.6604	0.144653	-1.57318	0.00488281	0.134277	0.0930786	0.0012207	0.00213623	-316.944	-522.739	1213.8	120.395	-14.7232	-57.209
-1.91528	-2.90497	1.66626	0.657349	0.160522	-1.59149	0.00457764	0.112915	0.0857544	0.00213623	0.00244141	-319.455	-529.542	1210.07	120.622	-13.6435	-57.8344
-1.9342	-2.92206	1.67053	0.663147	0.167236	-1.59149	0.00427246	0.111389	0.143127	0.00213623	0.00274658	-322.76	-532.651	1213.18	121.553	-13.3809	-57.7728
-1.94366	-2.95959	1.66779	0.658875	0.185547	-1.59027	0.00427246	0.180054	0.141907	0.00244141	0.00366211	-323.506	-539.675	1211.21	121.665	-11.9537	-57.4697
-1.95923	-2.98645	1.65833	0.647583	0.198669	-1.6153	0.00427246	0.0363159	0.0527954	0.000915527	0.00213623	-325.998	-544.753	1204.37	120.797	-11.092	-58.4581
-1.96136	-3.00079	1.65466	0.657043	0.205994	-1.60828	0.00396729	0.125427	0.128784	0.00244141	0.00305176	-325.983	-547.435	1201.75	122.111	-10.5015	-58.0481
-1.97357	-3.0191	1.64825	0.653381	0.220337	-1.60278	0.00457764	0.130005	0.0540161	0.000305176	0.000610352	-327.789	-550.862	1197.11	121.985	-9.49044	-57.6998
-1.9986	-3.00598	1.64642	0.653381	0.23407	-1.60187	0.00457764	0.027771	0.0802612	0.00152588	0.00274658	-333.203	-548.33	1195.77	121.768	-8.8436	-57.8599
-2.00958	-3.00598	1.64215	0.654297	0.246887	-1.56555	0.00396729	0.108948	0.106201	0.000610352	0.00152588	-335.006	-548.278	1192.66	121.879	-7.96384	-56.2352
-2.03522	-3.02246	1.63605	0.656128	0.260315	-1.55273	0.00518799	0.0680542	0.0869751	0.0012207	0.00183105	-339.475	-551.3	1188.25	122.349	-7.25715	-55.6048
-2.05444	-3.02734	1.62903	0.657654	0.272522	-1.53931	0.00396729	0.0396729	0.0564575	0.000915527	0.00183105	-343.016	-552.175	1183.16	122.601	-6.5728	-55.019
-2.06696	-3.00781	1.62354	0.656738	0.289307	-1.52069	0.00457764	-0.125122	0.00579834	-0.000610352	-0.000305176	-345.94	-548.487	1179.16	122.185	-5.46982	-54.3806
-2.06818	-3.01483	1.62231	0.654297	0.299683	-1.52893	0.00427246	-0.0299072	0.115662	0.00152588	0.00183105	-346.093	-549.818	1178.29	122.016	-4.6406	-54.7264
-2.07672	-3.01605	1.6153	0.657349	0.311584	-1.52618	0.00396729	-0.0796509	-0.0491333	-0.00152588	-0.000915527	-347.771	-550.052	1173.22	122.384	-3.8233	-54.6366
-2.06604	-2.99988	1.61804	0.664978	0.318909	-1.54755	0.00457764	-0.136719	0.1297	0.000610352	0.00152588	-346.516	-547.055	1175.24	122.995	-3.13039	-55.7547
-2.07031	-2.99957	1.62964	0.683594	0.328064	-1.54327	0.00427246	-0.114441	-0.0204468	-0.00152588	0.0012207	-347.546	-546.89	1183.68	125.117	-2.48712	-55.6243
-2.05902	-3.0014	1.62994	0.699463	0.340271	-1.55884	0.00427246	-0.0436401	0.129089	0.00152588	0.00335693	-345.617	-547.265	1183.96	126.961	-1.34339	-56.3458
-2.05963	-2.99652	1.63391	0.721741	0.348206	-1.55304	0.00396729	-0.0857544	0.0250244	-0.0012207	0.000915527	-346.036	-546.291	1186.89	129.432	-0.750873	-56.168
-2.07458	-2.98859	1.61652	0.72876	0.359192	-1.52374	0.00427246	-0.124512	0.145569	0.00213623	0.00274658	-348.937	-544.811	1174.29	130.113	-0.1186	-54.9365
-2.07031	-3.013	1.61285	0.738831	0.375061	-1.51794	0.00396729	-0.0714111	-0.0354004	-0.000610352	-0.000915527	-347.404	-549.403	1171.68	131.66	1.29374	-54.5032
-2.06818	-3.0014	1.62354	0.742493	0.382996	-1.49261	0.00427246	-0.145264	0.0942993	0.000915527	0.000610352	-347.152	-547.145	1179.41	131.897	1.95176	-53.4499
-2.07794	-3.02338	1.6391	0.767212	0.392761	-1.49139	0.00366211	0.0622559	0.0802612	0.00183105	0.00244141	-348.675	-551.109	1190.76	135.072	2.60455	-53.3076
-2.08496	-3.00293	1.64917	0.792542	0.402222	-1.47736	0.00396729	-0.0195313	0.0109863	0.000305176	0.0012207	-350.803	-547.149	1198.09	137.641	3.17025	-52.9043
-2.08344	-3.00201	1.64886	0.816345	0.419922	-1.47858	0.00396729	-0.229492	0.0823975	0.000610352	0.0012207	-350.805	-546.955	1197.94	140.349	4.58789	-53.0328
-2.0929	-2.99835	1.66962	0.847473	0.432739	-1.49078	0.00366211	-0.0665283	0.0222778	0.000610352	0.00213623	-353.305	-546.094	1213.05	143.841	5.3967	-53.7375
-2.09351	-3.00629	1.69159	0.881958	0.437927	-1.49567	0.00427246	-0.0656128	0.0576782	0.0012207	0.00244141	-353.594	-547.415	1229.06	147.908	5.77686	-53.9743
-2.08832	-2.96265	1.71234	0.933838	0.451355	-1.50665	0.00457764	0.0415039	0.0610352	0	0.00274658	-354.575	-539.081	1244.2	153.137	6.74401	-54.9348
-2.08771	-2.9599	1.73462	0.982666	0.460815	-1.50879	0.00396729	-0.11322	0.10498	0.000915527	0.00305176	-355.049	-538.381	1260.46	158.673	7.44359	-55.1559
-2.07733	-2.94495	1.75385	1.02722	0.483398	-1.51276	0.00427246	-0.083313	0.00457764	-0.000305176	0.0012207	-354.018	-535.452	1274.5	163.528	9.33171	-55.5542
-2.09717	-2.9364	1.78833	1.06964	0.499268	-1.49963	0.00396729	-0.0143433	0.0872803	0.000305176	0.00183105	-358.573	-533.521	1299.56	168.234	10.205	-55.1871
-2.10785	-2.93762	1.80023	1.08795	0.506592	-1.46881	0.00396729	-0.137634	0.0552368	-0.000305176	0.0012207	-360.5	-533.59	1308.21	170.35	10.6228	-53.8295
-2.10144	-2.92877	1.79169	1.08002	0.500488	-1.43433	0.00427246	0.0180054	0.0631714	0.000610352	0.000915527	-358.978	-531.973	1301.98	169.312	10.2581	-52.2582
-2.09534	-2.94861	1.76575	1.05072	0.488281	-1.41876	0.00427246	0.0482178	0.0668335	0	0.000610352	-356.596	-535.877	1283.12	166.289	9.49026	-51.2759
-2.08282	-2.99377	1.76483	1.02509	0.484924	-1.40869	0.00427246	-0.0405884	0.0808716	0.000915527	0.000610352	-352.392	-544.41	1282.42	164.088	9.59949	-50.3688
-2.07397	-3.01819	1.76331	1.01471	0.490417	-1.40106	0.00366211	0.0802612	0.0610352	0.0012207	0.00274658	-349.741	-549.029	1281.31	163.298	10.2795	-49.7912
-2.05048	-3.01727	1.74896	1.01166	0.494385	-1.40137	0.00396729	0.00244141	0.0704956	-0.000305176	0	-345.066	-549.021	1270.93	162.944	10.9978	-49.7419
-2.04193	-3.01239	1.74042	1.01807	0.499268	-1.40717	0.00366211	0.119019	0.140686	0.00305176	0.00427246	-343.634	-548.18	1264.77	163.601	11.5093	-50.0384
-2.02484	-3.06366	1.73553	1.00372	0.498657	-1.40472	0.00366211	-0.0744629	-0.0405884	-0.0012207	-0.000915527	-338.504	-557.888	1261.24	162.791	11.9144	-49.4398
-2.005	-3.07861	1.73615	0.98114	0.481262	-1.38489	0.00366211	0.0372314	0.0994873	0.00152588	0.00244141	-333.63	-560.76	1261.62	160.458	10.937	-48.2809
-1.99982	-3.09113	1.73096	0.959778	0.475769	-1.38306	0.00427246	-0.0430298	0.0994873	0.00244141	0.00335693	-331.991	-563.177	1257.82	158.218	10.6461	-48.037
-1.99768	-3.11432	1.72821	0.946045	0.474548	-1.37573	0.00396729	0.0637817	0.0949097	0.00305176	0.00427246	-330.646	-567.556	1255.81	157.023	10.6736	-47.4818
-2.00623	-3.12775	1.72333	0.940552	0.47821	-1.3736	0.00457764	-0.0350952	0.020752	0.000610352	0.0012207	-331.855	-570.076	1252.27	156.609	10.8721	-47.2943
-2.02271	-3.13446	1.72699	0.926819	0.487366	-1.37634	0.00366211	-0.151367	-0.0152588	-0.000915527	-0.000610352	-334.904	-571.282	1254.89	155.14	11.3627	-47.4165
-2.03644	-3.14911	1.71844	0.917053	0.491638	-1.37299	0.00396729	-0.0241089	0.0170898	0.000610352	0.000915527	-337.046	-574.039	1248.68	154.256	11.5334	-47.1696
-2.04529	-3.17963	1.70563	0.894775	0.490112	-1.37787	0.00335693	-0.00274658	0.0396729	0.000915527	0.000305176	-337.69	-579.835	1239.36	152.197	11.3731	-47.1299
-2.05658	-3.20862	1.68579	0.878296	0.476685	-1.36841	0.00335693	0.0115967	0.0912476	0.00183105	0.00274658	-338.646	-585.353	1224.96	150.78	10.2186	-46.4219
-2.05353	-3.22052	1.67053	0.86853	0.473328	-1.36444	0.00335693	-0.0918579	-0.0473022	-0.0012207	-0.000915527	-337.479	-587.687	1213.89	149.859	10.0525	-46.1016
-2.06635	-3.23425	1.66931	0.861511	0.469666	-1.36383	0.00335693	-0.0558472	0.119934	0.00213623	0.00213623	-339.507	-590.234	1212.99	149.273	9.59058	-45.979
-2.04803	-3.23975	1.65863	0.844421	0.462952	-1.37299	0.00457764	-0.140686	-0.0411987	-0.0012207	-0.00244141	-335.623	-591.416	1205.22	147.412	9.38816	-46.263
-2.03796	-3.2431	1.6568	0.827026	0.467529	-1.3974	0.00396729	-0.0509644	0.110474	0.00213623	0.00274658	-333.707	-592.139	1203.88	145.474	9.93297	-47.3236
-2.00348	-3.25287	1.64886	0.815125	0.458069	-1.39099	0.00366211	-0.186462	-0.0650024	-0.00274658	-0.00213623	-326.338	-594.136	1198.12	144.282	9.80214	-46.8121
-1.99738	-3.26965	1.65131	0.795898	0.437622	-1.38336	0.00366211	-0.0119019	0.135193	0.00244141	0.00305176	-324.283	-597.303	1199.84	142.355	8.33768	-46.2396
-1.97968	-3.28979	1.64093	0.778198	0.4245	-1.38885	0.00366211	0.152893	0.0482178	0.00152588	0.00183105	-319.984	-601.223	1192.3	140.66	7.65565	-46.2229
-1.97296	-3.28552	1.62964	0.753174	0.413513	-1.40411	0.00366211	0.0524902	0.128479	0.0012207	0.00183105	-318.689	-600.557	1184.06	137.729	6.89018	-46.8799
-1.96594	-3.28949	1.61224	0.738831	0.40863	-1.41174	0.00274658	-0.250549	0.00671387	-0.000915527	-0.00183105	-317.071	-601.449	1171.44	136.156	6.64032	-47.1386
-1.9635	-3.29071	1.60767	0.735168	0.404968	-1.4267	0.00366211	-0.0204468	0.0808716	0.0012207	0.00152588	-316.664	-601.733	1168.12	135.754	6.38163	-47.7975
-1.97388	-3.28583	1.59943	0.729675	0.401306	-1.42883	0.00366211	-0.236511	0.0869751	-0.000305176	-0.000915527	-318.804	-600.839	1162.13	135.046	5.90475	-47.9425
-1.97327	-3.27667	1.58691	0.721741	0.388489	-1.44501	0.00366211	0.0976563	0.0616455	0.000915527	0.00183105	-318.986	-599.223	1153.04	133.99	4.85494	-48.7153
-1.97662	-3.26294	1.58142	0.708618	0.385437	-1.45325	0.00396729	-0.0271606	0.0592041	0.000610352	0.000610352	-320.044	-596.696	1149.03	132.266	4.52246	-49.1888
-1.9809	-3.25378	1.57257	0.687866	0.370483	-1.4801	4.31427	0.0692749	0.038147	0.000610352	0.000610352	-321.231	-595.072	1142.56	129.74	3.22273	-50.4508
-1.97357	-3.23944	1.56647	0.675659	0.362549	-1.48285	4.32526	-0.0894165	0.106201	0.00152588	0.00213623	-320.108	-592.461	1138.11	128.116	2.67987	-50.6363
-1.97052	-3.23456	1.55609	0.664673	0.349121	-1.49475	4.32587	-0.0897217	0.000305176	-0.000610352	-0.000915527	-319.607	-591.641	1130.56	126.78	1.64138	-51.1666
-1.9577	-3.21472	1.55151	0.656128	0.339661	-1.50787	4.32861	0.0793457	0.160217	0.00244141	0.00213623	-317.715	-588.017	1127.22	125.486	1.03824	-51.8644
-1.94641	-3.19397	1.54419	0.647583	0.329895	-1.51642	4.32739	-0.0476074	-0.0149536	-0.000610352	-0.000915527	-316.086	-584.227	1121.89	124.178	0.387161	-52.3591
-1.93024	-3.19672	1.5329	0.636597	0.310974	-1.52252	4.328	0.0674438	0.139771	0.00244141	0.00213623	-312.65	-584.878	1113.68	122.97	-0.844708	-52.5112
-1.91162	-3.18542	1.51886	0.625305	0.296936	-1.53473	4.32678	0.0167847	0.0390625	-0.000305176	-0.000305176	-309.253	-582.93	1103.49	121.503	-1.68779	-53.0606
-1.87958	-3.1781	1.50513	0.611267	0.282898	-1.53473	4.32983	-0.0204468	0.0909424	0.00152588	0.00152588	-302.913	-581.759	1093.51	119.791	-2.27894	-52.9734
-1.86188	-3.15674	1.49994	0.603027	0.264282	-1.54633	4.3277	-0.0341797	0.0396729	0.000305176	0.0012207	-300.035	-577.865	1089.73	118.509	-3.53924	-53.5798
-1.85608	-3.15826	1.49261	0.588989	0.243835	-1.55365	4.32922	0.132446	0.0866699	0.000915527	0.000915527	-298.691	-578.237	1084.38	116.928	-5.0704	-53.8225
-1.83655	-3.14331	1.48895	0.584412	0.231628	-1.56525	4.32831	0.015564	0.0817871	0.0012207	0.00183105	-295.317	-575.538	1081.72	116.168	-5.77081	-54.3918
-1.8277	-3.13141	1.48712	0.571289	0.225525	-1.59271	4.33044	0.0949097	0.0326538	0.000305176	0	-294.128	-573.394	1080.37	114.473	-6.15688	-55.7031
-1.84082	-3.13049	1.48285	0.556335	0.209961	-1.58051	4.32922	0.119324	0.136414	0.00213623	0.00213623	-296.404	-573.208	1077.21	112.747	-7.60209	-55.1251
-1.84021	-3.12653	1.47522	0.545349	0.198669	-1.60309	4.32983	0.0375366	-0.0512695	-0.00183105	-0.00183105	-296.506	-572.548	1071.66	111.423	-8.51792	-56.1556
-1.83807	-3.11676	1.46881	0.531616	0.178223	-1.61072	4.32892	0.0814819	0.108643	0.00274658	0.00335693	-296.248	-570.786	1066.98	109.695	-10.1439	-56.5149
-1.85303	-3.11707	1.45447	0.517273	0.160828	-1.62506	4.32831	0.072937	0.0491333	0.000610352	0.000610352	-299.117	-570.908	1056.54	108.054	-11.7871	-57.1491
-1.84967	-3.11859	1.45203	0.51178	0.160828	-1.62994	4.33075	0.122986	0.117493	0.00335693	0.00396729	-298.415	-571.232	1054.77	107.451	-11.7239	-57.3444
-1.86218	-3.11188	1.4386	0.50415	0.151062	-1.62384	4.32892	0.0869751	0.0143433	-0.000305176	-0.000305176	-300.87	-570.01	1045	106.471	-12.7214	-57.1088
-1.85608	-3.10486	1.43036	0.493774	0.142212	-1.64032	4.32861	0.0985718	0.132751	0.00213623	0.00305176	-299.923	-568.793	1039.01	105.17	-13.352	-57.8723
-1.84509	-3.09418	1.43188	0.48584	0.1297	-1.65192	4.33044	0.102234	0.00976563	0.000305176	0.000610352	-298.101	-566.841	1040.1	104.091	-14.2058	-58.4294
-1.83319	-3.0838	1.42426	0.473938	0.11322	-1.66046	4.33014	0.0964355	0.0689697	0.0012207	0.00213623	-295.969	-565.003	1034.53	102.566	-15.3528	-58.8194
-1.82526	-3.06915	1.41205	0.463867	0.0939941	-1.67084	4.32892	0.0769043	0.0787354	0.0012207	0.00183105	-294.757	-562.376	1025.66	101.181	-16.8025	-59.3323
-1.80054	-3.0658	1.41327	0.452881	0.0808716	-1.68152	4.32953	0.106506	0.0375366	0.00152588	0.00152588	-289.953	-561.847	1026.52	99.8747	-17.4489	-59.7448
-1.79565	-3.05603	1.40533	0.440063	0.0695801	-1.69922	4.32922	0.0299072	0.0775146	0.00152588	0.00183105	-289.319	-560.114	1020.74	98.2505	-18.3026	-60.5821
-1.77551	-3.03833	1.39526	0.436096	0.0640869	-1.71356	4.33075	0.0222778	0.0732422	0.0012207	0.00213623	-285.956	-556.941	1013.44	97.5167	-18.4626	-61.3092
-1.77124	-3.03375	1.38763	0.429077	0.0521851	-1.72791	4.32922	0.0924683	0.0466919	0.0012207	0.00183105	-285.281	-556.164	1007.9	96.6396	-19.3645	-61.9574
-1.76544	-3.02094	1.37512	0.41748	0.0436401	-1.72058	4.33075	-0.00915527	0.0402832	0.000305176	0.000305176	-284.269	-553.858	998.798	95.1128	-19.9676	-61.6632
-1.77094	-3.01788	1.36871	0.40802	0.032959	-1.74316	4.32739	0.0210571	0.131531	0.00183105	0.00213623	-285.57	-553.341	994.134	93.976	-20.9365	-62.7071
-1.77094	-3.00232	1.362	0.396729	0.0244141	-1.73676	4.32953	-0.0918579	0.00335693	-0.000610352	-0.000915527	-285.827	-550.469	989.226	92.4371	-21.6475	-62.4983
-1.77673	-2.99438	1.35468	0.387878	0.0170898	-1.74988	4.32953	0.0454712	0.0698853	0.000915527	0.00183105	-287.246	-549.03	983.895	91.294	-22.3571	-63.1523
-1.78467	-2.98096	1.35406	0.378418	0.0137329	-1.75293	4.33075	-0.132751	0.0924683	0.000305176	0	-289.182	-546.507	983.417	89.9933	-22.7908	-63.4038
-1.78589	-2.98065	1.35162	0.37384	0.00274658	-1.76514	4.32892	0.0582886	0.0845337	0.000610352	0.000915527	-289.478	-546.478	981.636	89.462	-23.7012	-63.9428
-1.79047	-2.96387	1.34949	0.368042	0.00610352	-1.77582	4.33044	-0.165405	0.0534058	-0.000305176	-0.000610352	-291	-543.349	980.07	88.5258	-23.5592	-64.5832
-1.78711	-2.96844	1.33881	0.359192	-0.0088501	-1.80542	4.32983	-0.109558	0.0985718	0.000305176	0	-290.36	-544.321	972.324	87.583	-24.7072	-65.8542
-1.78192	-2.97638	1.33514	0.35675	-0.0140381	-1.80176	4.33014	-0.156555	0.0750732	0.000610352	0.000915527	-288.985	-545.845	969.668	87.4341	-25.0073	-65.5892
-1.77917	-2.97882	1.3324	0.339966	-0.0241089	-1.80939	4.32831	-0.0448608	0.00335693	-0.00152588	-0.00152588	-288.272	-546.357	967.64	85.553	-25.751	-65.8692
-1.77643	-2.98096	1.32416	0.336914	-0.0317383	-1.81976	4.33044	-0.0424194	0.123901	0	0	-287.691	-546.827	961.668	85.238	-26.3165	-66.2975
-1.76697	-2.97455	1.31958	0.329285	-0.0372314	-1.81091	4.32983	-0.0854492	0.00152588	-0.000610352	-0.000610352	-285.813	-545.683	958.327	84.268	-26.5992	-65.8888
-1.76086	-2.97241	1.31989	0.327454	-0.0415039	-1.82617	4.32922	-0.00976563	0.0827026	0.000305176	0.000610352	-284.817	-545.32	958.551	84.0224	-26.8584	-66.5841
-1.75201	-2.97089	1.32294	0.326843	-0.0457764	-1.82434	4.32953	-0.11322	0.101929	0.000305176	0	-283.077	-545.045	960.759	83.9305	-27.0556	-66.4801
-1.75018	-2.966	1.32172	0.320129	-0.0506592	-1.83655	4.32739	0.0323486	0.107727	0.000915527	0.00213623	-282.932	-544.165	959.86	83.082	-27.4348	-67.0592
-1.74255	-2.966	1.32355	0.325012	-0.0549316	-1.85028	4.33075	-0.0906372	-0.0326538	-0.000915527	0.000305176	-281.604	-544.188	961.206	83.6392	-27.6689	-67.6724
-1.74469	-2.96478	1.31897	0.321655	-0.0564575	-1.86005	4.32831	0.0158691	0.111084	0.00152588	0.00183105	-282.13	-543.993	957.886	83.2336	-27.8353	-68.1285
-1.74957	-2.96021	1.31592	0.321045	-0.0650024	-1.85883	4.33014	-0.0314331	-0.00244141	0.000305176	0.00213623	-283.164	-543.135	955.662	83.0896	-28.6152	-68.1008
-1.75354	-2.95074	1.32172	0.321045	-0.0653076	-1.85913	4.32861	0.0012207	0.0189209	-0.000305176	0.000610352	-284.267	-541.317	959.853	82.9354	-28.7351	-68.2063
-1.75476	-2.93732	1.31836	0.328979	-0.0634766	-1.87256	4.33044	0.0756836	0.107422	0.0012207	0.00152588	-285.138	-538.82	957.44	83.6245	-28.6679	-68.9511
-1.76788	-2.92786	1.315	0.333252	-0.065918	-1.88019	4.328	0.0357056	0.0158691	-0.000305176	0.000305176	-288.124	-537.025	955.009	83.9562	-29.1235	-69.414
-1.76758	-2.92694	1.3205	0.340881	-0.0695801	-1.87378	4.32953	0.0164795	0.0921631	0.00213623	0.00335693	-288.073	-536.806	958.999	84.8147	-29.4195	-69.1306
-1.77704	-2.9071	1.32202	0.345764	-0.067749	-1.87439	4.328	0.0747681	0.0714111	0	0.000305176	-290.619	-533.043	960.1	85.0515	-29.4948	-69.3567
-1.76056	-2.89795	1.32141	0.350037	-0.0717163	-1.87653	4.32922	0.0289917	0.0921631	0.00183105	0.00274658	-287.675	-531.382	959.669	85.3975	-29.5695	-69.4814
-1.75995	-2.8772	1.3269	0.357361	-0.0756836	-1.87775	4.33075	0.0149536	-0.022583	-0.00152588	-0.000610352	-288.267	-527.455	963.65	85.9009	-29.9484	-69.7097
-1.76025	-2.87506	1.3266	0.364075	-0.0753784	-1.87653	4.32983	0.101013	0.144043	0.00183105	0.00274658	-288.428	-527.045	963.442	86.6347	-29.9417	-69.6805
-1.74683	-2.84943	1.33728	0.374146	-0.0741577	-1.875	4.32861	0.0808716	-0.00579834	-0.000610352	0.000305176	-286.669	-522.211	971.192	87.3773	-29.7035	-69.8053
-1.73523	-2.85828	1.33789	0.389709	-0.0762939	-1.88538	4.32983	0.10376	0.0836182	0.000915527	0.00274658	-284.324	-523.895	971.687	89.3005	-29.6827	-70.1982
-1.7337	-2.85034	1.34064	0.390015	-0.0741577	-1.88385	4.3277	0.136414	0.067749	0.000915527	0.00152588	-284.274	-522.396	973.673	89.2082	-29.5075	-70.1949
-1.73706	-2.85431	1.34491	0.402222	-0.071106	-1.89819	4.32922	0.119324	0.03479	0.000915527	0.00213623	-285.104	-523.104	976.807	90.6632	-29.3358	-70.8613
-1.73737	-2.85522	1.35132	0.410461	-0.0778198	-1.88599	4.32831	0.0338745	0.0152588	0.000610352	0.0012207	-285.04	-523.213	981.457	91.6219	-29.8777	-70.2914
-1.73462	-2.84912	1.35345	0.415649	-0.0714111	-1.88202	4.33014	0.00152588	0.0335693	0	0.000610352	-284.719	-522.056	983.016	92.1186	-29.3363	-70.1721
-1.75415	-2.854	1.35864	0.42511	-0.0692749	-1.88873	4.32983	0.0567627	0.0805664	0.00213623	0.00305176	-288.61	-522.872	986.794	93.271	-29.4977	-70.5173
-1.76086	-2.85461	1.36688	0.435486	-0.0689697	-1.88934	4.32953	0.010376	-0.0378418	-0.00152588	-0.0012207	-290.034	-522.904	992.783	94.464	-29.5989	-70.5795
-1.76025	-2.85828	1.37451	0.444031	-0.0610352	-1.8927	4.3277	0.0106812	0.102234	0.00244141	0.00305176	-289.971	-523.543	998.338	95.4983	-28.9548	-70.7378
-1.76788	-2.8717	1.37726	0.456238	-0.0634766	-1.89575	4.3277	-0.0164795	-0.0210571	-0.000305176	-0.000305176	-291.184	-526.005	1000.36	97.1068	-29.2588	-70.8038
-1.76331	-2.87079	1.38123	0.464172	-0.057373	-1.90765	4.32953	-0.0137329	0.0836182	0.00213623	0.00274658	-290.551	-525.829	1003.27	97.9976	-28.7148	-71.3759
-1.77795	-2.87201	1.38885	0.46875	-0.0567627	-1.91589	4.328	-0.0924683	0.0628662	0	0	-293.575	-525.97	1008.8	98.5333	-28.9235	-71.8004
-1.78284	-2.883	1.39404	0.487671	-0.0585938	-1.90918	0.0112915	-0.101624	0.0784302	0.000915527	0.00152588	-294.265	-527.95	1012.6	100.873	-29.1383	-71.4389
-1.78375	-2.8952	1.39862	0.493774	-0.0613403	-1.9101	4.32831	0.00335693	0.0344849	0.000305176	0.000915527	-294.124	-530.201	1015.94	101.766	-29.3486	-71.3906
-1.77521	-2.90283	1.40045	0.50293	-0.0512695	-1.9101	4.32983	-0.261536	0.0790405	0.000305176	-0.000305176	-292.321	-531.638	1017.3	102.938	-28.3842	-71.3406
-1.77277	-2.90649	1.40381	0.509644	-0.0491333	-1.91681	4.32831	0.00701904	0.0765991	0.000915527	0.0012207	-291.876	-532.312	1019.76	103.763	-28.1757	-71.6309
-1.76208	-2.91534	1.41724	0.520935	-0.0469971	-1.90704	4.32892	-0.150146	-0.0308228	-0.0012207	0.000610352	-289.515	-533.904	1029.51	105.2	-27.8057	-71.1084
-1.76361	-2.92511	1.41968	0.535583	-0.0524902	-1.91284	4.32709	0.0442505	0.0985718	0.0012207	0.00152588	-289.667	-535.702	1031.32	107.03	-28.2682	-71.3108
-1.76208	-2.92542	1.42578	0.54657	-0.0488281	-1.90948	4.32892	-0.318604	-0.00579834	-0.000915527	-0.0012207	-289.437	-535.712	1035.77	108.292	-27.9581	-71.176
-1.76147	-2.92908	1.43707	0.558777	-0.0476074	-1.91772	4.32983	0.2948	0.114441	0.00213623	0.00305176	-289.437	-536.329	1043.98	109.743	-27.8636	-71.5533
-1.76117	-2.93671	1.44592	0.572815	-0.0460815	-1.91437	4.33014	-0.222473	0.0100708	-0.0012207	-0.0012207	-289.242	-537.688	1050.43	111.47	-27.729	-71.364
-1.76788	-2.95441	1.45294	0.584106	-0.0344849	-1.91162	4.3277	0.062561	0.115356	0.00152588	0.00274658	-290.156	-540.926	1055.55	113.044	-26.8709	-71.1571
-1.7746	-2.96478	1.45691	0.59967	-0.032959	-1.92017	4.32953	-0.180054	-0.0588989	-0.00183105	-0.00152588	-291.397	-542.815	1058.47	114.986	-26.8585	-71.5133
-1.78528	-2.97546	1.46271	0.609436	-0.0302124	-1.91925	4.32953	0.0012207	0.129395	0.00183105	0.00274658	-293.274	-544.734	1062.7	116.27	-26.7986	-71.4367
-1.7923	-2.98706	1.47339	0.626221	-0.0238037	-1.90857	4.33044	0.00762939	0.0250244	0	0.00152588	-294.371	-546.79	1070.48	118.375	-26.38	-70.9119
-1.80664	-2.99713	1.48682	0.639038	-0.0231934	-1.91193	4.328	0.149841	0.113525	0.00183105	0.00274658	-297.082	-548.541	1080.23	119.996	-26.5645	-71.0533
-1.80542	-3.0246	1.49231	0.653381	-0.0146484	-1.91315	4.32892	0.072937	0.0894165	0.000610352	0.00274658	-296.169	-553.644	1084.27	122.076	-25.7973	-70.9254
-1.8042	-3.03162	1.50146	0.674744	-0.00701904	-1.9162	4.32953	0.138245	0.0878906	0.0012207	0.00183105	-295.973	-554.887	1090.96	124.631	-25.1729	-71.0579
-1.8158	-3.05389	1.51245	0.688782	-0.00305176	-1.91345	4.32739	0.0436401	0.0872803	0.00152588	0.00366211	-297.706	-558.94	1098.96	126.589	-25.0015	-70.8175
-1.81244	-3.07465	1.52832	0.701599	-0.00152588	-1.9162	4.32678	0.157471	0.0942993	0.000915527	0.00213623	-296.59	-562.737	1110.5	128.386	-24.7839	-70.8
-1.81305	-3.09753	1.52954	0.718079	0.00366211	-1.91589	4.32709	0.090332	0.105591	0.00274658	0.00427246	-296.144	-566.995	1111.44	130.639	-24.3306	-70.6357
-1.81244	-3.10974	1.54663	0.733337	0.00915527	-1.91315	4.32892	0.0643921	0.0012207	-0.000305176	0.000915527	-295.815	-569.166	1123.86	132.578	-23.8626	-70.4534
-1.81244	-3.13446	1.55182	0.751953	0.00640869	-1.90948	4.328	0.144043	0.157166	0.00396729	0.00579834	-295.141	-573.74	1127.68	135.104	-24.032	-70.1062
-1.81091	-3.16803	1.5625	0.768738	0.0119019	-1.90857	4.32861	0.0949097	0.0286865	0.000610352	0.00244141	-293.974	-579.952	1135.48	137.562	-23.4896	-69.83
-1.81122	-3.19183	1.57593	0.783997	0.0213623	-1.9101	4.32739	0.0628662	0.148315	0.00335693	0.00549316	-293.523	-584.318	1145.26	139.686	-22.688	-69.7595
-1.81793	-3.20343	1.57928	0.806274	0.0271606	-1.90887	4.32739	0.125732	0.0790405	0.00152588	0.00244141	-294.679	-586.42	1147.75	142.419	-22.3271	-69.6715
-1.82678	-3.22449	1.59821	0.815125	0.0286865	-1.90491	4.32922	0.12146	0.0878906	0.00244141	0.00457764	-295.873	-590.214	1161.48	143.764	-22.3038	-69.3714
-1.84509	-3.25775	1.60553	0.835571	0.0341797	-1.89789	4.32678	0.0369263	0.0439453	0.0012207	0.00244141	-298.582	-596.311	1166.85	146.632	-22.0938	-68.8713
-1.84845	-3.2782	1.62231	0.850525	0.0408936	-1.89667	4.32831	0.115662	0.10437	0.00183105	0.00244141	-298.802	-600.016	1179.05	148.667	-21.5719	-68.7057
-1.85577	-3.30566	1.63055	0.870056	0.045166	-1.90033	4.32953	0.0582886	0.0680542	0.000610352	0.00183105	-299.634	-605.071	1185.08	151.338	-21.301	-68.7137
-1.86981	-3.32336	1.64215	0.882263	0.0482178	-1.89575	4.32983	0.0326538	0.0952148	0.0012207	0.00213623	-301.956	-608.255	1193.52	153.013	-21.2536	-68.4285
-1.87866	-3.35968	1.64948	0.905151	0.0515747	-1.8869	4.32922	-0.105286	0.121765	0.0012207	0.00183105	-302.682	-614.949	1198.89	156.212	-21.0486	-67.7918
-1.87408	-3.38684	1.66412	0.920105	0.0601196	-1.8866	4.32739	0.0463867	0.0524902	-0.000305176	0.000610352	-301.136	-619.952	1209.56	158.358	-20.2271	-67.5948
-1.88324	-3.41858	1.67542	0.937195	0.0616455	-1.88965	4.32953	-0.0320435	0.103149	0.000915527	0.00183105	-302.17	-625.787	1217.79	160.817	-20.1929	-67.5383
-1.8866	-3.45123	1.68488	0.953064	0.0674438	-1.88568	4.33929	-0.0088501	0.0686646	0.000305176	0.000915527	-301.952	-631.816	1224.7	163.155	-19.7065	-67.1401
-1.8924	-3.4787	1.69556	0.968323	0.0717163	-1.87439	4.32922	0.0314331	0.038147	0.000610352	0.00183105	-302.285	-636.851	1232.49	165.34	-19.3914	-66.4486
-1.89117	-3.52081	1.71021	0.986938	0.0765991	-1.86768	4.3277	-0.0302124	0.0604248	-0.000305176	-0.000610352	-300.869	-644.633	1243.17	168.145	-18.8763	-65.84
-1.91681	-3.54218	1.72302	1.00525	0.0869751	-1.86066	4.32648	-0.108643	0.102539	0.0012207	0.00152588	-305.429	-648.448	1252.5	170.575	-18.4298	-65.4683
-1.90247	-3.58276	1.73401	1.02051	0.0909424	-1.86859	4.32922	-0.108337	0.0292969	-0.000305176	-0.000305176	-301.594	-656.028	1260.53	172.972	-17.7809	-65.5047
-1.92749	-3.60901	1.74866	1.03363	0.0979614	-1.87897	4.32892	-0.247498	0.0564575	-0.000305176	0.000915527	-306.04	-660.775	1271.18	174.882	-17.5908	-65.8841
-1.93573	-3.6261	1.76086	1.05652	0.10376	-1.8573	4.32831	-0.0735474	0.0372314	0.000305176	0.000610352	-307.124	-663.828	1280.08	177.775	-17.2232	-64.8177
-1.9458	-3.64471	1.77094	1.08246	0.111084	-1.86035	4.32892	-0.0695801	-0.000610352	-0.000305176	0.000305176	-308.836	-667.196	1287.44	181.036	-16.7857	-64.893
-1.96259	-3.68164	1.78009	1.10382	0.121765	-1.8396	4.32953	-0.00244141	0.0735474	0.000915527	0.000915527	-311.008	-673.958	1294.13	184.071	-16.111	-63.7377
-1.96747	-3.72711	1.78894	1.12518	0.135803	-1.83411	4.3277	-0.164185	0.0415039	-0.000305176	-0.000305176	-310.755	-682.379	1300.63	187.243	-14.9559	-63.1935
-1.98853	-3.76465	1.79688	1.13403	0.144653	-1.82495	4.3277	-0.13916	0.0805664	0.0012207	0.00152588	-313.787	-689.278	1306.41	188.853	-14.4947	-62.5601
-1.98944	-3.79913	1.80695	1.14227	0.1474	-1.81702	4.32739	-0.039978	0.0515747	-0.000915527	-0.000610352	-312.914	-695.661	1313.74	190.349	-14.1949	-61.9409
-1.99829	-3.79913	1.82922	1.16486	0.15564	-1.8045	4.32861	0.00579834	0.126038	0.000915527	0.00183105	-314.808	-695.463	1329.92	192.928	-13.7006	-61.4511
-2.00287	-3.82813	1.84235	1.18591	0.160828	-1.81274	4.32861	-0.149841	0.00915527	-0.0012207	-0.00152588	-315.138	-700.788	1339.5	195.797	-13.3126	-61.6589
-2.0105	-3.83606	1.8573	1.20941	0.166931	-1.80786	4.32983	0.108643	0.141602	0.00213623	0.00183105	-316.601	-702.129	1350.39	198.608	-12.9535	-61.4451
-2.01324	-3.87115	1.87042	1.22345	0.177917	-1.81549	4.32861	-0.0888062	0.0323486	-0.000610352	0.000305176	-316.351	-708.614	1359.96	200.773	-12.0423	-61.5736
-2.02332	-3.9032	1.87683	1.24146	0.189819	-1.8161	4.32983	0.0817871	0.0723267	0.000915527	0.00183105	-317.57	-714.527	1364.66	203.343	-11.186	-61.4238
-2.034	-3.93829	1.87927	1.25671	0.193481	-1.82373	4.32892	0.0265503	0.0708008	0.000305176	0.0012207	-318.82	-721.042	1366.49	205.646	-10.9963	-61.5512
-2.04651	-3.97522	1.88934	1.27502	0.19989	-1.80878	4.32861	0.153809	0.0827026	0.000915527	0.00183105	-320.174	-727.823	1373.84	208.332	-10.5954	-60.64
-2.06146	-3.99933	1.89514	1.29395	0.204163	-1.7984	4.32831	-0.00671387	0.0634766	0.000915527	0.00183105	-322.441	-732.223	1378.09	210.88	-10.448	-60.0438
-2.08557	-4.02252	1.91254	1.30737	0.220642	-1.78436	4.32953	0.145569	0.0717163	0.000305176	0.00152588	-326.574	-736.359	1390.73	212.782	-9.46853	-59.3389
-2.10632	-4.05396	1.92749	1.32019	0.231018	-1.77795	4.32892	0.043335	0.0964355	0.00183105	0.00274658	-329.831	-742.074	1401.6	214.745	-8.90569	-58.8952
-2.11823	-4.09821	1.93451	1.33453	0.238342	-1.77338	4.32922	0.155945	0.0897217	0.0012207	0.00213623	-330.924	-750.263	1406.74	217.093	-8.40438	-58.3974
-2.12555	-4.12872	1.94702	1.36139	0.233459	-1.71997	4.328	-0.038147	0.119934	0.00152588	0.00213623	-331.008	-755.792	1415.85	220.663	-8.8167	-55.734
-2.1048	-4.31183	1.95251	1.39801	0.243225	-1.72913	4.32892	0.148621	0.146484	0.00274658	0.00518799	-321.648	-790.104	1420.05	227.795	-7.2108	-54.691
-2.19452	-4.51416	1.9519	1.40533	0.245056	-1.83777	4.32953	0.032959	0.0970459	0.00152588	0.00152588	-334.453	-827.835	1419.77	231.832	-8.1054	-58.3349
-2.15607	-4.70306	1.9574	1.35284	0.255737	-1.90796	4.328	0.0808716	0.127563	0.00152588	0.00183105	-321.501	-863.479	1423.8	228.856	-6.06541	-59.9063
-2.20795	-4.81903	1.98792	1.29944	0.255432	-1.92383	4.32861	0.0427246	0.125122	0.00152588	0.00183105	-328.085	-884.956	1445.83	224.585	-6.59111	-59.7965
-2.1994	-4.83307	2.03278	1.29303	0.243835	-1.9577	4.32678	0.0634766	0.0527954	0.000305176	0.0012207	-326.425	-887.407	1478.33	224.064	-7.37391	-61.2292
-2.18658	-4.84436	2.07886	1.32965	0.232849	-1.87256	4.32953	0.0820923	0.0512695	0.000610352	0.00213623	-322.914	-889.163	1511.75	228.449	-7.9819	-57.225
-2.23389	-4.91699	2.09442	1.36017	0.247803	-1.91864	4.32739	0.0265503	0.10498	0.00183105	0.00274658	-330.916	-902.541	1523.15	233.079	-7.44999	-58.9814
-2.26807	-4.95148	2.08862	1.3562	0.283813	-1.87378	4.32831	0.132141	0.0302124	-0.000305176	0	-336.216	-908.881	1518.95	233.181	-4.98293	-56.7874
-2.2934	-4.99329	2.06024	1.34247	0.298462	-1.88782	4.32678	0.000610352	0.109253	0.00152588	0.00244141	-339.963	-916.827	1498.39	232.277	-4.1028	-57.1579
-2.30438	-4.98016	2.02667	1.36078	0.290222	-1.84204	4.32861	0.0680542	0.055542	0.000610352	0.00152588	-341.962	-914.444	1474.08	234.173	-4.95861	-55.1557
-2.2757	-4.91852	2.02057	1.42212	0.271606	-1.82648	4.32983	0.0680542	0.0579834	0.0012207	0.00366211	-338.333	-902.921	1469.76	240.212	-6.2042	-54.8919
-2.24487	-4.85046	2.02484	1.4743	0.257263	-1.83105	4.32892	0.124817	-0.0180054	-0.0012207	0	-334.717	-890.18	1472.94	245.095	-7.0992	-55.6115
-2.229	-4.74487	2.03522	1.48712	0.281372	-1.85425	4.3277	0.00457764	0.0942993	0.00213623	0.00335693	-335.393	-870.398	1480.46	244.863	-5.23447	-57.5733
-2.22565	-4.66064	2.04346	1.48407	0.30304	-1.87653	4.32892	0.126038	-0.0582886	-0.0012207	-0.000305176	-337.735	-854.61	1486.39	243.156	-3.6958	-59.3262
-2.19727	-4.61639	2.06268	1.50513	0.308838	-1.88721	4.32709	-0.00274658	-0.0390625	-0.000915527	0.000610352	-333.876	-846.288	1500.36	244.856	-2.91715	-60.1568
-2.1875	-4.54895	2.09106	1.54785	0.289307	-1.84631	4.32922	0.0558472	0.0421143	0.000610352	0.00213623	-333.87	-833.418	1520.95	248.667	-4.53356	-58.821
-2.17407	-4.49707	2.11121	1.58783	0.26947	-1.81671	4.3277	-0.0579834	0.0418091	0.000610352	0.00152588	-332.735	-823.54	1535.57	252.413	-6.07397	-57.8608
-2.19696	-4.50836	2.11365	1.60797	0.272522	-1.77795	4.32831	0.145569	0.0500488	0.00152588	0.00213623	-336.625	-825.497	1537.36	254.9	-6.16896	-56.0734
-2.20184	-4.55994	2.10297	1.6156	0.30426	-1.79504	4.33014	-0.129089	0.0387573	0.000305176	0.0012207	-336.368	-835.217	1529.71	256.598	-3.57413	-56.5291
-2.24426	-4.6283	2.09473	1.62811	0.326233	-1.80573	4.32678	0.175781	0.0308228	0.00152588	0.00305176	-342.935	-847.929	1523.81	259.114	-2.34846	-56.6418
-2.24884	-4.72137	2.09045	1.63788	0.323181	-1.82159	4.32709	-0.148621	0.00427246	-0.000915527	-0.000915527	-341.171	-865.384	1520.8	261.722	-2.42999	-56.6371
-2.23907	-4.80072	2.10999	1.64978	0.301514	-1.83624	4.32617	0.184021	0.115662	0.00244141	0.00396729	-336.99	-880.174	1535.02	264.353	-3.81286	-56.63
-2.25403	-4.89899	2.12585	1.63452	0.287781	-1.87408	4.32892	-0.196228	-0.0210571	-0.0012207	-0.0012207	-337.221	-898.51	1546.55	264.17	-4.90912	-57.5886
-2.25555	-4.99481	2.14691	1.61072	0.289001	-1.9165	4.32739	0.212097	0.14679	0.00274658	0.00335693	-334.962	-916.422	1561.82	262.972	-4.57947	-58.7674
-2.27539	-5.11414	2.16888	1.58905	0.300598	-1.96533	4.32831	-0.032959	0.0430298	0.0012207	0.00152588	-335.745	-938.677	1577.78	262.389	-3.66516	-60.128
-2.32422	-5.20782	2.18658	1.57501	0.311279	-1.98334	4.3277	-0.0170898	0.0650024	0.000915527	0.00183105	-342.732	-956.012	1590.62	262.267	-3.36465	-60.3537
-2.32697	-5.29572	2.19879	1.57318	0.310059	-1.9809	4.32922	-0.0964355	0.0338745	0.000305176	0.0012207	-340.541	-972.403	1599.51	263.467	-3.25594	-59.5411
-2.32635	-5.36987	2.20306	1.57623	0.297241	-1.96381	4.328	-0.0628662	0.0976563	0.0012207	0.00152588	-337.883	-986.254	1602.64	265.01	-4.05263	-58.128
-2.34833	-5.43121	2.18933	1.56403	0.288391	-1.94366	4.32861	0.0531006	0.0949097	0.00183105	0.00274658	-339.899	-997.746	1592.67	264.599	-4.92252	-56.7133
-2.34924	-5.48798	2.17255	1.5686	0.298767	-1.94824	4.32648	0.0582886	0.122681	0.00152588	0.00183105	-338.391	-1008.47	1580.57	266.036	-3.94718	-56.4826
-2.35474	-5.52338	2.16187	1.57135	0.299072	-1.96381	4.32953	0.125427	0.105286	0.00152588	0.00244141	-338.54	-1015.16	1572.87	266.916	-3.92931	-56.9265
-2.36084	-5.53253	2.15973	1.57776	0.309143	-1.98364	4.32892	-0.032959	0.0860596	0.0012207	0.00213623	-339.788	-1016.88	1571.36	267.79	-3.22166	-57.8148
-2.34253	-5.50293	2.16614	1.59088	0.299683	-1.98578	4.32861	-0.0598145	0.132751	0.00244141	0.00396729	-337.179	-1011.35	1576.02	268.819	-3.77751	-58.1055
-2.32574	-5.46906	2.17438	1.58936	0.289307	-1.98883	4.328	0.00823975	0.0714111	0.000915527	0.00244141	-334.914	-1005.01	1581.96	268.103	-4.42915	-58.4577
-2.3114	-5.41595	2.18658	1.59546	0.283813	-1.99493	4.32892	-0.0549316	0.133972	0.00244141	0.00366211	-333.861	-995.038	1590.79	267.949	-4.79683	-59.137
-2.31049	-5.37415	2.19543	1.60217	0.286255	-2.00317	4.32892	0.0543213	0.0640869	0	0.0012207	-335.172	-987.157	1597.2	268.042	-4.72216	-59.8754
-2.31201	-5.33112	2.20306	1.61865	0.300598	-1.98364	4.32739	0.0326538	0.141907	0.00213623	0.00457764	-336.804	-979.004	1602.73	269.239	-3.72	-59.3829
-2.31476	-5.28992	2.19635	1.64154	0.304565	-1.96594	4.328	0.0393677	0.0799561	0.000915527	0.00213623	-338.577	-971.262	1597.89	271.2	-3.57348	-58.9382
-2.31537	-5.27191	2.18628	1.66595	0.306091	-1.94458	4.32648	-0.230408	0.114441	0.00152588	0.00274658	-339.149	-967.887	1590.63	273.71	-3.51858	-58.1245
-2.31476	-5.26733	2.17834	1.67938	0.304565	-1.93726	4.32892	0.0430298	0.0756836	0.00183105	0.00335693	-339.141	-967.05	1584.91	275.175	-3.65104	-57.8289
-2.3111	-5.28412	2.16797	1.68121	0.30426	-1.92444	4.32892	0.0491333	0.0958252	0.000915527	0.00183105	-337.714	-970.249	1577.41	275.66	-3.55374	-57.0835
-2.30743	-5.28778	2.16461	1.68304	0.302429	-1.93298	4.328	-0.0592041	0.0921631	0.00213623	0.00305176	-336.966	-970.973	1574.99	275.928	-3.63828	-57.4349
-2.29492	-5.30853	2.17621	1.68884	0.30365	-1.9577	4.32739	0.0408936	0.0537109	0.000610352	0.00183105	-334.23	-974.857	1583.43	276.92	-3.30271	-58.3957
-2.30286	-5.33112	2.1936	1.68365	0.303955	-1.97601	4.32922	-0.00854492	0.0964355	0.00213623	0.00305176	-335.346	-978.992	1596.04	276.68	-3.36214	-59.0892
-2.29675	-5.37689	2.20947	1.67603	0.30304	-1.98914	4.32709	0.0167847	0.0250244	0	0.000915527	-332.872	-987.526	1607.55	276.538	-3.20909	-59.3097
-2.29462	-5.42328	2.2226	1.66687	0.2948	-1.99799	4.32861	0.0415039	0.0909424	0.00335693	0.00427246	-331.053	-996.173	1617.06	276.232	-3.70362	-59.3185
-2.3053	-5.5011	2.21741	1.64917	0.290222	-2.00073	4.32831	0.00610352	0.0216675	-0.000305176	0.000305176	-330.609	-1010.78	1613.31	275.455	-4.00981	-58.8072
-2.32819	-5.56152	2.21436	1.64154	0.291748	-2.00439	4.32739	0.0567627	0.133362	0.00305176	0.00366211	-333.244	-1022.05	1611.11	275.546	-4.09343	-58.5404
-2.3465	-5.64667	2.2113	1.63055	0.298157	-1.99768	4.328	-0.0311279	0.0500488	0.000610352	0.000915527	-334.084	-1037.97	1608.92	275.653	-3.62303	-57.587
-2.35931	-5.71442	2.20154	1.62476	0.305176	-1.99585	4.32831	0.0344849	0.107727	0.00152588	0.00244141	-334.45	-1050.69	1601.87	276.077	-3.06999	-56.9881
-2.3703	-5.76691	2.20306	1.61652	0.306396	-1.99707	4.32739	0.0186157	0.0357056	-0.000610352	-0.000610352	-334.959	-1060.49	1602.98	275.973	-2.99854	-56.6424
-2.37762	-5.80231	2.19788	1.60126	0.30365	-2.00958	4.32922	-0.071106	0.0668335	0.000915527	0.000610352	-335.312	-1067.16	1599.21	274.793	-3.23433	-56.9245
-2.38373	-5.81604	2.20245	1.59119	0.301819	-2.00409	4.32861	-0.0213623	0.0942993	0.000915527	0.000915527	-335.965	-1069.7	1602.51	273.86	-3.42917	-56.5624
-2.38098	-5.82764	2.20642	1.58142	0.301208	-2.01447	4.32922	-0.0894165	0.0805664	0.000915527	0.000305176	-335.126	-1071.88	1605.37	272.927	-3.39816	-56.9302
-2.37885	-5.82275	2.20703	1.57745	0.301819	-2.02118	4.32739	-0.032959	0.127258	0.00183105	0.00274658	-334.911	-1070.99	1605.8	272.394	-3.32894	-57.2711
-2.36176	-5.81726	2.20184	1.57776	0.307617	-2.02484	4.32831	0.0088501	0.0512695	-0.000610352	-0.000915527	-331.756	-1070.05	1602.06	272.345	-2.59344	-57.4473
-2.37244	-5.79712	2.20184	1.57379	0.307007	-2.02209	4.32861	-0.00213623	0.118713	0.0012207	0.0012207	-334.432	-1066.24	1602.03	271.566	-2.8727	-57.5059
-2.36572	-5.78583	2.19238	1.57471	0.311584	-1.9931	4.32831	-0.174866	0.0323486	0	-0.000305176	-333.106	-1064.16	1595.16	271.499	-2.39564	-56.2414
-2.36511	-5.75836	2.18414	1.57654	0.302734	-1.98181	4.32892	-0.138855	0.0515747	0	0.000610352	-333.641	-1059.05	1589.17	271.272	-3.16525	-55.9167
-2.3584	-5.73883	2.17529	1.58112	0.308838	-1.95343	4.32892	-0.211792	-0.00366211	-0.000610352	0.000305176	-332.615	-1055.43	1582.75	271.492	-2.59402	-54.7557
-2.36481	-5.71442	2.164	1.58508	0.315247	-1.94763	4.328	-0.126953	0.104065	0.00213623	0.00244141	-334.592	-1050.88	1574.57	271.555	-2.25305	-54.7125
-2.36084	-5.68268	2.1637	1.5802	0.322876	-1.93298	4.32739	-0.0418091	0.0476074	0.000305176	0.0012207	-334.625	-1044.94	1574.32	270.492	-1.64407	-54.291
-2.35748	-5.6662	2.16248	1.58051	0.320129	-1.93359	4.328	-0.16571	0.155334	0.00183105	0.00183105	-334.464	-1041.87	1573.42	270.263	-1.85621	-54.4371
-2.35474	-5.64667	2.16553	1.57196	0.318604	-1.93176	4.32587	-0.00946045	0.0357056	0.000610352	0.00152588	-334.449	-1038.21	1575.6	268.973	-1.97758	-54.4912
-2.35596	-5.64301	2.16248	1.56952	0.317383	-1.92902	4.32831	0.0418091	0.0164795	-0.000305176	0.000305176	-334.736	-1037.54	1573.38	268.635	-2.10067	-54.3889
-2.35291	-5.64026	2.16309	1.56555	0.32074	-1.93024	4.32709	0.0280762	0.104065	0.00213623	0.00274658	-334.224	-1037.04	1573.81	268.138	-1.78391	-54.4618
-2.36084	-5.65186	2.15729	1.55823	0.323792	-1.92688	4.328	0	0.0772095	0.000915527	0.000915527	-335.335	-1039.22	1569.6	267.486	-1.62597	-54.2266
-2.37946	-5.67688	2.15302	1.55548	0.331421	-1.922	4.32678	-0.0534058	0.103455	0.0012207	0.00183105	-338.187	-1043.87	1566.51	267.57	-1.2455	-53.8581
-2.38861	-5.70618	2.146	1.54266	0.336914	-1.91528	4.32861	-0.015564	0.112915	0.0012207	0.00213623	-338.919	-1049.38	1561.41	266.575	-0.85137	-53.3246
-2.38983	-5.73761	2.14233	1.52954	0.337524	-1.90704	4.32861	0.0244141	0.100708	0.0012207	0.00213623	-337.981	-1055.3	1558.74	265.581	-0.709164	-52.6735
-2.3999	-5.77209	2.14325	1.51825	0.335999	-1.90155	4.32892	0.0619507	0.112	0.00152588	0.00213623	-338.752	-1061.73	1559.39	264.841	-0.884665	-52.1502
-2.40326	-5.80536	2.13806	1.50726	0.328979	-1.89911	4.32709	0.0799561	0.129395	0.00183105	0.00274658	-338.217	-1067.99	1555.62	264.12	-1.39425	-51.7434
-2.41028	-5.82336	2.14569	1.49658	0.335388	-1.89972	4.32831	0.106201	0.010376	0.000305176	0.00183105	-339.041	-1071.32	1561.13	263.183	-0.935422	-51.6509
-2.41699	-5.8493	2.14569	1.48956	0.336914	-1.8985	4.32831	0.1297	0.0524902	0.000915527	0.00183105	-339.506	-1076.16	1561.13	262.796	-0.842242	-51.3967
-2.4176	-5.85999	2.14966	1.4801	0.332947	-1.91345	4.33044	0.00366211	0.00579834	-0.000610352	0.000915527	-339.399	-1078.17	1563.99	261.881	-1.14493	-51.986
-2.41943	-5.88135	2.14386	1.46881	0.335083	-1.91681	4.32739	0.141602	0.0469971	0.000915527	0.00213623	-339.045	-1082.22	1559.78	260.932	-0.931659	-51.9585
-2.42737	-5.88135	2.13928	1.45752	0.336304	-1.9043	4.32861	0.0628662	0.0500488	0.000915527	0.000305176	-340.375	-1082.22	1556.43	259.642	-0.941174	-51.3856
-2.42615	-5.88074	2.12646	1.45111	0.32959	-1.91376	4.32861	0.0320435	0.0738525	0.0012207	0.00213623	-340.134	-1082.2	1547.13	258.899	-1.46088	-51.7918
-2.4234	-5.87433	2.12036	1.44867	0.330811	-1.8924	4.32495	0.0778198	0.0656128	0.00183105	0.00366211	-339.503	-1081.02	1542.69	258.524	-1.31057	-50.8426
-2.42065	-5.85632	2.11792	1.45569	0.330505	-1.87958	4.32709	0.071106	0.0579834	0.000305176	0.00183105	-339.407	-1077.65	1540.92	259.042	-1.33593	-50.3945
-2.43042	-5.83038	2.11121	1.4566	0.328979	-1.87256	4.3277	0.0509644	0.113831	0.00213623	0.00274658	-342.035	-1072.78	1536.04	258.73	-1.69016	-50.2991
-2.42859	-5.80811	2.10724	1.44928	0.337219	-1.86829	4.32953	0.0662231	0.0283813	0.000305176	0.0012207	-342.291	-1068.64	1533.14	257.537	-1.04712	-50.2819
-2.43042	-5.7962	2.10297	1.44165	0.334167	-1.85791	4.32648	0.039978	0.124512	0.0012207	0.00213623	-342.814	-1066.43	1530.01	256.476	-1.33782	-49.8834
-2.42279	-5.77545	2.09747	1.43402	0.334473	-1.8573	4.32831	0.00488281	0.0643921	0.000305176	0.00152588	-341.869	-1062.61	1526	255.273	-1.2336	-49.9888
-2.42157	-5.75409	2.10022	1.4325	0.336304	-1.85944	4.32678	-0.337524	-0.0115967	-0.000915527	-0.000915527	-342.326	-1058.6	1527.98	254.755	-1.12776	-50.2615
-2.42615	-5.73547	2.09564	1.43433	0.338745	-1.86401	4.32892	-0.00518799	0.057373	0.000610352	0.00152588	-343.873	-1055.12	1524.66	254.664	-1.06714	-50.6405
-2.41791	-5.72357	2.0874	1.43738	0.33783	-1.85608	4.328	-0.0683594	0.0762939	0.0012207	0.0012207	-342.504	-1052.95	1518.69	254.827	-1.0304	-50.3428
-2.41943	-5.72601	2.08466	1.42731	0.336609	-1.85486	4.328	0.0149536	0.0195313	0.00152588	0.00244141	-342.627	-1053.43	1516.68	253.715	-1.13382	-50.2528
-2.42462	-5.73425	2.07642	1.42273	0.343628	-1.85669	4.32678	-0.13092	0.0125122	-0.000610352	-0.000915527	-343.391	-1055.01	1510.71	253.323	-0.627762	-50.2875
-2.41455	-5.74677	2.07489	1.41327	0.339661	-1.86157	4.3277	0.0738525	0.100403	0.00213623	0.00274658	-340.972	-1057.42	1509.59	252.444	-0.734775	-50.3625
-2.42279	-5.74982	2.07489	1.41052	0.344238	-1.84967	4.32922	-0.266418	-0.00488281	0	-0.000305176	-342.372	-1057.95	1509.58	252.18	-0.48226	-49.8159
-2.42401	-5.76477	2.07489	1.40259	0.344849	-1.84753	4.32739	0.0393677	0.129089	0.00244141	0.00213623	-342.07	-1060.76	1509.57	251.512	-0.399747	-49.5903
-2.42401	-5.7666	2.07825	1.39252	0.344543	-1.84326	4.32709	-0.206604	-0.032959	-0.000915527	-0.00152588	-341.902	-1061.09	1511.98	250.39	-0.404089	-49.3668
-2.43286	-5.79865	2.07611	1.38214	0.352173	-1.85791	4.32861	-0.187988	0.088501	0.0012207	0.00152588	-342.788	-1067.11	1510.43	249.713	0.150824	-49.8101
-2.44049	-5.81787	2.07489	1.37238	0.351868	-1.85852	4.32861	-0.106812	0.0463867	0.000915527	0.00152588	-343.631	-1070.71	1509.53	248.902	0.0638916	-49.6891
-2.43561	-5.82733	2.07214	1.36505	0.356445	-1.85822	4.32861	-0.150757	0.124207	0.00152588	0.00183105	-342.328	-1072.52	1507.54	248.218	0.550601	-49.5831
-2.45392	-5.84656	2.07306	1.35681	0.348511	-1.86523	4.32678	-0.112915	0.00427246	0	0.0012207	-345.34	-1076.08	1508.18	247.578	-0.337839	-49.7749
-2.45544	-5.85358	2.07001	1.35559	0.354004	-1.85211	4.32831	-0.136414	0.106506	0.000915527	0.0012207	-345.277	-1077.39	1505.97	247.554	0.112683	-49.1229
-2.45911	-5.86975	2.05994	1.34369	0.354309	-1.86066	4.32831	-0.162659	0.0750732	0.000610352	0.00213623	-345.477	-1080.49	1498.66	246.451	0.129837	-49.3743
-2.4707	-5.86487	2.05719	1.33789	0.362244	-1.84631	4.328	-0.13855	0.0985718	0.0012207	0.00152588	-347.744	-1079.55	1496.65	245.71	0.579532	-48.7892
-2.47192	-5.86792	2.05231	1.32935	0.359192	-1.84662	4.3277	-0.14679	0.0942993	0.00152588	0.00183105	-347.799	-1080.16	1493.09	244.782	0.333023	-48.7603
-2.46552	-5.84656	2.05261	1.3266	0.358887	-1.84814	4.32892	0.000610352	0.0479126	0.000915527	0.00152588	-347.193	-1076.18	1493.3	244.126	0.356931	-48.9825
-2.46033	-5.8429	2.04498	1.31622	0.35553	-1.85059	4.32831	0.0314331	0.100708	0.00213623	0.00213623	-346.188	-1075.57	1487.75	242.883	0.175259	-49.0842
-2.45758	-5.8255	2.04224	1.31958	0.353088	-1.8454	4.3277	-0.0192261	0.0552368	0.000610352	0.00152588	-346.125	-1072.32	1485.75	242.99	-0.0229919	-48.9746
-2.45636	-5.81146	2.03644	1.31378	0.357666	-1.84692	4.32861	-0.0741577	0.144653	0.00335693	0.00457764	-346.298	-1069.74	1481.53	242.102	0.332059	-49.1532
-2.45605	-5.79529	2.03125	1.30737	0.357971	-1.8457	0.0100708	-0.00274658	-0.0125122	0	0.0012207	-346.662	-1066.74	1477.75	241.111	0.325198	-49.2151
-2.45392	-5.78552	2.0282	1.30829	0.35553	-1.85059	0.0088501	-0.0131226	0.12146	0.00274658	0.00335693	-346.583	-1064.94	1475.54	241.059	0.131927	-49.5078
-2.43622	-5.77454	2.02179	1.30219	0.352783	-1.85455	0.00793457	-0.000915527	-0.00488281	-0.000305176	0.000305176	-343.386	-1062.99	1470.89	240.19	0.182309	-49.7132
-2.44141	-5.75195	2.01874	1.29883	0.348511	-1.84723	0.00762939	0.065918	0.0860596	0.00152588	0.00244141	-344.97	-1058.76	1468.64	239.444	-0.301691	-49.5554
-2.44202	-5.74005	2.00928	1.28876	0.353088	-1.8512	0.00732422	0.00823975	0.0292969	0	0.000915527	-345.423	-1056.59	1461.77	238.101	0.0321198	-49.8262
-2.43561	-5.73273	2.00775	1.28265	0.350342	-1.85272	0.00701904	0.0323486	0.0872803	0.000915527	0.00183105	-344.337	-1055.26	1460.64	237.287	-0.0958405	-49.9236
-2.43195	-5.72784	2.00409	1.27472	0.347595	-1.85822	0.00610352	-0.0354004	0.0823975	0.0012207	0.00183105	-343.744	-1054.4	1457.97	236.302	-0.264178	-50.1881
-2.42889	-5.71136	2.00531	1.26862	0.350037	-1.84631	0.00610352	-0.0326538	0.151672	0.0012207	0.00183105	-343.486	-1051.31	1458.83	235.342	-0.045636	-49.761
-2.42981	-5.71381	1.99799	1.25885	0.344543	-1.85577	0.00549316	-0.126343	0.138855	0.00213623	0.00274658	-343.576	-1051.82	1453.5	234.263	-0.491721	-50.151
-2.42767	-5.7074	1.9928	1.25153	0.342102	-1.86127	0.00549316	0.11322	-0.0308228	-0.000610352	-0.000610352	-343.333	-1050.68	1449.73	233.323	-0.665936	-50.4323
-2.43225	-5.72388	1.99097	1.23962	0.343018	-1.87164	0.00549316	0.0204468	0.123291	0.00213623	0.00305176	-343.762	-1053.79	1448.39	232.223	-0.617773	-50.7763
-2.43317	-5.71259	1.98242	1.23108	0.341492	-1.87256	0.00549316	0.0500488	-0.0506592	-0.0012207	-0.00152588	-344.203	-1051.73	1442.17	231.065	-0.77724	-50.8914
-2.43103	-5.7077	1.97968	1.2207	0.33905	-1.875	0.00549316	0.043335	0.112915	0.00213623	0.00244141	-343.863	-1050.85	1440.16	229.801	-0.94122	-51.0171
-2.43134	-5.70526	1.97235	1.20514	0.338135	-1.88385	0.00518799	0.0350952	-0.00427246	-0.0012207	-0.000915527	-343.96	-1050.46	1434.82	227.98	-1.01561	-51.4191
-2.4231	-5.68756	1.96594	1.19659	0.335083	-1.875	0.00488281	-0.0442505	0.137024	0.00183105	0.00213623	-342.674	-1047.21	1430.14	226.724	-1.15331	-51.1078
-2.41974	-5.68146	1.95892	1.18347	0.328674	-1.87775	0.00488281	0.0183105	-0.0112915	-0.000305176	-0.000305176	-342.077	-1046.14	1425.02	225.127	-1.61541	-51.2387
-2.41516	-5.65155	1.9516	1.17065	0.327759	-1.87683	0.00488281	0.0308228	0.0912476	0.0012207	0.00152588	-341.966	-1040.61	1419.67	223.183	-1.68018	-51.4017
-2.40784	-5.62317	1.94611	1.15356	0.325317	-1.8866	0.00518799	0.0668335	0.0241089	0	0	-341.359	-1035.38	1415.64	220.774	-1.82254	-52.0316
-2.40662	-5.59906	1.93329	1.1438	0.328064	-1.88568	0.00488281	0.0317383	0.0540161	0.000610352	0.000610352	-341.752	-1030.95	1406.32	219.272	-1.63509	-52.1641
-2.39441	-5.56732	1.9223	1.12518	0.32135	-1.88416	0.00488281	0.0350952	0.106812	0.00152588	0.000915527	-340.095	-1025.13	1398.3	216.639	-2.03483	-52.27
-2.39105	-5.52216	1.90857	1.11511	0.323486	-1.87836	0.00579834	0.0961304	0.0912476	0.000915527	0.000305176	-340.653	-1016.76	1388.31	214.767	-1.91558	-52.339
-2.39197	-5.48462	1.89728	1.09863	0.314026	-1.87531	0.00549316	-0.0292969	0.0860596	0.0012207	0.000915527	-341.755	-1009.8	1380.06	212.281	-2.77459	-52.4536
-2.38556	-5.43671	1.8811	1.0791	0.308228	-1.87256	0.00457764	0.122375	0.114441	0.0012207	0.00152588	-341.712	-1000.96	1368.26	209.283	-3.24121	-52.6464
-2.37976	-5.37933	1.87134	1.06537	0.301514	-1.86005	0.00488281	0.133972	0.137634	0.00274658	0.00305176	-342.03	-990.285	1361.11	206.797	-3.81773	-52.4764
-2.37244	-5.3244	1.85333	1.04462	0.299072	-1.86005	0.00518799	-0.0552368	0.0149536	-0.000305176	-0.000610352	-342.058	-980.144	1347.99	203.547	-4.01985	-52.8548
-2.36572	-5.27039	1.84296	1.02539	0.292969	-1.85455	0.00488281	-0.0479126	0.13916	0.0012207	0.000305176	-342.136	-970.122	1340.4	200.485	-4.52238	-52.9735
-2.36267	-5.21027	1.82098	1.00372	0.286865	-1.85669	0.00518799	-0.0524902	0.0415039	-0.000610352	0	-343.155	-959.021	1324.39	197.046	-5.10578	-53.4922
-2.36725	-5.14893	1.80511	0.978088	0.28595	-1.8454	0.00488281	0.104675	-0.0146484	-0.000915527	-0.000610352	-345.586	-947.622	1312.79	193.132	-5.38803	-53.4311
-2.35138	-5.08636	1.78436	0.952148	0.280457	-1.82953	0.00457764	0.022583	0.0854492	0.000610352	0.0012207	-343.91	-936.085	1297.66	189.173	-5.69201	-53.0985
-2.35016	-5.02136	1.76636	0.920715	0.267639	-1.8338	0.00457764	0.114746	0.0646973	0.0012207	0.000305176	-345.38	-924.055	1284.5	184.536	-6.85161	-53.7365
-2.34039	-4.96796	1.74683	0.889587	0.261841	-1.83136	0.00518799	0.00793457	0.0881958	0.00183105	0.00244141	-344.752	-914.228	1270.24	180.125	-7.26354	-53.961
-2.33643	-4.90082	1.72485	0.852966	0.259094	-1.82434	0.00457764	-0.136719	0.0799561	0.000305176	-0.000610352	-345.611	-901.824	1254.2	174.864	-7.55573	-54.0983
-2.33215	-4.8233	1.69922	0.820618	0.248108	-1.81305	0.00518799	-0.078125	0.088501	0.00213623	0.00213623	-346.656	-887.487	1235.5	169.928	-8.53515	-54.106
-2.32513	-4.75403	1.67206	0.780334	0.240784	-1.80237	0.00518799	-0.0378418	-0.0332642	-0.000610352	-0.000610352	-346.864	-874.723	1215.68	164.217	-9.14134	-54.0641
-2.32544	-4.68353	1.64551	0.73822	0.231323	-1.7923	0.00488281	-0.0799561	0.125427	0.0012207	0.000915527	-348.546	-861.705	1196.3	158.275	-10.0446	-54.0737
-2.32208	-4.60205	1.6153	0.697937	0.219727	-1.78894	0.00457764	-0.0149536	-0.027771	-0.000305176	-0.000305176	-349.911	-846.667	1174.26	152.366	-11.0971	-54.4678
-2.30682	-4.51447	1.58417	0.647888	0.215759	-1.77795	0.00457764	0.0668335	0.0125122	0	-0.000305176	-348.987	-830.534	1151.55	145.247	-11.3346	-54.529
-2.30194	-4.42566	1.55396	0.6073	0.203247	-1.7749	0.00488281	-0.00366211	0.020752	0	0.000305176	-350.275	-814.129	1129.51	139.186	-12.4559	-54.9901
-2.30469	-4.32709	1.52252	0.559387	0.200195	-1.7511	0.00457764	0.0402832	0.0985718	0.00213623	0.00183105	-353.124	-795.862	1106.55	132.133	-12.9446	-54.6008
-2.29797	-4.22516	1.48712	0.504456	0.188293	-1.74072	0.00488281	0.00854492	-0.017395	0	-0.000305176	-354.252	-777.044	1080.71	124.223	-13.9989	-54.8029
-2.29248	-4.11804	1.45172	0.451965	0.181274	-1.73401	0.00488281	0.0485229	0.102234	0.000915527	0.000610352	-355.869	-757.251	1054.87	116.508	-14.7022	-55.2333
-2.28363	-3.99902	1.40991	0.393066	0.170288	-1.70685	0.00488281	-0.012207	0.00854492	0.000610352	0	-356.859	-735.261	1024.36	107.876	-15.674	-54.7832
-2.26959	-3.88519	1.36932	0.328064	0.159912	-1.70593	0.00488281	0.0393677	0.00579834	-0.000305176	-0.000610352	-356.936	-714.29	994.742	98.6247	-16.5124	-55.4854
-2.25708	-3.75336	1.33148	0.271301	0.157471	-1.69159	0.00488281	0.0717163	0.072937	0.0012207	0.000610352	-357.826	-689.899	967.117	90.0286	-16.7876	-55.7464
-2.24121	-3.63495	1.28448	0.213318	0.149536	-1.68488	0.00488281	0.0134277	0.0256348	0.000305176	0	-357.652	-668.097	932.869	81.5094	-17.4132	-56.2218
-2.21802	-3.48724	1.24237	0.157166	0.144348	-1.64764	0.00457764	0.098877	0.0640869	0.00152588	0.0012207	-356.626	-640.766	902.132	72.7374	-17.7531	-55.5149
-2.18536	-3.35693	1.20056	0.0921631	0.136108	-1.64612	0.00457764	0.110168	0.085144	0.000305176	-0.000305176	-353.531	-616.775	871.628	63.2269	-18.1527	-56.2753
-2.17407	-3.22754	1.15723	0.0247192	0.136719	-1.6156	0.00396729	0.0335693	0.0891113	0.000915527	0.000610352	-354.315	-592.865	839.993	53.4527	-18.1672	-55.76
-2.16003	-3.09143	1.11267	-0.039978	0.138855	-1.59424	0.00427246	-0.00152588	0.0305176	0	-0.00152588	-354.895	-567.72	807.484	43.8837	-18.0436	-55.7209
-2.14081	-2.96326	1.06689	-0.104065	0.141296	-1.58417	0.00427246	0.0860596	0.0872803	0	-0.0012207	-354.337	-544.097	774.106	34.5111	-17.7964	-56.1262
-2.10663	-2.82349	1.0257	-0.164795	0.154114	-1.56067	0.00457764	0.00457764	0.0408936	0	-0.000305176	-351.117	-518.307	744.052	25.343	-16.4886	-55.994
-2.08191	-2.67975	0.982971	-0.225525	0.158691	-1.56403	0.00457764	-0.0216675	0.0531006	0.000305176	0	-350.161	-491.78	712.895	16.1024	-16.0389	-57.143
-2.06635	-2.55249	0.947266	-0.287476	0.166931	-1.53107	0.00457764	0.0402832	0.0817871	0.000305176	0	-350.113	-468.232	686.806	6.99131	-15.3677	-56.5154
-2.03827	-2.42676	0.904541	-0.334473	0.178528	-1.50269	0.00457764	0.0289917	0.09552	0.00152588	0.000610352	-347.693	-445.037	655.681	-0.381	-14.2317	-56.0742
-2.0047	-2.29889	0.866699	-0.39032	0.176086	-1.46576	0.00457764	0.0473022	0.0872803	0.00152588	0.00183105	-344.033	-421.434	628.059	-8.79735	-14.1209	-55.2023
-1.9931	-2.19055	0.828552	-0.437012	0.180664	-1.44958	0.00427246	0.0210571	0.0634766	0	-0.000915527	-344.46	-401.43	600.255	-15.8639	-13.7897	-55.2187
-1.96045	-2.10419	0.800781	-0.473938	0.180054	-1.40869	0.00457764	0.0753784	0.0668335	0.0012207	0.000915527	-339.828	-385.515	579.995	-21.4507	-13.4488	-53.8662
-1.93237	-2.0343	0.768738	-0.517578	0.180054	-1.38977	0.00427246	-0.105896	-0.0289917	-0.000915527	-0.00152588	-335.787	-372.73	556.647	-27.5463	-13.1007	-53.3982
-1.92719	-1.95953	0.751038	-0.543823	0.181885	-1.3678	0.00427246	-0.125732	0.102539	0.00183105	0.0012207	-336.58	-358.847	543.711	-31.7392	-13.025	-52.929
-1.89819	-1.89606	0.731812	-0.57251	0.178833	-1.37177	0.00457764	-0.00549316	-0.0115967	-0.000305176	-0.000305176	-332.569	-347.199	529.694	-36.0289	-12.9303	-53.4886
-1.87225	-1.80664	0.724792	-0.600891	0.181274	-1.3446	0.00396729	-0.0631714	0.0952148	0.00213623	0.00183105	-329.679	-330.576	524.488	-40.6961	-12.4931	-52.8486
-1.85913	-1.74316	0.714417	-0.621643	0.187683	-1.34766	0.00366211	-0.0982666	0.0210571	0.000305176	0	-328.938	-318.815	516.898	-44.0841	-11.915	-53.4467
-1.83624	-1.68671	0.707703	-0.646667	0.190125	-1.34033	0.00427246	-0.0183105	0.0799561	0.0012207	0.000915527	-325.887	-308.375	511.95	-47.8436	-11.4575	-53.4703
-1.84082	-1.64825	0.695801	-0.651245	0.205688	-1.33453	0.00457764	-0.100098	-0.0314331	-0.000305176	0.000305176	-327.923	-301.222	503.301	-48.9824	-10.3797	-53.544
-1.85333	-1.62231	0.680542	-0.653992	0.213623	-1.33514	0.00457764	-0.106201	0.0354004	0.000305176	0.000915527	-331.176	-296.411	492.227	-49.7141	-10.0205	-53.8176
-1.85211	-1.59943	0.671692	-0.651855	0.23468	-1.32751	0.00457764	-0.126343	0.0466919	0.000915527	0.0012207	-331.647	-292.166	485.82	-49.8334	-8.36553	-53.6877
-1.85699	-1.5567	0.672913	-0.643616	0.246277	-1.31042	0.00488281	-0.0415039	0.0128174	0.000305176	0.00152588	-333.865	-284.108	486.693	-49.5747	-7.63118	-53.2931
-1.86249	-1.54053	0.672302	-0.638428	0.256958	-1.29852	0.00427246	-0.257874	0.117188	0.000915527	0.00152588	-335.405	-281.043	486.251	-49.2397	-6.90571	-52.9177
-1.85486	-1.51215	0.675659	-0.630188	0.263977	-1.28571	0.00457764	-0.0906372	-0.0177002	-0.000915527	0.000305176	-334.735	-275.707	488.686	-48.7484	-6.29232	-52.5624
-1.83136	-1.48224	0.682983	-0.63385	0.261536	-1.29425	0.00427246	-0.0418091	0.100098	0.00213623	0.00213623	-331.105	-270.153	493.978	-49.6441	-6.18409	-53.1319
-1.82587	-1.48956	0.684509	-0.635376	0.254822	-1.30585	0.00427246	-0.0991821	-0.0170898	-0.000610352	0	-329.887	-271.549	495.088	-49.7024	-6.62002	-53.5789
-1.80664	-1.49506	0.689697	-0.643616	0.247498	-1.32599	0.00427246	-0.112305	0.100098	0.00183105	0.00213623	-326.073	-272.646	498.845	-50.5567	-6.88019	-54.3915
-1.77856	-1.50024	0.68573	-0.650635	0.237427	-1.34583	0.00396729	-0.0140381	-0.0610352	-0.000610352	0.000305176	-320.471	-273.764	495.977	-51.2721	-7.21226	-55.1568
-1.75568	-1.49536	0.68512	-0.649719	0.231628	-1.36078	0.00396729	-0.00579834	0.0564575	0	0.000610352	-316.244	-272.942	495.55	-51.2425	-7.32224	-55.8141
-1.73615	-1.48163	0.690308	-0.651855	0.230103	-1.36658	0.00457764	0.0106812	0.00244141	0.000305176	0.000915527	-312.872	-270.414	499.306	-51.704	-7.15962	-56.1385
-1.72943	-1.45691	0.690308	-0.644226	0.229797	-1.35437	0.00366211	0.0805664	0.0891113	0.0012207	0.00183105	-312.22	-265.78	499.305	-51.2236	-7.13923	-55.7651
-1.71906	-1.43555	0.687561	-0.629883	0.234375	-1.33331	0.00396729	0.0601196	0.1297	0.00213623	0.00274658	-310.698	-261.785	497.333	-49.9177	-6.65385	-54.9621
-1.73401	-1.42883	0.678406	-0.625305	0.236511	-1.33179	0.00366211	0.0949097	0.0540161	0.000915527	0.00152588	-313.856	-260.521	490.703	-49.5043	-6.75481	-54.9898
-1.74652	-1.4267	0.672302	-0.623779	0.245972	-1.30188	0.00396729	0.203857	0.0680542	0.00244141	0.00427246	-316.083	-260.079	486.269	-49.3596	-6.1831	-53.675
-1.76575	-1.43402	0.668945	-0.630798	0.244446	-1.29669	0.00366211	0.151367	0.0839233	0.0012207	0.00152588	-319.527	-261.411	483.812	-50.0486	-6.59467	-53.4129
-1.78833	-1.43829	0.667114	-0.630188	0.244446	-1.28204	0.00427246	0.209961	0.09552	0.00274658	0.00366211	-323.687	-262.13	482.47	-49.913	-6.94906	-52.7614
-1.79016	-1.44379	0.672607	-0.636597	0.24353	-1.29486	0.00457764	0.126953	0.0473022	0	0	-324.001	-263.145	486.442	-50.5623	-7.0436	-53.3089
-1.8045	-1.44196	0.679016	-0.637207	0.242615	-1.3208	0.00457764	0.251465	0.181274	0.00305176	0.00427246	-327.219	-262.748	491.086	-50.6728	-7.38894	-54.5651
-1.79626	-1.42792	0.688477	-0.638123	0.242004	-1.34003	0.00396729	0.160828	0.0189209	-0.000305176	0.000610352	-326.279	-260.113	497.941	-51.0067	-7.35858	-55.5509
-1.77765	-1.42639	0.691833	-0.638428	0.24292	-1.36719	0.00366211	0.121765	0.135498	0.00244141	0.00335693	-322.979	-259.901	500.395	-51.0676	-7.00194	-56.7733
-1.77765	-1.41418	0.690918	-0.63385	0.243225	-1.36505	0.00427246	0.183411	0.085144	0.000305176	0.000915527	-323.364	-257.61	499.735	-50.7394	-7.01542	-56.7792
-1.76758	-1.41541	0.686951	-0.636292	0.245361	-1.35895	0.00396729	-0.0210571	0.039978	-0.000305176	0	-321.239	-257.891	496.86	-50.994	-6.66122	-56.4579
-1.7627	-1.41876	0.684204	-0.636597	0.240173	-1.33789	0.00396729	0.101318	0.0772095	0.000915527	0.000915527	-319.88	-258.528	494.86	-50.9683	-6.96585	-55.4295
-1.76025	-1.42334	0.675354	-0.632935	0.235901	-1.32416	0.00427246	0.109558	0.112305	0.000915527	0.000915527	-319.061	-259.424	488.453	-50.4705	-7.24461	-54.739
-1.76147	-1.42883	0.66925	-0.638428	0.238647	-1.30005	0.00274658	0.105591	0.0848389	0.0012207	0.00183105	-318.799	-260.464	484.011	-51.0042	-6.99822	-53.5765
-1.7572	-1.43005	0.66864	-0.629883	0.24231	-1.29791	0.00366211	-0.0195313	0.00946045	-0.000915527	-0.00152588	-317.968	-260.697	483.594	-50.0054	-6.63612	-53.4746
-1.75568	-1.42944	0.673523	-0.629272	0.244141	-1.28571	0.00457764	0.0668335	0.115967	0.00152588	0.00213623	-317.574	-260.546	487.127	-49.943	-6.45526	-52.9194
-1.75476	-1.43555	0.682678	-0.627747	0.242615	-1.29974	0.00427246	-0.150452	-0.0915527	-0.00244141	-0.00335693	-317.407	-261.655	493.771	-49.675	-6.56207	-53.5229
-1.74957	-1.44775	0.682983	-0.636292	0.241394	-1.31927	0.00366211	0.0662231	0.0952148	0.00183105	0.00244141	-316.165	-263.991	493.992	-50.4594	-6.54651	-54.2999
-1.75049	-1.46149	0.689392	-0.643311	0.241089	-1.34155	0.00366211	-0.241699	-0.0253296	-0.00152588	-0.0012207	-316.156	-266.559	498.637	-51.0483	-6.5614	-55.2171
-1.75568	-1.49323	0.687866	-0.644531	0.235596	-1.35345	0.00396729	0.213318	0.0894165	0.00213623	0.00335693	-316.293	-272.512	497.549	-50.6822	-7.00908	-55.5101
-1.77612	-1.50665	0.697327	-0.649414	0.233154	-1.36444	0.00366211	-0.290222	-0.00793457	-0.0012207	-0.000915527	-320.04	-274.926	504.39	-51.0352	-7.51785	-55.9611
-1.78528	-1.5332	0.687256	-0.646667	0.238342	-1.36688	4.32312	0.0598145	0.115356	0.00213623	0.00305176	-321.063	-279.927	497.121	-50.296	-7.1821	-55.8906
-1.80115	-1.54816	0.682373	-0.650024	0.246582	-1.35468	4.32617	-0.362854	-0.00640869	-0.000610352	-0.000610352	-323.594	-282.696	493.577	-50.4407	-6.72741	-55.2573
-1.8161	-1.56128	0.683899	-0.646362	0.250854	-1.33759	4.32526	0.0595093	0.0665283	0.000915527	0.00152588	-325.998	-285.073	494.685	-49.8117	-6.58652	-54.4163
-1.81732	-1.56097	0.684204	-0.646973	0.247803	-1.32813	4.32831	-0.211487	0.0619507	0.000610352	0.000915527	-326.118	-285.001	494.896	-49.8847	-6.8438	-53.9774
-1.81366	-1.56555	0.684204	-0.652466	0.248718	-1.31958	4.32678	0.0906372	0.0366211	0.000610352	0.00183105	-325.116	-285.869	494.884	-50.4364	-6.68105	-53.5299
-1.79352	-1.56769	0.688171	-0.654297	0.240173	-1.32172	4.32831	-0.180054	0.071106	0.000305176	0.000610352	-321.046	-286.317	497.76	-50.607	-7.02381	-53.539
-1.78711	-1.54816	0.690613	-0.652466	0.236206	-1.33545	4.32648	-0.127563	0.0888062	0.000915527	0.00213623	-320.549	-282.677	499.528	-50.713	-7.30639	-54.3109
-1.76025	-1.54419	0.690918	-0.649414	0.235596	-1.35071	4.328	-0.193787	0.0732422	0.000915527	0.00183105	-315.558	-282.033	499.775	-50.4234	-6.93279	-54.9787
-1.75659	-1.51978	0.689392	-0.65033	0.238342	-1.35803	4.32556	0.000915527	-0.0247192	-0.0012207	0.000305176	-315.681	-277.489	498.661	-50.9206	-6.72561	-55.5088
-1.75323	-1.50452	0.692749	-0.6427	0.235291	-1.36566	4.3277	-0.0540161	0.0878906	0.000915527	0.00213623	-315.633	-274.62	501.104	-50.2944	-6.97491	-55.9823
-1.74774	-1.48224	0.686646	-0.640869	0.23407	-1.35681	4.32953	-0.0448608	-0.0192261	-0.000305176	0	-315.117	-270.485	496.671	-50.438	-7.03679	-55.7333
-1.74347	-1.46973	0.679626	-0.638428	0.234375	-1.33759	4.32861	0.088501	0.0753784	0.000610352	0.0012207	-314.425	-268.17	491.578	-50.3528	-6.95935	-54.9318
-1.75629	-1.46301	0.673523	-0.637817	0.237427	-1.32202	4.33014	-0.0402832	0.0793457	0.000305176	0.00152588	-316.983	-266.886	487.142	-50.3898	-6.93361	-54.3035
-1.76819	-1.45447	0.671387	-0.637512	0.24231	-1.30981	4.32861	0	0.0741577	0.000305176	0.00152588	-319.48	-265.244	485.581	-50.4924	-6.75414	-53.8496
-1.78345	-1.44684	0.678711	-0.632629	0.247498	-1.30646	4.32892	0.128479	0.0823975	0.0012207	0.00244141	-322.787	-263.713	490.886	-50.0613	-6.61972	-53.821
-1.78619	-1.43768	0.680847	-0.632019	0.249329	-1.30188	4.32648	0.0198364	0.104065	0.0012207	0.00274658	-323.584	-261.97	492.426	-50.1386	-6.54177	-53.6973
-1.79199	-1.43402	0.684509	-0.630798	0.246887	-1.31836	4.32831	0.0949097	0.0619507	0.000915527	0.00183105	-325.05	-261.26	495.083	-50.064	-6.86385	-54.5043
-1.78589	-1.42761	0.683899	-0.632019	0.245361	-1.33087	4.32953	0.158081	0.0430298	-0.000305176	0.000305176	-324.17	-260.098	494.643	-50.3075	-6.91237	-55.1131
-1.78741	-1.45355	0.683594	-0.631409	0.247498	-1.35498	4.32983	0.126038	0.126953	0.00152588	0.00152588	-323.964	-264.982	494.453	-49.827	-6.71539	-56.0276
-1.7804	-1.46362	0.685425	-0.638123	0.241699	-1.35254	4.32739	0.169067	0.071106	0.000610352	0.000915527	-322.162	-266.888	495.768	-50.431	-7.02502	-55.7942
-1.77734	-1.48346	0.681458	-0.6427	0.238647	-1.3559	4.32892	-0.0741577	0.0662231	-0.000305176	-0.000305176	-320.917	-270.647	492.898	-50.6353	-7.15929	-55.7648
-1.77277	-1.49597	0.680847	-0.639648	0.238342	-1.34918	4.32831	0.140686	0.13031	0.00152588	0.00183105	-319.56	-272.999	492.47	-50.0823	-7.0681	-55.3433
-1.76941	-1.51215	0.684509	-0.6427	0.243225	-1.34338	4.32922	0.0244141	0.0750732	0.0012207	0.00152588	-318.343	-276.018	495.127	-50.1699	-6.56453	-54.9444
-1.77063	-1.52527	0.679932	-0.643005	0.246277	-1.33362	4.32983	0.0442505	0.0137329	0	0.000915527	-318.057	-278.489	491.815	-49.9913	-6.29161	-54.3921
-1.76483	-1.54175	0.683594	-0.643616	0.245056	-1.31714	4.33075	0.0927734	0.119629	0.00183105	0.00213623	-316.206	-281.558	494.47	-49.7916	-6.22966	-53.4801
-1.77277	-1.53778	0.684814	-0.647583	0.240173	-1.32263	4.32648	0.0454712	0.038147	0	0.000305176	-317.915	-280.792	495.337	-50.313	-6.768	-53.7732
-1.77216	-1.54022	0.689697	-0.652161	0.240784	-1.33362	4.32892	-0.0195313	0.0238037	-0.000305176	0	-317.838	-281.243	498.871	-50.8006	-6.70776	-54.2593
-1.76636	-1.54449	0.690613	-0.652161	0.238953	-1.3443	4.32922	0.0726318	0.0985718	0.000915527	0.00152588	-316.678	-282.069	499.544	-50.7329	-6.75543	-54.6998
-1.76941	-1.53809	0.693054	-0.649719	0.239563	-1.35223	4.32892	-0.0411987	-0.00396729	-0.000610352	-0.000305176	-317.605	-280.85	501.317	-50.5597	-6.78687	-55.1335
-1.77216	-1.52924	0.692444	-0.653687	0.241089	-1.36688	4.3277	0.0299072	0.09552	0.000915527	0.000610352	-318.574	-279.207	500.867	-51.1597	-6.74474	-55.8879
-1.78589	-1.51672	0.683289	-0.646667	0.244751	-1.36017	4.32922	-0.0543213	0.050354	-0.000305176	0	-321.635	-276.852	494.238	-50.5585	-6.717	-55.7257
-1.78986	-1.51459	0.678711	-0.645447	0.24353	-1.3559	4.32892	-0.0149536	0.0964355	0.000915527	0.000610352	-322.42	-276.458	490.919	-50.4526	-6.88443	-55.5515
-1.79901	-1.50787	0.682373	-0.643616	0.246277	-1.33942	4.32465	-0.122986	-0.0402832	-0.00274658	-0.00244141	-324.288	-275.129	493.559	-50.3505	-6.8243	-54.8796
-1.79138	-1.48987	0.675964	-0.641174	0.245056	-1.32233	4.32739	-0.0738525	0.133362	0.0012207	0.000915527	-323.122	-271.794	488.906	-50.3531	-6.83091	-54.2096
-1.79169	-1.4859	0.682068	-0.640259	0.24353	-1.31714	4.3277	-0.032959	-0.0332642	-0.00152588	-0.000305176	-323.267	-271.008	493.322	-50.3121	-6.96761	-54.0053
-1.78986	-1.46545	0.685425	-0.637817	0.247498	-1.31561	4.32861	0.0332642	0.102234	0.00183105	0.00244141	-323.574	-267.159	495.749	-50.3609	-6.6784	-54.1098
-1.78284	-1.45233	0.682068	-0.635681	0.243835	-1.32141	4.32892	0.0167847	0.00610352	0	0.000305176	-322.644	-264.745	493.319	-50.326	-6.89946	-54.4574
-1.77216	-1.44562	0.686035	-0.634766	0.246582	-1.32019	4.32831	0.0762939	0.032959	0.00152588	0.00213623	-320.761	-263.498	496.197	-50.3265	-6.51883	-54.4366
-1.75385	-1.44653	0.682983	-0.637207	0.242004	-1.33484	4.3277	-0.0686646	0.0228882	0	0.000305176	-317.229	-263.766	493.996	-50.5886	-6.5864	-55.0415
-1.74835	-1.44531	0.683594	-0.635986	0.236816	-1.34338	4.32983	0.0210571	0.0558472	0.00152588	0.00244141	-316.265	-263.56	494.444	-50.4691	-6.92419	-55.4227
-1.74957	-1.45813	0.67749	-0.637512	0.235901	-1.35223	4.3277	0.00549316	0.0363159	0.00152588	0.00183105	-316.173	-266.003	490.032	-50.4391	-6.9869	-55.7227
-1.75446	-1.4679	0.680542	-0.638733	0.236511	-1.34369	4.328	0.0543213	-0.0323486	-0.000305176	0.000305176	-316.741	-267.792	492.238	-50.4218	-6.98329	-55.2638
-1.75568	-1.48102	0.678101	-0.640869	0.238342	-1.33881	4.32739	0.0473022	0.0570679	0.0012207	0.00244141	-316.502	-270.259	490.471	-50.4542	-6.81147	-54.9342
-1.76819	-1.48315	0.678101	-0.639038	0.242004	-1.33087	4.32892	0.0518799	-0.00305176	0.000610352	0.0012207	-318.85	-270.607	490.469	-50.2122	-6.71613	-54.5941
-1.77734	-1.49017	0.681763	-0.639038	0.241394	-1.32813	4.32739	0.152893	0.103455	0.00183105	0.00274658	-320.422	-271.868	493.119	-50.1022	-6.89745	-54.4367
-1.78802	-1.50848	0.685425	-0.644836	0.244751	-1.32446	4.328	0.0900269	0.0335693	0.000305176	0.000915527	-321.913	-275.247	495.763	-50.4742	-6.74555	-54.1506
-1.78925	-1.5094	0.688477	-0.644226	0.245361	-1.32751	4.32648	0.0616455	0.0698853	0.0012207	0.0012207	-322.182	-275.4	497.977	-50.3913	-6.71864	-54.2923
-1.79443	-1.51978	0.688477	-0.646973	0.241699	-1.33423	4.32892	0.0765991	0.0506592	0.000305176	0.0012207	-322.926	-277.338	497.975	-50.5419	-7.07388	-54.5215
-1.79596	-1.52344	0.688171	-0.643311	0.244446	-1.34216	4.32953	0.0146484	0.0872803	0.000610352	0.000610352	-323.248	-278.025	497.771	-50.0664	-6.87987	-54.8734
-1.78833	-1.52954	0.686951	-0.648804	0.239868	-1.3559	4.32892	0.0866699	0.0613403	0.00152588	0.00213623	-321.642	-279.223	496.886	-50.5975	-7.10837	-55.4206
-1.78741	-1.52496	0.687561	-0.646973	0.245056	-1.34949	4.32739	0.0854492	0.0827026	0.000305176	0.000305176	-321.57	-278.356	497.33	-50.4599	-6.68512	-55.1727
-1.77155	-1.53076	0.684509	-0.646973	0.241394	-1.35345	4.32861	0.128784	0.0949097	0.000915527	0.00244141	-318.265	-279.516	495.131	-50.3625	-6.69899	-55.2558
-1.77551	-1.52466	0.683594	-0.644531	0.241394	-1.35193	4.32983	0.0424194	0.0765991	0.000610352	0.000915527	-319.236	-278.359	494.467	-50.1819	-6.78441	-55.2479
-1.76483	-1.52252	0.682068	-0.645142	0.236816	-1.33575	4.32892	0.22522	0.152893	0.00244141	0.00427246	-316.964	-277.986	493.353	-50.279	-6.96259	-54.476
-1.77216	-1.50757	0.689087	-0.641479	0.24292	-1.32019	4.32709	0.0564575	0.0341797	0	0.000305176	-318.78	-275.098	498.428	-50.1001	-6.62901	-53.9206
-1.77155	-1.49902	0.682373	-0.6427	0.238647	-1.32111	4.32953	0.085144	0.102234	0.00183105	0.00366211	-318.878	-273.539	493.555	-50.3758	-6.98469	-54.0144
-1.76819	-1.48254	0.687256	-0.643005	0.239868	-1.31439	4.32953	0.0942993	0.0134277	-0.000305176	0	-318.67	-270.428	497.079	-50.6737	-6.87158	-53.8343
-1.77277	-1.4798	0.68512	-0.640869	0.24231	-1.32233	4.32709	0.0952148	0.109558	0.00244141	0.00366211	-319.775	-269.916	495.539	-50.4762	-6.76963	-54.2423
-1.76544	-1.45844	0.689087	-0.641174	0.244751	-1.32477	4.32831	0.110779	0.0390625	0.000610352	0.00152588	-319.045	-265.918	498.405	-50.8533	-6.51396	-54.5164
-1.77063	-1.4563	0.681152	-0.640564	0.238342	-1.33118	4.32678	0.0946045	0.129089	0.00213623	0.00335693	-320.154	-265.551	492.655	-50.8194	-7.12769	-54.825
-1.77521	-1.46545	0.680847	-0.638733	0.244751	-1.34155	4.32861	0.177612	0.120544	0.00213623	0.00274658	-320.943	-267.263	492.452	-50.4665	-6.67503	-55.2592
-1.78558	-1.46759	0.67688	-0.638428	0.240479	-1.34735	4.32617	0.0674438	0.0933838	0.000610352	0.00213623	-322.962	-267.657	489.575	-50.401	-7.19203	-55.5263
-1.78192	-1.46576	0.681458	-0.637817	0.241699	-1.33728	4.32983	0.090332	0.126648	0.00213623	0.00274658	-322.204	-267.288	492.888	-50.358	-7.02973	-55.0724
-1.78741	-1.46667	0.680847	-0.640259	0.241394	-1.32965	4.32739	-0.0192261	0.0292969	-0.000610352	-0.000610352	-323.151	-267.44	492.434	-50.6223	-7.13396	-54.7227
-1.7868	-1.47827	0.676575	-0.639648	0.241699	-1.32751	4.32892	0.0320435	0.101624	0.00213623	0.00305176	-322.634	-269.636	489.348	-50.3648	-7.06374	-54.5263
-1.77856	-1.47736	0.682068	-0.640564	0.247192	-1.33423	4.328	-0.0866699	-0.010376	-0.000915527	-0.000915527	-321.155	-269.47	493.335	-50.4843	-6.49244	-54.8369
-1.78101	-1.48621	0.685425	-0.643616	0.250549	-1.31989	4.3277	0.0921631	0.157166	0.00396729	0.00488281	-321.202	-271.09	495.758	-50.6892	-6.222	-54.1143
-1.77307	-1.50177	0.68634	-0.6427	0.243225	-1.3269	4.32739	-0.125732	-0.000305176	-0.000610352	-0.000915527	-319.203	-274.033	496.435	-50.3341	-6.64075	-54.2775
-1.76788	-1.49292	0.68634	-0.646973	0.240173	-1.33362	4.32861	0.0656128	0.153809	0.00335693	0.00427246	-318.484	-272.405	496.424	-50.965	-6.82549	-54.6335
-1.76331	-1.50757	0.683594	-0.65033	0.23468	-1.34308	4.3277	-0.116272	0.0469971	0.000305176	0	-317.171	-275.195	494.44	-51.1141	-7.15266	-54.9217
-1.7688	-1.51337	0.68573	-0.644836	0.235596	-1.34705	4.32861	0.194702	0.067749	0.00183105	0.00305176	-318.177	-276.248	496.003	-50.3956	-7.16548	-55.084
-1.76788	-1.52557	0.684814	-0.643921	0.240173	-1.3446	4.32709	-0.169067	0.0546265	0	0	-317.614	-278.54	495.353	-50.0938	-6.74564	-54.88
-1.76636	-1.52618	0.685425	-0.642395	0.242004	-1.3446	4.32861	0.0610352	0.0909424	0.00152588	0.00152588	-317.316	-278.655	495.801	-49.9091	-6.57288	-54.8773
-1.7746	-1.52252	0.683899	-0.643921	0.238953	-1.3446	4.33075	-0.198059	0.0839233	-0.000305176	-0.000305176	-319.028	-277.951	494.683	-50.1446	-6.96531	-54.9197
-1.78406	-1.51611	0.685425	-0.645447	0.240173	-1.33636	4.32892	-0.112305	0.103149	0.000610352	0.000915527	-321.003	-276.704	495.772	-50.4231	-7.03553	-54.618
-1.79077	-1.50665	0.691223	-0.646057	0.241089	-1.33179	4.32709	-0.0918579	0.111389	0.000915527	0.00183105	-322.595	-274.872	499.959	-50.6468	-7.09822	-54.5069
-1.79169	-1.50177	0.686951	-0.645142	0.24231	-1.33026	4.32892	0.0335693	-0.00152588	-0.000915527	-0.000610352	-322.906	-273.975	496.863	-50.6196	-7.02813	-54.4788
-1.79413	-1.49323	0.68512	-0.640869	0.242615	-1.32965	4.32831	0.055542	0.102234	0.0012207	0.00152588	-323.673	-272.37	495.54	-50.2684	-7.0731	-54.5311
-1.79871	-1.49475	0.688782	-0.644531	0.246277	-1.3385	4.32587	-0.211487	0.0143433	-0.000305176	-0.000305176	-324.643	-272.635	498.19	-50.6668	-6.85618	-54.9467
-1.78864	-1.48163	0.687256	-0.640259	0.246887	-1.33087	4.32709	0.0753784	0.0631714	0.000915527	0.00152588	-322.996	-270.204	497.088	-50.3839	-6.67259	-54.6783
-1.78162	-1.48529	0.683289	-0.638733	0.239563	-1.34583	4.32678	-0.237732	0.0701904	0	0	-321.627	-270.949	494.228	-50.1513	-7.14788	-55.3044
-1.77338	-1.47552	0.681152	-0.641479	0.246277	-1.34247	4.32831	0.0888062	0.119324	0.00152588	0.00213623	-320.268	-269.159	492.675	-50.6187	-6.49046	-55.2149
-1.78101	-1.47186	0.677795	-0.638733	0.238342	-1.34247	4.3277	-0.0836182	0.0125122	-0.000305176	0	-321.856	-268.462	490.239	-50.365	-7.2698	-55.2491
-1.763	-1.47217	0.682678	-0.635071	0.24231	-1.33453	4.33014	0.0149536	0.0836182	0.000610352	0.00152588	-318.256	-268.538	493.791	-49.9351	-6.64475	-54.8478
-1.76483	-1.47034	0.681458	-0.638733	0.241699	-1.32935	4.32739	-0.0601196	0.0405884	0.000305176	0.00183105	-318.58	-268.195	492.893	-50.3825	-6.72049	-54.6206
-1.76514	-1.47034	0.685425	-0.638123	0.241394	-1.32965	4.3277	-0.0662231	0.0314331	-0.000305176	0.000305176	-318.662	-268.171	495.768	-50.3135	-6.75204	-54.6389
-1.76422	-1.47491	0.685425	-0.642395	0.242615	-1.32874	4.3277	0.0958252	0.105896	0.00213623	0.00305176	-318.304	-269.037	495.761	-50.7282	-6.61956	-54.554
-1.76483	-1.47797	0.680237	-0.639038	0.249329	-1.32935	4.32861	0.0320435	0.0485229	0.000305176	0.000610352	-318.376	-269.633	492.019	-50.2945	-6.08457	-54.5738
-1.77338	-1.47827	0.683899	-0.637817	0.244751	-1.32843	4.32831	0.0158691	0.085144	0.000610352	0.00213623	-320.045	-269.638	494.666	-50.153	-6.59696	-54.5469
-1.77246	-1.4856	0.683899	-0.643005	0.243835	-1.33667	4.32831	0.0930786	0.0549316	0	0.000305176	-319.692	-271.029	494.662	-50.6304	-6.63595	-54.8576
-1.77856	-1.49109	0.68573	-0.642395	0.244446	-1.34003	4.32861	0.0921631	0.11322	0.00244141	0.00335693	-320.783	-272.031	495.992	-50.4752	-6.67815	-54.9885
-1.78009	-1.50085	0.679932	-0.643005	0.241394	-1.34125	4.32861	0.0238037	-0.00701904	-0.0012207	-0.000915527	-320.753	-273.891	491.796	-50.3879	-6.92045	-54.9581
-1.77612	-1.51031	0.684204	-0.648499	0.242004	-1.34155	4.3277	0.105286	0.151672	0.00183105	0.00274658	-319.658	-275.66	494.885	-50.864	-6.7724	-54.8824
-1.78162	-1.50787	0.685425	-0.646973	0.242615	-1.34552	4.32831	0.0372314	0.0723267	0.000305176	0.00152588	-320.886	-275.18	495.771	-50.7314	-6.82852	-55.1049
-1.7807	-1.50543	0.689087	-0.645752	0.246582	-1.34094	4.32831	0.0656128	0.0762939	0.000610352	0.00244141	-320.771	-274.699	498.425	-50.6303	-6.49901	-54.9234
-1.78436	-1.49902	0.687866	-0.646667	0.244141	-1.33575	4.32831	0.0286865	0.139771	0.00183105	0.00244141	-321.61	-273.488	497.529	-50.8376	-6.76908	-54.7379
-1.78284	-1.50848	0.686646	-0.647888	0.244141	-1.3327	4.32739	0.152588	0.0656128	0.00213623	0.00244141	-320.964	-275.271	496.647	-50.8239	-6.71179	-54.5134
-1.77368	-1.50787	0.688171	-0.646362	0.244141	-1.32385	4.32526	0.0881958	0.0686646	0.000610352	0.000915527	-319.083	-275.166	497.755	-50.6548	-6.55323	-54.0872
-1.77551	-1.50085	0.684509	-0.641785	0.241699	-1.33484	4.32861	0.0231934	0.072937	0.0012207	0.00213623	-319.799	-273.871	495.113	-50.2463	-6.81527	-54.6551
-1.77246	-1.49841	0.686035	-0.643616	0.241089	-1.3327	4.32648	0.0726318	0.0827026	0.00183105	0.00213623	-319.236	-273.415	496.212	-50.4939	-6.81617	-54.5652
-1.75812	-1.50208	0.681763	-0.646057	0.24292	-1.34216	4.32831	-0.0100708	0.0579834	0.000305176	0.000915527	-316.371	-274.187	493.128	-50.7115	-6.42219	-54.9315
-1.77094	-1.49933	0.682678	-0.6427	0.242615	-1.3446	4.32739	-0.0198364	0.100098	0.00152588	0.00213623	-319.047	-273.623	493.792	-50.3761	-6.67669	-55.106
-1.76971	-1.48743	0.683594	-0.640564	0.241699	-1.34216	4.32831	-0.00946045	0.109863	0.00183105	0.00244141	-319.161	-271.386	494.451	-50.3222	-6.76419	-55.0877
-1.76697	-1.48041	0.680847	-0.639343	0.239563	-1.3443	4.32709	0.0619507	0.0906372	0.000915527	0.00152588	-318.848	-270.096	492.462	-50.2945	-6.91263	-55.2307
-1.7688	-1.47766	0.683594	-0.640259	0.24292	-1.33148	4.32861	-0.223083	0.108032	0.00152588	0.00213623	-319.166	-269.547	494.441	-50.4414	-6.66887	-54.6732
-1.77582	-1.47705	0.678406	-0.637207	0.240784	-1.32629	4.32709	-0.115051	0.0946045	0.0012207	0.000915527	-320.503	-269.428	490.683	-50.102	-6.95804	-54.4525
-1.77734	-1.47736	0.679932	-0.640259	0.241394	-1.3269	4.328	-0.182495	0.0820923	0	-0.000305176	-320.79	-269.477	491.781	-50.4471	-6.93114	-54.481
-1.78223	-1.47186	0.681458	-0.637817	0.24231	-1.33209	4.32739	-0.0765991	0.0631714	0.000305176	0.000610352	-322.017	-268.425	492.889	-50.2589	-6.96345	-54.7851
-1.78162	-1.47552	0.682983	-0.641174	0.248108	-1.32935	4.32861	-0.0927734	0.102234	0.000915527	0.000610352	-321.762	-269.107	493.992	-50.5835	-6.47032	-54.6361
-1.77917	-1.47949	0.682373	-0.640259	0.244141	-1.33209	4.3277	-0.138245	0.0146484	-0.00152588	-0.000610352	-321.171	-269.863	493.554	-50.4149	-6.74041	-54.7165
-1.77948	-1.47369	0.681763	-0.639648	0.243225	-1.34033	4.32831	-0.0735474	0.111084	0.000915527	0.000915527	-321.507	-268.787	493.114	-50.4401	-6.84406	-55.1438
-1.78101	-1.48102	0.682983	-0.637512	0.244446	-1.33911	4.328	-0.348206	0.0411987	0	0.000305176	-321.593	-270.144	494.007	-50.0785	-6.75224	-55.0386
-1.77795	-1.49078	0.681763	-0.641785	0.246582	-1.33575	4.32831	0.15686	0.0839233	0.000915527	0.0012207	-320.622	-271.993	493.12	-50.4084	-6.49279	-54.7939
-1.77032	-1.49261	0.683899	-0.643921	0.241394	-1.33606	4.32678	-0.17334	-0.022583	-0.0012207	-0.000610352	-319.024	-272.352	494.664	-50.6217	-6.7746	-54.7602
-1.76636	-1.4917	0.68634	-0.643005	0.240479	-1.33575	4.32831	0.0473022	0.104065	0.00152588	0.00213623	-318.275	-272.178	496.435	-50.5309	-6.78538	-54.7439
-1.76941	-1.49811	0.685425	-0.646362	0.244751	-1.33575	4.3277	-0.12146	-0.00671387	-0.000610352	0.000305176	-318.675	-273.379	495.769	-50.8126	-6.47076	-54.7044
-1.76819	-1.50299	0.688477	-0.645142	0.239258	-1.33575	4.32617	0.0738525	0.0958252	0.00183105	0.00213623	-318.273	-274.279	497.982	-50.5948	-6.88005	-54.6537
-1.7691	-1.50452	0.686951	-0.643921	0.243225	-1.32568	4.32739	-0.112	0.012207	0.0012207	0.00213623	-318.311	-274.558	496.878	-50.4283	-6.5637	-54.1869
-1.78162	-1.50726	0.68573	-0.643921	0.241699	-1.33606	4.32892	0.0814819	0.0430298	0.0012207	0.00213623	-320.812	-275.049	495.993	-50.39	-6.8986	-54.6744
-1.77307	-1.50421	0.687561	-0.64209	0.246277	-1.32843	4.32831	-0.0439453	0.0445557	0.00213623	0.00427246	-319.17	-274.485	497.325	-50.2256	-6.39079	-54.3366
-1.77643	-1.50452	0.685425	-0.6427	0.244446	-1.34247	4.32739	0.0521851	0.0494385	0.00152588	0.00244141	-319.968	-274.559	495.782	-50.2944	-6.60566	-54.9863
-1.78223	-1.5094	0.68512	-0.643616	0.245361	-1.34216	4.32709	0.0396729	0.0805664	0.00305176	0.00427246	-320.957	-275.458	495.559	-50.3222	-6.61425	-54.9489
-1.79047	-1.49231	0.686035	-0.643616	0.238342	-1.33667	4.32709	0.0921631	0.0216675	0	0.000915527	-323.021	-272.216	496.199	-50.598	-7.36124	-54.8413
-1.78192	-1.49872	0.682678	-0.643921	0.24353	-1.34308	4.3277	0.0759888	0.108948	0.00335693	0.00488281	-321.219	-273.472	493.783	-50.5284	-6.78687	-55.0707
-1.77521	-1.48956	0.682373	-0.641479	0.241089	-1.34491	4.32861	0.015564	0.0616455	0.000610352	0.00152588	-320.2	-271.779	493.565	-50.3946	-6.90086	-55.2089
-1.78284	-1.48468	0.682068	-0.643311	0.240479	-1.3324	4.32739	0.0546265	0.149231	0.00366211	0.00549316	-321.696	-270.829	493.325	-50.6817	-7.07835	-54.6865
-1.77948	-1.48285	0.684509	-0.642395	0.243225	-1.33606	4.32617	0.09552	0.0500488	0.000610352	0.00183105	-321.163	-270.486	495.1	-50.6067	-6.81128	-54.8707
-1.77765	-1.48499	0.683899	-0.637817	0.24231	-1.34552	4.32709	0.00244141	0.137634	0.00274658	0.00427246	-320.871	-270.9	494.675	-50.0504	-6.86204	-55.2895
-1.77124	-1.48163	0.681763	-0.638733	0.245361	-1.33362	4.3277	0.0601196	0.0552368	0.00152588	0.00183105	-319.568	-270.293	493.123	-50.204	-6.50567	-54.7523
-1.76544	-1.47339	0.68573	-0.640869	0.247803	-1.32721	4.3277	0.0473022	0.103455	0.00152588	0.00244141	-318.614	-268.742	495.987	-50.5782	-6.22771	-54.5125
-1.7691	-1.47186	0.68512	-0.638428	0.243225	-1.32996	4.32678	0.0881958	0.093689	0.0012207	0.00274658	-319.409	-268.447	495.546	-50.3251	-6.66707	-54.6547
-1.76331	-1.47888	0.679626	-0.640259	0.239868	-1.3324	4.32831	0.100403	0.0875854	0.00152588	0.00244141	-318.021	-269.817	491.57	-50.4197	-6.8183	-54.681
-1.76208	-1.47919	0.682983	-0.636292	0.240173	-1.34216	4.32831	0.0592041	0.0674438	0.00152588	0.00274658	-317.928	-269.865	494.017	-49.9635	-6.78687	-55.1355
-1.76453	-1.48132	0.682678	-0.641479	0.245667	-1.33789	4.328	0.0326538	0.0506592	0.000915527	0.0012207	-318.285	-270.261	493.785	-50.5222	-6.37004	-54.932
-1.7688	-1.48346	0.686035	-0.64209	0.24292	-1.33667	4.32678	-0.0656128	0.136719	0.00213623	0.00244141	-319.044	-270.628	496.212	-50.5593	-6.65557	-54.8659
-1.77032	-1.49048	0.685425	-0.643921	0.241699	-1.33911	4.328	-0.00213623	0.00823975	-0.000610352	0	-319.134	-271.947	495.769	-50.6569	-6.75937	-54.9206
-1.78345	-1.49506	0.686951	-0.641785	0.245667	-1.34155	4.32831	-0.0561523	0.154114	0.00183105	0.00274658	-321.659	-272.753	496.88	-50.3437	-6.65323	-55.0447
-1.78375	-1.49292	0.688782	-0.644531	0.247192	-1.33514	4.32587	-0.207825	-0.00854492	-0.00152588	-0.0012207	-321.706	-272.338	498.195	-50.6911	-6.53297	-54.7675
-1.78345	-1.49963	0.686646	-0.644836	0.245361	-1.32965	4.32617	-0.027771	0.102844	0.00213623	0.00244141	-321.352	-273.603	496.648	-50.6164	-6.64988	-54.4521
-1.7865	-1.49109	0.68573	-0.64209	0.243835	-1.32904	4.32678	-0.130615	0.0753784	-0.000915527	-0.000610352	-322.222	-271.992	495.983	-50.4401	-6.85079	-54.501
-1.77765	-1.50665	0.686035	-0.643921	0.242615	-1.34766	4.32892	-0.126038	0.141602	0.00213623	0.00244141	-320.189	-274.959	496.223	-50.4014	-6.77093	-55.2072
-1.78162	-1.50055	0.684204	-0.642395	0.241394	-1.3501	4.32709	-0.174255	0.0469971	-0.000305176	-0.000305176	-321.19	-273.813	494.895	-50.3263	-6.95697	-55.3783
-1.77765	-1.49811	0.684509	-0.640564	0.245056	-1.33942	4.3277	-0.161133	0.123291	0.0012207	0.000915527	-320.388	-273.353	495.118	-50.1524	-6.59487	-54.9037
-1.77185	-1.49689	0.686035	-0.644531	0.243835	-1.33881	4.32709	-0.103455	0.0848389	0.000305176	0.000610352	-319.243	-273.14	496.214	-50.6243	-6.59409	-54.863
-1.76544	-1.49261	0.683289	-0.640869	0.242004	-1.34186	4.32892	-0.105896	0.0405884	0.000610352	0.00213623	-318.149	-272.374	494.235	-50.2724	-6.6522	-55.02
-1.76361	-1.49628	0.679932	-0.645447	0.244141	-1.3446	4.32739	-0.0985718	0.0967407	0.000610352	0.000610352	-317.671	-273.094	491.799	-50.7366	-6.43567	-55.1083
-1.77307	-1.49323	0.686035	-0.642395	0.244751	-1.34003	4.328	-0.132751	-0.0448608	-0.000610352	0.000305176	-319.632	-272.448	496.218	-50.4394	-6.55511	-54.9572
-1.77307	-1.49323	0.682068	-0.642395	0.239868	-1.34186	4.32678	-0.0439453	0.078125	0.00183105	0.00183105	-319.613	-272.472	493.342	-50.4391	-6.94859	-55.0282
-1.77429	-1.48499	0.688171	-0.643616	0.242004	-1.3324	4.328	-0.0805664	0.0354004	-0.000610352	-0.000305176	-320.025	-270.881	497.75	-50.7103	-6.81196	-54.6685
-1.77185	-1.48193	0.682678	-0.64209	0.244751	-1.33392	4.32922	0.163269	0.144958	0.00274658	0.00305176	-319.659	-270.348	493.778	-50.5835	-6.56074	-54.7607
-1.78223	-1.47858	0.688782	-0.639648	0.246887	-1.3327	4.328	-0.183411	-0.0326538	-0.0012207	-0.00152588	-321.855	-269.646	498.197	-50.3619	-6.57622	-54.7723
-1.77856	-1.47644	0.683594	-0.644836	0.243835	-1.33606	4.32678	-0.00213623	0.13031	0.000915527	0.0012207	-321.163	-269.297	494.428	-50.9884	-6.76209	-54.9175
-1.77094	-1.47827	0.682373	-0.639954	0.246887	-1.33453	4.32831	-0.0784302	0.0183105	-0.000610352	-0.000305176	-319.624	-269.664	493.562	-50.3977	-6.38702	-54.8232
-1.78009	-1.48346	0.682068	-0.640869	0.249329	-1.34155	4.328	-0.0140381	0.0775146	0.000610352	0.00213623	-321.363	-270.617	493.343	-50.4233	-6.33542	-55.1346
-1.77582	-1.47949	0.687561	-0.64209	0.246277	-1.33606	4.3277	0.113831	0.10498	0.000915527	0.00152588	-320.572	-269.852	497.312	-50.6252	-6.51488	-54.8973
-1.78558	-1.48376	0.68573	-0.640564	0.244751	-1.34277	4.32678	0.109253	0.0881958	0.0012207	0.00183105	-322.447	-270.636	495.99	-50.3861	-6.79739	-55.1971
-1.77368	-1.47736	0.681763	-0.641479	0.243835	-1.33972	4.32617	-0.0692749	0.0088501	-0.000610352	-0.000305176	-320.228	-269.495	493.115	-50.5889	-6.68423	-55.0691
-1.78101	-1.48224	0.68573	-0.641479	0.245056	-1.33881	4.3277	0.0527954	0.0900269	0.000610352	0.0012207	-321.537	-270.362	495.988	-50.5131	-6.69538	-55.0129
-1.7746	-1.49628	0.684204	-0.643616	0.244751	-1.33789	4.32648	0.0878906	0.114746	0.00244141	0.00396729	-319.798	-273.024	494.889	-50.5296	-6.56824	-54.8348
-1.76788	-1.48956	0.684814	-0.643005	0.24353	-1.33362	4.32678	0.0692749	-0.020752	0	0.000305176	-318.628	-271.779	495.328	-50.5648	-6.56943	-54.6719
-1.76727	-1.49536	0.682068	-0.641174	0.246582	-1.33942	4.32678	-0.000305176	0.110779	0.0012207	0.00213623	-318.414	-272.888	493.353	-50.2629	-6.30415	-54.8982
-1.7688	-1.48926	0.683899	-0.643311	0.243835	-1.34003	4.328	0.120544	0.0299072	0.00152588	0.00305176	-318.891	-271.732	494.668	-50.6062	-6.56664	-54.9728
-1.76849	-1.50146	0.687256	-0.643005	0.240173	-1.33209	4.32739	0.0170898	0.107727	0.00244141	0.00274658	-318.353	-273.992	497.101	-50.374	-6.8147	-54.5013
-1.76788	-1.49292	0.68573	-0.640564	0.24292	-1.33789	4.328	0.108643	0.0765991	0.00152588	0.00274658	-318.592	-272.405	496.001	-50.2328	-6.61596	-54.8449
-1.77338	-1.49963	0.682068	-0.644836	0.240479	-1.33881	4.32678	0.0506592	0.123596	0.00244141	0.00335693	-319.424	-273.672	493.339	-50.6148	-6.88062	-54.8341
-1.77643	-1.50177	0.681763	-0.645447	0.246277	-1.34247	4.3277	0.0924683	0.0265503	0.000610352	0.0012207	-320.029	-274.069	493.123	-50.652	-6.46229	-55.006
-1.77765	-1.48987	0.683594	-0.642395	0.246887	-1.34003	4.32709	-0.015564	0.078125	0.000305176	0.000915527	-320.644	-271.818	494.447	-50.4942	-6.46945	-54.9995
-1.77643	-1.49689	0.68512	-0.6427	0.244751	-1.33514	4.32739	0.0653076	0.0830078	0.00152588	0.00244141	-320.119	-273.123	495.552	-50.4152	-6.59599	-54.7097
-1.77673	-1.49261	0.68573	-0.646362	0.245056	-1.33087	4.32648	-0.0241089	0.00732422	-0.000915527	-0.000305176	-320.24	-272.318	495.98	-50.9019	-6.58068	-54.5438
-1.78406	-1.48712	0.684814	-0.641785	0.248718	-1.34003	4.328	0.00946045	0.102844	0.000610352	0.000915527	-322.017	-271.274	495.328	-50.4705	-6.4389	-55.0449
-1.78497	-1.48132	0.683899	-0.638123	0.245056	-1.32874	4.328	-0.0442505	0.0750732	0.000305176	0.0012207	-322.248	-270.172	494.661	-50.1423	-6.7588	-54.5681
-1.77368	-1.48621	0.684204	-0.639343	0.246277	-1.32965	4.3277	-0.0183105	0.0814819	0.000915527	0.00213623	-319.872	-271.126	494.89	-50.2005	-6.45615	-54.5415
-1.77673	-1.48041	0.684509	-0.644531	0.240784	-1.3324	4.32648	0.0213623	0.0619507	-0.000610352	-0.000305176	-320.624	-270.037	495.091	-50.8886	-6.96243	-54.7055
-1.77124	-1.48499	0.684814	-0.640869	0.245361	-1.33667	4.3277	-0.0598145	0.123291	0.0012207	0.00213623	-319.496	-270.911	495.332	-50.3957	-6.49713	-54.866
-1.77399	-1.47034	0.685425	-0.642395	0.24292	-1.33759	4.32861	0.100403	-0.032959	-0.000610352	0.000305176	-320.485	-268.156	495.758	-50.8066	-6.78079	-55.0277
-1.77155	-1.47247	0.68634	-0.639954	0.245056	-1.33698	4.32617	-0.0119019	0.0671387	0.000610352	0.0012207	-319.96	-268.556	496.431	-50.4923	-6.56428	-54.984
-1.77124	-1.48224	0.685425	-0.640259	0.238953	-1.3446	4.32648	0.0177002	0.129395	0.00183105	0.00244141	-319.648	-270.4	495.773	-50.372	-7.02861	-55.2428
-1.77368	-1.47705	0.686951	-0.640259	0.239258	-1.3324	4.32709	-0.151978	0.0286865	0	0.000915527	-320.156	-269.398	496.867	-50.4534	-7.04886	-54.7286
-1.77765	-1.48102	0.684509	-0.640259	0.24292	-1.34064	4.32739	-0.0741577	0.0656128	0.0012207	0.000610352	-320.925	-270.152	495.107	-50.3923	-6.81702	-55.0944
-1.7746	-1.48529	0.68573	-0.635986	0.246277	-1.33972	4.32587	-0.121765	0.038147	0.000610352	0.0012207	-320.23	-270.949	496.007	-49.8341	-6.48787	-55.0229
-1.76941	-1.49475	0.683289	-0.644531	0.244141	-1.33667	4.32648	0.0973511	0.0436401	0.00213623	0.00305176	-318.792	-272.761	494.224	-50.6569	-6.53196	-54.7733
-1.77734	-1.48956	0.683594	-0.637817	0.244751	-1.34216	4.32648	-0.0726318	0.0323486	-0.000610352	-0.000610352	-320.64	-271.757	494.457	-49.9759	-6.64427	-55.1013
-1.77826	-1.48499	0.684814	-0.648193	0.242615	-1.34644	4.32892	0.0634766	0.121765	0.00213623	0.00305176	-320.934	-270.908	495.314	-51.2377	-6.8368	-55.3214
-1.77399	-1.49292	0.68634	-0.643311	0.244751	-1.34888	4.3277	-0.182495	-0.0088501	-0.0012207	-0.000610352	-319.922	-272.397	496.441	-50.5514	-6.57872	-55.3706
-1.77795	-1.49841	0.681458	-0.645447	0.24353	-1.33759	4.32983	0.0689697	0.1474	0.00213623	0.00335693	-320.363	-273.431	492.894	-50.7052	-6.71377	-54.8053
-1.77429	-1.50238	0.679626	-0.643616	0.247803	-1.34491	4.32587	-0.127869	0.038147	-0.000610352	-0.000305176	-319.629	-274.203	491.584	-50.4323	-6.30585	-55.1121
-1.78192	-1.49658	0.683899	-0.639954	0.246277	-1.34613	4.3277	-0.0820923	-0.0500488	-0.000915527	-0.000610352	-321.369	-273.063	494.678	-50.1098	-6.57986	-55.2412
-1.77185	-1.49719	0.682068	-0.642395	0.24353	-1.35101	4.32709	-0.166931	0.010376	-0.000610352	0.000305176	-319.375	-273.23	493.353	-50.3771	-6.63083	-55.4242
-1.77917	-1.4917	0.687866	-0.640259	0.244141	-1.34216	4.32831	0.143127	0.0808716	0.00183105	0.00152588	-320.932	-272.131	497.546	-50.2221	-6.71617	-55.0879
-1.77063	-1.49445	0.684509	-0.64209	0.246277	-1.33575	4.32617	0.118713	0.123291	0.00335693	0.00488281	-319.065	-272.688	495.114	-50.3829	-6.38384	-54.7455
-1.77429	-1.48804	0.688171	-0.643616	0.246887	-1.33087	4.328	0.065918	0.0445557	0	0.000610352	-319.938	-271.451	497.755	-50.6609	-6.40917	-54.5837
-1.76819	-1.49475	0.687561	-0.642395	0.24292	-1.33759	4.32861	0.0152588	0.0952148	0.00244141	0.00366211	-318.586	-272.739	497.324	-50.4132	-6.61385	-54.8159
-1.77948	-1.49963	0.680542	-0.639038	0.241699	-1.33606	4.32678	0.0244141	-0.00793457	0.000305176	0.0012207	-320.641	-273.649	492.244	-49.9525	-6.88899	-54.7326
-1.77948	-1.48682	0.68634	-0.640869	0.240784	-1.32568	4.32587	-0.0320435	0.114441	0.00213623	0.00335693	-320.922	-271.206	496.425	-50.3664	-6.98867	-54.3567
-1.77734	-1.48224	0.685425	-0.638733	0.248718	-1.34094	4.32739	0.0244141	0.0149536	0	0.000915527	-320.875	-270.375	495.779	-50.1983	-6.34441	-55.113
-1.77124	-1.4743	0.687561	-0.64209	0.244751	-1.3382	4.32739	-0.050354	0.111694	0.00244141	0.00396729	-319.845	-268.897	497.312	-50.7077	-6.57738	-55.0224
-1.77032	-1.48224	0.684204	-0.641174	0.242004	-1.33881	4.32861	-0.065918	0.0512695	0	0.000610352	-319.403	-270.405	494.887	-50.4748	-6.76103	-54.9765
-1.7749	-1.48682	0.680542	-0.640869	0.245056	-1.33911	4.32678	-0.00762939	0.129395	0.00335693	0.00396729	-320.174	-271.269	492.238	-50.3671	-6.57942	-54.97
-1.77917	-1.48499	0.682983	-0.640259	0.248108	-1.33759	4.32648	-0.00610352	0.0387573	0.0012207	0.00274658	-321.089	-270.896	494.006	-50.328	-6.41098	-54.9352
-1.77673	-1.47919	0.684204	-0.643921	0.245361	-1.33667	4.32831	-0.0527954	0.116577	0.00183105	0.00244141	-320.739	-269.814	494.876	-50.8393	-6.60249	-54.9234
-1.77063	-1.48438	0.682373	-0.642395	0.246582	-1.34308	4.32617	-0.0338745	0.0546265	0.00183105	0.00274658	-319.456	-270.822	493.564	-50.5808	-6.39417	-55.1644
-1.77643	-1.4859	0.68512	-0.640259	0.24231	-1.32996	4.32678	0.00701904	0.0637817	0.000610352	0.0012207	-320.404	-271.055	495.546	-50.3112	-6.82168	-54.5566
-1.77429	-1.48285	0.681152	-0.643921	0.245361	-1.34064	4.32678	-0.0933838	0.109558	0.00213623	0.00213623	-320.177	-270.53	492.672	-50.7802	-6.55399	-55.0682
-1.7746	-1.48407	0.684814	-0.640564	0.244751	-1.33789	4.328	0.0332642	0.03479	0.000305176	0.000610352	-320.202	-270.729	495.33	-50.3767	-6.60683	-54.9381
-1.76758	-1.49384	0.684204	-0.643311	0.244141	-1.33911	4.32648	-0.0787354	0.128784	0.00274658	0.00335693	-318.499	-272.591	494.892	-50.5322	-6.50767	-54.891
-1.77063	-1.49261	0.682068	-0.639954	0.243225	-1.33484	4.32709	-0.0170898	0.0500488	-0.000305176	0.000610352	-319.101	-272.355	493.348	-50.1673	-6.63555	-54.7122
-1.77216	-1.49109	0.681763	-0.639343	0.243225	-1.33698	4.32556	-0.0177002	0.123901	0.00305176	0.00396729	-319.479	-272.067	493.127	-50.1229	-6.66824	-54.8281
-1.77094	-1.4978	0.685425	-0.640564	0.244446	-1.34277	4.32709	-0.00396729	0.00366211	-0.000305176	-0.000305176	-319.109	-273.317	495.785	-50.1563	-6.53518	-55.0426
-1.77155	-1.49231	0.68634	-0.644226	0.245667	-1.33789	4.32831	0.0180054	0.143127	0.00244141	0.00366211	-319.327	-272.28	496.434	-50.6626	-6.45437	-54.8615
-1.77856	-1.48682	0.687866	-0.644226	0.242004	-1.33667	4.328	0.0973511	-0.00610352	-0.000305176	0.000305176	-320.859	-271.217	497.529	-50.7529	-6.88187	-54.8619
-1.78345	-1.48651	0.689087	-0.639648	0.244141	-1.32874	4.32739	0	0.103149	0.00152588	0.00183105	-321.789	-271.122	498.418	-50.234	-6.79127	-54.5222
-1.77979	-1.48834	0.684204	-0.644836	0.244751	-1.33423	4.32678	0.0241089	0.0650024	0	0	-321.02	-271.518	494.876	-50.7973	-6.67339	-54.7421
-1.77307	-1.48682	0.682678	-0.647278	0.246277	-1.33545	4.32739	-0.120239	0.0622559	0	0	-319.738	-271.268	493.77	-51.0991	-6.44004	-54.7916
-1.78101	-1.4801	0.684509	-0.641174	0.240173	-1.3324	4.32831	0.0634766	0.0772095	0.000915527	0.000915527	-321.499	-269.961	495.096	-50.5108	-7.08818	-54.7227
-1.77155	-1.47583	0.688171	-0.644531	0.244751	-1.3327	4.32617	-0.123291	0.0479126	-0.000610352	-0.000915527	-319.778	-269.176	497.746	-50.9613	-6.57029	-54.7541
-1.77948	-1.47705	0.682678	-0.640869	0.24292	-1.33301	4.32831	0.00854492	0.0991821	0.00213623	0.00274658	-321.309	-269.405	493.772	-50.5243	-6.8509	-54.7763
-1.77765	-1.48712	0.682678	-0.643616	0.245972	-1.34125	4.32831	-0.189514	-0.0354004	-0.00183105	-0.00183105	-320.727	-271.311	493.779	-50.678	-6.55045	-55.0739
-1.77551	-1.4743	0.684509	-0.644531	0.246887	-1.33514	4.32617	0.108032	0.153503	0.00213623	0.00274658	-320.636	-268.901	495.093	-50.9869	-6.47114	-54.8918
-1.77795	-1.4798	0.686951	-0.640869	0.245667	-1.3382	4.32678	-0.28595	-0.088501	-0.00274658	-0.00274658	-321.014	-269.906	496.873	-50.4817	-6.60233	-54.9992
-1.78162	-1.47125	0.684509	-0.640869	0.240173	-1.33942	4.32678	0.0857544	0.0210571	-0.000305176	-0.000305176	-321.98	-268.308	495.095	-50.6198	-7.13072	-55.1211
-1.77094	-1.47888	0.679626	-0.641479	0.245667	-1.34369	4.32831	-0.190125	-0.0131226	-0.000610352	-0.000305176	-319.685	-269.806	491.574	-50.5641	-6.48966	-55.235
-1.76788	-1.47888	0.682373	-0.643005	0.243225	-1.3382	4.32831	0.0314331	0.102234	0.0012207	0.00152588	-319.004	-269.797	493.556	-50.737	-6.62828	-54.9676
-1.77795	-1.48254	0.687561	-0.639343	0.245972	-1.33362	4.3277	-0.158081	-0.0238037	-0.000305176	0.000305176	-320.889	-270.411	497.318	-50.2621	-6.56754	-54.7683
-1.77032	-1.48071	0.690002	-0.642395	0.240784	-1.33209	4.328	-0.123291	0.109253	0.000610352	0.000915527	-319.379	-270.081	499.077	-50.6385	-6.8571	-54.6787
-1.77246	-1.48071	0.685425	-0.641174	0.240173	-1.33728	0.012207	-0.148621	0.0112915	0.000305176	0.000305176	-319.851	-270.104	495.766	-50.4998	-6.94742	-54.9211
-1.77368	-1.48529	0.684204	-0.64209	0.241394	-1.33911	0.00946045	-0.0753784	0.0622559	0	0.000305176	-319.967	-270.968	494.884	-50.5316	-6.8571	-54.9725
-1.78192	-1.48987	0.681458	-0.640869	0.246277	-1.32751	0.00823975	0.0460815	0.0970459	0.000915527	0.00213623	-321.341	-271.8	492.894	-50.3176	-6.57997	-54.4313
-1.76666	-1.48438	0.682068	-0.6427	0.238953	-1.3446	0.00762939	0.0558472	0.071106	0.000305176	0.000305176	-318.645	-270.838	493.34	-50.615	-6.94189	-55.2072
-1.77612	-1.48407	0.682983	-0.644836	0.245361	-1.34216	0.00732422	-0.0509644	0.0674438	0.00152588	0.00274658	-320.52	-270.745	493.996	-50.8665	-6.58209	-55.1342
-1.78009	-1.48499	0.682983	-0.641174	0.240173	-1.34827	0.00701904	-0.0115967	0.110779	0.000915527	0.00152588	-321.348	-270.905	494.003	-50.4355	-7.07339	-55.4135
-1.77795	-1.49475	0.687256	-0.648499	0.247192	-1.33636	0.00701904	-0.0192261	0.104675	0.00244141	0.00366211	-320.482	-272.715	497.086	-51.1138	-6.42636	-54.787
-1.77612	-1.49719	0.681763	-0.644531	0.242004	-1.3266	0.00579834	0.0747681	0.0613403	0.000305176	0.00183105	-319.908	-273.193	493.11	-50.6171	-6.79994	-54.3001
-1.77643	-1.4856	0.684204	-0.641785	0.244446	-1.33667	0.00640869	0.039978	0.142212	0.00244141	0.00244141	-320.49	-271.013	494.885	-50.492	-6.65512	-54.8715
-1.77795	-1.48132	0.68512	-0.641174	0.24353	-1.3385	0.00579834	0.0680542	0.0198364	-0.000305176	0.00152588	-320.95	-270.203	495.546	-50.4918	-6.76927	-54.9945
-1.76941	-1.48621	0.688782	-0.640564	0.242004	-1.33331	0.00549316	0.144043	0.0457764	0.000915527	0.00213623	-319.056	-271.119	498.203	-50.3406	-6.73083	-54.6922
-1.78131	-1.48102	0.68573	-0.638733	0.245056	-1.33759	0.00549316	0.020752	0.10437	0.0012207	0.00244141	-321.64	-270.127	495.992	-50.2183	-6.70605	-54.9707
-1.77185	-1.48773	0.683899	-0.640259	0.245972	-1.34033	0.00549316	0.174255	0.0350952	0.000915527	0.00244141	-319.579	-271.432	494.674	-50.2826	-6.45442	-55.0162
-1.77155	-1.48651	0.682983	-0.64209	0.240784	-1.34094	0.00579834	0.09552	0.0430298	0.00152588	0.00213623	-319.52	-271.212	494.003	-50.5116	-6.86819	-55.0392
-1.77368	-1.48376	0.682678	-0.643616	0.24353	-1.34338	0.00579834	0.00396729	0.0689697	0.000610352	0.00152588	-320.059	-270.697	493.779	-50.7313	-6.6916	-55.1839
-1.77765	-1.48468	0.684509	-0.636292	0.240479	-1.33179	0.00518799	0.0900269	0.0637817	0.00183105	0.00305176	-320.722	-270.822	495.112	-49.8777	-6.99914	-54.6552
-1.77704	-1.48682	0.680847	-0.644226	0.246277	-1.34338	0.00579834	0.0924683	-0.0234985	-0.000610352	0	-320.631	-271.269	492.453	-50.7527	-6.51741	-55.1719
-1.77246	-1.47949	0.684814	-0.640564	0.243835	-1.33942	0.00579834	0.0570679	0.108032	0.00213623	0.00335693	-319.935	-269.88	495.329	-50.45	-6.65902	-55.038
-1.77368	-1.48193	0.684204	-0.6427	0.241699	-1.33667	0.00549316	0.0759888	-0.0598145	-0.000305176	0	-320.039	-270.337	494.88	-50.6547	-6.83916	-54.8866
-1.76941	-1.48376	0.682983	-0.637512	0.24292	-1.33575	0.00488281	0.0842285	0.101624	0.00244141	0.00305176	-319.165	-270.693	494.012	-50.0302	-6.66875	-54.8262
-1.77612	-1.47949	0.682068	-0.639343	0.243835	-1.34003	0.00518799	0.0488281	0.0817871	0.000915527	0.0012207	-320.665	-269.883	493.341	-50.3111	-6.72204	-55.0756
-1.77307	-1.48254	0.680542	-0.638123	0.243835	-1.34186	0.00549316	-0.0387573	0.0921631	0.000915527	0.0012207	-319.991	-270.473	492.243	-50.1217	-6.66475	-55.1276
-1.77063	-1.47949	0.681458	-0.639648	0.24292	-1.33484	0.00457764	0.0384521	0.0210571	-0.000305176	0	-319.507	-269.899	492.898	-50.3431	-6.69784	-54.8178
-1.77856	-1.48834	0.679932	-0.639954	0.24292	-1.3443	0.00518799	0.0299072	0.107117	0.000610352	0.000610352	-320.906	-271.55	491.799	-50.24	-6.81427	-55.2037
-1.77002	-1.48834	0.682068	-0.637817	0.244446	-1.33698	0.00549316	-0.0878906	0.0354004	-0.000305176	0.000305176	-319.16	-271.556	493.352	-49.9919	-6.54383	-54.8494
-1.77429	-1.49017	0.682678	-0.639343	0.245667	-1.34003	0.00518799	-0.118103	0.00854492	-0.000915527	-0.0012207	-319.982	-271.887	493.792	-50.1391	-6.51357	-54.9885
-1.77246	-1.48407	0.687561	-0.642395	0.24231	-1.33667	0.00518799	-0.115051	0.115967	0.000610352	0.000610352	-319.75	-270.722	497.314	-50.5858	-6.76452	-54.8704
-1.78223	-1.49292	0.687866	-0.645447	0.239563	-1.33606	0.00488281	-0.0238037	0.0473022	0.000610352	0.00213623	-321.365	-272.349	497.526	-50.7955	-7.12037	-54.7874
-1.76636	-1.49017	0.683594	-0.641479	0.245361	-1.33728	0.00488281	-0.0814819	0.0918579	0.000610352	0.000915527	-318.367	-271.908	494.452	-50.3807	-6.39971	-54.8372
-1.77277	-1.48499	0.682068	-0.644836	0.24292	-1.33942	0.00457764	0.104065	0.107117	0.000610352	0.00152588	-319.779	-270.93	493.332	-50.85	-6.7165	-54.9846
-1.77765	-1.47675	0.683289	-0.644226	0.245667	-1.34216	0.00518799	-0.264282	0.0671387	-0.000305176	-0.000305176	-321.057	-269.365	494.213	-50.9148	-6.60495	-55.1993
-1.7746	-1.48468	0.68512	-0.646057	0.240784	-1.33789	0.00518799	-0.174561	-0.0146484	-0.000915527	-0.0012207	-320.124	-270.849	495.536	-50.9953	-6.91779	-54.9177
-1.7688	-1.48224	0.683594	-0.641174	0.242615	-1.33606	0.00549316	-0.26001	0.0860596	0	-0.000305176	-319.07	-270.411	494.444	-50.4736	-6.68355	-54.8461
-1.78284	-1.48651	0.684814	-0.639343	0.242615	-1.33301	0.00518799	-0.0262451	0.0631714	0.00213623	0.00335693	-321.697	-271.152	495.326	-50.1992	-6.90712	-54.7118
-1.77704	-1.49017	0.682678	-0.643005	0.245056	-1.34216	0.00457764	-0.135193	0.0958252	0.000915527	0.0012207	-320.522	-271.885	493.783	-50.5592	-6.60663	-55.0887
-1.77063	-1.47491	0.684204	-0.643311	0.244446	-1.33087	0.00518799	-0.03479	0.0915527	0.0012207	0.00244141	-319.595	-269.026	494.874	-50.835	-6.58086	-54.672
-1.77734	-1.48315	0.682983	-0.643616	0.243225	-1.32965	0.00488281	-0.00823975	0.083313	0.000915527	0.0012207	-320.64	-270.554	493.99	-50.7391	-6.76668	-54.5631
-1.76788	-1.47675	0.68573	-0.6427	0.242004	-1.33728	0.00488281	-0.108948	0.0744629	0.00152588	0.00274658	-319.068	-269.376	495.985	-50.7368	-6.73278	-54.943
-1.77307	-1.47919	0.684509	-0.639648	0.241394	-1.33484	0.00518799	0.0363159	0.101624	0.00152588	0.00274658	-320.004	-269.816	495.105	-50.3492	-6.86317	-54.826
-1.77917	-1.48285	0.68573	-0.641785	0.239258	-1.32996	0.00488281	0.0204468	0.0875854	0.00183105	0.00274658	-321.018	-270.473	495.979	-50.5357	-7.12039	-54.5807
-1.77277	-1.47766	0.68512	-0.641174	0.244446	-1.33331	0.00488281	-0.0201416	0.0344849	0	0.000610352	-319.98	-269.529	495.544	-50.5479	-6.61393	-54.7721
-1.77155	-1.48529	0.681763	-0.64209	0.238953	-1.33667	0.00457764	0.0509644	0.109558	0.00213623	0.00335693	-319.493	-270.986	493.114	-50.53	-7.01463	-54.8465
-1.77704	-1.47858	0.682983	-0.639648	0.245972	-1.33606	0.00457764	0.0631714	0.0436401	0.0012207	0.00183105	-320.84	-269.699	494.002	-50.3602	-6.56441	-54.9069
-1.7691	-1.48346	0.678711	-0.640259	0.243835	-1.33911	0.00488281	0.110779	0.0918579	0.00152588	0.00213623	-319.122	-270.668	490.913	-50.3492	-6.5899	-54.9781
-1.7746	-1.48285	0.683594	-0.64209	0.241089	-1.33087	0.00549316	0.0915527	0.0326538	0.000610352	0.00213623	-320.122	-270.501	494.436	-50.569	-6.89615	-54.6124
-1.76758	-1.48346	0.681152	-0.6427	0.239868	-1.32843	0.00457764	0.09552	0.0460815	0.0012207	0.00152588	-318.665	-270.651	492.668	-50.626	-6.87089	-54.4701
-1.77979	-1.47369	0.683899	-0.6427	0.241699	-1.33606	0.00518799	0.150146	-0.00457764	0.000915527	0.00213623	-321.495	-268.774	494.65	-50.7886	-6.96481	-54.9415
-1.77246	-1.48438	0.684814	-0.638733	0.244751	-1.34308	0.00488281	0.0695801	0.0390625	0.000610352	0.000915527	-319.844	-270.797	495.339	-50.1629	-6.577	-55.1722
-1.77795	-1.48987	0.68573	-0.643921	0.246277	-1.32965	0.00457764	0.0845337	0.045166	0.0012207	0.00183105	-320.576	-271.795	495.984	-50.6668	-6.51261	-54.5187
-1.77643	-1.48834	0.683289	-0.639954	0.243835	-1.32996	0.00457764	0.0982666	0.0137329	-0.000915527	-0.000305176	-320.332	-271.523	494.224	-50.2367	-6.69196	-54.539
-1.78406	-1.49017	0.683289	-0.643921	0.245972	-1.33392	0.00457764	0.0485229	0.110474	0.00213623	0.00305176	-321.814	-271.851	494.215	-50.6642	-6.64247	-54.7279
-1.77429	-1.47919	0.679016	-0.640869	0.245056	-1.34552	0.00427246	-0.0900269	0.0180054	0	-0.000610352	-320.361	-269.857	491.132	-50.4907	-6.59666	-55.3254
-1.78162	-1.48926	0.682678	-0.640869	0.242004	-1.34003	0.00457764	0.150146	0.114441	0.00183105	0.00244141	-321.43	-271.693	493.782	-50.3305	-6.93216	-55.006
-1.7807	-1.48468	0.68573	-0.6427	0.243835	-1.33362	0.00427246	0.0463867	0.0567627	0.000305176	0.000305176	-321.324	-270.816	495.983	-50.6122	-6.77513	-54.7481
-1.77185	-1.4801	0.682068	-0.6427	0.244141	-1.34033	0.00488281	0.112	0.105591	0.00183105	0.00213623	-319.782	-270.016	493.336	-50.684	-6.62024	-55.0694
-1.7749	-1.48651	0.682068	-0.641479	0.243835	-1.34033	0.00488281	0.136414	0.00701904	-0.000305176	-0.000610352	-320.193	-271.205	493.341	-50.4424	-6.67923	-55.0267
-1.76941	-1.48834	0.681458	-0.642395	0.242615	-1.34094	0.00457764	0.0543213	0.144043	0.00183105	0.00183105	-319.041	-271.572	492.901	-50.5161	-6.67907	-55.0209
-1.77002	-1.4859	0.686035	-0.643921	0.238647	-1.3382	0.00457764	0.0723267	0.0592041	0.000610352	0.0012207	-319.192	-271.085	496.206	-50.7303	-7.01199	-54.9084
-1.77368	-1.4856	0.682983	-0.645142	0.247498	-1.32904	0.00457764	-0.00152588	0.10498	0.0012207	0.000915527	-319.844	-271.025	493.992	-50.8731	-6.35217	-54.5123
-1.77551	-1.48285	0.679321	-0.639954	0.24353	-1.33728	0.00396729	0.113831	0.0857544	0.00183105	0.00244141	-320.391	-270.527	491.351	-50.3257	-6.72281	-54.916
-1.7749	-1.48682	0.682373	-0.639648	0.240173	-1.34064	0.00427246	0.0128174	0.0418091	0.000610352	0.000610352	-320.183	-271.258	493.564	-50.2282	-6.9753	-55.0331
-1.7691	-1.48132	0.680847	-0.640259	0.241699	-1.33636	0.00457764	0.0616455	0.083313	0.000610352	0.00152588	-319.153	-270.253	492.456	-50.3833	-6.76567	-54.8655
-1.77612	-1.48743	0.683899	-0.641479	0.240479	-1.33667	0.00457764	0.0717163	0.107117	0.0012207	0.0012207	-320.353	-271.358	494.663	-50.4276	-6.96404	-54.8475
-1.7749	-1.48651	0.679321	-0.643921	0.242004	-1.34583	0.00427246	0.0189209	0.118103	0.00183105	0.00305176	-320.221	-271.23	491.348	-50.7224	-6.82819	-55.2715
-1.77124	-1.4801	0.679626	-0.641479	0.244446	-1.33911	0.00457764	-0.0341797	0.0448608	0	0.000305176	-319.647	-270.029	491.571	-50.5435	-6.58516	-55.0116
-1.77185	-1.47491	0.682678	-0.643616	0.241089	-1.33667	0.00457764	0.0946045	0.155334	0.00213623	0.00244141	-319.88	-269.037	493.769	-50.8714	-6.8761	-54.9348
-1.77155	-1.48438	0.68512	-0.643921	0.244446	-1.32782	0.00427246	-0.0311279	0.0393677	0.000305176	0.000610352	-319.445	-270.788	495.54	-50.7526	-6.56584	-54.4567
-1.77734	-1.48407	0.682678	-0.638428	0.245361	-1.33636	0.00488281	0.00396729	0.159607	0.00213623	0.00335693	-320.738	-270.728	493.787	-50.1324	-6.60455	-54.8774
-1.77246	-1.47949	0.684204	-0.644531	0.247498	-1.33209	0.00427246	-0.039978	0.0717163	0	0.000610352	-319.837	-269.881	494.876	-50.9019	-6.35293	-54.7014
-1.78253	-1.48468	0.683899	-0.645142	0.249939	-1.33301	0.00488281	0.121765	0.083313	0.000915527	0.00244141	-321.687	-270.824	494.654	-50.8915	-6.31135	-54.7333
-1.77795	-1.48499	0.681458	-0.646362	0.242615	-1.33698	0.00457764	-0.0827026	0.10498	0.000610352	0.00183105	-320.762	-270.915	492.882	-51.0254	-6.82415	-54.8826
-1.78284	-1.48499	0.688782	-0.638428	0.242004	-1.33789	0.00427246	0.163269	0.085144	0.0012207	0.00213623	-321.82	-270.848	498.203	-50.1208	-6.96709	-54.9531
-1.77765	-1.48956	0.683594	-0.643921	0.240784	-1.33881	0.00488281	-0.0598145	0.067749	0.000915527	0.00183105	-320.597	-271.761	494.438	-50.6734	-6.95818	-54.9304
-1.77643	-1.49414	0.686646	-0.639038	0.243835	-1.33667	0.00457764	0.0100708	0.0448608	0	0.000915527	-320.25	-272.597	496.664	-50.041	-6.68348	-54.8065
-1.77338	-1.48804	0.680847	-0.643005	0.24353	-1.34125	0.00396729	0.0283813	0.093689	0.00213623	0.00335693	-319.838	-271.506	492.456	-50.592	-6.67254	-55.049
-1.77429	-1.48254	0.683899	-0.640259	0.240479	-1.33728	0.00396729	0.137024	-0.038147	-0.000305176	0	-320.158	-270.448	494.664	-50.366	-6.94918	-54.9119
-1.78162	-1.4859	0.680847	-0.640259	0.24231	-1.33484	0.00457764	0.00305176	0.116577	0.00213623	0.00213623	-321.472	-271.068	492.452	-50.313	-6.91265	-54.7932
-1.77399	-1.4856	0.682678	-0.64209	0.249329	-1.34399	0.00396729	0.00976563	-0.0253296	0.000305176	0.000915527	-320.111	-271.038	493.788	-50.5275	-6.2276	-55.2126
-1.77673	-1.48438	0.678101	-0.641479	0.247192	-1.33087	0.00427246	0.0924683	0.0469971	0.00183105	0.00366211	-320.513	-270.811	490.463	-50.4743	-6.43646	-54.6154
-1.77246	-1.48956	0.686035	-0.6427	0.242004	-1.33148	0.00427246	-0.0265503	-0.00732422	0.000305176	0.000610352	-319.508	-271.754	496.209	-50.531	-6.76778	-54.5836
-1.77521	-1.48468	0.682678	-0.637207	0.241089	-1.3385	0.00457764	0.13916	0.0726318	0.00183105	0.00274658	-320.308	-270.85	493.789	-49.9829	-6.91382	-54.9578
-1.77521	-1.48438	0.67688	-0.642395	0.24231	-1.33636	0.00396729	0.134277	0.0549316	0.00152588	0.00244141	-320.239	-270.83	489.577	-50.5797	-6.80724	-54.8527
-1.77124	-1.48743	0.684204	-0.639343	0.241394	-1.33148	0.00396729	0.114746	0.0845337	0.000915527	0.00152588	-319.346	-271.364	494.889	-50.1807	-6.80592	-54.5992
-1.77277	-1.48346	0.682373	-0.645752	0.244446	-1.33789	0.00457764	0.0106812	0.0671387	0.0012207	0.00183105	-319.811	-270.642	493.55	-50.9789	-6.59574	-54.9287
-1.77338	-1.47614	0.682983	-0.643921	0.245056	-1.34064	0.00396729	0.0720215	0.050354	0.000305176	0.000610352	-320.21	-269.264	493.994	-50.8881	-6.58272	-55.1209
-1.76819	-1.48651	0.684814	-0.646362	0.244446	-1.33667	0.00427246	0.0421143	0.085144	0.000915527	0.00183105	-318.801	-271.214	495.321	-50.9986	-6.50865	-54.8362
-1.77399	-1.48071	0.683289	-0.643311	0.24292	-1.32874	0.00457764	0.00823975	0.0457764	0	0.000915527	-320.043	-270.104	494.211	-50.7422	-6.74126	-54.5314
-1.77765	-1.48163	0.684204	-0.641479	0.243225	-1.33636	0.00488281	0.0308228	0.0582886	0.00152588	0.00244141	-320.847	-270.265	494.881	-50.5211	-6.78524	-54.8906
-1.78101	-1.48132	0.679321	-0.638123	0.245361	-1.33331	0.00396729	0.090332	0.0119019	-0.000610352	-0.000305176	-321.501	-270.216	491.351	-50.1414	-6.67078	-54.7661
-1.77094	-1.48315	0.681763	-0.64209	0.24292	-1.34216	0.00488281	0.057373	0.0878906	0.0012207	0.00213623	-319.524	-270.594	493.119	-50.5653	-6.69662	-55.1248
-1.78009	-1.47491	0.686951	-0.638733	0.244751	-1.3382	0.00335693	0.00579834	0.0115967	-0.000305176	0	-321.599	-268.981	496.873	-50.3164	-6.72834	-55.0454
-1.78589	-1.48102	0.684204	-0.639954	0.249329	-1.33331	0.00457764	0.0997925	0.0863647	0.000915527	0.0012207	-322.503	-270.118	494.883	-50.358	-6.43377	-54.7919
-1.77643	-1.48682	0.679932	-0.642395	0.244141	-1.3327	0.00366211	-0.0442505	0.062561	0.000610352	0.00152588	-320.383	-271.262	491.788	-50.5405	-6.67079	-54.6732
-1.78131	-1.47919	0.684814	-0.638428	0.247498	-1.33362	0.00457764	0.0265503	0.0576782	0.000915527	0.000915527	-321.662	-269.785	495.329	-50.2117	-6.5114	-54.8069
-1.7749	-1.48499	0.682983	-0.641785	0.24353	-1.33575	0.00427246	-0.0314331	0.104065	0.00183105	0.00305176	-320.187	-270.909	494	-50.5009	-6.70367	-54.827
-1.78009	-1.48315	0.684204	-0.638123	0.247498	-1.3385	0.00427246	0.0845337	0.117798	0.00183105	0.00274658	-321.354	-270.541	494.893	-50.1138	-6.48431	-54.9973
-1.77521	-1.48865	0.680847	-0.637512	0.242615	-1.33698	0.00396729	-0.0344849	0.0909424	0.000610352	0.00152588	-320.165	-271.602	492.465	-49.9534	-6.77759	-54.8565
-1.76971	-1.48682	0.680542	-0.645752	0.243225	-1.34033	0.00396729	0.0549316	0.0845337	0.000305176	0.00152588	-319.118	-271.294	492.229	-50.9244	-6.63483	-55.0021
-1.77582	-1.48346	0.684509	-0.641785	0.24353	-1.3385	0.00396729	-0.0900269	0.108948	0.000610352	0.000915527	-320.454	-270.615	495.105	-50.5266	-6.72636	-54.9701
-1.76758	-1.48193	0.684204	-0.641785	0.245667	-1.32843	0.00488281	0.00213623	0.0622559	0.000305176	0.000915527	-318.762	-270.347	494.883	-50.5463	-6.41075	-54.4986
-1.76575	-1.48315	0.682678	-0.642395	0.247498	-1.3385	0.00457764	-0.0326538	0.109863	0.0012207	0.00244141	-318.48	-270.602	493.785	-50.598	-6.23763	-54.9515
-1.77338	-1.49017	0.67749	-0.639954	0.24353	-1.34003	0.00457764	0.0561523	0.108643	0.00152588	0.00213623	-319.766	-271.92	490.032	-50.2077	-6.66809	-54.9765
-1.77307	-1.47858	0.683899	-0.639648	0.244446	-1.32874	0.00427246	-0.00427246	0.0802612	0.000610352	0.00152588	-319.964	-269.699	494.662	-50.3575	-6.61365	-54.5547
-1.77002	-1.48285	0.680237	-0.639038	0.241394	-1.33057	0.00457764	-0.202026	0.0823975	0.000610352	0.000610352	-319.223	-270.531	492.014	-50.218	-6.79709	-54.5878
-1.76697	-1.48285	0.68634	-0.644226	0.241394	-1.33759	0.00427246	-0.0592041	0.116272	0.000915527	0.0012207	-318.689	-270.522	496.427	-50.8132	-6.74765	-54.9024
-1.77338	-1.48254	0.679321	-0.641174	0.245667	-1.34583	0.00427246	-0.164185	0.0238037	-0.000610352	0.000305176	-320.081	-270.488	491.355	-50.4715	-6.52257	-55.311
-1.78101	-1.47675	0.683594	-0.643921	0.244141	-1.34064	0.00427246	0.071106	0.0454712	0.000915527	0.0012207	-321.699	-269.35	494.432	-50.8806	-6.78313	-55.1353
-1.77521	-1.48499	0.679626	-0.640869	0.24292	-1.32629	0.00427246	-0.090332	0.0772095	0.000915527	0.0012207	-320.126	-270.916	491.565	-50.3935	-6.74932	-54.3874
-1.77277	-1.47644	0.68512	-0.645447	0.245667	-1.33209	0.00457764	0.0350952	0.020752	0	0.000305176	-319.98	-269.304	495.534	-51.0559	-6.51317	-54.7225
-1.78772	-1.48193	0.675964	-0.643005	0.244141	-1.3327	0.00457764	-0.167847	0.12085	0.00152588	0.00213623	-322.749	-270.333	488.904	-50.6913	-6.87321	-54.7395
-1.78253	-1.48438	0.681458	-0.639954	0.247498	-1.33667	0.00396729	-0.149231	0.0531006	0.000915527	0.00183105	-321.754	-270.777	492.898	-50.3034	-6.51746	-54.9047
-1.77612	-1.47858	0.686951	-0.639954	0.242615	-1.33301	0.00396729	-0.00610352	0.083313	0.000915527	0.00183105	-320.619	-269.677	496.871	-50.3948	-6.81658	-54.7588
-1.78101	-1.48773	0.683289	-0.643005	0.244446	-1.32965	0.00427246	-0.0708008	0.0164795	0	0.000610352	-321.234	-271.397	494.214	-50.5968	-6.71784	-54.5396
-1.77795	-1.47339	0.683594	-0.6427	0.238342	-1.33972	0.00366211	0.00610352	0.11322	0.00183105	0.00244141	-321.167	-268.728	494.429	-50.7938	-7.20817	-55.1009
-1.77704	-1.48346	0.681152	-0.643616	0.243225	-1.33636	0.00396729	0.0967407	0.0366211	0.00152588	0.00305176	-320.642	-270.63	492.668	-50.7353	-6.76658	-54.8689
-1.77612	-1.48499	0.683594	-0.644531	0.244141	-1.33148	0.00396729	0.11261	0.0915527	0.00183105	0.00274658	-320.364	-270.901	494.433	-50.8145	-6.66807	-54.6309
-1.76849	-1.49017	0.682373	-0.639954	0.245667	-1.33789	0.00427246	-0.000915527	0.0198364	0.00152588	0.00305176	-318.804	-271.906	493.571	-50.2067	-6.4132	-54.8729
-1.77246	-1.48254	0.680237	-0.64209	0.240784	-1.34094	0.00427246	0.169678	0.0665283	0.00152588	0.00213623	-319.813	-270.481	492.011	-50.575	-6.89434	-55.0716
-1.76697	-1.48651	0.681152	-0.643005	0.246277	-1.34369	0.00396729	0.0531006	0.0457764	0.00183105	0.00305176	-318.661	-271.242	492.682	-50.6152	-6.35056	-55.163
-1.77002	-1.48834	0.683594	-0.639038	0.242615	-1.33636	0.00366211	0.106201	0.0314331	0.000610352	0.00152588	-319.14	-271.548	494.453	-50.1317	-6.68941	-54.8169
-1.77307	-1.49109	0.682373	-0.644531	0.238342	-1.32996	0.00396729	0.148621	0.0363159	0.00213623	0.00335693	-319.517	-272.059	493.549	-50.7151	-7.0638	-54.4891
-1.77917	-1.48651	0.679626	-0.647583	0.24292	-1.33087	0.00396729	0.0796509	0.0421143	0.000610352	0.0012207	-320.869	-271.202	491.551	-51.1391	-6.80824	-54.5889
-1.76544	-1.48224	0.683289	-0.643005	0.242615	-1.33545	0.00396729	0.194092	0.0628662	0.00213623	0.00335693	-318.384	-270.425	494.22	-50.6819	-6.62429	-54.8061
-1.76971	-1.48651	0.681763	-0.642395	0.240479	-1.34308	0.00457764	0.0769043	0.0473022	0.000915527	0.00152588	-319.174	-271.228	493.12	-50.5462	-6.8633	-55.131
-1.77765	-1.47675	0.683289	-0.640564	0.241699	-1.3324	0.00366211	0.237732	0.134888	0.00244141	0.00335693	-320.947	-269.349	494.214	-50.4937	-6.91903	-54.7438
-1.7691	-1.48285	0.679932	-0.644836	0.244446	-1.3382	0.00396729	0.108643	0.071106	0.0012207	0.00213623	-319.106	-270.552	491.786	-50.8826	-6.53666	-54.937
-1.76819	-1.47644	0.683594	-0.643005	0.238647	-1.33606	0.00427246	0.0894165	0.104065	0.00152588	0.00213623	-319.095	-269.328	494.434	-50.776	-7.00675	-54.8805
-1.78009	-1.47583	0.682373	-0.6427	0.241394	-1.33301	0.00396729	0.1297	0.0656128	0.000610352	0.0012207	-321.445	-269.178	493.544	-50.7534	-6.98517	-54.7819
-1.77704	-1.47491	0.684814	-0.639038	0.237732	-1.32996	0.00427246	0.0112915	0.0622559	0.000610352	0.000610352	-320.85	-268.994	495.318	-50.3482	-7.23281	-54.6387
-1.77399	-1.48865	0.681152	-0.640259	0.242004	-1.33179	0.00396729	0.0360107	0.0817871	0.000915527	0.00152588	-319.84	-271.602	492.677	-50.2661	-6.79813	-54.6086
-1.77765	-1.47308	0.682678	-0.639648	0.244751	-1.33698	0.00427246	0.0167847	0.0897217	0.000915527	0.000915527	-321.135	-268.67	493.777	-50.4487	-6.68934	-54.9925
-1.77246	-1.47705	0.680847	-0.645447	0.241699	-1.34125	0.00427246	0.0238037	0.124207	0.00183105	0.00274658	-319.971	-269.453	492.442	-51.0474	-6.83296	-55.1283
-1.77368	-1.48071	0.682373	-0.64209	0.24292	-1.34064	0.00366211	0.0506592	0.0793457	0.000305176	0.000305176	-320.128	-270.122	493.557	-50.6051	-6.74853	-55.082
-1.77216	-1.47858	0.68512	-0.641785	0.240173	-1.33392	0.00396729	0.110168	0.158386	0.00213623	0.00274658	-319.811	-269.703	495.541	-50.603	-6.94446	-54.7812
-1.76819	-1.48071	0.684204	-0.643311	0.244446	-1.3324	0.00366211	-0.0350952	0.00457764	-0.000305176	0.000305176	-318.95	-270.123	494.88	-50.7415	-6.52462	-54.689
-1.78009	-1.48651	0.68512	-0.6427	0.24353	-1.33728	0.00396729	0.0405884	0.0848389	0.0012207	0.00213623	-321.186	-271.169	495.544	-50.5834	-6.78747	-54.8999
-1.77277	-1.48254	0.681152	-0.639648	0.24292	-1.33453	0.00335693	-0.186462	-0.0216675	-0.000915527	-0.000915527	-319.83	-270.465	492.677	-50.2946	-6.72471	-54.7845
-1.77856	-1.48895	0.680847	-0.641479	0.242004	-1.3324	0.00396729	-0.0436401	0.11261	0.00244141	0.00274658	-320.734	-271.648	492.451	-50.4022	-6.87339	-54.6449
-1.77734	-1.48193	0.684204	-0.646362	0.24353	-1.33423	0.00396729	-0.0717163	0.0997925	0.00183105	0.00274658	-320.719	-270.327	494.869	-51.0741	-6.74702	-54.7828
-1.7749	-1.48529	0.68512	-0.639343	0.24353	-1.34003	0.00396729	-0.0332642	0.140381	0.00274658	0.00305176	-320.253	-270.956	495.555	-50.2181	-6.71012	-55.0271
-1.76514	-1.48376	0.67749	-0.642395	0.24292	-1.33728	0.00366211	-0.187378	0.0732422	0.0012207	0.00183105	-318.281	-270.746	490.025	-50.5869	-6.59141	-54.8744
-1.76544	-1.49261	0.682373	-0.645752	0.24353	-1.33698	0.00366211	-0.0875854	0.0762939	0.000610352	0.00152588	-318.061	-272.38	493.559	-50.8296	-6.51905	-54.7903
-1.77765	-1.48712	0.681458	-0.644226	0.241699	-1.33545	0.00457764	-0.228271	0.0695801	0.000915527	0.00183105	-320.627	-271.312	492.888	-50.7463	-6.88757	-54.7947
-1.7749	-1.48071	0.679016	-0.639648	0.241089	-1.34003	0.00427246	-0.0552368	0.017395	0.000610352	0.00152588	-320.357	-270.133	491.13	-50.3255	-6.91783	-55.0536
-1.77307	-1.4859	0.68512	-0.638428	0.242004	-1.3327	0.00427246	-0.317383	0.126038	0.000305176	0.0012207	-319.784	-271.067	495.554	-50.1014	-6.79443	-54.6762
-1.77429	-1.48743	0.680847	-0.638733	0.243835	-1.34064	0.00396729	-0.0695801	0.00793457	-0.000305176	0.000610352	-320.063	-271.382	492.465	-50.1132	-6.66954	-55.0344
-1.7746	-1.48407	0.685425	-0.640869	0.239868	-1.32324	0.00366211	-0.252075	0.136108	0.00244141	0.00305176	-320.004	-270.71	495.76	-50.4084	-6.98546	-54.25
-1.77948	-1.47858	0.681458	-0.639954	0.242615	-1.32904	0.00366211	-0.00244141	-0.00823975	-0.000610352	0.000305176	-321.215	-269.692	492.889	-50.3939	-6.86814	-54.58
-1.77155	-1.48712	0.683594	-0.643005	0.246277	-1.34064	0.00366211	0.0378418	0.0421143	0.000305176	0.00183105	-319.522	-271.325	494.447	-50.6065	-6.42352	-55.0313
-1.78009	-1.48224	0.684509	-0.643921	0.24292	-1.33301	0.00335693	-0.0982666	0.00640869	0	0.00152588	-321.254	-270.369	495.094	-50.7905	-6.8432	-54.7334
-1.77277	-1.48102	0.683289	-0.6427	0.245361	-1.33545	0.00335693	-0.0341797	0.0778198	0.000610352	0.00152588	-319.888	-270.172	494.218	-50.6687	-6.53055	-54.8422
-1.77521	-1.48102	0.682373	-0.644531	0.246582	-1.32996	0.00335693	-0.0592041	0.0286865	0.000305176	0.0012207	-320.296	-270.166	493.548	-50.8774	-6.46599	-54.5942
-1.78131	-1.47919	0.679016	-0.641174	0.244751	-1.34003	0.00396729	-0.0476074	0.0762939	0.00152588	0.00213623	-321.681	-269.828	491.124	-50.5263	-6.73381	-55.0893
-1.77368	-1.4743	0.684204	-0.640564	0.245972	-1.32935	0.00366211	0.0631714	0.0793457	0.000610352	0.00152588	-320.228	-268.897	494.879	-50.5312	-6.51302	-54.6216
-1.77307	-1.48102	0.680542	-0.639954	0.244751	-1.33392	0.00335693	-0.0201416	0.0997925	0.0012207	0.00213623	-319.936	-270.181	492.235	-50.3538	-6.58591	-54.7725
-1.77856	-1.47797	0.684814	-0.639038	0.240784	-1.33057	0.00396729	0.0994873	0.0726318	0.00213623	0.00396729	-321.081	-269.562	495.321	-50.2997	-7.00495	-54.653
-1.76453	-1.48163	0.680237	-0.643921	0.244751	-1.3382	0.00396729	0.0830078	0.032959	0.000305176	0.0012207	-318.247	-270.336	492.011	-50.7962	-6.4397	-54.9366
-1.77124	-1.48071	0.681763	-0.641479	0.245056	-1.33423	0.00396729	0.162048	0.113525	0.00305176	0.00396729	-319.582	-270.126	493.116	-50.533	-6.53022	-54.7838
-1.77155	-1.47888	0.683594	-0.641479	0.240173	-1.33636	0.00366211	0.0521851	0.0344849	0.000610352	0.0012207	-319.706	-269.773	494.439	-50.5633	-6.93563	-54.8892
-1.76758	-1.48438	0.685425	-0.638733	0.245667	-1.33514	0.00305176	0.143433	0.106201	0.00152588	0.00183105	-318.791	-270.801	495.78	-50.1598	-6.41388	-54.7943
-1.76849	-1.48468	0.682678	-0.643005	0.246277	-1.34155	0.00396729	0.133667	0.0683594	0.000305176	0.000915527	-319.001	-270.883	493.784	-50.6448	-6.3798	-55.0844
-1.77216	-1.4859	0.680237	-0.642395	0.240173	-1.34308	0.00396729	0.0637817	0.100098	0.00152588	0.00183105	-319.669	-271.114	492.013	-50.5564	-6.93033	-55.1407
-1.77399	-1.48376	0.680847	-0.637512	0.242004	-1.32965	0.00335693	0.0494385	0.093689	0.000610352	0.0012207	-319.985	-270.683	492.458	-50.0298	-6.8132	-54.5526
-1.77216	-1.4856	0.679016	-0.640564	0.243835	-1.34155	0.00427246	0.0579834	0.114746	0.0012207	0.0012207	-319.688	-271.06	491.135	-50.3513	-6.63716	-55.0819
-1.77277	-1.48499	0.681152	-0.643005	0.243225	-1.33392	0.00396729	0.00946045	0.0488281	0.000305176	0.000305176	-319.725	-270.926	492.671	-50.6392	-6.68872	-54.7328
-1.7807	-1.48407	0.68512	-0.642395	0.24231	-1.3385	0.00366211	-0.00915527	0.0466919	-0.000610352	-0.000305176	-321.393	-270.71	495.543	-50.5881	-6.90438	-54.9755
-1.77521	-1.47827	0.682983	-0.639648	0.241699	-1.33484	0.00396729	0.0372314	0.109253	0.000915527	0.00183105	-320.451	-269.646	493.999	-50.3643	-6.87686	-54.8387
-1.77124	-1.48254	0.68573	-0.641174	0.243225	-1.32629	0.00335693	0.010376	0.00305176	-0.000915527	-0.000610352	-319.44	-270.437	495.985	-50.4676	-6.66598	-54.4015
-1.77795	-1.47705	0.682373	-0.640869	0.246582	-1.33698	0.00396729	0.0637817	0.0564575	0.000610352	0.00152588	-321.072	-269.416	493.556	-50.5246	-6.53441	-54.9633
-1.78406	-1.48712	0.680542	-0.645447	0.242615	-1.3385	0.00335693	-0.038147	-0.0421143	-0.00183105	-0.00213623	-321.924	-271.301	492.221	-50.8883	-6.92306	-54.953
-1.77551	-1.48529	0.682983	-0.643616	0.24292	-1.3324	0.00396729	-0.055542	0.0811768	0.00152588	0.00152588	-320.242	-270.963	493.993	-50.7049	-6.75687	-54.6672
-1.77582	-1.48041	0.683594	-0.643616	0.242615	-1.33362	0.00366211	-0.157166	-0.0366211	-0.0012207	-0.00213623	-320.469	-270.045	494.432	-50.7838	-6.80179	-54.7639
-1.77307	-1.48224	0.681458	-0.644836	0.240479	-1.33179	0.00335693	-0.012207	0.144043	0.00213623	0.00244141	-319.819	-270.409	492.883	-50.8924	-6.9185	-54.649
-1.77307	-1.47675	0.682983	-0.642395	0.24231	-1.3382	0.00396729	-0.0189209	-0.055542	-0.000915527	-0.000305176	-320.099	-269.375	493.995	-50.7031	-6.79617	-54.9983
-1.78406	-1.48224	0.682678	-0.639954	0.24292	-1.33728	0.00335693	0.050354	0.100708	0.00183105	0.00244141	-322.11	-270.365	493.777	-50.3385	-6.91818	-54.9456
-1.7691	-1.48407	0.684509	-0.644836	0.240479	-1.32996	0.00396729	-0.203247	0.0473022	0.000305176	0.000305176	-318.967	-270.746	495.095	-50.862	-6.84544	-54.5411
-1.77795	-1.48712	0.680847	-0.643311	0.246277	-1.33179	0.00366211	0.057373	0.0601196	0.00213623	0.00274658	-320.673	-271.309	492.449	-50.6407	-6.5221	-54.6367
-1.77094	-1.48315	0.681152	-0.640564	0.245361	-1.33698	0.00274658	-0.231628	0.0814819	0.000305176	0.000610352	-319.484	-270.59	492.68	-50.3895	-6.49707	-54.8916
-1.76941	-1.48285	0.681152	-0.638733	0.243835	-1.34399	0.00427246	0.0506592	0.0552368	0.000915527	0.00213623	-319.28	-270.543	492.687	-50.1861	-6.60368	-55.2137
-1.77521	-1.48376	0.68573	-0.639343	0.24353	-1.33636	0.00366211	0.00946045	0.0674438	0.00152588	0.00244141	-320.32	-270.662	495.994	-50.242	-6.71631	-54.8713
-1.78009	-1.48376	0.681763	-0.646057	0.243835	-1.33179	0.00366211	-0.0363159	0.0723267	0.000305176	0.00152588	-321.171	-270.672	493.1	-51.0096	-6.76099	-54.6616
-1.77338	-1.48193	0.679016	-0.644531	0.248413	-1.33026	0.00305176	-0.0302124	0.0863647	0.000610352	0.00152588	-319.905	-270.363	491.12	-50.8616	-6.28487	-54.5972
-1.77399	-1.48834	0.680847	-0.641785	0.243225	-1.33636	0.00396729	-0.0820923	0.0143433	0.000610352	0.00183105	-319.898	-271.554	492.456	-50.4465	-6.70331	-54.8232
-1.77094	-1.48651	0.680542	-0.643311	0.245667	-1.33728	0.00396729	0.120544	0.0390625	0	0.000915527	-319.363	-271.226	492.234	-50.6497	-6.45989	-54.8751
-1.77307	-1.48499	0.682068	-0.643311	0.246582	-1.33911	0.00366211	-0.0088501	0.0195313	0.000610352	0.000915527	-319.866	-270.927	493.338	-50.6755	-6.42865	-54.9812
-1.77307	-1.48041	0.681763	-0.641785	0.243225	-1.33087	0.00396729	0.129395	0.0735474	0.0012207	0.00183105	-319.903	-270.059	493.111	-50.5726	-6.70563	-54.6316
-1.77917	-1.4801	0.683594	-0.643311	0.244446	-1.34125	0.00366211	0.117798	0.128174	0.00152588	0.00244141	-321.245	-269.985	494.437	-50.7565	-6.71945	-55.1328
-1.7746	-1.47583	0.682373	-0.641785	0.242615	-1.33087	0.00366211	0.103455	0.067749	0	0.000915527	-320.346	-269.193	493.549	-50.6466	-6.79362	-54.672
-1.76849	-1.48682	0.684814	-0.641785	0.244751	-1.33362	0.00366211	0.0546265	0.085144	0.00183105	0.00305176	-318.85	-271.261	495.33	-50.4695	-6.49082	-54.7
-1.76849	-1.48712	0.682068	-0.645447	0.246582	-1.33728	0.00335693	0.110474	0.055542	0.000305176	0.000610352	-318.856	-271.343	493.336	-50.8838	-6.3413	-54.8639
-1.77277	-1.47675	0.679626	-0.645142	0.246277	-1.33026	0.00366211	0.113831	0.114136	0.00244141	0.00305176	-319.933	-269.39	491.556	-51.0147	-6.46064	-54.6327
-1.78131	-1.48224	0.682373	-0.645447	0.241699	-1.33118	0.00335693	0.0189209	0.0390625	0.000610352	0.0012207	-321.448	-270.377	493.54	-50.9646	-6.95794	-54.6457
-1.77338	-1.4801	0.683594	-0.641785	0.24292	-1.33972	0.00366211	0.187073	0.141296	0.00213623	0.00335693	-320.083	-270	494.441	-50.5799	-6.7449	-55.0451
-1.77765	-1.48163	0.684509	-0.641785	0.244141	-1.32965	0.00305176	0.0985718	0.0280762	0	0.000610352	-320.772	-270.256	495.099	-50.5545	-6.70502	-54.5819
-1.77155	-1.48834	0.682068	-0.646362	0.243835	-1.32965	0.00335693	0.121765	0.126953	0.00274658	0.00335693	-319.311	-271.554	493.327	-50.968	-6.60179	-54.5023
-1.77032	-1.48041	0.684509	-0.641174	0.24292	-1.33789	0.00396729	0.0305176	0.104065	0.00244141	0.00274658	-319.455	-270.06	495.107	-50.5041	-6.69185	-54.9512
-1.77216	-1.48712	0.679321	-0.641174	0.240479	-1.3382	0.00366211	-0.0720215	0.0424194	0.00152588	0.00244141	-319.58	-271.341	491.351	-50.3959	-6.89893	-54.9065
-1.77277	-1.48834	0.684814	-0.641479	0.248108	-1.32874	0.00305176	-0.000305176	0.0146484	0.0012207	0.00213623	-319.61	-271.527	495.329	-50.4101	-6.28419	-54.481
-1.7746	-1.48529	0.682068	-0.639954	0.247192	-1.33789	0.00396729	0.0271606	0.0799561	0.00183105	0.00244141	-320.171	-270.973	493.345	-50.2868	-6.40713	-54.932
-1.7691	-1.48163	0.683594	-0.641174	0.244751	-1.33301	0.00335693	0.0683594	0.0796509	0.00274658	0.00396729	-319.124	-270.292	494.444	-50.4828	-6.51579	-54.7153
-1.77185	-1.49017	0.682983	-0.640869	0.242615	-1.33423	0.00335693	-0.0463867	0.00396729	0.000305176	0.000610352	-319.405	-271.889	494.005	-50.3116	-6.71072	-54.7053
-1.77094	-1.48468	0.679016	-0.643616	0.24231	-1.33514	0.00366211	-0.0311279	0.0946045	0.00213623	0.00274658	-319.369	-270.889	491.123	-50.7133	-6.73236	-54.7823
-1.78101	-1.48743	0.680237	-0.639343	0.246582	-1.34155	0.00366211	-0.0561523	-0.0146484	-0.000610352	0	-321.41	-271.365	492.02	-50.185	-6.5617	-55.0996
-1.7746	-1.48621	0.679932	-0.64209	0.243835	-1.34216	0.00366211	-0.0204468	0.0949097	0.00244141	0.00244141	-320.152	-271.164	491.794	-50.517	-6.67551	-55.1106
-1.77429	-1.48193	0.683289	-0.643921	0.243835	-1.32996	0.00335693	-0.117188	0.0286865	-0.000305176	0.000305176	-320.08	-270.334	494.211	-50.7928	-6.66973	-54.58
-1.77765	-1.48224	0.682068	-0.642395	0.245972	-1.32935	0.00396729	0.0259399	0.158386	0.00305176	0.00366211	-320.745	-270.385	493.331	-50.614	-6.55451	-54.564
-1.77673	-1.47675	0.684814	-0.643616	0.24292	-1.32751	0.00335693	-0.00762939	0.102234	0.00183105	0.00305176	-320.699	-269.342	495.311	-50.8417	-6.79767	-54.5153
-1.77795	-1.48163	0.682678	-0.639343	0.243835	-1.3324	0.00366211	-0.106201	0.178528	0.00213623	0.00274658	-320.873	-270.265	493.779	-50.2756	-6.73971	-54.7108
-1.78009	-1.48682	0.682373	-0.640564	0.242004	-1.33636	0.00335693	-0.234985	0.0241089	-0.000610352	-0.000610352	-321.162	-271.238	493.559	-50.3334	-6.9103	-54.8523
-1.76819	-1.48315	0.681152	-0.640259	0.243835	-1.33545	0.00335693	-0.0180054	0.0869751	0.0012207	0.00244141	-318.917	-270.596	492.68	-50.3534	-6.57246	-54.8106
-1.77826	-1.47858	0.68634	-0.639648	0.240784	-1.32996	0.00396729	-0.139465	0.0665283	0.000305176	0.000610352	-320.996	-269.669	496.425	-50.3598	-6.99712	-54.6194
-1.77734	-1.48163	0.685425	-0.643921	0.24353	-1.33118	0.00366211	0.0714111	0.0354004	0.0012207	0.00213623	-320.714	-270.256	495.757	-50.7993	-6.74812	-54.6483
-1.78162	-1.48834	0.682983	-0.643311	0.244446	-1.33575	0.00366211	-0.111694	0.0418091	0.000305176	0.000610352	-321.405	-271.518	493.996	-50.6235	-6.73168	-54.8181
-1.78162	-1.47888	0.686646	-0.641479	0.247498	-1.33362	0.00335693	-0.00976563	0.0698853	0.000915527	0.00152588	-321.717	-269.72	496.647	-50.5661	-6.51427	-54.8077
-1.77246	-1.48224	0.683594	-0.646973	0.240173	-1.3327	0.00274658	-0.296936	0.139465	0.00183105	0.00213623	-319.701	-270.403	494.425	-51.1372	-6.93162	-54.688
-1.77277	-1.48193	0.682678	-0.641479	0.242615	-1.33179	0.00335693	0.0817871	-0.0552368	-0.000915527	-0.000305176	-319.808	-270.341	493.776	-50.5134	-6.74662	-54.6606
-1.77277	-1.48468	0.678101	-0.643616	0.246277	-1.33972	0.00335693	-0.206909	0.0946045	0	0	-319.803	-270.894	490.464	-50.7146	-6.44827	-55.0068
-1.77643	-1.48651	0.682373	-0.641479	0.241089	-1.33362	0.00366211	-0.0628662	-0.0540161	-0.0012207	-0.000610352	-320.403	-271.191	493.556	-50.4414	-6.91952	-54.7146
-1.77185	-1.47949	0.680847	-0.641785	0.246887	-1.33728	0.00274658	-0.0292969	0.0927734	0.00152588	0.00213623	-319.781	-269.904	492.454	-50.5882	-6.39906	-54.9393
-1.77948	-1.48529	0.683289	-0.644531	0.24353	-1.33698	0.00274658	-0.0286865	0.0265503	-0.000610352	0	-321.079	-270.955	494.213	-50.8118	-6.77787	-54.8901
-1.77094	-1.47858	0.684204	-0.639954	0.24353	-1.33789	0.00335693	-0.0164795	0.130615	0.00152588	0.00244141	-319.644	-269.715	494.887	-50.394	-6.65963	-54.9703
-1.77826	-1.48132	0.681763	-0.64209	0.241699	-1.33636	0.00366211	-0.0408936	-0.00579834	-0.000915527	-0.000915527	-320.956	-270.22	493.11	-50.5955	-6.91783	-54.8887
-1.7749	-1.48376	0.684204	-0.638733	0.243225	-1.33759	0.00305176	-0.0296021	0.136108	0.000610352	0.000915527	-320.271	-270.672	494.891	-50.1721	-6.73723	-54.9259
-1.77155	-1.48712	0.682678	-0.64209	0.24292	-1.33636	0.00396729	-0.0570679	0.0540161	0.000610352	0.0012207	-319.457	-271.324	493.781	-50.5006	-6.6903	-54.8269
-1.7746	-1.48193	0.683899	-0.638428	0.244446	-1.34094	0.00305176	-0.0646973	0.0167847	-0.000915527	-0.000610352	-320.315	-270.335	494.673	-50.1672	-6.64262	-55.098
-1.77399	-1.48865	0.682678	-0.644836	0.238342	-1.33453	0.00366211	0.0292969	0.0939941	0.0012207	0.00213623	-319.827	-271.603	493.77	-50.7906	-7.0902	-54.723
-1.77826	-1.48346	0.68634	-0.644226	0.242004	-1.32996	0.00366211	-0.0241089	-0.0170898	-0.000915527	0.000305176	-320.818	-270.59	496.418	-50.8049	-6.87969	-54.5765
-1.77979	-1.48315	0.681152	-0.638733	0.240173	-1.33789	0.00305176	0.0360107	0.0881958	0.00244141	0.00396729	-321.232	-270.558	492.676	-50.1829	-7.06617	-54.9492
-1.77887	-1.48804	0.680847	-0.644226	0.243225	-1.32935	0.00335693	0.106201	0.0415039	-0.000915527	-0.000610352	-320.774	-271.476	492.443	-50.7304	-6.77693	-54.5111
-1.77734	-1.48163	0.680847	-0.643311	0.244751	-1.33392	0.00335693	0.133972	0.115356	0.00274658	0.00457764	-320.74	-270.284	492.446	-50.7292	-6.65225	-54.7751
-1.77429	-1.48376	0.682983	-0.641785	0.244446	-1.33362	0.00305176	0.0274658	-0.0405884	-0.000915527	-0.000610352	-320.083	-270.68	493.999	-50.5198	-6.62127	-54.7384
-1.78223	-1.4743	0.68573	-0.639954	0.242615	-1.32935	0.00335693	0.0686646	0.098877	0.00183105	0.00244141	-321.911	-268.859	495.979	-50.4642	-6.92781	-54.6396
-1.78162	-1.48468	0.681763	-0.641785	0.238647	-1.33728	0.00396729	0.0787354	0.0152588	0.000305176	0.000610352	-321.512	-270.838	493.11	-50.5079	-7.21133	-54.9069
-1.77826	-1.474	0.687561	-0.639038	0.243225	-1.32904	0.00427246	0.0344849	0.0463867	0.000915527	0.00244141	-321.149	-268.803	497.309	-50.3635	-6.81401	-54.6211
-1.77521	-1.47491	0.680847	-0.6427	0.240479	-1.33362	0.00366211	-0.128174	0.122681	0.000610352	0.00152588	-320.504	-269.032	492.441	-50.7666	-6.97946	-54.8011
-1.77582	-1.48346	0.683899	-0.643616	0.242615	-1.33209	0.00335693	0.067749	0.0512695	0.0012207	0.00213623	-320.358	-270.614	494.655	-50.7345	-6.7917	-54.6688
-1.77643	-1.48865	0.680542	-0.643616	0.24231	-1.33698	0.00305176	0.0769043	0.0982666	0.00183105	0.00244141	-320.36	-271.608	492.229	-50.6518	-6.81552	-54.851
-1.7804	-1.48468	0.680847	-0.641785	0.239563	-1.33972	0.00335693	-0.0100708	0.0402832	-0.000305176	0.000305176	-321.301	-270.85	492.449	-50.508	-7.11927	-55.0177
-1.77734	-1.4798	0.685425	-0.639648	0.242615	-1.33759	0.00274658	0.0799561	0.100708	0.00213623	0.00335693	-320.873	-269.914	495.769	-50.3415	-6.83795	-54.9631
-1.77307	-1.4856	0.681458	-0.64209	0.242004	-1.3266	0.00366211	-0.0390625	-0.0790405	-0.00152588	-0.000915527	-319.681	-271.029	492.889	-50.5231	-6.78451	-54.3887
-1.77094	-1.49017	0.681458	-0.639954	0.244446	-1.33362	0.00335693	-0.0537109	0.116882	0.00183105	0.00244141	-319.227	-271.899	492.904	-50.2062	-6.54823	-54.6785
-1.7749	-1.48621	0.678406	-0.640869	0.242615	-1.34705	0.00335693	-0.128479	-0.0164795	-0.000610352	-0.000610352	-320.266	-271.175	490.693	-50.3784	-6.78447	-55.335
-1.77673	-1.48254	0.683899	-0.64209	0.242615	-1.32935	0.00305176	0.0265503	0.107422	0.00183105	0.00213623	-320.546	-270.434	494.656	-50.5743	-6.80891	-54.5537
-1.7804	-1.48987	0.680847	-0.643616	0.244751	-1.33972	0.00335693	-0.219116	0.0592041	0	-0.000305176	-321.154	-271.825	492.452	-50.634	-6.68514	-54.9845
-1.7746	-1.48499	0.679932	-0.6427	0.240784	-1.33759	0.00305176	0.0759888	0.0622559	0.0012207	0.00244141	-320.115	-270.931	491.787	-50.6054	-6.91938	-54.9013
-1.77704	-1.4859	0.681152	-0.644531	0.246277	-1.34155	0.00335693	-0.183716	0.0369263	-0.000610352	-0.000305176	-320.637	-271.094	492.672	-50.802	-6.51802	-55.0945
-1.78009	-1.48438	0.681458	-0.645142	0.243225	-1.33453	0.00305176	0.115967	0.0598145	-0.000305176	0	-321.186	-270.79	492.883	-50.8956	-6.8119	-54.7834
-1.77246	-1.48071	0.684204	-0.646057	0.245972	-1.32477	0.00396729	-0.229492	0.0747681	0.000305176	0.000610352	-319.694	-270.104	494.868	-51.0552	-6.46348	-54.3474
-1.77734	-1.48315	0.680847	-0.639954	0.243225	-1.33118	0.00366211	-0.0946045	0.00183105	-0.0012207	-0.00213623	-320.676	-270.563	492.452	-50.3202	-6.77189	-54.6367
-1.77673	-1.47919	0.683289	-0.64209	0.24231	-1.33636	0.00335693	-0.129089	0.107422	0.000305176	0	-320.729	-269.816	494.215	-50.6297	-6.84952	-54.9044
-1.77307	-1.4798	0.682678	-0.643921	0.245972	-1.33728	0.00366211	-0.179749	0.0274658	-0.000915527	-0.000915527	-320	-269.95	493.774	-50.8283	-6.49027	-54.9369
-1.77612	-1.47644	0.686646	-0.6427	0.247498	-1.33728	0.00335693	0.104675	0.0848389	0.000915527	0.00183105	-320.74	-269.287	496.647	-50.7442	-6.43083	-54.9804
-1.77002	-1.47827	0.683899	-0.646973	0.24292	-1.33392	0.00335693	-0.0335693	0.0201416	-0.000915527	-0.000915527	-319.371	-269.667	494.648	-51.2005	-6.68224	-54.7761
-1.77399	-1.47491	0.685425	-0.64209	0.239563	-1.34186	0.00366211	-0.0518799	0.0942993	0.00152588	0.00183105	-320.377	-269.018	495.762	-50.6992	-7.042	-55.1815
-1.77429	-1.48651	0.685425	-0.645447	0.239868	-1.34369	0.00335693	-0.143433	-0.00640869	-0.000915527	-0.000305176	-320.076	-271.197	495.762	-50.8974	-6.98726	-55.1694
-1.77277	-1.47888	0.683594	-0.645142	0.245056	-1.33179	0.00335693	-0.0158691	0.11261	0.000915527	0.00213623	-319.893	-269.77	494.43	-50.9815	-6.55499	-54.6865
-1.77277	-1.48102	0.681152	-0.646057	0.24231	-1.3382	0.00305176	-0.085144	0.0311279	0.000305176	0.00213623	-319.872	-270.192	492.663	-51.0529	-6.77416	-54.9566
-1.77612	-1.49445	0.680847	-0.643005	0.246277	-1.33209	0.00366211	0.0131226	0.0408936	0.000610352	0.0012207	-320.088	-272.688	492.455	-50.4877	-6.47098	-54.5869
-1.77521	-1.48651	0.682068	-0.637817	0.24353	-1.34064	0.00335693	-0.00366211	0.0735474	0.00152588	0.00274658	-320.282	-271.199	493.35	-50.0237	-6.71344	-55.0458
-1.7749	-1.4801	0.681763	-0.643616	0.243225	-1.32813	0.00335693	-0.015564	0.039978	0.000610352	0.00213623	-320.229	-269.995	493.104	-50.7868	-6.73261	-54.5096
-1.77643	-1.48376	0.679932	-0.64209	0.242615	-1.3324	0.00396729	0.0384521	0.0802612	0.00213623	0.00396729	-320.468	-270.689	491.785	-50.5546	-6.80228	-54.6809
-1.77216	-1.49384	0.679626	-0.646057	0.24353	-1.33484	0.00366211	0.0628662	0.0445557	0.000610352	0.00152588	-319.314	-272.6	491.565	-50.8459	-6.62558	-54.6973
-1.77673	-1.47614	0.68512	-0.643005	0.241089	-1.33911	0.00366211	0.0997925	0.114746	0.00274658	0.00366211	-320.851	-269.238	495.538	-50.7844	-6.95833	-55.0538
-1.77917	-1.48315	0.677185	-0.643005	0.243835	-1.34003	0.00305176	0.0454712	0.0219727	0	0.000610352	-321.11	-270.591	489.797	-50.6711	-6.7576	-55.0455
-1.77246	-1.48376	0.684509	-0.643921	0.244446	-1.33484	0.00305176	0.110474	0.144653	0.00213623	0.00335693	-319.726	-270.682	495.101	-50.7642	-6.58946	-54.7883
-1.77551	-1.48834	0.683289	-0.635681	0.244751	-1.33881	0.00244141	0.0204468	0.00366211	-0.000610352	0	-320.29	-271.53	494.24	-49.7498	-6.6162	-54.9535
-1.78223	-1.48163	0.68634	-0.643311	0.244141	-1.33453	0.00305176	0.0463867	0.0857544	0.00183105	0.00305176	-321.731	-270.238	496.421	-50.7318	-6.78528	-54.8197
-1.77979	-1.47736	0.682983	-0.642395	0.245972	-1.33331	0.00305176	0.0588989	0.062561	0.000610352	0.00152588	-321.37	-269.462	493.992	-50.6941	-6.60836	-54.7936
-1.77673	-1.48285	0.683289	-0.643616	0.240479	-1.33545	0.00366211	0.0421143	0.0686646	0.000915527	0.00152588	-320.584	-270.503	494.212	-50.7452	-6.98365	-54.8265
-1.78253	-1.48315	0.68634	-0.640869	0.24353	-1.33484	0.00305176	0.0445557	0.0384521	0.000915527	0.00213623	-321.762	-270.52	496.428	-50.4282	-6.83825	-54.8241
-1.77948	-1.4798	0.68634	-0.641785	0.241394	-1.33514	0.00335693	0.0384521	0.0442505	0.000305176	0.00152588	-321.248	-269.902	496.424	-50.586	-6.96749	-54.8513
-1.7804	-1.48071	0.686951	-0.640869	0.241699	-1.33972	0.00335693	0.0634766	0.0497437	0.00152588	0.00244141	-321.466	-270.071	496.871	-50.468	-6.96124	-55.0605
-1.77765	-1.48224	0.682068	-0.639648	0.240784	-1.33545	0.00335693	0.0247192	-0.0170898	0	0.000305176	-320.809	-270.387	493.337	-50.3013	-6.9806	-54.8387
-1.77673	-1.47552	0.683899	-0.642395	0.24353	-1.33606	0.00335693	-0.0152588	0.108337	0.00183105	0.00213623	-320.846	-269.127	494.655	-50.7234	-6.76133	-54.9227
-1.77002	-1.48773	0.682983	-0.639038	0.240479	-1.34247	0.00305176	-0.0588989	-0.0106812	-0.000305176	-0.000305176	-319.218	-271.444	494.012	-50.1428	-6.86853	-55.0991
-1.78009	-1.48254	0.684509	-0.639954	0.244141	-1.33606	0.00335693	-0.124512	0.09552	0.00213623	0.00152588	-321.315	-270.424	495.106	-50.3325	-6.75164	-54.8799
-1.77704	-1.48193	0.681152	-0.643616	0.24292	-1.34003	0.00274658	-0.25238	0.100098	0.000610352	0.000610352	-320.731	-270.348	492.668	-50.7606	-6.79892	-55.05
-1.78558	-1.48499	0.679626	-0.6427	0.243225	-1.34247	0.00366211	-0.0128174	0.0814819	0.0012207	0.00152588	-322.358	-270.901	491.565	-50.6097	-6.91249	-55.1621
-1.77582	-1.48071	0.681458	-0.644531	0.248108	-1.34186	0.00305176	-0.0170898	0.0262451	0	-0.000305176	-320.571	-270.125	492.892	-50.885	-6.36543	-55.1515
-1.77368	-1.4856	0.681152	-0.6427	0.244446	-1.33057	0.00305176	-0.193176	0.112915	0.000915527	0	-319.856	-271.034	492.671	-50.5939	-6.60143	-54.5781
-1.7804	-1.48804	0.680542	-0.639038	0.24353	-1.33972	0.00335693	-0.0598145	0.0335693	0.000610352	0.000305176	-321.236	-271.477	492.24	-50.1398	-6.79377	-55.0024
-1.77948	-1.49017	0.683289	-0.640259	0.24231	-1.33331	0.00335693	-0.319214	0.0759888	-0.000305176	-0.00152588	-320.908	-271.86	494.223	-50.2439	-6.86358	-54.6841
-1.77094	-1.47675	0.683899	-0.643921	0.24231	-1.33423	0.00335693	0.0653076	0.129089	0.000915527	0.000610352	-319.622	-269.374	494.653	-50.8763	-6.75492	-54.8077
-1.77307	-1.48315	0.684814	-0.643616	0.239868	-1.33423	0.00366211	-0.134888	0.00915527	-0.000610352	-0.000305176	-319.838	-270.562	495.318	-50.7392	-6.96941	-54.7575
-1.77521	-1.47766	0.681763	-0.640869	0.24292	-1.33301	0.00335693	0.0976563	0.128784	0.0012207	0.0012207	-320.441	-269.538	493.111	-50.5131	-6.77705	-54.759
-1.77521	-1.48132	0.680847	-0.641479	0.244141	-1.33301	0.00305176	-0.207825	0.0628662	-0.0012207	-0.0012207	-320.326	-270.231	492.45	-50.5239	-6.66751	-54.7304
-1.77643	-1.47339	0.68634	-0.639954	0.245056	-1.32935	0.00366211	0.000305176	0.0997925	0.0012207	0.00183105	-320.808	-268.703	496.425	-50.4773	-6.63666	-54.637
-1.76697	-1.48804	0.682373	-0.637207	0.246887	-1.33514	0.00305176	-0.152283	0.0274658	-0.0012207	-0.0012207	-318.562	-271.504	493.577	-49.9257	-6.29608	-54.7652
-1.77124	-1.49139	0.686646	-0.641174	0.242615	-1.33362	0.00366211	0.163269	0.159912	0.00244141	0.00213623	-319.251	-272.099	496.658	-50.3273	-6.69684	-54.6681
-1.77643	-1.48376	0.683899	-0.643921	0.246582	-1.32843	0.00335693	-0.0332642	0.0088501	0	0.000305176	-320.444	-270.665	494.654	-50.7638	-6.47829	-54.5067
-1.77795	-1.48773	0.678101	-0.645447	0.244446	-1.3385	0.00274658	0.145569	0.124817	0.00152588	0.00152588	-320.697	-271.449	490.457	-50.8763	-6.67082	-54.9334
-1.78314	-1.47797	0.686035	-0.640869	0.241394	-1.32965	0.00366211	0.0427246	0.0869751	0.000610352	0.0012207	-321.971	-269.541	496.199	-50.5105	-7.03019	-54.623
-1.78131	-1.49323	0.682373	-0.639954	0.24292	-1.33392	0.00335693	0.0802612	0.0186157	0	0.000610352	-321.184	-272.431	493.563	-50.1605	-6.83731	-54.6936
-1.78223	-1.48132	0.684204	-0.644836	0.240173	-1.32965	0.00305176	0.151062	0.112	0.00213623	0.00274658	-321.643	-270.189	494.865	-50.9098	-7.09834	-54.584
-1.77887	-1.47949	0.68573	-0.636597	0.244751	-1.33881	0.00305176	0.15625	0.0598145	0.000610352	0.00152588	-321.233	-269.848	495.998	-49.9981	-6.69749	-55.035
-1.77582	-1.47583	0.68573	-0.638733	0.242615	-1.33209	0.00305176	0.0454712	0.0921631	0.00213623	0.00366211	-320.637	-269.167	495.987	-50.2988	-6.81959	-54.7384
-1.76636	-1.48621	0.678406	-0.643005	0.243225	-1.3382	0.00366211	0.111389	0.0134277	-0.000610352	-0.0012207	-318.459	-271.196	490.688	-50.6182	-6.58078	-54.9009
-1.77917	-1.48285	0.678406	-0.643005	0.241699	-1.33362	0.00274658	0.164795	0.158997	0.00366211	0.00488281	-321.037	-270.52	490.676	-50.6748	-6.92449	-54.7479
-1.77643	-1.47888	0.679626	-0.6427	0.241089	-1.3324	0.00305176	0.117188	-0.0491333	-0.0012207	-0.000610352	-320.606	-269.777	491.558	-50.7027	-6.93817	-54.7162
-1.77887	-1.48224	0.680847	-0.6427	0.242615	-1.3324	0.00366211	0.0930786	0.115662	0.00213623	0.00366211	-320.998	-270.391	492.444	-50.6497	-6.84723	-54.6999
-1.77673	-1.48529	0.68512	-0.643921	0.245972	-1.34186	0.00366211	0.167542	0.0463867	0.0012207	0.0012207	-320.617	-270.958	495.546	-50.7426	-6.54103	-55.116
-1.77185	-1.48956	0.678711	-0.64209	0.24353	-1.33514	0.00305176	0.160522	0.0921631	0.00244141	0.00335693	-319.414	-271.801	490.909	-50.4605	-6.63735	-54.7496
-1.78467	-1.47583	0.68512	-0.640869	0.24231	-1.33179	0.00305176	0.0216675	0.0088501	0	0.000305176	-322.365	-269.144	495.535	-50.5455	-6.99017	-54.7445
-1.7749	-1.49353	0.681458	-0.641785	0.24292	-1.3327	0.00305176	0.177917	0.104675	0.00244141	0.00335693	-319.876	-272.516	492.898	-50.3627	-6.72511	-54.6141
-1.77887	-1.48407	0.679932	-0.6427	0.244141	-1.33575	0.00305176	0.0689697	0.0463867	0.000610352	0.000610352	-320.985	-270.743	491.785	-50.6209	-6.72225	-54.8429
-1.7804	-1.48407	0.682068	-0.64209	0.238647	-1.33087	0.00366211	0.153198	0.0387573	0	0.000305176	-321.213	-270.719	493.327	-50.5509	-7.18622	-54.6119
-1.78192	-1.47919	0.684509	-0.643311	0.24292	-1.32874	0.00213623	0.100098	0.0765991	0.00152588	0.00183105	-321.665	-269.785	495.09	-50.7693	-6.87943	-54.5663
-1.78528	-1.4856	0.684204	-0.641785	0.244141	-1.33453	0.00335693	0.162964	0.00152588	-0.000305176	0.000305176	-322.214	-270.981	494.879	-50.4941	-6.8266	-54.7961
-1.78162	-1.48834	0.683899	-0.643311	0.242615	-1.33606	0.00335693	0.0668335	0.0540161	0.000915527	0.00213623	-321.402	-271.513	494.657	-50.6237	-6.8794	-54.829
-1.78192	-1.48132	0.682373	-0.641479	0.245056	-1.34216	0.00305176	0.0454712	0.0976563	0.000610352	0.000610352	-321.773	-270.21	493.557	-50.5282	-6.71583	-55.1754
-1.77521	-1.4798	0.684509	-0.636292	0.240479	-1.33209	0.00366211	0.0152588	0.0741577	0.00152588	0.00183105	-320.394	-269.916	495.11	-49.9555	-6.97231	-54.7023
-1.78131	-1.47919	0.682678	-0.64209	0.238953	-1.33728	0.00335693	0.00793457	0.00366211	-0.0012207	-0.0012207	-321.626	-269.805	493.769	-50.6311	-7.19722	-54.9515
-1.78101	-1.48346	0.681458	-0.644836	0.240479	-1.33789	0.00305176	-0.0619507	0.101318	0.0012207	0.00213623	-321.423	-270.618	492.883	-50.8765	-7.05428	-54.943
-1.77856	-1.47308	0.684509	-0.645447	0.241699	-1.33545	0.00274658	-0.0299072	0.0335693	0.000305176	0.0012207	-321.248	-268.663	495.085	-51.1122	-6.94238	-54.9118
-1.76971	-1.48224	0.682373	-0.646667	0.243835	-1.33301	0.00244141	-0.00152588	0.0421143	0	0.00152588	-319.177	-270.419	493.546	-51.1013	-6.5913	-54.7019
-1.77887	-1.47858	0.682068	-0.639038	0.243225	-1.32751	0.00305176	-0.067749	0.107422	0.000305176	0.000305176	-321.088	-269.688	493.333	-50.2888	-6.80855	-54.5107
-1.76544	-1.4798	0.681763	-0.6427	0.239868	-1.34094	0.00335693	-0.0140381	0.0283813	0.000610352	0.000915527	-318.507	-269.982	493.116	-50.6872	-6.85731	-55.0733
-1.77246	-1.4798	0.681152	-0.640869	0.238647	-1.33942	0.00305176	0.00549316	0.072937	0.000305176	0.000305176	-319.882	-269.958	492.673	-50.4794	-7.07415	-55.021
-1.77277	-1.48041	0.681152	-0.64209	0.24292	-1.33575	0.00274658	-0.159607	0.0808716	0.000610352	0.000915527	-319.894	-270.069	492.671	-50.6084	-6.72914	-54.8551
-1.77887	-1.47827	0.682068	-0.643005	0.243835	-1.33484	0.00305176	0.0527954	0.0598145	0.000915527	0.00152588	-321.159	-269.644	493.327	-50.7491	-6.76263	-54.8482
-1.77887	-1.48224	0.680847	-0.647278	0.24292	-1.34155	0.00335693	-0.114136	-0.0442505	-0.00152588	-0.000915527	-321.075	-270.407	492.439	-51.1754	-6.82599	-55.1181
-1.7749	-1.4859	0.685425	-0.641785	0.240173	-1.34125	0.00335693	-0.0186157	0.11261	0.00183105	0.00213623	-320.215	-271.073	495.769	-50.4879	-6.97669	-55.0684
-1.7749	-1.47278	0.68512	-0.637512	0.242004	-1.33423	0.00335693	-0.0378418	-0.0393677	-0.000305176	-0.000305176	-320.579	-268.602	495.548	-50.2083	-6.86527	-54.8593
-1.77521	-1.48804	0.678711	-0.645752	0.242615	-1.33179	0.00274658	0.133972	0.00183105	-0.000610352	0	-320.056	-271.505	490.895	-50.9041	-6.76443	-54.609
-1.77887	-1.48376	0.682983	-0.641785	0.241394	-1.33453	0.00305176	0.0866699	0.0842285	0.000305176	0.0012207	-320.984	-270.666	493.995	-50.5214	-6.94456	-54.7866
-1.78131	-1.48346	0.68512	-0.641479	0.238953	-1.3385	0.00335693	0.0616455	0.0967407	0.000915527	0.00244141	-321.521	-270.592	495.542	-50.4934	-7.18739	-54.9761
-1.78314	-1.47308	0.684814	-0.643311	0.244141	-1.3269	0.00366211	-0.0012207	0.0466919	0.000305176	0.0012207	-322.082	-268.634	495.306	-50.8673	-6.81762	-54.5372
-1.77795	-1.48743	0.682983	-0.639954	0.245972	-1.33392	0.00305176	0.0238037	0.107422	0.000610352	0.00152588	-320.719	-271.352	494.005	-50.2527	-6.55214	-54.7385
-1.78162	-1.47827	0.684204	-0.639648	0.242615	-1.33026	0.00335693	-0.00244141	0.0576782	0.000305176	0.00213623	-321.674	-269.613	494.878	-50.3653	-6.90707	-54.6473
-1.7749	-1.47461	0.684814	-0.639648	0.238953	-1.34644	0.00366211	0.0842285	0.065918	0	0.0012207	-320.634	-268.963	495.327	-50.426	-7.11436	-55.3996
-1.78009	-1.47705	0.684509	-0.639038	0.24292	-1.33087	0.00335693	0.109863	0.135193	0.00213623	0.00305176	-321.425	-269.388	495.101	-50.3148	-6.86169	-54.683
-1.77521	-1.47736	0.683899	-0.643005	0.240479	-1.33179	0.00305176	0.10437	0.072937	0.0012207	0.00274658	-320.416	-269.471	494.651	-50.7624	-6.97108	-54.6987
-1.78131	-1.48743	0.683899	-0.643311	0.238953	-1.34827	0.00305176	0.03479	0.132751	0.00183105	0.00274658	-321.495	-271.356	494.661	-50.6412	-7.18283	-55.3924
-1.78162	-1.47797	0.682983	-0.638123	0.241394	-1.33362	0.00335693	0.134888	0.117798	0.00183105	0.00305176	-321.723	-269.564	493.998	-50.1962	-7.01076	-54.8035
-1.77368	-1.47919	0.684814	-0.64209	0.24231	-1.3385	0.00274658	0.0228882	0.0662231	0.000915527	0.00152588	-320.156	-269.82	495.323	-50.6296	-6.8005	-54.9962
-1.7746	-1.47614	0.678406	-0.640564	0.24292	-1.33453	0.00274658	0.00518799	0.0463867	0.000915527	0.0012207	-320.375	-269.275	490.681	-50.5022	-6.77219	-54.838
-1.77643	-1.49139	0.682373	-0.639954	0.243835	-1.34125	0.00335693	-0.00305176	0.0872803	0.0012207	0.00183105	-320.366	-272.112	493.569	-50.1901	-6.69364	-55.0359
-1.77521	-1.48682	0.683594	-0.641479	0.244751	-1.33575	0.00274658	0.0610352	0.0708008	0.0012207	0.00244141	-320.201	-271.248	494.445	-50.4368	-6.60591	-54.8165
-1.77673	-1.47766	0.684204	-0.640259	0.246277	-1.33484	0.00335693	-0.0170898	0.0985718	0.000915527	0.00183105	-320.796	-269.521	494.883	-50.4445	-6.53576	-54.8578
-1.77124	-1.48254	0.679932	-0.641479	0.241699	-1.33728	0.00335693	0.0314331	0.0933838	0.00152588	0.00335693	-319.537	-270.482	491.79	-50.504	-6.79738	-54.9014
-1.7807	-1.48376	0.683289	-0.640259	0.241699	-1.33636	0.00335693	0.0939941	0.0543213	0.000915527	0.00183105	-321.382	-270.658	494.22	-50.3479	-6.9544	-54.8792
-1.77246	-1.48438	0.682373	-0.64209	0.24292	-1.3385	0.00335693	-0.0592041	0.0973511	0.0012207	0.00244141	-319.747	-270.81	493.559	-50.5454	-6.7155	-54.9502
-1.77734	-1.4798	0.683289	-0.64209	0.243835	-1.34064	0.00274658	0.0524902	0.0683594	0.000915527	0.000915527	-320.889	-269.933	494.219	-50.621	-6.73936	-55.1021
-1.76971	-1.48529	0.678711	-0.641785	0.239258	-1.33911	0.00274658	-0.00305176	0.0961304	0.00152588	0.00213623	-319.151	-271.011	490.908	-50.4946	-6.96125	-54.9531
-1.7688	-1.48102	0.683289	-0.641174	0.24231	-1.33453	0.00305176	-0.0317383	0.0900269	0.000305176	0.00183105	-319.087	-270.182	494.222	-50.4928	-6.71008	-54.7845
-1.77612	-1.49017	0.682068	-0.644226	0.238953	-1.34033	0.00335693	-0.0894165	0.0976563	0.00152588	0.00213623	-320.276	-271.891	493.333	-50.6981	-7.07874	-54.9863
-1.78741	-1.47827	0.684204	-0.638428	0.244751	-1.33636	0.00274658	0.00976563	0.0646973	-0.000305176	0	-322.914	-269.599	494.882	-50.2287	-6.84004	-54.9516
-1.77551	-1.47827	0.686951	-0.643921	0.242615	-1.33759	0.00274658	-0.128784	0.112915	0.00183105	0.00244141	-320.533	-269.632	496.864	-50.8544	-6.80688	-54.9662
-1.77856	-1.48041	0.681458	-0.638733	0.243225	-1.33881	0.00366211	0.00274658	0.0338745	0	0.000610352	-321.104	-270.047	492.899	-50.2269	-6.80901	-55.0173
-1.78314	-1.48407	0.683899	-0.645142	0.245667	-1.33209	0.00305176	-0.0952148	0.0576782	0.000915527	0.00152588	-321.793	-270.706	494.65	-50.9013	-6.66606	-54.6884
-1.78192	-1.47644	0.683899	-0.640564	0.245361	-1.34003	0.00274658	0.169678	0.0418091	0.0012207	0.0012207	-321.914	-269.283	494.66	-50.5017	-6.70464	-55.1192
-1.77917	-1.47736	0.684204	-0.639343	0.243225	-1.33575	0.00274658	-0.217285	0.0308228	0	-0.000305176	-321.29	-269.455	494.882	-50.3457	-6.82504	-54.9039
-1.77338	-1.48315	0.680847	-0.640869	0.240173	-1.34247	0.00335693	-0.0161743	0.0512695	0.000610352	0.000915527	-320.002	-270.589	492.456	-50.4264	-6.96006	-55.1405
-1.78101	-1.48468	0.685425	-0.638733	0.241394	-1.32874	0.00335693	-0.211182	0.010376	-0.000915527	-0.000915527	-321.341	-270.806	495.767	-50.1574	-6.97652	-54.5227
-1.78223	-1.48376	0.683289	-0.642395	0.24231	-1.34125	0.00244141	0.0662231	0.0521851	0.0012207	0.00213623	-321.729	-270.661	494.217	-50.5938	-6.93311	-55.1078
-1.77277	-1.48102	0.683899	-0.644226	0.241394	-1.34186	0.00244141	-0.088501	0.020752	0	0	-319.934	-270.178	494.658	-50.8448	-6.85395	-55.1286
-1.77704	-1.48041	0.679932	-0.641785	0.244446	-1.33881	0.00305176	0.190125	0.147095	0.00244141	0.00305176	-320.781	-270.065	491.788	-50.5752	-6.6813	-55.0106
-1.77338	-1.47827	0.683289	-0.64209	0.244751	-1.33942	0.00305176	0.0320435	0.072937	0.00152588	0.00274658	-320.142	-269.659	494.22	-50.6441	-6.60219	-55.0491
-1.77612	-1.47583	0.682068	-0.646973	0.24292	-1.33545	0.00305176	0.00549316	0.116577	0.00152588	0.0012207	-320.666	-269.201	493.318	-51.2415	-6.79297	-54.8816
-1.77856	-1.47461	0.68573	-0.643616	0.244446	-1.33545	0.00274658	-0.0823975	0.03479	-0.000305176	0.000305176	-321.233	-268.94	495.977	-50.8785	-6.71956	-54.9087
-1.76758	-1.4798	0.682068	-0.641785	0.243225	-1.33392	0.00305176	0.0802612	0.141296	0.00213623	0.00244141	-318.872	-269.965	493.336	-50.5815	-6.61786	-54.763
-1.77368	-1.48285	0.678406	-0.643005	0.240479	-1.33728	0.00274658	-0.0701904	0.0210571	0	0.000305176	-319.987	-270.542	490.68	-50.674	-6.93364	-54.8998
-1.77765	-1.47491	0.682983	-0.644531	0.244751	-1.33545	0.00335693	0.122986	0.124512	0.00183105	0.00213623	-321.027	-269.017	493.986	-50.9775	-6.67707	-54.901
-1.7746	-1.49078	0.682983	-0.64209	0.247498	-1.34888	0.00305176	-0.0521851	0.0619507	0.00152588	0.00244141	-320.12	-272.012	494.013	-50.4456	-6.37493	-55.3944
-1.7807	-1.47644	0.682678	-0.64209	0.243835	-1.33209	0.00305176	0.0280762	0.0820923	0.000305176	0.000915527	-321.555	-269.287	493.768	-50.6738	-6.7973	-54.7426
-1.78253	-1.47827	0.682068	-0.644531	0.244446	-1.33575	0.00305176	0.000610352	0.12207	0.00213623	0.00427246	-321.887	-269.635	493.323	-50.9249	-6.77427	-54.8998
-1.77521	-1.47583	0.682983	-0.639954	0.242615	-1.33636	0.00274658	0.152283	0.103149	0.00152588	0.00152588	-320.547	-269.191	493.998	-50.4387	-6.81131	-54.9306
-1.78345	-1.47736	0.68573	-0.640564	0.245361	-1.33759	0.00305176	0.00244141	0.101624	0.00152588	0.00274658	-322.165	-269.437	495.985	-50.4872	-6.72581	-55.0045
-1.78131	-1.47736	0.682678	-0.638123	0.244751	-1.33453	0.00274658	0.118408	0.103149	0.00152588	0.00183105	-321.709	-269.454	493.78	-50.2061	-6.73823	-54.8569
-1.77673	-1.48346	0.682068	-0.646362	0.241394	-1.33698	0.00274658	0.00274658	0.139771	0.00244141	0.00396729	-320.564	-270.63	493.323	-51.0497	-6.90627	-54.8895
-1.7807	-1.47186	0.684204	-0.644836	0.247498	-1.34033	0.00305176	0.083313	0.0796509	0.000915527	0.00152588	-321.8	-268.434	494.871	-51.0636	-6.52081	-55.1664
-1.77002	-1.48499	0.683594	-0.640259	0.24292	-1.33667	0.00274658	0.00366211	0.176697	0.00335693	0.00427246	-319.241	-270.921	494.448	-50.3253	-6.67334	-54.8572
-1.77612	-1.48041	0.682373	-0.641479	0.242615	-1.33911	0.00305176	0.00610352	0.0860596	0.000915527	0.00213623	-320.605	-270.054	493.556	-50.5405	-6.8143	-55.0206
-1.7807	-1.48132	0.683289	-0.640869	0.241394	-1.33209	0.00274658	0.121155	0.0735474	0.0012207	0.00305176	-321.401	-270.197	494.214	-50.4559	-6.9812	-54.6999
-1.78223	-1.48254	0.681763	-0.641174	0.24353	-1.33514	0.00305176	-0.00915527	0.115967	0.00213623	0.00274658	-321.704	-270.433	493.112	-50.4721	-6.83379	-54.8383
-1.77612	-1.48041	0.684204	-0.642395	0.246277	-1.32965	0.00305176	0.112305	0.0643921	0.00152588	0.00274658	-320.513	-270.035	494.878	-50.6434	-6.51028	-54.5911
-1.7749	-1.48254	0.681458	-0.6427	0.246887	-1.33148	0.00274658	0.0704956	0.0610352	0.00183105	0.00244141	-320.217	-270.457	492.891	-50.6435	-6.43531	-54.6539
-1.77429	-1.48041	0.682983	-0.643005	0.24353	-1.33423	0.00274658	0.0341797	0.102234	0.00213623	0.00335693	-320.182	-270.054	493.994	-50.7135	-6.70364	-54.7903
-1.78009	-1.47827	0.68512	-0.644836	0.24292	-1.33423	0.00305176	0.0177002	0.0942993	0.00244141	0.00366211	-321.387	-269.624	495.532	-50.9593	-6.85476	-54.8213
-1.77429	-1.47919	0.683899	-0.64209	0.245972	-1.34033	0.00335693	0.0744629	-0.00946045	-0.000610352	-0.000305176	-320.314	-269.825	494.663	-50.63	-6.51782	-55.0897
-1.78009	-1.48438	0.680237	-0.643921	0.245667	-1.34399	0.00305176	-0.0314331	0.133667	0.00305176	0.00396729	-321.315	-270.805	492.009	-50.7579	-6.62562	-55.2269
-1.77917	-1.48193	0.683899	-0.6427	0.241699	-1.33698	0.00335693	0.00152588	-0.0250244	0	0.000915527	-321.129	-270.321	494.656	-50.6563	-6.93183	-54.9154
-1.77734	-1.48651	0.680237	-0.639648	0.241394	-1.34033	0.00274658	0.0808716	0.0445557	0.000915527	0.00213623	-320.67	-271.205	492.017	-50.2334	-6.91835	-55.029
-1.78314	-1.48102	0.681763	-0.640869	0.241089	-1.34033	0.00274658	0.000610352	0.0338745	0.000305176	0.000610352	-321.984	-270.149	493.112	-50.4632	-7.05511	-55.0883
-1.77887	-1.48071	0.684509	-0.641785	0.24231	-1.3327	0.00244141	-0.0363159	0.0741577	0.0012207	0.0012207	-321.068	-270.084	495.098	-50.5703	-6.87829	-54.7298
-1.77032	-1.48682	0.680542	-0.639954	0.248108	-1.33301	0.00213623	0.0119019	0.0527954	0.000610352	0.0012207	-319.219	-271.276	492.241	-50.2596	-6.25231	-54.6829
-1.77887	-1.47919	0.686646	-0.641479	0.241699	-1.33575	0.00305176	-0.0817871	0.0897217	-0.000305176	-0.000610352	-321.159	-269.789	496.646	-50.561	-6.93542	-54.8842
-1.78131	-1.48254	0.684509	-0.640869	0.244751	-1.33667	0.00274658	0.0921631	0.0888062	0.000610352	0.00213623	-321.56	-270.422	495.104	-50.4377	-6.72262	-54.9116
-1.77612	-1.48132	0.68573	-0.641785	0.238647	-1.33636	0.00274658	-0.25238	0.00457764	-0.00213623	-0.00213623	-320.534	-270.204	495.983	-50.5608	-7.1285	-54.8799
-1.77704	-1.47919	0.682373	-0.638428	0.239563	-1.33911	0.00305176	0.101929	0.117493	0.00152588	0.00244141	-320.83	-269.818	493.56	-50.2114	-7.08214	-55.0304
-1.77246	-1.47614	0.681458	-0.638733	0.245361	-1.33209	0.00274658	-0.354004	-0.0292969	-0.00152588	-0.00152588	-319.961	-269.26	492.897	-50.2921	-6.54042	-54.7293
-1.77917	-1.47949	0.685425	-0.640869	0.241089	-1.33301	0.00274658	-0.0201416	0.101624	0.00152588	0.00213623	-321.174	-269.848	495.761	-50.4855	-6.98662	-54.754
-1.78223	-1.4798	0.679321	-0.645142	0.245361	-1.33484	0.00305176	-0.180969	-0.000915527	-0.0012207	-0.00152588	-321.758	-269.937	491.334	-50.9694	-6.68898	-54.8432
-1.78497	-1.47308	0.682983	-0.640259	0.240784	-1.3324	0.00274658	-0.071106	0.106201	0.00183105	0.00213623	-322.507	-268.64	493.987	-50.5197	-7.12667	-54.7916
-1.77246	-1.48224	0.681763	-0.637512	0.240173	-1.33911	0.00274658	-0.191345	-0.0140381	-0.000915527	-0.000610352	-319.837	-270.407	493.125	-50.0562	-6.94821	-54.9953
-1.77795	-1.46698	0.680847	-0.641479	0.242615	-1.33606	0.00274658	-0.108032	0.093689	0.000915527	0.000915527	-321.343	-267.537	492.44	-50.7558	-6.88032	-54.992
-1.77673	-1.48834	0.683289	-0.643616	0.241394	-1.33911	0.00274658	-0.0253296	0.0238037	0.0012207	0.00305176	-320.461	-271.537	494.218	-50.6578	-6.89776	-54.9534
-1.77826	-1.47827	0.681152	-0.6427	0.241394	-1.33514	0.00335693	0.027771	0.0509644	0.000610352	0.0012207	-321.028	-269.651	492.664	-50.714	-6.94911	-54.855
-1.7807	-1.48193	0.679321	-0.645142	0.242004	-1.33575	0.00305176	-0.0363159	0.0848389	0.0012207	0.00183105	-321.383	-270.343	491.334	-50.9349	-6.92798	-54.8569
-1.77856	-1.47766	0.681458	-0.640564	0.238953	-1.33698	0.00244141	-0.115967	0.11261	0.00183105	0.00244141	-321.132	-269.533	492.889	-50.48	-7.15657	-54.9433
-1.77673	-1.48224	0.684204	-0.644836	0.241699	-1.34308	0.00335693	-0.055542	0.107117	0.00152588	0.00213623	-320.694	-270.394	494.877	-50.8965	-6.89319	-55.1861
-1.77216	-1.48621	0.685425	-0.640564	0.244751	-1.33636	0.00335693	-0.00244141	0.107422	0.00152588	0.00244141	-319.637	-271.133	495.774	-50.3415	-6.55833	-54.844
-1.7804	-1.4801	0.682373	-0.639954	0.241394	-1.32843	0.00305176	0.0827026	0.111694	0.00213623	0.00305176	-321.338	-269.969	493.551	-50.3697	-6.97697	-54.54
-1.78009	-1.4798	0.68512	-0.643005	0.24353	-1.33606	0.00274658	-0.038147	0.0747681	0	0.00152588	-321.378	-269.91	495.538	-50.7258	-6.80517	-54.8974
-1.77521	-1.48102	0.682373	-0.641174	0.241089	-1.32996	0.00274658	0.0357056	0.115051	0.00213623	0.00335693	-320.291	-270.161	493.552	-50.4935	-6.91159	-54.5868
-1.77307	-1.47858	0.682068	-0.639343	0.239868	-1.33026	0.00335693	0.0216675	0.129395	0.00213623	0.00305176	-319.953	-269.71	493.334	-50.3227	-6.98312	-54.6144
-1.78009	-1.47675	0.680237	-0.641479	0.241699	-1.33423	0.00305176	0.0469971	0.102539	0.000915527	0.00213623	-321.433	-269.361	492.002	-50.599	-6.9601	-54.8315
-1.77917	-1.4798	0.682983	-0.640259	0.239563	-1.33942	0.00274658	0.0195313	0.113525	0.000915527	0.00213623	-321.227	-269.925	493.997	-50.4118	-7.11464	-55.0435
-1.7688	-1.47217	0.682678	-0.643616	0.248413	-1.33362	0.00274658	0.0997925	0.083313	0.0012207	0.00213623	-319.364	-268.53	493.772	-50.9138	-6.24078	-54.8233
-1.77277	-1.48682	0.683594	-0.64209	0.245056	-1.33423	0.00305176	0.0408936	0.065918	0.000610352	0.0012207	-319.697	-271.255	494.444	-50.5055	-6.53813	-54.7392
-1.78009	-1.48254	0.684204	-0.641174	0.241394	-1.3327	0.00305176	0.152283	0.0408936	0.000610352	0.00152588	-321.251	-270.423	494.878	-50.4714	-6.96785	-54.7169
-1.78741	-1.47736	0.689087	-0.643005	0.24292	-1.33789	0.00274658	0.0457764	0.0991821	0.00244141	0.00305176	-322.937	-269.408	498.407	-50.7683	-6.98709	-55.0236
-1.77368	-1.47736	0.682373	-0.641785	0.241089	-1.3385	0.00213623	0.123596	0.0192261	0	0.000305176	-320.2	-269.49	493.554	-50.6236	-6.90371	-55.0068
-1.77612	-1.47949	0.683594	-0.638733	0.239868	-1.33484	0.00274658	0.0109863	0.143433	0.00274658	0.00335693	-320.593	-269.867	494.442	-50.2404	-7.03721	-54.8291
-1.77612	-1.48468	0.682068	-0.639954	0.242615	-1.33606	0.00274658	0.0219727	0.0427246	0.000915527	0.00152588	-320.446	-270.851	493.34	-50.2966	-6.80092	-54.8466
-1.77948	-1.48132	0.687256	-0.64209	0.246277	-1.3324	0.00274658	0.088501	0.120239	0.00213623	0.00244141	-321.196	-270.181	497.089	-50.5959	-6.56777	-54.7228
-1.77185	-1.48407	0.685425	-0.644226	0.24353	-1.33423	0.00305176	0.0570679	-0.00671387	-0.000305176	0.000610352	-319.585	-270.736	495.762	-50.7941	-6.6512	-54.7543
-1.77856	-1.48743	0.682068	-0.639648	0.24353	-1.33972	0.00274658	0.0686646	0.118103	0.00305176	0.00305176	-320.894	-271.361	493.344	-50.2192	-6.76433	-55.0028
-1.77582	-1.48071	0.684204	-0.646362	0.241699	-1.33759	0.00305176	0.161438	-0.00274658	0	0.000915527	-320.485	-270.107	494.87	-51.094	-6.87522	-54.9399
-1.77795	-1.47949	0.682678	-0.644531	0.240479	-1.3324	0.00335693	0.00640869	0.112	0.00183105	0.00152588	-320.885	-269.871	493.763	-50.9034	-7.00973	-54.7141
-1.77765	-1.474	0.679626	-0.638733	0.240173	-1.33759	0.00244141	0.132141	0.0424194	0.00152588	0.00183105	-321.085	-268.858	491.566	-50.3289	-7.05577	-55.0022
-1.78131	-1.48621	0.679321	-0.641785	0.241394	-1.33362	0.00305176	-0.0585938	0.0756836	0.000305176	0.000610352	-321.366	-271.135	491.343	-50.482	-6.977	-54.7282
-1.78009	-1.46881	0.682678	-0.643005	0.241089	-1.33545	0.00274658	0.17334	0.0814819	0.00213623	0.00274658	-321.69	-267.864	493.761	-50.9017	-7.03179	-54.9509
-1.77673	-1.48224	0.681763	-0.640869	0.24231	-1.33942	0.00274658	-0.0628662	0.0262451	0	0.000610352	-320.673	-270.398	493.116	-50.4415	-6.84474	-55.0212
-1.77216	-1.47797	0.680237	-0.643005	0.239563	-1.33575	0.00274658	-0.00762939	0.0845337	0.0012207	0.00183105	-319.821	-269.62	492.002	-50.752	-6.99451	-54.8641
-1.77704	-1.47675	0.680237	-0.6427	0.243835	-1.33606	0.00366211	-0.122986	0.0183105	0	0	-320.854	-269.375	492.003	-50.7382	-6.73727	-54.9109
-1.77429	-1.47095	0.684814	-0.640564	0.240479	-1.33789	0.00274658	-0.0662231	0.0866699	0.00152588	0.00213623	-320.527	-268.271	495.319	-50.5874	-6.98277	-55.0344
-1.7807	-1.47919	0.687866	-0.642395	0.244751	-1.33453	0.00274658	0.00396729	0.0741577	0.0012207	0.00274658	-321.521	-269.776	497.528	-50.6661	-6.71891	-54.839
-1.78131	-1.47705	0.685425	-0.644836	0.244141	-1.3382	0.00274658	0.020752	0.14679	0.00183105	0.00274658	-321.721	-269.394	495.754	-50.9803	-6.78444	-55.0209
-1.77917	-1.47797	0.683899	-0.643921	0.240173	-1.3327	0.00305176	0.00152588	0.0326538	0	0.00152588	-321.185	-269.574	494.647	-50.8587	-7.06044	-54.745
-1.78406	-1.47522	0.683289	-0.641174	0.24353	-1.33331	0.00274658	-0.149841	0.12207	0.0012207	0.00213623	-322.279	-269.044	494.21	-50.5901	-6.88417	-54.8191
-1.77673	-1.47949	0.684509	-0.6427	0.241699	-1.33606	0.00213623	-0.133362	0.0427246	0.000915527	0.00152588	-320.713	-269.867	495.097	-50.6947	-6.897	-54.8867
-1.78192	-1.47919	0.682678	-0.644531	0.240479	-1.32874	0.00213623	-0.0668335	0.0610352	0.0012207	0.00213623	-321.636	-269.797	493.759	-50.9086	-7.07393	-54.558
-1.77734	-1.47064	0.685425	-0.643005	0.245361	-1.3266	0.00244141	-0.0933838	0.119934	0.00152588	0.00244141	-321.018	-268.191	495.751	-50.8699	-6.62906	-54.5306
-1.77856	-1.47491	0.682678	-0.643311	0.241394	-1.34277	0.00274658	0.118103	0.0985718	0.00152588	0.00213623	-321.284	-269.021	493.769	-50.8398	-6.97065	-55.2364
-1.78009	-1.47003	0.68512	-0.642395	0.240784	-1.32935	0.00274658	-0.015564	0.111694	0.00213623	0.00366211	-321.592	-268.072	495.528	-50.8113	-7.04835	-54.6608
-1.77704	-1.47186	0.680542	-0.641479	0.240479	-1.33636	0.00305176	0.0845337	0.117188	0.00152588	0.00244141	-321.001	-268.457	492.221	-50.6771	-7.02294	-54.9592
-1.77765	-1.47736	0.684814	-0.643616	0.241089	-1.33087	0.00305176	-0.0762939	0.0506592	0.000915527	0.00183105	-320.891	-269.457	495.311	-50.8329	-6.96172	-54.6642
-1.77124	-1.47003	0.683594	-0.643616	0.24231	-1.33636	0.00274658	0.142822	0.0463867	0.00152588	0.00274658	-319.917	-268.119	494.43	-50.9497	-6.78155	-54.9619
-1.77643	-1.47491	0.682373	-0.640869	0.239258	-1.34216	0.00274658	-0.0610352	0.140686	0.00152588	0.00274658	-320.859	-269.026	493.553	-50.5598	-7.10866	-55.2007
-1.78192	-1.4798	0.680847	-0.64209	0.244446	-1.34064	0.00305176	0.0793457	0.0964355	0.00213623	0.00366211	-321.789	-269.932	492.448	-50.6219	-6.76679	-55.1139
-1.77368	-1.48682	0.686646	-0.644226	0.242615	-1.33698	0.00305176	0.083313	0.0842285	0.0012207	0.00244141	-319.895	-271.24	496.648	-50.7513	-6.75063	-54.8631
-1.77734	-1.47644	0.679626	-0.644531	0.238647	-1.33453	0.00305176	0.00335693	0.0482178	0.000305176	0.00152588	-320.863	-269.321	491.552	-50.9522	-7.15676	-54.8296
-1.77521	-1.48834	0.680542	-0.645752	0.243225	-1.33759	0.00244141	0.0637817	0.0598145	0.000915527	0.00183105	-320.125	-271.558	492.225	-50.9009	-6.72033	-54.8776
-1.78101	-1.4801	0.681763	-0.643616	0.24353	-1.33087	0.00305176	0.0946045	0.00274658	0.000610352	0.00244141	-321.471	-269.978	493.103	-50.7892	-6.81338	-54.6539
-1.78162	-1.47827	0.679932	-0.641479	0.241394	-1.33636	0.00274658	0.0311279	0.0531006	0.000305176	0.000915527	-321.71	-269.646	491.782	-50.5754	-7.0079	-54.9212
-1.78131	-1.46759	0.682678	-0.644836	0.24231	-1.33301	0.00213623	0.0265503	0.0540161	0.00152588	0.00244141	-321.934	-267.631	493.755	-51.1305	-6.95325	-54.8514
-1.77765	-1.47095	0.683289	-0.643311	0.244446	-1.32721	0.00274658	0.0531006	-0.0112915	-0.000610352	-0.000610352	-321.061	-268.261	494.203	-50.8998	-6.7067	-54.5531
-1.77765	-1.47369	0.687561	-0.641785	0.244751	-1.33453	0.00274658	-0.0671387	0.138245	0.00183105	0.00244141	-321.091	-268.757	497.307	-50.6836	-6.6839	-54.8758
-1.77155	-1.47888	0.680542	-0.638428	0.240479	-1.34247	0.00274658	0.000305176	-0.0149536	-0.000915527	-0.000610352	-319.79	-269.793	492.239	-50.2151	-6.91969	-55.1737
-1.77429	-1.47705	0.684204	-0.644836	0.244141	-1.33331	0.00305176	-0.0997925	-0.0262451	-0.000305176	0	-320.27	-269.419	494.871	-50.9769	-6.66145	-54.775
-1.77643	-1.47247	0.683899	-0.6427	0.24353	-1.33392	0.00274658	0.0430298	0.0418091	-0.000305176	0	-320.853	-268.554	494.651	-50.8068	-6.76256	-54.8473
-1.77368	-1.48224	0.680847	-0.641174	0.243835	-1.33514	0.00213623	-0.0579834	0.124207	0.00274658	0.00335693	-320.021	-270.409	492.453	-50.4743	-6.66611	-54.8174
-1.76971	-1.47491	0.684204	-0.641479	0.240479	-1.33179	0.00274658	-0.0198364	-0.020752	-0.000610352	0	-319.417	-269.027	494.877	-50.6256	-6.88745	-54.7058
-1.77155	-1.48102	0.687256	-0.639954	0.241089	-1.34399	0.00305176	0.0167847	0.0891113	0.0012207	0.00152588	-319.76	-270.159	497.1	-50.3569	-6.86565	-55.2317
-1.77948	-1.47552	0.684204	-0.641479	0.242615	-1.33972	0.00305176	-0.0463867	0.0375366	0	0.000915527	-321.436	-269.118	494.878	-50.6204	-6.88574	-55.099
-1.77582	-1.4798	0.681458	-0.6427	0.242615	-1.34064	0.00213623	-0.108948	0.0375366	0.000915527	0.000915527	-320.57	-269.949	492.891	-50.6901	-6.81073	-55.093
-1.78253	-1.48041	0.681458	-0.640564	0.24292	-1.34369	0.00274658	-0.050354	0.0759888	0.000915527	0.000915527	-321.932	-270.042	492.895	-50.4386	-6.90279	-55.2509
-1.77399	-1.47766	0.682373	-0.643311	0.240173	-1.33484	0.00244141	-0.10498	0.0524902	0.0012207	0.00183105	-320.192	-269.544	493.547	-50.7925	-6.97638	-54.8318
-1.77185	-1.4856	0.683289	-0.639343	0.24292	-1.33881	0.00305176	-0.0509644	0.0592041	0.00183105	0.00213623	-319.615	-271.032	494.23	-50.2117	-6.70541	-54.957
-1.77307	-1.47552	0.683594	-0.645447	0.243835	-1.3385	0.00274658	0.0262451	0.0683594	0.000610352	0.000915527	-320.129	-269.147	494.43	-51.0719	-6.67384	-55.0221
-1.76971	-1.47888	0.683899	-0.645142	0.246582	-1.33453	0.00274658	-0.0323486	0.138855	0.00213623	0.00274658	-319.331	-269.781	494.655	-50.9813	-6.38358	-54.8088
-1.77673	-1.47308	0.684509	-0.64209	0.244141	-1.32843	0.00305176	-0.111084	-0.0216675	-0.0012207	-0.000915527	-320.84	-268.657	495.092	-50.7261	-6.71255	-54.5917
-1.77856	-1.4859	0.681763	-0.643005	0.244446	-1.33301	0.00244141	-0.137634	0.110779	0.000915527	0.00152588	-320.842	-271.074	493.111	-50.626	-6.68481	-54.7019
-1.7746	-1.47614	0.68512	-0.64209	0.247803	-1.33362	0.00274658	-0.0289917	0.0527954	0.000305176	0.0012207	-320.405	-269.238	495.543	-50.6777	-6.37841	-54.8095
-1.77673	-1.47919	0.681763	-0.641479	0.24292	-1.33118	0.00213623	-0.155945	0.0787354	0.000305176	0.000610352	-320.669	-269.818	493.109	-50.5584	-6.79594	-54.6653
-1.77582	-1.47522	0.68573	-0.638733	0.244751	-1.33179	0.00274658	-0.0686646	0.0970459	0.000915527	0.00183105	-320.663	-269.053	495.988	-50.3085	-6.64927	-54.7339
-1.77124	-1.47491	0.685425	-0.6427	0.240784	-1.33789	0.00305176	-0.167847	0.125732	0.000915527	0.000915527	-319.789	-269.024	495.761	-50.7673	-6.89318	-54.9923
-1.77307	-1.47644	0.682068	-0.643005	0.242004	-1.33606	0.00274658	-0.122375	0.0393677	0	0.000915527	-320.073	-269.321	493.329	-50.7772	-6.81866	-54.8998
-1.77917	-1.47217	0.679321	-0.636902	0.241699	-1.33087	0.00305176	-0.110168	0.078125	-0.000305176	0.000610352	-321.384	-268.502	491.345	-50.1477	-6.95974	-54.7161
-1.77277	-1.48132	0.680847	-0.64209	0.240173	-1.32599	0.00335693	0.0491333	0.0805664	0.000915527	0.0012207	-319.734	-270.232	492.443	-50.5914	-6.93812	-54.3898
-1.77856	-1.46881	0.682068	-0.639038	0.241394	-1.33606	0.00244141	-0.106812	-0.0317383	-0.000915527	0	-321.423	-267.868	493.33	-50.4475	-6.98661	-54.9803
-1.77582	-1.48163	0.683289	-0.641479	0.24292	-1.33301	0.00274658	-0.0344849	0.0979614	0.00183105	0.00274658	-320.44	-270.272	494.217	-50.5196	-6.7756	-54.729
-1.7804	-1.47339	0.681763	-0.643921	0.242004	-1.32874	0.00244141	-0.118713	-0.0320435	-0.000610352	-0.000305176	-321.523	-268.72	493.096	-50.9313	-6.94264	-54.6041
-1.77887	-1.48407	0.679932	-0.641785	0.245361	-1.33514	0.00244141	0.0317383	0.0820923	0.00213623	0.00274658	-320.991	-270.741	491.788	-50.5161	-6.62458	-54.8185
-1.77704	-1.47522	0.683899	-0.641785	0.24353	-1.34033	0.00274658	-0.0289917	-0.0308228	-0.000915527	-0.000305176	-320.971	-269.072	494.658	-50.6596	-6.77206	-55.1244
-1.78131	-1.47949	0.678406	-0.642395	0.247498	-1.34338	0.00274658	-0.057373	0.134888	0.00244141	0.00335693	-321.715	-269.894	490.683	-50.6617	-6.51369	-55.2459
-1.78741	-1.47949	0.684509	-0.643921	0.240173	-1.33881	0.00305176	0.0598145	-0.0558472	0	0.0012207	-322.843	-269.836	495.089	-50.8381	-7.20062	-55.0379
-1.77826	-1.48285	0.685425	-0.64209	0.244141	-1.33759	0.00274658	0.0463867	0.100403	0.0012207	0.00274658	-320.95	-270.487	495.766	-50.572	-6.71911	-54.941
-1.77765	-1.48468	0.682068	-0.640564	0.240173	-1.34003	0.00244141	-0.00244141	0.0405884	0.000915527	0.00152588	-320.778	-270.851	493.338	-50.3678	-7.02593	-55.0282
-1.78192	-1.4801	0.682373	-0.640564	0.241089	-1.33667	0.00305176	0.116882	0.0897217	0.00152588	0.00305176	-321.732	-269.974	493.553	-50.4419	-7.03423	-54.9239
-1.7746	-1.48254	0.681458	-0.643616	0.246277	-1.34583	0.00274658	0.0201416	0.108948	0.0012207	0.00183105	-320.317	-270.475	492.897	-50.7515	-6.49167	-55.3141
-1.78345	-1.48346	0.684204	-0.640259	0.246887	-1.33484	0.00244141	0.0558472	0.0790405	0.000915527	0.00152588	-321.947	-270.586	494.884	-50.3533	-6.5831	-54.8304
-1.77246	-1.4801	0.677795	-0.641785	0.242615	-1.33514	0.00274658	0.106812	0.0817871	0.00152588	0.00305176	-319.823	-270.031	490.24	-50.5776	-6.74845	-54.8256
-1.77704	-1.47522	0.680237	-0.64209	0.243835	-1.33972	0.00274658	0.0384521	0.0796509	0	0.000915527	-320.949	-269.093	492.005	-50.6937	-6.74579	-55.0935
-1.77643	-1.47644	0.684509	-0.641785	0.24353	-1.34064	0.00244141	0.0424194	0.0927734	0.00183105	0.00274658	-320.818	-269.3	495.101	-50.64	-6.75872	-55.1275
-1.77887	-1.47583	0.683594	-0.640259	0.243835	-1.32874	0.00305176	0.0183105	0.000305176	0	0.000915527	-321.188	-269.167	494.434	-50.4731	-6.7674	-54.5904
-1.77765	-1.47156	0.684814	-0.643616	0.246582	-1.33484	0.00244141	0.0994873	0.113525	0.0012207	0.00183105	-321.147	-268.375	495.313	-50.9269	-6.54033	-54.9065
-1.77979	-1.47827	0.681152	-0.643921	0.25177	-1.33514	0.00274658	0.0332642	0.0628662	0.000305176	0.00152588	-321.375	-269.648	492.667	-50.8539	-6.13904	-54.8799
-1.78009	-1.47827	0.683289	-0.640564	0.244141	-1.33972	0.00335693	-0.0012207	0.0869751	0.000915527	0.00213623	-321.482	-269.635	494.219	-50.4716	-6.76632	-55.0822
-1.77856	-1.474	0.684509	-0.646057	0.244751	-1.34644	0.00274658	0.0842285	0.0973511	0.000915527	0.0012207	-321.361	-268.848	495.093	-51.1698	-6.70399	-55.4184
-1.77734	-1.47308	0.680847	-0.639648	0.238037	-1.34186	0.00305176	-0.0445557	0.0341797	0.000305176	0.000305176	-321.09	-268.686	492.449	-50.4495	-7.22825	-55.2017
-1.77734	-1.4798	0.684814	-0.646057	0.240173	-1.33636	0.00305176	-0.0473022	0.0714111	0.000915527	0.00183105	-320.797	-269.925	495.309	-51.0741	-7.02555	-54.8926
-1.7804	-1.47339	0.682068	-0.6427	0.238647	-1.33362	0.00305176	-0.000610352	0.0619507	0.000305176	0	-321.573	-268.722	493.32	-50.7929	-7.21865	-54.8246
-1.77704	-1.47766	0.679321	-0.640259	0.246887	-1.33514	0.00244141	0.0689697	0.122986	0.00274658	0.00427246	-320.844	-269.548	491.348	-50.4438	-6.49103	-54.8702
-1.77856	-1.47583	0.686646	-0.640259	0.243225	-1.33911	0.00274658	-0.0521851	0.0213623	0	0	-321.259	-269.163	496.65	-50.4759	-6.82176	-55.0707
-1.78436	-1.4856	0.685425	-0.646057	0.245056	-1.34399	0.00244141	-0.03479	0.144043	0.00152588	0.00213623	-322.124	-270.994	495.759	-50.9849	-6.74178	-55.2286
-1.77399	-1.48254	0.681763	-0.645447	0.243225	-1.33759	0.00274658	-0.0726318	0.0146484	0	0	-320.071	-270.469	493.107	-50.9589	-6.71699	-54.9226
-1.77063	-1.47491	0.678711	-0.643616	0.24353	-1.33453	0.00244141	-0.148315	0.130615	0.00183105	0.00213623	-319.61	-269.061	490.897	-50.8698	-6.65636	-54.8347
-1.76697	-1.47522	0.683899	-0.643311	0.239563	-1.33759	0.00274658	-0.123291	0.00396729	-0.000305176	-0.000305176	-318.914	-269.104	494.656	-50.8306	-6.91723	-54.9595
-1.77368	-1.47675	0.680237	-0.64209	0.242615	-1.33575	0.00274658	0.0375366	0.0820923	0.00274658	0.00335693	-320.184	-269.385	492.005	-50.6673	-6.77935	-54.8859
-1.76849	-1.48071	0.681152	-0.646667	0.243835	-1.33942	0.00244141	-0.167542	-0.00762939	-0.000305176	0.000915527	-319.054	-270.151	492.665	-51.1267	-6.58087	-55.0064
-1.77124	-1.48346	0.682983	-0.645142	0.240784	-1.34552	0.00274658	-0.155029	0.102844	0.00152588	0.00213623	-319.586	-270.651	493.996	-50.9106	-6.87254	-55.2709
-1.77917	-1.48407	0.681458	-0.644226	0.246582	-1.3382	0.00335693	-0.207214	0.0262451	0.000610352	0.000915527	-321.082	-270.738	492.89	-50.7964	-6.53193	-54.9612
-1.77582	-1.48773	0.681763	-0.644226	0.24292	-1.33636	0.00305176	-0.201721	0.0314331	0	0.000915527	-320.264	-271.432	493.111	-50.7362	-6.75778	-54.83
-1.78162	-1.48407	0.679932	-0.643616	0.245056	-1.34369	0.00305176	-0.174255	0.0784302	0.0012207	0.00183105	-321.621	-270.744	491.787	-50.7283	-6.70125	-55.2182
-1.77399	-1.47675	0.683594	-0.639648	0.24231	-1.32874	0.00274658	-0.0210571	0	0	0.000915527	-320.19	-269.354	494.438	-50.3871	-6.806	-54.5672
-1.77673	-1.47156	0.684814	-0.641785	0.24353	-1.3269	0.00274658	-0.132446	0.103149	0.00152588	0.00183105	-320.869	-268.367	495.312	-50.7154	-6.76498	-54.5328
-1.78375	-1.48376	0.68573	-0.640259	0.245361	-1.33484	0.00213623	-0.184937	0.0497437	-0.000610352	0.000915527	-321.996	-270.633	495.988	-50.3488	-6.71039	-54.8267
-1.77887	-1.47827	0.679932	-0.640869	0.242615	-1.3385	0.00244141	-0.128784	0.138245	0.00213623	0.00274658	-321.203	-269.657	491.787	-50.5053	-6.86624	-55.016
-1.77856	-1.47644	0.68512	-0.641479	0.244446	-1.33392	0.00274658	-0.154114	0.0366211	0	0	-321.171	-269.282	495.54	-50.6043	-6.71523	-54.8256
-1.77582	-1.48132	0.686035	-0.643005	0.241394	-1.32965	0.00274658	-0.0323486	0.165405	0.00152588	0.00244141	-320.402	-270.198	496.2	-50.6988	-6.89485	-54.5731
-1.77704	-1.47675	0.679932	-0.644531	0.240479	-1.33606	0.00274658	-0.0894165	-0.0112915	0	0.000915527	-320.822	-269.379	491.775	-50.9476	-7.00501	-54.9011
-1.7807	-1.47125	0.684204	-0.641785	0.242004	-1.32599	0.00274658	0.0823975	0.0708008	0.0012207	0.00152588	-321.643	-268.299	494.866	-50.7211	-6.95432	-54.5
-1.77948	-1.47552	0.680542	-0.644531	0.240784	-1.33118	0.00244141	-0.146179	0.0375366	0.000305176	0.000915527	-321.289	-269.134	492.213	-50.9669	-7.0206	-54.6929
-1.77063	-1.4743	0.681763	-0.640564	0.243835	-1.3327	0.00244141	0.0500488	0.0531006	0.000610352	0.00183105	-319.643	-268.924	493.113	-50.5307	-6.63606	-54.762
-1.78802	-1.48956	0.677185	-0.643616	0.243835	-1.33911	0.00244141	0.0817871	0.0558472	0.0012207	0.00183105	-322.647	-271.762	489.795	-50.6404	-6.88665	-54.9746
-1.77856	-1.47797	0.679321	-0.646973	0.246277	-1.33636	0.00213623	0.0372314	0.0717163	0.000305176	0.0012207	-321.1	-269.61	491.331	-51.2076	-6.55828	-54.9183
-1.77277	-1.47552	0.68512	-0.643311	0.242615	-1.33484	0.00335693	0.00732422	0.0872803	0.00244141	0.00335693	-320.04	-269.133	495.537	-50.8269	-6.76624	-54.8532
-1.77856	-1.48071	0.683594	-0.640564	0.244446	-1.32965	0.00305176	0.00793457	-0.0149536	-0.000610352	-0.000305176	-320.988	-270.085	494.438	-50.4297	-6.69972	-54.5933
-1.77612	-1.47186	0.679626	-0.6427	0.242004	-1.33942	0.00244141	0.127258	0.113525	0.00183105	0.00274658	-320.852	-268.47	491.559	-50.817	-6.88609	-55.0989
-1.78101	-1.48254	0.681152	-0.643005	0.243835	-1.34033	0.00335693	0.0769043	-0.0265503	-0.0012207	0	-321.51	-270.449	492.669	-50.6822	-6.79132	-55.0728
-1.77429	-1.4798	0.687256	-0.641785	0.245361	-1.33636	0.00335693	0.119324	0.101929	0.00152588	0.00213623	-320.261	-269.916	497.093	-50.5849	-6.56252	-54.903
-1.77979	-1.4859	0.679626	-0.646057	0.244751	-1.34552	0.00244141	0.147705	0.0604248	0.000305176	0.000305176	-321.203	-271.1	491.563	-50.9779	-6.68856	-55.279
-1.77612	-1.47339	0.682678	-0.640259	0.245361	-1.3324	0.00274658	-0.0482178	0.0106812	-0.00152588	-0.00213623	-320.769	-268.728	493.774	-50.5121	-6.6087	-54.7746
-1.77399	-1.48712	0.683289	-0.643311	0.245056	-1.33881	0.00274658	0.0360107	0.0231934	-0.000610352	0	-319.973	-271.317	494.222	-50.6416	-6.56063	-54.9499
-1.77673	-1.48193	0.68634	-0.643616	0.240784	-1.33545	0.00305176	0.100708	0.12146	0.000610352	0.000915527	-320.626	-270.314	496.422	-50.7605	-6.9624	-54.837
-1.77704	-1.47491	0.684204	-0.644836	0.239868	-1.33759	0.00274658	0.0894165	0.0256348	-0.000305176	-0.000305176	-320.908	-269.014	494.868	-51.013	-7.06135	-54.9882
-1.77673	-1.47644	0.68512	-0.645447	0.241699	-1.33606	0.00274658	-0.0564575	0.00946045	-0.000915527	-0.0012207	-320.791	-269.295	495.531	-51.058	-6.90267	-54.9083
-1.77948	-1.48346	0.681152	-0.643005	0.240479	-1.33972	0.00244141	0.0979614	0.11261	0.000610352	0.000610352	-321.155	-270.624	492.668	-50.667	-7.03238	-55.0257
-1.77032	-1.48102	0.683289	-0.643005	0.240173	-1.33606	0.00274658	-0.0454712	-0.0308228	-0.00152588	-0.00183105	-319.383	-270.181	494.216	-50.7031	-6.90685	-54.8522
-1.78253	-1.47949	0.682373	-0.642395	0.24353	-1.33453	0.00244141	0.126648	0.0756836	0.00183105	0.00244141	-321.846	-269.858	493.548	-50.6608	-6.8458	-54.8345
-1.77429	-1.47888	0.679932	-0.643311	0.244446	-1.3327	0.00213623	0.0204468	0.015564	-0.000915527	-0.0012207	-320.202	-269.784	491.782	-50.772	-6.63193	-54.7312
-1.77979	-1.46973	0.681763	-0.645142	0.243835	-1.32599	0.00305176	0.187683	0.0439453	0.00152588	0.00183105	-321.485	-268.034	493.091	-51.1289	-6.79161	-54.5074
-1.77948	-1.47675	0.682068	-0.642395	0.240173	-1.33698	0.00244141	0.00671387	0.0848389	0.00244141	0.00335693	-321.338	-269.357	493.326	-50.7045	-7.07445	-54.9539
-1.7804	-1.4743	0.682678	-0.643616	0.241699	-1.33026	0.00274658	-0.0506592	0.0820923	0.0012207	0.0012207	-321.517	-268.888	493.761	-50.8822	-6.96655	-54.6678
-1.77887	-1.47736	0.676575	-0.64209	0.24292	-1.33759	0.00213623	-0.120544	-0.0299072	0	0.000610352	-321.2	-269.505	489.352	-50.6588	-6.8413	-54.9775
-1.7746	-1.47583	0.680237	-0.646973	0.244446	-1.3324	0.00305176	0.0878906	0.0460815	0.0012207	0.00213623	-320.329	-269.214	491.992	-51.24	-6.64133	-54.7381
-1.77521	-1.47491	0.683899	-0.643005	0.239258	-1.33698	0.00244141	-0.118713	0.0866699	0.000610352	0.000915527	-320.547	-269.019	494.651	-50.8029	-7.08109	-54.9558
-1.78711	-1.47766	0.682373	-0.646362	0.242615	-1.32965	0.00274658	0.143738	0.0350952	0.000915527	0.00244141	-322.718	-269.499	493.532	-51.1442	-6.9925	-54.6288
-1.77612	-1.47827	0.680542	-0.641479	0.243835	-1.33484	0.00274658	-0.0888062	0.0524902	0.000915527	0.0012207	-320.62	-269.66	492.227	-50.5735	-6.71784	-54.8415
-1.77704	-1.47156	0.679932	-0.643616	0.240479	-1.33667	0.00244141	-0.0436401	0.0466919	0.000915527	0.00183105	-320.997	-268.406	491.774	-50.9263	-7.02149	-54.9726
-1.77948	-1.48224	0.685425	-0.642395	0.243225	-1.33789	0.00274658	-0.0466919	0.0671387	0.00152588	0.00183105	-321.207	-270.369	495.763	-50.6171	-6.81495	-54.961
-1.77826	-1.47858	0.681152	-0.641479	0.242615	-1.3382	0.00244141	0.0671387	-0.0482178	-0.000915527	-0.000305176	-321.069	-269.71	492.669	-50.5701	-6.85436	-54.998
-1.77887	-1.47949	0.680542	-0.645142	0.245056	-1.33484	0.00213623	-0.0946045	0.124512	0.00152588	0.00213623	-321.106	-269.884	492.219	-50.9736	-6.65817	-54.8369
-1.78192	-1.48529	0.682068	-0.645447	0.245667	-1.33911	0.00244141	0.0622559	-0.0537109	-0.000915527	0.000610352	-321.587	-270.957	493.328	-50.9175	-6.64786	-54.998
-1.77979	-1.47186	0.68512	-0.644531	0.238342	-1.32874	0.00244141	0.015564	0.0723267	0.0012207	0.00244141	-321.44	-268.418	495.522	-51.0261	-7.23123	-54.6089
-1.77734	-1.47308	0.68573	-0.646057	0.244751	-1.32935	0.00244141	0.0442505	0.0582886	0.000610352	0.000915527	-320.951	-268.654	495.967	-51.1805	-6.67027	-54.6329
-1.7807	-1.47736	0.684509	-0.646057	0.244446	-1.34338	0.00244141	0.0723267	0.0283813	0.000305176	0.000915527	-321.642	-269.466	495.092	-51.1158	-6.75201	-55.2551
-1.76941	-1.4856	0.683594	-0.641479	0.24353	-1.33942	0.00244141	0.133972	0.0405884	0.000305176	0.00152588	-319.128	-271.042	494.448	-50.4556	-6.61341	-54.9774
-1.77979	-1.48285	0.681458	-0.646057	0.239563	-1.33087	0.00274658	0.10498	0.090332	0.000610352	0.00152588	-321.105	-270.501	492.875	-51.024	-7.10109	-54.6164
-1.77643	-1.47369	0.684814	-0.6427	0.245667	-1.33179	0.00213623	0.0964355	0.062561	0.000915527	0.00183105	-320.805	-268.775	495.315	-50.7868	-6.58549	-54.744
-1.77917	-1.47125	0.681458	-0.643921	0.244446	-1.32843	0.00274658	0.11261	0.0515747	0	0.000610352	-321.356	-268.325	492.876	-50.9651	-6.73154	-54.609
-1.78223	-1.47522	0.688782	-0.643921	0.246582	-1.33087	0.00305176	0.145569	0.11322	0.0012207	0.00152588	-321.905	-269.02	498.184	-50.9041	-6.60369	-54.7086
-1.77643	-1.48224	0.686646	-0.646057	0.244446	-1.33881	0.00274658	0.113525	0.020752	0.000305176	0.00152588	-320.599	-270.378	496.642	-51.0355	-6.66231	-54.9939
-1.78223	-1.47491	0.682373	-0.643616	0.241089	-1.32996	0.00213623	0.177307	0.107117	0.00213623	0.00335693	-321.853	-268.997	493.539	-50.8728	-7.04435	-54.6522
-1.77887	-1.48132	0.679321	-0.64209	0.244751	-1.33362	0.00274658	0.213318	0.102234	0.00152588	0.00244141	-321.05	-270.229	491.342	-50.5946	-6.67959	-54.7679
-1.78162	-1.4798	0.680237	-0.646057	0.24292	-1.33972	0.00274658	0.0912476	0.132751	0.00183105	0.00244141	-321.679	-269.94	491.996	-51.0753	-6.87875	-55.0618
-1.77734	-1.47797	0.684204	-0.641785	0.241394	-1.33667	0.00274658	0.159607	0.0357056	-0.000305176	0.000610352	-320.892	-269.58	494.877	-50.6148	-6.93774	-54.9292
-1.7807	-1.47705	0.684204	-0.643311	0.246277	-1.33667	0.00213623	0.0823975	0.115662	0.0012207	0.00183105	-321.6	-269.4	494.875	-50.805	-6.60246	-54.9543
-1.77216	-1.48254	0.681458	-0.645447	0.242615	-1.33118	0.00244141	0.093689	0.0793457	0.000610352	0.00152588	-319.628	-270.469	492.883	-50.9569	-6.72916	-54.6196
-1.77277	-1.47583	0.681458	-0.641479	0.243225	-1.34277	0.00244141	-0.027771	0.0714111	0.000610352	0.0012207	-320.126	-269.217	492.895	-50.6138	-6.72506	-55.2186
-1.77765	-1.47583	0.681458	-0.639954	0.240784	-1.32874	0.00244141	0.0521851	0.126953	0.00152588	0.00213623	-320.925	-269.183	492.886	-50.4374	-6.99213	-54.5792
-1.77734	-1.48102	0.680847	-0.6427	0.247498	-1.33972	0.00213623	0.00335693	0.0442505	0	0.000915527	-320.846	-270.176	492.452	-50.6705	-6.4393	-55.0549
-1.7804	-1.48285	0.68512	-0.640259	0.243225	-1.33331	0.00244141	0.00457764	0.111389	0.00152588	0.00213623	-321.329	-270.474	495.545	-50.3621	-6.82672	-54.7493
-1.77887	-1.47888	0.682678	-0.644226	0.245361	-1.33392	0.00213623	-0.00244141	0.045166	0.000305176	0.000610352	-321.131	-269.756	493.768	-50.8788	-6.63604	-54.8031
-1.77643	-1.47003	0.683899	-0.643311	0.249023	-1.33118	0.00274658	0.00518799	0.0915527	0.000915527	0.0012207	-320.921	-268.095	494.65	-50.9151	-6.32455	-54.7511
-1.77521	-1.47919	0.683594	-0.639954	0.242004	-1.33453	0.00213623	-0.111389	-0.0546265	-0.00183105	-0.000915527	-320.42	-269.814	494.441	-50.3845	-6.8492	-54.8179
-1.77826	-1.48376	0.682983	-0.641174	0.240173	-1.33789	0.00274658	0.0253296	0.128479	0.00244141	0.00274658	-320.901	-270.671	493.998	-50.4522	-7.03631	-54.9384
-1.77155	-1.47827	0.681458	-0.643616	0.242615	-1.3385	0.00213623	-0.16449	-0.0189209	-0.0012207	-0.00152588	-319.74	-269.676	492.889	-50.8176	-6.74012	-54.9937
-1.77856	-1.474	0.682983	-0.641785	0.246277	-1.33759	0.00274658	-0.0323486	0.124512	0.00183105	0.00305176	-321.289	-268.841	493.994	-50.6788	-6.5776	-55.0166
-1.77582	-1.47583	0.682068	-0.640259	0.240479	-1.3382	0.00213623	-0.0726318	0.0271606	-0.000305176	0.000305176	-320.673	-269.196	493.333	-50.4741	-6.99452	-55.0113
-1.77582	-1.48407	0.681458	-0.639343	0.238647	-1.33728	0.00274658	0.00701904	0.0695801	0.0012207	0.00183105	-320.4	-270.741	492.897	-50.2368	-7.11826	-54.899
-1.78467	-1.46545	0.68573	-0.644531	0.244141	-1.33789	0.00274658	-0.0732422	0.0259399	0.000610352	0.000915527	-322.746	-267.208	495.967	-51.1326	-6.87424	-55.1105
-1.77979	-1.47705	0.683289	-0.6427	0.244751	-1.33942	0.00244141	-0.0305176	0.0521851	0.00152588	0.00213623	-321.444	-269.41	494.214	-50.7354	-6.71284	-55.0756
-1.7746	-1.4798	0.683594	-0.648193	0.241089	-1.33209	0.00213623	-0.154114	0.0384521	0.000915527	0.0012207	-320.188	-269.939	494.42	-51.3165	-6.89895	-54.6857
-1.77429	-1.47644	0.682373	-0.643005	0.240479	-1.34491	0.00213623	-0.0430298	0.0109863	0	0.0012207	-320.413	-269.325	493.553	-50.7796	-6.97029	-55.3094
-1.77429	-1.47339	0.679932	-0.644836	0.245056	-1.33606	0.00244141	-0.108948	0.101624	0.00213623	0.00244141	-320.405	-268.76	491.777	-51.0355	-6.59995	-54.9303
-1.77063	-1.48254	0.679321	-0.644836	0.243225	-1.33942	0.00274658	-0.0396729	-0.00640869	-0.000305176	0.000610352	-319.423	-270.495	491.343	-50.8881	-6.66239	-54.997
-1.7746	-1.48956	0.678711	-0.643921	0.247192	-1.33942	0.00305176	0.126038	0.0708008	0.0012207	0.00213623	-320.015	-271.799	490.908	-50.6717	-6.391	-54.9602
-1.77399	-1.48071	0.682678	-0.640869	0.244141	-1.33118	0.00183105	-0.157471	0.0326538	0.000610352	0.000305176	-320.093	-270.107	493.777	-50.4634	-6.6481	-54.6496
-1.77948	-1.47736	0.682068	-0.642395	0.246277	-1.33453	0.00152588	0.0912476	0.0192261	0	0.000305176	-321.322	-269.469	493.33	-50.6941	-6.57963	-54.8492
-1.77216	-1.47675	0.684814	-0.641785	0.246277	-1.33728	0.00213623	-0.0189209	0.00183105	0	0.000915527	-319.939	-269.366	495.325	-50.6331	-6.462	-54.9642
-1.7746	-1.47888	0.682068	-0.644226	0.243835	-1.33575	0.00305176	0.0592041	0.112	0.0012207	0.0012207	-320.297	-269.775	493.328	-50.8779	-6.68842	-54.8724
-1.77826	-1.47491	0.683289	-0.638123	0.241699	-1.3382	0.00274658	0.093689	0.0384521	0.000305176	0.000305176	-321.211	-269.007	494.222	-50.2454	-6.94282	-55.0317
-1.78101	-1.47797	0.681763	-0.64209	0.241394	-1.3382	0.00335693	0.0842285	0.118408	0.000610352	0	-321.623	-269.584	493.107	-50.6507	-6.99992	-55.0074
-1.77826	-1.47797	0.683899	-0.644226	0.243225	-1.33057	0.00244141	0.0888062	0.110168	0.0012207	0.00213623	-320.993	-269.575	494.648	-50.8928	-6.79728	-54.6499
-1.77673	-1.47278	0.682373	-0.641785	0.24231	-1.33759	0.00274658	0.0585938	0.0634766	0	0	-320.941	-268.621	493.549	-50.6978	-6.86915	-55.0125
-1.77521	-1.47858	0.680237	-0.644531	0.244446	-1.33942	0.00244141	0.146484	0.134583	0.00183105	0.00274658	-320.464	-269.731	492.003	-50.9184	-6.65317	-55.0454
-1.77734	-1.4798	0.679321	-0.643921	0.243225	-1.33942	0.00183105	0.119324	0.122375	0.000610352	0.000915527	-320.843	-269.957	491.34	-50.8295	-6.7843	-55.0387
-1.77429	-1.47095	0.684204	-0.641174	0.241394	-1.33728	0.00244141	0.109253	0.109558	0.00183105	0.00244141	-320.518	-268.275	494.876	-50.657	-6.90774	-55.0068
-1.78375	-1.47247	0.68573	-0.643311	0.244141	-1.33148	0.00244141	0.108337	0.0738525	-0.000305176	-0.000305176	-322.28	-268.517	495.971	-50.8785	-6.83415	-54.7563
-1.77887	-1.47491	0.683899	-0.643311	0.244751	-1.33942	0.00274658	0.181885	0.170898	0.00244141	0.00305176	-321.327	-269.01	494.654	-50.8393	-6.70296	-55.0902
-1.78101	-1.47797	0.684814	-0.642395	0.241394	-1.32904	0.00244141	0.136719	0.055542	0	0.0012207	-321.525	-269.557	495.312	-50.684	-6.99163	-54.586
-1.77643	-1.48041	0.681763	-0.645447	0.247803	-1.33759	0.00244141	0.132141	0.126953	0.00213623	0.00305176	-320.644	-270.061	493.108	-50.9939	-6.3961	-54.9564
-1.77582	-1.47552	0.684814	-0.6427	0.24231	-1.33179	0.00213623	0.100403	0.0628662	0.000610352	0.0012207	-320.609	-269.12	495.314	-50.7573	-6.83991	-54.7203
-1.77917	-1.47858	0.67749	-0.643005	0.243835	-1.33759	0.00213623	0.0296021	0	0.000305176	0.000915527	-321.225	-269.729	490.014	-50.7441	-6.76847	-54.9699
-1.77429	-1.48376	0.681152	-0.642395	0.240784	-1.33484	0.00274658	0.0765991	0.0897217	0.00152588	0.00183105	-320.067	-270.692	492.67	-50.5896	-6.91577	-54.7847
-1.78192	-1.48285	0.686646	-0.639648	0.240173	-1.34308	0.00244141	0.0222778	0.038147	0.000915527	0.00183105	-321.74	-270.47	496.654	-50.2953	-7.10801	-55.2007
-1.77612	-1.47949	0.678101	-0.643005	0.249329	-1.34216	0.00274658	0.110474	0.09552	0.00213623	0.00274658	-320.678	-269.913	490.464	-50.7296	-6.27722	-55.1783
-1.77826	-1.48163	0.682373	-0.641479	0.243835	-1.33728	0.00213623	-0.260925	-0.0241089	-0.00183105	-0.00183105	-320.975	-270.274	493.556	-50.5211	-6.74689	-54.9345
-1.78314	-1.4856	0.676575	-0.639343	0.245972	-1.33331	0.00274658	0.0939941	0.117798	0.00213623	0.00274658	-321.775	-271.027	489.361	-50.2125	-6.64342	-54.7348
-1.77582	-1.47797	0.684509	-0.643005	0.239563	-1.33331	0.00274658	-0.101013	-0.0354004	-0.0012207	-0.0012207	-320.534	-269.581	495.093	-50.7533	-7.05479	-54.7645
-1.77429	-1.48315	0.682068	-0.643005	0.244446	-1.34277	0.00274658	0.0479126	0.0576782	0.000305176	0.000915527	-320.198	-270.583	493.338	-50.6712	-6.63	-55.1645
-1.78162	-1.47491	0.684204	-0.648499	0.245667	-1.33667	0.00244141	-0.0518799	0.00366211	-0.000610352	0	-321.807	-269.003	494.86	-51.4329	-6.66704	-54.966
-1.77521	-1.48163	0.679321	-0.645447	0.24231	-1.32813	0.00244141	0.116882	0.0964355	0.0012207	0.00213623	-320.215	-270.296	491.332	-50.9714	-6.80434	-54.4918
-1.78162	-1.46698	0.68512	-0.639648	0.244446	-1.33453	0.00244141	-0.240784	0.0482178	-0.000915527	-0.000915527	-322.089	-267.497	495.537	-50.5478	-6.79635	-54.9411
-1.77948	-1.47278	0.683594	-0.645447	0.24292	-1.33728	0.00213623	-0.00549316	0.0881958	0.00152588	0.00244141	-321.463	-268.61	494.424	-51.1176	-6.86203	-55.0033
-1.77063	-1.47797	0.682373	-0.641785	0.244446	-1.33942	0.00305176	-0.211792	0.0241089	-0.000610352	-0.000915527	-319.605	-269.616	493.558	-50.6131	-6.58153	-55.0431
-1.77277	-1.47339	0.679016	-0.641479	0.244446	-1.33392	0.00213623	0.0787354	0.0228882	0.000305176	0.0012207	-320.095	-268.763	491.121	-50.6505	-6.62503	-54.8296
-1.77063	-1.47858	0.681152	-0.6427	0.243225	-1.33148	0.00274658	-0.0131226	0.0360107	0.000610352	0.0012207	-319.475	-269.729	492.667	-50.706	-6.66916	-54.6663
-1.78009	-1.47827	0.680847	-0.641785	0.244446	-1.32721	0.00274658	0.0393677	-0.00274658	-0.000305176	0.000305176	-321.318	-269.637	492.442	-50.6079	-6.72807	-54.5005
-1.77216	-1.48193	0.686035	-0.6427	0.24292	-1.34064	0.00305176	-0.0964355	0.0878906	0.000305176	0.000305176	-319.798	-270.336	496.21	-50.6555	-6.71945	-55.0701
-1.77368	-1.47247	0.682068	-0.646362	0.243225	-1.33423	0.00274658	-0.143738	0.0497437	0.000305176	0.000610352	-320.278	-268.578	493.318	-51.2246	-6.73651	-54.8471
-1.77582	-1.47675	0.681458	-0.644226	0.245972	-1.33392	0.00274658	-0.0762939	0.0662231	0.000305176	0.00152588	-320.592	-269.372	492.884	-50.912	-6.54145	-54.8124
-1.77216	-1.47552	0.682678	-0.639343	0.245056	-1.33789	0.00244141	0.00732422	-0.00976563	-0.000610352	0.000305176	-319.987	-269.147	493.782	-50.3732	-6.56658	-55.0012
-1.77368	-1.48621	0.683594	-0.643921	0.24353	-1.33606	0.00213623	-0.0228882	0.0741577	0.0012207	0.00183105	-319.898	-271.142	494.438	-50.7255	-6.67758	-54.8256
-1.77429	-1.48102	0.678406	-0.643921	0.244446	-1.33453	0.00274658	-0.00671387	0.00152588	-0.000915527	0	-320.147	-270.195	490.678	-50.8077	-6.6265	-54.7965
-1.77979	-1.47797	0.680237	-0.646973	0.24231	-1.33881	0.00274658	0.0515747	0.0933838	0.000610352	0.00183105	-321.353	-269.604	491.992	-51.2087	-6.90033	-55.0268
-1.77795	-1.47675	0.681458	-0.645752	0.246582	-1.33972	0.00274658	0.0213623	0.0891113	0.0012207	0.00244141	-321.076	-269.374	492.883	-51.0885	-6.532	-55.0858
-1.77765	-1.47736	0.678101	-0.644531	0.243835	-1.33698	0.00213623	0.00213623	0.0698853	0	0.00152588	-320.945	-269.503	490.452	-50.9378	-6.74407	-54.9459
-1.7749	-1.48529	0.681458	-0.645142	0.24353	-1.34186	0.00244141	0.0299072	0.0845337	0.0012207	0.00244141	-320.219	-270.986	492.89	-50.8811	-6.70431	-55.1013
-1.78009	-1.47583	0.682983	-0.643311	0.246582	-1.34552	0.00244141	-0.020752	0.0842285	0.0012207	0.00213623	-321.619	-269.19	493.995	-50.8262	-6.57919	-55.3716
-1.77673	-1.48285	0.677795	-0.643616	0.240784	-1.33942	0.00244141	0.0427246	0.083313	0.00152588	0.00305176	-320.611	-270.538	490.236	-50.7451	-6.96163	-55.0063
-1.77826	-1.48254	0.684509	-0.644226	0.244446	-1.3382	0.00274658	0.0378418	0.012207	-0.000305176	0.000305176	-320.949	-270.438	495.098	-50.8212	-6.69333	-54.9689
-1.77612	-1.48102	0.679932	-0.643616	0.241089	-1.33759	0.00244141	0.106506	0.115967	0.00213623	0.00335693	-320.536	-270.183	491.782	-50.7743	-6.9308	-54.9371
-1.77948	-1.47186	0.686035	-0.645447	0.244141	-1.33301	0.00244141	0.0231934	-0.00335693	-0.000610352	0	-321.457	-268.42	496.19	-51.1318	-6.76301	-54.8177
-1.78436	-1.47675	0.683594	-0.645447	0.241699	-1.33514	0.00244141	0.155945	0.147705	0.00274658	0.00518799	-322.274	-269.335	494.422	-51.0548	-7.02901	-54.883
-1.78101	-1.47583	0.681763	-0.6427	0.241089	-1.33759	0.00213623	0.124512	0.0704956	0.000915527	0.00183105	-321.677	-269.183	493.104	-50.7547	-7.02928	-54.9951
-1.77734	-1.48407	0.682983	-0.6427	0.243225	-1.33606	0.00274658	0.0170898	0.0796509	0.00183105	0.00274658	-320.694	-270.731	493.996	-50.6211	-6.77115	-54.8533
-1.77643	-1.47522	0.682373	-0.645752	0.239868	-1.33606	0.00244141	0.0857544	0.109863	0.00152588	0.00244141	-320.746	-269.083	493.539	-51.112	-7.04731	-54.9109
-1.77856	-1.46851	0.685425	-0.643616	0.245056	-1.33514	0.00244141	0.0241089	0.108643	0.00152588	0.00274658	-321.421	-267.797	495.752	-50.9764	-6.68758	-54.9451
-1.77673	-1.47858	0.684814	-0.645447	0.243835	-1.33698	0.00244141	0.00854492	0.0921631	0.000915527	0.00152588	-320.745	-269.698	495.313	-51.0238	-6.72558	-54.9377
-1.78284	-1.46851	0.68573	-0.6427	0.241394	-1.33362	0.00274658	0.0790405	0.174866	0.00244141	0.00396729	-322.237	-267.778	495.97	-50.8726	-7.05365	-54.8797
-1.77795	-1.47156	0.680542	-0.645142	0.243225	-1.33728	0.00274658	0.0375366	0.134277	0.00183105	0.00244141	-321.191	-268.403	492.214	-51.1013	-6.81498	-55.0077
-1.77795	-1.48071	0.682373	-0.640564	0.240784	-1.34247	0.00213623	0.0170898	0.0335693	0.000305176	0.0012207	-320.995	-270.108	493.558	-50.4323	-6.9957	-55.1757
-1.7804	-1.48163	0.678406	-0.639343	0.242615	-1.33453	0.00274658	0.00671387	0.155334	0.00274658	0.00274658	-321.358	-270.283	490.684	-50.2761	-6.88002	-54.8102
-1.77856	-1.48132	0.678406	-0.643616	0.241699	-1.34186	0.00213623	-0.0616455	0.0320435	0.000305176	0	-321.057	-270.246	490.678	-50.7708	-6.92562	-55.139
-1.7688	-1.47369	0.683899	-0.643921	0.240479	-1.33667	0.00305176	0.0283813	0.0823975	0.00152588	0.00244141	-319.313	-268.812	494.652	-50.9252	-6.87722	-54.9356
-1.78375	-1.47552	0.681763	-0.64209	0.242615	-1.34491	0.00244141	-0.229492	0.0482178	-0.000610352	-0.0012207	-322.329	-269.125	493.109	-50.6922	-6.96128	-55.3479
-1.7807	-1.48315	0.682068	-0.643005	0.246277	-1.33301	0.00274658	0.038147	0.0891113	0.00183105	0.00305176	-321.361	-270.551	493.33	-50.6708	-6.58145	-54.7341
-1.77277	-1.4801	0.679321	-0.646057	0.242004	-1.3382	0.00183105	-0.204468	0.0497437	0	-0.000305176	-319.892	-270.03	491.336	-51.0673	-6.80092	-54.9619
-1.77979	-1.46973	0.679016	-0.642395	0.241394	-1.33728	0.00244141	0.0228882	0.100403	0.00152588	0.00183105	-321.615	-268.058	491.113	-50.8169	-7.00112	-55.0259
-1.77094	-1.48224	0.678406	-0.639954	0.243835	-1.33728	0.00244141	0.126038	0.0546265	0.000610352	0.000915527	-319.502	-270.433	490.691	-50.334	-6.62277	-54.9084
-1.78406	-1.47705	0.681152	-0.642395	0.245361	-1.32874	0.00274658	0.0775146	0.0650024	0.000305176	0.000305176	-322.16	-269.396	492.66	-50.6988	-6.72551	-54.5932
-1.77582	-1.4798	0.679626	-0.64209	0.245361	-1.33362	0.00213623	-0.109253	0.13092	0.0012207	0.0012207	-320.498	-269.951	491.564	-50.6183	-6.58358	-54.7736
-1.77979	-1.47278	0.683899	-0.642395	0.243835	-1.33209	0.00274658	-0.0445557	0.0280762	-0.000610352	0	-321.49	-268.597	494.65	-50.7675	-6.79228	-54.7704
-1.77917	-1.47369	0.68512	-0.637817	0.238342	-1.33179	0.00244141	0.0534058	0.103149	0.000610352	0.000610352	-321.346	-268.757	495.541	-50.2292	-7.22638	-54.7423
-1.7746	-1.4798	0.684509	-0.639038	0.241394	-1.33698	0.00244141	-0.203247	0.045166	-0.000915527	-0.000610352	-320.316	-269.927	495.108	-50.2706	-6.88982	-54.9249
-1.77002	-1.47308	0.680847	-0.641479	0.243835	-1.33301	0.00213623	0.104675	0.09552	0.000915527	0.00213623	-319.554	-268.704	492.447	-50.6547	-6.6283	-54.7824
-1.77277	-1.47308	0.68573	-0.640564	0.242004	-1.33423	0.00183105	-0.0921631	0.0402832	-0.000305176	0.000610352	-320.127	-268.667	495.984	-50.552	-6.82504	-54.8475
-1.7749	-1.47675	0.68634	-0.64209	0.24231	-1.33148	0.00274658	0.174561	0.127563	0.00244141	0.00274658	-320.397	-269.342	496.422	-50.6678	-6.82177	-54.6958
-1.77307	-1.47491	0.683289	-0.641174	0.240784	-1.3385	0.00274658	-0.0469971	0.0350952	0.000915527	0.00183105	-320.161	-269.028	494.217	-50.593	-6.92587	-55.0258
-1.77704	-1.47461	0.684204	-0.6427	0.241394	-1.34308	0.00244141	0.0482178	0.00640869	-0.000305176	-0.000305176	-321.006	-268.96	494.877	-50.7748	-6.94717	-55.2509
-1.77277	-1.47858	0.679321	-0.641785	0.24353	-1.34186	0.00305176	0.0262451	0.0701904	0.00152588	0.00274658	-320.021	-269.743	491.348	-50.604	-6.69098	-55.1525
-1.77429	-1.47491	0.680847	-0.642395	0.247803	-1.33362	0.00213623	0.0302124	0.020752	0	0.0012207	-320.364	-269.035	492.447	-50.7314	-6.37547	-54.8148
-1.77643	-1.48041	0.680847	-0.644531	0.242004	-1.34125	0.00244141	0.0540161	0.071106	0.00213623	0.00274658	-320.66	-270.068	492.445	-50.8899	-6.86665	-55.1138
-1.7746	-1.47827	0.682068	-0.646057	0.241699	-1.33759	0.00244141	0.10498	0.0320435	0.000305176	0.000610352	-320.313	-269.665	493.322	-51.0976	-6.86154	-54.955
-1.7804	-1.47888	0.678711	-0.643921	0.24353	-1.34003	0.00274658	-0.0180054	0.0558472	0.0012207	0.0012207	-321.482	-269.779	490.896	-50.8451	-6.81418	-55.0828
-1.77765	-1.47522	0.681458	-0.639038	0.243835	-1.33575	0.00274658	0.0897217	0.0378418	0.000305176	0.000915527	-321.049	-269.075	492.894	-50.3441	-6.75614	-54.9166
-1.7749	-1.47583	0.682068	-0.64209	0.241699	-1.33331	0.00244141	0.137939	0.160828	0.00335693	0.00427246	-320.427	-269.196	493.328	-50.6821	-6.87424	-54.7832
-1.77063	-1.48193	0.681458	-0.642395	0.243225	-1.33942	0.00244141	0.133057	0.106201	0.00152588	0.00183105	-319.467	-270.365	492.895	-50.6191	-6.66743	-55.0068
-1.77582	-1.47217	0.680847	-0.639648	0.240784	-1.33759	0.00213623	0.050354	0.128479	0.0012207	0.00183105	-320.781	-268.515	492.448	-50.4627	-6.98032	-55.0132
-1.77765	-1.49109	0.681152	-0.640869	0.238647	-1.3327	0.00213623	0.129089	0.0289917	0	0.000915527	-320.478	-272.049	492.673	-50.298	-7.12286	-54.6331
-1.77917	-1.47583	0.683594	-0.643311	0.245972	-1.34064	0.00244141	0.124512	0.103455	0.00213623	0.00274658	-321.379	-269.184	494.435	-50.8249	-6.6084	-55.1424
-1.77826	-1.47858	0.679321	-0.639648	0.24353	-1.33575	0.00305176	0.0619507	0.0567627	0.000610352	0.0012207	-321.051	-269.715	491.347	-50.3598	-6.78017	-54.8879
-1.78375	-1.47522	0.682983	-0.641174	0.243835	-1.33514	0.00244141	0.103455	0.119324	0.00183105	0.00335693	-322.24	-269.049	493.99	-50.5904	-6.85615	-54.9034
-1.7746	-1.47003	0.680237	-0.641785	0.244751	-1.33148	0.00244141	0.145874	0.0695801	0.00152588	0.00305176	-320.537	-268.119	492	-50.7395	-6.63853	-54.7501
-1.77765	-1.47003	0.681152	-0.643005	0.241699	-1.33575	0.00244141	0.0192261	0.0485229	0	0.000610352	-321.17	-268.11	492.659	-50.8812	-6.93808	-54.9486
-1.77277	-1.47339	0.683594	-0.645752	0.248108	-1.33698	0.00213623	0.0982666	0.0839233	0.00152588	0.00305176	-320.137	-268.747	494.43	-51.1407	-6.32948	-54.9768
-1.77338	-1.47247	0.684509	-0.647278	0.242615	-1.33698	0.00183105	0.1297	0.0204468	0.000305176	0.0012207	-320.25	-268.57	495.085	-51.3303	-6.78251	-54.9728
-1.77338	-1.47461	0.683289	-0.642395	0.245056	-1.33606	0.00213623	0.032959	0.0674438	0.000915527	0.00183105	-320.216	-268.97	494.215	-50.737	-6.58462	-54.9238
-1.77521	-1.48163	0.684814	-0.642395	0.245361	-1.33942	0.00213623	0.0363159	0.0393677	0.000305176	0.000610352	-320.407	-270.274	495.326	-50.6259	-6.57431	-55.029
-1.78802	-1.47797	0.682678	-0.640869	0.242004	-1.33423	0.00213623	0.0338745	0.116882	0.00213623	0.00274658	-322.981	-269.549	493.768	-50.5123	-7.06686	-54.8466
-1.7691	-1.47369	0.679932	-0.636902	0.241394	-1.33728	0.00213623	-0.0616455	0.0497437	0	0.000305176	-319.42	-268.825	491.797	-50.1219	-6.81658	-54.9726
-1.77643	-1.46851	0.686035	-0.639954	0.239563	-1.33331	0.00244141	-0.0866699	0.149536	0.00213623	0.00274658	-320.976	-267.794	496.199	-50.5566	-7.096	-54.848
-1.77765	-1.47705	0.682373	-0.645752	0.244141	-1.33484	0.00213623	-0.0717163	0.0228882	0	0.000915527	-320.939	-269.421	493.542	-51.0826	-6.71792	-54.8521
-1.78955	-1.48285	0.680847	-0.643921	0.236816	-1.33636	0.00244141	0.0460815	0.0668335	0.000610352	0.00152588	-323.1	-270.475	492.434	-50.7836	-7.4938	-54.8935
-1.77734	-1.47858	0.679626	-0.638733	0.238953	-1.34094	0.00244141	-0.0857544	0.0570679	0.000915527	0.000915527	-320.915	-269.72	491.57	-50.2561	-7.13886	-55.117
-1.77246	-1.48071	0.681763	-0.640564	0.245361	-1.34644	0.00274658	-0.225525	0.0283813	0	0.000305176	-319.976	-270.134	493.124	-50.4314	-6.53876	-55.3536
-1.77948	-1.47888	0.679016	-0.638428	0.24292	-1.33545	0.00244141	-0.0238037	0.0848389	0.000305176	0.000610352	-321.284	-269.768	491.128	-50.2155	-6.84998	-54.8747
-1.77887	-1.48224	0.680847	-0.644226	0.242004	-1.34125	0.00244141	-0.18158	0.0296021	-0.000305176	0.000305176	-321.088	-270.403	492.445	-50.8263	-6.90286	-55.106
-1.77948	-1.47736	0.683899	-0.643616	0.241394	-1.34369	0.00213623	0.0698853	0.072937	0.0012207	0.00152588	-321.403	-269.47	494.654	-50.8362	-6.97985	-55.2621
-1.78009	-1.4859	0.681152	-0.643616	0.241394	-1.33514	0.00244141	-0.0762939	-0.00701904	-0.000915527	-0.000305176	-321.146	-271.076	492.666	-50.6967	-6.95704	-54.797
-1.77704	-1.47278	0.681458	-0.642395	0.241394	-1.33484	0.00244141	-0.000610352	0.106201	0.0012207	0.00213623	-320.957	-268.623	492.883	-50.7669	-6.94441	-54.8827
-1.77765	-1.47949	0.681763	-0.6427	0.237122	-1.34613	0.00244141	-0.22644	-0.0350952	-0.000915527	-0.000305176	-320.979	-269.89	493.11	-50.6969	-7.28936	-55.343
-1.77582	-1.47522	0.682983	-0.643311	0.247192	-1.33301	0.00244141	-0.00457764	0.0775146	0.0012207	0.00244141	-320.647	-269.076	493.991	-50.8319	-6.44819	-54.7874
-1.77582	-1.48193	0.681458	-0.640869	0.246887	-1.33514	0.00274658	-0.0143433	0.0137329	0.000305176	0.00152588	-320.474	-270.341	492.897	-50.445	-6.45803	-54.8332
-1.77917	-1.47003	0.679932	-0.641785	0.245056	-1.33209	0.00244141	-0.010376	0.0765991	0.00152588	0.00213623	-321.45	-268.106	491.777	-50.7409	-6.69154	-54.7912
-1.77979	-1.48438	0.682373	-0.643616	0.241699	-1.33667	0.00213623	0.0439453	0.0765991	0.000915527	0.00152588	-321.158	-270.786	493.55	-50.7217	-6.93344	-54.8808
-1.77887	-1.46637	0.682678	-0.644531	0.246277	-1.32813	0.00183105	0.00549316	0.0759888	0.000915527	0.000915527	-321.454	-267.405	493.756	-51.1133	-6.59241	-54.6377
-1.77856	-1.4743	0.683289	-0.641174	0.247803	-1.3266	0.00213623	-0.0463867	0.03479	0.0012207	0.00274658	-321.163	-268.883	494.212	-50.6016	-6.44448	-54.5102
-1.77917	-1.47308	0.680847	-0.639648	0.248718	-1.34186	0.00213623	-0.0521851	0.00732422	-0.000305176	0	-321.509	-268.681	492.455	-50.4499	-6.4002	-55.2296
-1.78131	-1.4743	0.68512	-0.643616	0.241089	-1.33087	0.00244141	0.0717163	0.128174	0.00305176	0.00396729	-321.712	-268.871	495.528	-50.883	-7.03215	-54.6992
-1.77002	-1.48193	0.680542	-0.639343	0.245056	-1.33545	0.00244141	-0.0427246	0.00366211	0.000305176	0.000915527	-319.328	-270.364	492.239	-50.2687	-6.50954	-54.8288
-1.78162	-1.48132	0.684814	-0.644531	0.244141	-1.33667	0.00213623	0.0680542	0.158386	0.00335693	0.00488281	-321.631	-270.195	495.315	-50.8764	-6.77614	-54.9165
-1.77124	-1.48285	0.679626	-0.643921	0.240784	-1.33087	0.00244141	0.0119019	-0.0106812	-0.000915527	0	-319.428	-270.537	491.56	-50.7768	-6.8612	-54.5971
-1.77185	-1.48254	0.679321	-0.642395	0.24231	-1.33484	0.00213623	0.050354	0.110474	0.00305176	0.00488281	-319.623	-270.482	491.345	-50.6082	-6.75508	-54.7898
-1.78314	-1.48163	0.678711	-0.642395	0.244751	-1.34094	0.00213623	0.0323486	0.0338745	0.000305176	0.00152588	-321.968	-270.284	490.902	-50.6274	-6.75702	-55.115
-1.78284	-1.47705	0.679626	-0.643005	0.245056	-1.32996	0.00213623	-0.00366211	0.118408	0.00213623	0.00335693	-321.921	-269.41	491.555	-50.7683	-6.72961	-54.6436
-1.77338	-1.4801	0.682068	-0.641174	0.24292	-1.33209	0.00244141	0.106201	0.0183105	0.000915527	0.00213623	-319.991	-270	493.334	-50.5081	-6.7381	-54.6917
-1.77399	-1.48071	0.678406	-0.644226	0.244446	-1.33606	0.00274658	-0.0415039	0.0964355	0.000915527	0.00152588	-320.112	-270.141	490.678	-50.8477	-6.62332	-54.8684
-1.7804	-1.47614	0.679321	-0.643311	0.244446	-1.34003	0.00213623	-0.0244141	0.0744629	0.00152588	0.00213623	-321.579	-269.26	491.339	-50.8195	-6.74926	-55.1083
-1.7807	-1.48102	0.682678	-0.641174	0.240479	-1.33942	0.00213623	0.0637817	0.0836182	0.00152588	0.00183105	-321.488	-270.151	493.775	-50.4973	-7.06208	-55.0383
-1.77948	-1.47614	0.684814	-0.642395	0.242004	-1.3324	0.00274658	-0.0341797	0.118103	0.000915527	0.0012207	-321.323	-269.222	495.314	-50.7138	-6.92526	-54.7532
-1.77826	-1.48254	0.681152	-0.6427	0.243835	-1.34216	0.00244141	-0.000610352	0.0363159	0	0.000305176	-320.991	-270.459	492.672	-50.647	-6.74717	-55.1504
-1.78131	-1.47736	0.68634	-0.645447	0.243225	-1.32874	0.00213623	-0.0012207	0.0881958	0.00213623	0.00183105	-321.595	-269.437	496.41	-51.0432	-6.84778	-54.5788
-1.77795	-1.48285	0.682983	-0.644226	0.246582	-1.34155	0.00244141	-0.0842285	0.0674438	-0.000610352	-0.000305176	-320.924	-270.509	493.996	-50.8167	-6.51837	-55.1242
-1.77307	-1.47583	0.680847	-0.64209	0.247498	-1.34247	0.00244141	-0.0778198	0.128174	0.00152588	0.00274658	-320.199	-269.22	492.454	-50.6834	-6.38552	-55.2132
-1.77673	-1.48102	0.679932	-0.639038	0.246582	-1.33575	0.00274658	-0.0668335	0.0744629	0	-0.000305176	-320.696	-270.174	491.795	-50.2504	-6.50296	-54.8718
-1.76971	-1.47675	0.681763	-0.640869	0.248108	-1.34003	0.00244141	-0.151672	0.118713	0.000305176	0.0012207	-319.493	-269.393	493.121	-50.5277	-6.27665	-55.0873
-1.77551	-1.47491	0.682983	-0.643005	0.245361	-1.33728	0.00274658	-0.149841	0.093689	0.000610352	0.000610352	-320.64	-269.024	493.992	-50.8028	-6.59553	-54.9832
-1.7865	-1.47614	0.681763	-0.640564	0.241699	-1.33331	0.00213623	0.0137329	0.0967407	0.0012207	0.00305176	-322.722	-269.215	493.105	-50.506	-7.07025	-54.814
-1.77429	-1.47461	0.679626	-0.639343	0.243225	-1.32843	0.00244141	-0.0146484	0.10376	0.000610352	0.000305176	-320.305	-268.975	491.564	-50.3858	-6.74283	-54.5704
-1.77765	-1.47827	0.681152	-0.643005	0.24231	-1.34003	0.00274658	-0.181274	0.0308228	0	0	-320.967	-269.659	492.667	-50.7498	-6.86945	-55.0808
-1.77734	-1.47827	0.682983	-0.639954	0.246277	-1.33667	0.00244141	-0.00518799	0.0891113	0.00152588	0.00152588	-320.917	-269.642	494.001	-50.4002	-6.5461	-54.9387
-1.77307	-1.47736	0.67688	-0.6427	0.24292	-1.34003	0.00244141	-0.252991	0.0469971	-0.000915527	-0.000915527	-320.079	-269.526	489.576	-50.7275	-6.74537	-55.0741
-1.77094	-1.4798	0.681152	-0.641479	0.241394	-1.3385	0.00183105	-0.0143433	0.137634	0.00244141	0.00305176	-319.579	-269.963	492.673	-50.5485	-6.82605	-54.9796
-1.77368	-1.47888	0.684814	-0.643005	0.242615	-1.34064	0.00183105	-0.31189	-0.0393677	-0.00183105	-0.0012207	-320.186	-269.766	495.322	-50.7397	-6.77778	-55.0969
-1.77032	-1.48071	0.684509	-0.643921	0.24353	-1.3385	0.00183105	0.126648	0.1297	0.00244141	0.00305176	-319.437	-270.121	495.101	-50.8134	-6.63929	-54.9747
-1.77643	-1.47461	0.681152	-0.641479	0.243225	-1.33179	0.00213623	0.0802612	0.0518799	0.00244141	0.00427246	-320.758	-268.965	492.665	-50.6318	-6.77979	-54.73
-1.77551	-1.48651	0.682678	-0.641479	0.241394	-1.34216	0.00213623	0.10437	0.126343	0.00244141	0.00274658	-320.325	-271.201	493.782	-50.4431	-6.88767	-55.1083
-1.77612	-1.47461	0.681152	-0.644226	0.241699	-1.33362	0.00244141	-0.128784	0.0100708	-0.000610352	-0.000305176	-320.692	-268.972	492.658	-50.9464	-6.89589	-54.807
-1.78375	-1.48132	0.679626	-0.642395	0.240784	-1.33301	0.00213623	0.196533	0.112305	0.00183105	0.00244141	-321.988	-270.21	491.557	-50.6309	-7.07992	-54.7443
-1.77582	-1.47614	0.683899	-0.644836	0.24353	-1.3327	0.00244141	-0.110168	0.00915527	0.000610352	0.000915527	-320.589	-269.243	494.648	-50.9918	-6.73819	-54.7568
-1.77612	-1.48193	0.680237	-0.644531	0.24231	-1.33606	0.00274658	0.0665283	0.105896	0.0012207	0.00213623	-320.49	-270.353	492.001	-50.864	-6.8276	-54.8608
-1.77734	-1.47705	0.682068	-0.640564	0.239868	-1.3324	0.00274658	-0.0778198	0.0524902	0.0012207	0.00244141	-320.863	-269.414	493.329	-50.4885	-7.05999	-54.7356
-1.78345	-1.47614	0.683289	-0.644836	0.24353	-1.33118	0.00213623	-0.00946045	0.0390625	0.000305176	0.000915527	-322.078	-269.22	494.201	-50.9936	-6.86502	-54.7065
-1.77551	-1.47461	0.681458	-0.643921	0.240173	-1.33484	0.00244141	0.0262451	0.116272	0.00244141	0.00427246	-320.581	-268.973	492.88	-50.9116	-7.00988	-54.8591
-1.7804	-1.47339	0.684814	-0.643921	0.243835	-1.32996	0.00244141	0.146484	0.0439453	0.000915527	0.00183105	-321.559	-268.704	495.308	-50.9321	-6.79723	-54.667
-1.77185	-1.47949	0.680237	-0.643005	0.244141	-1.33484	0.00213623	0.0692749	0.0753784	0.00183105	0.00335693	-319.727	-269.906	492.006	-50.7272	-6.61606	-54.8184
-1.77917	-1.474	0.682678	-0.6427	0.24292	-1.32996	0.00213623	0.0802612	0.0979614	0.00213623	0.00366211	-321.294	-268.833	493.764	-50.7819	-6.8495	-54.6566
-1.77887	-1.4798	0.680542	-0.643616	0.246582	-1.3382	0.00183105	0.0656128	0.138245	0.00335693	0.00457764	-321.155	-269.943	492.226	-50.7949	-6.53952	-54.995
-1.78589	-1.47491	0.680847	-0.637512	0.240784	-1.33209	0.00244141	0.0244141	0.0112915	0.000915527	0.00183105	-322.638	-268.988	492.447	-50.176	-7.13927	-54.767
-1.7749	-1.47461	0.681152	-0.639038	0.24353	-1.33881	0.00244141	0.0125122	0.136719	0.00305176	0.00396729	-320.558	-268.975	492.675	-50.3538	-6.739	-55.0543
-1.77887	-1.47552	0.686035	-0.642395	0.246887	-1.32904	0.00274658	-0.0195313	0.0823975	0.00152588	0.00213623	-321.212	-269.1	496.199	-50.7228	-6.52122	-54.6127
-1.77887	-1.47705	0.681152	-0.641785	0.243835	-1.33972	0.00213623	0.0292969	0.062561	0.0012207	0.00244141	-321.26	-269.424	492.669	-50.6301	-6.77192	-55.0848
-1.77673	-1.48193	0.679932	-0.64209	0.244446	-1.34125	0.00183105	-0.017395	0.123901	0.00213623	0.00305176	-320.7	-270.355	491.79	-50.5861	-6.67374	-55.11
-1.78253	-1.47766	0.678711	-0.6427	0.244141	-1.34216	0.00213623	0.0418091	0.0460815	0.000915527	0.00183105	-321.98	-269.544	490.899	-50.7262	-6.80797	-55.2003
-1.77063	-1.47766	0.682678	-0.64209	0.243835	-1.33759	0.00244141	0.00915527	0.0753784	0.00183105	0.00305176	-319.589	-269.555	493.777	-50.6526	-6.62948	-54.9594
-1.77521	-1.47491	0.681152	-0.640869	0.241699	-1.33942	0.00183105	-0.0100708	0.101624	0.000305176	0.000610352	-320.593	-269.034	492.67	-50.5586	-6.88895	-55.0746
-1.7749	-1.48163	0.679321	-0.646057	0.245972	-1.34277	0.00213623	-0.0854492	0.13855	0.00213623	0.00366211	-320.342	-270.315	491.341	-51.0444	-6.5178	-55.1757
-1.7865	-1.48407	0.683594	-0.643921	0.243225	-1.33209	0.00305176	0.00793457	-0.00579834	-0.0012207	-0.0012207	-322.452	-270.695	494.428	-50.7626	-6.92022	-54.6936
-1.77429	-1.48834	0.678711	-0.644531	0.24231	-1.34216	0.00213623	-0.122375	0.152588	0.000915527	0.00183105	-319.995	-271.575	490.904	-50.7617	-6.78386	-55.085
-1.78375	-1.47308	0.683289	-0.641479	0.240173	-1.33392	0.00244141	-0.0811768	0.00244141	-0.0012207	-0.0012207	-322.272	-268.645	494.206	-50.6594	-7.15529	-54.8562
-1.7804	-1.48163	0.678711	-0.646057	0.241699	-1.33759	0.00213623	-0.071106	0.0863647	0.0012207	0.00213623	-321.343	-270.294	490.89	-51.0448	-6.94879	-54.9409
-1.78009	-1.48315	0.680847	-0.643005	0.245667	-1.33636	0.00244141	-0.116577	0.022583	-0.000915527	-0.0012207	-321.272	-270.564	492.448	-50.6712	-6.62314	-54.8855
-1.77277	-1.47736	0.684814	-0.644836	0.245056	-1.33667	0.00213623	-0.145874	0.0765991	0.0012207	0.00244141	-320.005	-269.482	495.317	-50.9724	-6.56457	-54.9261
-1.78009	-1.47522	0.679932	-0.646667	0.24353	-1.33667	0.00244141	-0.0354004	-0.0128174	-0.000305176	-0.000305176	-321.481	-269.087	491.77	-51.2174	-6.81344	-54.9538
-1.77521	-1.47644	0.683289	-0.64209	0.247498	-1.33545	0.00274658	-0.116272	0.0613403	-0.000305176	-0.000305176	-320.529	-269.306	494.217	-50.6731	-6.41367	-54.8913
-1.77307	-1.47949	0.682373	-0.643311	0.246887	-1.33423	0.00244141	-0.0146484	0.0323486	0.000305176	0.000610352	-319.982	-269.89	493.553	-50.7626	-6.4153	-54.8007
-1.7749	-1.4682	0.682678	-0.641479	0.244446	-1.33331	0.00213623	-0.102234	-0.0689697	-0.000915527	0.000915527	-320.686	-267.763	493.768	-50.7349	-6.67605	-54.8521
-1.77307	-1.48132	0.683289	-0.64209	0.24292	-1.33881	0.00274658	-0.105896	0.107727	0.000915527	0.000610352	-319.97	-270.231	494.22	-50.5949	-6.73499	-54.9914
-1.77246	-1.47217	0.683899	-0.647278	0.241699	-1.3382	0.00274658	-0.291138	-0.0491333	-0.00183105	-0.00244141	-320.086	-268.52	494.643	-51.3351	-6.8426	-55.0268
-1.77246	-1.48407	0.680542	-0.643616	0.243225	-1.34094	0.00244141	-0.00946045	0.0942993	0.00213623	0.00274658	-319.769	-270.768	492.231	-50.7251	-6.69196	-55.0628
-1.77948	-1.47125	0.682678	-0.644836	0.245056	-1.33911	0.00213623	-0.0979614	0.0128174	-0.000915527	-0.00152588	-321.544	-268.33	493.764	-51.0726	-6.69684	-55.1051
-1.77582	-1.48102	0.679016	-0.645142	0.24353	-1.34644	0.00213623	0.0454712	0.119324	0.00213623	0.00244141	-320.578	-270.201	491.122	-50.9506	-6.7357	-55.3482
-1.77917	-1.47369	0.679321	-0.643311	0.240173	-1.34247	0.00274658	-0.22644	-0.0445557	-0.0012207	-0.000915527	-321.42	-268.809	491.336	-50.8589	-7.08154	-55.2285
-1.78497	-1.4798	0.684814	-0.643005	0.239258	-1.3382	0.00213623	-0.0759888	0.0976563	0.000610352	0.000305176	-322.346	-269.897	495.313	-50.7277	-7.23283	-55.0001
-1.77521	-1.48102	0.683289	-0.646362	0.242615	-1.34094	0.00183105	-0.17395	-0.0253296	0	0.000610352	-320.395	-270.175	494.21	-51.0896	-6.79341	-55.0923
-1.77551	-1.4801	0.679932	-0.646362	0.242004	-1.33972	0.00274658	0.0280762	0.0247192	0.000610352	0.000610352	-320.454	-270.02	491.777	-51.1035	-6.84836	-55.0401
-1.77887	-1.47522	0.679932	-0.643921	0.24231	-1.33911	0.00274658	-0.0247192	0.0640869	0.000610352	0.0012207	-321.282	-269.09	491.778	-50.9035	-6.89654	-55.0643
-1.77734	-1.47949	0.683289	-0.643616	0.246582	-1.33911	0.00244141	0.140076	0.0387573	0.00152588	0.00244141	-320.884	-269.877	494.216	-50.8001	-6.51618	-55.0379
-1.77826	-1.47949	0.682068	-0.6427	0.24231	-1.34552	0.00244141	-0.0872803	0.0668335	0.0012207	0.00213623	-321.121	-269.886	493.334	-50.6969	-6.88195	-55.3278
-1.76941	-1.48102	0.684814	-0.646362	0.244446	-1.33087	0.00183105	0.0479126	0.0946045	0.0012207	0.00152588	-319.145	-270.175	495.313	-51.0858	-6.53946	-54.6158
-1.7749	-1.48163	0.680542	-0.643005	0.243835	-1.33331	0.00183105	0.0384521	0.107117	0.00244141	0.00396729	-320.246	-270.293	492.226	-50.6934	-6.68449	-54.7384
-1.77826	-1.47003	0.687561	-0.644226	0.248413	-1.33453	0.00213623	0.0598145	0.0241089	-0.000305176	0	-321.328	-268.073	497.301	-51.0218	-6.40734	-54.9118
-1.77612	-1.47247	0.681458	-0.646362	0.243835	-1.33026	0.00244141	-0.0485229	0.108337	0.000915527	0.00183105	-320.716	-268.569	492.873	-51.2243	-6.72466	-54.671
-1.77826	-1.47797	0.681152	-0.646667	0.240173	-1.33698	0.00244141	0.122681	0.0799561	0.0012207	0.00183105	-321.024	-269.601	492.654	-51.1731	-7.04526	-54.9344
-1.77551	-1.47522	0.679321	-0.639038	0.242004	-1.34094	0.00274658	-0.0457764	0.111389	0.0012207	0.00213623	-320.67	-269.1	491.35	-50.3443	-6.87183	-55.1451
-1.78406	-1.47614	0.683899	-0.644836	0.238647	-1.3443	0.00244141	0.00244141	0.115662	0.0012207	0.00213623	-322.331	-269.229	494.647	-50.9969	-7.28039	-55.3052
-1.78009	-1.47308	0.684814	-0.641479	0.245361	-1.33698	0.00305176	0.0485229	0.101013	0.00152588	0.00213623	-321.617	-268.653	495.318	-50.6592	-6.6797	-54.9998
-1.78162	-1.47125	0.67749	-0.647278	0.246582	-1.3385	0.00244141	0.012207	0.0588989	0.0012207	0.00152588	-321.93	-268.355	490	-51.3513	-6.60555	-55.0786
-1.77399	-1.47919	0.686951	-0.645447	0.24231	-1.33179	0.00213623	0.0540161	0.0561523	0.000610352	0.000610352	-320.122	-269.804	496.858	-51.0125	-6.7959	-54.6837
-1.77521	-1.474	0.679626	-0.643005	0.244751	-1.33667	0.00213623	0.0552368	0.0802612	0.00213623	0.00305176	-320.584	-268.871	491.56	-50.8167	-6.64078	-54.9575
-1.7807	-1.48071	0.684204	-0.643311	0.242004	-1.33911	0.00213623	0.0708008	-0.0253296	-0.000610352	-0.000610352	-321.492	-270.088	494.875	-50.7467	-6.93783	-55.0284
-1.77917	-1.48834	0.67627	-0.641479	0.239563	-1.33789	0.00274658	0.0509644	0.116577	0.00274658	0.00274658	-320.908	-271.564	489.137	-50.4127	-7.08587	-54.8968
-1.77856	-1.47308	0.680847	-0.646057	0.246887	-1.34125	0.00213623	0.0140381	-0.0180054	-0.000915527	-0.000305176	-321.325	-268.691	492.439	-51.1826	-6.52915	-55.1874
-1.77399	-1.47949	0.682068	-0.6427	0.24353	-1.33575	0.00244141	0.0930786	0.116577	0.00274658	0.00396729	-320.166	-269.889	493.332	-50.6934	-6.70271	-54.8671
-1.78253	-1.47919	0.681458	-0.646057	0.241699	-1.3327	0.00244141	0.0137329	-0.00610352	-0.000305176	-0.000305176	-321.795	-269.808	492.874	-51.084	-6.98773	-54.7428
-1.77887	-1.47156	0.678406	-0.643616	0.242004	-1.33118	0.00213623	0.0460815	0.0210571	0.000610352	0.000610352	-321.296	-268.403	490.666	-50.9253	-6.92411	-54.7255
-1.77917	-1.47888	0.678406	-0.643616	0.241089	-1.33698	0.00244141	0.139771	-0.0100708	0	0.0012207	-321.193	-269.781	490.673	-50.8091	-6.98737	-54.9332
-1.77826	-1.48254	0.680542	-0.644531	0.24231	-1.34308	0.00213623	0.0610352	0.101013	0.000915527	0.000915527	-320.978	-270.466	492.225	-50.8565	-6.86847	-55.1866
-1.77399	-1.474	0.681763	-0.643005	0.245667	-1.34399	0.00213623	0.032959	0.0695801	0.000610352	0.0012207	-320.442	-268.871	493.112	-50.8184	-6.55397	-55.2967
-1.78314	-1.4856	0.68634	-0.639954	0.242004	-1.33484	0.00213623	-0.0286865	0.0772095	0	-0.000915527	-321.805	-270.974	496.43	-50.2845	-6.9653	-54.8039
-1.77338	-1.48193	0.680237	-0.643921	0.244751	-1.34094	0.00244141	0.0689697	0.144653	0.00152588	0.00244141	-320.021	-270.367	492.008	-50.7945	-6.59036	-55.0852
-1.77887	-1.47919	0.68512	-0.645142	0.245361	-1.33636	0.00244141	-0.0817871	0.0610352	-0.000305176	-0.000915527	-321.153	-269.803	495.535	-50.9797	-6.63694	-54.9143
-1.77979	-1.48315	0.683594	-0.645752	0.242615	-1.32996	0.00244141	0.172424	0.11322	0.00183105	0.00274658	-321.111	-270.545	494.425	-50.9843	-6.85479	-54.5803
-1.77277	-1.48041	0.681763	-0.643921	0.24353	-1.33911	0.00244141	-0.0949097	0.039978	-0.000610352	-0.000305176	-319.926	-270.072	493.111	-50.8187	-6.68122	-55.0098
-1.78467	-1.47614	0.683289	-0.644226	0.240784	-1.33148	0.00244141	-0.00518799	0.101318	0.0012207	0.00152588	-322.313	-269.215	494.2	-50.9242	-7.10741	-54.7188
-1.77948	-1.48224	0.679321	-0.647583	0.243225	-1.32782	0.00183105	-0.107727	0.038147	0.000305176	0.000915527	-321.027	-270.399	491.325	-51.2071	-6.79812	-54.4835
-1.77307	-1.47522	0.681763	-0.641174	0.24353	-1.34033	0.00244141	0.0714111	0.139465	0.00183105	0.00213623	-320.182	-269.097	493.115	-50.5882	-6.70553	-55.1127
-1.77582	-1.47125	0.683594	-0.641479	0.245361	-1.32721	0.00213623	-0.0311279	0.0344849	0.000305176	0.0012207	-320.708	-268.32	494.43	-50.6849	-6.60358	-54.5503
-1.77521	-1.46973	0.682373	-0.642395	0.245361	-1.33759	0.00152588	-0.0320435	0.0912476	0.00152588	0.00152588	-320.746	-268.055	493.549	-50.8162	-6.60609	-55.0388
-1.77856	-1.48071	0.682983	-0.642395	0.242615	-1.33392	0.00244141	0.0454712	0.098877	0.00183105	0.00213623	-321.013	-270.095	493.992	-50.64	-6.84872	-54.7841
-1.78223	-1.47949	0.68573	-0.6427	0.245361	-1.33789	0.00213623	-0.0811768	0.0521851	0.000610352	0.000915527	-321.846	-269.844	495.982	-50.6969	-6.69697	-54.9952
-1.77612	-1.48132	0.679932	-0.640869	0.24353	-1.34949	0.00213623	0.0476074	0.0808716	0.00183105	0.00305176	-320.699	-270.25	491.796	-50.458	-6.74799	-55.494
-1.77368	-1.48529	0.678711	-0.644226	0.245056	-1.34338	0.00183105	-0.0311279	0.102234	0.000915527	0.00152588	-320	-271.006	490.906	-50.7759	-6.56296	-55.1708
-1.77917	-1.46912	0.680542	-0.643311	0.242615	-1.34186	0.00244141	0.045166	0.105286	0.00274658	0.00396729	-321.573	-267.944	492.219	-50.9325	-6.89801	-55.2436
-1.78558	-1.46851	0.682373	-0.641785	0.242004	-1.33728	0.00274658	-0.00640869	0.0689697	0.000915527	0.00183105	-322.82	-267.791	493.542	-50.7689	-7.05457	-55.0564
-1.77277	-1.47034	0.683594	-0.6427	0.240784	-1.34003	0.00244141	0.0137329	0.0982666	0.0012207	0.00305176	-320.251	-268.174	494.432	-50.8414	-6.93356	-55.1309
-1.77124	-1.47919	0.680847	-0.645142	0.242615	-1.34705	0.00213623	0.0567627	-0.00976563	-0.000305176	0.000305176	-319.739	-269.864	492.449	-50.9792	-6.73849	-55.3783
-1.77826	-1.47919	0.680237	-0.644226	0.24292	-1.33606	0.00183105	0.0924683	0.131836	0.00152588	0.00274658	-321.004	-269.831	491.999	-50.8738	-6.82268	-54.8905
-1.77277	-1.47827	0.681152	-0.64209	0.241394	-1.33881	0.00244141	-0.0421143	0.0601196	0.0012207	0.00213623	-319.988	-269.672	492.67	-50.6434	-6.86081	-55.0103
-1.77948	-1.47461	0.683289	-0.645447	0.243225	-1.33423	0.00274658	0.1651	0.0579834	0.0012207	0.00274658	-321.371	-268.951	494.202	-51.0875	-6.82932	-54.8477
-1.77704	-1.47217	0.679626	-0.640564	0.244751	-1.34033	0.00183105	0.000610352	0.0210571	0.000305176	0.00152588	-321.064	-268.523	491.566	-50.5682	-6.68311	-55.1499
-1.78162	-1.47827	0.687256	-0.641174	0.244446	-1.33636	0.00213623	-0.0222778	0.0787354	0.000915527	0.00183105	-321.757	-269.605	497.089	-50.5418	-6.76447	-54.9341
-1.78162	-1.46973	0.682373	-0.646057	0.244141	-1.33942	0.00213623	0.0854492	0.00732422	0.000610352	0.00244141	-322.003	-268.041	493.537	-51.2373	-6.80958	-55.1335
-1.77155	-1.48438	0.678406	-0.64209	0.243835	-1.34033	0.00183105	0.0158691	0.0326538	0	0.000305176	-319.577	-270.837	490.688	-50.5449	-6.62733	-55.0312
-1.77673	-1.47278	0.679321	-0.64209	0.24353	-1.33453	0.00213623	0.0527954	0.0949097	0.00213623	0.00305176	-320.898	-268.635	491.338	-50.7315	-6.7671	-54.8711
-1.77612	-1.47614	0.684509	-0.638123	0.241394	-1.3324	0.00213623	0.0823975	0.0149536	0.000305176	0.0012207	-320.685	-269.23	495.104	-50.2241	-6.92273	-54.7481
-1.77795	-1.47736	0.682068	-0.644226	0.244446	-1.33667	0.00244141	0.0601196	0.12085	0.00213623	0.00305176	-321.023	-269.479	493.326	-50.9036	-6.70107	-54.9375
-1.77521	-1.48071	0.681152	-0.643616	0.241394	-1.33453	0.00213623	-0.0640869	0.0949097	0.000305176	0.000915527	-320.334	-270.119	492.665	-50.7785	-6.88913	-54.7975
-1.77612	-1.47308	0.683594	-0.641174	0.240784	-1.33881	0.00274658	0.0167847	0.108337	0.00152588	0.00274658	-320.827	-268.674	494.435	-50.6234	-6.98282	-55.0633
-1.77094	-1.48071	0.681458	-0.643921	0.246887	-1.34155	0.00213623	0.0424194	0.0448608	-0.000305176	0	-319.599	-270.14	492.895	-50.8137	-6.38183	-55.1223
-1.77521	-1.47003	0.683289	-0.640869	0.240479	-1.32965	0.00213623	-0.00579834	0.141907	0.00213623	0.00274658	-320.632	-268.096	494.208	-50.6351	-6.99236	-54.6615
-1.77704	-1.48315	0.679016	-0.639038	0.244446	-1.34033	0.0012207	0.0186157	0.00701904	0	0.000305176	-320.729	-270.583	491.134	-50.2171	-6.67786	-55.0618
-1.77826	-1.47552	0.679321	-0.643005	0.242004	-1.34766	0.00213623	0.0405884	0.102234	0.000915527	0.00152588	-321.255	-269.161	491.343	-50.7955	-6.91889	-55.4556
-1.78314	-1.47369	0.679626	-0.644836	0.240784	-1.33484	0.00244141	0.0939941	0.0976563	0.000915527	0.00152588	-322.108	-268.788	491.548	-51.0329	-7.09036	-54.886
[truncated: 628 more rows]
