# Supplementary material for: Effective Swimmer’s Action during the Grab Start Technique
Source: PLoS One. 2015 May 15;10(5):e0123001. doi: 10.1371/journal.pone.0123001 (PMC4433328; doi:10.1371/journal.pone.0123001)
Supplement: S1 Files — (ZIP) [file pone.0123001.s001.zip › S1 Files.txt/Vc_gs/vc_gs1/vcgs1-1.txt]

4.32465	-0.855408	1.52039	0.687561	0.30304	-1.37909	4.32343	0.0363159	0.123291	0.000610352	0.000305176	853.735	-166.688	1106.44	93.0474	97.1693	-47.8665
-1.81396	-0.855408	1.52405	0.688171	0.301208	-1.37848	4.32648	0.0698853	0.14801	0.00152588	0.000305176	-361.037	-146.347	1105.9	91.3365	-6.29173	-64.5351
-1.81	-0.848389	1.52557	0.689087	0.30426	-1.37665	4.32465	-0.015564	0.0704956	0.000915527	0	-360.477	-145.033	1107	91.3298	-5.99932	-64.5054
-1.8103	-0.840454	1.52771	0.689087	0.304871	-1.37482	4.32709	-0.0708008	0.0271606	-0.000610352	-0.0012207	-360.774	-143.531	1108.54	91.2023	-5.97682	-64.4888
-1.81213	-0.843506	1.52588	0.689697	0.302124	-1.38916	4.32831	0.0836182	0.113831	0.00244141	0.00213623	-361.193	-144.122	1107.23	91.3176	-6.23354	-65.126
-1.80756	-0.848389	1.5213	0.691833	0.299072	-1.37695	4.328	0.0180054	0.0408936	0.000915527	0	-359.973	-145.061	1103.91	91.6453	-6.37793	-64.5019
-1.80603	-0.840759	1.52405	0.690002	0.305176	-1.38184	4.32587	-0.000915527	0.0845337	0.00183105	0.00213623	-359.995	-143.63	1105.9	91.3122	-5.88635	-64.7984
-1.79932	-0.851746	1.52039	0.687256	0.305481	-1.3858	4.32465	0.0619507	0.0274658	0	-0.00152588	-358.34	-145.739	1103.26	91.1762	-5.71714	-64.8688
-1.81091	-0.84137	1.52649	0.691833	0.298462	-1.38306	4.32739	0.0909424	0.115356	0.00335693	0.00335693	-360.944	-143.712	1107.67	91.5293	-6.51046	-64.8531
-1.80237	-0.854187	1.51917	0.687256	0.301208	-1.3913	4.32526	0.00854492	-0.0369263	-0.000610352	-0.00152588	-358.906	-146.199	1102.37	91.2134	-6.10996	-65.1013
-1.81335	-0.827637	1.53412	0.687866	0.304871	-1.38214	4.32678	0.0732422	0.132446	0.00244141	0.00305176	-361.879	-141.093	1113.18	90.8531	-6.07171	-64.9433
-1.80939	-0.839844	1.51978	0.688171	0.300293	-1.38824	4.32465	0.0634766	0.0265503	0.000610352	0	-360.709	-143.48	1102.8	91.0864	-6.34106	-65.0951
-1.8045	-0.839539	1.52161	0.690613	0.298462	-1.39252	4.3277	0.0405884	0.0759888	0.00213623	0.00183105	-359.817	-143.43	1104.14	91.3608	-6.41424	-65.2826
-1.80725	-0.839233	1.52069	0.690002	0.306396	-1.38824	4.32587	-0.0320435	0.0540161	0.000610352	0.000305176	-360.354	-143.366	1103.47	91.2865	-5.81839	-65.1104
-1.80603	-0.845337	1.52405	0.686035	0.300903	-1.39313	4.32831	0.0756836	0.117798	0.00244141	0.00274658	-359.936	-144.505	1105.9	90.9293	-6.22282	-65.2693
-1.80939	-0.845642	1.52588	0.688477	0.303345	-1.39771	4.32404	-0.0363159	0.0558472	0.000305176	-0.000610352	-360.682	-144.543	1107.23	91.2111	-6.08967	-65.4976
-1.80847	-0.843811	1.51855	0.687256	0.300903	-1.39587	4.32678	0.0750732	0.125427	0.0012207	0.000915527	-360.486	-144.243	1101.92	91.0441	-6.27106	-65.4125
-1.80511	-0.829163	1.52618	0.689697	0.306702	-1.39557	4.32831	-0.0180054	0.0967407	0.00152588	0.000915527	-360.351	-141.463	1107.45	91.0878	-5.79444	-65.5297
-1.80878	-0.845337	1.52191	0.688171	0.302429	-1.38855	4.32709	0.136414	0.038147	0.000305176	0.000305176	-360.44	-144.5	1104.35	91.1743	-6.14406	-65.0693
-1.80969	-0.838013	1.52496	0.687561	0.305786	-1.39069	4.32709	-0.057373	0.107727	0.00152588	0.00183105	-360.9	-143.111	1106.56	90.9856	-5.91245	-65.2388
-1.80145	-0.855713	1.51855	0.686646	0.30426	-1.40381	4.3277	0.045166	0.0567627	0	0	-358.834	-146.506	1101.94	91.1657	-5.85571	-65.6705
-1.80725	-0.839844	1.52496	0.686951	0.304871	-1.39404	4.32678	0.010376	0.078125	0.0012207	0.00152588	-360.39	-143.466	1106.56	90.9451	-5.94219	-65.3699
-1.80573	-0.841675	1.52161	0.690002	0.305176	-1.40411	4.32892	-0.0375366	0.0357056	-0.000915527	-0.00152588	-360.16	-143.84	1104.15	91.3223	-5.899	-65.8187
-1.80817	-0.835266	1.52344	0.687866	0.308533	-1.39648	4.32709	-0.0778198	0.0332642	0.000305176	0	-360.762	-142.616	1105.46	90.9758	-5.67924	-65.5302
-1.80664	-0.849304	1.52313	0.68573	0.307617	-1.4093	4.3277	0.0140381	-0.0152588	-0.0012207	-0.00152588	-360.154	-145.27	1105.25	90.9545	-5.69653	-66.0003
-1.80115	-0.845337	1.52161	0.685425	0.307007	-1.40381	4.32739	-0.0213623	0.135498	0.00244141	0.00274658	-359.114	-144.548	1104.14	90.859	-5.65865	-65.7605
-1.80878	-0.849304	1.52496	0.686035	0.308838	-1.40778	4.32526	-0.0930786	0.0384521	0.000305176	-0.000305176	-360.574	-145.251	1106.58	90.9888	-5.63365	-65.94
-1.7984	-0.851746	1.51733	0.685425	0.308838	-1.40656	4.32709	0.00640869	0.0497437	0.00152588	0.000915527	-358.397	-145.785	1101.05	90.9628	-5.44851	-65.8287
-1.8161	-0.843811	1.521	0.687561	0.309753	-1.40137	4.32739	-0.00549316	0.0491333	0.000305176	-0.000610352	-362.119	-144.211	1103.7	91.0752	-5.69388	-65.7088
-1.80206	-0.858459	1.52222	0.686035	0.313416	-1.40167	4.32678	-0.0466919	0.0976563	0.00152588	0.000915527	-358.902	-146.998	1104.6	91.1397	-5.12004	-65.5729
-1.80908	-0.840759	1.52893	0.683899	0.311584	-1.39252	4.32617	-0.0439453	0.0521851	0.000610352	0.000610352	-360.735	-143.613	1109.43	90.6099	-5.42643	-65.3105
-1.80603	-0.856323	1.5213	0.684509	0.314941	-1.40167	4.32709	0.0521851	0.0714111	0.000610352	0	-359.747	-146.592	1103.93	90.9299	-5.06826	-65.6016
-1.80176	-0.861206	1.51794	0.687256	0.312805	-1.40686	4.32617	-0.0799561	0.109253	0.000610352	-0.000305176	-358.806	-147.542	1101.51	91.3231	-5.16148	-65.7867
-1.80542	-0.862122	1.51978	0.688477	0.308838	-1.40167	4.32709	-0.0317383	0.0537109	0.000610352	-0.000305176	-359.436	-147.683	1102.83	91.4772	-5.53645	-65.5438
-1.80237	-0.859985	1.51917	0.682373	0.31311	-1.41174	4.32831	-0.0100708	0.0952148	0.000610352	-0.000305176	-358.994	-147.316	1102.38	90.7435	-5.1499	-66.0194
-1.80695	-0.856018	1.51947	0.681458	0.311584	-1.40015	4.32861	-0.0210571	0.10376	0.000610352	0.000305176	-359.873	-146.544	1102.59	90.5763	-5.34909	-65.5233
-1.81	-0.865479	1.51154	0.681152	0.31311	-1.40045	4.32495	-0.0341797	0.0918579	0.000915527	0.000610352	-360.162	-148.352	1096.85	90.6938	-5.24889	-65.4656
-1.8045	-0.849304	1.52435	0.681458	0.316467	-1.4032	4.3277	-0.0897217	0.00213623	-0.0012207	-0.00274658	-359.68	-145.27	1106.13	90.4677	-4.93852	-65.7266
-1.79901	-0.861206	1.51825	0.682068	0.309448	-1.40656	4.32739	-0.122986	0.12146	0.000915527	-0.000610352	-358.206	-147.555	1101.72	90.7305	-5.37895	-65.7514
-1.81183	-0.856323	1.52252	0.674133	0.31311	-1.40259	4.32648	-0.0744629	0.0241089	-0.000610352	-0.0012207	-360.827	-146.58	1104.78	89.741	-5.30217	-65.6432
-1.80389	-0.868835	1.51398	0.674133	0.311584	-1.41388	4.32648	-0.186157	0.0976563	0	-0.000305176	-358.96	-149.012	1098.61	89.9431	-5.26428	-66.0325
-1.80664	-0.865479	1.51917	0.678101	0.317383	-1.40564	4.32648	0.0842285	0.0946045	0.000305176	0.000610352	-359.589	-148.33	1102.37	90.3432	-4.85186	-65.7078
-1.80664	-0.869751	1.52161	0.675354	0.319519	-1.40472	4.32343	-0.00335693	0.108337	0.000610352	0	-359.446	-149.12	1104.14	90.0975	-4.66435	-65.6338
-1.81885	-0.870972	1.52161	0.675964	0.315247	-1.39893	4.32709	-0.148315	0.00762939	-0.000915527	-0.0012207	-361.738	-149.301	1104.13	90.1847	-5.20511	-65.3805
-1.80634	-0.86731	1.52039	0.673828	0.309753	-1.40625	4.32617	0.102234	0.10437	0.000915527	0.000610352	-359.413	-148.673	1103.24	89.8836	-5.45085	-65.6994
-1.81671	-0.865784	1.5213	0.678711	0.315857	-1.40808	4.3277	-0.142822	0.0247192	0	-0.000610352	-361.606	-148.344	1103.92	90.4141	-5.14664	-65.8449
-1.81946	-0.860901	1.52161	0.679626	0.316772	-1.39709	4.32678	-0.0866699	0.0241089	-0.000305176	-0.000915527	-362.184	-147.405	1104.13	90.442	-5.12402	-65.3871
-1.80573	-0.87616	1.5152	0.675964	0.316467	-1.40503	4.32526	0.0131226	0.0979614	0.0012207	0.00183105	-359.033	-150.359	1099.5	90.2715	-4.87559	-65.5827
-1.8219	-0.866089	1.52435	0.673828	0.317383	-1.39801	4.32648	-0.0256348	0.0183105	-0.000305176	-0.000610352	-362.489	-148.362	1106.11	89.8607	-5.09593	-65.39
-1.81335	-0.874634	1.5152	0.670166	0.315247	-1.39557	4.32495	0.00518799	0.0668335	0.00183105	0.00183105	-360.431	-150.045	1099.48	89.5838	-5.0909	-65.168
-1.8161	-0.857544	1.52313	0.675964	0.317688	-1.39374	4.32739	-0.0811768	0.105286	0.0012207	0.000915527	-361.569	-146.78	1105.23	89.9707	-4.99644	-65.2483
-1.80969	-0.866699	1.52069	0.671692	0.316772	-1.40137	4.32556	0.0698853	0.0817871	0.00213623	0.00274658	-360.062	-148.544	1103.46	89.6296	-4.93769	-65.5002
-1.81702	-0.874329	1.51917	0.672607	0.312195	-1.39709	4.32617	0.0506592	-0.0357056	-0.000305176	-0.000305176	-361.2	-149.952	1102.35	89.856	-5.40393	-65.2508
-1.81122	-0.870361	1.51886	0.674133	0.317688	-1.39465	4.32556	0.043335	0.115662	0.0012207	0.0012207	-360.185	-149.225	1102.14	89.9691	-4.8754	-65.1677
-1.81793	-0.874634	1.51733	0.670166	0.317993	-1.40106	4.32709	0.0378418	-0.0305176	-0.000305176	0.000305176	-361.424	-150.025	1101.03	89.5808	-4.95272	-65.4421
-1.81152	-0.869141	1.52069	0.672302	0.315552	-1.39374	4.32617	0.152588	0.0482178	0.000915527	0.000915527	-360.256	-148.986	1103.46	89.7399	-5.05322	-65.1306
-1.81	-0.880432	1.51947	0.670166	0.315857	-1.40198	4.32617	-0.0814819	0.0720215	0.000305176	0.000305176	-359.682	-151.126	1102.58	89.6756	-4.9757	-65.4131
-1.81946	-0.862732	1.52466	0.672302	0.315247	-1.3858	4.32556	0.0637817	0.078125	0.000915527	0.00152588	-361.945	-147.728	1106.32	89.6357	-5.22304	-64.8396
-1.81	-0.879517	1.51672	0.671692	0.316162	-1.39771	4.32678	-0.0228882	0.0115967	0	0	-359.662	-150.963	1100.59	89.8369	-4.95093	-65.2233
-1.8161	-0.870361	1.52618	0.669556	0.316467	-1.38824	4.328	0.0338745	0.0741577	0.000610352	0.000610352	-361.065	-149.167	1107.42	89.4443	-5.04601	-64.8818
-1.81122	-0.884094	1.51459	0.672607	0.315857	-1.40137	4.32739	-0.0384521	0.0332642	0.000915527	0.00152588	-359.801	-151.832	1099.05	90.0144	-4.98696	-65.3577
-1.81274	-0.868225	1.51794	0.673218	0.312805	-1.39832	4.32526	0.0695801	-0.0363159	-0.000915527	-0.000915527	-360.561	-148.83	1101.47	89.8289	-5.30199	-65.3462
-1.81152	-0.869751	1.51917	0.671082	0.309753	-1.40106	4.32617	0.0189209	0.107117	0.0012207	0.000915527	-360.278	-149.119	1102.35	89.6086	-5.52285	-65.4492
-1.81732	-0.86853	1.52557	0.668945	0.317383	-1.39313	4.32709	-0.083313	0.10437	0.00213623	0.00152588	-361.42	-148.829	1106.98	89.3437	-5.00192	-65.1266
-1.81671	-0.86853	1.52161	0.669861	0.311279	-1.39923	4.32739	-0.00305176	0.0961304	0.00274658	0.00244141	-361.33	-148.859	1104.11	89.4478	-5.48836	-65.3921
-1.81305	-0.878906	1.51886	0.672302	0.315247	-1.40167	4.32526	0.16571	0.0149536	0	0	-360.339	-150.83	1102.14	89.8948	-5.08256	-65.4206
-1.81946	-0.870972	1.52344	0.671692	0.315247	-1.39862	4.328	-0.00823975	0.113831	0.00244141	0.00244141	-361.831	-149.294	1105.44	89.6955	-5.21054	-65.364
-1.81702	-0.880432	1.51855	0.667419	0.312195	-1.40106	4.32709	0.0354004	-0.0259399	0	-0.000305176	-361.018	-151.11	1101.9	89.3598	-5.38405	-65.3776
-1.82068	-0.873413	1.52527	0.669556	0.315247	-1.39587	4.32526	0.0402832	0.0891113	0.000915527	0.000305176	-361.957	-149.737	1106.76	89.4903	-5.21945	-65.2191
-1.81152	-0.880127	1.51978	0.669861	0.314636	-1.40137	4.32587	-0.0146484	-0.00854492	0.000305176	0	-359.979	-151.062	1102.8	89.6355	-5.09955	-65.3887
-1.81976	-0.867615	1.52466	0.672302	0.315857	-1.38489	4.32495	-0.078125	0.0253296	0.000610352	0	-361.846	-148.641	1106.32	89.7143	-5.16427	-64.7598
-1.81335	-0.877686	1.52344	0.670776	0.317078	-1.39038	4.32739	-0.00305176	0.0628662	0.000610352	0.000610352	-360.321	-150.565	1105.45	89.7023	-4.93258	-64.9146
-1.81366	-0.872498	1.52039	0.673523	0.318604	-1.39465	4.32495	-0.0866699	0.0485229	0.000915527	0.000305176	-360.609	-149.61	1103.24	89.9327	-4.83639	-65.1595
-1.81244	-0.87738	1.521	0.670776	0.315857	-1.3974	4.32709	-0.0134277	0.0686646	0.00183105	0.0012207	-360.216	-150.532	1103.68	89.6965	-5.02226	-65.2347
-1.81763	-0.875854	1.5213	0.672607	0.315247	-1.3913	4.32556	-0.0515747	0.0369263	-0.000915527	-0.00213623	-361.229	-150.218	1103.9	89.8813	-5.15947	-64.9801
-1.82007	-0.872803	1.52283	0.675964	0.314636	-1.38947	4.32617	0.0296021	0.128479	0.00213623	0.0012207	-361.812	-149.623	1105.01	90.2157	-5.26087	-64.931
-1.81641	-0.870361	1.51947	0.673218	0.315857	-1.39435	4.32556	-0.0765991	-0.0537109	-0.00183105	-0.00305176	-361.195	-149.205	1102.57	89.8628	-5.10873	-65.1631
-1.81854	-0.867615	1.52527	0.672913	0.318604	-1.39282	4.3277	-0.0579834	0.108948	0.000915527	0	-361.72	-148.65	1106.77	89.7825	-4.93117	-65.1307
-1.81854	-0.880737	1.52344	0.674438	0.314331	-1.40198	4.32617	-0.0253296	-0.0167847	-0.000915527	-0.00152588	-361.401	-151.127	1105.46	90.166	-5.24716	-65.4393
-1.81213	-0.864868	1.52496	0.667419	0.314026	-1.38519	4.32739	0.00579834	0.103149	0.0012207	0.000305176	-360.382	-148.157	1106.53	89.1138	-5.18565	-64.7654
-1.80573	-0.883484	1.51581	0.671692	0.313721	-1.39984	4.32678	-0.0509644	0.0765991	0.000610352	0.000305176	-358.702	-151.728	1099.93	89.9015	-5.0658	-65.2724
-1.81519	-0.870361	1.52069	0.671082	0.31311	-1.39191	4.32678	0.00457764	0.136414	0.00152588	0.000915527	-360.899	-149.202	1103.45	89.6192	-5.30453	-65.0391
-1.8161	-0.870972	1.5213	0.672302	0.315857	-1.39801	4.32526	-0.0445557	-0.0360107	-0.00152588	-0.00274658	-361.159	-149.316	1103.9	89.7668	-5.10463	-65.327
-1.80908	-0.865173	1.52252	0.674438	0.310059	-1.3855	4.32678	0.0448608	0.0860596	0.000915527	0	-359.792	-148.228	1104.78	89.9227	-5.46031	-64.7674
-1.81427	-0.869751	1.52069	0.671082	0.310669	-1.39648	4.32739	-0.06073	0.0622559	0.0012207	0	-360.779	-149.096	1103.45	89.6086	-5.49149	-65.2481
-1.8161	-0.873108	1.51917	0.672607	0.311584	-1.39984	4.32739	0.127563	0.0500488	0.0012207	0.000915527	-361.086	-149.729	1102.35	89.836	-5.44368	-65.3839
-1.81549	-0.868835	1.52618	0.668945	0.314636	-1.39252	4.32617	-0.071106	0.0567627	0.000305176	0.000610352	-361.029	-148.888	1107.42	89.3491	-5.19064	-65.0855
-1.81335	-0.87677	1.51825	0.67627	0.311279	-1.40228	4.32617	0.0570679	0.0305176	0.000915527	0.000915527	-360.478	-150.427	1101.7	90.3141	-5.41786	-65.4631
-1.81458	-0.864563	1.52374	0.672913	0.314026	-1.38214	4.32678	0.072937	0.03479	0.00183105	0.00213623	-360.873	-148.088	1105.66	89.7374	-5.23084	-64.6395
-1.80847	-0.876465	1.51886	0.675354	0.31189	-1.4035	4.32495	0.124207	-0.0128174	0.000305176	0	-359.535	-150.386	1102.15	90.2055	-5.2877	-65.5094
-1.82983	-0.864868	1.52222	0.672302	0.314636	-1.38428	4.32678	0.0363159	0.101318	0.00213623	0.00213623	-363.902	-148.106	1104.54	89.6678	-5.43866	-64.7766
-1.80481	-0.873108	1.52283	0.670471	0.31311	-1.39374	4.32526	-0.0143433	-0.0335693	0.000610352	0.000305176	-358.786	-149.742	1105	89.5957	-5.12354	-65.0743
-1.81427	-0.875854	1.51947	0.676575	0.314941	-1.39282	4.32709	0.0994873	0.065918	0.000915527	0.0012207	-360.602	-150.236	1102.58	90.336	-5.13315	-65.0446
-1.81122	-0.870056	1.52039	0.67688	0.312805	-1.38947	4.32526	-0.0469971	0.0109863	0.000305176	0	-360.134	-149.15	1103.24	90.2793	-5.26754	-64.9245
-1.8158	-0.875244	1.51978	0.675049	0.314331	-1.39282	4.32739	0.114441	0.0521851	0.00183105	0.00213623	-360.91	-150.116	1102.8	90.1512	-5.20795	-65.0506
-1.80389	-0.873718	1.52466	0.675354	0.317078	-1.39587	0.00915527	0.0814819	0.0238037	0.000305176	0	-358.674	-149.846	1106.35	90.1635	-4.79545	-65.182
-1.81549	-0.881958	1.51825	0.679626	0.313416	-1.39587	4.32587	0.137939	0.0869751	0.0012207	0.0012207	-360.699	-151.381	1101.71	90.7822	-5.26507	-65.1394
-1.81458	-0.858154	1.52466	0.674744	0.316467	-1.39343	4.32648	0.105286	0.0491333	0.0012207	0.0012207	-361.235	-146.892	1106.33	89.8411	-5.0658	-65.2221
-1.81946	-0.874939	1.5213	0.675354	0.315857	-1.39496	4.32739	0.172424	0.0424194	0.000305176	-0.000305176	-361.686	-150.041	1103.91	90.1794	-5.15045	-65.1668
-1.82404	-0.864258	1.52069	0.673523	0.316162	-1.39374	4.32556	0.170593	0.118713	0.00183105	0.00183105	-362.896	-148.028	1103.45	89.7974	-5.2301	-65.2071
-1.80908	-0.87738	1.5152	0.679016	0.316162	-1.39709	4.3277	0.0802612	0.11261	0.0012207	0.000305176	-359.586	-150.564	1099.5	90.6411	-4.94922	-65.2182
-1.81305	-0.870667	1.52161	0.675049	0.31311	-1.39191	4.32739	0.155945	0.118408	0.00152588	0.0012207	-360.499	-149.256	1104.12	90.0783	-5.27251	-65.0367
-1.81641	-0.868225	1.52069	0.673523	0.316772	-1.39679	4.32739	0.111084	0.0387573	-0.000915527	-0.0012207	-361.302	-148.801	1103.46	89.8627	-5.04414	-65.2967
-1.81824	-0.86731	1.51825	0.682068	0.316162	-1.38428	4.32587	0.14801	0.127563	0.00244141	0.00274658	-361.593	-148.611	1101.7	90.8281	-5.12427	-64.7381
-1.82129	-0.865479	1.52435	0.674133	0.319824	-1.39099	4.32709	0.0286865	-0.0421143	-0.0012207	-0.000610352	-362.32	-148.242	1106.11	89.8877	-4.88484	-65.0743
-1.81702	-0.861511	1.52069	0.680542	0.315857	-1.39618	4.32587	0.144043	0.141602	0.00305176	0.00305176	-361.669	-147.53	1103.47	90.5576	-5.1548	-65.3316
-1.82343	-0.857239	1.52069	0.679321	0.319519	-1.38336	4.32709	0.083313	0.010376	0	0.000610352	-362.93	-146.696	1103.46	90.3505	-4.96694	-64.797
-1.81335	-0.871582	1.51337	0.681458	0.317383	-1.38947	4.32739	0.0387573	0.083313	0.00152588	0.00183105	-360.538	-149.462	1098.17	90.828	-4.93481	-64.9281
-1.81915	-0.862427	1.51947	0.682068	0.318604	-1.38641	4.32465	0.112305	0.0750732	0.000610352	0.000610352	-361.969	-147.689	1102.59	90.7487	-4.9596	-64.8852
-1.80939	-0.863037	1.51855	0.683594	0.318298	-1.39404	4.32739	0.0558472	0.101929	0.00183105	0.00213623	-360.113	-147.847	1101.94	90.9343	-4.82678	-65.2072
-1.81763	-0.846252	1.52496	0.684814	0.32135	-1.38641	4.32526	0.0653076	0.0546265	0.000915527	0.000305176	-362.225	-144.629	1106.56	90.8026	-4.76372	-65.0259
-1.8158	-0.856323	1.5155	0.680847	0.32196	-1.38885	4.32709	0.0106812	0.0869751	0.0012207	0.000915527	-361.517	-146.583	1099.71	90.5123	-4.65064	-65.0409
-1.81122	-0.861206	1.51855	0.684814	0.322571	-1.39374	4.32587	0.0299072	0.0790405	0.000915527	0	-360.56	-147.496	1101.94	91.0441	-4.52042	-65.2237
-1.81122	-0.852051	1.51764	0.690918	0.317993	-1.39343	4.32739	-0.0167847	0.0363159	0.000610352	0.000305176	-360.857	-145.777	1101.28	91.5954	-4.92128	-65.2811
-1.80664	-0.85144	1.51825	0.686646	0.317383	-1.38947	4.32648	-0.0704956	0.109558	0.0012207	0.000305176	-359.892	-145.676	1101.71	91.099	-4.88651	-65.0837
-1.81488	-0.843506	1.51703	0.687256	0.320435	-1.3855	4.32526	0.0344849	0.0601196	0.0012207	0.00213623	-361.738	-144.164	1100.82	91.0402	-4.7992	-64.9932
-1.80298	-0.85144	1.521	0.690308	0.317688	-1.39313	4.32465	-0.0354004	0.0927734	0.000915527	0.000915527	-359.249	-145.672	1103.71	91.5176	-4.80863	-65.2507
-1.81366	-0.834656	1.52313	0.690308	0.317383	-1.38092	4.32739	-0.11261	0.0408936	-0.000610352	-0.00152588	-361.747	-142.465	1105.24	91.2474	-5.04994	-64.8521
-1.81244	-0.855408	1.51917	0.687866	0.315552	-1.38458	4.32709	-0.133362	0.130005	0.00183105	0.000610352	-360.861	-146.388	1102.37	91.3016	-5.11701	-64.8398
-1.80969	-0.833435	1.52405	0.69397	0.322571	-1.38672	4.3277	-0.102234	0.015564	-0.000610352	-0.00183105	-361.125	-142.247	1105.92	91.6464	-4.57939	-65.1361
-1.80695	-0.857239	1.51367	0.692139	0.319824	-1.39404	4.32587	-0.149841	0.098877	0.000610352	0.000305176	-359.86	-146.785	1098.42	91.8202	-4.68842	-65.258
-1.81793	-0.837402	1.5213	0.692444	0.319214	-1.38245	4.3277	0.012207	0.0531006	0.000610352	0	-362.543	-142.975	1103.92	91.5346	-4.97026	-64.9173
-1.80786	-0.848694	1.52069	0.69458	0.317993	-1.38275	4.32739	-0.120544	0.0460815	0.000610352	0	-360.209	-145.125	1103.49	91.9632	-4.86926	-64.8122
-1.80176	-0.839233	1.51947	0.695496	0.317993	-1.39069	4.32648	-0.0759888	0.0509644	0	-0.0012207	-359.391	-143.387	1102.61	91.9162	-4.80185	-65.2395
-1.80847	-0.830994	1.52374	0.691223	0.322571	-1.38275	4.32587	-0.30304	0.0949097	0.000915527	0.000305176	-360.892	-141.794	1105.69	91.2943	-4.55885	-64.9652
-1.81091	-0.834961	1.5213	0.69458	0.321045	-1.3913	4.32587	-0.118408	0.057373	0.000305176	-0.000610352	-361.359	-142.548	1103.93	91.7398	-4.72267	-65.3341
-1.81305	-0.826721	1.52618	0.697327	0.319519	-1.38672	4.32709	-0.178528	0.00518799	-0.000610352	-0.00183105	-362.014	-140.961	1107.47	91.9211	-4.90485	-65.1991
-1.80511	-0.834961	1.51825	0.694275	0.323486	-1.38947	4.32617	-0.0250244	0.108643	0.00152588	0.0012207	-360.189	-142.583	1101.73	91.7075	-4.42603	-65.236
-1.80756	-0.821838	1.52496	0.704346	0.324707	-1.37787	4.32587	-0.191956	-0.043335	-0.000610352	-0.00183105	-361.047	-140.052	1106.6	92.6494	-4.40875	-64.8336
-1.80542	-0.831909	1.52008	0.695496	0.32196	-1.38641	4.32465	0.151672	0.0656128	0.0012207	0.000610352	-360.316	-141.995	1103.05	91.7984	-4.56154	-65.1202
-1.81244	-0.808411	1.5329	0.702515	0.323181	-1.38275	4.32709	-0.275574	0.0634766	0.000610352	-0.000305176	-362.499	-137.483	1112.33	92.2204	-4.65624	-65.1822
-1.80603	-0.822144	1.52557	0.699768	0.325623	-1.38763	4.32617	0.140076	0.085144	0.00183105	0.00213623	-360.826	-140.128	1107.04	92.1288	-4.31258	-65.2752
-1.81488	-0.820618	1.52405	0.700684	0.327759	-1.3913	4.328	-0.0167847	-0.0213623	-0.000610352	-0.000915527	-362.68	-139.824	1105.93	92.2059	-4.29829	-65.4857
-1.8042	-0.823059	1.52557	0.697632	0.325317	-1.38336	4.32556	0.0820923	0.133972	0.00213623	0.00152588	-360.368	-140.304	1107.03	91.9007	-4.29719	-65.0618
-1.8103	-0.827332	1.52222	0.699463	0.326538	-1.3855	4.32648	-0.0183105	0.010376	0.000305176	0.000610352	-361.474	-141.103	1104.6	92.1771	-4.29293	-65.1449
-1.80939	-0.817566	1.52527	0.698547	0.325623	-1.38458	4.3277	0.0924683	0.0689697	0.000305176	0	-361.586	-139.259	1106.8	91.9155	-4.37782	-65.1785
-1.80603	-0.821228	1.52252	0.700378	0.326233	-1.39893	4.32648	0.00946045	0.109253	0.000610352	-0.000305176	-360.983	-139.985	1104.83	92.1819	-4.27677	-65.8047
-1.81366	-0.810242	1.52832	0.701904	0.327454	-1.38397	4.32617	0.0793457	0.0317383	0	-0.000610352	-362.698	-137.85	1109.02	92.1802	-4.32743	-65.2319
-1.8042	-0.821838	1.52008	0.700073	0.32959	-1.39252	4.3277	0.0280762	0.0717163	0.00213623	0.00335693	-360.532	-140.113	1103.06	92.1593	-3.96736	-65.5031
-1.82098	-0.809631	1.52985	0.701599	0.333252	-1.38336	4.32739	0.14801	0.0787354	0.000915527	0.000305176	-364.193	-137.703	1110.12	92.1333	-3.9856	-65.2418
-1.79901	-0.830994	1.521	0.700684	0.332642	-1.39984	4.32648	0.0463867	0.0967407	0.00244141	0.00396729	-359.331	-141.848	1103.74	92.3758	-3.61627	-65.7618
-1.81366	-0.81665	1.52679	0.697327	0.3302	-1.39557	4.32526	0.0552368	0.00183105	-0.000610352	-0.00183105	-362.611	-139.079	1107.91	91.7572	-4.0935	-65.7152
-1.82098	-0.822754	1.52466	0.692749	0.331421	-1.38733	4.32709	0.153198	0.170288	0.00335693	0.00396729	-363.739	-140.207	1106.35	91.3318	-4.08763	-65.2995
-1.80511	-0.823059	1.53076	0.698547	0.335999	-1.39008	4.32739	0.0579834	-0.0332642	-0.00152588	-0.00152588	-360.711	-140.279	1110.8	92.0028	-3.46224	-65.4032
-1.81122	-0.82428	1.52649	0.694275	0.332336	-1.38855	4.32648	0.0686646	0.120544	0.00305176	0.00457764	-361.796	-140.515	1107.69	91.533	-3.84861	-65.3224
-1.81122	-0.823364	1.52374	0.700378	0.332336	-1.39099	4.32556	0.115662	0.0692749	0.000305176	0	-361.887	-140.353	1105.71	92.2164	-3.86	-65.4485
-1.81854	-0.823059	1.52863	0.692139	0.335999	-1.38458	4.32648	0.0967407	0.0967407	0.00274658	0.00335693	-363.249	-140.249	1109.23	91.2675	-3.67516	-65.1755
-1.80542	-0.835876	1.52466	0.691833	0.339355	-1.39343	4.32678	0.0289917	0.0012207	0	0	-360.358	-142.727	1106.37	91.441	-3.15482	-65.4491
-1.81885	-0.82428	1.52893	0.687866	0.336609	-1.38672	4.32465	0.0314331	0.128479	0.00213623	0.00213623	-363.271	-140.483	1109.44	90.7978	-3.62485	-65.2613
-1.80725	-0.840149	1.52557	0.686951	0.341187	-1.39038	4.32617	0.0482178	0.0131226	0.000915527	0.000610352	-360.53	-143.519	1107.03	90.9511	-3.01785	-65.2766
-1.82983	-0.831604	1.52649	0.68512	0.338135	-1.37817	4.32587	0.0927734	0.0518799	0.0012207	0.00152588	-365.095	-141.827	1107.66	90.6005	-3.65435	-64.8343
-1.81946	-0.846863	1.5274	0.68573	0.343018	-1.39282	4.32831	0.0234985	0.100708	0.00183105	0.00152588	-362.774	-144.731	1108.35	90.9149	-3.05814	-65.3722
-1.82159	-0.839539	1.52771	0.680237	0.343018	-1.38885	4.32587	0.131226	0.0592041	0.00152588	0.00152588	-363.34	-143.353	1108.55	90.1692	-3.105	-65.2469
-1.8161	-0.846252	1.52557	0.678101	0.341797	-1.3858	4.32709	0.0570679	0.0790405	0.00183105	0.00152588	-361.978	-144.641	1107	90.0354	-3.08569	-65.0293
-1.82037	-0.847473	1.52039	0.674438	0.340271	-1.3974	4.32526	-0.0115967	0.0912476	0.000610352	0.000305176	-362.868	-144.902	1103.24	89.6331	-3.28231	-65.5553
-1.83014	-0.843811	1.53198	0.671387	0.342712	-1.39313	4.32739	0.0357056	0.107422	0.00244141	0.00183105	-364.9	-144.118	1111.62	89.2213	-3.25582	-65.4244
-1.82129	-0.855103	1.51978	0.673523	0.342407	-1.39099	4.32648	0.0402832	-0.0341797	-0.000610352	-0.00183105	-362.739	-146.326	1102.8	89.6523	-3.09691	-65.2024
-1.8219	-0.843506	1.52649	0.667114	0.349121	-1.3797	4.32892	-0.0259399	0.137634	0.00183105	0.000915527	-363.102	-144.11	1107.64	88.7343	-2.58391	-64.7871
-1.82617	-0.860291	1.52252	0.666199	0.343933	-1.39771	4.32678	-0.065918	0.00183105	-0.000915527	-0.00244141	-363.589	-147.284	1104.78	88.8944	-3.03997	-65.4802
-1.83014	-0.856018	1.52405	0.661011	0.347595	-1.38214	4.3277	-0.0628662	0.149536	0.00213623	0.000610352	-364.312	-146.452	1105.86	88.2346	-2.80417	-64.808
-1.81549	-0.882263	1.51367	0.656128	0.346985	-1.4035	4.328	-0.107422	0.0750732	-0.000305176	-0.00213623	-360.771	-151.507	1098.37	88.0988	-2.54379	-65.5278
-1.82922	-0.869751	1.51947	0.658569	0.344543	-1.39557	4.328	-0.0881958	0.0811768	0.000305176	-0.0012207	-363.811	-149.072	1102.55	88.1738	-3.00367	-65.302
-1.83167	-0.871887	1.52344	0.648804	0.349731	-1.38428	4.32587	-0.0769043	0.039978	-0.000305176	-0.0012207	-364.067	-149.443	1105.4	87.0924	-2.60041	-64.7706
-1.83014	-0.881348	1.52222	0.645447	0.350342	-1.38336	4.32861	0.0360107	0.110474	0	-0.00152588	-363.435	-151.231	1104.51	86.8612	-2.49357	-64.6435
-1.82892	-0.881958	1.52283	0.641174	0.349731	-1.38763	4.3277	-0.00457764	0.100708	0.000915527	0	-363.194	-151.357	1104.95	86.3816	-2.51955	-64.8265
-1.82404	-0.884399	1.51825	0.635681	0.351563	-1.38428	4.32709	-0.12085	0.0619507	-0.000305176	-0.00213623	-362.064	-151.86	1101.63	85.7955	-2.27262	-64.6313
-1.83258	-0.887146	1.52069	0.635376	0.352783	-1.38245	4.32678	0.0473022	0.147095	0.0012207	-0.000305176	-363.662	-152.331	1103.39	85.8023	-2.30888	-64.5517
-1.82953	-0.897827	1.51398	0.632629	0.350647	-1.38885	4.32465	-0.104065	0.115356	0.000305176	-0.000610352	-362.745	-154.391	1098.53	85.6602	-2.40011	-64.7398
-1.83441	-0.896301	1.51672	0.626526	0.352173	-1.37787	4.32648	0.144653	0.132141	0.00244141	0.00213623	-363.604	-154.07	1100.5	84.9383	-2.34715	-64.2548
-1.83472	-0.903625	1.5152	0.623779	0.353699	-1.39221	4.32556	-0.0286865	0.119019	0.000305176	-0.00152588	-363.589	-155.469	1099.4	84.7386	-2.21861	-64.8583
-1.8457	-0.885925	1.52039	0.620117	0.359192	-1.38092	4.32739	0.149231	0.152588	0.00274658	0.00305176	-366.203	-152.08	1103.13	84.034	-1.9987	-64.5204
-1.83929	-0.913391	1.51123	0.611267	0.359802	-1.38519	4.32495	-0.256653	0.00518799	-0.000915527	-0.00244141	-364.035	-157.316	1096.5	83.4654	-1.75495	-64.4606
-1.85486	-0.907593	1.5152	0.607605	0.360107	-1.38306	4.32739	0.0292969	0.0366211	0	-0.000610352	-367.261	-156.158	1099.35	82.9487	-2.00355	-64.4502
-1.84326	-0.921631	1.5097	0.602722	0.362854	-1.38458	4.32709	-0.158081	0.0219727	0.000610352	-0.000305176	-364.506	-158.867	1095.38	82.6196	-1.54194	-64.3707
-1.83716	-0.927429	1.51154	0.59967	0.367126	-1.37726	4.32678	0.0631714	0.109863	0.00274658	0.00335693	-363.039	-159.96	1096.7	82.3669	-1.06906	-63.975
-1.85181	-0.917969	1.51093	0.592346	0.363464	-1.37756	4.32495	-0.0866699	0.0338745	0	-0.000610352	-366.162	-158.152	1096.23	81.3729	-1.62878	-64.0877
-1.84509	-0.932007	1.50604	0.588074	0.368347	-1.38031	4.32709	0.0808716	0.142517	0.00274658	0.00244141	-364.406	-160.841	1092.7	81.112	-1.07956	-64.0838
-1.85425	-0.925598	1.51001	0.585632	0.374146	-1.37604	4.32678	-0.144348	-0.00305176	-0.000305176	-0.000305176	-366.395	-159.587	1095.56	80.7275	-0.779755	-63.9755
-1.84723	-0.94574	1.50757	0.577087	0.372314	-1.38062	4.32739	-0.0250244	0.0656128	0.000610352	0.000305176	-364.354	-163.414	1093.79	80.075	-0.745108	-63.988
-1.85791	-0.937195	1.50787	0.570984	0.375977	-1.37238	4.32617	-0.0668335	0.0769043	0.00152588	0.00152588	-366.613	-161.775	1093.98	79.2384	-0.640082	-63.7053
-1.85425	-0.969543	1.4975	0.565491	0.378113	-1.3855	4.32831	0.0790405	0.0473022	0.0012207	0	-364.969	-167.93	1086.49	79.1295	-0.317838	-64.0295
-1.85822	-0.959778	1.50452	0.561218	0.381775	-1.37482	4.32953	-0.166321	0.0967407	0.0012207	0.0012207	-365.947	-166.041	1091.55	78.4841	-0.104614	-63.6332
-1.85699	-0.966187	1.50665	0.55481	0.384827	-1.37604	4.3277	0.0598145	0.0863647	0.000915527	0	-365.5	-167.244	1093.09	77.8537	0.185468	-63.6344
-1.86005	-0.956726	1.5033	0.549927	0.39032	-1.36627	4.32617	-0.0497437	0.12207	0.00244141	0.00213623	-366.264	-165.477	1090.64	77.1453	0.564337	-63.2703
-1.86798	-0.973206	1.50391	0.540466	0.387878	-1.36353	4.328	0.0363159	0.0430298	-0.000610352	-0.000305176	-367.211	-168.545	1091.06	76.3261	0.295038	-63.0143
-1.87164	-0.976563	1.49994	0.532227	0.388794	-1.36963	4.32739	-0.0387573	0.175781	0.00305176	0.00335693	-367.834	-169.202	1088.17	75.4358	0.321317	-63.2675
-1.87531	-0.970459	1.50055	0.528564	0.393066	-1.36719	4.32617	0.0637817	0.0271606	0.000610352	0.000610352	-368.718	-168.045	1088.6	74.9183	0.592184	-63.2189
-1.87256	-0.98877	1.49323	0.517883	0.391235	-1.3736	4.32556	-0.0167847	0.119934	0.00152588	0.00244141	-367.567	-171.548	1083.29	73.9913	0.55152	-63.3359
-1.88202	-0.98938	1.49902	0.51239	0.395203	-1.35925	4.3277	-0.0158691	0.010376	0.000305176	0	-369.255	-171.59	1087.46	73.3723	0.731635	-62.6992
-1.87897	-1.00922	1.49048	0.510559	0.395203	-1.37085	4.3277	0.0552368	0.0970459	0.00244141	0.00274658	-368.125	-175.381	1081.29	73.4812	0.832831	-63.0574
-1.88538	-0.999451	1.50299	0.502319	0.39917	-1.35895	4.32617	0.0137329	0.0610352	0.0012207	0.00152588	-369.567	-173.457	1090.32	72.3806	1.03405	-62.6112
-1.8866	-1.01044	1.49658	0.491943	0.397339	-1.36414	4.32709	-0.00579834	0.118103	0.00213623	0.00213623	-369.42	-175.567	1085.66	71.3698	0.906256	-62.743
-1.87592	-1.01593	1.49323	0.48584	0.39917	-1.36719	4.32648	-0.0546265	0.0302124	0.0012207	0.000915527	-367.125	-176.663	1083.23	70.7629	1.25392	-62.8039
-1.8869	-1.02081	1.49475	0.476685	0.404358	-1.36536	4.3277	0.107117	0.0518799	0.000610352	0.000915527	-369.093	-177.544	1084.31	69.7912	1.51215	-62.71
-1.88446	-1.0321	1.49292	0.473328	0.402832	-1.36475	4.3277	-0.157166	0.0888062	0.00152588	0.000915527	-368.213	-179.682	1082.98	69.5897	1.46771	-62.5746
-1.88995	-1.02844	1.49475	0.467834	0.39856	-1.36871	4.32892	0.0305176	0.0445557	0.000610352	0.000610352	-369.406	-178.978	1084.29	68.8997	1.02348	-62.7879
-1.8811	-1.04034	1.4917	0.460815	0.403748	-1.37299	4.32556	-0.0177002	0.0656128	0.000915527	0	-367.3	-181.269	1082.08	68.2902	1.62843	-62.8646
-1.89178	-1.03638	1.4975	0.454102	0.401306	-1.36017	4.32831	0.0588989	0.0720215	0.000915527	0	-369.348	-180.453	1086.25	67.4574	1.25956	-62.3235
-1.88538	-1.0553	1.49109	0.446472	0.404358	-1.3681	4.32861	0.0314331	0.100403	0.00213623	0.00183105	-367.522	-184.075	1081.61	66.8898	1.66973	-62.5114
-1.89087	-1.05957	1.49811	0.439453	0.398865	-1.36658	4.32709	0.100098	0.0497437	0.000305176	-0.000305176	-368.406	-184.825	1086.67	66.153	1.15583	-62.4058
-1.8811	-1.07605	1.48895	0.43335	0.39978	-1.3797	4.32617	0.112305	0.146179	0.00213623	0.0012207	-366.042	-188.02	1080.05	65.721	1.43769	-62.8396
-1.88995	-1.07513	1.49445	0.4245	0.401611	-1.36719	4.328	0.0418091	0.0695801	0.000610352	0	-367.642	-187.786	1084	64.6934	1.45418	-62.2891
-1.88965	-1.07941	1.49689	0.414734	0.401917	-1.37024	4.32678	0.0631714	0.109558	0.000610352	-0.000305176	-367.426	-188.59	1085.75	63.644	1.50399	-62.3847
-1.8869	-1.09039	1.49994	0.415039	0.400696	-1.36353	4.328	0.11322	0.117188	0.0012207	0	-366.47	-190.633	1087.96	63.8571	1.48877	-61.9779
-1.89606	-1.10168	1.4975	0.405579	0.401917	-1.36902	4.32678	0.0350952	0.118103	0.0012207	0.000915527	-367.925	-192.751	1086.18	62.9529	1.47148	-62.1538
-1.88751	-1.11206	1.49445	0.398865	0.406189	-1.36688	4.32678	0.0234985	0.083313	0.000915527	0	-365.848	-194.748	1083.96	62.3551	1.99899	-61.9457
-1.89026	-1.10565	1.50024	0.390015	0.400696	-1.37573	4.3277	0.0643921	0.0973511	0.000915527	-0.000305176	-366.626	-193.527	1088.14	61.236	1.4934	-62.3958
-1.88416	-1.13434	1.4975	0.383301	0.398254	-1.37695	4.32861	-0.00976563	0.09552	0.0012207	0	-364.47	-198.948	1086.15	60.9307	1.4891	-62.1871
-1.88324	-1.12793	1.50543	0.376282	0.401917	-1.37115	4.32709	-0.0509644	0.0375366	-0.000305176	-0.0012207	-364.419	-197.709	1091.88	60.0252	1.79249	-61.9734
-1.88721	-1.14166	1.49902	0.371399	0.397034	-1.37329	4.32587	-0.0262451	0.123901	0.000305176	-0.000610352	-364.717	-200.314	1087.23	59.6867	1.37744	-61.9498
-1.8988	-1.138	1.50787	0.367432	0.400696	-1.36902	4.3277	0.0720215	0.0952148	0.00183105	0.000915527	-367.101	-199.54	1093.62	59.1702	1.47293	-61.8232
-1.88812	-1.15936	1.50146	0.358276	0.403748	-1.36658	4.32587	-0.0619507	0.112305	0.0012207	-0.000305176	-364.22	-203.625	1088.98	58.4709	1.97351	-61.4977
-1.89056	-1.16302	1.50391	0.346985	0.39978	-1.37878	4.328	-0.09552	-0.00488281	-0.0012207	-0.00213623	-364.642	-204.317	1090.73	57.2342	1.62497	-62.0181
-1.89545	-1.17523	1.50208	0.340881	0.401611	-1.36841	4.32617	-0.100403	0.11261	0.000915527	-0.000305176	-365.065	-206.596	1089.39	56.7335	1.74218	-61.4471
-1.8924	-1.18164	1.50146	0.334473	0.405273	-1.38214	4.3277	-0.157166	-0.0305176	-0.00152588	-0.00274658	-364.395	-207.834	1088.94	56.1012	2.101	-62.0212
-1.89819	-1.18378	1.50848	0.332031	0.407104	-1.37756	4.32434	-0.147095	0.088501	0.0012207	-0.000610352	-365.441	-208.174	1094.02	55.8544	2.16235	-61.8143
-1.89117	-1.20453	1.49902	0.319519	0.405273	-1.37634	4.32648	0.0100708	0.0424194	0.000610352	0.000305176	-363.257	-212.155	1087.15	54.7605	2.21034	-61.5429
-1.90247	-1.19476	1.51306	0.314026	0.411987	-1.35925	4.32617	-0.0570679	0.0802612	0.000610352	-0.000610352	-365.644	-210.198	1097.29	53.9736	2.55158	-60.8806
-1.90063	-1.2146	1.50177	0.307007	0.411987	-1.37634	4.32739	-0.242004	0.0357056	-0.000610352	-0.0012207	-364.773	-214.012	1089.12	53.488	2.63369	-61.4874
-1.90063	-1.21735	1.5097	0.304565	0.412903	-1.36688	4.32892	-0.112	0.143738	0.00213623	0.000915527	-364.594	-214.475	1094.86	53.2536	2.72514	-61.0326
-1.89789	-1.23596	1.50299	0.29541	0.411072	-1.37573	4.3277	-0.233459	0.0534058	-0.000305176	-0.000915527	-363.475	-218.033	1089.99	52.5053	2.68115	-61.2626
-1.90216	-1.23566	1.50818	0.289001	0.413513	-1.36475	4.32831	-0.00305176	0.062561	0.000305176	0	-364.188	-217.929	1093.72	51.7678	2.82131	-60.7695
-1.90613	-1.24115	1.50635	0.283203	0.415039	-1.37207	4.32892	-0.0762939	0.118103	0.00152588	0.000610352	-364.848	-218.971	1092.39	51.1903	2.89319	-61.0689
-1.90277	-1.24664	1.50757	0.274048	0.416565	-1.36566	4.3277	-0.0524902	0.0271606	0	-0.000305176	-363.885	-220.01	1093.26	50.2336	3.10447	-60.7112
-1.90369	-1.25702	1.50574	0.273438	0.416565	-1.36505	0.0100708	-0.0466919	0.0866699	0.0012207	0.000610352	-363.725	-221.962	1091.93	50.3306	3.12042	-60.5991
-1.90125	-1.26434	1.50787	0.264893	0.419617	-1.36536	0.00793457	-0.254211	0.118103	0.000610352	0.000305176	-362.981	-223.343	1093.47	49.4712	3.437	-60.5444
-1.90277	-1.26038	1.50757	0.26062	0.419617	-1.36841	0.00701904	0.107727	0.0393677	0.000305176	0.000915527	-363.411	-222.605	1093.24	48.9177	3.40213	-60.7161
-1.89514	-1.28143	1.50543	0.249634	0.420837	-1.36932	0.00640869	-0.103455	-0.00915527	-0.000915527	-0.00152588	-361.177	-226.604	1091.68	48.0016	3.70127	-60.5538
-1.90125	-1.27197	1.51093	0.246582	0.421143	-1.36383	0.00610352	-0.144653	0.154114	0.00152588	0.0012207	-362.615	-224.778	1095.64	47.4991	3.60352	-60.394
-1.90308	-1.28815	1.50848	0.248718	0.422363	-1.37512	0.00549316	-0.0808716	-0.0537109	-0.000915527	-0.000610352	-362.62	-227.826	1093.89	48.0006	3.70457	-60.7937
-1.90704	-1.27472	1.51703	0.237427	0.421143	-1.35986	0.00610352	0.020752	0.0402832	0.000915527	0	-363.589	-225.247	1100.04	46.4942	3.5268	-60.1969
-1.90094	-1.29181	1.50452	0.230408	0.423889	-1.36688	0.00579834	-0.0524902	0.0662231	0.0012207	0.000610352	-361.848	-228.558	1090.98	45.9683	3.90355	-60.3534
-1.89972	-1.28235	1.50452	0.22583	0.423584	-1.36597	0.00610352	0.0265503	0.027771	0.000915527	0.000915527	-361.856	-226.794	1090.96	45.2933	3.87867	-60.3777
-1.90369	-1.30493	1.50635	0.221863	0.42572	-1.362	0.00518799	0.0323486	0.0274658	0.000915527	0.000915527	-361.882	-231.003	1092.29	45.2017	4.05619	-60.023
-1.90186	-1.3031	1.50848	0.213318	0.420532	-1.36993	0.00549316	0.0857544	0.0579834	0.000915527	0.000915527	-361.59	-230.674	1093.82	44.1931	3.66658	-60.3793
-1.90063	-1.29547	1.50238	0.213928	0.422974	-1.35986	0.00549316	-0.0204468	0.0881958	0.00213623	0.00152588	-361.46	-229.271	1089.39	44.1442	3.87172	-59.9731
-1.89362	-1.31439	1.50055	0.205078	0.422668	-1.36658	0.00549316	0.0720215	-0.0177002	-0.000610352	-0.000915527	-359.491	-232.869	1088.06	43.4366	4.02379	-60.0977
-1.90643	-1.29791	1.51001	0.197449	0.421143	-1.362	0.00518799	0.12085	0.105591	0.0012207	0.000610352	-362.46	-229.691	1094.87	42.2949	3.64931	-60.0487
-1.89758	-1.30951	1.50665	0.197449	0.427551	-1.36841	0.00488281	0.00854492	-0.0418091	-0.000915527	-0.00183105	-360.444	-231.92	1092.46	42.4829	4.34146	-60.2382
-1.90216	-1.29944	1.51001	0.192871	0.424194	-1.35681	0.00579834	0.0744629	0.0961304	0.00152588	0.00244141	-361.489	-229.992	1094.87	41.7983	3.98116	-59.7853
-1.89209	-1.31897	1.50208	0.185547	0.42572	-1.37268	0.00518799	0.116882	0.0112915	0	-0.000610352	-359.001	-233.757	1089.13	41.275	4.32453	-60.3212
-1.89911	-1.30493	1.50391	0.183716	0.430298	-1.36383	0.00427246	0.0585938	0.111389	0.00152588	0.00213623	-360.74	-231.086	1090.44	40.8398	4.54438	-60.0535
-1.89972	-1.30524	1.50757	0.178223	0.423584	-1.35773	0.00457764	0.0738525	0.0564575	0.0012207	0.000305176	-360.719	-231.121	1093.07	40.2169	4.00642	-59.7517
-1.90308	-1.31348	1.50787	0.177002	0.428772	-1.35864	0.00579834	0.115356	0.130005	0.0012207	0	-361.158	-232.655	1093.29	40.2084	4.39115	-59.7463
-1.8988	-1.30798	1.50513	0.171204	0.427246	-1.36322	0.00457764	0.119629	0.0387573	0.000610352	0	-360.478	-231.668	1091.29	39.4576	4.32767	-59.9779
-1.89667	-1.31592	1.49994	0.163574	0.428467	-1.36414	0.00549316	-0.00274658	0.0189209	-0.000305176	-0.00152588	-359.751	-233.202	1087.52	38.7138	4.49361	-59.9387
-1.90399	-1.30524	1.50696	0.163269	0.43335	-1.35742	0.00488281	0.0726318	0.109558	0.000915527	0	-361.504	-231.13	1092.59	38.5055	4.73754	-59.7503
-1.88843	-1.32507	1.50177	0.15686	0.430908	-1.36688	0.00549316	0.0543213	0.0317383	0	0	-357.84	-234.947	1088.85	38.0943	4.85958	-59.9672
-1.90765	-1.31226	1.5036	0.154724	0.428772	-1.35834	0.00488281	0.0735474	0.0827026	0.0012207	0.000610352	-361.923	-232.464	1090.14	37.6402	4.33768	-59.7221
-1.89087	-1.31653	1.49933	0.149841	0.4245	-1.36719	0.00457764	0.0198364	0.0616455	0.000305176	-0.000610352	-358.499	-233.361	1087.05	37.1539	4.28712	-60.0323
-1.90643	-1.30188	1.51306	0.147095	0.432739	-1.34766	0.00488281	0.0842285	0.114746	0.00213623	0.0012207	-361.881	-230.47	1096.97	36.602	4.66437	-59.3149
-1.90125	-1.32202	1.50665	0.146179	0.426636	-1.362	0.00518799	0.00732422	-0.0473022	-0.0012207	-0.00183105	-360.334	-234.314	1092.34	36.8201	4.3075	-59.7817
-1.89758	-1.31897	1.50574	0.140076	0.429382	-1.35742	0.00457764	-0.0308228	0.12085	0.00152588	0.0012207	-359.618	-233.763	1091.66	36.0753	4.59284	-59.582
-1.88843	-1.3208	1.50604	0.131226	0.429688	-1.36017	0.00457764	0.0653076	-0.0100708	0	-0.000305176	-357.721	-234.149	1091.87	35.0944	4.78431	-59.6587
-1.88995	-1.32568	1.50543	0.132751	0.427246	-1.36414	0.00427246	0.062561	0.101013	0.00152588	0.00152588	-357.914	-235.065	1091.44	35.346	4.57092	-59.8031
-1.89606	-1.315	1.50757	0.129089	0.43335	-1.35529	0.00396729	-0.0219727	0.00488281	-0.000610352	-0.000915527	-359.364	-233.027	1092.96	34.7556	4.94053	-59.5068
-1.88995	-1.33362	1.50024	0.125122	0.427246	-1.36078	0.00457764	0.0534058	0.0814819	0.00244141	0.00152588	-357.553	-236.587	1087.66	34.6025	4.60676	-59.5694
-1.89667	-1.3147	1.50787	0.121765	0.435791	-1.36169	0.00457764	0.0656128	-0.0491333	-0.000305176	0.000610352	-359.531	-232.983	1093.17	33.9113	5.1281	-59.8034
-1.88995	-1.32751	1.50696	0.119934	0.430908	-1.3678	0.00457764	0.000610352	0.0308228	0.000305176	0	-357.834	-235.421	1092.52	33.9083	4.88172	-59.9501
-1.89545	-1.31683	1.50696	0.115967	0.429077	-1.35437	0.00427246	-0.0265503	0.0238037	0.000915527	0.000305176	-359.057	-233.391	1092.49	33.2845	4.62871	-59.4213
-1.88873	-1.33728	1.50391	0.108948	0.430603	-1.37054	0.00457764	-0.0134277	-0.0280762	0	-0.000610352	-357.23	-237.29	1090.29	32.8088	4.91649	-59.9773
-1.88171	-1.32294	1.50421	0.108643	0.432129	-1.36627	0.00457764	-0.112305	0.0717163	0.000305176	-0.000305176	-356.243	-234.619	1090.5	32.5465	5.12059	-59.8799
-1.88446	-1.32874	1.50757	0.105591	0.427551	-1.3623	0.00488281	-0.0613403	-0.00427246	0.000305176	-0.000305176	-356.527	-235.677	1092.92	32.2901	4.72939	-59.6457
-1.8927	-1.32446	1.50726	0.098877	0.425415	-1.3623	0.00457764	0.0402832	0.0598145	0.000915527	0.000610352	-358.23	-234.86	1092.68	31.4512	4.41458	-59.6892
-1.89087	-1.3269	1.50757	0.0994873	0.4245	-1.37054	0.00488281	-0.00152588	0.0259399	0	-0.000610352	-357.89	-235.33	1092.91	31.5587	4.37024	-60.0447
-1.88507	-1.34064	1.50665	0.0964355	0.426025	-1.35895	0.00427246	0.0332642	0.115356	0.00183105	0.000915527	-356.161	-237.919	1092.24	31.4348	4.64444	-59.3798
-1.88965	-1.3382	1.50696	0.0958252	0.427246	-1.36444	0.00427246	-0.114746	-0.0283813	-0.000610352	-0.000915527	-357.211	-237.452	1092.46	31.3231	4.65405	-59.6682
-1.88416	-1.34094	1.50024	0.09552	0.424194	-1.37329	0.00396729	0.0674438	0.110779	0.0012207	0.000915527	-356.099	-238.032	1087.61	31.3331	4.50248	-60.0281
-1.88446	-1.33453	1.50818	0.090332	0.427856	-1.35742	0.00427246	-0.0643921	0.032959	0.000610352	0	-356.184	-236.775	1093.33	30.6389	4.79267	-59.3542
-1.88538	-1.34918	1.50635	0.0891113	0.422668	-1.37054	0.00427246	0.130005	0.0909424	0.00183105	0.000915527	-356.022	-239.543	1092.01	30.7315	4.39148	-59.8309
-1.88904	-1.33392	1.51642	0.0860596	0.422974	-1.3681	0.00396729	0.0714111	0.0650024	0.000610352	0	-357.211	-236.617	1099.29	30.1351	4.31436	-59.8563
-1.88477	-1.34125	1.51001	0.0839233	0.424194	-1.36658	0.00427246	0.0778198	0.090332	0.000915527	0.000610352	-356.086	-238.041	1094.65	30.0111	4.51069	-59.7094
-1.88995	-1.3501	1.50787	0.0790405	0.422668	-1.36536	0.00427246	-0.0134277	0.0363159	0.0012207	0.0012207	-356.772	-239.699	1093.09	29.5939	4.33328	-59.5841
-1.89056	-1.34186	1.50604	0.0827026	0.423584	-1.36169	0.00366211	0.0408936	0.0164795	-0.000305176	-0.000610352	-357.13	-238.154	1091.77	29.8815	4.37265	-59.4883
-1.88812	-1.3504	1.5033	0.0744629	0.423279	-1.37512	0.00488281	0.0402832	0.0894165	0.00213623	0.00213623	-356.468	-239.805	1089.77	29.0743	4.41118	-60.0201
-1.89117	-1.34338	1.51031	0.0772095	0.423584	-1.36627	0.00396729	0.00976563	-0.0302124	-0.000305176	-0.000915527	-357.234	-238.426	1094.85	29.2757	4.36787	-59.6857
-1.8869	-1.35071	1.50513	0.0726318	0.423279	-1.37329	0.00427246	0.0204468	0.103149	0.00152588	0.00183105	-356.19	-239.856	1091.09	28.8703	4.43604	-59.9287
-1.90155	-1.33881	1.5152	0.0741577	0.422058	-1.36047	0.00457764	0.10498	0.0463867	-0.000305176	-0.0012207	-359.351	-237.504	1098.37	28.8505	4.06537	-59.4794
-1.88629	-1.34949	1.50909	0.0680542	0.421448	-1.37299	0.00396729	0.0375366	0.10376	0.00183105	0.00213623	-356.077	-239.613	1093.95	28.3266	4.30031	-59.916
-1.88904	-1.34277	1.51367	0.0692749	0.422058	-1.35773	0.00488281	0.0500488	0.0308228	-0.000305176	-0.000610352	-356.678	-238.301	1097.26	28.3603	4.29588	-59.2786
-1.8808	-1.35895	1.50604	0.065918	0.421753	-1.37146	0.00396729	0.0308228	0.0772095	0.000610352	0.000305176	-354.652	-241.422	1091.75	28.2367	4.44894	-59.7493
-1.8924	-1.35742	1.51093	0.0665283	0.421143	-1.36871	0.00427246	0.0570679	0.0262451	0.000305176	-0.000305176	-356.982	-241.066	1095.27	28.2784	4.20113	-59.6696
-1.88904	-1.34766	1.50604	0.0653076	0.421143	-1.36566	0.00396729	-0.0128174	0.0741577	0.000305176	0.000610352	-356.558	-239.273	1091.73	27.9844	4.23505	-59.5929
-1.88934	-1.34003	1.51154	0.0619507	0.423889	-1.36505	0.00335693	0.0942993	0.098877	0.000915527	0.000305176	-356.86	-237.816	1095.7	27.477	4.43221	-59.6332
-1.88354	-1.35529	1.51245	0.0610352	0.422058	-1.36963	0.00335693	0.00671387	0.0714111	0.0012207	0.0012207	-355.279	-240.695	1096.37	27.6178	4.42276	-59.7012
-1.8866	-1.34979	1.51337	0.0552368	0.423279	-1.3736	0.00396729	0.0531006	0.0875854	0.000915527	0.000915527	-356.07	-239.663	1097.02	26.8644	4.45664	-59.9333
-1.8927	-1.35223	1.51184	0.057373	0.422974	-1.3678	0.00427246	-0.0012207	0.0836182	0.000610352	0.000305176	-357.141	-240.099	1095.91	27.1478	4.33967	-59.6628
-1.88385	-1.36566	1.50696	0.0598145	0.422363	-1.37665	0.00396729	0.0326538	0.10376	0.00183105	0.0012207	-355.072	-242.679	1092.4	27.6441	4.46786	-59.9374
-1.89362	-1.35559	1.51642	0.050354	0.420532	-1.362	0.00427246	0.0582886	0.0543213	0.000305176	0	-357.104	-240.703	1099.21	26.3991	4.15013	-59.3592
-1.88019	-1.35834	1.51001	0.0482178	0.418396	-1.37329	0.00396729	-0.0646973	0.136719	0.00213623	0.00152588	-354.443	-241.313	1094.58	26.2013	4.20547	-59.8103
-1.88965	-1.3446	1.5152	0.0500488	0.422668	-1.36566	0.00335693	0.0915527	0.0131226	0.000610352	0.000915527	-356.708	-238.668	1098.32	26.1883	4.35443	-59.61
-1.88904	-1.36597	1.50909	0.0445557	0.423889	-1.37085	0.00396729	0.0350952	0.0997925	0.00183105	0.00183105	-355.928	-242.721	1093.91	25.9032	4.5268	-59.6659
-1.8924	-1.36963	1.51001	0.0405884	0.418091	-1.37878	0.00396729	-0.06073	0.027771	0.000305176	-0.000610352	-356.517	-243.405	1094.56	25.5052	4.01147	-59.9955
-1.89484	-1.36627	1.51062	0.0372314	0.419312	-1.36902	0.00335693	-0.0723267	0.106201	0.00244141	0.00183105	-356.974	-242.758	1094.99	25.0688	4.07188	-59.5764
-1.8866	-1.37329	1.50543	0.0369263	0.418091	-1.37451	0.00427246	-0.0842285	0.0170898	-0.000610352	-0.00183105	-355.161	-244.136	1091.24	25.1486	4.1288	-59.744
-1.89362	-1.36871	1.50848	0.0314331	0.421143	-1.37299	0.00457764	-0.0445557	0.0949097	0.00152588	-0.000610352	-356.663	-243.244	1093.43	24.4446	4.25011	-59.7315
-1.88477	-1.38	1.50726	0.0317383	0.41687	-1.37146	0.00335693	-0.00823975	0.0241089	0.000915527	-0.000305176	-354.518	-245.393	1092.56	24.6639	4.08915	-59.5356
-1.89636	-1.3623	1.51062	0.0320435	0.419922	-1.36993	0.00366211	-0.0372314	0.00915527	-0.000305176	-0.000610352	-357.376	-242.017	1094.97	24.411	4.08909	-59.6496
-1.88019	-1.3858	1.50391	0.0268555	0.415649	-1.37665	0.00396729	0.0494385	0.00610352	-0.000305176	-0.00152588	-353.439	-246.526	1090.12	24.1993	4.08614	-59.7045
-1.88965	-1.37482	1.50513	0.0177002	0.420837	-1.37665	0.00366211	-0.271606	0.0338745	0.000305176	-0.00152588	-355.619	-244.442	1090.98	22.9728	4.32302	-59.8195
-1.88293	-1.38641	1.49811	0.0164795	0.422668	-1.38428	0.00457764	0.111694	0.06073	0.000915527	0.000610352	-353.994	-246.687	1085.91	23.0209	4.6122	-60.0569
-1.89178	-1.38275	1.50421	0.010376	0.415039	-1.37817	0.00396729	-0.126343	0.00274658	-0.0012207	-0.00244141	-355.727	-245.938	1090.3	22.2616	3.85078	-59.8089
-1.89453	-1.38885	1.5036	0.0119019	0.426331	-1.37573	0.00427246	0.143738	0.0997925	0.00183105	0.00152588	-356.12	-247.072	1089.87	22.5341	4.73062	-59.6797
-1.89728	-1.39038	1.49841	0.012207	0.424805	-1.38092	0.00335693	-0.178528	-0.000915527	-0.0012207	-0.00244141	-356.651	-247.383	1086.11	22.5925	4.56197	-59.9078
-1.89575	-1.3916	1.4975	0.00488281	0.422058	-1.38336	0.00366211	0.197144	0.117188	0.00152588	0.000915527	-356.27	-247.634	1085.43	21.7743	4.37669	-59.9906
-1.88751	-1.39954	1.49628	0.00427246	0.421753	-1.38062	0.00305176	-0.281067	0.0927734	0.000610352	-0.000610352	-354.349	-249.153	1084.55	21.8352	4.51708	-59.7744
-1.89941	-1.40076	1.49933	0.00244141	0.42511	-1.37726	0.00335693	0.131226	0.108948	0.00183105	0.00183105	-356.644	-249.325	1086.76	21.6422	4.5948	-59.6489
-1.88538	-1.41083	1.492	0.00213623	0.421143	-1.38031	0.00396729	-0.187988	-0.0222778	-0.000610352	-0.00152588	-353.537	-251.303	1081.46	21.7737	4.53995	-59.6555
-1.88995	-1.39679	1.50146	0.0012207	0.426331	-1.37878	0.00366211	0.06073	0.145569	0.00244141	0.00213623	-354.919	-248.604	1088.3	21.4409	4.84034	-59.7286
-1.89056	-1.41815	1.49841	-0.00305176	0.423584	-1.38519	0.00366211	-0.202332	-0.0302124	0	-0.000305176	-354.394	-252.635	1086.1	21.2941	4.66992	-59.8398
-1.90125	-1.41083	1.50543	-0.00274658	0.424194	-1.37177	0.00335693	0.0466919	0.09552	0.000915527	0.000915527	-356.61	-251.172	1091.17	21.2101	4.52901	-59.3143
-1.89423	-1.41418	1.50299	-0.00579834	0.426636	-1.38428	0.00335693	-0.0149536	0.0683594	0.00152588	0.00152588	-355.246	-251.856	1089.4	20.9146	4.84537	-59.8462
-1.89178	-1.41876	1.50269	-0.00457764	0.424805	-1.38275	0.00305176	0.0891113	0.0616455	0.000610352	0	-354.6	-252.72	1089.19	21.1288	4.7524	-59.7293
-1.88751	-1.42548	1.50208	-0.00366211	0.426636	-1.38611	0.00335693	-0.154724	0.0521851	0.0012207	0.00152588	-353.599	-253.999	1088.76	21.342	4.98666	-59.8232
-1.89331	-1.41876	1.50452	-0.00579834	0.423889	-1.37817	0.00396729	0.117798	0.0961304	0.0012207	0.000305176	-354.842	-252.702	1090.51	20.9895	4.65842	-59.5196
-1.89819	-1.42303	1.50391	-0.00335693	0.422058	-1.38763	0.00305176	-0.212402	0.0192261	0.000610352	0.000915527	-355.792	-253.496	1090.08	21.3339	4.42964	-59.9347
-1.88934	-1.43036	1.50543	-0.00732422	0.4245	-1.39069	0.00335693	0.0537109	0.00244141	-0.000305176	-0.000915527	-353.84	-254.898	1091.18	20.9993	4.79724	-59.9937
-1.89819	-1.42029	1.51428	-0.00976563	0.424805	-1.38123	0.00335693	-0.0323486	0.101929	0.00152588	0.0012207	-355.811	-252.925	1097.57	20.5564	4.65381	-59.6663
-1.89331	-1.43219	1.50726	-0.00946045	0.426331	-1.38306	0.00335693	0.0619507	0.0180054	0	-0.000915527	-354.479	-255.213	1092.5	20.7847	4.89219	-59.6394
-1.90033	-1.42303	1.51337	-0.00701904	0.427551	-1.38092	0.00335693	-0.090332	0.0891113	0.00183105	0.00213623	-356.175	-253.434	1096.92	20.9143	4.84387	-59.6445
-1.89819	-1.44379	1.5033	-0.00915527	0.424194	-1.38885	0.00366211	0.0305176	0.121155	0.00152588	0.00152588	-355.129	-257.398	1089.63	21.0038	4.66647	-59.8196
-1.8924	-1.43188	1.51337	-0.00701904	0.424805	-1.38397	4.3222	0.0143433	0.0588989	0.0012207	0.00152588	-354.351	-255.122	1096.93	21.058	4.77899	-59.6865
-1.89911	-1.4389	1.51428	-0.00854492	0.42511	-1.37939	4.32251	0.0549316	0.0546265	0.000305176	0.000305176	-355.402	-256.407	1097.58	20.9951	4.71649	-59.4355
-1.89789	-1.43829	1.51154	-0.0131226	0.426331	-1.39099	4.32495	0.0466919	0.0744629	0.000610352	0.000305176	-355.279	-256.331	1095.59	20.4599	4.82845	-59.9681
-1.90063	-1.43829	1.50848	-0.0125122	0.421143	-1.38519	4.32556	0.128174	0.00213623	0.000305176	0.000305176	-355.72	-256.331	1093.37	20.5308	4.37048	-59.6945
-1.89728	-1.4447	1.51245	-0.0140381	0.420837	-1.38519	4.32617	0.0588989	0.0512695	0.000305176	0	-354.859	-257.523	1096.25	20.4594	4.42166	-59.634
-1.90399	-1.42822	1.51459	-0.0146484	0.418396	-1.37268	4.32495	0.0177002	0.0958252	0.00183105	0.000915527	-356.543	-254.388	1097.77	20.1255	4.07722	-59.2026
-1.8924	-1.44714	1.50757	-0.0149536	0.419617	-1.38641	4.32648	0.0958252	0.0363159	0.000915527	0.000915527	-353.799	-258.027	1092.72	20.3959	4.41365	-59.6497
-1.89697	-1.43372	1.51398	-0.0158691	0.417175	-1.37756	4.32739	0.00457764	0.0802612	0.0012207	0.000305176	-355.024	-255.451	1097.34	20.0751	4.10987	-59.3602
-1.88965	-1.44684	1.50818	-0.0167847	0.417175	-1.38306	4.32709	-0.0366211	0.0854492	0.000610352	-0.000305176	-353.202	-257.974	1093.15	20.183	4.26784	-59.4823
-1.9046	-1.42853	1.5213	-0.0183105	0.418701	-1.36719	4.32556	0.0289917	0.100708	0.00213623	0.00183105	-356.591	-254.404	1102.62	19.7114	4.1003	-58.949
-1.90186	-1.43982	1.51062	-0.0186157	0.418701	-1.37573	4.32526	0.0119019	0.00610352	-0.000610352	-0.000305176	-355.754	-256.599	1094.9	19.8586	4.17349	-59.2364
-1.89758	-1.45172	1.51367	-0.0204468	0.412292	-1.37604	4.3277	0.0454712	0.120544	0.0012207	0.000610352	-354.507	-258.828	1097.11	19.8408	3.76527	-59.1288
-1.90186	-1.44226	1.51337	-0.0219727	0.409241	-1.37756	4.32617	-0.0012207	0.038147	0.000610352	0	-355.637	-257.047	1096.88	19.5128	3.42132	-59.2788
-1.89423	-1.44928	1.51398	-0.0170898	0.407104	-1.37207	4.32648	0.0900269	0.0958252	0.00152588	0.0012207	-353.87	-258.371	1097.34	20.1874	3.39739	-58.9493
-1.8985	-1.44196	1.51672	-0.0253296	0.404663	-1.37177	4.32556	0.0540161	0.121155	0.0012207	0	-354.879	-256.979	1099.3	19.1256	3.11747	-58.9924
-1.90002	-1.44745	1.51337	-0.0228882	0.401306	-1.38397	4.32678	-0.00671387	0.118103	0.00152588	0.000915527	-355.141	-258.032	1096.88	19.4904	2.824	-59.51
-1.90216	-1.42883	1.52069	-0.0195313	0.397034	-1.3678	4.32648	0.0872803	0.0643921	0.000610352	0.000915527	-355.981	-254.473	1102.17	19.5771	2.40095	-58.9194
-1.89056	-1.45264	1.51825	-0.022583	0.393372	-1.37939	4.32739	0.0457764	0.119324	0.000610352	-0.0012207	-353.033	-259.002	1100.42	19.6114	2.36291	-59.2178
-1.8869	-1.44348	1.52405	-0.0186157	0.39032	-1.37512	4.32648	0.0411987	0.0628662	0.000610352	0.000610352	-352.577	-257.256	1104.62	19.9191	2.1511	-59.0875
-1.88019	-1.45447	1.51459	-0.0192261	0.387573	-1.38611	4.32861	-0.113525	0.0506592	-0.000305176	-0.00183105	-350.981	-259.403	1097.78	20.0269	2.06713	-59.4743
-1.87469	-1.4566	1.52344	-0.0231934	0.379028	-1.37848	4.32953	0.0585938	0.0994873	0.0012207	0.000915527	-349.699	-259.768	1104.17	19.6091	1.48842	-59.0726
-1.87134	-1.45172	1.52496	-0.0195313	0.38269	-1.3797	4.328	-0.145264	0.0424194	0.000610352	0	-349.252	-258.852	1105.29	19.95	1.81969	-59.1734
-1.87347	-1.44958	1.5274	-0.0143433	0.375671	-1.37085	4.32739	0.102539	0.0714111	0.00152588	0.00183105	-349.646	-258.413	1107.05	20.51	1.21499	-58.7807
-1.86035	-1.46057	1.53046	-0.0186157	0.371399	-1.37268	4.32922	-0.0308228	0.0488281	-0.000305176	-0.0012207	-346.688	-260.506	1109.27	20.2005	1.12628	-58.7284
-1.87927	-1.46057	1.52649	-0.0213623	0.373535	-1.37787	4.32861	0.0592041	0.133362	0.00305176	0.00335693	-350.47	-260.475	1106.38	19.8804	0.978796	-59.0177
-1.87805	-1.45782	1.54022	-0.0167847	0.372314	-1.36566	4.32922	-0.198364	-0.0418091	-0.00152588	-0.00274658	-350.249	-259.868	1116.33	20.3606	0.896472	-58.4863
-1.88385	-1.47034	1.53137	-0.0192261	0.37262	-1.37329	4.32678	-0.00762939	0.137024	0.00244141	0.00274658	-351.047	-262.254	1109.92	20.2804	0.856818	-58.744
-1.88171	-1.44958	1.5387	-0.0140381	0.371399	-1.35559	4.32892	-0.118713	-0.015564	-0.000305176	-0.000610352	-351.12	-258.305	1115.22	20.5439	0.744272	-58.0975
-1.89606	-1.47461	1.53229	-0.0106812	0.371094	-1.36597	4.32861	0.0524902	0.107422	0.00305176	0.00305176	-353.3	-262.99	1110.6	21.3244	0.537668	-58.4124
-1.89362	-1.44592	1.53687	-0.0143433	0.371094	-1.35345	4.32709	-0.116272	0.0338745	0	-0.000610352	-353.553	-257.588	1113.88	20.4476	0.511716	-58.0582
-1.90277	-1.45416	1.5387	-0.0137329	0.376282	-1.35468	4.32892	0.0402832	0.133972	0.00274658	0.00213623	-355.161	-259.092	1115.21	20.6465	0.796106	-58.0862
-1.89697	-1.44684	1.53778	-0.0112915	0.372009	-1.36566	4.32709	0.0717163	0.138855	0.00366211	0.00396729	-354.363	-257.753	1114.56	20.8074	0.516238	-58.6312
-1.89667	-1.4505	1.53687	-0.0112915	0.37262	-1.35956	4.32831	-0.062561	0.0927734	0.00152588	0.00152588	-354.116	-258.438	1113.89	20.8679	0.586865	-58.319
-1.8927	-1.45111	1.53717	-0.0115967	0.370789	-1.35803	4.32709	-0.0906372	0.0662231	0.00152588	0.0012207	-353.284	-258.563	1114.11	20.8442	0.509866	-58.2286
-1.90735	-1.44104	1.53809	-0.010376	0.372314	-1.35376	4.328	0.0393677	0.0509644	0.0012207	0.000915527	-356.465	-256.616	1114.76	20.8187	0.359625	-58.1579
-1.8866	-1.44531	1.53534	-0.0149536	0.368347	-1.35071	4.32709	-0.129089	0.109558	0.00152588	0.00152588	-352.126	-257.503	1112.77	20.3709	0.410873	-57.909
-1.90186	-1.42975	1.54266	-0.0088501	0.373535	-1.34918	4.32831	0.0259399	0.0521851	0.000915527	0.000305176	-355.71	-254.485	1118.08	20.8137	0.519464	-58.031
-1.89117	-1.43982	1.53595	-0.00854492	0.370178	-1.35559	4.32709	-0.0204468	0.0823975	0.00183105	0.00183105	-353.318	-256.452	1113.23	21.0131	0.453198	-58.2046
-1.88873	-1.43188	1.5387	-0.0128174	0.371704	-1.34491	4.32953	0.0125122	0.00671387	-0.000305176	-0.000610352	-352.943	-254.952	1115.2	20.3997	0.608682	-57.7681
-1.88507	-1.44867	1.53534	-0.0143433	0.364075	-1.3562	4.32678	-0.0897217	0.128479	0.00213623	0.00152588	-351.766	-258.142	1112.78	20.4937	0.0967346	-58.1234
-1.90704	-1.44257	1.53992	-0.0137329	0.366821	-1.34918	4.328	0.000915527	0.0845337	0.00213623	0.00152588	-356.258	-256.891	1116.08	20.46	-0.0647858	-57.9183
-1.90094	-1.43707	1.54388	-0.00915527	0.372925	-1.35498	4.32861	-0.0924683	0.121155	0.0012207	0.000915527	-355.369	-255.861	1118.97	20.8951	0.501376	-58.2367
-1.89697	-1.43921	1.53931	-0.015564	0.369873	-1.35101	4.32922	-0.12146	0.0137329	-0.000305176	-0.000915527	-354.392	-256.304	1115.64	20.1993	0.341034	-58.0065
-1.90399	-1.44958	1.54297	-0.0137329	0.364685	-1.35101	4.3277	0.0256348	0.102234	0.00183105	0.00152588	-355.458	-258.201	1118.29	20.5726	-0.167517	-57.9357
-1.8985	-1.45447	1.54327	-0.0119019	0.368042	-1.36169	4.32892	-0.0195313	0.00427246	-0.000610352	-0.00183105	-354.377	-259.142	1118.53	20.8596	0.196597	-58.3851
-1.90643	-1.45477	1.54266	-0.0140381	0.372009	-1.35681	4.32831	-0.0192261	0.122681	0.00244141	0.00213623	-355.883	-259.175	1118.08	20.6191	0.390143	-58.1836
-1.90277	-1.4621	1.53625	-0.0131226	0.367126	-1.35925	4.32892	-0.000915527	0.00732422	0.000610352	-0.000305176	-354.916	-260.596	1113.45	20.843	0.0781494	-58.2129
-1.91345	-1.45233	1.54327	-0.0158691	0.370178	-1.35742	4.32739	0.133362	0.0817871	0.0012207	0.0012207	-357.335	-258.693	1118.51	20.3681	0.119211	-58.2449
-1.91284	-1.4682	1.539	-0.0186157	0.365906	-1.36169	4.328	0.00762939	0.0912476	0.00152588	0.000915527	-356.713	-261.701	1115.42	20.3088	-0.16857	-58.2962
-1.91284	-1.45081	1.54572	-0.0170898	0.373535	-1.34918	4.32831	-0.0256348	0.11322	0.00183105	0.0012207	-357.183	-258.389	1120.28	20.2057	0.403674	-57.882
-1.90643	-1.4679	1.53961	-0.017395	0.370789	-1.36719	4.32678	0.0961304	0.118713	0.00183105	0.000915527	-355.555	-261.667	1115.88	20.444	0.324329	-58.5479
-1.90857	-1.47552	1.54114	-0.0228882	0.368042	-1.36536	4.32678	0.13916	0.0961304	0.0012207	0.0012207	-355.672	-263.086	1116.97	19.9377	0.0971008	-58.3954
-1.9043	-1.47003	1.53625	-0.022583	0.371094	-1.36322	4.32709	0.117493	0.115967	0.00213623	0.00244141	-354.971	-262.095	1113.43	19.8871	0.401416	-58.3325
-1.8988	-1.47491	1.53595	-0.0250244	0.37262	-1.37024	4.328	0.0915527	0.0732422	0.000610352	0.000305176	-353.805	-263.041	1113.22	19.6863	0.626828	-58.6026
-1.91254	-1.47614	1.53656	-0.0250244	0.371094	-1.37604	4.3277	0.160217	0.143433	0.00213623	0.00213623	-356.547	-263.228	1113.66	19.7004	0.270914	-58.8955
-1.89789	-1.48132	1.5329	-0.0308228	0.372925	-1.37451	4.32648	0.0164795	0.0366211	0.000915527	0.000305176	-353.423	-264.275	1111	19.1258	0.688486	-58.7365
-1.90796	-1.47583	1.53961	-0.0305176	0.376282	-1.3736	4.32678	0.0753784	0.0933838	0.00152588	0.000915527	-355.622	-263.174	1115.86	19.0686	0.772244	-58.779
-1.9101	-1.49414	1.52985	-0.0302124	0.372925	-1.38214	4.32831	0.107727	0.0906372	0.000915527	0	-355.523	-266.661	1108.8	19.3967	0.512491	-59.0172
-1.9104	-1.48895	1.53259	-0.0302124	0.375671	-1.37756	4.32861	0.0161743	0.0909424	0.00152588	0.0012207	-355.715	-265.668	1110.78	19.3139	0.717068	-58.8564
-1.90308	-1.50421	1.52252	-0.038147	0.376282	-1.39496	4.32892	0.0540161	0.0991821	0.0012207	0.000305176	-353.904	-268.638	1103.49	18.6514	0.928122	-59.5005
-1.90521	-1.50085	1.52985	-0.0384521	0.37323	-1.39587	4.32739	0.0198364	0.0683594	0	-0.000610352	-354.453	-267.962	1108.79	18.5604	0.635059	-59.5747
-1.89972	-1.49811	1.52435	-0.039978	0.379028	-1.39618	4.32831	-0.00793457	0.0802612	0.000915527	0.000305176	-353.453	-267.499	1104.82	18.3443	1.18859	-59.6022
-1.90247	-1.49994	1.52222	-0.0372314	0.375366	-1.40228	4.3277	-0.0479126	0.0234985	0	-0.000610352	-354.004	-267.848	1103.28	18.686	0.844678	-59.8712
-1.90338	-1.51123	1.52557	-0.0411987	0.377197	-1.40198	4.3277	-0.0515747	0.110474	0.0012207	0	-353.824	-269.947	1105.71	18.4128	1.01295	-59.7696
-1.90094	-1.51489	1.52374	-0.043335	0.374451	-1.39954	4.32648	0.0131226	0.0350952	0.000915527	0	-353.162	-270.651	1104.38	18.2288	0.848834	-59.6102
-1.89362	-1.51062	1.52222	-0.0469971	0.374756	-1.39618	4.328	-0.0979614	0.110474	0.000915527	0	-351.775	-269.885	1103.26	17.7445	0.99216	-59.4643
-1.88873	-1.53259	1.51642	-0.0436401	0.37262	-1.41602	4.328	-0.202332	0.0183105	-0.000610352	-0.0012207	-350.35	-274.068	1099.1	18.4792	0.944141	-60.1858
-1.89178	-1.52069	1.52252	-0.0479126	0.371399	-1.40961	4.32617	-0.0479126	0.11322	0.0012207	0.000610352	-351.235	-271.792	1103.49	17.7989	0.770221	-59.9907
-1.89301	-1.53748	1.51672	-0.0485229	0.368347	-1.41693	4.32739	-0.278931	0.045166	-0.000305176	-0.00213623	-350.999	-274.975	1099.3	17.9976	0.547388	-60.1849
-1.89545	-1.51825	1.5271	-0.0497437	0.367432	-1.41144	4.32617	-0.0317383	0.121155	0.00183105	0.00183105	-352.041	-271.301	1106.8	17.5479	0.381992	-60.0979
-1.88812	-1.52771	1.52069	-0.0506592	0.370178	-1.41907	4.3277	-0.131531	0.0848389	0.000610352	0.000610352	-350.371	-273.144	1102.17	17.5967	0.748468	-60.3539
-1.88324	-1.53839	1.51855	-0.0579834	0.369873	-1.4212	4.32587	-0.0521851	0.0909424	0.000610352	0.000610352	-349.036	-275.186	1100.62	16.9318	0.843613	-60.341
-1.8869	-1.5387	1.51917	-0.0515747	0.366821	-1.42212	4.328	-0.300903	0.0753784	0.000610352	0	-349.794	-275.219	1101.07	17.6683	0.529031	-60.3931
-1.88385	-1.54633	1.51215	-0.055542	0.366211	-1.42853	4.32587	-0.229492	0.120544	0.00152588	0.000915527	-348.97	-276.711	1095.99	17.3377	0.553256	-60.6074
-1.89423	-1.53687	1.51733	-0.0576782	0.368042	-1.42639	4.32709	-0.305176	0.085144	0	-0.000610352	-351.306	-274.875	1099.73	16.938	0.502151	-60.6187
-1.87958	-1.54663	1.51184	-0.0521851	0.359497	-1.43921	4.32587	-0.134583	0.0662231	0	-0.000305176	-348.228	-276.791	1095.78	17.7253	0.0723053	-61.0771
-1.88568	-1.54144	1.52161	-0.0564575	0.362854	-1.41449	4.32739	-0.223694	0.135498	0.0012207	0.000915527	-349.331	-275.722	1102.82	17.1555	0.25072	-60.0017
-1.88293	-1.54968	1.51459	-0.0601196	0.355225	-1.42883	4.32617	-0.163269	0.0189209	-0.000610352	-0.00183105	-348.607	-277.335	1097.74	16.8677	-0.300659	-60.5642
-1.88416	-1.5451	1.51581	-0.0601196	0.357971	-1.41785	4.32831	-0.116882	0.111694	0.0012207	0.000305176	-348.88	-276.454	1098.62	16.7961	-0.103384	-60.1033
-1.87592	-1.55609	1.51093	-0.0558472	0.354614	-1.43799	4.32739	-0.256042	0.105896	0.000915527	0.000610352	-347.14	-278.584	1095.11	17.4599	-0.226035	-60.918
-1.88049	-1.5506	1.51428	-0.0622559	0.355835	-1.43707	4.3277	0.020752	0.0610352	0.000305176	0.000915527	-348.179	-277.528	1097.52	16.6369	-0.213074	-60.9296
-1.87378	-1.54785	1.51154	-0.0653076	0.348511	-1.4328	4.32648	-0.0924683	0.0463867	-0.000610352	-0.000915527	-346.815	-277.05	1095.52	16.2471	-0.688715	-60.7141
-1.87164	-1.55212	1.51581	-0.0595093	0.348206	-1.43433	4.3277	-0.0134277	0.106201	0.0012207	-0.000305176	-346.333	-277.827	1098.63	16.9784	-0.674182	-60.7545
-1.87622	-1.55151	1.51367	-0.057373	0.341492	-1.43341	4.32892	0.119934	0.0494385	0.0012207	0.000915527	-347.219	-277.705	1097.08	17.2121	-1.29398	-60.7162
-1.86859	-1.55792	1.5152	-0.0549316	0.340271	-1.43951	4.32831	0.0561523	0.0656128	0.000305176	-0.000305176	-345.599	-278.926	1098.2	17.5948	-1.25431	-60.9277
-1.87256	-1.54968	1.521	-0.0588989	0.334473	-1.42303	4.32678	0.0576782	0.105591	0.00152588	0.0012207	-346.41	-277.323	1102.37	17.0103	-1.79207	-60.2299
-1.87347	-1.55884	1.51154	-0.0561523	0.331116	-1.44257	4.32709	0.0296021	0.0299072	0	-0.000610352	-346.502	-279.106	1095.54	17.4684	-2.07069	-61.0505
-1.8692	-1.55121	1.52008	-0.0579834	0.327454	-1.43127	4.328	0.0778198	0.0970459	0.00244141	0.00213623	-345.761	-277.633	1101.71	17.1387	-2.30422	-60.5749
-1.86279	-1.56006	1.51367	-0.0561523	0.324707	-1.43188	4.32526	0.120239	0.0411987	0.000305176	0	-344.199	-279.346	1097.08	17.4931	-2.39319	-60.5054
-1.88354	-1.54602	1.53015	-0.0543213	0.32196	-1.4209	4.32678	0.0491333	0.0698853	0.00213623	0.00213623	-348.675	-276.54	1108.99	17.4706	-2.99887	-60.177
-1.87042	-1.55426	1.51978	-0.0552368	0.317383	-1.42853	4.328	0.1297	-0.0323486	-0.000610352	-0.0012207	-345.841	-278.195	1101.49	17.5021	-3.12636	-60.4081
-1.86829	-1.54755	1.52008	-0.0497437	0.313416	-1.43127	4.328	0.144958	0.137329	0.00213623	0.00213623	-345.679	-276.937	1101.72	18.0224	-3.43764	-60.5826
-1.87225	-1.5509	1.52252	-0.0506592	0.308228	-1.42792	4.32587	0.109253	-0.0106812	-0.000610352	-0.00152588	-346.296	-277.536	1103.48	17.9708	-3.9083	-60.4005
-1.86951	-1.55853	1.52405	-0.0537109	0.30365	-1.41449	4.32648	0.149231	0.141907	0.00213623	0.00274658	-345.317	-278.955	1104.57	17.7478	-4.19251	-59.6975
-1.86493	-1.54602	1.52435	-0.0515747	0.309143	-1.41907	4.32587	0.198669	0.0793457	0.000305176	-0.000305176	-344.899	-276.627	1104.8	17.7915	-3.7164	-60.013
-1.86432	-1.55212	1.52069	-0.0506592	0.302429	-1.41846	4.32678	0.118103	0.0985718	0.00183105	0.00183105	-344.538	-277.791	1102.15	17.9951	-4.22822	-59.9175
-1.86768	-1.53992	1.52618	-0.0479126	0.302734	-1.41388	4.32526	0.108948	0.0537109	0.000305176	-0.000610352	-345.571	-275.453	1106.12	18.1123	-4.29518	-59.8224
-1.86401	-1.5448	1.52527	-0.0457764	0.299377	-1.4151	4.32709	0.0698853	0.123596	0.0012207	0	-344.703	-276.383	1105.47	18.436	-4.49294	-59.8241
-1.87134	-1.539	1.5271	-0.0460815	0.292358	-1.39282	4.32587	0.117493	0.050354	0.000305176	0.000305176	-346.037	-275.237	1106.77	18.3106	-5.17629	-58.8464
-1.8689	-1.54907	1.52191	-0.0497437	0.2948	-1.41144	4.32709	0.0305176	0.0314331	-0.000305176	-0.000915527	-345.427	-277.187	1103.02	18.0508	-4.9222	-59.6157
-1.86523	-1.539	1.52405	-0.0482178	0.292969	-1.4032	4.3277	0.0732422	0.116577	0.00152588	0.00152588	-344.928	-275.289	1104.56	18.0662	-5.0311	-59.3059
-1.85944	-1.54297	1.52557	-0.043335	0.294189	-1.39862	4.32709	0.088501	0.0115967	-0.000305176	-0.000305176	-343.65	-276.031	1105.68	18.6908	-4.8257	-59.0564
-1.86249	-1.52618	1.52893	-0.0436401	0.294495	-1.3974	4.32648	0.0457764	0.113525	0.00213623	0.00213623	-344.774	-272.856	1108.1	18.3852	-4.89977	-59.1472
-1.87073	-1.52863	1.52496	-0.0463867	0.295105	-1.40167	4.328	-0.00946045	0.0823975	0.000610352	0.000305176	-346.348	-273.317	1105.22	18.1076	-4.98234	-59.342
-1.86798	-1.53778	1.52679	-0.0454712	0.289001	-1.40228	4.328	0.101318	0.100098	0.00305176	0.00305176	-345.508	-275.031	1106.55	18.3596	-5.40275	-59.2782
-1.87744	-1.52618	1.52832	-0.0424194	0.292664	-1.3913	4.3277	0.00244141	-0.101013	-0.00274658	-0.00335693	-347.658	-272.802	1107.65	18.522	-5.29422	-58.9027
-1.86554	-1.54877	1.521	-0.0369263	0.295715	-1.3974	4.32587	-0.0357056	0.113525	0.00244141	0.00244141	-344.699	-277.114	1102.39	19.5163	-4.79443	-58.9776
-1.87469	-1.53412	1.52557	-0.0439453	0.2948	-1.39435	4.32739	-0.0302124	-0.0411987	-0.000915527	-0.00152588	-346.894	-274.319	1105.67	18.4755	-5.05402	-58.9725
-1.86188	-1.53625	1.52191	-0.039978	0.298462	-1.39954	4.32709	0.0125122	0.0735474	0.00213623	0.00152588	-344.385	-274.783	1103.04	18.9668	-4.5464	-59.1704
-1.8808	-1.52374	1.52802	-0.0408936	0.301208	-1.38519	4.32587	-0.170898	0.0646973	0	-0.0012207	-348.381	-272.327	1107.43	18.6578	-4.66656	-58.6693
-1.8811	-1.52985	1.52435	-0.0378418	0.300293	-1.39404	4.32678	-0.0320435	0.0836182	0.00183105	0.00183105	-348.359	-273.496	1104.8	19.1035	-4.73892	-59.0292
-1.86554	-1.53351	1.5271	-0.043335	0.297852	-1.3916	4.32587	-0.0836182	0.015564	0	-0.000915527	-345.095	-274.223	1106.78	18.5385	-4.65475	-58.8341
-1.87378	-1.54022	1.52466	-0.0469971	0.299988	-1.4035	4.32678	-0.00335693	0.0646973	0.000610352	0	-346.633	-275.485	1105.01	18.2228	-4.60885	-59.3506
-1.86523	-1.54236	1.52222	-0.0491333	0.300293	-1.40228	4.32495	-0.12207	0.0463867	0.000610352	-0.000305176	-344.838	-275.929	1103.24	18.016	-4.43023	-59.2495
-1.87042	-1.54297	1.52496	-0.0454712	0.301514	-1.39496	4.32648	-0.0775146	-0.00274658	-0.000305176	-0.00152588	-345.802	-275.998	1105.23	18.4443	-4.41561	-58.9294
-1.87408	-1.54755	1.52039	-0.0506592	0.302124	-1.40137	4.32526	-0.106506	0.117798	0.000610352	-0.000305176	-346.409	-276.884	1101.91	17.9228	-4.41407	-59.1896
-1.87714	-1.53992	1.52802	-0.0488281	0.299988	-1.39008	4.32831	-0.110474	0.0158691	0	-0.000305176	-347.148	-275.386	1107.43	18.01	-4.65222	-58.7413
-1.87622	-1.55151	1.5152	-0.0512695	0.30304	-1.40839	4.32678	0.0622559	0.0952148	0.00152588	0.000610352	-346.771	-277.658	1098.16	17.9154	-4.36981	-59.485
-1.87592	-1.55243	1.52069	-0.0524902	0.30365	-1.39648	4.32953	0.06073	0.0393677	-0.000610352	-0.00152588	-346.558	-277.788	1102.13	17.7923	-4.30158	-58.9303
-1.86981	-1.56708	1.51062	-0.0561523	0.298157	-1.41266	4.32587	-0.09552	0.122986	0.000915527	0	-344.991	-280.632	1094.84	17.6085	-4.60741	-59.5187
-1.88263	-1.55945	1.5152	-0.0601196	0.300293	-1.40076	4.32709	-0.172729	-0.0323486	-0.0012207	-0.00244141	-347.625	-279.127	1098.13	17.0304	-4.65839	-59.0679
-1.89331	-1.56342	1.5097	-0.0595093	0.304871	-1.4151	4.32739	-0.0613403	0.119324	0.0012207	0.000305176	-349.792	-279.881	1094.17	17.1586	-4.4717	-59.7345
-1.87805	-1.56555	1.50818	-0.065918	0.30426	-1.409	4.32739	-0.105286	0.00762939	0	-0.000305176	-346.579	-280.342	1093.05	16.4659	-4.24436	-59.3825
-1.88751	-1.56647	1.5033	-0.0671387	0.305481	-1.39862	4.32648	-0.00762939	0.0405884	0.000610352	0.000305176	-348.279	-280.5	1089.5	16.3415	-4.29056	-58.918
-1.88049	-1.56616	1.49872	-0.0732422	0.307617	-1.41327	4.32648	0.00183105	0.0643921	0.000610352	0.000610352	-347.022	-280.516	1086.19	15.638	-4.00721	-59.572
-1.89087	-1.56525	1.49597	-0.0772095	0.306091	-1.41418	4.3277	-0.000305176	0.0863647	0.000915527	0	-349.068	-280.332	1084.18	15.1668	-4.3028	-59.6393
-1.88049	-1.59027	1.48499	-0.0753784	0.305481	-1.43127	4.32648	-0.0372314	0.0436401	0.000915527	0.0012207	-346.406	-285.134	1076.26	15.7792	-4.12146	-60.1913
-1.88843	-1.57928	1.49078	-0.0839233	0.305481	-1.42242	4.32709	0.00671387	0.0576782	-0.000305176	-0.000915527	-348.175	-283.018	1080.42	14.6241	-4.26946	-59.886
-1.88507	-1.59546	1.47827	-0.0875854	0.305786	-1.43036	4.32709	0.085144	0.11261	0.00244141	0.00274658	-347.028	-286.144	1071.37	14.4664	-4.14262	-60.0988
-1.88843	-1.58508	1.48621	-0.0909424	0.302429	-1.41632	4.32587	0.00335693	-0.00244141	-0.000305176	-0.0012207	-347.838	-284.133	1077.09	13.9166	-4.48338	-59.5373
-1.88812	-1.60522	1.48102	-0.0930786	0.302124	-1.43341	4.32648	0.0744629	0.111389	0.00213623	0.00183105	-347.316	-287.959	1073.35	13.9928	-4.45763	-60.1563
-1.88538	-1.60706	1.47491	-0.100708	0.305481	-1.43829	4.32678	0.118103	0.0640869	0.0012207	0.000915527	-346.713	-288.361	1068.92	13.1503	-4.13063	-60.3523
-1.88385	-1.61377	1.46698	-0.101624	0.304871	-1.4328	4.32648	0.0405884	0.09552	0.00152588	0.00183105	-346.097	-289.664	1063.17	13.1566	-4.12686	-60.0308
-1.88599	-1.60583	1.47125	-0.10498	0.306396	-1.4389	4.32709	0.10437	0.0912476	0.000915527	0.00152588	-346.839	-288.157	1066.25	12.6424	-4.06559	-60.3856
-1.89362	-1.61591	1.47308	-0.104675	0.302124	-1.43463	4.32495	0.125732	0.125427	0.00183105	0.00244141	-347.972	-290.004	1067.58	12.8374	-4.50548	-60.1198
-1.88873	-1.62689	1.46667	-0.10498	0.306702	-1.44165	4.32495	0.139465	0.0497437	0.0012207	0.00152588	-346.744	-292.123	1062.95	12.98	-4.02863	-60.3465
-1.89667	-1.62811	1.46698	-0.113525	0.306396	-1.4389	4.32678	0.13031	0.103149	0.000610352	0.000305176	-348.183	-292.332	1063.15	12.0205	-4.17079	-60.2197
-1.89453	-1.63635	1.46332	-0.11322	0.302734	-1.44867	4.3277	0.146179	0.101318	0.00152588	0.00152588	-347.588	-293.914	1060.51	12.1867	-4.41447	-60.5885
-1.89331	-1.63452	1.46637	-0.111084	0.299988	-1.44989	4.32587	0.146179	0.0543213	0.0012207	0.000610352	-347.43	-293.556	1062.72	12.4011	-4.62431	-60.6558
-1.87592	-1.65222	1.45752	-0.114746	0.299988	-1.46576	4.32709	0.167847	0.0506592	0.000610352	0.000915527	-343.565	-297.002	1056.33	12.2695	-4.28965	-61.1873
-1.88568	-1.64337	1.46301	-0.110779	0.294189	-1.45233	4.32587	0.0543213	0.0128174	-0.000305176	-0.000305176	-345.633	-295.26	1060.3	12.5804	-4.93875	-60.6615
-1.88904	-1.65405	1.46057	-0.11261	0.296631	-1.45935	4.32709	0.142822	0.0521851	0.00183105	0.00244141	-346.038	-297.275	1058.53	12.5404	-4.77232	-60.9097
-1.89117	-1.65405	1.46393	-0.117188	0.293884	-1.45264	4.32739	0.132141	-0.00335693	-0.000305176	-0.000305176	-346.348	-297.247	1060.95	12.0171	-5.01824	-60.5958
-1.88232	-1.65771	1.46362	-0.110779	0.293884	-1.45447	4.3277	-0.00640869	0.133667	0.00305176	0.00274658	-344.548	-297.958	1060.75	12.8111	-4.86791	-60.6348
-1.8869	-1.66962	1.46423	-0.115967	0.290833	-1.46027	4.32495	0.138245	-0.0598145	-0.000305176	-0.000915527	-345.102	-300.183	1061.19	12.406	-5.15587	-60.8063
-1.89117	-1.66809	1.46271	-0.115967	0.289917	-1.4624	4.32709	0.050354	0.113525	0.00213623	0.00213623	-346.01	-299.893	1060.08	12.3801	-5.30743	-60.9259
-1.87622	-1.69067	1.45416	-0.117493	0.284424	-1.46851	4.32739	0.0448608	-0.0228882	0.000305176	0	-342.347	-304.231	1053.91	12.5726	-5.43497	-60.964
-1.88751	-1.67267	1.46393	-0.117188	0.285339	-1.45416	4.32526	0.0375366	0.0765991	0.00274658	0.00244141	-345.017	-300.749	1060.96	12.3167	-5.5919	-60.4873
-1.87988	-1.67999	1.45905	-0.115662	0.284424	-1.47125	4.32648	0.0698853	0.0430298	0.000915527	0.000305176	-343.469	-302.191	1057.44	12.608	-5.53293	-61.1939
-1.89178	-1.66504	1.46759	-0.115051	0.284424	-1.45386	4.32648	0.0234985	0.0610352	0.0012207	0	-346.121	-299.281	1063.61	12.4366	-5.76224	-60.5503
-1.89362	-1.67786	1.46484	-0.111389	0.284729	-1.46179	4.32709	0.103149	0.0234985	0.0012207	0.00152588	-346.195	-301.696	1061.64	13.0595	-5.74296	-60.8217
-1.88721	-1.67297	1.46271	-0.111389	0.281067	-1.46515	4.32648	0.0167847	0.0695801	0.000610352	-0.000305176	-345.091	-300.818	1060.09	12.9825	-5.94622	-60.9896
-1.89148	-1.68518	1.46057	-0.117188	0.279846	-1.46637	4.32678	0.152283	0.0997925	0.00152588	0.000915527	-345.515	-303.112	1058.53	12.5142	-6.07533	-60.9469
-1.88202	-1.68365	1.46118	-0.113525	0.279541	-1.46576	4.32526	-0.239258	0.0823975	0	-0.0012207	-343.71	-302.848	1058.99	12.9113	-5.94882	-60.9099
-1.89026	-1.67816	1.46484	-0.115662	0.28595	-1.46851	4.32648	0.136414	0.114746	0.00152588	0.000610352	-345.577	-301.778	1061.63	12.5752	-5.58879	-61.1178
-1.88293	-1.68335	1.46149	-0.109863	0.279236	-1.474	4.32526	-0.213013	0.017395	-0.00183105	-0.00366211	-344.024	-302.791	1059.22	13.3231	-6.0017	-61.3004
-1.8869	-1.67236	1.46881	-0.109863	0.283508	-1.4563	4.32892	0.0701904	0.107727	0.00213623	0.00213623	-344.993	-300.658	1064.51	13.1483	-5.74131	-60.5964
-1.88232	-1.67999	1.46851	-0.104065	0.279846	-1.45477	4.32526	0.149536	0.105286	0.00244141	0.00274658	-343.852	-302.095	1064.31	13.9357	-5.94215	-60.451
-1.88263	-1.67755	1.47308	-0.105591	0.279846	-1.45172	4.32739	0.0778198	0.126343	0.00213623	0.00183105	-343.959	-301.61	1067.61	13.7218	-5.95063	-60.3321
-1.8811	-1.69281	1.46515	-0.110779	0.283813	-1.46698	4.32739	-0.184326	0.0137329	-0.000610352	-0.00152588	-343.316	-304.543	1061.88	13.3718	-5.56888	-60.9056
-1.88202	-1.67572	1.474	-0.104065	0.283203	-1.45477	4.31732	0.0415039	0.130615	0.00213623	0.0012207	-343.964	-301.265	1068.28	13.8662	-5.68051	-60.4964
-1.87958	-1.68304	1.47034	-0.100403	0.285034	-1.45874	4.32526	-0.245361	-0.0439453	-0.00244141	-0.00457764	-343.321	-302.666	1065.65	14.4032	-5.47841	-60.6197
-1.88263	-1.67816	1.47614	-0.101013	0.281982	-1.45447	4.32739	0.0164795	0.115356	0.00183105	0.0012207	-344.029	-301.704	1069.84	14.254	-5.78568	-60.4672
-1.88202	-1.66779	1.48041	-0.0961304	0.286255	-1.45844	4.328	-0.283813	-0.0582886	-0.00213623	-0.00305176	-344.351	-299.736	1072.94	14.6444	-5.47187	-60.752
-1.88324	-1.67175	1.47705	-0.09552	0.284119	-1.4566	4.32739	0.137024	0.0531006	0.000610352	-0.000305176	-344.428	-300.491	1070.51	14.7786	-5.65109	-60.632
-1.88599	-1.66901	1.4798	-0.0970459	0.288086	-1.44775	4.32617	-0.0668335	0.0332642	0.000915527	0	-344.973	-299.945	1072.49	14.5607	-5.37667	-60.2611
-1.87622	-1.67236	1.47461	-0.0906372	0.284729	-1.45905	4.3277	0.0317383	0.0460815	0	-0.0012207	-343.077	-300.639	1068.76	15.3488	-5.48955	-60.7266
-1.87531	-1.66748	1.48468	-0.0863647	0.283203	-1.44623	4.32739	-0.245056	0.0421143	0.000610352	-0.000305176	-342.958	-299.65	1076.06	15.7605	-5.60593	-60.1811
-1.86737	-1.66595	1.48346	-0.0860596	0.285645	-1.45111	4.32678	0.0280762	0.0900269	0.00152588	-0.000305176	-341.503	-299.402	1075.18	15.7723	-5.28512	-60.4024
-1.87958	-1.65314	1.48743	-0.0820923	0.285339	-1.43585	4.32587	-0.22522	0.0234985	0	-0.000305176	-344.179	-296.916	1078.04	16.0195	-5.54289	-59.8413
-1.87195	-1.66351	1.48621	-0.0900269	0.284424	-1.43707	4.32556	0.177917	0.0808716	0.0012207	0.000915527	-342.295	-298.904	1077.15	15.2807	-5.4501	-59.7797
-1.87256	-1.6568	1.48651	-0.085144	0.285034	-1.44684	4.32648	-0.0360107	0.0830078	0.0012207	0.000610352	-342.779	-297.647	1077.38	15.7289	-5.44541	-60.2954
-1.87805	-1.65985	1.48926	-0.0778198	0.285339	-1.44745	4.32587	0.151062	0.0210571	0.000305176	0	-343.843	-298.176	1079.39	16.6134	-5.51427	-60.3262
-1.86371	-1.66412	1.47949	-0.0830078	0.284119	-1.44836	4.32587	-0.0500488	0.0976563	0.00183105	0.00183105	-340.801	-299.086	1072.31	16.0943	-5.3515	-60.2778
-1.87683	-1.65283	1.48651	-0.0811768	0.28656	-1.44592	4.32526	-0.0158691	0.0665283	0.000915527	0.000915527	-343.773	-296.883	1077.39	16.1179	-5.40971	-60.3052
-1.86829	-1.65955	1.48315	-0.0793457	0.284424	-1.44989	4.32526	0.0827026	0.0198364	0.000305176	0	-341.909	-298.19	1074.97	16.4373	-5.42358	-60.4062
-1.88354	-1.64703	1.48651	-0.0817871	0.28656	-1.44257	4.32556	-0.03479	0.0402832	-0.000305176	-0.000610352	-345.238	-295.771	1077.38	15.9538	-5.53542	-60.2144
-1.87531	-1.65497	1.48254	-0.0808716	0.282898	-1.44867	4.32678	-0.000305176	0.115967	0.00152588	0.000610352	-343.405	-297.313	1074.51	16.1876	-5.67445	-60.4002
-1.87958	-1.65375	1.48132	-0.0784302	0.284119	-1.43951	4.32587	0.0219727	-0.00213623	-0.000305176	-0.000915527	-344.199	-297.063	1073.63	16.4484	-5.64565	-60.003
-1.87469	-1.67328	1.47278	-0.078125	0.27832	-1.45966	4.32739	0.0494385	0.0747681	0	0	-342.802	-300.809	1067.46	16.7952	-5.99126	-60.7443
-1.87775	-1.65344	1.47919	-0.0845337	0.281677	-1.45538	4.32648	-0.00396729	0.0836182	0.000915527	0.0012207	-343.969	-297.05	1072.08	15.7426	-5.81938	-60.7197
-1.87561	-1.65192	1.47614	-0.0772095	0.282288	-1.45782	4.328	0.0930786	0.0311279	0.000305176	0.000610352	-343.667	-296.781	1069.88	16.5565	-5.74884	-60.8476
-1.86981	-1.6568	1.47339	-0.0823975	0.282593	-1.44806	4.32678	0.0756836	0.0671387	0.000610352	0	-342.206	-297.727	1067.88	16.0459	-5.59695	-60.3322
-1.875	-1.65436	1.47369	-0.0817871	0.282593	-1.46179	4.32678	0.0784302	0.0778198	0.0012207	0.0012207	-343.476	-297.265	1068.11	16.0718	-5.70493	-61.0024
-1.86798	-1.65955	1.46515	-0.0839233	0.282898	-1.46576	4.3277	0.093689	0.0598145	0.00152588	0.00183105	-341.926	-298.315	1061.93	15.9134	-5.54679	-61.1159
-1.87103	-1.64948	1.46851	-0.090332	0.282898	-1.45691	4.32678	0.130005	0.00366211	-0.000305176	-0.000915527	-342.706	-296.398	1064.33	15.0192	-5.61194	-60.7907
-1.87347	-1.66962	1.45874	-0.0839233	0.279541	-1.4679	4.32556	0.10437	0.115356	0.00152588	0.0012207	-342.683	-300.222	1057.29	16.0742	-5.88097	-61.1357
-1.86951	-1.65985	1.46179	-0.0897217	0.276794	-1.46515	4.3277	0.06073	0.0100708	0	-0.000305176	-342.125	-298.393	1059.48	15.2553	-6.05434	-61.066
-1.87317	-1.66412	1.45447	-0.0906372	0.275574	-1.46973	4.32709	0.154114	0.11261	0.00213623	0.00213623	-342.729	-299.229	1054.17	15.2184	-6.20354	-61.2434
-1.87012	-1.65924	1.45996	-0.0860596	0.274353	-1.45569	4.32739	0.107422	0.0588989	0.000610352	0	-342.159	-298.271	1058.15	15.6667	-6.25763	-60.633
-1.87439	-1.67114	1.44775	-0.0915527	0.273438	-1.46576	4.32648	0.027771	0.0741577	0.00183105	0.00244141	-342.662	-300.574	1049.31	15.2282	-6.36952	-60.9952
-1.87347	-1.67816	1.45233	-0.0930786	0.2771	-1.47095	4.32526	0.110779	-0.0134277	0	-0.000305176	-342.35	-301.875	1052.63	15.1647	-6.04368	-61.1854
-1.86584	-1.67114	1.44073	-0.0909424	0.27832	-1.48224	4.32861	0.0848389	0.10376	0.0012207	0.000305176	-341.168	-300.66	1044.24	15.298	-5.84774	-61.74
-1.87653	-1.68549	1.44775	-0.0964355	0.272217	-1.48193	4.32556	0.0866699	0.0515747	0.000915527	0.000610352	-342.789	-303.279	1049.31	14.8957	-6.47215	-61.6241
-1.88263	-1.67511	1.44745	-0.0997925	0.271912	-1.47186	4.32678	-0.0286865	0.0637817	0.000610352	-0.000305176	-344.173	-301.31	1049.07	14.3457	-6.61566	-61.2536
-1.87561	-1.68884	1.43707	-0.0991821	0.270691	-1.48193	4.32526	0.0543213	0.113525	0.000915527	0.000305176	-342.434	-303.975	1041.57	14.6376	-6.5643	-61.579
-1.87744	-1.68213	1.43768	-0.103149	0.276489	-1.47339	4.3277	-0.00457764	0.0570679	0.000915527	0.000610352	-342.909	-302.704	1042	14.0774	-6.13557	-61.2509
-1.88141	-1.69952	1.42944	-0.101929	0.275269	-1.48407	4.32465	0.0289917	0.0735474	0.0012207	0.00152588	-343.249	-306.007	1036.05	14.4943	-6.26039	-61.6072
-1.88019	-1.69403	1.4325	-0.101624	0.276489	-1.47766	4.328	-0.017395	0.0485229	-0.000305176	-0.0012207	-343.123	-304.957	1038.25	14.4422	-6.1524	-61.3574
-1.87561	-1.71814	1.4267	-0.108337	0.270996	-1.49139	4.32587	0.0424194	0.085144	0.00183105	0.0012207	-341.531	-309.546	1034.06	14.0606	-6.45196	-61.7598
-1.87927	-1.71356	1.42639	-0.11322	0.277405	-1.49353	4.32617	-0.140381	-0.0524902	-0.00183105	-0.00274658	-342.421	-308.687	1033.83	13.4272	-6.00764	-61.9128
-1.88263	-1.72028	1.42151	-0.114441	0.274353	-1.492	4.32709	-0.0619507	0.118713	0.00183105	0.00213623	-342.815	-309.961	1030.29	13.3956	-6.2864	-61.7849
-1.88232	-1.71783	1.42365	-0.114136	0.274048	-1.49292	4.32648	-0.0680542	-0.0241089	-0.000915527	-0.00152588	-342.85	-309.493	1031.83	13.3908	-6.31447	-61.8477
-1.88416	-1.72516	1.41602	-0.114441	0.275574	-1.49658	4.32587	0.0201416	0.0888062	0.00213623	0.00213623	-343.004	-310.907	1026.32	13.4736	-6.20305	-61.9595
-1.8808	-1.7334	1.41235	-0.119934	0.273438	-1.49261	4.32678	-0.170288	0.039978	-0.000305176	-0.00152588	-341.972	-312.486	1023.65	12.9801	-6.28386	-61.6855
-1.88995	-1.73096	1.41632	-0.122986	0.270691	-1.49261	4.32709	0.0854492	0.0817871	0.00244141	0.00213623	-343.839	-311.98	1026.51	12.5884	-6.66311	-61.7234
-1.89178	-1.7395	1.4032	-0.119934	0.273132	-1.49811	4.3277	-0.144653	-0.0262451	-0.000610352	-0.00152588	-343.984	-313.651	1017.02	13.0753	-6.47899	-61.912
-1.89026	-1.73553	1.40778	-0.12085	0.278015	-1.49292	4.32617	-0.0167847	0.0457764	0.000915527	0.000610352	-343.781	-312.883	1020.34	12.9077	-6.0671	-61.713
-1.88782	-1.74316	1.4032	-0.121765	0.274048	-1.4917	4.32739	-0.119934	0.0308228	0.000305176	0	-343.001	-314.346	1017.02	12.9273	-6.31998	-61.5747
-1.88934	-1.73157	1.40717	-0.121155	0.274353	-1.49109	4.32709	-0.0537109	-0.00274658	0.000305176	0	-343.678	-312.144	1019.89	12.8099	-6.3553	-61.6492
-1.89453	-1.7453	1.39893	-0.128479	0.273438	-1.49689	4.32465	-0.242004	0.107422	0.000610352	-0.000305176	-344.257	-314.762	1013.91	12.1913	-6.47209	-61.8022
-1.89636	-1.75018	1.39984	-0.127258	0.274353	-1.49963	4.32709	-0.0933838	0.121155	0.00274658	0.00244141	-344.517	-315.668	1014.58	12.408	-6.41953	-61.899
-1.89819	-1.74896	1.39709	-0.125732	0.2771	-1.50238	4.32526	-0.118713	0.110779	0.00152588	0.000305176	-344.964	-315.449	1012.6	12.5623	-6.23673	-62.0466
-1.90277	-1.75995	1.39526	-0.125122	0.26947	-1.50574	4.32709	-0.0183105	-0.0100708	-0.00152588	-0.00183105	-345.525	-317.505	1011.27	12.8067	-6.89929	-62.1083
-1.9046	-1.7569	1.39771	-0.122681	0.273132	-1.50085	4.32495	-0.204468	0.139465	0.00213623	0.00152588	-345.971	-316.906	1013.05	13.0372	-6.64315	-61.9251
-1.90033	-1.76514	1.39801	-0.126343	0.266418	-1.50848	4.32495	-0.0521851	-0.0674438	-0.0012207	-0.00183105	-344.899	-318.475	1013.26	12.75	-7.09053	-62.1807
-1.90094	-1.75293	1.40015	-0.121765	0.267639	-1.49353	4.32648	-0.0982666	0.13092	0.000915527	0.000610352	-345.27	-316.151	1014.81	13.0804	-7.02928	-61.5998
-1.90216	-1.76666	1.39313	-0.121155	0.260925	-1.50757	4.32648	-0.0466919	0.00213623	-0.000305176	-0.000610352	-345.192	-318.774	1009.74	13.3684	-7.56277	-62.122
-1.90796	-1.76605	1.39832	-0.12146	0.262146	-1.50513	4.32709	0.0820923	0.110779	0.0012207	0.000610352	-346.354	-318.609	1013.49	13.3216	-7.56244	-62.0362
-1.89514	-1.78436	1.39008	-0.118103	0.261536	-1.51825	4.32617	0.0708008	0.0509644	0.000305176	-0.000610352	-343.392	-322.138	1007.55	14.0019	-7.35785	-62.4565
-1.89667	-1.76727	1.39374	-0.117493	0.26001	-1.50269	4.32465	0.00396729	0.119934	0.0012207	0.000915527	-344.052	-318.892	1010.19	13.7997	-7.54198	-61.8795
-1.90216	-1.76819	1.39282	-0.111389	0.258484	-1.50696	4.3277	0.0469971	0.0598145	0.00152588	0.00152588	-345.193	-319.047	1009.54	14.5101	-7.76541	-62.0886
-1.90186	-1.76392	1.39282	-0.112915	0.256653	-1.51215	4.32678	0.0521851	0.0857544	0.000610352	0.000305176	-345.306	-318.255	1009.53	14.2658	-7.92283	-62.3565
-1.90338	-1.77368	1.39252	-0.11261	0.249023	-1.50848	4.32648	0.072937	0.0970459	0.00244141	0.00274658	-345.222	-320.077	1009.31	14.4579	-8.53091	-62.0959
-1.91132	-1.7749	1.38824	-0.115356	0.25116	-1.50391	0.0219727	0.0177002	-0.0146484	-0.0012207	-0.00152588	-346.676	-320.302	1006.21	14.1629	-8.48075	-61.8934
-1.90948	-1.77368	1.39313	-0.107727	0.250854	-1.50818	0.0106812	0.0878906	0.112	0.00274658	0.00366211	-346.473	-320.046	1009.76	15.0146	-8.4919	-62.1091
-1.89514	-1.78223	1.38153	-0.11261	0.249329	-1.51245	0.00854492	0.100403	0.0106812	0.000305176	0	-343.332	-321.771	1001.37	14.5986	-8.34456	-62.1796
-1.90491	-1.76849	1.38367	-0.112305	0.243225	-1.50208	0.00793457	0.0784302	0.100403	0.00305176	0.00366211	-345.547	-319.141	1002.89	14.4121	-9.03005	-61.8264
-1.90491	-1.77216	1.38275	-0.111389	0.242004	-1.50665	0.00732422	0.0424194	0.0234985	0.000305176	0.000305176	-345.484	-319.836	1002.23	14.5747	-9.1229	-62.0064
-1.9104	-1.76331	1.3858	-0.108643	0.238342	-1.49353	0.00671387	-0.0973511	0.0119019	-0.000305176	-0.00152588	-346.704	-318.124	1004.43	14.7476	-9.52665	-61.4841
-1.90552	-1.76453	1.38092	-0.11261	0.234375	-1.51733	0.00701904	-0.0247192	-0.0256348	0.000305176	0.000305176	-345.912	-318.428	1000.9	14.3102	-9.77669	-62.5445
-1.90033	-1.76178	1.3739	-0.111084	0.228577	-1.50909	0.00610352	0.0476074	0.0994873	0.00213623	0.00213623	-344.827	-317.958	995.813	14.4452	-10.156	-62.1553
-1.90643	-1.76636	1.37512	-0.115662	0.234375	-1.50696	0.00579834	0.0576782	0.0598145	0.0012207	0.000915527	-345.87	-318.793	996.689	13.9937	-9.77229	-62.0435
-1.89941	-1.76514	1.36627	-0.11261	0.226746	-1.5152	0.00610352	-0.0445557	0.0405884	0.0012207	0.00183105	-344.564	-318.641	990.289	14.3248	-10.2805	-62.396
-1.90063	-1.75415	1.36627	-0.114746	0.228271	-1.50391	0.00610352	0.00823975	0.115356	0.00152588	0.0012207	-345.006	-316.569	990.271	13.9063	-10.1966	-61.9664
-1.89606	-1.76971	1.3559	-0.117493	0.227356	-1.51917	0.00671387	-0.0979614	0.0720215	0.000915527	0.000305176	-343.732	-319.58	982.77	13.8417	-10.1576	-62.52
-1.90094	-1.74683	1.36383	-0.118713	0.220947	-1.49597	0.00549316	-0.0210571	0.098877	0.00152588	0.00152588	-345.125	-315.205	988.479	13.337	-10.7991	-61.6367
-1.89026	-1.75354	1.35132	-0.114441	0.221252	-1.51794	0.00549316	-0.126038	0.0613403	-0.000305176	-0.000915527	-343.045	-316.588	979.45	13.9338	-10.5984	-62.5659
-1.89117	-1.75079	1.35529	-0.114136	0.218506	-1.51337	0.00579834	-0.0671387	0.14801	0.00152588	0.00183105	-343.261	-316.042	982.317	13.9246	-10.8395	-62.3766
-1.88354	-1.77155	1.34064	-0.120239	0.212708	-1.52985	0.00549316	-0.0265503	0.0198364	-0.000305176	-0.000305176	-341.169	-320.064	971.716	13.5608	-11.1231	-62.9179
-1.88904	-1.75934	1.34705	-0.118408	0.212097	-1.51794	0.00579834	-0.119629	0.159302	0.0012207	0.000305176	-342.53	-317.707	976.344	13.5741	-11.2919	-62.4874
-1.88782	-1.76544	1.34186	-0.12146	0.20813	-1.51764	0.00579834	-0.188293	-0.00396729	-0.0012207	-0.00152588	-342.033	-318.887	972.581	13.3244	-11.568	-62.4038
-1.89209	-1.75507	1.34003	-0.119324	0.210266	-1.52588	0.00488281	-0.142212	0.142822	0.00152588	0.0012207	-343.317	-316.945	971.258	13.3993	-11.5076	-62.8866
-1.88507	-1.75415	1.33301	-0.122681	0.206604	-1.53412	0.00549316	-0.256042	0.0424194	-0.000915527	-0.00244141	-341.984	-316.85	966.171	13.002	-11.6889	-63.2382
-1.87836	-1.76605	1.32416	-0.132751	0.202332	-1.53015	0.00610352	-0.0946045	0.122681	0.0012207	0.000915527	-340.11	-319.161	959.744	12.0457	-11.868	-62.9107
-1.87897	-1.75385	1.32813	-0.131836	0.201721	-1.52466	0.00549316	0.0326538	0.101624	0.0012207	0.00152588	-340.564	-316.842	962.608	11.9547	-11.9591	-62.7601
-1.86859	-1.77216	1.3147	-0.136108	0.206909	-1.539	0.00518799	-0.0952148	0.0869751	0.000305176	-0.000915527	-338.055	-320.405	952.902	11.7623	-11.3205	-63.242
-1.87927	-1.76025	1.31348	-0.132141	0.204773	-1.53625	0.00610352	-0.240173	0.101624	0.000610352	-0.000610352	-340.519	-318.137	952.011	12.0227	-11.7078	-63.24
-1.87469	-1.77155	1.30402	-0.136719	0.206299	-1.54327	0.00518799	0.0244141	0.0775146	0.00183105	0.00183105	-339.284	-320.335	945.163	11.6819	-11.475	-63.4505
-1.89148	-1.75964	1.30981	-0.132751	0.202332	-1.5271	0.00518799	-0.0164795	0.0982666	0.000610352	-0.000305176	-342.814	-317.994	949.344	11.9423	-12.1012	-62.8456
-1.88171	-1.76331	1.30249	-0.13031	0.196228	-1.53625	0.00488281	-0.140381	0.0564575	0.000305176	-0.0012207	-340.833	-318.76	944.054	12.2823	-12.427	-63.1971
-1.88904	-1.75568	1.30707	-0.130005	0.191956	-1.52863	0.00518799	0.112305	0.112915	0.00183105	0.000915527	-342.427	-317.271	947.354	12.1934	-12.9098	-62.9208
-1.88232	-1.75049	1.30219	-0.126648	0.1828	-1.51978	0.00518799	-0.0619507	0.0402832	-0.000610352	-0.0012207	-341.112	-316.333	943.815	12.4989	-13.5423	-62.5159
-1.88599	-1.7572	1.30096	-0.121155	0.184631	-1.51642	0.00549316	0.116272	0.140381	0.00183105	0.000915527	-341.632	-317.575	942.946	13.2349	-13.4405	-62.3263
-1.89362	-1.74652	1.30798	-0.118408	0.1828	-1.51184	0.00518799	-0.0811768	0.0888062	0.000610352	0.000305176	-343.457	-315.5	948.021	13.3751	-13.7471	-62.227
-1.89606	-1.74438	1.30402	-0.120544	0.177002	-1.51276	0.00549316	0.145569	0.112915	0.00183105	0.000915527	-343.957	-315.117	945.137	13.0962	-14.258	-62.2749
-1.90216	-1.73859	1.30737	-0.119019	0.180969	-1.51184	0.00488281	-0.0354004	0.0558472	0	-0.000915527	-345.379	-313.989	947.567	13.1755	-14.06	-62.3093
-1.89697	-1.7511	1.29669	-0.106812	0.17395	-1.50848	0.00427246	0.0778198	0.119934	0.00183105	0.00152588	-343.932	-316.39	939.864	14.7768	-14.5099	-62.0308
-1.90399	-1.74194	1.29761	-0.112915	0.181274	-1.50726	0.00549316	-0.0140381	0.0286865	0	-0.000610352	-345.59	-314.654	940.508	13.9298	-14.0573	-62.0761
-1.89758	-1.77246	1.28357	-0.122375	0.180359	-1.52039	0.00518799	0.104065	0.0518799	0	0	-343.401	-320.499	930.348	13.3392	-13.934	-62.3931
-1.90918	-1.7514	1.28601	-0.116882	0.18158	-1.51001	0.00457764	0.100098	0.0979614	0.00152588	0.00183105	-346.283	-316.483	932.105	13.6279	-14.0884	-62.1269
-1.90521	-1.7569	1.28754	-0.116577	0.186157	-1.51154	0.00518799	0.0683594	0.0622559	0	-0.000305176	-345.377	-317.518	933.22	13.7516	-13.64	-62.1537
-1.9046	-1.75476	1.28113	-0.118408	0.185547	-1.49994	0.00549316	0.0976563	0.139465	0.00244141	0.00244141	-345.145	-317.146	928.567	13.5119	-13.6704	-61.624
-1.91101	-1.76025	1.28265	-0.114441	0.187073	-1.50513	0.00427246	0.152893	0.0860596	0.0012207	0	-346.346	-318.146	929.686	14.0505	-13.6497	-61.8466
-1.91193	-1.76178	1.27716	-0.117493	0.188293	-1.50543	0.00549316	0.0418091	0.0985718	0.00152588	0.00213623	-346.446	-318.464	925.702	13.7267	-13.5581	-61.8451
-1.9162	-1.77002	1.27563	-0.117493	0.19043	-1.50085	0.00488281	0.138855	0.0286865	-0.000305176	-0.000915527	-346.987	-319.998	924.599	13.8591	-13.4301	-61.5816
-1.91315	-1.78162	1.27289	-0.117493	0.191345	-1.50482	0.00366211	0.0772095	0.114746	0.00213623	0.00152588	-346.063	-322.201	922.621	14.0458	-13.275	-61.6627
-1.91162	-1.77521	1.27319	-0.112915	0.194092	-1.50726	0.00518799	0.111084	0.0271606	0.000305176	0.000305176	-346.038	-321	922.853	14.4663	-13.0545	-61.8355
-1.91193	-1.77795	1.26953	-0.114746	0.187988	-1.51459	0.00488281	0.0302124	0.139771	0.00274658	0.00244141	-346.04	-321.544	920.198	14.2998	-13.5465	-62.1345
-1.91803	-1.76605	1.27502	-0.105591	0.192261	-1.49689	0.00518799	0.118103	0.072937	0.0012207	0.000915527	-347.518	-319.232	924.181	15.1572	-13.3349	-61.4541
-1.91437	-1.77826	1.26984	-0.104065	0.196533	-1.5094	0.00457764	0.0726318	0.0878906	0.00152588	0.00213623	-346.574	-321.572	920.446	15.527	-12.9072	-61.9311
-1.91956	-1.7807	1.27075	-0.110168	0.195313	-1.51337	0.00488281	0.00732422	0.0650024	0.0012207	0.000915527	-347.525	-322.02	921.095	14.8655	-13.0826	-62.0992
-1.91711	-1.77704	1.26923	-0.0973511	0.193481	-1.51123	0.00427246	0.0546265	0.11261	0.00152588	0.0012207	-347.207	-321.331	920.017	16.2742	-13.2117	-62.0349
-1.91498	-1.78589	1.27228	-0.0958252	0.193787	-1.51886	0.00518799	0.0793457	0.0405884	0.000915527	0.00152588	-346.623	-322.985	922.242	16.5891	-13.1355	-62.3154
-1.91925	-1.78009	1.27258	-0.0912476	0.19043	-1.50513	0.00427246	0.0598145	0.0338745	0	0.000305176	-347.503	-321.862	922.458	17.0214	-13.4864	-61.7377
-1.90582	-1.78528	1.27167	-0.0915527	0.192566	-1.51733	0.00457764	-0.00610352	0.10437	0.00213623	0.00244141	-344.834	-322.897	921.812	17.0711	-13.0847	-62.2273
-1.92139	-1.77277	1.2738	-0.0845337	0.194702	-1.51367	0.00518799	0.0741577	0.0146484	0.000610352	-0.000305176	-348.329	-320.476	923.36	17.669	-13.2159	-62.217
-1.91589	-1.78986	1.26862	-0.0875854	0.187683	-1.52008	0.00457764	-0.0323486	0.110168	0.00183105	0.00183105	-346.708	-323.736	919.607	17.5954	-13.6403	-62.3369
-1.91223	-1.77856	1.26709	-0.0784302	0.195618	-1.51245	0.00457764	-0.067749	0.085144	0.000305176	0	-346.345	-321.621	918.52	18.4644	-12.976	-62.0932
-1.90765	-1.79504	1.26465	-0.0750732	0.194702	-1.52679	0.00427246	-0.0128174	0.114746	0.00244141	0.00213623	-345.106	-324.749	916.78	19.1115	-12.9423	-62.6112
-1.90674	-1.7807	1.26373	-0.0741577	0.196838	-1.51917	0.00488281	-0.0686646	0.00854492	-0.0012207	-0.00213623	-345.295	-322.06	916.108	18.988	-12.7898	-62.377
-1.92169	-1.79169	1.26526	-0.0695801	0.193176	-1.52649	0.00457764	-0.0650024	0.133972	0.00244141	0.00183105	-348.018	-324.062	917.225	19.6817	-13.3171	-62.6668
-1.90918	-1.77765	1.2677	-0.065918	0.193787	-1.52588	0.00427246	-0.0665283	0.0198364	0	-0.000305176	-346.01	-321.454	918.999	19.8785	-13.1018	-62.7263
-1.91315	-1.78589	1.27045	-0.0613403	0.192261	-1.53046	0.00427246	-0.00915527	0.110779	0.00183105	0.000915527	-346.628	-322.968	921.003	20.5317	-13.2779	-62.887
-1.91101	-1.79016	1.26373	-0.0579834	0.196228	-1.5332	0.00488281	-0.0949097	0.110779	0.000915527	0.000305176	-346.124	-323.813	916.157	20.9855	-12.9157	-62.9811
-1.92078	-1.78131	1.2674	-0.055542	0.195618	-1.53259	0.00457764	-0.0506592	0.0790405	0.0012207	0.000915527	-348.353	-322.097	918.804	21.1193	-13.1575	-63.0559
-1.90308	-1.79626	1.2616	-0.0476074	0.19165	-1.54083	0.00396729	0.0305176	0.057373	0.000610352	0	-344.495	-324.989	914.644	22.2712	-13.1516	-63.265
-1.90277	-1.79047	1.26648	-0.0418091	0.190735	-1.5329	0.00457764	-0.000305176	0.0814819	0.0012207	0.000305176	-344.577	-323.859	918.185	22.8423	-13.237	-62.9535
-1.9043	-1.7923	1.26404	-0.0363159	0.189514	-1.54907	0.00457764	-0.105591	0.067749	0.000610352	0.000610352	-345.036	-324.221	916.438	23.4963	-13.3766	-63.6936
-1.91223	-1.78314	1.26862	-0.0314331	0.192261	-1.52924	0.00488281	-0.0762939	0.0527954	0	-0.0012207	-346.724	-322.425	919.746	23.9092	-13.3035	-62.8877
-1.91254	-1.7984	1.2674	-0.0253296	0.190735	-1.54114	0.00457764	-0.0942993	0.118103	0.000915527	0.000305176	-346.481	-325.295	918.892	24.8498	-13.4057	-63.3191
-1.91315	-1.80115	1.26709	-0.0158691	0.184937	-1.5451	0.00457764	-0.109863	-0.000305176	-0.000305176	-0.000610352	-346.599	-325.801	918.693	25.9749	-13.889	-63.4817
-1.90857	-1.79565	1.26678	-0.00823975	0.182495	-1.54938	0.00427246	0.0177002	0.0921631	0.00152588	0.00152588	-345.955	-324.783	918.489	26.7597	-14.0368	-63.7158
-1.90674	-1.80359	1.26282	-0.00183105	0.187378	-1.5509	0.00457764	-0.0283813	0.0323486	-0.000610352	-0.0012207	-345.419	-326.291	915.641	27.6211	-13.5986	-63.7328
-1.90979	-1.80115	1.27045	0.00488281	0.186768	-1.54846	0.00457764	-0.1651	0.0906372	0.000915527	0.0012207	-346.145	-325.769	921.178	28.3481	-13.7132	-63.6614
-1.90582	-1.80145	1.26953	0.0143433	0.181274	-1.5564	0.00488281	-0.167236	-0.0219727	-0.00152588	-0.00183105	-345.479	-325.84	920.54	29.4345	-14.1055	-64.015
-1.91467	-1.78253	1.27533	0.017395	0.187073	-1.54816	0.00457764	-0.117798	0.133362	0.000915527	0.000610352	-347.796	-322.22	924.729	29.4781	-13.8394	-63.8322
-1.90002	-1.79077	1.26862	0.022583	0.184021	-1.55609	0.00396729	-0.0601196	0.010376	-0.000610352	-0.0012207	-344.729	-323.852	919.894	30.2074	-13.8267	-64.0875
-1.9043	-1.79291	1.26892	0.0299072	0.178223	-1.56586	0.00427246	0.0378418	0.102234	0.000915527	0.000610352	-345.647	-324.237	920.133	31.0759	-14.3765	-64.5309
-1.90491	-1.80145	1.25793	0.0292969	0.173645	-1.57471	0.00457764	-0.085144	0.0671387	0	-0.000305176	-345.535	-325.908	912.182	31.143	-14.7356	-64.8533
-1.90155	-1.77856	1.26892	0.0415039	0.177917	-1.56616	0.00457764	0.0454712	0.0909424	0.000305176	0	-345.634	-321.543	920.153	32.1727	-14.4096	-64.6681
-1.9046	-1.79352	1.27014	0.0454712	0.179443	-1.56494	0.00427246	-0.1297	0.0585938	0.000305176	0.000305176	-345.799	-324.322	921.055	32.8658	-14.2992	-64.5082
-1.9043	-1.78406	1.27106	0.0540161	0.178528	-1.56708	0.00427246	-0.00946045	0.119019	0.000305176	0	-346.118	-322.535	921.733	33.6906	-14.4068	-64.6927
-1.91559	-1.78436	1.26984	0.0588989	0.178528	-1.55792	0.00457764	0.0305176	0.111389	0.00183105	0.00183105	-348.265	-322.546	920.849	34.2531	-14.5928	-64.3028
-1.90765	-1.78192	1.27441	0.0686646	0.173645	-1.5564	0.00396729	-0.0183105	0.0747681	0	0.0012207	-346.814	-322.073	924.186	35.3327	-14.8698	-64.2363
-1.92352	-1.78375	1.27594	0.0759888	0.174866	-1.55304	0.00457764	0.0640869	0.134583	0.00183105	0.00183105	-349.922	-322.342	925.3	36.1957	-15.0391	-64.1227
-1.91833	-1.80206	1.27075	0.0854492	0.177002	-1.56708	0.00427246	0.108032	0.11261	0.00183105	0.00244141	-348.551	-325.822	921.589	37.5711	-14.7507	-64.6224
-1.92474	-1.78925	1.28021	0.0939941	0.168152	-1.55273	0.00457764	0.0747681	0.102234	0.00183105	0.00183105	-350.099	-323.318	928.435	38.3423	-15.6054	-64.0798
-1.91803	-1.78772	1.27594	0.107422	0.169067	-1.56281	0.00427246	0.0857544	0.0585938	0.000915527	0.0012207	-349.021	-323.072	925.381	39.854	-15.4472	-64.5558
-1.93665	-1.77124	1.28754	0.117188	0.172424	-1.55518	0.00427246	0.0674438	0.103455	0.00274658	0.00244141	-353.259	-319.836	933.781	40.7007	-15.5444	-64.4161
-1.93115	-1.78772	1.28235	0.117493	0.168762	-1.57379	0.00457764	0.0686646	-0.0497437	-0.000305176	0.000305176	-351.842	-322.991	930.045	40.9984	-15.716	-65.1173
-1.93054	-1.78436	1.28662	0.129089	0.164795	-1.57257	0.00366211	0.0650024	-0.0128174	-0.000915527	-0.00152588	-351.89	-322.323	933.162	42.2706	-16.0476	-65.0963
-1.92841	-1.78223	1.28662	0.141296	0.161743	-1.57104	0.00427246	0.0183105	-0.0131226	0.000610352	0.000915527	-351.586	-321.911	933.187	43.6335	-16.2759	-65.0465
-1.93329	-1.78223	1.28784	0.142517	0.162048	-1.57593	0.00427246	0.120544	0.0448608	0.0012207	0.00183105	-352.625	-321.892	934.075	43.7704	-16.3398	-65.2889
-1.92688	-1.7691	1.29974	0.160522	0.155945	-1.57623	0.00396729	0.0140381	0.107727	0.00183105	0.00213623	-351.911	-319.363	942.728	45.6186	-16.784	-65.4117
-1.92627	-1.77704	1.29608	0.17395	0.157776	-1.58722	0.00427246	0.0418091	0.0302124	0.000915527	0.00152588	-351.764	-320.866	940.12	47.2803	-16.6289	-65.8724
-1.92749	-1.76514	1.30402	0.184021	0.159302	-1.58112	0.00366211	0.123596	-0.00396729	0.00152588	0.00244141	-352.414	-318.567	945.88	48.2407	-16.5685	-65.7125
-1.92261	-1.77704	1.29852	0.184631	0.155029	-1.58325	0.00396729	0.107422	0.00518799	-0.000305176	0	-351.064	-320.846	941.911	48.5035	-16.7974	-65.6889
-1.92902	-1.76727	1.30554	0.199585	0.15564	-1.58508	0.00396729	0.0790405	0.0717163	0.00213623	0.00213623	-352.794	-318.937	947.022	50.0535	-16.9047	-65.8965
-1.91193	-1.77521	1.29883	0.206604	0.147705	-1.59515	0.00366211	0.113831	-0.0265503	-0.000305176	-0.000610352	-349.267	-320.519	942.19	50.9875	-17.2485	-66.2383
-1.92261	-1.76147	1.30798	0.218506	0.150452	-1.59149	0.00396729	0.130615	0.124817	0.00183105	0.00183105	-351.899	-317.839	948.834	52.1245	-17.2591	-66.2379
-1.92932	-1.75171	1.30737	0.227356	0.150146	-1.58936	0.00457764	0.118713	0.0137329	-0.000610352	-0.000610352	-353.565	-315.976	948.402	52.9785	-17.4327	-66.2468
-1.92444	-1.74408	1.31195	0.233459	0.150757	-1.60706	4.32068	0.124512	0.111389	0.00213623	0.00213623	-353.11	-314.549	951.739	53.5507	-17.3479	-67.127
-1.93176	-1.73706	1.31134	0.249939	0.144043	-1.59943	4.32343	0.0857544	0.0604248	0.000305176	0	-354.767	-313.181	951.319	55.3225	-18.043	-66.8573
-1.91528	-1.73798	1.31622	0.257568	0.149231	-1.60248	4.32312	0.0631714	0.101929	0.000915527	0.000610352	-351.614	-313.374	954.888	56.2131	-17.3586	-66.9713
-1.91772	-1.71844	1.31744	0.264282	0.142822	-1.59912	4.3222	-0.0311279	-0.0265503	-0.000305176	-0.000305176	-352.684	-309.685	955.768	56.6672	-17.9758	-66.9767
-1.92017	-1.72791	1.31744	0.274353	0.142517	-1.60217	4.32343	-0.25177	-0.00213623	-0.00183105	-0.00335693	-352.979	-311.44	955.798	57.9696	-18.0289	-67.0604
-1.92352	-1.716	1.31897	0.287476	0.1474	-1.59973	4.32556	0.085144	0.032959	0.000305176	0	-354.109	-309.17	956.927	59.2788	-17.7401	-67.0817
-1.92108	-1.7218	1.32019	0.297546	0.149841	-1.61011	4.32526	-0.10376	0.0497437	0.000915527	0	-353.658	-310.256	957.847	60.5219	-17.5078	-67.5274
-1.92352	-1.70105	1.32904	0.304565	0.143127	-1.59698	4.32404	0.06073	0.0842285	0.000915527	0.000915527	-354.68	-306.285	964.247	60.9921	-18.1459	-67.0969
-1.92047	-1.71173	1.32568	0.316772	0.139771	-1.61255	4.32404	-0.0234985	0.0390625	0	-0.000915527	-353.984	-308.316	961.859	62.5578	-18.3619	-67.728
-1.91528	-1.70563	1.32629	0.323181	0.139771	-1.61835	4.32526	0.0366211	0.0616455	0.00183105	0.00152588	-353.264	-307.184	962.318	63.1928	-18.3051	-68.0404
-1.91681	-1.70685	1.33209	0.331421	0.137634	-1.62201	4.32434	-0.0527954	0.00610352	-0.000915527	-0.00244141	-353.641	-307.368	966.538	64.1526	-18.5133	-68.2148
-1.91406	-1.71082	1.33057	0.338135	0.133972	-1.63269	4.32648	0.0970459	0.0946045	0.00183105	0.000610352	-353.123	-308.131	965.456	64.9828	-18.7677	-68.669
-1.91956	-1.71234	1.33575	0.345764	0.140076	-1.62476	4.32465	0.0228882	0.0012207	0	-0.000305176	-354.175	-308.351	969.229	65.8793	-18.3676	-68.3317
-1.91254	-1.71631	1.3324	0.354919	0.127869	-1.6333	4.32678	0.00915527	0.0912476	0.000305176	-0.000915527	-352.752	-309.133	966.822	66.9908	-19.2376	-68.6587
-1.91589	-1.71326	1.34308	0.362244	0.124817	-1.62628	4.32495	-0.0582886	-0.0137329	-0.00152588	-0.00305176	-353.506	-308.472	974.565	67.7782	-19.5524	-68.3794
-1.91193	-1.71539	1.3382	0.370178	0.124207	-1.63788	4.328	-0.00549316	0.0888062	0.0012207	0	-352.826	-308.915	971.057	68.7194	-19.5477	-68.8928
-1.91864	-1.71143	1.34247	0.375977	0.122375	-1.633	4.32648	-0.118408	-0.0146484	-0.0012207	-0.00274658	-354.268	-308.112	974.155	69.3173	-19.8223	-68.7244
-1.91071	-1.73187	1.33881	0.38147	0.119324	-1.64215	4.32739	0.130005	0.104065	0.0012207	0.00183105	-352.179	-311.993	971.535	70.2748	-19.8899	-68.9584
-1.91467	-1.71967	1.34338	0.392456	0.119019	-1.63483	4.32739	0.0344849	0.0524902	0.000305176	0	-353.352	-309.644	974.863	71.3351	-20.0229	-68.7465
-1.90765	-1.71692	1.34918	0.395203	0.115356	-1.64154	4.32739	0.0747681	0.0619507	0.000305176	0.000305176	-352.15	-309.123	979.071	71.6045	-20.2179	-69.0606
-1.9101	-1.71204	1.34888	0.412903	0.118103	-1.64154	4.32556	-0.152893	0.0445557	0.000305176	-0.000305176	-352.925	-308.178	978.89	73.55	-20.0726	-69.1354
-1.91681	-1.72028	1.35254	0.412598	0.117493	-1.63849	4.32739	-0.0210571	0.0579834	0.0012207	0.000915527	-353.97	-309.677	981.541	73.6455	-20.2087	-68.947
-1.91132	-1.72577	1.35162	0.422058	0.112305	-1.64917	4.32739	-0.0811768	0.0344849	0.000305176	0	-352.875	-310.728	980.909	74.8151	-20.5385	-69.3821
-1.9165	-1.71783	1.35681	0.429382	0.11261	-1.64978	4.328	0.0378418	0.0460815	0.000915527	0.000610352	-354.229	-309.186	984.676	75.5228	-20.6342	-69.503
-1.90857	-1.73553	1.34796	0.437622	0.106201	-1.66412	4.32556	-0.0488281	0.0802612	0.000915527	0.000305176	-352.268	-312.583	978.305	76.7501	-20.9864	-69.9914
-1.90948	-1.71844	1.35773	0.449524	0.105286	-1.64337	4.32709	0.0308228	0.0274658	0.000305176	0.000305176	-352.854	-309.283	985.382	77.8397	-21.1208	-69.1937
-1.90979	-1.73401	1.35803	0.450134	0.105286	-1.66046	4.32831	-0.11322	0.128174	0.00152588	0.00152588	-352.638	-312.215	985.623	78.1554	-21.0982	-69.8601
-1.91467	-1.71722	1.36627	0.462952	0.103455	-1.65192	4.32526	-0.0930786	0.0286865	0.000610352	0.000915527	-354.139	-308.981	991.602	79.3509	-21.3843	-69.6333
-1.91376	-1.73523	1.36566	0.462646	0.103149	-1.65985	4.32709	0.0506592	0.0695801	0.0012207	0.000610352	-353.485	-312.37	991.175	79.6037	-21.3489	-69.8505
-1.90277	-1.74286	1.36444	0.466919	0.100708	-1.6626	4.32526	-0.0259399	0.00213623	0.000305176	-0.000610352	-351.119	-313.84	990.312	80.2177	-21.3458	-69.8852
-1.8988	-1.75171	1.36566	0.476379	0.0973511	-1.66809	4.32709	0.0909424	0.071106	0.00183105	0.00213623	-350.178	-315.498	991.226	81.4416	-21.54	-70.0629
-1.90186	-1.76605	1.36932	0.484314	0.0952148	-1.67847	4.32678	0.0726318	-0.015564	-0.000610352	-0.000305176	-350.518	-318.156	993.909	82.5755	-21.7419	-70.4437
-1.89941	-1.77338	1.37268	0.487671	0.0973511	-1.67816	4.328	0.118103	0.0881958	0.0012207	0.00152588	-349.851	-319.513	996.355	83.0773	-21.5124	-70.3752
-1.88049	-1.8042	1.37695	0.490112	0.0952148	-1.71722	4.32587	0.0787354	0.045166	0.0012207	0.00183105	-345.633	-325.367	999.504	83.8473	-21.3181	-71.8831
-1.88049	-1.80115	1.38397	0.498352	0.0939941	-1.7218	4.328	0.0942993	0.0463867	0.000305176	0.000305176	-345.861	-324.749	1004.61	84.7384	-21.4404	-72.1333
-1.86157	-1.83044	1.38184	0.507813	0.0854492	-1.75629	4.32709	0.116882	0.0985718	0.00152588	0.00244141	-341.627	-330.338	1003.12	86.2889	-21.7682	-73.432
-1.85059	-1.83594	1.3913	0.512085	0.0823975	-1.74988	4.32831	0.0357056	0.071106	0.000610352	0	-339.258	-331.338	1009.99	86.8687	-21.814	-73.0678
-1.84662	-1.85425	1.38794	0.521545	0.0778198	-1.76666	4.32556	0.0933838	0.0579834	0.0012207	0.00183105	-338.132	-334.806	1007.6	88.2427	-22.089	-73.6849
-1.83899	-1.86676	1.39862	0.52948	0.0866699	-1.76483	4.3277	0.0646973	0.00213623	-0.000915527	-0.000915527	-336.356	-337.105	1015.37	89.352	-21.223	-73.516
-1.84601	-1.88202	1.39984	0.533142	0.0836182	-1.74347	4.32709	0.088501	0.0973511	0.00152588	0.00152588	-337.033	-339.905	1016.25	90.0185	-21.5273	-72.4224
-1.86554	-1.89301	1.40503	0.540466	0.0906372	-1.73676	4.3277	0.0430298	0.0180054	-0.000305176	-0.000305176	-340.586	-341.853	1020.03	91.0277	-21.2635	-72.1047
-1.88629	-1.90765	1.41357	0.545044	0.0979614	-1.72455	4.32587	0.140991	0.137024	0.00244141	0.00244141	-344.197	-344.463	1026.22	91.7819	-20.9776	-71.5064
-1.89056	-1.90979	1.41449	0.555115	0.101318	-1.69952	4.328	0.112	0.0735474	0.000610352	-0.000305176	-344.773	-344.803	1026.9	92.9725	-20.7619	-70.3641
-1.91345	-1.90186	1.42029	0.569153	0.0973511	-1.69312	4.32678	0.0469971	0.109863	0.00152588	0.00213623	-349.575	-343.182	1031.11	94.4445	-21.5003	-70.2085
-1.91223	-1.93329	1.41846	0.575867	0.100708	-1.7041	4.32892	0.0576782	0.0134277	0	-0.000305176	-348.544	-349.09	1029.83	95.7154	-21.1376	-70.4733
-1.92261	-1.93695	1.43494	0.58197	0.106506	-1.72211	4.32587	0.085144	0.100708	0.00183105	0.00152588	-350.834	-349.661	1041.79	96.4623	-20.8632	-71.3384
-1.91833	-1.93237	1.4328	0.594482	0.106506	-1.74377	4.32495	0.0906372	0.0228882	0	0.000610352	-350.468	-348.836	1040.28	97.8166	-20.8388	-72.3807
-1.92719	-1.91681	1.43768	0.605164	0.108948	-1.74103	4.32739	0.00518799	0.0561523	0.000610352	0.000915527	-352.778	-345.846	1043.83	98.7855	-20.8468	-72.4268
-1.90857	-1.92871	1.44318	0.61554	0.102234	-1.75903	4.32556	0.0466919	0.0735474	0.0012207	0.0012207	-348.997	-348.112	1047.85	100.164	-21.0695	-73.1162
-1.9101	-1.92719	1.44989	0.623779	0.109558	-1.75293	4.32678	0.0161743	0.0244141	0.000915527	0.000915527	-349.397	-347.767	1052.73	101.081	-20.5159	-72.8822
-1.89453	-1.93726	1.45355	0.627747	0.105896	-1.74042	4.32556	0.00427246	0.0787354	0.00152588	0.00152588	-345.88	-349.665	1055.4	101.704	-20.5133	-72.1797
-1.88232	-1.9397	1.45477	0.635681	0.105896	-1.72852	4.32709	-0.00152588	0.0598145	0.000915527	-0.000305176	-343.309	-350.133	1056.3	102.657	-20.2991	-71.5874
-1.8869	-1.93573	1.45782	0.644226	0.107117	-1.71204	4.32556	0.0891113	0.0418091	0.0012207	0.0012207	-344.223	-349.327	1058.52	103.572	-20.2845	-70.8858
-1.88232	-1.93878	1.46332	0.652771	0.11261	-1.71661	4.32556	-0.0997925	-0.000610352	-0.000915527	-0.00213623	-343.387	-349.878	1062.53	104.598	-19.7724	-71.0877
-1.88965	-1.93817	1.4743	0.666199	0.108948	-1.7041	4.32526	0.0088501	0.0698853	0.0012207	0.0012207	-344.826	-349.645	1070.5	106.123	-20.1981	-70.5521
-1.87592	-1.95282	1.46942	0.66803	0.110168	-1.72729	4.32648	-0.055542	-0.00579834	-0.000610352	-0.00152588	-341.928	-352.486	1067	106.567	-19.8498	-71.4702
-1.89362	-1.94855	1.47583	0.67627	0.11261	-1.73096	4.32678	-0.0424194	0.0949097	0.00152588	0.000915527	-345.703	-351.584	1071.66	107.434	-19.978	-71.7434
-1.88751	-1.97418	1.47614	0.680237	0.114746	-1.74652	4.32495	-0.201416	0.0686646	0	-0.0012207	-343.922	-356.418	1071.91	108.297	-19.6495	-72.2491
-1.90155	-1.9754	1.48499	0.686035	0.117493	-1.75049	4.32465	-0.0799561	0.0744629	0.000915527	0.000305176	-346.799	-356.548	1078.34	108.973	-19.6738	-72.4815
-1.91467	-1.97662	1.48895	0.703125	0.119934	-1.74713	4.3277	-0.179749	0.0515747	-0.000915527	-0.00244141	-349.468	-356.684	1081.24	110.944	-19.7124	-72.3826
-1.91681	-1.99036	1.49292	0.707703	0.126343	-1.74316	4.32709	-0.122986	0.0588989	0.000305176	-0.000915527	-349.499	-359.219	1084.14	111.688	-19.1962	-72.1166
-1.9223	-1.9986	1.49414	0.715637	0.126953	-1.73035	4.32739	-0.163269	0.0650024	0	-0.000915527	-350.243	-360.713	1085.04	112.729	-19.2134	-71.4845
-1.94122	-2.005	1.50116	0.718384	0.135498	-1.7218	4.32526	-0.226135	0.022583	-0.0012207	-0.00213623	-353.778	-361.799	1090.12	113.141	-18.8231	-71.1163
-1.94	-2.00653	1.50635	0.727234	0.137329	-1.70929	4.32678	-0.107727	0.113831	0.000915527	-0.000305176	-353.434	-362.035	1093.89	114.18	-18.6507	-70.5414
-1.92749	-2.02881	1.50208	0.736084	0.134277	-1.71661	4.32678	-0.190735	0.027771	-0.000305176	-0.000610352	-350.382	-366.271	1090.84	115.553	-18.638	-70.6672
-1.9339	-2.0166	1.51642	0.742798	0.132141	-1.70441	4.32678	0.14801	0.102844	0.0012207	0.000305176	-351.978	-363.859	1101.23	116.123	-18.952	-70.2345
-1.92169	-2.02423	1.51642	0.753784	0.133362	-1.71967	4.32648	-0.0692749	0.0335693	-0.000915527	-0.00183105	-349.59	-365.331	1101.27	117.503	-18.6536	-70.8622
-1.90918	-2.01965	1.52863	0.762329	0.131836	-1.7157	4.32587	-0.0814819	0.109558	0.0012207	0.000915527	-347.31	-364.43	1110.14	118.409	-18.5877	-70.6994
-1.90186	-2.03186	1.52344	0.767517	0.13092	-1.72119	4.32709	-0.126343	-0.0146484	-0.000610352	-0.00183105	-345.558	-366.77	1106.4	119.2	-18.5132	-70.8353
-1.91254	-2.0343	1.53046	0.768433	0.13031	-1.71967	4.32587	-0.0390625	0.141296	0.00152588	0.00183105	-347.608	-367.15	1111.48	119.34	-18.7362	-70.7795
-1.90643	-2.04712	1.53564	0.776978	0.131531	-1.71783	4.32678	-0.111694	0.00244141	0	0	-346.067	-369.529	1115.27	120.524	-18.508	-70.5922
-1.922	-2.03613	1.53778	0.788574	0.131531	-1.70654	4.32587	0.0961304	0.0726318	0.000610352	0.000915527	-349.446	-367.379	1116.83	121.672	-18.8047	-70.218
-1.92841	-2.03125	1.53931	0.796814	0.137939	-1.69678	4.32678	-0.0839233	0.0234985	0.000915527	0.000915527	-350.849	-366.413	1117.94	122.536	-18.4119	-69.8489
-1.92963	-2.04498	1.54236	0.80658	0.143127	-1.69495	4.32556	0.017395	0.0430298	0.0012207	0.0012207	-350.751	-368.951	1120.19	123.873	-17.9863	-69.6826
-1.96136	-2.03339	1.54968	0.808105	0.144043	-1.67725	4.32892	-0.106812	0.0109863	0.0012207	0.00183105	-357.227	-366.61	1125.46	123.855	-18.4667	-69.0539
-1.96289	-2.05261	1.54846	0.811157	0.142517	-1.69769	4.32617	0.0485229	0.0378418	0.000305176	0.000610352	-357.182	-370.233	1124.61	124.508	-18.5826	-69.8479
-1.95557	-2.04224	1.55334	0.819702	0.143127	-1.6925	4.32678	-0.0924683	0.0125122	0.000915527	0.000915527	-356.077	-368.268	1128.16	125.321	-18.4461	-69.6883
-1.96075	-2.06665	1.55243	0.820923	0.141907	-1.71631	4.3277	-0.0305176	-0.0411987	-0.000915527	-0.00213623	-356.624	-372.856	1127.52	125.846	-18.5853	-70.6041
-1.95709	-2.06848	1.55426	0.827026	0.139771	-1.70868	4.32648	0.0299072	0.127258	0.00274658	0.00274658	-355.791	-373.184	1128.86	126.576	-18.6905	-70.2311
-1.95282	-2.07184	1.55579	0.831299	0.141602	-1.7099	4.32495	0.078125	0.0204468	0.000305176	0.000305176	-354.902	-373.814	1129.98	127.119	-18.4682	-70.2595
-1.95129	-2.09869	1.55975	0.830994	0.137939	-1.71356	4.32678	-0.0543213	0.0808716	0.00183105	0.00213623	-353.802	-378.833	1132.87	127.515	-18.6641	-70.2021
-1.94397	-2.10297	1.56097	0.833435	0.13916	-1.70044	4.32648	0.0704956	0.0845337	0.00152588	0.00213623	-352.093	-379.634	1133.76	127.868	-18.4213	-69.5473
-1.93787	-2.11853	1.56219	0.839844	0.133362	-1.69861	4.32709	-0.0289917	0.125732	0.00213623	0.00213623	-350.4	-382.553	1134.67	128.852	-18.7463	-69.3168
-1.94183	-2.12189	1.56647	0.840149	0.137329	-1.67755	4.32617	0.022583	0.0149536	0.000305176	0.000915527	-350.871	-383.121	1137.76	128.944	-18.4659	-68.3386
-1.93542	-2.1579	1.56555	0.841675	0.136414	-1.69739	4.32648	-0.00946045	0.125427	0.00183105	0.00213623	-348.72	-389.915	1137.13	129.694	-18.3489	-68.9464
-1.93573	-2.15088	1.56647	0.843201	0.133667	-1.69952	4.32709	-0.0180054	0.13916	0.00213623	0.00244141	-349.024	-388.594	1137.79	129.756	-18.5989	-69.0998
-1.9455	-2.17987	1.56982	0.846252	0.127869	-1.70227	4.32526	0.0222778	0.0616455	0.0012207	0.0012207	-350.092	-393.974	1140.24	130.566	-19.1535	-69.0127
-1.95526	-2.17316	1.57837	0.849304	0.130005	-1.70349	4.32587	0.0704956	0.124512	0.00213623	0.00213623	-352.313	-392.633	1146.43	130.803	-19.1718	-69.1655
-1.95862	-2.1933	1.57379	0.85144	0.127869	-1.71173	4.32709	-0.0250244	0.0192261	0.000305176	0	-352.435	-396.428	1143.13	131.368	-19.3517	-69.3872
-1.95618	-2.21436	1.57166	0.845337	0.135803	-1.71875	4.32587	0.102234	0.0704956	0.00213623	0.00213623	-351.37	-400.411	1141.6	131.008	-18.6114	-69.5421
-1.9693	-2.22168	1.57227	0.848999	0.129089	-1.71234	4.32495	-0.0848389	0.0146484	-0.000610352	-0.0012207	-353.656	-401.724	1142.04	131.542	-19.3496	-69.2129
-1.97845	-2.2287	1.57562	0.853882	0.1297	-1.71051	4.32556	-0.0112915	0.119629	0.00213623	0.00152588	-355.279	-402.981	1144.48	132.21	-19.4392	-69.1065
-1.98547	-2.23846	1.57898	0.853882	0.129089	-1.70715	4.32465	0.000610352	0.00579834	0	-0.000915527	-356.334	-404.765	1146.91	132.365	-19.576	-68.8926
-1.9809	-2.24884	1.57471	0.854187	0.128174	-1.69617	4.32617	-0.0637817	0.148926	0.00183105	0.000610352	-354.957	-406.736	1143.82	132.572	-19.532	-68.2829
-1.987	-2.2522	1.57959	0.859375	0.130005	-1.69159	4.32678	-0.13031	0.0454712	0	-0.00152588	-356.072	-407.306	1147.37	133.217	-19.4807	-68.0751
-1.97998	-2.27051	1.57837	0.856934	0.127869	-1.6922	4.32648	-0.0350952	0.100708	0.00152588	0.000305176	-354.087	-410.771	1146.49	133.234	-19.4795	-67.9272
-1.97449	-2.26837	1.58203	0.859985	0.129089	-1.69769	4.32526	-0.0839233	0.102539	0.000610352	-0.000915527	-353.174	-410.37	1149.15	133.549	-19.3045	-68.1932
-1.96259	-2.28882	1.57959	0.85907	0.121765	-1.71814	4.32739	0.0161743	0.0817871	0.000610352	0	-350.37	-414.278	1147.41	133.771	-19.6522	-68.9222
-1.95953	-2.28912	1.58112	0.85968	0.123596	-1.71631	4.32739	0.072937	0.0778198	0.000915527	-0.000305176	-349.755	-414.334	1148.52	133.847	-19.4521	-68.8327
-1.96075	-2.29889	1.58203	0.85907	0.117798	-1.72455	4.32678	0.0518799	0.106812	0.000305176	-0.000610352	-349.758	-416.164	1149.19	133.932	-19.9182	-69.1255
-1.96442	-2.30469	1.58264	0.859985	0.118408	-1.71326	4.32526	0.0137329	0.117493	0.000610352	0	-350.182	-417.222	1149.63	134.131	-19.9047	-68.5692
-1.96503	-2.32208	1.58203	0.863037	0.119629	-1.71722	4.32709	-0.0866699	0.0708008	0.000305176	-0.000610352	-349.834	-420.483	1149.2	134.758	-19.7742	-68.6196
-1.97113	-2.32605	1.58081	0.861816	0.118713	-1.716	4.32678	0.159912	0.1474	0.00183105	0.000915527	-350.886	-421.213	1148.32	134.681	-19.9364	-68.543
-1.98456	-2.33032	1.58508	0.866089	0.122681	-1.7157	4.32709	0.0619507	0.109253	0.00183105	0.00152588	-353.474	-421.94	1151.42	135.234	-19.8368	-68.5483
-1.98883	-2.35748	1.57898	0.867004	0.126953	-1.71936	4.32556	0.134277	0.126648	0.00305176	0.00274658	-353.524	-427.053	1147.02	135.774	-19.4906	-68.5149
-2.00684	-2.35016	1.58539	0.864868	0.1297	-1.71051	4.32495	-0.0918579	0.032959	-0.000610352	-0.00183105	-357.234	-425.578	1151.64	135.408	-19.5844	-68.222
-2.01263	-2.36145	1.5863	0.865479	0.125122	-1.73187	4.32648	0.0518799	0.0186157	0	-0.000610352	-358.266	-427.692	1152.32	135.652	-20.0387	-69.1262
-2.00867	-2.36603	1.5921	0.870667	0.126343	-1.716	4.32587	-0.0689697	0.0305176	0.000610352	-0.000305176	-357.217	-428.506	1156.52	136.323	-19.8531	-68.3583
-2.01141	-2.37946	1.58966	0.870972	0.122375	-1.73126	4.32617	0.0234985	0.138855	0.00213623	0.00213623	-357.495	-431.043	1154.77	136.569	-20.1941	-68.9527
-2.00745	-2.37244	1.58844	0.870361	0.116272	-1.74438	4.32556	-0.0335693	0.0506592	0	0.000610352	-357.043	-429.762	1153.89	136.385	-20.6495	-69.591
-2.00378	-2.39075	1.58691	0.868835	0.117798	-1.7514	4.32709	0	0.112	0.00213623	0.00183105	-355.822	-433.224	1152.79	136.504	-20.4173	-69.7575
-2.00165	-2.39868	1.59088	0.869141	0.117493	-1.75659	4.32526	-0.0616455	0.0402832	0	0	-355.23	-434.701	1155.68	136.665	-20.3893	-69.9303
-1.99585	-2.40509	1.58997	0.867615	0.117188	-1.74622	4.32617	0.0857544	0.0656128	0.00152588	0.000610352	-353.745	-435.917	1155.01	136.598	-20.2862	-69.3792
-1.99829	-2.40814	1.58691	0.874023	0.112	-1.74377	4.32404	0.0140381	0.0613403	0.00213623	0.00152588	-354.111	-436.486	1152.81	137.38	-20.7402	-69.243
-1.99982	-2.40234	1.59546	0.873718	0.11261	-1.72974	4.32617	-0.00396729	0.0521851	0.000305176	0.000305176	-354.462	-435.331	1158.99	137.254	-20.7217	-68.6524
-2.00012	-2.41333	1.58813	0.872192	0.115967	-1.73706	4.32709	-0.0631714	0.117188	0.00274658	0.00305176	-354.245	-437.441	1153.69	137.255	-20.429	-68.9025
-2.00928	-2.42432	1.59088	0.869751	0.112915	-1.74255	4.32831	-0.00762939	0.0543213	0.000915527	0.000610352	-355.757	-439.463	1155.68	137.148	-20.8	-69.085
-2.01019	-2.43835	1.586	0.871887	0.115356	-1.745	4.32526	-0.10437	0.109863	0.00152588	0.00213623	-355.54	-442.118	1152.16	137.618	-20.5826	-69.0908
-2.01508	-2.42859	1.59363	0.87738	0.112	-1.7453	4.32739	0.045166	0.0415039	0.000305176	0	-356.864	-440.221	1157.69	138.086	-20.971	-69.2033
-2.01965	-2.44446	1.59485	0.876465	0.11322	-1.76514	4.32648	0.00579834	0.133972	0.00213623	0.00213623	-357.516	-443.196	1158.59	138.23	-20.9224	-70.0073
-2.01508	-2.45087	1.58966	0.877075	0.108948	-1.76727	4.32709	0.0320435	0.0619507	0.000305176	0.000305176	-356.398	-444.443	1154.84	138.405	-21.1721	-70.0292
-2.01691	-2.45239	1.59393	0.880432	0.105896	-1.77063	4.32495	-0.0268555	0.154114	0.00274658	0.00305176	-356.776	-444.697	1157.94	138.811	-21.452	-70.1783
-2.01447	-2.47131	1.59393	0.881042	0.107117	-1.78284	4.32526	0.0265503	0.0128174	0.000610352	0.0012207	-355.86	-448.264	1157.96	139.183	-21.2708	-70.5865
-2.02515	-2.47162	1.59515	0.879211	0.100708	-1.77917	4.32678	0.0140381	0.111389	0.00213623	0.00244141	-357.879	-448.277	1158.83	138.976	-21.9597	-70.4285
-2.00623	-2.47803	1.58875	0.879822	0.102844	-1.78558	4.32648	-0.0830078	0.0100708	0.000305176	-0.000305176	-354.002	-449.583	1154.21	139.154	-21.4565	-70.6219
-2.02301	-2.48108	1.59424	0.877991	0.105286	-1.76483	4.32434	-0.015564	0.106506	0.00183105	0.00213623	-357.004	-450.048	1158.17	138.992	-21.5135	-69.6901
-2.01569	-2.49146	1.59393	0.878906	0.0964355	-1.77826	4.32678	-0.0613403	0.0280762	0.000610352	0.000610352	-355.35	-452.031	1157.96	139.263	-22.0858	-70.1892
-2.01447	-2.48993	1.604	0.883179	0.0976563	-1.76483	4.32709	0.0320435	0.078125	0.0012207	0.0012207	-355.073	-451.672	1165.26	139.728	-21.966	-69.5933
-2.00012	-2.50092	1.59698	0.88623	0.0967407	-1.78406	4.32465	-0.125427	0.0967407	0.00244141	0.00244141	-352.11	-453.835	1160.2	140.255	-21.7869	-70.3511
-2.00195	-2.51617	1.5979	0.881653	0.0863647	-1.78497	4.32648	0.0640869	0.0405884	0.000610352	0.000915527	-351.925	-456.689	1160.86	139.975	-22.6042	-70.2473
-2.00684	-2.52625	1.60126	0.883484	0.0845337	-1.79077	4.32465	-0.0314331	0.093689	0.00183105	0.00183105	-352.663	-458.545	1163.3	140.343	-22.8131	-70.4484
-2.00806	-2.53601	1.59882	0.884094	0.0860596	-1.80481	4.32587	0.00854492	0.0787354	0.00183105	0.0012207	-352.769	-460.399	1161.55	140.567	-22.6964	-71.0241
-2.01172	-2.5293	1.60217	0.889587	0.0854492	-1.80573	4.32465	0.0613403	0.0570679	0.0012207	0.000915527	-353.762	-459.104	1163.98	141.085	-22.8342	-71.1393
-2.00287	-2.54944	1.5979	0.885315	0.0820923	-1.80939	4.32587	0.0543213	0.0683594	0.000610352	0.000915527	-351.363	-462.941	1160.9	140.923	-22.8952	-71.1053
-2.0166	-2.54028	1.60461	0.887756	0.078125	-1.79962	4.32526	0.078125	0.0863647	0.00152588	0.0012207	-354.273	-461.128	1165.74	141.052	-23.4666	-70.7651
-2.01569	-2.56165	1.60583	0.889893	0.0753784	-1.80878	4.32709	0.0344849	0.0744629	0.0012207	0.000915527	-353.541	-465.134	1166.65	141.637	-23.6223	-71.0109
-2.02454	-2.56378	1.604	0.890198	0.072937	-1.81915	4.32648	0.126648	0.12085	0.00152588	0.000915527	-355.331	-465.526	1165.33	141.702	-23.9712	-71.4914
-2.01599	-2.59369	1.60065	0.888977	0.0726318	-1.8222	4.32648	-0.0427246	0.131531	0.00152588	0.000915527	-352.722	-471.183	1162.92	142.045	-23.7671	-71.3621
-2.02667	-2.57813	1.61163	0.894165	0.0714111	-1.81427	4.32495	0.0357056	0.0769043	0.000915527	0.000610352	-355.3	-468.153	1170.86	142.385	-24.0905	-71.1631
-2.01569	-2.59125	1.60461	0.89325	0.0704956	-1.82312	4.32709	0.085144	0.0970459	0.0012207	0.000915527	-352.783	-470.699	1165.8	142.493	-23.9474	-71.4276
-2.01355	-2.60132	1.60767	0.888672	0.0634766	-1.83472	4.32617	0.0427246	0.0799561	0.000610352	0.000610352	-352.127	-472.594	1168	142.129	-24.4533	-71.8581
-2.01294	-2.60559	1.6098	0.890198	0.0637817	-1.83807	4.32617	-0.0430298	0.0631714	0.000915527	0.000610352	-351.933	-473.387	1169.56	142.371	-24.4117	-71.9814
-2.00745	-2.61444	1.60767	0.894165	0.0558472	-1.84143	4.32465	0.0512695	0.0869751	0.000305176	-0.000305176	-350.589	-475.073	1168.03	142.968	-24.9392	-72.0365
-2.01294	-2.61963	1.60706	0.89386	0.055542	-1.83746	4.32587	-0.00946045	0.134583	0.000915527	0.000610352	-351.462	-476.026	1167.58	143.016	-25.0371	-71.8243
-2.00073	-2.63824	1.60431	0.890198	0.0512695	-1.84662	4.32648	0.0302124	0.0738525	0.000610352	0	-348.516	-479.585	1165.61	142.898	-25.1258	-72.0477
-2.00012	-2.64099	1.61133	0.899658	0.0540161	-1.84631	4.32495	0.0738525	0.140381	0.00152588	0.000915527	-348.415	-480.05	1170.71	144.023	-24.899	-72.0335
-2.01111	-2.65472	1.60767	0.899963	0.0509644	-1.85272	4.32526	0.0350952	0.0662231	0	-0.000610352	-350.21	-482.614	1168.07	144.274	-25.2956	-72.2395
-2.0105	-2.64526	1.61499	0.899963	0.0521851	-1.84906	4.32709	-0.0668335	0.0613403	0.000305176	-0.000915527	-350.375	-480.798	1173.36	144.122	-25.2124	-72.1536
-2.01172	-2.66449	1.61438	0.900269	0.0469971	-1.85516	4.32709	-0.136414	0.0326538	-0.000610352	-0.00183105	-350.063	-484.406	1172.93	144.464	-25.6011	-72.2723
-2.00928	-2.6709	1.61133	0.90271	0.0473022	-1.85852	4.32465	-0.0973511	0.0997925	0.000610352	0.000305176	-349.428	-485.632	1170.74	144.847	-25.5224	-72.3704
-2.01508	-2.6825	1.61591	0.902405	0.0415039	-1.86432	4.32587	-0.0262451	0.0646973	0.000305176	0	-350.268	-487.767	1174.06	144.994	-26.0592	-72.5513
-2.02637	-2.6886	1.61469	0.903625	0.043335	-1.8811	4.32465	-0.050354	0.121155	0.000610352	0	-352.525	-488.897	1173.18	145.225	-26.1015	-73.3135
-2.01965	-2.68585	1.61591	0.9021	0.039978	-1.87103	4.32648	-0.0680542	0.110168	0.000915527	0.000610352	-351.139	-488.388	1174.06	145.01	-26.2553	-72.8434
-2.02332	-2.70966	1.6156	0.903625	0.0418091	-1.88507	4.32556	0.0311279	0.105286	0.000915527	0.000915527	-351.308	-492.852	1173.86	145.563	-26.1165	-73.3157
-2.02759	-2.70782	1.6275	0.904541	0.0405884	-1.87592	4.328	-0.144348	0.0704956	0.000305176	0.000305176	-352.149	-492.416	1182.47	145.637	-26.2869	-72.9267
-2.01508	-2.72278	1.61743	0.903625	0.0384521	-1.88293	4.32556	-0.0292969	0.101013	0.000915527	0.000915527	-349.234	-495.325	1175.2	145.776	-26.2086	-73.0824
-2.02667	-2.72552	1.62048	0.906982	0.0384521	-1.88446	4.3277	-0.010376	0.0576782	0.000915527	0.000610352	-351.497	-495.782	1177.41	146.2	-26.402	-73.1691
-2.01508	-2.7417	1.61835	0.906067	0.0384521	-1.89728	4.32739	0.0595093	0.0286865	0.000610352	0.0012207	-348.836	-498.878	1175.89	146.356	-26.171	-73.5966
-2.0166	-2.74506	1.62231	0.904846	0.032959	-1.89423	4.32678	-0.0259399	0.0952148	0.00152588	0.000915527	-348.975	-499.478	1178.75	146.27	-26.6254	-73.4221
-2.01111	-2.75238	1.62323	0.914917	0.027771	-1.89453	4.32465	-0.162048	0.0241089	0	-0.000305176	-347.712	-500.85	1179.44	147.541	-26.9414	-73.3646
-2.01874	-2.76245	1.62415	0.907593	0.0289917	-1.89819	4.32587	0.00854492	0.113831	0.00152588	0.0012207	-348.909	-502.72	1180.09	146.861	-26.9379	-73.4671
-2.01935	-2.77222	1.6272	0.91095	0.0296021	-1.9046	4.32617	-0.133972	0.0234985	-0.000305176	-0.000610352	-348.841	-504.534	1182.32	147.4	-26.8818	-73.6942
-2.01263	-2.78046	1.62018	0.91095	0.027771	-1.91284	4.328	-0.100708	0.10376	0.00183105	0.00152588	-347.317	-506.148	1177.25	147.534	-26.8987	-73.9808
-2.02515	-2.78351	1.62476	0.909729	0.0256348	-1.91162	4.32312	-0.118408	-0.0598145	-0.0012207	-0.00152588	-349.681	-506.653	1180.56	147.439	-27.2707	-73.9311
-2.01569	-2.80548	1.61743	0.906067	0.0234985	-1.91925	4.32709	-0.0521851	0.12085	0.00183105	0.000915527	-347.15	-510.856	1175.26	147.375	-27.2218	-74.0652
-2.02209	-2.80945	1.62567	0.91217	0.0302124	-1.92169	4.32709	-0.0857544	-0.00549316	0	0	-348.435	-511.527	1181.25	148.133	-26.7896	-74.1923
-2.0224	-2.82562	1.62628	0.907593	0.0265503	-1.92474	4.32648	0.141602	-0.012207	0	-0.000610352	-347.979	-514.563	1181.69	147.868	-27.0406	-74.19
-2.03217	-2.82257	1.62994	0.91156	0.0265503	-1.91925	4.32465	-0.00518799	0.0601196	0.000915527	0.000610352	-349.984	-513.927	1184.34	148.271	-27.214	-73.9953
-2.02911	-2.83875	1.62994	0.908813	0.0219727	-1.93481	4.32495	0.112305	0.0238037	0.000305176	0	-349.017	-516.988	1184.35	148.214	-27.4959	-74.5625
-2.03003	-2.84943	1.62781	0.909119	0.0177002	-1.93359	4.32648	0.0845337	0.0506592	0.0012207	0.00152588	-348.823	-518.997	1182.81	148.421	-27.823	-74.4115
-2.02271	-2.86346	1.62537	0.908203	0.0219727	-1.9455	4.32495	0.090332	0.0570679	0.000610352	0	-347.084	-521.68	1181.06	148.541	-27.3257	-74.8345
-2.01904	-2.8772	1.62415	0.91217	0.0177002	-1.94855	4.32495	0.0701904	0.0869751	0.00152588	0.00152588	-345.969	-524.27	1180.2	149.216	-27.5755	-74.8495
-2.02423	-2.883	1.62933	0.909119	0.0198364	-1.94092	4.32434	0.0518799	-0.0305176	-0.0012207	-0.00183105	-346.735	-525.306	1183.94	148.959	-27.4649	-74.4685
-2.01843	-2.90314	1.63025	0.909424	0.0186157	-1.96411	4.32526	0.114441	0.123291	0.00213623	0.00213623	-345.234	-529.119	1184.63	149.314	-27.4302	-75.361
-2.02301	-2.89429	1.63513	0.912476	0.017395	-1.94977	4.32526	0.117798	-0.0241089	-0.000915527	-0.00152588	-346.28	-527.398	1188.16	149.522	-27.6219	-74.7869
-2.01691	-2.91992	1.62933	0.911865	0.0115967	-1.96503	4.32587	0.0686646	0.0939941	0.00183105	0.00244141	-344.398	-532.272	1183.98	149.863	-27.9244	-75.2506
-2.02454	-2.92297	1.63483	0.913086	0.0146484	-1.95435	4.32495	0.125122	0.0296021	0	-0.000305176	-345.733	-532.775	1187.96	150.051	-27.7913	-74.7651
-2.01691	-2.94586	1.633	0.910645	0.0100708	-1.97388	4.32678	0.118408	0.111694	0.00152588	0.0012207	-343.694	-537.124	1186.65	150.137	-27.9806	-75.4479
-2.02087	-2.948	1.63391	0.915527	0.0149536	-1.97052	4.32678	0.00854492	-0.012207	-0.000610352	-0.000915527	-344.436	-537.496	1187.33	150.73	-27.6514	-75.3037
-2.02728	-2.9538	1.6394	0.914001	0.010376	-1.97906	4.32587	0.15564	0.144348	0.00213623	0.0012207	-345.612	-538.541	1191.31	150.643	-28.1182	-75.662
-2.02606	-2.97089	1.63361	0.917358	0.0134277	-1.97723	4.32434	0.0860596	0.0204468	0	-0.000305176	-344.834	-541.774	1187.13	151.304	-27.8043	-75.4419
-2.02148	-2.98462	1.63422	0.914612	0.010376	-1.99646	4.32648	0.0296021	0.0668335	0.000610352	0.000915527	-343.695	-544.384	1187.58	151.207	-27.9484	-76.1979
-2.02484	-2.9953	1.6391	0.914001	0.00762939	-2.00165	4.32495	0.107727	0.0823975	0.0012207	-0.000305176	-344.089	-546.353	1191.12	151.305	-28.2004	-76.3578
-2.03125	-3.00018	1.64215	0.917664	0.00732422	-1.99585	4.32648	0.0247192	0.0680542	0.000610352	0	-345.173	-547.218	1193.34	151.802	-28.3183	-76.074
-2.02972	-3.01575	1.633	0.919495	0.0088501	-2.01172	4.32434	0.0839233	0.0653076	0.00152588	0.0012207	-344.56	-550.207	1186.73	152.26	-28.1405	-76.6762
-2.0282	-3.02277	1.64429	0.919189	0.00518799	-2.00134	4.32587	-0.0164795	0.045166	0	-0.000915527	-343.94	-551.452	1194.91	152.338	-28.3816	-76.1359
-2.02209	-3.03497	1.64307	0.922852	0	-2.01141	4.32709	0.0927734	0.10498	0.00244141	0.00274658	-342.465	-553.772	1194.04	152.953	-28.6745	-76.479
-2.03949	-3.04199	1.65161	0.924988	0.00671387	-2.0047	4.32526	0.0741577	0.0280762	0	-0.000305176	-345.694	-554.972	1200.23	153.305	-28.4054	-76.1829
-2.03339	-3.04871	1.64459	0.92865	0.00457764	-2.0108	4.32678	0.0378418	0.0927734	0.0012207	0.000915527	-344.337	-556.292	1195.17	153.833	-28.4637	-76.3888
-2.0282	-3.06183	1.64703	0.930481	0.000915527	-2.0047	4.32495	-0.0463867	0.00915527	-0.000610352	-0.00152588	-342.833	-558.745	1196.94	154.256	-28.6303	-75.9825
-2.02362	-3.07098	1.65131	0.927734	0.00274658	-2.01935	4.32587	0.0238037	0.085144	0.00152588	0.0012207	-341.822	-560.472	1200.05	154.086	-28.3913	-76.5773
-2.03186	-3.07953	1.64825	0.929871	-0.00305176	-2.0224	4.32495	-0.0714111	0.027771	-0.000305176	-0.00152588	-343.196	-562.063	1197.84	154.465	-28.9765	-76.6596
-2.02209	-3.08777	1.65558	0.931702	-0.0012207	-2.02271	0.0128174	0.0933838	0.0668335	0.00274658	0.00305176	-341.062	-563.596	1203.16	154.808	-28.6453	-76.5926
-2.02881	-3.10883	1.64978	0.931396	0.000305176	-2.03552	4.32495	-0.0183105	0.0418091	0	-0.000915527	-341.87	-567.567	1198.98	155.107	-28.5858	-77.0314
-2.02911	-3.09357	1.65588	0.936584	-0.00213623	-2.02789	4.32526	0.0238037	0.0827026	0.000915527	0.0012207	-342.363	-564.657	1203.4	155.456	-28.8311	-76.8093
-2.034	-3.11951	1.65558	0.937805	-0.00213623	-2.03827	4.32587	-0.223083	0.0616455	0	-0.0012207	-342.652	-569.513	1203.2	156.009	-28.8502	-77.0938
-2.04041	-3.12469	1.65985	0.937805	-0.00457764	-2.03278	4.32648	-0.0341797	0.0253296	0.000915527	0.000610352	-343.698	-570.433	1206.29	156.091	-29.1353	-76.8133
-2.04285	-3.14972	1.65466	0.941772	-0.00518799	-2.04559	4.32495	-0.0869751	0.0604248	0	-0.000915527	-343.559	-575.153	1202.56	156.944	-29.1694	-77.2098
-2.04193	-3.14697	1.66351	0.94574	0.000305176	-2.04254	4.32526	0.0299072	-0.0216675	-0.000305176	-0.000305176	-343.519	-574.583	1208.98	157.353	-28.7238	-77.1125
-2.04041	-3.15887	1.66473	0.942078	-0.000610352	-2.0459	4.32648	0.055542	0.0717163	0.00152588	0.0012207	-342.86	-576.82	1209.87	157.124	-28.7369	-77.1615
-2.05078	-3.16345	1.66473	0.952759	-0.0012207	-2.03918	4.32587	0.0631714	-0.0244141	-0.000915527	-0.00152588	-344.765	-577.622	1209.89	158.418	-28.9536	-76.8546
-2.04712	-3.17657	1.66656	0.951843	-0.00457764	-2.04254	4.32434	-0.0305176	0.124512	0.00183105	0.00152588	-343.655	-580.087	1211.22	158.524	-29.1269	-76.8867
-2.04803	-3.19122	1.66779	0.954285	-0.00579834	-2.04803	4.32587	-0.0012207	-0.0274658	-0.000610352	-0.000915527	-343.461	-582.825	1212.12	159.037	-29.2068	-77.0262
-2.04834	-3.18207	1.67297	0.958252	-0.00335693	-2.03796	4.32953	0.0952148	0.113525	0.00152588	0.0012207	-343.748	-581.063	1215.88	159.345	-29.0381	-76.6498
-2.05017	-3.21503	1.66656	0.958252	-0.00579834	-2.05627	4.328	-0.0195313	0.0265503	-0.000305176	-0.000305176	-343.264	-587.289	1211.26	159.871	-29.1868	-77.2245
-2.05322	-3.21777	1.67358	0.960388	-0.00549316	-2.05261	4.32495	0.0460815	0.0997925	0.00152588	0.00152588	-343.783	-587.747	1216.35	160.158	-29.2063	-77.0502
-2.04376	-3.22723	1.67603	0.964355	-0.00640869	-2.06238	4.32495	0.00701904	0.0354004	0	-0.000610352	-341.765	-589.543	1218.14	160.764	-29.108	-77.4047
-2.0462	-3.23608	1.68213	0.968018	-0.00732422	-2.05322	4.32648	0.0656128	0.0790405	0.000915527	0.000305176	-341.91	-591.144	1222.57	161.325	-29.1943	-76.9239
-2.05292	-3.24371	1.68182	0.967407	-0.00671387	-2.05933	4.32465	0.0134277	0.0482178	0.0012207	0.00183105	-343.071	-592.561	1222.35	161.374	-29.2414	-77.1629
-2.05566	-3.24463	1.68243	0.972595	-0.010376	-2.05597	4.32465	0.043335	0.0634766	0.000305176	-0.000305176	-343.567	-592.709	1222.8	161.982	-29.5825	-77.0071
-2.05902	-3.2663	1.68701	0.973816	-0.00732422	-2.06329	4.32526	0.0976563	0.115356	0.00213623	0.00244141	-343.686	-596.739	1226.14	162.466	-29.3409	-77.1913
-2.05719	-3.27057	1.6861	0.976257	-0.00823975	-2.07581	4.32556	0.0357056	0.0561523	-0.000305176	-0.000915527	-343.348	-597.561	1225.49	162.812	-29.3859	-77.731
-2.06421	-3.27637	1.68732	0.977173	-0.00701904	-2.08008	4.32465	0.0891113	0.112305	0.00183105	0.00213623	-344.624	-598.621	1226.38	163.007	-29.3946	-77.9056
-2.06512	-3.30353	1.68793	0.982361	-0.00671387	-2.07092	4.32465	0.0869751	0.0088501	-0.000915527	-0.00183105	-343.894	-603.687	1226.85	164.038	-29.3054	-77.2724
-2.07123	-3.30505	1.69556	0.98114	-0.00335693	-2.07306	4.32465	0.109253	0.100403	0.00152588	0.00152588	-345.118	-603.915	1232.37	163.919	-29.1361	-77.3872
-2.07214	-3.32092	1.68945	0.985718	-0.00823975	-2.07336	4.32617	0.0723267	0.0241089	-0.000305176	-0.000610352	-344.792	-606.913	1227.97	164.698	-29.503	-77.2659
-2.07764	-3.32672	1.69434	0.990295	-0.00488281	-2.07825	4.32617	0.0839233	0.116577	0.00183105	0.00213623	-345.826	-607.954	1231.52	165.312	-29.3199	-77.4768
-2.06512	-3.3313	1.69281	0.992737	-0.00640869	-2.08893	4.32465	0.1828	0.0546265	0.0012207	0.000305176	-343.337	-608.87	1230.43	165.666	-29.2314	-77.8985
-2.07092	-3.34351	1.69983	0.995789	-0.00335693	-2.07977	4.32465	0.00488281	0.0704956	0.0012207	0.000610352	-344.062	-611.085	1235.53	166.21	-29.0452	-77.408
-2.0694	-3.35602	1.7041	0.996399	-0.00518799	-2.0871	4.32678	0.13031	0.0460815	0.000610352	0.000305176	-343.468	-613.418	1238.63	166.479	-29.1395	-77.6416
-2.06482	-3.35602	1.70441	0.999451	-0.00579834	-2.08466	4.32648	0.0772095	0.0604248	0.000915527	0	-342.553	-613.424	1238.86	166.83	-29.1129	-77.5191
-2.07184	-3.37311	1.70532	1.00403	-0.00610352	-2.09015	4.32587	0.133362	0.0482178	0.000915527	0.000305176	-343.51	-616.598	1239.55	167.624	-29.2173	-77.6599
-2.07245	-3.37982	1.70258	1.00433	-0.00488281	-2.09503	4.32617	0.100708	0.0543213	0.000915527	0.000610352	-343.478	-617.875	1237.57	167.766	-29.1146	-77.8339
-2.07611	-3.39142	1.71173	1.00586	-0.00823975	-2.08649	4.32648	0.102234	0.0637817	0.00152588	0.00152588	-343.77	-619.973	1244.2	168.126	-29.4087	-77.3567
-2.07275	-3.39569	1.70685	1.0437	-0.0106812	-2.10724	0.0149536	0.0897217	0.00274658	-0.000305176	-0.000610352	-343.455	-620.784	1240.76	172.52	-29.5986	-78.313
-2.07428	-3.4021	1.71448	1.01685	-0.00610352	-2.09381	0.010376	0.00457764	0.106812	0.00244141	0.00183105	-343.262	-621.958	1246.23	169.553	-29.1958	-77.6251
-2.06879	-3.4201	1.71204	1.0199	-0.000915527	-2.0993	0.0088501	0.00732422	0.0183105	0.000305176	-0.000305176	-341.719	-625.367	1244.49	170.192	-28.6429	-77.7316
-2.07764	-3.41583	1.71967	1.02295	-0.00396729	-2.08954	0.00854492	0.0106812	0.0891113	0.00152588	0.0012207	-343.523	-624.479	1250	170.471	-29.0455	-77.342
-2.07794	-3.43109	1.72058	1.02417	-0.00640869	-2.10571	0.00793457	-0.0662231	0.0344849	0	-0.00152588	-343.3	-627.348	1250.69	170.851	-29.2201	-77.9645
-2.07184	-3.43689	1.72363	1.02661	-0.00549316	-2.10388	0.00732422	-0.0506592	0.0921631	0.00213623	0.000915527	-341.924	-628.432	1252.91	171.225	-29.029	-77.8239
-2.07886	-3.45551	1.72363	1.03394	-0.000610352	-2.10022	0.00671387	-0.167847	0.0534058	0	-0.0012207	-342.769	-631.884	1252.93	172.361	-28.7063	-77.5428
-2.08008	-3.45886	1.72668	1.03394	0.000305176	-2.11761	0.00640869	-0.163879	0.0869751	0.000610352	-0.000610352	-343.128	-632.511	1255.16	172.41	-28.6606	-78.328
-2.0874	-3.45612	1.72882	1.04126	0.00244141	-2.10571	0.00671387	-0.0170898	0.104065	0.0012207	0.000305176	-344.594	-631.937	1256.71	173.204	-28.6177	-77.8354
-2.07581	-3.48206	1.72852	1.04401	0.00244141	-2.11823	0.00610352	-0.154419	0.0665283	0.000305176	-0.000610352	-341.658	-636.849	1256.53	173.935	-28.3633	-78.1759
-2.08038	-3.47015	1.73889	1.0498	0.00305176	-2.10052	0.00640869	0.120239	0.115051	0.000610352	0	-342.81	-634.518	1264.03	174.408	-28.4176	-77.4831
-2.07336	-3.49457	1.7392	1.05469	0.000915527	-2.11426	0.00610352	-0.175781	0.0408936	-0.000610352	-0.00152588	-340.849	-639.122	1264.29	175.357	-28.4201	-77.9035
-2.08252	-3.4906	1.74744	1.06018	0.00244141	-2.11884	0.00640869	-0.00823975	0.0869751	0.000305176	0	-342.917	-638.3	1270.27	175.917	-28.4753	-78.1893
-2.07794	-3.5083	1.74164	1.06506	0.0012207	-2.13287	0.00610352	-0.287781	0.0143433	-0.00152588	-0.00305176	-341.632	-641.674	1266.1	176.759	-28.4634	-78.682
-2.07703	-3.50647	1.74683	1.06934	0.00762939	-2.12067	0.00579834	-0.0192261	0.112915	0.0012207	0.0012207	-341.448	-641.286	1269.87	177.22	-27.9325	-78.1531
-2.08038	-3.5199	1.75018	1.08002	0.00518799	-2.1225	0.00549316	-0.294495	-0.0109863	-0.00183105	-0.00183105	-341.793	-643.759	1272.33	178.655	-28.1618	-78.1495
-2.07764	-3.52844	1.75537	1.08032	0.00610352	-2.12158	0.00640869	0.146179	0.127258	0.00244141	0.00244141	-341	-645.339	1276.09	178.828	-28.0181	-78.037
-2.07458	-3.54095	1.75903	1.09192	0.0143433	-2.12891	0.00579834	-0.245972	-0.0494385	-0.00183105	-0.00183105	-340.233	-647.667	1278.79	180.354	-27.2896	-78.3019
-2.08191	-3.55042	1.7627	1.09711	0.0088501	-2.13074	0.00549316	-0.105591	0.0759888	0.00152588	0.00152588	-341.432	-649.389	1281.46	181.096	-27.836	-78.3278
-2.08313	-3.56049	1.77582	1.10443	0.0128174	-2.12341	0.00549316	-0.226135	-0.065918	-0.0012207	-0.0012207	-341.398	-651.181	1290.98	182.094	-27.5133	-77.9392
-2.07733	-3.57788	1.76666	1.11053	0.0146484	-2.13287	0.00488281	-0.0845337	0.0817871	0.00152588	0.00152588	-339.839	-654.514	1284.38	183.073	-27.2327	-78.2248
-2.0874	-3.5675	1.77826	1.12091	0.0204468	-2.13013	0.00579834	-0.125732	-0.00274658	0.000305176	0	-342.271	-652.455	1292.8	184.089	-26.9776	-78.2444
-2.08191	-3.59497	1.78284	1.12823	0.022583	-2.12891	0.00549316	0.0598145	0.0769043	0.000915527	0.000610352	-340.397	-657.583	1296.15	185.369	-26.6432	-77.9683
-2.10022	-3.59558	1.79169	1.13525	0.0213623	-2.11731	0.00579834	0.0570679	0.117188	0.00305176	0.00335693	-343.942	-657.565	1302.56	186.177	-27.0469	-77.4902
-2.08771	-3.60443	1.79291	1.14258	0.0231934	-2.12616	0.00610352	0.0601196	0.0656128	0.0012207	0	-341.362	-659.258	1303.48	187.158	-26.6809	-77.8084
-2.10114	-3.61755	1.80023	1.15875	0.0299072	-2.12402	0.00518799	-0.231934	0.038147	0.000610352	0.0012207	-343.765	-661.608	1308.83	189.214	-26.3478	-77.6811
-2.09808	-3.62823	1.80206	1.16516	0.0308228	-2.12341	0.00488281	0.10498	0.0906372	0.000915527	0.000915527	-342.879	-663.6	1310.18	190.12	-26.1996	-77.5698
-2.09595	-3.63831	1.80939	1.1734	0.0320435	-2.11182	0.00549316	-0.0808716	0.0720215	0.0012207	0.00152588	-342.1	-665.429	1315.5	191.226	-26.0369	-76.9652
-2.10907	-3.64655	1.81946	1.18683	0.0402832	-2.10907	0.00549316	-0.012207	0.0311279	0	0	-344.586	-666.853	1322.83	192.889	-25.5869	-76.8503
-2.11121	-3.66119	1.82251	1.19995	0.0424194	-2.11456	0.00579834	-0.0198364	0.136108	0.00244141	0.00274658	-344.734	-669.562	1325.09	194.623	-25.4302	-77.0156
-2.11975	-3.65448	1.83533	1.21155	0.0531006	-2.09717	0.00549316	0.0830078	0.0518799	0.000305176	0.000915527	-346.617	-668.17	1334.38	195.841	-24.7343	-76.3369
-2.12646	-3.67523	1.83441	1.21887	0.0497437	-2.09717	0.00518799	0.000610352	0.111694	0.00213623	0.00244141	-347.331	-672.032	1333.75	197.01	-25.0662	-76.1886
-2.12677	-3.67767	1.84723	1.23505	0.0567627	-2.09198	0.00518799	0.098877	0.0897217	0.0012207	0.00152588	-347.456	-672.389	1343.07	198.898	-24.5166	-75.976
-2.12463	-3.69629	1.84875	1.24176	0.0588989	-2.0932	0.00549316	0.0540161	0.090332	0.0012207	0.00183105	-346.534	-675.869	1344.21	199.965	-24.2649	-75.8905
-2.13257	-3.70483	1.85608	1.25793	0.0662231	-2.08649	0.00488281	0.0946045	-0.0219727	0	0.000610352	-347.941	-677.374	1349.55	201.95	-23.7991	-75.5749
-2.13623	-3.71429	1.86096	1.26617	0.0689697	-2.08527	0.00579834	0.0378418	0.085144	0.00152588	0.00183105	-348.449	-679.095	1353.11	203.043	-23.6223	-75.4723
-2.14569	-3.71704	1.87195	1.28448	0.0759888	-2.07825	0.00488281	0.0314331	0.0283813	0.0012207	0.000915527	-350.363	-679.485	1361.11	205.179	-23.2264	-75.1987
-2.14294	-3.74115	1.87744	1.29761	0.0756836	-2.07886	0.00457764	-0.0744629	0.00640869	-0.000915527	-0.00183105	-349.19	-683.964	1365.14	207.066	-23.1527	-75.045
-2.14294	-3.75458	1.8866	1.30463	0.0808716	-2.07489	0.00549316	-0.0497437	0.123596	0.00183105	0.00152588	-348.838	-686.416	1371.79	208.084	-22.7036	-74.7803
-2.15271	-3.76373	1.89392	1.31348	0.0836182	-2.06604	0.00793457	0.0827026	0.0192261	0	0	-350.487	-688.037	1377.12	209.241	-22.6245	-74.3466
-2.15668	-3.79272	1.89178	1.3266	0.090332	-2.08191	0.00549316	0.0723267	0.0875854	0.00213623	0.00183105	-350.678	-693.469	1375.63	211.204	-22.0981	-74.8864
-2.15729	-3.8031	1.9043	1.33698	0.0946045	-2.06818	0.00488281	0.0125122	0.0558472	0.000305176	0.000305176	-350.459	-695.312	1384.72	212.558	-21.7371	-74.2014
-2.16675	-3.81714	1.90918	1.34857	0.0964355	-2.0752	0.00518799	0.057373	0.085144	0.00183105	0.0012207	-352.089	-697.876	1388.29	214.105	-21.73	-74.4611
-2.17163	-3.82538	1.91986	1.35834	0.0979614	-2.05719	0.00579834	0.110474	0.0247192	0.000915527	0.000610352	-352.705	-699.311	1396.04	215.355	-21.6627	-73.5992
-2.17682	-3.84857	1.92596	1.36322	0.100403	-2.05933	0.00457764	0.0466919	0.137634	0.00183105	0.000915527	-353.107	-703.602	1400.49	216.283	-21.4964	-73.5408
-2.18018	-3.87421	1.93237	1.3739	0.102234	-2.05475	0.00518799	0.0454712	0.0552368	0.000610352	0	-353.03	-708.34	1405.17	217.915	-21.3418	-73.1534
-2.18384	-3.88519	1.93176	1.38092	0.106506	-2.06329	0.00549316	0.0805664	0.117798	0.00183105	0.000915527	-353.584	-710.39	1404.76	218.891	-21.0445	-73.4875
-2.18628	-3.90961	1.93939	1.38855	0.110168	-2.05719	0.00457764	0.0619507	0.121765	0.0012207	0.000915527	-353.339	-714.897	1410.31	220.155	-20.7261	-73.038
-2.19849	-3.92639	1.9455	1.39709	0.108948	-2.04468	0.00518799	-0.000915527	0.0836182	0.000305176	-0.000305176	-355.163	-717.943	1414.75	221.401	-20.9812	-72.3698
-2.20795	-3.9566	1.94366	1.40533	0.110779	-2.02576	0.00549316	0.0772095	0.0640869	0.000610352	0.000915527	-355.933	-723.551	1413.45	222.83	-20.8981	-71.2887
-2.21863	-4.03625	1.95435	1.42181	0.115051	-1.98364	0.00457764	-0.0473022	0.105591	-0.000305176	-0.00152588	-355.254	-738.314	1421.25	225.999	-20.4884	-68.7635
-2.23145	-4.13483	1.94946	1.42883	0.118408	-2.04285	0.00488281	-0.00457764	0.0616455	0.000915527	0.000915527	-355.472	-756.826	1417.82	228.369	-20.215	-70.7512
-2.24335	-4.24591	1.95892	1.41418	0.124207	-2.05475	0.00488281	-0.144348	0.0521851	0	-0.000915527	-354.476	-777.583	1424.71	228.469	-19.6277	-70.4353
-2.24762	-4.31763	1.96838	1.39496	0.12207	-2.11487	0.00427246	0.0921631	0.107422	0.00152588	0.0012207	-353.69	-791.046	1431.59	227.405	-19.7025	-72.6252
-2.26044	-4.34998	1.9928	1.38855	0.119629	-2.12799	0.00488281	-0.153198	-0.00976563	-0.00152588	-0.00274658	-355.412	-796.951	1449.27	227.18	-20.0323	-73.011
-2.25311	-4.37347	2.02301	1.40381	0.12207	-2.11945	0.00518799	0.0238037	0.104675	0.00244141	0.00335693	-353.369	-801.179	1471.2	229.302	-19.6618	-72.4547
-2.27753	-4.41406	2.04071	1.42365	0.126953	-2.1167	0.00488281	-0.175171	-0.010376	-0.0012207	-0.00274658	-357.141	-808.576	1484.08	232.213	-19.5883	-72.1157
-2.29767	-4.42444	2.03949	1.42426	0.139465	-2.09564	0.00457764	0.102234	0.114441	0.00274658	0.00396729	-360.621	-810.438	1483.2	232.449	-18.8722	-71.1391
-2.30621	-4.4632	2.02789	1.41113	0.152588	-2.09442	0.00488281	-0.201416	-0.0531006	-0.00152588	-0.00183105	-361.023	-817.755	1474.79	231.57	-17.831	-70.7938
-2.32391	-4.45313	2.01599	1.40808	0.151367	-2.04468	0.00488281	0.0460815	0.0976563	0.00213623	0.00152588	-364.177	-815.825	1466.13	231.068	-18.203	-68.6063
-2.31384	-4.46686	1.98975	1.42487	0.146484	-2.04437	0.00549316	-0.235291	-0.0323486	-0.000305176	-0.000915527	-361.745	-818.556	1447.17	233.216	-18.4003	-68.4438
-2.29645	-4.43726	1.99432	1.45111	0.13855	-2.01233	0.00488281	-0.0418091	0.0860596	0.00183105	0.00183105	-359.008	-812.97	1450.51	235.754	-18.8315	-67.1747
-2.29034	-4.38965	1.99463	1.4621	0.136414	-2.02179	0.00457764	-0.237732	0.0247192	0	0	-359.461	-804.062	1450.74	236.246	-19.0584	-67.9913
-2.28088	-4.34418	1.9989	1.46545	0.152588	-2.02545	0.00549316	0.121765	0.0720215	0.00213623	0.00274658	-359.172	-795.55	1453.83	235.901	-17.7369	-68.5458
-2.26776	-4.32159	2.00348	1.46515	0.152893	-2.0462	0.00488281	-0.153809	0.0601196	0.0012207	0.000915527	-357.539	-791.359	1457.15	235.501	-17.5763	-69.657
-2.26013	-4.29718	2.01691	1.47766	0.154724	-2.02942	0.00488281	0.0286865	0.112	0.00152588	0.00183105	-356.741	-786.699	1466.88	236.544	-17.3722	-69.0885
-2.26074	-4.28223	2.02484	1.4917	0.141296	-2.01385	0.00457764	-0.231018	0.128174	0.00213623	0.00244141	-357.204	-783.813	1472.63	237.911	-18.5083	-68.487
-2.2821	-4.27887	2.02454	1.50299	0.145569	-1.99738	0.00488281	-0.0302124	0.0369263	0.000305176	0.000305176	-361.443	-783.082	1472.42	239.147	-18.5315	-67.8336
-2.30255	-4.31152	2.02484	1.50665	0.152893	-1.98822	0.00427246	-0.193787	0.131226	0.00152588	0.00183105	-364.431	-789.117	1472.66	240.086	-18.189	-67.2219
-2.3349	-4.37744	2.01508	1.5094	0.169983	-1.97601	0.00518799	0.0671387	0.00244141	0.000305176	0.000305176	-368.709	-801.402	1465.62	241.454	-17.1602	-66.2438
-2.35291	-4.43024	2.02271	1.51337	0.18219	-1.97845	0.00396729	-0.116272	0.137024	0.00213623	0.00213623	-370.781	-811.191	1471.19	242.749	-16.3393	-66.0155
-2.36847	-4.49066	2.0166	1.5097	0.180054	-1.99127	0.00518799	-0.0469971	-0.0167847	-0.000915527	-0.000915527	-372.073	-822.516	1466.8	243.294	-16.6066	-66.1471
-2.37366	-4.55597	2.02728	1.5094	0.172424	-2.00684	0.00457764	-0.187988	0.170898	0.00244141	0.00213623	-371.251	-834.693	1474.58	244.301	-17.1373	-66.344
-2.37061	-4.62433	2.03949	1.49597	0.158997	-2.03125	0.00457764	-0.0598145	-0.0567627	-0.000610352	-0.00152588	-368.691	-847.488	1483.43	243.856	-17.9802	-66.8748
-2.37671	-4.6875	2.05536	1.48651	0.163574	-2.04712	0.00427246	-0.0918579	0.133667	0.00183105	0.0012207	-368.14	-859.247	1494.95	243.78	-17.5416	-67.1241
-2.3938	-4.75342	2.06757	1.47858	0.173035	-2.07367	0.00457764	-0.0506592	-0.0631714	-0.000915527	-0.00152588	-369.826	-871.515	1503.83	243.918	-16.8984	-67.8846
-2.3938	-4.80652	2.07458	1.47308	0.176392	-2.07733	0.00457764	-0.0518799	0.0784302	0.00183105	0.00152588	-368.223	-881.438	1508.93	244.14	-16.4752	-67.6296
-2.38892	-4.86145	2.08069	1.47247	0.173645	-2.05902	0.00488281	0.0387573	-0.00671387	0	-0.000305176	-365.337	-891.694	1513.38	244.957	-16.4402	-66.3225
-2.40021	-4.90265	2.07642	1.47644	0.167847	-2.05353	0.00427246	0.0372314	0.0918579	0.00152588	0.00213623	-366.207	-899.389	1510.31	246.071	-16.9772	-65.7547
-2.41333	-4.93927	2.07153	1.47522	0.16449	-2.03125	0.00549316	0.0405884	0.0170898	0.0012207	0.000915527	-367.356	-906.212	1506.77	246.522	-17.3398	-64.4505
-2.41638	-4.98901	2.05933	1.47675	0.169678	-2.03674	0.00457764	0.150757	0.0668335	0.00152588	0.000915527	-366.469	-915.596	1497.97	247.496	-16.836	-64.3133
-2.43561	-4.99542	2.05597	1.474	0.174255	-2.03583	0.00457764	0.116272	0.0900269	0.00213623	0.00244141	-370.055	-916.756	1495.53	247.28	-16.7683	-64.2749
-2.43469	-5.00488	2.05994	1.4801	0.179138	-2.03674	0.00427246	0.0473022	0.0830078	0.00183105	0.00183105	-369.675	-918.503	1498.43	248.129	-16.3421	-64.2598
-2.43958	-4.98779	2.0697	1.4856	0.180054	-2.04132	0.00427246	0.189819	0.0808716	0.00213623	0.00213623	-371.308	-915.227	1505.5	248.479	-16.4123	-64.6402
-2.4411	-4.97711	2.07855	1.48651	0.175476	-2.04285	0.00457764	0.0756836	0.0668335	0.0012207	0.000915527	-371.977	-913.17	1511.9	248.409	-16.8411	-64.7999
-2.44507	-4.96277	2.08466	1.49261	0.174255	-2.04163	0.00427246	0.188599	0.0909424	0.00274658	0.00244141	-373.255	-910.426	1516.32	248.875	-17.0543	-64.8806
-2.45544	-4.95758	2.08313	1.48865	0.185852	-2.03918	0.00457764	0.0668335	0.045166	0.0012207	0.0012207	-375.467	-909.431	1515.21	248.336	-16.304	-64.8564
-2.46063	-4.94324	2.08008	1.49597	0.188293	-2.02301	0.00457764	0.237122	0.151062	0.00335693	0.00305176	-376.802	-906.716	1513	248.946	-16.2287	-64.2508
-2.47803	-4.94446	2.07794	1.50177	0.194702	-2.00134	0.00396729	0.121765	0.0875854	0.00152588	0.00152588	-380.017	-906.868	1511.45	249.629	-15.9885	-63.3055
-2.46307	-4.95636	2.06329	1.51093	0.195007	-1.98914	0.00457764	-0.00152588	0.0961304	0.000305176	-0.000610352	-376.554	-909.205	1500.87	250.878	-15.6742	-62.6046
-2.4881	-4.96582	2.06421	1.52008	0.195923	-1.96198	0.00427246	0.170593	0.10498	0.0012207	0.000915527	-380.964	-910.848	1501.53	252.075	-15.98	-61.3542
-2.4826	-4.98871	2.05658	1.51367	0.200195	-1.96533	0.00457764	0.0967407	0.101929	0.000915527	0.000610352	-379.152	-915.21	1496.02	251.712	-15.4725	-61.3039
-2.49786	-5.01495	2.05994	1.50848	0.202332	-1.97449	0.00457764	0.000610352	0.0894165	0.000610352	-0.000305176	-381.451	-920.076	1498.45	251.533	-15.4858	-61.5568
-2.4884	-5.04486	2.06635	1.5094	0.20813	-1.99188	0.00457764	0.0613403	0.101929	0.000915527	0	-378.916	-925.694	1503.13	252.116	-14.7937	-62.1123
-2.49146	-5.07233	2.08252	1.50391	0.204773	-1.99585	0.00427246	0.0234985	0.108643	0.000915527	0.000610352	-378.719	-930.751	1514.85	251.924	-15.0373	-62.0803
-2.49817	-5.10712	2.09137	1.49933	0.204773	-1.99707	0.00366211	0.0256348	0.090332	0.0012207	0	-378.982	-937.206	1521.26	251.955	-15.0486	-61.8743
-2.49878	-5.15961	2.08923	1.48926	0.205994	-2.00531	0.00457764	-0.0332642	0.152588	0.00152588	0.000915527	-377.494	-947.075	1519.73	251.645	-14.8062	-61.8198
-2.51984	-5.22034	2.08649	1.47766	0.210571	-2.00836	4.31641	0.015564	0.0576782	0.000610352	0	-379.739	-958.42	1517.75	251.287	-14.6076	-61.5189
-2.53723	-5.27954	2.08588	1.47125	0.209961	-2.00928	4.32098	-0.0866699	0.0875854	0.000305176	-0.000305176	-381.299	-969.47	1517.32	251.5	-14.7734	-61.1189
-2.55493	-5.31525	2.08588	1.46942	0.214233	-2.00043	4.32098	-0.17334	0.119019	0.00152588	0.0012207	-383.597	-976.095	1517.32	251.861	-14.6152	-60.4752
-2.565	-5.35858	2.07764	1.46149	0.218201	-1.99921	4.32098	-0.0326538	0.0872803	0.0012207	0.00152588	-384.16	-984.238	1511.36	251.648	-14.3296	-60.0868
-2.58881	-5.37994	2.07916	1.45874	0.21759	-1.99219	4.32404	-0.0616455	0.0393677	0	-0.0012207	-388.106	-988.15	1512.46	251.672	-14.7087	-59.6501
-2.58453	-5.41626	2.07672	1.45233	0.21698	-2.00592	4.3222	-0.134277	0.121765	0.00213623	0.00152588	-386.235	-995.007	1510.71	251.52	-14.587	-59.968
-2.59155	-5.42755	2.08496	1.44714	0.215454	-2.00317	4.32251	-0.131836	0.043335	0.000305176	-0.000610352	-387.227	-997.057	1516.66	251.105	-14.7887	-59.7652
-2.59064	-5.45532	2.07947	1.43982	0.220032	-2.00867	4.3219	-0.136108	0.0759888	0.000915527	0.000610352	-386.198	-1002.31	1512.69	250.714	-14.3213	-59.7878
-2.59186	-5.46112	2.08221	1.43036	0.227661	-2.02423	4.32495	-0.244446	0.0759888	0	-0.0012207	-386.426	-1003.41	1514.67	249.72	-13.716	-60.4704
-2.5882	-5.45624	2.08282	1.42578	0.21759	-2.01996	4.32281	-0.125427	0.0845337	0.000915527	0.000610352	-385.72	-1002.5	1515.1	249.12	-14.4689	-60.2752
-2.58484	-5.46448	2.07642	1.42578	0.217896	-2.01324	4.32434	-0.238647	0.0897217	0.000305176	-0.0012207	-384.697	-1004.09	1510.46	249.256	-14.3566	-59.8843
-2.5885	-5.45776	2.07397	1.42365	0.222168	-1.99982	4.32434	-0.24292	0.062561	0	-0.0012207	-385.47	-1002.82	1508.67	248.906	-14.0783	-59.3319
-2.59277	-5.47241	2.05963	1.41693	0.223694	-1.99738	4.32587	-0.181885	0.113525	0.000915527	-0.000305176	-385.735	-1005.64	1498.28	248.376	-13.9723	-59.0951
-2.59613	-5.46021	2.06207	1.41388	0.226135	-1.97449	4.32434	-0.183411	0.038147	-0.000305176	-0.0012207	-386.509	-1003.3	1500.02	247.834	-13.8429	-58.1475
-2.59338	-5.46387	2.05597	1.41144	0.231628	-1.9751	4.32709	0.0579834	0.127258	0.00152588	0	-385.847	-1004.04	1495.6	247.616	-13.3409	-58.1423
-2.60223	-5.46112	2.05109	1.40472	0.231018	-1.97662	4.32556	-0.155334	0.0228882	-0.000305176	-0.00152588	-387.632	-1003.53	1492.04	246.802	-13.5394	-58.2453
-2.60071	-5.46387	2.0459	1.40625	0.227356	-1.98456	4.32587	-0.0592041	0.112915	0.0012207	0.000305176	-387.31	-1004.09	1488.29	247.02	-13.8084	-58.5759
-2.60712	-5.46509	2.0459	1.39679	0.230713	-1.98669	4.32709	-0.0839233	-0.0256348	-0.00152588	-0.00244141	-388.515	-1004.31	1488.27	245.955	-13.6339	-58.6772
-2.61414	-5.46844	2.04956	1.39465	0.233154	-1.99066	4.32648	-0.0598145	0.142822	0.00183105	0.000305176	-389.859	-1004.9	1490.92	245.761	-13.5481	-58.858
-2.61169	-5.47272	2.04834	1.38245	0.236511	-1.99341	4.32526	0.0164795	0.0250244	0	-0.000305176	-389.201	-1005.74	1490.02	244.434	-13.2131	-58.9342
-2.61688	-5.50446	2.04285	1.38062	0.233154	-1.99585	4.32709	0.107117	0.0866699	0.000610352	-0.000305176	-389.218	-1011.7	1486.05	244.733	-13.4785	-58.7902
-2.61261	-5.50507	2.03674	1.37299	0.23468	-1.99371	4.32678	-0.00488281	0.0653076	0.000915527	0.000915527	-388.258	-1011.87	1481.61	243.873	-13.2699	-58.6633
-2.63336	-5.5188	2.0343	1.36658	0.239868	-1.9873	4.32495	0.0494385	0.0421143	0.000915527	0	-391.834	-1014.39	1479.83	243.356	-13.1488	-58.3129
-2.63245	-5.55908	2.0285	1.35193	0.237732	-1.98822	4.32617	0.039978	0.0366211	0.000915527	0.0012207	-390.273	-1022	1475.62	242.329	-13.1725	-57.9982
-2.63	-5.56244	2.02271	1.34796	0.238647	-1.98456	4.32678	0.0985718	0.0546265	0.000915527	-0.000305176	-389.596	-1022.67	1471.41	241.932	-13.0389	-57.7871
-2.63794	-5.58167	2.02026	1.33453	0.235596	-1.99371	4.32648	0.110168	0.0830078	0.00213623	0.00183105	-390.555	-1026.29	1469.62	240.701	-13.3553	-58.0505
-2.63824	-5.59235	2.02606	1.32233	0.237732	-1.98395	4.32495	0.0628662	0.0354004	0	-0.000915527	-390.115	-1028.26	1473.8	239.477	-13.1361	-57.5064
-2.62848	-5.59753	2.02179	1.315	0.237732	-2.00165	4.32648	0.17395	0.156555	0.00305176	0.00335693	-388.161	-1029.32	1470.7	238.722	-12.9641	-58.2437
-2.63275	-5.60944	2.01691	1.30035	0.230408	-2.00989	4.32648	0.090332	0.0088501	-0.000305176	-0.0012207	-388.572	-1031.59	1467.14	237.236	-13.5806	-58.5014
-2.6355	-5.61279	2.00439	1.29028	0.235291	-2.00928	4.32587	0.0939941	0.128784	0.00274658	0.00244141	-388.91	-1032.3	1458.06	236.139	-13.2095	-58.4409
-2.63458	-5.60638	2.00226	1.27563	0.237427	-2.0166	4.32648	0.160828	0.0637817	0.000610352	-0.000305176	-388.913	-1031.14	1456.48	234.36	-13.0301	-58.8129
-2.62817	-5.60547	1.99615	1.26495	0.238037	-2.00836	4.328	0.072937	0.107422	0.00183105	0.0012207	-387.479	-1031.03	1452.03	233.128	-12.8543	-58.4043
-2.63	-5.60913	1.98242	1.25366	0.237732	-2.00317	4.32465	0.0753784	0.0195313	-0.000305176	0	-387.531	-1031.79	1442.06	231.899	-12.8782	-58.1133
-2.63794	-5.57739	1.97632	1.2442	0.237122	-1.9931	4.32739	0.136719	0.161438	0.00213623	0.00213623	-389.875	-1025.86	1437.58	230.308	-13.1298	-57.9076
-2.63397	-5.57404	1.96167	1.22314	0.235596	-2.00623	4.328	0.0891113	0.0482178	0.000305176	0.000305176	-389.135	-1025.36	1426.93	227.846	-13.18	-58.4887
-2.63458	-5.55176	1.95801	1.2146	0.237427	-1.99982	4.32678	0.133972	0.116882	0.00152588	0.0012207	-389.807	-1021.21	1424.24	226.513	-13.09	-58.3642
-2.62299	-5.52582	1.94702	1.19995	0.23407	-2.00073	4.32465	0.0848389	0.128479	0.0012207	0.000610352	-388.165	-1016.47	1416.24	224.426	-13.2204	-58.5501
-2.61719	-5.50293	1.93481	1.18347	0.235291	-2.005	4.32678	0.149231	0.0650024	0.000610352	-0.000305176	-387.622	-1012.3	1407.35	222.176	-13.0724	-58.8888
-2.612	-5.47729	1.92627	1.16638	0.233154	-2.00714	4.32587	0.102844	0.0765991	0.00152588	0.0012207	-387.252	-1007.58	1401.11	219.813	-13.2104	-59.1475
-2.60345	-5.46265	1.91437	1.15417	0.230408	-1.9986	4.32678	0.0436401	0.0567627	-0.000305176	-0.000915527	-385.768	-1004.94	1392.45	218.188	-13.3046	-58.8163
-2.59521	-5.44159	1.90674	1.13403	0.226746	-2.01019	4.32434	0.101318	0.0668335	0.00213623	0.00213623	-384.737	-1001.11	1386.87	215.547	-13.5064	-59.4608
-2.58728	-5.42389	1.89148	1.11176	0.224915	-2.00684	4.32648	0.0775146	0.0161743	0	-0.00152588	-383.45	-997.927	1375.76	212.72	-13.5384	-59.3822
-2.58453	-5.38239	1.87714	1.0965	0.224609	-2.00439	4.32892	-0.00427246	0.108032	0.00183105	0.000610352	-384.003	-990.257	1365.31	210.312	-13.6123	-59.566
-2.57233	-5.37354	1.8634	1.07483	0.222473	-2.0105	4.32465	-0.0375366	0.00976563	-0.000305176	-0.00213623	-381.716	-988.751	1355.31	207.696	-13.5815	-59.8431
-2.56287	-5.34637	1.85059	1.05499	0.225525	-1.99921	4.32495	-0.0146484	0.108337	0.00274658	0.00152588	-380.38	-983.779	1345.97	204.999	-13.2181	-59.4855
-2.56256	-5.32623	1.83624	1.02478	0.219116	-2.00653	4.32465	-0.0900269	0.0454712	-0.000305176	-0.0012207	-380.728	-980.135	1335.5	201.221	-13.7546	-59.9221
-2.55798	-5.29602	1.82648	0.997925	0.216064	-2.00775	4.32739	0.06073	0.0537109	0.00213623	0.000915527	-380.531	-974.58	1328.34	197.667	-13.9772	-60.1616
-2.55341	-5.26398	1.81183	0.973816	0.210876	-2.00958	4.32526	0.067749	0.0302124	0.000305176	-0.000305176	-380.388	-968.707	1317.66	194.398	-14.3795	-60.4391
-2.54669	-5.23438	1.79321	0.939636	0.202942	-2.01172	4.32617	-0.00976563	0.0662231	0.0012207	0.000305176	-379.648	-963.334	1304.07	190.018	-14.9475	-60.6831
-2.53571	-5.19043	1.77216	0.912476	0.203552	-2.0105	4.32434	-0.0854492	0.0735474	0.000610352	-0.000915527	-378.554	-955.289	1288.74	186.213	-14.8019	-60.9019
-2.53113	-5.15198	1.75629	0.886536	0.198669	-2.00928	4.32556	-0.0354004	0.0219727	-0.000305176	-0.0012207	-378.558	-948.221	1277.16	182.632	-15.1927	-61.0875
-2.51648	-5.10254	1.73553	0.851746	0.195007	-2.00653	4.32556	0.0552368	0.116272	0.000915527	-0.000610352	-376.816	-939.165	1262.02	177.868	-15.3345	-61.2513
-2.50031	-5.05463	1.70471	0.81604	0.188599	-2.0108	4.32556	-0.0509644	0.000610352	-0.000915527	-0.00244141	-374.749	-930.465	1239.59	173.023	-15.6705	-61.7082
-2.49329	-4.97437	1.69128	0.779114	0.184021	-1.98822	4.32526	0.109558	0.110168	0.000915527	0.000305176	-375.25	-915.548	1229.71	167.52	-16.083	-61.226
-2.48322	-4.93256	1.66046	0.741272	0.181274	-1.98944	4.32678	-0.0991821	0.0149536	-0.00183105	-0.00396729	-374.168	-907.972	1207.28	162.529	-16.2044	-61.5139
-2.45941	-4.8526	1.63666	0.696411	0.17334	-1.98578	4.32709	0.0250244	0.140686	0.00152588	0.00152588	-371.448	-893.257	1189.89	156.125	-16.6097	-61.833
-2.44904	-4.77936	1.60828	0.654297	0.162048	-1.98944	4.32678	-0.150452	-0.0421143	-0.00152588	-0.00274658	-371.246	-879.785	1169.19	150.139	-17.5009	-62.4657
-2.42218	-4.69269	1.58234	0.615845	0.158386	-1.97754	4.32404	0.101624	0.153503	0.00152588	0	-368.093	-863.817	1150.26	144.364	-17.5297	-62.4655
-2.40875	-4.60022	1.54999	0.575256	0.152283	-1.98395	4.32648	-0.0888062	-0.00457764	-0.000915527	-0.00244141	-367.941	-846.776	1126.69	138.245	-18.0108	-63.3827
-2.38312	-4.50439	1.5152	0.523682	0.146179	-1.96808	4.32678	0.0357056	0.11261	0.0012207	-0.000305176	-365.127	-829.151	1101.31	130.824	-18.2618	-63.247
-2.36725	-4.40521	1.48163	0.474548	0.141296	-1.97723	4.32648	-0.0308228	0.0476074	0	-0.00152588	-364.673	-810.882	1076.83	123.62	-18.6153	-64.3295
-2.34283	-4.30298	1.44073	0.429688	0.131836	-1.96289	4.32465	0.106506	0.0741577	0	-0.00152588	-362.324	-792.079	1047.04	116.865	-19.183	-64.3163
-2.32697	-4.18274	1.40961	0.372009	0.124207	-1.9516	4.3277	-0.027771	0.043335	0.000610352	-0.000915527	-362.218	-769.839	1024.28	108.349	-19.7889	-64.6085
-2.31323	-4.08081	1.36841	0.317078	0.119629	-1.95343	4.32678	0.0326538	0.0787354	0.000610352	-0.00152588	-362.117	-751.09	994.259	100.44	-20.1463	-65.3672
-2.29126	-3.96332	1.32904	0.262756	0.12207	-1.92963	4.32404	0.0180054	0.0976563	0.00213623	0.000305176	-360.615	-729.414	965.547	92.3587	-19.8222	-65.0611
-2.27295	-3.83301	1.28784	0.197754	0.110168	-1.92108	4.32556	0.045166	0.050354	0.0012207	0	-360.259	-705.364	935.471	82.8455	-20.7512	-65.5285
-2.26196	-3.70453	1.24908	0.133972	0.113525	-1.8985	4.32495	0.00457764	0.103149	0.00152588	-0.000305176	-361.227	-681.604	907.167	73.5021	-20.5601	-65.3879
-2.23236	-3.56293	1.20331	0.0646973	0.113831	-1.88141	4.32617	0.157471	0.0408936	0.000610352	-0.000305176	-358.901	-655.498	873.769	63.3251	-20.3358	-65.5378
-2.21985	-3.42773	1.1615	0.00213623	0.107727	-1.8634	4.32556	0.0561523	0.103455	0.00183105	0	-359.777	-630.504	843.249	54.0134	-20.904	-65.638
-2.19818	-3.28888	1.11694	-0.0689697	0.107727	-1.84021	4.32526	0.116882	0.0820923	0.00183105	0.000915527	-358.855	-604.876	810.725	43.67	-20.8224	-65.5027
-2.1759	-3.1427	1.07117	-0.135803	0.115662	-1.82465	4.32495	0.108337	0.132751	0.00213623	0.000610352	-358.197	-577.888	777.332	33.6963	-20.1253	-65.7998
-2.15851	-2.99072	1.0257	-0.204773	0.119934	-1.8045	4.32648	0.186768	0.0338745	0.000915527	0.000610352	-358.598	-549.793	744.144	23.3846	-19.8147	-65.9349
-2.13287	-2.84241	0.973816	-0.270386	0.124207	-1.78284	4.32404	0.0140381	0.0964355	0.00183105	0.000305176	-357.236	-522.441	706.328	13.5197	-19.356	-65.9465
-2.10938	-2.68677	0.939331	-0.327148	0.145264	-1.74561	4.32648	0.148315	0.0427246	0.00152588	0	-356.559	-493.584	681.128	4.54941	-17.604	-65.3649
-2.08954	-2.51526	0.890808	-0.384521	0.158386	-1.70929	4.32526	0.0430298	0.0311279	0.000915527	-0.00152588	-357.011	-461.821	645.744	-4.74438	-16.5941	-64.935
-2.06818	-2.37122	0.856018	-0.431824	0.181885	-1.67542	4.32617	0.0680542	0.0631714	0.0012207	0	-356.515	-435.124	620.355	-12.4477	-14.6627	-64.4378
-2.04956	-2.20062	0.816345	-0.480347	0.198364	-1.65192	4.32587	0.0415039	0.0335693	0.000305176	-0.000915527	-357.446	-403.481	591.41	-20.7193	-13.425	-64.6225
-2.034	-2.06421	0.787964	-0.518188	0.223694	-1.60187	4.32739	0.027771	0.0811768	0.00152588	0.000610352	-357.771	-378.128	570.68	-27.2171	-11.4193	-63.3524
-2.02057	-1.93359	0.756531	-0.549316	0.232544	-1.55701	4.32343	0.0531006	0.0454712	0.000305176	-0.000610352	-358.349	-353.866	547.749	-32.8552	-10.7701	-62.2521
-2.01599	-1.83838	0.734863	-0.567627	0.239563	-1.51855	4.32587	-0.0515747	0.135193	0.00213623	0.000915527	-359.773	-336.144	531.94	-36.4646	-10.3388	-61.206
-2.00592	-1.76575	0.718689	-0.5896	0.249329	-1.49536	4.32648	0.0192261	0.0332642	0.000305176	-0.000915527	-359.597	-322.662	520.129	-40.133	-9.54091	-60.6735
-1.99493	-1.71814	0.700378	-0.611572	0.246277	-1.49628	4.32526	0.017395	0.0845337	0.000915527	0	-358.67	-313.91	506.79	-43.4046	-9.7089	-61.0218
-1.97937	-1.63635	0.697937	-0.63385	0.245667	-1.48132	4.32556	-0.0170898	0.0515747	0.000305176	-0.000915527	-357.786	-298.663	504.917	-47.2578	-9.68951	-60.918
-1.96533	-1.56281	0.691528	-0.643005	0.235596	-1.48956	4.32709	0.00915527	0.0683594	0.000915527	0.000305176	-357.25	-284.984	500.213	-49.483	-10.4691	-61.818
-1.93573	-1.49628	0.698242	-0.6427	0.229492	-1.48834	4.32617	0.0137329	0.0521851	0.000305176	-0.000610352	-353.443	-272.575	505.044	-50.5089	-10.6526	-62.2125
-1.91833	-1.44226	0.691833	-0.639343	0.227966	-1.50482	4.32465	-0.107117	0.100708	0.000915527	0	-351.866	-262.56	500.394	-50.9901	-10.655	-63.3611
-1.92108	-1.41815	0.679321	-0.646973	0.238037	-1.51001	4.32587	0.0262451	0.0567627	0.0012207	0.000305176	-353.171	-258.12	491.308	-52.2495	-9.9537	-63.8055
-1.92566	-1.41907	0.663452	-0.663452	0.24353	-1.51855	4.32465	-0.187378	0.0820923	0	-0.000915527	-353.999	-258.398	479.783	-54.1201	-9.57184	-64.1836
-1.93146	-1.42548	0.656128	-0.676575	0.239258	-1.50024	4.32526	0.19989	0.123901	0.00274658	0.00213623	-354.586	-259.618	474.436	-55.5144	-9.9606	-63.2683
-1.92993	-1.40991	0.660095	-0.66925	0.240784	-1.48254	4.32587	-0.251465	-0.00274658	-0.000915527	-0.00183105	-354.635	-256.655	477.309	-54.9228	-9.84947	-62.5873
-1.90704	-1.39618	0.670776	-0.655518	0.235291	-1.44806	4.32526	-0.00396729	0.0616455	0.000915527	0.000610352	-350.236	-254.04	485.057	-53.5599	-9.9311	-61.0556
-1.89728	-1.36017	0.677795	-0.6427	0.24292	-1.45386	4.32465	-0.317383	-0.0241089	-0.00183105	-0.00274658	-349.65	-247.275	490.162	-52.6719	-9.27812	-61.6277
-1.88324	-1.3385	0.680542	-0.636902	0.252075	-1.45905	4.32648	-0.0595093	0.0802612	0.00152588	0.0012207	-347.707	-243.245	492.167	-52.3542	-8.37986	-62.0344
-1.8811	-1.33362	0.693359	-0.639954	0.261536	-1.45172	4.32648	-0.1828	0.012207	-0.0012207	-0.00244141	-347.428	-242.262	501.443	-52.7816	-7.58955	-61.756
-1.86615	-1.34094	0.689392	-0.637207	0.253296	-1.4859	4.32709	0.142517	0.151367	0.00213623	0.00152588	-344.605	-243.739	498.602	-52.3527	-8.01394	-63.2198
-1.85822	-1.34827	0.683899	-0.6427	0.238342	-1.48285	4.32465	-0.194092	-0.0241089	-0.00183105	-0.00366211	-342.632	-245.171	494.607	-52.8595	-9.05142	-62.954
-1.83868	-1.35773	0.672302	-0.647583	0.223083	-1.5094	4.32617	-0.0524902	0.0961304	0.000915527	-0.000305176	-338.627	-247.108	486.217	-53.2646	-9.93936	-64.0041
-1.85059	-1.35132	0.666809	-0.653992	0.223389	-1.49933	4.32617	-0.237122	-0.0308228	-0.00213623	-0.00366211	-340.997	-245.896	482.208	-54.1007	-10.1153	-63.6104
-1.86432	-1.34064	0.666809	-0.660706	0.233765	-1.50635	4.32739	-0.0259399	0.0836182	0.000915527	-0.000610352	-344.136	-243.867	482.189	-55.0457	-9.54149	-64.0726
-1.87225	-1.31531	0.671387	-0.648499	0.247498	-1.51306	4.32495	-0.0662231	0.00946045	-0.000610352	-0.0012207	-346.75	-239.061	485.527	-54.0608	-8.66469	-64.6589
-1.88904	-1.31165	0.674133	-0.626221	0.256042	-1.47552	4.32678	0.0567627	0.0918579	0.000915527	0	-349.957	-238.233	487.543	-51.5681	-8.26172	-63.0473
-1.8988	-1.30219	0.675659	-0.625916	0.256042	-1.47491	4.32587	-0.071106	0.0332642	0	-0.000610352	-352.184	-236.418	488.638	-51.6881	-8.45324	-63.1239
-1.91132	-1.28845	0.680237	-0.634155	0.256653	-1.4444	4.32587	0.0799561	0.055542	0.000610352	-0.000610352	-354.689	-233.755	491.902	-52.8485	-8.61678	-61.8517
-1.9101	-1.30676	0.672302	-0.643005	0.244751	-1.44958	4.32526	-0.162964	0.06073	0.000915527	0.000305176	-353.783	-237.252	486.141	-53.5662	-9.49377	-61.8966
-1.90887	-1.31042	0.674133	-0.653076	0.245667	-1.45691	4.32373	0.234375	0.0906372	0.00213623	0.00152588	-353.455	-237.953	487.451	-54.661	-9.38474	-62.1928
-1.90063	-1.32843	0.66864	-0.646057	0.24353	-1.47186	4.32648	-0.0457764	0.0521851	0.000610352	0.000305176	-351.458	-241.392	483.512	-53.5691	-9.38733	-62.7164
-1.88263	-1.32263	0.671082	-0.641174	0.246582	-1.49811	4.32739	0.12146	0.0415039	0.000915527	0	-348.446	-240.374	485.314	-53.1049	-8.88636	-63.9434
-1.87347	-1.30676	0.671997	-0.639038	0.245972	-1.50543	4.32556	0.0167847	0.0909424	0.00244141	0.00213623	-347.229	-237.431	485.98	-53.1146	-8.83631	-64.388
-1.84662	-1.31409	0.673218	-0.638428	0.244141	-1.51428	4.32526	0.0900269	0.0177002	0.000915527	0.000305176	-341.791	-238.894	486.887	-52.9217	-8.51991	-64.6629
-1.85028	-1.32416	0.679016	-0.639343	0.239258	-1.49841	4.32648	-0.0131226	0.0927734	0.00183105	0.00152588	-342.006	-240.72	491.077	-52.8632	-8.93067	-63.8501
-1.85333	-1.34277	0.677185	-0.642395	0.233765	-1.49658	4.32434	0.0256348	0.0628662	0.0012207	0.000610352	-341.951	-244.21	489.749	-52.9134	-9.36483	-63.6057
-1.87347	-1.37268	0.675049	-0.650635	0.232239	-1.47186	4.32587	0.00640869	0.0820923	0.00152588	0.000915527	-344.64	-249.743	488.176	-53.3754	-9.70771	-62.259
-1.8927	-1.39557	0.671387	-0.656738	0.244751	-1.46332	4.32434	0.0256348	0.00854492	-0.000305176	-0.000305176	-347.64	-253.989	485.518	-53.7087	-8.9438	-61.7467
-1.90155	-1.41602	0.679016	-0.658569	0.245972	-1.45508	4.32648	-0.0411987	0.107727	0.0012207	0.000610352	-348.681	-257.742	491.044	-53.5918	-8.92792	-61.2303
-1.91101	-1.4328	0.681152	-0.650024	0.249329	-1.4798	4.32587	0.0588989	0.0219727	0.000305176	0	-350.41	-260.86	492.633	-52.3537	-8.80282	-62.2836
-1.90277	-1.43555	0.690002	-0.65033	0.248108	-1.48193	4.32709	0.0756836	0.0680542	0.000305176	0	-348.745	-261.355	499.047	-52.3442	-8.75805	-62.3419
-1.91132	-1.4502	0.68573	-0.654602	0.245056	-1.51306	4.32526	0.0128174	0.0991821	0.000915527	0.000610352	-350.285	-264.135	495.963	-52.6065	-9.12872	-63.6709
-1.92169	-1.45844	0.687256	-0.664978	0.246277	-1.51611	4.32709	0.0854492	0.055542	0.000305176	0	-352.056	-265.654	497.045	-53.665	-9.1728	-63.7639
-1.91681	-1.47614	0.68634	-0.670471	0.240173	-1.53748	4.32281	0.142212	0.0805664	0.000915527	0.000610352	-350.717	-269.022	496.39	-54.0124	-9.54429	-64.5745
-1.9162	-1.47369	0.68634	-0.665283	0.241089	-1.52039	4.32587	-0.0946045	0.115662	0	-0.000305176	-350.512	-268.541	496.393	-53.4541	-9.45733	-63.8107
-1.91071	-1.46454	0.679321	-0.656433	0.238342	-1.51794	4.32495	0.109253	0.0689697	0.000610352	0.000305176	-349.703	-266.868	491.324	-52.5855	-9.61835	-63.757
-1.89514	-1.45294	0.682068	-0.653381	0.242004	-1.50513	4.32556	-0.0247192	0.0720215	-0.000305176	-0.000915527	-346.883	-264.714	493.317	-52.4156	-9.0872	-63.2297
-1.90613	-1.43097	0.681152	-0.65094	0.250244	-1.47949	4.32648	0.11322	0.126038	0.00152588	0.0012207	-349.495	-260.534	492.632	-52.4863	-8.65092	-62.2719
-1.89026	-1.4328	0.675964	-0.654907	0.250244	-1.48071	4.32465	-0.0354004	0.0192261	-0.000915527	-0.000915527	-346.264	-260.966	488.876	-52.9054	-8.37401	-62.261
-1.88904	-1.41205	0.679016	-0.654602	0.247498	-1.47339	4.32495	0.0997925	0.0897217	0.00213623	0.00183105	-346.581	-257.055	491.068	-53.2023	-8.6278	-62.0839
-1.87378	-1.39099	0.675964	-0.651245	0.240479	-1.47095	4.32434	0.0280762	0.0372314	0	0	-344.163	-253.169	488.855	-53.1511	-8.99655	-62.0869
-1.875	-1.36597	0.67749	-0.649109	0.237122	-1.47827	4.32648	0.0262451	0.0421143	0.0012207	0.0012207	-345.272	-248.472	489.95	-53.311	-9.3683	-62.6285
-1.8692	-1.35498	0.678101	-0.643311	0.237732	-1.49902	4.32404	0.00244141	-0.00427246	0	0	-344.759	-246.444	490.413	-52.8274	-9.27942	-63.671
-1.87439	-1.34369	0.680847	-0.643005	0.243225	-1.50116	0.0146484	0.0292969	0.0921631	0.000610352	0.000305176	-346.203	-244.298	492.398	-52.9763	-8.96029	-63.8898
-1.87836	-1.33728	0.675049	-0.641174	0.248413	-1.50391	4.32434	-0.0378418	0.00213623	0.000610352	0.000305176	-347.238	-243.118	488.203	-52.8704	-8.63165	-64.0885
-1.88202	-1.33545	0.677185	-0.641174	0.247803	-1.50055	4.32526	-0.0653076	0.039978	0.000915527	0	-347.985	-242.747	489.744	-52.9005	-8.74491	-63.9584
-1.89911	-1.34277	0.674438	-0.638428	0.242004	-1.48438	4.32465	0.0201416	0.0552368	0.0012207	0.000915527	-350.927	-244.056	487.745	-52.4695	-9.46521	-63.1862
-1.89362	-1.34979	0.66925	-0.646667	0.239868	-1.46484	4.32495	-0.130005	-0.0161743	-0.000305176	-0.000915527	-349.301	-245.408	483.963	-53.2923	-9.4954	-62.1914
-1.91528	-1.36261	0.677795	-0.648499	0.245056	-1.45569	4.32465	-0.0515747	0.0695801	0.00183105	0.0012207	-353.129	-247.683	490.143	-53.3015	-9.39739	-61.7386
-1.91956	-1.37543	0.677185	-0.65094	0.254211	-1.46851	4.32648	-0.1297	0.0195313	-0.000915527	-0.00183105	-353.756	-250.092	489.714	-53.3789	-8.70555	-62.2554
-1.91498	-1.38214	0.680237	-0.653076	0.253296	-1.47736	4.32648	0.0170898	0.0790405	0.00213623	0.00274658	-352.737	-251.361	491.93	-53.5167	-8.68943	-62.5957
-1.90216	-1.40778	0.681458	-0.654297	0.253296	-1.49384	4.32617	-0.168762	-0.00518799	-0.0012207	-0.00152588	-349.594	-256.22	492.843	-53.2449	-8.41474	-63.1149
-1.89178	-1.41754	0.684814	-0.652466	0.244751	-1.49933	4.32434	0.012207	0.131531	0.00152588	0.00183105	-347.283	-258.068	495.287	-52.8776	-8.90731	-63.2484
-1.88232	-1.43036	0.686951	-0.658875	0.233459	-1.51245	4.32648	-0.226135	0.0128174	-0.000915527	-0.00213623	-345.071	-260.511	496.831	-53.4056	-9.62475	-63.695
-1.87195	-1.44531	0.68512	-0.660095	0.236511	-1.51764	4.32648	-0.0302124	0.105286	0.00152588	0.000610352	-342.614	-263.366	495.521	-53.3029	-9.16502	-63.7891
-1.87286	-1.46149	0.681458	-0.664978	0.234985	-1.51306	4.32648	-0.218506	0.0149536	-0.000610352	-0.0012207	-342.181	-266.416	492.864	-53.6002	-9.2461	-63.4363
-1.87836	-1.45935	0.67688	-0.661011	0.241394	-1.50848	4.32526	0.0894165	0.0491333	0.0012207	0.00152588	-343.325	-266.013	489.556	-53.1803	-8.82863	-63.272
-1.8985	-1.44745	0.681458	-0.657654	0.244446	-1.49628	4.32648	-0.159607	0.00366211	-0.000610352	-0.0012207	-347.594	-263.673	492.857	-52.9913	-8.94968	-62.8731
-1.89148	-1.44318	0.681458	-0.651855	0.246277	-1.48895	4.32617	-0.0906372	0.0942993	0.00152588	0.0012207	-346.302	-262.88	492.869	-52.393	-8.69638	-62.5613
-1.89758	-1.43524	0.682068	-0.652466	0.245667	-1.4801	4.32373	-0.376892	0.0653076	0.000610352	0	-347.647	-261.36	493.296	-52.5901	-8.86198	-62.2311
-1.90674	-1.41968	0.680542	-0.656128	0.250854	-1.48407	4.32404	-0.108032	0.0326538	0.000305176	-0.000305176	-349.985	-258.432	492.173	-53.2622	-8.64255	-62.5708
-1.9101	-1.41357	0.679932	-0.655823	0.247498	-1.47888	4.32434	-0.264587	0.0823975	0.000610352	0.000305176	-350.76	-257.274	491.721	-53.325	-8.98178	-62.3821
-1.90796	-1.39771	0.67688	-0.653687	0.24231	-1.49567	4.32587	0.0213623	-0.0515747	-0.000610352	-0.000610352	-351.005	-254.34	489.513	-53.3382	-9.42596	-63.2704
-1.90247	-1.38367	0.678406	-0.648193	0.245361	-1.50482	4.32526	-0.171204	0.0732422	0.0012207	0.000915527	-350.524	-251.722	490.632	-52.9361	-9.14359	-63.8077
-1.89819	-1.36719	0.679016	-0.646973	0.241394	-1.50909	4.32587	-0.00915527	-0.032959	-0.000305176	-0.000305176	-350.232	-248.647	491.068	-53.0611	-9.44339	-64.1207
-1.89148	-1.35773	0.674438	-0.6427	0.245972	-1.50024	4.32404	-0.194702	0.112	0.00183105	0.00152588	-349.13	-246.907	487.759	-52.7195	-8.98499	-63.7814
-1.89362	-1.34705	0.674744	-0.648804	0.250244	-1.49048	4.32556	0.0372314	-0.0643921	-0.000610352	-0.000610352	-349.749	-244.894	487.956	-53.5875	-8.69175	-63.4235
-1.88232	-1.36017	0.66864	-0.646973	0.248413	-1.49109	4.32556	-0.0662231	0.121765	0.00183105	0.000610352	-347.094	-247.423	483.553	-53.1631	-8.61277	-63.3083
-1.88293	-1.35284	0.674438	-0.648499	0.243835	-1.46942	4.328	0.0387573	-0.0552368	-0.000610352	-0.0012207	-347.174	-245.994	487.729	-53.4516	-8.99122	-62.3597
-1.88019	-1.35468	0.672607	-0.646362	0.240784	-1.4682	4.32465	-0.0213623	0.100098	0.0012207	0.000915527	-346.551	-246.352	486.408	-53.1764	-9.18608	-62.2757
-1.87866	-1.35651	0.678101	-0.644226	0.245667	-1.46759	4.32648	0.0579834	0.0161743	-0.000305176	-0.000305176	-346.247	-246.666	490.396	-52.903	-8.76565	-62.2462
-1.87592	-1.36597	0.674133	-0.65033	0.246582	-1.48346	4.32678	-0.0158691	0.0473022	0.000305176	0	-345.543	-248.496	487.525	-53.4514	-8.62571	-62.887
-1.87897	-1.38031	0.677185	-0.651245	0.247498	-1.49384	4.32587	0.0320435	0.00152588	0.000305176	0.000305176	-345.833	-251.169	489.746	-53.3295	-8.5718	-63.2624
-1.88446	-1.38458	0.679932	-0.653687	0.244446	-1.50726	4.32465	0.0970459	0.083313	0.000610352	0.000915527	-346.923	-251.954	491.735	-53.5454	-8.90781	-63.8563
-1.88538	-1.40259	0.679626	-0.654297	0.241089	-1.50879	4.32678	-0.105591	0.0570679	0	-0.00152588	-346.539	-255.329	491.522	-53.3266	-9.14232	-63.7753
-1.89148	-1.41754	0.678406	-0.656128	0.238953	-1.50574	4.32678	0.0634766	0.0582886	0.0012207	0.0012207	-347.217	-258.117	490.636	-53.2968	-9.36878	-63.5217
-1.8924	-1.4328	0.679626	-0.660706	0.242004	-1.5036	4.32648	0.151062	0.101624	0.00152588	0.00213623	-346.887	-260.97	491.52	-53.5753	-9.08811	-63.3033
-1.90887	-1.43036	0.684509	-0.656433	0.245056	-1.49658	4.32373	0.0857544	0.0671387	0.000915527	0	-350.206	-260.418	495.054	-53.1298	-9.12648	-63.0592
-1.91406	-1.44135	0.680237	-0.654602	0.250549	-1.50238	4.32343	0.125122	0.0982666	0.00213623	0.00183105	-350.985	-262.488	491.976	-52.7459	-8.74731	-63.2634
-1.90918	-1.4386	0.682068	-0.657654	0.252686	-1.49017	4.32556	0.0314331	0.0765991	0.0012207	0.0012207	-349.957	-261.97	493.29	-53.1352	-8.4866	-62.7097
-1.91223	-1.4386	0.682068	-0.657043	0.247192	-1.49017	4.32556	0.138855	0.133667	0.00305176	0.00305176	-350.536	-261.958	493.286	-53.0663	-8.98037	-62.707
-1.90613	-1.42578	0.680542	-0.656433	0.243835	-1.48193	4.32587	0.0778198	0.0631714	0.00152588	0.0012207	-349.61	-259.575	492.171	-53.1985	-9.17686	-62.4054
-1.89667	-1.42456	0.683289	-0.657959	0.242615	-1.48712	4.32465	-0.0216675	0.129089	0.00183105	0.00213623	-347.831	-259.37	494.162	-53.3915	-9.123	-62.6271
-1.89148	-1.41357	0.683289	-0.659485	0.244446	-1.50543	4.32526	0.116577	0.0762939	0.00152588	0.000915527	-347.361	-257.35	494.166	-53.7452	-8.93532	-63.551
-1.87622	-1.40503	0.678101	-0.655823	0.244141	-1.50635	4.32465	-0.0427246	0.00854492	0	0	-344.622	-255.825	490.42	-53.4584	-8.73146	-63.621
-1.87439	-1.39191	0.679626	-0.652466	0.244141	-1.50635	4.32465	0.038147	0.0906372	0.0012207	0.00152588	-344.698	-253.359	491.526	-53.2849	-8.7424	-63.7279
-1.88843	-1.38092	0.672607	-0.648804	0.239563	-1.49475	4.32434	0.0375366	0.0933838	0.0012207	0.000610352	-347.655	-251.275	486.427	-53.0427	-9.36997	-63.3079
-1.87164	-1.37421	0.672302	-0.648193	0.24353	-1.49445	4.32465	0.0289917	0.0848389	0.00183105	0.00183105	-344.563	-250.073	486.215	-53.0757	-8.78803	-63.3116
-1.88263	-1.36627	0.678406	-0.644226	0.240784	-1.48071	4.32404	-0.0369263	0.0665283	0.000305176	0	-346.859	-248.495	490.625	-52.7505	-9.20952	-62.7746
-1.88507	-1.37238	0.670471	-0.647278	0.244141	-1.4801	4.32617	-0.0436401	0.132751	0.00213623	0.00183105	-347.11	-249.679	484.876	-53.0006	-8.95736	-62.7005
-1.89545	-1.3559	0.674744	-0.646362	0.245056	-1.47217	4.32465	-0.0527954	-0.00305176	-0.000610352	-0.00183105	-349.61	-246.523	487.953	-53.1625	-9.10004	-62.5017
-1.90369	-1.36108	0.675659	-0.648193	0.247498	-1.47644	4.32648	-0.0845337	0.0970459	0.000915527	0.000610352	-351.133	-247.47	488.614	-53.2921	-9.02966	-62.6834
-1.90063	-1.36353	0.678406	-0.647278	0.246887	-1.48193	4.32556	-0.172424	0.0418091	-0.000610352	-0.00213623	-350.532	-247.927	490.611	-53.1491	-9.02722	-62.9115
-1.89728	-1.36536	0.679932	-0.647278	0.244446	-1.49261	4.32648	-0.027771	0.0979614	0.00152588	0.000915527	-349.93	-248.284	491.723	-53.1215	-9.17218	-63.3776
-1.89514	-1.38062	0.680542	-0.648499	0.245056	-1.49414	4.32495	-0.170898	0.102844	-0.000305176	-0.00213623	-349.048	-251.151	492.174	-53.0159	-9.04366	-63.319
-1.89697	-1.38214	0.67688	-0.649719	0.243835	-1.50238	4.32556	-0.0796509	0.174561	0.00183105	0.0012207	-349.431	-251.462	489.523	-53.1328	-9.17379	-63.6857
-1.89392	-1.39709	0.674438	-0.653992	0.244751	-1.50574	4.32617	-0.149231	0.0411987	0	-0.00152588	-348.366	-254.297	487.758	-53.3807	-9.00371	-63.706
-1.90063	-1.39862	0.681458	-0.65094	0.242004	-1.48743	4.32343	-0.0540161	0.0982666	0.000915527	0.000305176	-349.466	-254.497	492.834	-53.0062	-9.32107	-62.8685
-1.89667	-1.41479	0.67749	-0.654907	0.243835	-1.49384	4.32526	-0.119324	0.0634766	0.000610352	-0.000610352	-348.219	-257.576	489.969	-53.1998	-9.06135	-63.0188
-1.89056	-1.41571	0.682373	-0.65033	0.246277	-1.48499	4.32495	-0.0482178	0.038147	0.000610352	0.000305176	-346.943	-257.724	493.516	-52.6586	-8.75776	-62.6005
-1.88995	-1.4212	0.683594	-0.655212	0.243835	-1.49017	4.32617	-0.120239	0.0762939	0.000610352	-0.000915527	-346.67	-258.761	494.394	-53.1301	-8.92758	-62.7837
-1.89056	-1.4212	0.680237	-0.656738	0.248413	-1.48834	4.32373	-0.0579834	0.0411987	0.000305176	-0.000610352	-346.769	-258.778	491.961	-53.3037	-8.56553	-62.7058
-1.89117	-1.42303	0.681152	-0.655518	0.241089	-1.48346	4.32587	-0.0540161	0.0961304	0.00152588	0.0012207	-346.749	-259.107	492.62	-53.134	-9.15653	-62.4533
-1.89026	-1.42914	0.680847	-0.654907	0.242615	-1.49719	4.32495	-0.0418091	0.0311279	-0.000305176	-0.000610352	-346.551	-260.269	492.413	-52.969	-9.01452	-63.0405
-1.8866	-1.41754	0.682068	-0.657959	0.245667	-1.49933	4.32526	0.201416	0.12085	0.00274658	0.00213623	-346.212	-258.108	493.288	-53.5039	-8.7394	-63.2269
-1.89453	-1.41418	0.681763	-0.656738	0.241394	-1.50269	4.32434	-0.138245	0.0088501	-0.000305176	-0.000610352	-347.911	-257.456	493.062	-53.4213	-9.23059	-63.4231
-1.90033	-1.40656	0.680237	-0.660706	0.245056	-1.50452	4.32648	0.0704956	0.0805664	0.00152588	0.00183105	-349.302	-256.024	491.944	-53.9994	-9.05231	-63.5869
-1.90094	-1.40167	0.676575	-0.650635	0.246887	-1.50269	4.32404	-0.0741577	-0.0204468	-0.00183105	-0.00213623	-349.62	-255.112	489.312	-52.925	-8.93847	-63.5575
-1.90063	-1.38641	0.67688	-0.650024	0.247803	-1.48773	4.32495	0.0192261	0.101624	0.00183105	0.00213623	-349.868	-252.235	489.518	-53.0967	-8.89008	-62.9915
-1.90826	-1.37573	0.674744	-0.65094	0.247498	-1.48743	4.32709	0.0997925	0.0320435	0.000610352	0.000915527	-351.69	-250.221	487.957	-53.3747	-9.07175	-63.0811
-1.89972	-1.37787	0.680237	-0.649414	0.245056	-1.48193	4.32648	0.175476	0.130615	0.00244141	0.00152588	-349.887	-250.61	491.94	-53.1632	-9.11595	-62.7876
-1.89758	-1.37207	0.673218	-0.649414	0.245056	-1.48315	4.32495	0.071106	0.0891113	0.0012207	0.0012207	-349.632	-249.572	486.855	-53.2547	-9.09619	-62.8796
-1.89972	-1.37177	0.674438	-0.651855	0.245361	-1.47949	4.32587	0.0799561	0.0863647	0.000915527	0	-350.01	-249.5	487.73	-53.5388	-9.10247	-62.7169
-1.8924	-1.36108	0.680847	-0.651245	0.246582	-1.49261	4.32526	0.0427246	0.0915527	0.000915527	0.00152588	-349.083	-247.5	492.378	-53.6426	-8.92605	-63.3991
-1.88782	-1.36963	0.673523	-0.646362	0.241089	-1.48682	4.32312	0.172424	0.072937	0.000305176	0.000305176	-347.821	-249.144	487.086	-52.9429	-9.26487	-63.0379
-1.88293	-1.37024	0.675659	-0.647278	0.240784	-1.49017	4.32312	0.0476074	0.0946045	0.00152588	0.000915527	-346.875	-249.268	488.636	-53.0376	-9.20805	-63.1748
-1.87073	-1.3739	0.677795	-0.647278	0.239563	-1.49384	4.32556	0.0888062	0.0753784	0.000305176	0.000305176	-344.391	-249.986	490.193	-52.9765	-9.0942	-63.2804
-1.88782	-1.37177	0.67688	-0.648804	0.238342	-1.49323	4.32526	0.137329	0.16571	0.00305176	0.00305176	-347.811	-249.536	489.514	-53.19	-9.48355	-63.3107
-1.88782	-1.3916	0.678711	-0.655823	0.241089	-1.50208	4.32495	0.118103	0.0720215	0.000915527	0.000305176	-347.271	-253.262	490.843	-53.6766	-9.20654	-63.5576
-1.8866	-1.39709	0.678406	-0.652161	0.243835	-1.48621	4.32434	0.0930786	0.168152	0.00335693	0.00274658	-346.71	-254.275	490.628	-53.1654	-8.9387	-62.7861
-1.8924	-1.40167	0.679626	-0.653687	0.239868	-1.48621	4.32434	0.218506	0.131836	0.00213623	0.00213623	-347.688	-255.108	491.506	-53.2684	-9.3407	-62.7553
-1.8985	-1.40991	0.678406	-0.653076	0.248413	-1.48712	4.32587	0.0967407	0.122681	0.00152588	0.00183105	-348.695	-256.64	490.632	-53.0679	-8.73406	-62.7657
-1.89697	-1.40625	0.682068	-0.655518	0.243835	-1.49292	4.32373	0.140991	0.0469971	0.0012207	0.00183105	-348.548	-255.948	493.276	-53.4076	-9.09037	-63.0493
-1.90857	-1.41937	0.680847	-0.655212	0.250244	-1.48987	4.32587	0.112915	0.119019	0.00213623	0.00183105	-350.43	-258.372	492.398	-53.1643	-8.7299	-62.8466
-1.89606	-1.41998	0.679321	-0.653076	0.244751	-1.49445	4.32465	0.105896	0.0186157	0.000915527	0.000915527	-347.969	-258.538	491.304	-52.9073	-8.96573	-63.0091
-1.89789	-1.42303	0.680542	-0.656128	0.24292	-1.5036	4.32526	0.085144	0.0692749	0.00152588	0.00152588	-348.318	-259.111	492.185	-53.2103	-9.14038	-63.406
-1.89758	-1.4151	0.683899	-0.653687	0.244446	-1.49841	4.32281	0.00244141	0.0958252	0.00213623	0.00152588	-348.482	-257.597	494.615	-53.0577	-9.03394	-63.2386
-1.88873	-1.42273	0.681152	-0.655823	0.245361	-1.50391	4.32556	0.0582886	0.0164795	0	0	-346.537	-259.081	492.634	-53.1778	-8.79164	-63.4038
-1.89606	-1.39465	0.679321	-0.651245	0.245667	-1.49109	4.32404	0.0262451	0.0900269	0.00213623	0.00183105	-348.735	-253.785	491.291	-53.1039	-8.96352	-63.0634
-1.89331	-1.40442	0.676575	-0.649719	0.242004	-1.50116	4.32495	-0.00976563	0.0509644	0.000610352	-0.000610352	-347.988	-255.649	489.316	-52.7736	-9.19447	-63.4346
-1.88812	-1.39038	0.684814	-0.651245	0.241699	-1.48926	4.32648	0.0500488	0.0604248	0.00183105	0.00213623	-347.277	-252.978	495.267	-53.1708	-9.1607	-62.9876
-1.89117	-1.38794	0.674438	-0.65155	0.240173	-1.48254	4.32678	0.0473022	0.0265503	0.000305176	-0.000305176	-347.827	-252.561	487.744	-53.2424	-9.33279	-62.6931
-1.88202	-1.38092	0.676575	-0.649719	0.242004	-1.48407	4.32495	-0.0323486	0.112	0.00152588	0.00152588	-346.283	-251.264	489.298	-53.1438	-9.05557	-62.8036
-1.88599	-1.37726	0.673828	-0.653381	0.245667	-1.48743	4.32587	0.0012207	0.0698853	0.000305176	-0.000305176	-347.204	-250.589	487.3	-53.6229	-8.83665	-63.0003
-1.88843	-1.37238	0.678406	-0.650635	0.245361	-1.49139	4.32526	-0.00732422	0.124817	0.00183105	0.000915527	-347.921	-249.641	490.619	-53.3896	-8.92416	-63.2366
-1.88629	-1.37329	0.676575	-0.648193	0.246277	-1.49811	4.32526	-0.0296021	0.109863	0.000915527	-0.000305176	-347.564	-249.834	489.305	-53.0962	-8.82072	-63.5376
-1.88446	-1.3858	0.674133	-0.647888	0.247192	-1.49231	4.32617	-0.00457764	0.0662231	0.000305176	0	-346.742	-252.191	487.544	-52.858	-8.67486	-63.1635
-1.89636	-1.36597	0.678406	-0.65033	0.243835	-1.48926	4.32648	0.0338745	0.0976563	0.000305176	-0.000915527	-349.66	-248.41	490.61	-53.4594	-9.19707	-63.2084
-1.89972	-1.37482	0.67627	-0.648499	0.243835	-1.50208	4.32648	-0.0863647	0.111389	0.000610352	-0.000610352	-350.205	-250.081	489.078	-53.1114	-9.24196	-63.7394
-1.89728	-1.38428	0.678101	-0.650635	0.245667	-1.49445	4.32495	-0.0964355	0.0952148	0.000610352	0.000305176	-349.339	-251.847	490.403	-53.2016	-9.01733	-63.3059
-1.89117	-1.38306	0.673218	-0.648193	0.245667	-1.48529	0.0115967	-0.119629	0.0335693	-0.000305176	-0.000610352	-348.059	-251.652	486.87	-52.9372	-8.91125	-62.8749
-1.89819	-1.39008	0.676575	-0.653076	0.243225	-1.48285	0.00976563	-0.0088501	0.123291	0.00152588	0.000305176	-349.167	-252.929	489.287	-53.3851	-9.1984	-62.7153
-1.89545	-1.39191	0.67749	-0.65094	0.245667	-1.48499	0.0088501	-0.0469971	-0.0296021	-0.000915527	-0.00152588	-348.623	-253.276	489.961	-53.1112	-8.95532	-62.8005
-1.89697	-1.40289	0.679932	-0.65155	0.243225	-1.49567	0.00823975	-0.0753784	0.106506	0.00152588	0.000305176	-348.702	-255.328	491.738	-53.0079	-9.15576	-63.2057
-1.88995	-1.4035	0.677185	-0.65033	0.244141	-1.49109	0.00823975	-0.0238037	0.0286865	-0.000915527	-0.00244141	-347.243	-255.475	489.754	-52.8549	-8.95877	-62.9713
-1.88751	-1.40839	0.682678	-0.655823	0.246582	-1.4975	0.00762939	-0.112915	0.10437	0.0012207	0.000610352	-346.678	-256.381	493.728	-53.4065	-8.70827	-63.2241
-1.89026	-1.41144	0.682373	-0.656738	0.242615	-1.49628	0.00762939	-0.083313	0	-0.000915527	-0.00213623	-347.084	-256.945	493.502	-53.4628	-9.0625	-63.1404
-1.88995	-1.41602	0.679016	-0.659485	0.242004	-1.50513	0.00701904	-0.0497437	0.127869	0.000305176	-0.000610352	-346.95	-257.836	491.072	-53.7047	-9.09774	-63.5043
-1.8869	-1.40656	0.678711	-0.654297	0.243835	-1.49841	0.00671387	-0.0552368	0.0192261	-0.000610352	-0.0012207	-346.606	-256.061	490.857	-53.2608	-8.92584	-63.2725
-1.89728	-1.41724	0.678406	-0.652466	0.245667	-1.49139	0.00640869	-0.163879	0.0698853	0.000305176	-0.000610352	-348.266	-258.02	490.639	-52.8811	-8.91815	-62.8956
-1.89697	-1.40228	0.682373	-0.655823	0.24231	-1.50177	0.00640869	0.00671387	0.0830078	0.000610352	0.000305176	-348.767	-255.212	493.498	-53.5083	-9.23244	-63.4875
-1.90186	-1.3974	0.679626	-0.653076	0.243225	-1.49384	0.00640869	-0.0143433	0.0860596	0.000610352	0.000305176	-349.805	-254.284	491.506	-53.2716	-9.25009	-63.1766
-1.89392	-1.40076	0.678406	-0.65033	0.242615	-1.48621	0.00671387	0.0338745	0.0839233	0.000915527	0.000915527	-348.052	-254.934	490.63	-52.8993	-9.15177	-62.7761
-1.8924	-1.39191	0.679626	-0.649414	0.246277	-1.48438	0.00610352	-0.0454712	0.126038	0.000915527	0.000915527	-348.034	-253.271	491.513	-52.936	-8.85654	-62.769
-1.89301	-1.38794	0.677185	-0.65155	0.244141	-1.48834	0.00579834	0.0497437	0.130005	0.00213623	0.00274658	-348.289	-252.547	489.738	-53.2448	-9.05065	-62.977
-1.89392	-1.39343	0.67688	-0.65094	0.248718	-1.492	0.00610352	0.0970459	0.0717163	0.0012207	0.0012207	-348.37	-253.578	489.526	-53.0877	-8.68634	-63.1148
-1.89911	-1.38	0.67627	-0.653076	0.244751	-1.49445	0.00579834	0.0485229	0.162048	0.00213623	0.00244141	-349.805	-251.053	489.067	-53.5497	-9.13075	-63.3388
-1.88965	-1.37207	0.679321	-0.65033	0.242004	-1.48926	0.00640869	0.13855	0.0195313	0.000610352	0.0012207	-348.135	-249.571	491.279	-53.3596	-9.21406	-63.1375
-1.88843	-1.38641	0.672302	-0.649414	0.243835	-1.49872	0.00671387	0.0585938	0.127869	0.00274658	0.00213623	-347.548	-252.312	486.214	-53.0251	-9.01367	-63.4551
-1.88568	-1.37421	0.673523	-0.647583	0.241394	-1.49323	0.00701904	-0.00823975	0.0524902	0.000915527	0.00152588	-347.324	-250.018	487.091	-53.0099	-9.1959	-63.2905
-1.88385	-1.38	0.675964	-0.650024	0.245972	-1.49292	0.00610352	0.0662231	0.143433	0.00305176	0.00305176	-346.794	-251.1	488.861	-53.1958	-8.77783	-63.2331
-1.88385	-1.38031	0.677185	-0.649109	0.246277	-1.48346	0.00640869	0.0177002	0.0332642	0.000915527	0.00152588	-346.686	-251.139	489.742	-53.0842	-8.74485	-62.7958
-1.88782	-1.38794	0.675659	-0.649109	0.244751	-1.4856	0.00579834	0.0247192	0.116577	0.00183105	0.00213623	-347.245	-252.566	488.64	-52.9631	-8.91417	-62.8391
-1.88416	-1.38336	0.679932	-0.65094	0.242615	-1.49139	0.00579834	0.00335693	0.0311279	0.000915527	0.00152588	-346.723	-251.705	491.731	-53.2471	-9.04167	-63.1309
-1.8811	-1.39313	0.679016	-0.654602	0.248108	-1.49567	0.00549316	0.0689697	0.0338745	0.000915527	0.00152588	-345.866	-253.56	491.073	-53.509	-8.52024	-63.2475
-1.89178	-1.39435	0.680542	-0.653992	0.24231	-1.49261	0.00579834	0.00854492	0.113831	0.00244141	0.00183105	-347.885	-253.74	492.169	-53.4223	-9.16093	-63.115
-1.8924	-1.39679	0.681152	-0.654297	0.244446	-1.49597	0.00579834	0.126343	0	0.000305176	0.000610352	-347.981	-254.197	492.615	-53.4191	-8.99539	-63.2569
-1.89178	-1.40717	0.675964	-0.655212	0.24292	-1.49841	0.00488281	0.0860596	0.0592041	0.00152588	0.00183105	-347.532	-256.176	488.863	-53.3566	-9.07823	-63.2755
-1.89423	-1.40381	0.679626	-0.650024	0.245667	-1.48773	0.00579834	0.132141	0.0140381	0	-0.000610352	-348.059	-255.5	491.52	-52.816	-8.90485	-62.8308
-1.89423	-1.40259	0.67688	-0.653992	0.24353	-1.49963	0.00518799	-0.00671387	0.127869	0.00244141	0.00213623	-348.187	-255.305	489.525	-53.2917	-9.08609	-63.3793
-1.89697	-1.40594	0.680237	-0.653381	0.24231	-1.49414	0.00640869	0.0839233	-0.0149536	-0.000610352	-0.0012207	-348.572	-255.899	491.955	-53.1681	-9.21716	-63.1063
-1.9046	-1.39801	0.679016	-0.654907	0.241394	-1.49261	0.00518799	0.0967407	0.124817	0.0012207	0.000610352	-350.29	-254.394	491.057	-53.4717	-9.4384	-63.1158
-1.90643	-1.40533	0.681458	-0.658875	0.248108	-1.49811	0.00610352	0.00579834	0.012207	-0.000915527	-0.00152588	-350.506	-255.759	492.827	-53.81	-8.9095	-63.3268
-1.89392	-1.39954	0.679321	-0.653381	0.248108	-1.49017	0.00579834	0.0637817	0.0753784	0.0012207	0.000610352	-348.148	-254.709	491.291	-53.269	-8.71395	-62.9781
-1.89362	-1.39465	0.675659	-0.652161	0.242615	-1.49384	0.00518799	0.0396729	0.0234985	-0.000305176	-0.00152588	-348.248	-253.818	488.637	-53.2079	-9.16854	-63.1731
-1.88293	-1.39465	0.675659	-0.651855	0.246277	-1.48651	0.00579834	-0.0567627	0.101013	0.000915527	0.000610352	-346.069	-253.845	488.642	-53.1682	-8.68777	-62.8135
-1.88751	-1.39618	0.672913	-0.652466	0.243225	-1.4917	0.00579834	0.0601196	-0.00671387	0.000305176	-0.0012207	-346.958	-254.138	486.651	-53.2156	-9.00941	-63.044
-1.89209	-1.3858	0.681763	-0.654907	0.24292	-1.48895	0.00549316	-0.055542	0.107422	0.000305176	-0.000305176	-348.169	-252.129	493.044	-53.6637	-9.13719	-63.0167
-1.88446	-1.37665	0.673523	-0.649719	0.244446	-1.50146	0.00640869	0.141296	0.0567627	0.000915527	0.000305176	-347.105	-250.492	487.095	-53.2165	-8.92825	-63.6524
-1.88995	-1.37817	0.675964	-0.645752	0.244141	-1.48987	0.00549316	-0.085144	0.0344849	-0.000305176	-0.00213623	-348.044	-250.727	488.864	-52.7376	-9.03511	-63.125
-1.8811	-1.37024	0.671692	-0.653381	0.24353	-1.48865	0.00518799	0.0683594	0.0839233	0.0012207	0.000305176	-346.451	-249.303	485.75	-53.7341	-8.947	-63.094
-1.87775	-1.38672	0.67688	-0.648804	0.24353	-1.48743	0.00549316	-0.0631714	0.0286865	-0.000915527	-0.00244141	-345.312	-252.365	489.53	-52.9455	-8.84867	-62.9051
-1.89758	-1.37573	0.677795	-0.648193	0.241394	-1.48926	0.00579834	0.0332642	0.0601196	0.0012207	0.000305176	-349.598	-250.237	490.176	-53.0585	-9.38835	-63.1296
-1.89453	-1.38519	0.679932	-0.649109	0.244751	-1.48102	0.00518799	0.015564	0.0564575	0.000610352	-0.000610352	-348.622	-252	491.727	-53.0089	-9.03166	-62.6713
-1.89819	-1.37909	0.679321	-0.647888	0.244751	-1.48743	0.00610352	0.137939	0.108643	0.00152588	0.000610352	-349.618	-250.853	491.285	-52.9697	-9.11805	-63.0282
-1.90063	-1.38672	0.67688	-0.65033	0.244446	-1.4917	0.00518799	0.00427246	0.00213623	-0.000305176	-0.00152588	-349.886	-252.296	489.517	-53.1277	-9.16251	-63.1649
-1.89575	-1.37848	0.679626	-0.65155	0.244446	-1.48468	0.00579834	0.0180054	0.0750732	0.000305176	-0.000610352	-349.095	-250.747	491.497	-53.3971	-9.09649	-62.8943
-1.89209	-1.40045	0.675354	-0.653992	0.246887	-1.49353	0.00579834	-0.113525	0.0088501	-0.000610352	-0.00152588	-347.77	-254.914	488.419	-53.3236	-8.78025	-63.1144
-1.88843	-1.39679	0.676575	-0.653992	0.242004	-1.48499	0.00488281	0.137329	0.0524902	0.000610352	0.000305176	-347.038	-254.223	489.295	-53.3797	-9.11395	-62.7293
-1.89117	-1.39984	0.677795	-0.654907	0.243225	-1.50024	0.00488281	-0.00946045	0.0784302	-0.000305176	0	-347.671	-254.797	490.186	-53.4399	-9.06684	-63.4204
-1.88477	-1.39648	0.679626	-0.65155	0.243835	-1.48834	0.00579834	0.111389	0.0845337	0.0012207	-0.000305176	-346.401	-254.161	491.515	-53.1056	-8.91261	-62.8867
-1.89209	-1.39832	0.678406	-0.655518	0.245361	-1.49384	0.00549316	-0.0216675	0.027771	0	0.000305176	-347.833	-254.499	490.623	-53.5331	-8.90824	-63.143
-1.89606	-1.39709	0.677795	-0.654602	0.241394	-1.49078	0.00579834	0.0149536	0.0537109	0	-0.000915527	-348.604	-254.255	490.176	-53.4484	-9.29557	-63.0147
-1.88965	-1.40076	0.681763	-0.656738	0.243225	-1.49323	0.00488281	-0.231323	0.0411987	0	-0.000610352	-347.26	-254.946	493.053	-53.6333	-9.03069	-63.0849
-1.89178	-1.40106	0.679321	-0.651855	0.243225	-1.49139	0.00518799	0.112915	0.0469971	0.000610352	0.000915527	-347.677	-255.001	491.294	-53.0697	-9.06918	-63.0079
-1.89056	-1.409	0.681152	-0.655518	0.241089	-1.49384	0.00518799	-0.21637	0.0787354	0.000305176	-0.000305176	-347.187	-256.489	492.617	-53.3617	-9.19616	-63.0454
-1.88782	-1.40289	0.67688	-0.652161	0.247803	-1.49078	0.00457764	-0.000915527	0.102844	0.00152588	0.00152588	-346.84	-255.371	489.531	-53.0734	-8.62762	-62.9616
-1.89911	-1.39069	0.682373	-0.655518	0.245667	-1.49384	0.00457764	-0.147095	0.115051	0.00152588	0.0012207	-349.477	-253.023	493.488	-53.6584	-9.02452	-63.2278
-1.89423	-1.3916	0.673523	-0.649414	0.24231	-1.50146	0.00518799	0.00335693	0.0134277	0	-0.000305176	-348.563	-253.261	487.098	-52.9443	-9.22196	-63.5536
-1.89667	-1.38519	0.67688	-0.648499	0.247803	-1.49658	0.00457764	-0.0384521	0.11261	0.00183105	0.00183105	-349.237	-252.027	489.527	-52.9427	-8.83689	-63.402
-1.88873	-1.39893	0.67688	-0.650024	0.243225	-1.5036	0.00518799	-0.0415039	0.0390625	0.000915527	0.000610352	-347.287	-254.636	489.537	-52.896	-9.03699	-63.582
-1.89423	-1.38397	0.672607	-0.653381	0.244446	-1.48956	0.00549316	-0.00305176	0.0698853	0.000305176	0.000610352	-348.64	-251.829	486.416	-53.5177	-9.05602	-63.0636
-1.88873	-1.38214	0.67749	-0.650024	0.248718	-1.4917	0.00518799	-0.0131226	0.0323486	0	0	-347.7	-251.475	489.966	-53.1629	-8.63223	-63.1797
-1.89026	-1.38123	0.675049	-0.649719	0.247498	-1.48956	0.00518799	-0.0650024	0.103149	0.0012207	0.000915527	-347.991	-251.309	488.195	-53.1422	-8.7565	-63.0883
-1.89056	-1.38184	0.677795	-0.647583	0.245972	-1.48254	0.00549316	0.032959	0.0598145	0.000305176	0.000610352	-347.968	-251.396	490.185	-52.8871	-8.87907	-62.7612
-1.88751	-1.38062	0.679321	-0.649414	0.248108	-1.48712	0.00518799	0.0158691	0.118713	0.000610352	-0.000305176	-347.46	-251.176	491.29	-53.1165	-8.66194	-62.9779
-1.89148	-1.37146	0.678711	-0.652466	0.24292	-1.48529	0.00457764	-0.000610352	0.105286	0.00152588	0.00183105	-348.457	-249.453	490.829	-53.6133	-9.16666	-62.9626
-1.88446	-1.3858	0.674438	-0.652771	0.244446	-1.49506	0.00518799	-0.00457764	0.0588989	0	-0.000915527	-346.726	-252.199	487.753	-53.4173	-8.8927	-63.2785
-1.89178	-1.3858	0.678711	-0.652161	0.242004	-1.48468	0.00518799	0.0701904	0.06073	0.0012207	0.00152588	-348.061	-252.138	490.837	-53.348	-9.20417	-62.8174
-1.89453	-1.39069	0.675659	-0.654602	0.240173	-1.49689	0.00518799	-0.071106	0.055542	0	0	-348.558	-253.078	488.628	-53.5519	-9.39164	-63.3405
-1.89453	-1.38977	0.679626	-0.651245	0.243225	-1.49353	0.00518799	0.0747681	0.0372314	0.000915527	0.000915527	-348.603	-252.876	491.509	-53.1825	-9.15048	-63.2067
-1.89423	-1.3916	0.677185	-0.657349	0.242004	-1.49841	0.00518799	-0.0198364	0.0228882	-0.000610352	-0.00183105	-348.484	-253.247	489.73	-53.8518	-9.23524	-63.4044
-1.90216	-1.40198	0.677795	-0.653076	0.241699	-1.492	0.00488281	0.114441	0.10437	0.00213623	0.00244141	-349.687	-255.149	490.181	-53.1975	-9.3627	-63.0509
-1.90247	-1.39709	0.680542	-0.656128	0.246582	-1.48926	0.00457764	-0.062561	-0.0341797	-0.00152588	-0.00213623	-349.881	-254.219	492.161	-53.6248	-8.98366	-62.9729
-1.89117	-1.39099	0.678101	-0.655518	0.241394	-1.49689	0.00518799	0.0854492	0.110779	0.00244141	0.00244141	-347.894	-253.134	490.397	-53.6512	-9.23559	-63.3323
-1.89423	-1.40839	0.67688	-0.649414	0.245667	-1.48895	0.00488281	0.017395	-0.000305176	-0.000610352	-0.000610352	-347.924	-256.374	489.536	-52.6725	-8.89301	-62.8488
-1.8985	-1.39893	0.677185	-0.653076	0.246277	-1.48071	0.00457764	-0.0262451	0.0543213	0.000915527	0.000610352	-348.945	-254.581	489.736	-53.2427	-8.93096	-62.5526
-1.8927	-1.3913	0.67749	-0.655518	0.245667	-1.48804	0.00488281	-0.00427246	0.0106812	0	-0.000610352	-348.102	-253.18	489.953	-53.6445	-8.9084	-62.9332
-1.89514	-1.40198	0.676575	-0.654297	0.247803	-1.50055	0.00457764	0.0430298	0.0982666	0.00183105	0.00183105	-348.417	-255.191	489.306	-53.3367	-8.76014	-63.4376
-1.89301	-1.39099	0.677795	-0.654907	0.244446	-1.49414	0.00457764	-0.012207	0.015564	0.000305176	0.000305176	-348.243	-253.126	490.177	-53.5812	-9.01907	-63.2173
-1.88507	-1.39496	0.679321	-0.652161	0.244446	-1.50146	0.00457764	0.00915527	0.0857544	0.00152588	0.0012207	-346.661	-253.891	491.299	-53.2029	-8.88459	-63.5072
-1.88812	-1.39648	0.679016	-0.651245	0.247498	-1.48956	0.00488281	0.0744629	0.0939941	0.0012207	0.0012207	-347.099	-254.155	491.076	-53.0718	-8.67601	-62.9601
-1.89209	-1.38672	0.681152	-0.652161	0.244751	-1.48987	0.00549316	0.0143433	0.0265503	0.000305176	-0.000610352	-348.178	-252.301	492.611	-53.335	-8.99125	-63.0587
-1.88782	-1.38092	0.67749	-0.652161	0.24231	-1.48315	0.00488281	0.0634766	0.0894165	0.00183105	0.00152588	-347.407	-251.242	489.952	-53.4247	-9.12513	-62.7753
-1.88507	-1.38306	0.674744	-0.65033	0.243835	-1.49384	0.00518799	0.00549316	0.0296021	0	-0.000915527	-346.934	-251.676	487.977	-53.1821	-8.96166	-63.2481
-1.89392	-1.38031	0.679016	-0.646973	0.243835	-1.48743	0.00488281	0.103455	0.0515747	0.00152588	0.00213623	-348.735	-251.096	491.069	-52.8441	-9.11727	-63.0057
-1.88934	-1.37909	0.67749	-0.649719	0.245361	-1.48407	0.00488281	-0.0939941	-0.0234985	-0.0012207	-0.00244141	-347.81	-250.892	489.958	-53.1755	-8.91435	-62.8463
-1.88934	-1.38123	0.675049	-0.65094	0.245972	-1.49445	0.00457764	0.00823975	0.109253	0.00213623	0.00213623	-347.851	-251.319	488.195	-53.2827	-8.86696	-63.3068
-1.89392	-1.38184	0.681458	-0.644836	0.246582	-1.48438	0.00457764	-0.19165	0.00183105	-0.000915527	-0.00274658	-348.691	-251.363	492.843	-52.5749	-8.8922	-62.8628
-1.89728	-1.38672	0.679932	-0.654297	0.244446	-1.49078	0.00457764	-0.0125122	0.116882	0.00152588	0.000610352	-349.194	-252.295	491.719	-53.5808	-9.10122	-63.1107
-1.90186	-1.38275	0.680542	-0.648193	0.243225	-1.49078	0.00457764	-0.24292	0.0506592	-0.000915527	-0.00244141	-350.263	-251.524	492.17	-52.9479	-9.29498	-63.1611
-1.8924	-1.38153	0.677795	-0.652161	0.243225	-1.49811	0.00457764	0.12207	0.0588989	0.0012207	0.00152588	-348.476	-251.356	490.179	-53.4197	-9.14093	-63.4767
-1.89545	-1.39465	0.678711	-0.654602	0.248108	-1.48407	0.00427246	-0.163574	0.0241089	-0.000915527	-0.00244141	-348.518	-253.788	490.839	-53.486	-8.74631	-62.7374
-1.88629	-1.38824	0.675964	-0.651245	0.250244	-1.49109	0.00518799	-0.0448608	0.0793457	0.00152588	0.000610352	-347.013	-252.636	488.864	-53.2034	-8.44867	-63.0959
-1.88446	-1.39404	0.67627	-0.652771	0.242615	-1.48865	0.00427246	-0.290527	0.0518799	-0.000610352	-0.00152588	-346.392	-253.726	489.079	-53.2838	-9.01075	-62.9129
-1.89056	-1.39893	0.675964	-0.652466	0.246277	-1.49109	0.00457764	-0.00671387	0.0393677	0.000305176	0	-347.497	-254.625	488.863	-53.1727	-8.80762	-63.0109
-1.88568	-1.39893	0.678406	-0.652771	0.242004	-1.49323	0.00518799	-0.180359	0.0708008	0.000305176	-0.0012207	-346.541	-254.629	490.631	-53.2072	-9.07118	-63.0888
-1.89117	-1.39435	0.678711	-0.654602	0.247803	-1.48132	0.00457764	0.127258	-0.0372314	-0.000610352	-0.000610352	-347.648	-253.742	490.839	-53.489	-8.69723	-62.6005
-1.88629	-1.40625	0.672913	-0.657959	0.243225	-1.49841	0.00457764	0.1297	0.0100708	0.000305176	0	-346.443	-256.044	486.648	-53.6833	-8.96	-63.2626
-1.88934	-1.3916	0.677185	-0.655212	0.241699	-1.49384	0.00396729	-0.0488281	0.00823975	-0.000915527	-0.00183105	-347.477	-253.256	489.735	-53.605	-9.17577	-63.1815
-1.89026	-1.39587	0.680542	-0.654602	0.24292	-1.50146	0.00457764	-0.201721	0.101624	0.00152588	0.000915527	-347.639	-254.042	492.174	-53.4692	-9.08942	-63.5084
-1.8924	-1.39709	0.675964	-0.656738	0.244446	-1.48682	0.00488281	-0.0418091	-0.0500488	-0.000915527	-0.00152588	-347.826	-254.276	488.847	-53.6904	-8.98193	-62.8235
-1.8985	-1.39496	0.679321	-0.650024	0.24353	-1.49292	0.00457764	-0.0512695	0.104065	0.00152588	0.0012207	-349.228	-253.835	491.292	-52.9605	-9.17865	-63.1492
-1.89178	-1.39465	0.673828	-0.65094	0.243835	-1.49445	0.00457764	-0.0744629	-0.0650024	-0.000915527	-0.0012207	-347.901	-253.833	487.316	-53.0676	-9.04115	-63.1991
-1.8988	-1.3916	0.680237	-0.653992	0.242004	-1.48895	0.00488281	-0.0543213	0.0772095	0.0012207	0.0012207	-349.313	-253.2	491.94	-53.4676	-9.30795	-62.986
-1.8985	-1.38733	0.681458	-0.649719	0.243225	-1.48621	0.00488281	-0.0143433	0.0292969	0.000305176	0.000305176	-349.395	-252.385	492.831	-53.047	-9.21952	-62.9019
-1.89941	-1.38611	0.681458	-0.651245	0.245361	-1.48407	0.00518799	0.0100708	0.0256348	0	0	-349.589	-252.153	492.827	-53.2409	-9.06287	-62.8181
-1.89301	-1.37909	0.672302	-0.649109	0.243835	-1.49719	0.00457764	-0.0622559	0.00915527	0.000305176	0.000305176	-348.666	-250.922	486.207	-53.1088	-9.11058	-63.4567
-1.8924	-1.38428	0.678406	-0.653687	0.245972	-1.48407	0.00427246	-0.0244141	0.0827026	0.000610352	0.000305176	-348.231	-251.854	490.614	-53.547	-8.89739	-62.8095
-1.88873	-1.38947	0.678711	-0.652771	0.243835	-1.48407	0.00457764	-0.0299072	0.0595093	0.00152588	0.00244141	-347.342	-252.835	490.841	-53.3579	-8.99382	-62.7544
-1.88293	-1.39526	0.678406	-0.652161	0.24353	-1.48529	0.00488281	-0.0900269	0.0167847	-0.000305176	-0.000610352	-346.03	-253.943	490.628	-53.1935	-8.90598	-62.748
-1.89575	-1.37848	0.67749	-0.65155	0.242615	-1.49506	0.00457764	0.00579834	0.0927734	0.00183105	0.00183105	-349.2	-250.77	489.954	-53.3991	-9.25301	-63.3687
-1.88446	-1.38885	0.675354	-0.648499	0.24353	-1.49292	0.00457764	-0.00946045	0.00152588	0	-0.0012207	-346.635	-252.758	488.426	-52.8792	-8.96074	-63.1593
-1.8927	-1.38336	0.679626	-0.652771	0.24353	-1.48895	0.00427246	0.00213623	0.0933838	0.00183105	0.00213623	-348.376	-251.678	491.5	-53.4584	-9.10738	-63.0406
-1.89087	-1.38977	0.678406	-0.653992	0.24353	-1.48682	0.00457764	-0.0247192	0.0537109	0.000610352	0.000915527	-347.776	-252.891	490.617	-53.4939	-9.05454	-62.8823
-1.88263	-1.39313	0.678711	-0.650024	0.24353	-1.48682	0.00488281	0.108337	0.144653	0.00366211	0.00396729	-346.07	-253.541	490.854	-52.9838	-8.91093	-62.8381
-1.8927	-1.38977	0.67627	-0.653687	0.241394	-1.48926	0.00427246	0.0244141	0.0445557	0.000915527	0.000610352	-348.15	-252.899	489.07	-53.4597	-9.25931	-62.9943
-1.88843	-1.38336	0.682068	-0.650635	0.245972	-1.48773	0.00457764	0.00823975	0.130615	0.00213623	0.00213623	-347.554	-251.675	493.277	-53.2129	-8.84103	-62.9824
-1.89209	-1.39679	0.680542	-0.653687	0.240479	-1.49933	0.00457764	0.085144	0.0701904	0.00152588	0.00152588	-347.941	-254.204	492.173	-53.3499	-9.31299	-63.4031
-1.89789	-1.39893	0.678101	-0.65155	0.245667	-1.4917	0.00457764	-0.0115967	0.0408936	0.000610352	0.000305176	-348.965	-254.588	490.408	-53.0707	-8.98207	-63.0606
-1.89697	-1.3974	0.679626	-0.653381	0.246582	-1.49323	0.00488281	0.0128174	0.100403	0.00213623	0.00152588	-348.847	-254.301	491.51	-53.3049	-8.89705	-63.1419
-1.89026	-1.39984	0.676575	-0.650024	0.244141	-1.49933	0.00457764	0.0134277	0.0308228	0.000610352	0	-347.514	-254.799	489.314	-52.8807	-8.98235	-63.3829
-1.89819	-1.39252	0.682068	-0.653381	0.24292	-1.4975	0.00457764	-0.0384521	0.0900269	0.00183105	0.00152588	-349.281	-253.372	493.274	-53.3852	-9.23058	-63.3765
-1.89331	-1.39008	0.676575	-0.653381	0.242004	-1.49323	0.00457764	-0.00518799	0.0985718	0.000610352	0.000305176	-348.314	-252.957	489.294	-53.421	-9.22378	-63.179
-1.89392	-1.3974	0.678406	-0.654602	0.24353	-1.48865	0.00457764	-0.0430298	0.151978	0.00274658	0.00213623	-348.16	-254.314	490.62	-53.4424	-9.0851	-62.9127
-1.89362	-1.38275	0.678406	-0.652466	0.24292	-1.49292	0.00396729	0.00854492	-0.020752	-0.000610352	-0.0012207	-348.617	-251.572	490.618	-53.4343	-9.17743	-63.2296
-1.88568	-1.3858	0.680542	-0.653992	0.241699	-1.48834	0.00457764	-0.0305176	0.133057	0.00183105	0.0012207	-346.889	-252.155	492.164	-53.5568	-9.12771	-62.9687
-1.88965	-1.38824	0.674438	-0.649414	0.240173	-1.49048	0.00457764	-0.0469971	0.0125122	-0.000305176	-0.0012207	-347.625	-252.629	487.754	-52.9946	-9.31617	-63.0563
-1.88843	-1.38153	0.679321	-0.653687	0.248108	-1.48895	0.00427246	0.0662231	0.0717163	0.00152588	0.00152588	-347.604	-251.353	491.281	-53.5912	-8.67149	-63.0522
-1.8869	-1.3858	0.680542	-0.649414	0.242004	-1.49048	0.00457764	-0.0183105	0.0769043	0	-0.00152588	-347.19	-252.147	492.176	-53.0341	-9.13104	-63.0774
-1.88721	-1.37817	0.677185	-0.646973	0.24292	-1.48651	0.00457764	-0.000305176	0.11322	0.00183105	0.00183105	-347.45	-250.728	489.744	-52.8759	-9.08274	-62.959
-1.89606	-1.37817	0.67749	-0.65033	0.244141	-1.49292	0.00457764	0.0253296	0.0271606	0.000305176	-0.000915527	-349.261	-250.708	489.957	-53.264	-9.13573	-63.278
-1.89148	-1.38062	0.679626	-0.654602	0.246887	-1.49292	0.00396729	-0.00518799	0.0924683	0.000610352	0	-348.271	-251.175	491.499	-53.7125	-8.82636	-63.2478
-1.89301	-1.38397	0.678101	-0.650635	0.242615	-1.49323	0.00396729	0.102844	0.0726318	0.000915527	0.000915527	-348.473	-251.802	490.402	-53.2051	-9.19055	-63.2337
-1.89423	-1.38336	0.67688	-0.652161	0.243835	-1.49109	0.00457764	-0.102844	0.0137329	0	-0.000915527	-348.699	-251.69	489.513	-53.389	-9.11063	-63.1428
-1.88812	-1.38977	0.678711	-0.65155	0.245056	-1.492	0.00427246	0.125122	0.0817871	0.0012207	0.000915527	-347.32	-252.901	490.849	-53.215	-8.8934	-63.1215
-1.89728	-1.38855	0.675354	-0.65094	0.245972	-1.48834	0.00427246	-0.170288	0.000305176	-0.000305176	-0.0012207	-349.123	-252.656	488.413	-53.166	-8.97388	-62.987
-1.88599	-1.38275	0.67688	-0.651855	0.244446	-1.48743	0.00427246	0.0784302	0.062561	0.00213623	0.00274658	-347.049	-251.599	489.516	-53.3607	-8.92154	-62.9576
-1.88721	-1.3913	0.67749	-0.651855	0.24292	-1.49261	0.00396729	-0.00213623	0.0158691	0	-0.000305176	-347.081	-253.198	489.965	-53.2251	-9.04535	-63.1289
-1.89209	-1.3916	0.674744	-0.651245	0.24231	-1.48651	0.00457764	0.24292	0.142822	0.00366211	0.00366211	-347.956	-253.247	487.971	-53.1499	-9.1701	-62.8547
-1.89026	-1.39557	0.674744	-0.654907	0.246887	-1.49353	0.00427246	-0.0216675	0.0692749	0.000915527	0	-347.551	-254.01	487.973	-53.5061	-8.7622	-63.1473
-1.88934	-1.39008	0.67627	-0.650024	0.244751	-1.49567	0.00366211	0.0827026	0.124512	0.00244141	0.00213623	-347.595	-252.97	489.086	-53.0364	-8.94228	-63.2911
-1.89392	-1.38306	0.678711	-0.652161	0.24292	-1.49902	0.00457764	-0.0582886	0.0100708	-0.000305176	-0.000610352	-348.744	-251.632	490.843	-53.396	-9.18785	-63.511
-1.88629	-1.40076	0.67688	-0.654602	0.24292	-1.4859	0.00457764	0.0192261	0.083313	0.00213623	0.00152588	-346.504	-254.974	489.519	-53.3854	-8.99325	-62.7352
-1.90094	-1.39771	0.674133	-0.652771	0.243225	-1.4856	0.00457764	0.0997925	0.0811768	0.0012207	0.000915527	-349.498	-254.366	487.525	-53.2287	-9.22521	-62.7864
-1.89453	-1.37817	0.677185	-0.651855	0.244751	-1.48743	0.00457764	0.0515747	0.122986	0.00152588	0.000915527	-348.885	-250.711	489.73	-53.4367	-9.05397	-63.0188
-1.89697	-1.38367	0.678101	-0.657349	0.246277	-1.49231	0.00427246	0.0985718	0.106812	0.00183105	0.00213623	-349.228	-251.74	490.386	-53.9788	-8.95507	-63.2037
-1.89148	-1.39374	0.674133	-0.653076	0.245056	-1.48743	0.00396729	-0.0140381	0.102234	0.000915527	0.000305176	-347.778	-253.656	487.529	-53.325	-8.93147	-62.8811
-1.90125	-1.38824	0.678406	-0.65155	0.246277	-1.47797	0.00457764	0.0524902	0.131226	0.00213623	0.00244141	-349.804	-252.558	490.614	-53.2401	-9.00719	-62.5225
-1.89087	-1.38855	0.678406	-0.653992	0.245361	-1.48621	0.00427246	0.13031	0.0842285	0.00152588	0.00152588	-347.816	-252.662	490.617	-53.5133	-8.91022	-62.8679
-1.89758	-1.37787	0.675964	-0.652771	0.243835	-1.48682	0.00396729	0.0442505	0.129089	0.00152588	0.0012207	-349.475	-250.651	488.841	-53.5469	-9.17791	-62.9972
-1.89423	-1.37604	0.67749	-0.653076	0.24231	-1.48865	0.00427246	0.109558	0.0595093	0.000305176	0.000610352	-348.885	-250.313	489.946	-53.6109	-9.25105	-63.0852
-1.89056	-1.3855	0.67688	-0.653076	0.246277	-1.49323	0.00457764	0.0939941	0.153809	0.00305176	0.00305176	-347.939	-252.106	489.517	-53.4588	-8.84752	-63.2184
-1.89392	-1.38611	0.678101	-0.647888	0.243835	-1.49078	0.00457764	0.0338745	-0.00274658	-0.000305176	-0.000610352	-348.584	-252.193	490.409	-52.8563	-9.10258	-63.1121
-1.89392	-1.3855	0.680847	-0.650635	0.245361	-1.49689	0.00366211	0.000305176	0.157166	0.00366211	0.00396729	-348.675	-252.074	492.396	-53.1821	-8.98478	-63.4013
-1.89423	-1.38702	0.677185	-0.653381	0.245056	-1.48041	0.00366211	0.0244141	0.00579834	0.000610352	0.000915527	-348.458	-252.365	489.729	-53.4674	-8.99061	-62.6203
-1.89178	-1.3913	0.680237	-0.654602	0.24231	-1.49048	0.00366211	0.00732422	0.083313	0.00152588	0.00183105	-347.949	-253.169	491.943	-53.5406	-9.16688	-63.0399
-1.89392	-1.37787	0.679626	-0.650024	0.244446	-1.48315	0.00457764	-0.0460815	0.0143433	0.000305176	0.000610352	-348.744	-250.635	491.5	-53.2315	-9.06775	-62.8257
-1.88995	-1.39191	0.67627	-0.649109	0.242615	-1.4975	0.00427246	0.0598145	0.0909424	0.00213623	0.00274658	-347.676	-253.312	489.089	-52.9029	-9.12188	-63.3593
-1.89026	-1.39221	0.683289	-0.651855	0.245056	-1.492	0.00396729	-0.0720215	0.0344849	0.000610352	0.000915527	-347.683	-253.326	494.164	-53.2122	-8.92302	-63.1108
-1.88812	-1.39191	0.675354	-0.650024	0.241394	-1.49628	0.00396729	0.0680542	0.0811768	0.00183105	0.00152588	-347.283	-253.323	488.423	-53.0066	-9.1868	-63.2933
-1.89545	-1.39557	0.678101	-0.653992	0.247803	-1.48743	0.00427246	-0.0689697	0.0823975	0.00183105	0.00152588	-348.53	-253.966	490.401	-53.4021	-8.77196	-62.8849
-1.89423	-1.3913	0.67688	-0.653992	0.244751	-1.48621	0.00396729	0.148621	0.0671387	0.0012207	0.000915527	-348.386	-253.174	489.512	-53.4699	-9.00761	-62.8522
-1.8924	-1.39221	0.677795	-0.651245	0.247498	-1.49017	0.00427246	-0.0177002	0.108032	0.00213623	0.00152588	-348.08	-253.348	490.187	-53.1416	-8.76044	-63.0336
-1.90002	-1.39008	0.679016	-0.648804	0.247192	-1.48315	0.00457764	0.0350952	0.102234	0.0012207	0.000915527	-349.593	-252.904	491.067	-52.8974	-8.91599	-62.7504
-1.89423	-1.38306	0.675964	-0.653076	0.248108	-1.48438	0.00457764	0.027771	0.0778198	0.0012207	0.000610352	-348.641	-251.632	488.847	-53.4969	-8.76038	-62.8419
-1.89423	-1.39374	0.678101	-0.654297	0.245972	-1.48376	0.00427246	0.0408936	0.085144	0.000305176	-0.000305176	-348.29	-253.623	490.396	-53.4652	-8.90009	-62.7227
-1.89026	-1.39893	0.675049	-0.650635	0.245667	-1.49109	0.00396729	-0.0088501	0.137329	0.00183105	0.000915527	-347.443	-254.628	488.204	-52.963	-8.85348	-63.0104
-1.89331	-1.38763	0.680542	-0.653076	0.244141	-1.48468	0.00457764	0.0164795	0.0762939	0.000610352	-0.000610352	-348.318	-252.468	492.163	-53.424	-9.05219	-62.8116
-1.88293	-1.39191	0.677185	-0.654907	0.24353	-1.48285	0.00396729	0.0183105	0.144348	0.0012207	0.0012207	-346.081	-253.322	489.734	-53.5608	-8.90983	-62.6577
-1.89087	-1.38916	0.678406	-0.651855	0.245056	-1.49323	0.00457764	0.0228882	0.0683594	0.000305176	-0.000305176	-347.894	-252.781	490.626	-53.2608	-8.94209	-63.1897
-1.89758	-1.37787	0.679321	-0.652161	0.241699	-1.49384	0.00396729	0.0228882	0.0402832	0.000610352	0	-349.564	-250.639	491.276	-53.4793	-9.35773	-63.3208
-1.88782	-1.39069	0.678406	-0.65155	0.246887	-1.49506	0.00305176	0.0372314	0.0634766	0.000305176	-0.000610352	-347.276	-253.079	490.632	-53.2009	-8.74121	-63.2581
-1.88965	-1.38489	0.675659	-0.651245	0.244751	-1.48956	0.00396729	-0.0262451	0.0878906	0.000305176	-0.000610352	-347.734	-251.995	488.634	-53.2579	-8.95497	-63.0496
-1.8927	-1.38672	0.679626	-0.651245	0.245056	-1.4856	0.00366211	-0.0506592	0.0762939	0.000305176	-0.000610352	-348.251	-252.302	491.505	-53.2292	-8.9737	-62.8633
-1.88873	-1.37665	0.678711	-0.653076	0.242004	-1.48651	0.00396729	-0.027771	0.0765991	0.000610352	-0.000610352	-347.757	-250.436	490.832	-53.5993	-9.17966	-62.9668
-1.88782	-1.38977	0.674133	-0.65155	0.246277	-1.49292	0.00457764	-0.0146484	0.118408	0.0012207	-0.000610352	-347.259	-252.929	487.536	-53.2143	-8.78996	-63.162
-1.89301	-1.37878	0.680237	-0.653381	0.248718	-1.48285	0.00427246	0.00183105	0.0250244	-0.000305176	-0.0012207	-348.532	-250.811	491.938	-53.6005	-8.70213	-62.807
-1.88934	-1.38824	0.675964	-0.646973	0.244751	-1.4917	0.00396729	-0.144348	0.0982666	0.000305176	-0.000915527	-347.626	-252.62	488.869	-52.7158	-8.94726	-63.1262
-1.89117	-1.38672	0.674133	-0.652161	0.247498	-1.48895	0.00427246	0.0726318	0.0817871	0.000305176	-0.000305176	-347.974	-252.343	487.529	-53.3332	-8.75259	-63.0141
-1.88782	-1.3916	0.674744	-0.649414	0.245056	-1.49353	0.00396729	-0.171509	0.0796509	0.000915527	0.000305176	-347.221	-253.267	487.983	-52.9408	-8.88606	-63.176
-1.89148	-1.38824	0.679321	-0.653381	0.244446	-1.48743	0.00366211	0.0119019	0.0500488	0.000305176	0	-347.964	-252.598	491.281	-53.449	-8.99704	-62.928
-1.89301	-1.38367	0.674744	-0.649109	0.249023	-1.4856	0.00366211	-0.0384521	0.137329	0.0012207	0.000305176	-348.423	-251.754	487.975	-53.033	-8.66996	-62.8963
-1.89148	-1.3855	0.675659	-0.649414	0.245667	-1.49384	0.00366211	-0.0552368	0.0640869	0.000305176	0.000610352	-348.146	-252.106	488.641	-53.0402	-8.91656	-63.2516
-1.89514	-1.39313	0.681152	-0.655823	0.244751	-1.48834	0.00396729	-0.0384521	0.119324	0.000915527	0.000610352	-348.539	-253.495	492.603	-53.6514	-9.0186	-62.9397
-1.8924	-1.39099	0.67627	-0.652161	0.244446	-1.492	0.00366211	-0.00335693	0.112	0.000915527	0.0012207	-348.111	-253.13	489.078	-53.2661	-9.00964	-63.1192
-1.88965	-1.39404	0.678101	-0.649414	0.245361	-1.48956	0.00335693	0.0717163	0.0805664	0.000915527	0.0012207	-347.475	-253.695	490.413	-52.9019	-8.88237	-62.981
-1.88385	-1.39069	0.67627	-0.651245	0.24292	-1.49506	0.00427246	0.0411987	0.145874	0.00213623	0.00244141	-346.464	-253.104	489.085	-53.1645	-8.99333	-63.2375
-1.89758	-1.38428	0.67627	-0.652161	0.241394	-1.49078	0.00488281	-0.104065	0.115662	0.0012207	0.00152588	-349.316	-251.854	489.068	-53.3751	-9.3604	-63.1246
-1.89484	-1.38519	0.679626	-0.65033	0.244446	-1.48956	0.00396729	-0.0750732	0.0878906	0.00152588	0.00152588	-348.771	-252.012	491.507	-53.1505	-9.06788	-63.0649
-1.90033	-1.38855	0.679626	-0.653076	0.242004	-1.48651	0.00427246	-0.107727	0.0485229	0	0	-349.686	-252.623	491.496	-53.4116	-9.34099	-62.9027
-1.88873	-1.38672	0.679932	-0.652771	0.248413	-1.49841	0.00396729	-0.0842285	0.147095	0.00213623	0.00213623	-347.625	-252.33	491.734	-53.4055	-8.64734	-63.451
-1.88904	-1.38672	0.67627	-0.657959	0.247192	-1.4975	0.00335693	0.0204468	-0.0305176	-0.000610352	-0.000915527	-347.617	-252.355	489.068	-53.9981	-8.74295	-63.3971
-1.89087	-1.38702	0.678101	-0.656128	0.247192	-1.48895	0.00427246	-0.0216675	0.124817	0.00183105	0.00152588	-347.889	-252.384	490.393	-53.7827	-8.76739	-63.0082
-1.89178	-1.38885	0.677185	-0.654602	0.245667	-1.48621	0.00366211	-0.0759888	-0.00762939	0	0.000305176	-347.98	-252.724	489.732	-53.5783	-8.89924	-62.8668
-1.88965	-1.39771	0.67749	-0.657043	0.248413	-1.49567	0.00366211	0.0247192	0.0872803	0.00274658	0.00274658	-347.392	-254.402	489.961	-53.717	-8.62325	-63.2299
-1.8985	-1.38214	0.679932	-0.653992	0.241699	-1.50299	0.00427246	-0.0128174	-0.0326538	-0.000305176	-0.000610352	-349.71	-251.446	491.721	-53.6226	-9.36754	-63.7103
-1.88934	-1.39038	0.681152	-0.652161	0.244446	-1.48773	0.00366211	0.0582886	0.105286	0.00183105	0.00183105	-347.494	-252.994	492.613	-53.2749	-8.95709	-62.9221
-1.89026	-1.39038	0.67627	-0.650024	0.249023	-1.49902	0.00366211	0.0216675	-0.00732422	0.000915527	0.000610352	-347.829	-253.028	489.091	-53.0325	-8.61642	-63.4556
-1.8927	-1.38916	0.678406	-0.647888	0.247192	-1.49109	0.00457764	0.102539	0.0601196	0.000915527	0.000305176	-348.27	-252.768	490.635	-52.807	-8.80373	-63.1057
-1.90216	-1.38733	0.674133	-0.655518	0.246277	-1.48712	0.00396729	0.0738525	0.0787354	0.0012207	0.00183105	-350.077	-252.423	487.514	-53.7101	-9.02828	-62.9474
-1.88751	-1.39679	0.67688	-0.655212	0.244446	-1.48529	0.00457764	0.0354004	0.0466919	0.000610352	0	-346.865	-254.226	489.515	-53.5191	-8.90117	-62.7449
-1.89301	-1.38397	0.678711	-0.654907	0.246887	-1.48285	0.00366211	0.157166	0.0723267	0.00183105	0.00183105	-348.344	-251.793	490.831	-53.6914	-8.83242	-62.7578
-1.88995	-1.3858	0.677795	-0.654297	0.241699	-1.4917	0.00335693	0.0939941	0.0631714	0.000305176	-0.000305176	-347.762	-252.16	490.174	-53.5932	-9.20182	-63.133
-1.8924	-1.38611	0.674744	-0.651245	0.244446	-1.4978	0.00427246	0.109863	0.119019	0.00274658	0.00305176	-348.332	-252.229	487.975	-53.2408	-9.02979	-63.4269
-1.89819	-1.38092	0.674438	-0.649414	0.242615	-1.48315	0.00427246	0.126648	-0.0256348	-0.00152588	-0.00244141	-349.47	-251.221	487.743	-53.113	-9.27773	-62.8053
-1.8869	-1.39252	0.67688	-0.65094	0.245972	-1.48926	0.00396729	0.206604	0.14679	0.00244141	0.00244141	-346.963	-253.427	489.526	-53.0998	-8.7891	-62.9702
-1.87805	-1.38306	0.673523	-0.651245	0.240784	-1.49628	0.00457764	0.0427246	-0.0326538	-0.00183105	-0.00274658	-345.546	-251.71	487.093	-53.2851	-9.08988	-63.3332
-1.8869	-1.39557	0.676575	-0.652161	0.241089	-1.49384	0.00427246	0.213623	0.119324	0.00213623	0.00183105	-346.886	-254.006	489.303	-53.1915	-9.17582	-63.1449
-1.89758	-1.39496	0.677795	-0.652161	0.246277	-1.49384	0.00396729	0.0494385	0.0143433	-0.0012207	-0.00183105	-349.051	-253.85	490.185	-53.2045	-8.94043	-63.191
-1.89758	-1.38672	0.67749	-0.653381	0.243225	-1.49323	0.00457764	0.186462	0.166321	0.00305176	0.00274658	-349.274	-252.309	489.953	-53.4763	-9.20733	-63.2211
-1.90186	-1.38245	0.681458	-0.652161	0.241089	-1.49628	0.00366211	0.0149536	-0.0479126	-0.00183105	-0.00213623	-350.302	-251.473	492.825	-53.408	-9.46839	-63.4087
-1.88171	-1.39008	0.67688	-0.652161	0.246582	-1.48834	0.00396729	0.0909424	0.127869	0.00152588	0.00183105	-345.996	-252.987	489.524	-53.2769	-8.65742	-62.9332
-1.89209	-1.37909	0.683289	-0.654297	0.244446	-1.48956	0.00396729	0.0949097	0.00274658	-0.000305176	-0.00152588	-348.404	-250.862	494.147	-53.7022	-9.03532	-63.1046
-1.89545	-1.38947	0.67627	-0.653687	0.246887	-1.49078	0.00366211	0.0323486	0.0567627	0.000305176	-0.000610352	-348.75	-252.835	489.073	-53.4657	-8.86614	-63.0866
-1.88751	-1.39008	0.678406	-0.652771	0.24353	-1.48956	0.00396729	0.0790405	0.0793457	0.0012207	0	-347.143	-252.961	490.623	-53.349	-9.00117	-62.9993
-1.89209	-1.38947	0.675049	-0.653992	0.245361	-1.49231	0.00396729	0.104675	0.0869751	0.0012207	0.000305176	-348.088	-252.855	488.189	-53.4997	-8.93315	-63.1434
-1.89667	-1.38885	0.681458	-0.647583	0.248108	-1.48773	0.00335693	0.0799561	0.0561523	0.000915527	0.000915527	-349.044	-252.676	492.843	-52.7779	-8.79562	-62.9684
-1.89636	-1.38092	0.675659	-0.65033	0.24292	-1.49353	0.00335693	0.065918	0.117188	0.00183105	0.0012207	-349.23	-251.233	488.632	-53.2198	-9.23134	-63.2807
-1.8924	-1.38275	0.680237	-0.650635	0.24353	-1.48529	0.00396729	0.105896	0.103455	0.00183105	0.000915527	-348.309	-251.555	491.945	-53.223	-9.10316	-62.8785
-1.89209	-1.39923	0.675659	-0.650635	0.244751	-1.48682	0.00396729	0.0183105	0.00213623	-0.000305176	0.00152588	-347.743	-254.671	488.642	-52.9578	-8.95316	-62.8138
-1.89148	-1.3913	0.674133	-0.654907	0.245972	-1.49384	0.00396729	-0.0231934	0.113831	0.00152588	0.000305176	-347.922	-253.209	487.527	-53.5751	-8.86873	-63.1969
-1.8988	-1.38885	0.680847	-0.648193	0.24292	-1.49109	0.00335693	-0.0930786	-0.00488281	-0.000610352	-0.000915527	-349.473	-252.677	492.396	-52.8491	-9.25106	-63.1171
-1.89209	-1.38977	0.67627	-0.648499	0.245972	-1.49109	0.00427246	0.0314331	0.0543213	0.00152588	0.0012207	-348.112	-252.897	489.086	-52.8665	-8.88869	-63.0939
-1.89423	-1.39038	0.674744	-0.651855	0.244751	-1.49017	0.00335693	-0.13916	0.0860596	0.000305176	-0.000610352	-348.468	-253.016	487.971	-53.2408	-9.01596	-63.0442
-1.88873	-1.38062	0.67749	-0.654602	0.246277	-1.48651	0.00396729	0.0125122	0.135193	0.00213623	0.0012207	-347.641	-251.189	489.95	-53.7098	-8.82272	-62.9409
-1.89209	-1.38214	0.679932	-0.650635	0.247192	-1.48987	0.00335693	-0.135803	0.0427246	0.000305176	-0.000610352	-348.34	-251.448	491.729	-53.2337	-8.80953	-63.102
-1.88782	-1.39435	0.675659	-0.652161	0.246582	-1.48773	0.00366211	-0.0817871	0.114441	0.000305176	0	-347.059	-253.774	488.64	-53.2097	-8.74708	-62.886
-1.8924	-1.38214	0.67627	-0.654907	0.245056	-1.48376	0.00396729	-0.177002	0.0686646	0	-0.000305176	-348.272	-251.467	489.062	-53.7204	-8.97495	-62.8074
-1.90125	-1.39313	0.678711	-0.653992	0.243225	-1.48926	0.00335693	-0.00396729	0.0296021	0.000305176	0.000305176	-349.753	-253.487	490.836	-53.4436	-9.24647	-62.9958
-1.88843	-1.39587	0.679626	-0.65094	0.24353	-1.49353	0.00427246	-0.153198	0.098877	-0.000305176	-0.00152588	-347.209	-254.04	491.517	-53.0478	-9.00612	-63.1417
-1.89423	-1.38824	0.680237	-0.653992	0.241394	-1.4859	0.00396729	-0.0524902	0.0405884	0	0	-348.473	-252.583	491.939	-53.5195	-9.28672	-62.8583
-1.89606	-1.3858	0.674744	-0.65094	0.241089	-1.48682	0.00396729	-0.116882	0.110474	0.000915527	0.000305176	-348.921	-252.147	487.965	-53.2094	-9.35225	-62.9243
-1.89331	-1.38885	0.67688	-0.655518	0.242615	-1.49048	0.00366211	-0.0344849	0.0338745	-0.000610352	-0.000610352	-348.309	-252.726	489.508	-53.6844	-9.1732	-63.0606
-1.89514	-1.39008	0.679626	-0.650635	0.238953	-1.49414	0.00396729	0.0125122	0.137939	0.00152588	0.000915527	-348.703	-252.931	491.508	-53.1082	-9.50471	-63.2257
-1.88538	-1.39374	0.679626	-0.653687	0.242615	-1.49261	0.00366211	-0.179443	-0.0106812	-0.0012207	-0.000610352	-346.636	-253.652	491.51	-53.3952	-9.03044	-63.1028
-1.89148	-1.39038	0.675659	-0.652161	0.243225	-1.4917	0.00396729	0.038147	0.0982666	0.000915527	0	-347.936	-253.022	488.635	-53.2754	-9.09372	-63.1044
-1.8924	-1.3858	0.676575	-0.651245	0.249329	-1.48926	0.00396729	-0.1828	-0.0247192	-0.0012207	-0.000915527	-348.273	-252.153	489.3	-53.244	-8.6304	-63.0461
-1.88049	-1.38397	0.679626	-0.650635	0.241394	-1.49536	0.00396729	-0.00976563	0.0973511	0.00152588	0.00213623	-346.021	-251.837	491.514	-53.2022	-9.08047	-63.2971
-1.89453	-1.38977	0.67749	-0.65155	0.243225	-1.49109	0.00396729	0.0180054	0	0	0.000305176	-348.563	-252.886	489.96	-53.2165	-9.14736	-63.0917
-1.88965	-1.39191	0.674744	-0.65094	0.243835	-1.49139	0.00366211	0.0558472	0.107422	0.00152588	0.000305176	-347.531	-253.317	487.977	-53.1105	-9.01039	-63.0751
-1.89301	-1.39221	0.675659	-0.651855	0.244751	-1.48865	0.00366211	-0.055542	0.039978	0.000915527	0.0012207	-348.155	-253.357	488.635	-53.2108	-8.98895	-62.9562
-1.88843	-1.38916	0.679321	-0.649109	0.243225	-1.49292	0.00366211	0.0128174	0.0802612	0.000305176	-0.000915527	-347.421	-252.78	491.296	-52.946	-9.05134	-63.1694
-1.89423	-1.38367	0.675354	-0.648804	0.24231	-1.49078	0.00396729	0.0372314	0.0680542	0.00183105	0.00152588	-348.696	-251.751	488.415	-52.9998	-9.23573	-63.126
-1.8927	-1.3855	0.679016	-0.65155	0.242004	-1.4856	0.00396729	-0.0396729	0.0497437	0.000305176	-0.000610352	-348.268	-252.077	491.06	-53.2836	-9.22209	-62.8658
-1.88995	-1.38275	0.678101	-0.653381	0.244446	-1.49139	0.00396729	0.0582886	0.0756836	0.0012207	0.000305176	-347.875	-251.585	490.397	-53.5375	-8.99053	-63.1509
-1.89392	-1.38275	0.680847	-0.650024	0.243225	-1.48773	0.00396729	-0.00823975	0.0540161	0	-0.000915527	-348.645	-251.548	492.389	-53.1543	-9.15652	-62.9962
-1.88812	-1.38855	0.67749	-0.650635	0.24292	-1.49017	0.00396729	0.09552	0.107422	0.00213623	0.00244141	-347.327	-252.676	489.964	-53.1293	-9.06773	-63.0423
-1.8927	-1.38733	0.680847	-0.649414	0.243835	-1.48621	0.00335693	0.00640869	0.0308228	-0.000610352	-0.00152588	-348.251	-252.407	492.393	-53.0103	-9.07307	-62.8874
-1.88995	-1.38855	0.67688	-0.653992	0.243835	-1.49353	0.00457764	0.113831	0.145874	0.00305176	0.00274658	-347.708	-252.682	489.516	-53.5145	-9.02406	-63.1997
-1.89575	-1.38153	0.679932	-0.653381	0.248108	-1.48376	0.00396729	0.135498	0.0396729	0.000305176	-0.000305176	-348.997	-251.319	491.717	-53.5573	-8.79037	-62.833
-1.89545	-1.39038	0.683289	-0.650635	0.241699	-1.492	0.00335693	0.065918	0.0909424	0.000915527	0.000610352	-348.757	-252.964	494.161	-53.1035	-9.28692	-63.1341
-1.89392	-1.38824	0.677185	-0.653381	0.248413	-1.48712	0.00427246	0.15564	0.0494385	0.000610352	0.000305176	-348.456	-252.602	489.736	-53.4492	-8.71837	-62.9274
-1.89606	-1.38855	0.681458	-0.649109	0.246277	-1.48712	0.00396729	0.168762	0.0933838	0.00152588	0.00152588	-348.905	-252.622	492.837	-52.9571	-8.93112	-62.9351
-1.89514	-1.3858	0.673218	-0.649719	0.243835	-1.48895	0.00366211	0.11322	0.0210571	0	-0.000305176	-348.782	-252.16	486.867	-53.0697	-9.11908	-63.0269
-1.88995	-1.39099	0.677185	-0.652771	0.245972	-1.49506	0.00335693	0.117188	0.0701904	0.00152588	0.0012207	-347.671	-253.138	489.743	-53.336	-8.84822	-63.2569
-1.88995	-1.39679	0.675049	-0.654907	0.244751	-1.49597	0.00396729	0.0744629	0.0616455	0.0012207	0.000305176	-347.471	-254.24	488.195	-53.4871	-8.92771	-63.2452
-1.89453	-1.38397	0.680847	-0.653381	0.246277	-1.4798	0.00396729	0.0759888	0.00640869	0	-0.000610352	-348.626	-251.771	492.379	-53.517	-8.90655	-62.6232
-1.88995	-1.39221	0.679626	-0.653687	0.244141	-1.49261	0.00366211	0.0195313	0.085144	0.00152588	0.000915527	-347.597	-253.351	491.507	-53.421	-8.98914	-63.1309
-1.8924	-1.38763	0.678406	-0.650635	0.241699	-1.49231	0.00366211	0.0439453	0.0656128	0.000915527	0	-348.223	-252.487	490.625	-53.1459	-9.24262	-63.1583
-1.89728	-1.38824	0.678406	-0.65094	0.243835	-1.49292	0.00305176	0.0979614	0.0640869	0.00152588	0.00152588	-349.187	-252.587	490.624	-53.1726	-9.1515	-63.199
-1.89301	-1.38855	0.673523	-0.654907	0.248108	-1.49048	0.00427246	-0.00305176	0.0439453	0	-0.000915527	-348.278	-252.689	487.082	-53.6187	-8.7272	-63.0721
-1.89178	-1.39282	0.676575	-0.653381	0.245056	-1.48712	0.00335693	-0.0234985	0.11261	0.00213623	0.00183105	-347.871	-253.47	489.295	-53.375	-8.93912	-62.8768
-1.88934	-1.38397	0.675964	-0.65094	0.241394	-1.49231	0.00335693	-0.0765991	0.0341797	-0.000305176	-0.00183105	-347.72	-251.825	488.855	-53.2383	-9.22538	-63.1766
-1.88873	-1.3858	0.677795	-0.652771	0.246277	-1.49628	0.00305176	-0.0424194	0.131531	0.00183105	0.00152588	-347.609	-252.168	490.184	-53.4194	-8.81926	-63.3532
-1.8924	-1.38489	0.679321	-0.653381	0.24231	-1.48987	0.00427246	-0.159302	0.0473022	0	-0.000915527	-348.267	-251.969	491.279	-53.5038	-9.19612	-63.0661
-1.89758	-1.39008	0.679016	-0.649109	0.242615	-1.48315	0.00427246	0.0265503	0.065918	0.000915527	0.000610352	-349.084	-252.912	491.065	-52.9317	-9.24264	-62.7335
-1.88904	-1.39069	0.679626	-0.65094	0.242615	-1.49963	0.00396729	-0.0765991	0.0570679	-0.000305176	-0.00183105	-347.558	-253.072	491.516	-53.1327	-9.11058	-63.4658
-1.88812	-1.38306	0.677795	-0.65033	0.245667	-1.48743	0.00366211	-0.254822	0.0253296	-0.00152588	-0.00183105	-347.483	-251.642	490.183	-53.182	-8.86043	-62.9663
-1.89392	-1.39008	0.67749	-0.650635	0.246582	-1.49353	0.00335693	-0.154419	0.0692749	0	-0.000610352	-348.486	-252.947	489.966	-53.1072	-8.86964	-63.2089
-1.89819	-1.3858	0.677795	-0.65155	0.244141	-1.48376	0.00366211	-0.256348	0.0634766	-0.000915527	-0.00183105	-349.331	-252.121	490.173	-53.2796	-9.1399	-62.7972
-1.89789	-1.38641	0.679321	-0.653076	0.242004	-1.4975	0.00366211	-0.0363159	0.0811768	0.000610352	0.000305176	-349.397	-252.244	491.281	-53.4477	-9.31627	-63.4213
-1.89453	-1.38519	0.682373	-0.652466	0.243225	-1.49017	0.00335693	-0.214233	-0.0558472	-0.00213623	-0.00244141	-348.707	-252.001	493.491	-53.3954	-9.1596	-63.0891
-1.89148	-1.38733	0.676575	-0.651855	0.247498	-1.48682	0.00396729	-0.0582886	0.0701904	0.000610352	0.000305176	-348.002	-252.44	489.297	-53.2885	-8.75486	-62.9136
-1.88995	-1.38611	0.674133	-0.653076	0.244751	-1.48956	0.00305176	-0.244751	-0.00305176	-0.00183105	-0.00244141	-347.737	-252.234	487.526	-53.4475	-8.95415	-63.0369
-1.88019	-1.38641	0.676575	-0.657959	0.245361	-1.49658	0.00305176	-0.152283	0.0582886	0.000915527	0.000915527	-345.856	-252.324	489.292	-54.0003	-8.74132	-63.3295
-1.89331	-1.39191	0.676575	-0.652466	0.244141	-1.49231	0.00366211	-0.209961	-0.0369263	-0.00183105	-0.00305176	-348.264	-253.298	489.298	-53.2867	-9.04697	-63.1276
-1.89331	-1.38306	0.678406	-0.650024	0.244751	-1.4856	0.00396729	-0.0540161	0.112	0.00152588	0.000915527	-348.488	-251.619	490.621	-53.1483	-9.02013	-62.8946
-1.88354	-1.38611	0.681152	-0.65155	0.24353	-1.48315	0.00366211	-0.249023	-0.0823975	-0.00152588	-0.00183105	-346.425	-252.207	492.612	-53.2709	-8.94174	-62.728
-1.88904	-1.38763	0.675964	-0.652771	0.245972	-1.49139	0.00366211	-0.0863647	0.0512695	0.000305176	0.000305176	-347.546	-252.515	488.856	-53.3886	-8.8387	-63.1112
-1.89545	-1.3855	0.675659	-0.652771	0.242615	-1.4975	0.00335693	-0.123901	0.0106812	0	0	-348.934	-252.101	488.631	-53.4261	-9.22827	-63.4209
-1.88232	-1.3916	0.675964	-0.653992	0.24231	-1.48895	0.00335693	-0.0878906	0.0170898	0.000305176	0.000305176	-346.037	-253.279	488.855	-53.462	-9.00512	-62.9384
-1.89575	-1.38336	0.673828	-0.657349	0.243225	-1.48499	0.00366211	-0.109558	0.0213623	0.000610352	0.000305176	-348.877	-251.703	487.286	-53.9809	-9.17296	-62.8541
-1.89209	-1.38428	0.674133	-0.65033	0.246582	-1.49139	0.00366211	-0.0518799	0.0723267	0.000915527	0.000610352	-348.268	-251.882	487.532	-53.1638	-8.85302	-63.1498
-1.89575	-1.3855	0.678101	-0.652466	0.248108	-1.48865	0.00366211	-0.0378418	0.0759888	0.00213623	0.00274658	-348.93	-252.077	490.399	-53.3897	-8.78427	-63.0264
-1.89728	-1.3858	0.680237	-0.653381	0.244446	-1.49689	0.00305176	-0.00549316	0.0512695	0.000610352	0.000610352	-349.303	-252.127	491.945	-53.4923	-9.11071	-63.4019
-1.89789	-1.37909	0.679321	-0.653381	0.248718	-1.48346	0.00335693	0.0125122	0.133972	0.00213623	0.00213623	-349.493	-250.857	491.273	-53.597	-8.78381	-62.8453
-1.89056	-1.39038	0.674438	-0.649719	0.247803	-1.49292	0.00335693	0.131531	0.0384521	0.000305176	0.000610352	-347.806	-253.03	487.761	-52.9959	-8.71393	-63.1704
-1.89026	-1.38397	0.683289	-0.651855	0.243225	-1.48834	0.00335693	-0.03479	0.121765	0.00213623	0.00183105	-347.886	-251.778	494.156	-53.3437	-9.09038	-63.0042
-1.89209	-1.38123	0.678711	-0.651245	0.24231	-1.48956	0.00396729	0.0628662	0.0585938	0.000610352	0.0012207	-348.33	-251.284	490.839	-53.318	-9.20352	-63.0831
-1.8927	-1.38489	0.679321	-0.655518	0.244751	-1.49719	0.00335693	0.0747681	0.110474	0.00244141	0.00274658	-348.412	-251.979	491.279	-53.7499	-9.00935	-63.4082
-1.88812	-1.37817	0.679932	-0.649719	0.245056	-1.48621	0.00396729	-0.0268555	0.0131226	0	0	-347.63	-250.713	491.727	-53.1907	-8.9235	-62.9506
-1.88904	-1.39343	0.678711	-0.649719	0.244751	-1.48865	0.00305176	0.00671387	0.137329	0.00152588	0.00183105	-347.359	-253.578	490.853	-52.9463	-8.92184	-62.9408
-1.88782	-1.38733	0.675964	-0.650635	0.246582	-1.48865	0.00396729	0.027771	0.0549316	0.000915527	0.000610352	-347.3	-252.456	488.86	-53.1482	-8.76985	-62.9874
-1.89423	-1.39313	0.67627	-0.648499	0.241699	-1.49017	0.00366211	0.0311279	0.045166	0	0	-348.397	-253.518	489.084	-52.813	-9.25773	-63.021
-1.89423	-1.39252	0.677185	-0.653076	0.24353	-1.48926	0.00396729	0.0390625	0.0854492	0.00152588	0.00152588	-348.385	-253.403	489.737	-53.3463	-9.10627	-62.9823
-1.88904	-1.38	0.679932	-0.650635	0.24292	-1.50024	0.00335693	0.0949097	0.017395	0.000610352	0.000610352	-347.902	-251.069	491.732	-53.2696	-9.11758	-63.5818
-1.89575	-1.38489	0.679016	-0.651855	0.246887	-1.48468	0.00305176	0.0497437	0.0442505	0.000610352	0.0012207	-348.904	-251.952	491.06	-53.3289	-8.88136	-62.8468
-1.89423	-1.38367	0.677795	-0.648193	0.246582	-1.49292	0.00366211	0.0793457	0.0845337	0.0012207	0.000305176	-348.757	-251.739	490.189	-52.9309	-8.89543	-63.2368
-1.88629	-1.38275	0.672913	-0.654297	0.245972	-1.48621	0.00366211	-0.0250244	0.098877	0.00213623	0.00183105	-347.07	-251.622	486.638	-53.639	-8.79912	-62.8989
-1.89301	-1.38397	0.675964	-0.65094	0.243225	-1.49353	0.00335693	0.0735474	-0.0012207	-0.000610352	-0.000915527	-348.469	-251.815	488.855	-53.2396	-9.14093	-63.247
-1.88416	-1.38641	0.678406	-0.653076	0.243225	-1.49353	0.00396729	0.0247192	0.11322	0.00152588	0.0012207	-346.636	-252.291	490.624	-53.4426	-8.98306	-63.2023
-1.89056	-1.38733	0.677795	-0.652161	0.250244	-1.49506	0.00335693	0.0222778	0.0210571	0.000305176	0	-347.935	-252.446	490.187	-53.3253	-8.52626	-63.2987
-1.89636	-1.38855	0.675354	-0.65155	0.246582	-1.49567	0.00335693	0.0680542	0.0491333	0.0012207	0.000915527	-349.027	-252.668	488.416	-53.2373	-8.91557	-63.3238
-1.89545	-1.3858	0.678101	-0.653992	0.247803	-1.4917	0.00366211	0.067749	0.0500488	0	-0.000610352	-348.884	-252.14	490.397	-53.5599	-8.8039	-63.1617
-1.89636	-1.3797	0.678406	-0.65033	0.244446	-1.49567	0.00305176	-0.0311279	0.0845337	0.00152588	0.00183105	-349.312	-250.991	490.622	-53.2403	-9.11474	-63.3949
-1.89117	-1.37787	0.678406	-0.653076	0.244141	-1.48804	0.00366211	0.027771	0.0820923	0.00244141	0.0012207	-348.231	-250.66	490.613	-53.5806	-9.04685	-63.0385
-1.89453	-1.39252	0.677185	-0.653076	0.24353	-1.49933	0.00366211	0.0195313	0.0823975	0.000915527	0.000915527	-348.565	-253.413	489.742	-53.3487	-9.12087	-63.449
-1.88538	-1.38885	0.678711	-0.655823	0.244141	-1.48956	0.00335693	0.115662	0.0469971	0.00152588	0.0012207	-346.741	-252.742	490.838	-53.7171	-8.91616	-63.001
-1.89606	-1.3858	0.679016	-0.651245	0.245972	-1.4975	0.00396729	-0.0842285	-0.00976563	-0.0012207	-0.00183105	-349.087	-252.136	491.068	-53.2475	-8.97025	-63.4319
-1.88965	-1.38275	0.678101	-0.653381	0.245056	-1.48895	0.00366211	0.0759888	0.120544	0.00183105	0.000915527	-347.789	-251.584	490.396	-53.5368	-8.93402	-63.0385
-1.90063	-1.38275	0.681458	-0.652771	0.24353	-1.4975	0.00366211	-0.125427	0.015564	-0.000915527	-0.00213623	-350.073	-251.537	492.826	-53.4728	-9.2511	-63.4638
-1.8866	-1.39099	0.675964	-0.653992	0.243835	-1.49353	0.00335693	-0.0408936	0.0784302	0.00152588	0.00152588	-346.964	-253.155	488.856	-53.4741	-8.96038	-63.1701
-1.89484	-1.38336	0.676575	-0.653076	0.246582	-1.49078	0.00305176	0.0521851	0.0753784	0.000305176	-0.000305176	-348.823	-251.691	489.291	-53.4938	-8.89864	-63.1348
-1.8924	-1.39404	0.67688	-0.647888	0.244141	-1.49323	0.00396729	0.0341797	0.110779	0.00183105	0.00183105	-348.061	-253.695	489.532	-52.7288	-9.03169	-63.1563
-1.89423	-1.38977	0.674133	-0.651855	0.247803	-1.49384	0.00366211	-0.0836182	0.00640869	-0.000305176	-0.000610352	-348.544	-252.91	487.533	-53.2513	-8.77563	-63.2247
-1.89301	-1.39191	0.679016	-0.654907	0.246887	-1.48743	0.00335693	-0.118103	0.125732	0.00152588	0.000610352	-348.153	-253.283	491.06	-53.5651	-8.8141	-62.9055
-1.89667	-1.38062	0.682373	-0.653381	0.245056	-1.48743	0.00274658	-0.0906372	0.0149536	0	-0.000305176	-349.243	-251.134	493.484	-53.5736	-9.05777	-63.0077
-1.88202	-1.38702	0.675354	-0.654297	0.242615	-1.49078	0.00305176	-0.0167847	0.0689697	0.00152588	0.00152588	-346.138	-252.428	488.411	-53.5707	-8.98977	-63.0592
-1.89392	-1.3855	0.67749	-0.654907	0.248718	-1.49506	0.00335693	0.00549316	0.108032	0.00183105	0.00183105	-348.627	-252.097	489.956	-53.6698	-8.70744	-63.3156
-1.89026	-1.3916	0.675659	-0.654602	0.245972	-1.4975	0.00305176	0.0741577	0.103149	0.00213623	0.00152588	-347.722	-253.265	488.636	-53.536	-8.85145	-63.3622
-1.88843	-1.3916	0.673523	-0.65155	0.248108	-1.48651	0.00305176	-0.0125122	0.0683594	0.00213623	0.00244141	-347.255	-253.267	487.092	-53.1835	-8.6416	-62.8558
-1.88965	-1.38611	0.675964	-0.654602	0.24231	-1.48682	0.00396729	-0.10437	0.0619507	0.000610352	0	-347.628	-252.224	488.845	-53.6217	-9.14138	-62.9032
-1.8927	-1.3916	0.67749	-0.654297	0.247192	-1.49353	0.00274658	-0.121765	0.0939941	0.00244141	0.00305176	-348.174	-253.242	489.96	-53.5012	-8.79141	-63.1898
-1.89392	-1.39069	0.680847	-0.653687	0.247803	-1.49689	0.00305176	0.0296021	-0.0308228	-0.000305176	0	-348.504	-253.05	492.393	-53.4478	-8.77009	-63.3606
-1.89728	-1.38611	0.67749	-0.653687	0.242004	-1.48132	0.00396729	-0.171204	0.12207	0.00183105	0.00152588	-349.084	-252.183	489.945	-53.5182	-9.29056	-62.6716
-1.89148	-1.37665	0.678711	-0.655518	0.245667	-1.48682	0.00335693	0.0177002	-0.00701904	0	0.000610352	-348.306	-250.431	490.827	-53.8793	-8.92887	-62.9931
-1.88477	-1.39221	0.673218	-0.654907	0.24292	-1.50085	0.00396729	-0.0668335	0.13092	0.00305176	0.00305176	-346.628	-253.415	486.87	-53.5599	-9.00491	-63.4886
-1.88904	-1.38428	0.678101	-0.656433	0.248413	-1.48254	0.00274658	-0.0588989	0.000610352	-0.000610352	-0.000610352	-347.541	-251.869	490.389	-53.8597	-8.63989	-62.7312
-1.89026	-1.38702	0.680542	-0.652161	0.24292	-1.49384	0.00366211	-0.0762939	0.153809	0.00244141	0.00366211	-347.842	-252.372	492.17	-53.3304	-9.11039	-63.2303
-1.89209	-1.37634	0.679626	-0.650024	0.249023	-1.48865	0.00366211	-0.00305176	-0.0387573	-0.000305176	-0.000610352	-348.518	-250.362	491.506	-53.2567	-8.67838	-63.097
-1.89789	-1.37238	0.678406	-0.651245	0.241699	-1.48895	0.00274658	-0.0167847	0.0973511	0.000915527	0.00213623	-349.741	-249.607	490.609	-53.4616	-9.37485	-63.1407
-1.89117	-1.38611	0.67749	-0.652161	0.244751	-1.48865	0.00335693	-0.0311279	-0.00366211	0.000305176	0	-347.988	-252.209	489.958	-53.3436	-8.97564	-63.0017
-1.8924	-1.38672	0.676575	-0.654602	0.243835	-1.492	0.00396729	0.0497437	0.0909424	0.00183105	0.00213623	-348.224	-252.331	489.29	-53.614	-9.06818	-63.1495
-1.88934	-1.38367	0.674438	-0.658264	0.245667	-1.49048	0.00366211	0.0335693	0.0286865	0	-0.000305176	-347.672	-251.785	487.734	-54.0802	-8.87216	-63.0928
-1.89362	-1.38885	0.67749	-0.65155	0.242004	-1.49353	0.00305176	0.0872803	0.0979614	0.00152588	0.00152588	-348.433	-252.72	489.96	-53.2315	-9.23502	-63.2069
-1.89575	-1.39069	0.675354	-0.654297	0.24353	-1.4917	0.00366211	0.0241089	0.0534058	0.00152588	0.00183105	-348.757	-253.07	488.407	-53.516	-9.13766	-63.1112
-1.89728	-1.37451	0.675964	-0.647888	0.243225	-1.48773	0.00305176	0.135498	0.0888062	0.0012207	0.000915527	-349.562	-250.017	488.851	-53.0424	-9.23798	-63.071
-1.89545	-1.38336	0.677795	-0.651855	0.239868	-1.49017	0.00366211	0.130615	0.0857544	0.00213623	0.00244141	-348.914	-251.679	490.173	-53.3545	-9.44988	-63.0963
-1.8927	-1.39099	0.675049	-0.65033	0.245972	-1.49292	0.00335693	0.0415039	0.0579834	0.0012207	0.00152588	-348.198	-253.135	488.2	-53.0567	-8.8948	-63.167
-1.89972	-1.38733	0.677795	-0.65094	0.245972	-1.49109	0.00396729	0.193176	0.0546265	0.00183105	0.00152588	-349.686	-252.409	490.18	-53.1874	-9.02158	-63.1325
-1.89453	-1.3913	0.675049	-0.65033	0.246887	-1.49689	0.00335693	0.0909424	0.0558472	0.0012207	0.000610352	-348.603	-253.191	488.202	-53.0532	-8.85486	-63.355
-1.89758	-1.38885	0.679016	-0.655518	0.246582	-1.4798	0.00366211	0.215759	0.100098	0.00335693	0.00335693	-349.058	-252.689	491.05	-53.6835	-8.91653	-62.5883
-1.89392	-1.39648	0.676575	-0.653992	0.242615	-1.49017	0.00274658	0.114441	0.0784302	0.0012207	0.000610352	-348.199	-254.153	489.295	-53.3874	-9.16307	-62.9881
-1.89148	-1.38641	0.679321	-0.656738	0.240784	-1.48773	0.00335693	0.197449	0.158997	0.00305176	0.00305176	-347.981	-252.26	491.27	-53.8625	-9.29314	-62.9447
-1.89209	-1.38489	0.67749	-0.652466	0.243835	-1.48438	0.00427246	0.123596	0.0650024	0.000610352	0.000610352	-348.149	-251.973	489.953	-53.3974	-9.06378	-62.8141
-1.89606	-1.38245	0.676575	-0.654297	0.24292	-1.48987	0.00366211	0.106812	0.0802612	0.000915527	0.000610352	-349.054	-251.516	489.284	-53.6483	-9.21399	-63.0937
-1.89392	-1.38824	0.673523	-0.653687	0.245056	-1.4975	0.00335693	0.0775146	0.088501	0.000915527	0.000610352	-348.545	-252.634	487.086	-53.4859	-8.99689	-63.3968
-1.89026	-1.38519	0.680542	-0.65033	0.248718	-1.4917	0.00335693	0.106201	0.110474	0.00152588	0.000915527	-347.917	-252.025	492.177	-53.1498	-8.6495	-63.1612
-1.89392	-1.38763	0.67749	-0.655518	0.246277	-1.48499	0.00366211	-0.201721	0.0769043	-0.000305176	-0.000610352	-348.425	-252.486	489.949	-53.703	-8.88747	-62.8264
-1.89423	-1.38489	0.67749	-0.655212	0.246582	-1.48956	0.00305176	0.12207	0.0970459	0.000915527	0.000915527	-348.628	-251.975	489.95	-53.7133	-8.88058	-63.0623
-1.8927	-1.38519	0.679321	-0.653992	0.245361	-1.48926	0.00274658	0.0256348	0.128479	0.000915527	0	-348.323	-252.025	491.279	-53.5686	-8.95371	-63.0419
-1.89484	-1.38367	0.679016	-0.65155	0.245667	-1.49017	0.00335693	0.0198364	0.0915527	0.000305176	0	-348.821	-251.732	491.062	-53.3146	-8.97311	-63.1061
-1.89423	-1.38794	0.678101	-0.654602	0.243835	-1.49017	0.00366211	-0.0387573	0.134583	0.000610352	-0.000915527	-348.533	-252.543	490.394	-53.5948	-9.09412	-63.0611
-1.89056	-1.39282	0.675964	-0.653076	0.243225	-1.4859	0.00335693	0.0567627	0.141602	0.0012207	0.00152588	-347.605	-253.476	488.853	-53.3394	-9.06488	-62.813
-1.89148	-1.38336	0.67627	-0.654297	0.246887	-1.50024	0.00305176	-0.0692749	0.0726318	0.000305176	-0.000305176	-348.262	-251.716	489.075	-53.6345	-8.82501	-63.5621
-1.89148	-1.39099	0.671082	-0.646973	0.243835	-1.49292	0.00335693	-0.00579834	0.0827026	0.000610352	-0.000305176	-347.954	-253.157	485.334	-52.6717	-9.04905	-63.1603
-1.90399	-1.37512	0.680237	-0.652771	0.245361	-1.49048	0.00274658	-0.0912476	0.122986	0.00152588	0.000610352	-350.897	-250.095	491.933	-53.5944	-9.17531	-63.213
-1.89758	-1.38062	0.677795	-0.65155	0.244751	-1.492	0.00305176	-0.17334	0.00183105	-0.000305176	-0.000915527	-349.472	-251.16	490.175	-53.3647	-9.10314	-63.22
-1.89453	-1.38	0.678711	-0.656128	0.249023	-1.48987	0.00305176	-0.132751	0.121765	0.00152588	0.000915527	-348.855	-251.054	490.831	-53.8968	-8.70286	-63.1218
-1.90033	-1.38672	0.67688	-0.653381	0.241394	-1.48834	0.00305176	-0.143433	0.057373	0.000610352	0.000305176	-349.748	-252.298	489.506	-53.4759	-9.39607	-62.9983
-1.89636	-1.3974	0.672607	-0.656128	0.244446	-1.49017	0.00335693	0.0259399	0.0500488	0.000915527	0.000610352	-348.632	-254.342	486.417	-53.617	-9.05096	-62.9853
-1.89423	-1.37939	0.679321	-0.653076	0.243835	-1.49231	0.00366211	-0.149841	0.0714111	0.000915527	0.000305176	-348.839	-250.936	491.277	-53.5582	-9.1226	-63.2321
-1.89178	-1.39496	0.679932	-0.654297	0.242615	-1.492	0.00305176	-0.235291	0.0646973	0.000610352	0	-347.856	-253.858	491.726	-53.4472	-9.13359	-63.0816
-1.89209	-1.38306	0.67749	-0.652161	0.249329	-1.49963	0.00305176	-0.0949097	0.0350952	0.0012207	0.000305176	-348.418	-251.647	489.965	-53.3953	-8.64201	-63.547
-1.89545	-1.38184	0.675659	-0.656433	0.248718	-1.4859	0.00396729	-0.224304	0.0271606	0	-0.000915527	-348.917	-251.408	488.618	-53.9011	-8.73281	-62.9224
-1.88629	-1.38245	0.678711	-0.654297	0.245972	-1.48468	0.00305176	0.015564	0.0909424	0.00152588	0.000915527	-347.084	-251.531	490.836	-53.6446	-8.79984	-62.8354
-1.89392	-1.38824	0.676575	-0.655518	0.242615	-1.49109	0.00366211	-0.0289917	-0.0457764	-0.000915527	-0.0012207	-348.455	-252.612	489.287	-53.6944	-9.18573	-63.0952
-1.89301	-1.3916	0.677795	-0.654602	0.246887	-1.48712	0.00366211	0.0540161	0.108948	0.00152588	0.000305176	-348.156	-253.232	490.176	-53.5348	-8.81477	-62.8933
-1.89301	-1.38184	0.677795	-0.656433	0.246277	-1.48926	0.00274658	-0.180054	0.0283813	-0.000305176	-0.000915527	-348.469	-251.407	490.166	-53.9016	-8.89166	-63.0675
-1.89697	-1.38611	0.679932	-0.652466	0.244141	-1.48468	0.00274658	0.0268555	0.102539	0.0012207	0.000610352	-349.092	-252.172	491.72	-53.3797	-9.11876	-62.8342
-1.89972	-1.38336	0.680847	-0.656128	0.245056	-1.48438	0.00335693	-0.118713	0.0280762	-0.000610352	-0.000915527	-349.7	-251.648	492.371	-53.8435	-9.09489	-62.8478
-1.89392	-1.38397	0.67749	-0.655823	0.247498	-1.48438	0.00305176	0.110779	0.13092	0.0012207	0.000610352	-348.536	-251.8	489.946	-53.7965	-8.79886	-62.83
-1.88873	-1.38611	0.682373	-0.653992	0.24353	-1.48926	0.00396729	-0.0518799	-0.0274658	-0.000915527	-0.000915527	-347.511	-252.193	493.49	-53.5533	-9.03223	-63.0222
-1.89606	-1.38306	0.675964	-0.653076	0.24353	-1.48804	0.00366211	0.177917	0.0997925	0.0012207	0	-349.023	-251.63	488.845	-53.4983	-9.16273	-63.0065
-1.88812	-1.38336	0.677795	-0.653992	0.246582	-1.49048	0.00274658	0.0500488	0.06073	0.000915527	0.00152588	-347.489	-251.707	490.177	-53.5967	-8.78456	-63.1022
-1.88629	-1.39069	0.67627	-0.655823	0.245667	-1.49567	0.00335693	0.106506	0.0579834	0.000610352	0	-346.936	-253.103	489.075	-53.6889	-8.80883	-63.2723
-1.88995	-1.38	0.679321	-0.652466	0.249329	-1.48956	0.00274658	0.139465	0.0708008	0.000915527	0.000915527	-347.976	-251.061	491.284	-53.4766	-8.60537	-63.1011
-1.89819	-1.38641	0.677185	-0.651855	0.244446	-1.49384	0.00274658	0.0970459	0.0915527	0.000915527	-0.000305176	-349.428	-252.25	489.737	-53.3069	-9.1226	-63.2579
-1.89087	-1.39618	0.681763	-0.651855	0.245972	-1.4859	0.00335693	0.0378418	0.0769043	0.00213623	0.00213623	-347.607	-254.07	493.059	-53.147	-8.84225	-62.7987
-1.89362	-1.38489	0.679321	-0.646362	0.24292	-1.48956	0.00335693	0.124207	0.000915527	-0.0012207	-0.00213623	-348.558	-251.955	491.295	-52.7012	-9.17544	-63.0657
-1.89148	-1.3858	0.673828	-0.653076	0.244751	-1.49384	0.00305176	0.0692749	0.106506	0.00183105	0.00152588	-348.098	-252.178	487.306	-53.4538	-8.98466	-63.2409
-1.89972	-1.38	0.679932	-0.653687	0.244446	-1.48773	0.00335693	0.088501	-0.00274658	0	-0.000610352	-349.855	-251.024	491.713	-53.6188	-9.15935	-63.0314
-1.89728	-1.38367	0.672913	-0.655212	0.243225	-1.48712	0.00274658	0.0521851	0.0939941	0.00183105	0.00152588	-349.206	-251.759	486.629	-53.7324	-9.20206	-62.9566
-1.89209	-1.38214	0.67688	-0.654907	0.242004	-1.48834	0.00274658	0.108337	0.0668335	0.0012207	0.000610352	-348.252	-251.469	489.504	-53.7215	-9.21964	-63.0123
-1.88416	-1.38794	0.675354	-0.653076	0.248413	-1.48865	0.00305176	0.165405	0.136414	0.00274658	0.00305176	-346.546	-252.589	488.416	-53.4164	-8.55627	-62.9728
-1.8924	-1.37756	0.679626	-0.65094	0.245667	-1.49078	0.00396729	0.0558472	0.0100708	0	-0.000610352	-348.542	-250.593	491.504	-53.3424	-8.9509	-63.1784
-1.89545	-1.39709	0.678711	-0.651855	0.244446	-1.4917	0.00274658	0.111389	0.153503	0.00244141	0.00213623	-348.533	-254.25	490.849	-53.1344	-9.04415	-63.0663
-1.89209	-1.38275	0.678406	-0.652161	0.248108	-1.48499	0.00305176	0.144958	0.0506592	0.000305176	0	-348.251	-251.568	490.619	-53.397	-8.72747	-62.87
-1.89423	-1.39008	0.680847	-0.655518	0.24353	-1.49017	0.00335693	0.0497437	0.0765991	0.000305176	0.0012207	-348.469	-252.93	492.382	-53.6657	-9.11209	-63.0442
-1.89423	-1.38672	0.679626	-0.653076	0.245056	-1.49078	0.00274658	0.119934	0.0952148	0.00152588	0.0012207	-348.601	-252.305	491.503	-53.4402	-9.00213	-63.1051
-1.89636	-1.36719	0.682068	-0.655212	0.240173	-1.48651	0.00366211	0.10376	0.0537109	0.000610352	0.000305176	-349.55	-248.622	493.247	-53.9984	-9.48061	-63.0601
-1.8924	-1.38519	0.679932	-0.648499	0.24353	-1.49139	0.00335693	-0.00183105	0.0494385	0.000915527	0.0012207	-348.319	-252.018	491.734	-52.9408	-9.10432	-63.1436
-1.88995	-1.38245	0.677795	-0.655212	0.245361	-1.4975	0.00366211	-0.115051	0.0860596	0.000305176	0	-347.947	-251.539	490.175	-53.7532	-8.92133	-63.4351
-1.89148	-1.39191	0.67749	-0.651855	0.242615	-1.49597	0.00244141	0.0125122	0.119019	0.00213623	0.00183105	-347.945	-253.302	489.965	-53.2173	-9.1432	-63.2902
-1.8927	-1.3797	0.675659	-0.652771	0.245972	-1.49567	0.00305176	-0.00549316	0.0268555	-0.000915527	-0.000915527	-348.567	-251.022	488.63	-53.518	-8.92698	-63.3829
-1.88904	-1.38947	0.674438	-0.652771	0.243225	-1.48987	0.00366211	-0.0540161	0.160828	0.00213623	0.0012207	-347.451	-252.864	487.749	-53.3586	-9.05255	-63.0187
-1.88568	-1.3797	0.681763	-0.655823	0.247498	-1.49048	0.00305176	-0.0698853	0.0250244	-0.000305176	-0.000610352	-347.126	-251.009	493.045	-53.8649	-8.67908	-63.128
-1.88934	-1.38489	0.680542	-0.649109	0.241699	-1.49475	0.00274658	0.062561	0.0860596	0.00183105	0.00213623	-347.753	-251.972	492.176	-53.0156	-9.20365	-63.2888
-1.88568	-1.38214	0.67627	-0.648193	0.245667	-1.49384	0.00305176	-0.0918579	0.118408	0.000915527	-0.000305176	-347.114	-251.491	489.087	-52.9529	-8.83013	-63.2651
-1.88141	-1.38672	0.67749	-0.653687	0.249023	-1.49414	0.00335693	0.0518799	0.115356	0.00274658	0.00274658	-346.113	-252.364	489.966	-53.5067	-8.46938	-63.2316
-1.88812	-1.38947	0.674133	-0.656738	0.245056	-1.49536	0.00274658	-0.0592041	0.0375366	0	-0.000915527	-347.315	-252.881	487.523	-53.8133	-8.8904	-63.2689
-1.89056	-1.37756	0.675659	-0.652161	0.247192	-1.48651	0.00305176	-0.0137329	0.111694	0.0012207	0.000305176	-348.113	-250.618	488.627	-53.4798	-8.79108	-62.9743
-1.88721	-1.38275	0.672607	-0.653381	0.241394	-1.48682	0.00274658	-0.0875854	0.065918	0.000610352	0.000305176	-347.24	-251.62	486.415	-53.5347	-9.18419	-62.9207
-1.89056	-1.38214	0.674133	-0.651245	0.246277	-1.49139	0.00335693	-0.0543213	-0.00427246	-0.000610352	-0.00152588	-348.024	-251.488	487.529	-53.3024	-8.85692	-63.1611
-1.8927	-1.3858	0.675964	-0.654907	0.246582	-1.49811	0.00366211	-0.0436401	0.110474	0.000610352	-0.000305176	-348.395	-252.17	488.852	-53.6649	-8.86033	-63.4452
-1.88934	-1.38336	0.67749	-0.652161	0.246582	-1.49048	0.00335693	-0.176086	-0.0292969	-0.00152588	-0.00152588	-347.742	-251.703	489.959	-53.3875	-8.80716	-63.1077
-1.89148	-1.3855	0.681458	-0.652771	0.24292	-1.49689	0.00213623	-0.0292969	0.0900269	0.00152588	0.0012207	-348.166	-252.081	492.832	-53.4259	-9.13766	-63.3871
-1.88965	-1.39008	0.67627	-0.653381	0.244446	-1.49841	0.00366211	-0.0204468	0.015564	-0.000915527	-0.0012207	-347.663	-252.977	489.079	-53.4211	-8.97065	-63.414
-1.88812	-1.38123	0.676575	-0.653992	0.244446	-1.48438	0.00335693	0.0674438	0.124512	0.00183105	0.00213623	-347.467	-251.307	489.286	-53.6294	-8.95644	-62.8316
-1.89667	-1.38031	0.674744	-0.649719	0.240784	-1.4859	0.00335693	-0.205994	-0.0418091	-0.00183105	-0.00274658	-349.208	-251.113	487.964	-53.1579	-9.40333	-62.929
-1.89514	-1.37268	0.678711	-0.655212	0.247192	-1.4856	0.00305176	0.0726318	0.136719	0.000915527	0.000305176	-349.15	-249.674	490.824	-53.9089	-8.87836	-62.9824
-1.88477	-1.38824	0.677185	-0.655518	0.244141	-1.48956	0.00305176	-0.213318	0.00183105	-0.00152588	-0.00244141	-346.636	-252.638	489.734	-53.6915	-8.90765	-63.0034
-1.8988	-1.38733	0.679321	-0.651855	0.246582	-1.4917	0.00274658	0.0534058	0.115967	0.00152588	0.0012207	-349.514	-252.405	491.284	-53.2923	-8.95694	-63.1596
-1.89056	-1.38916	0.678406	-0.655212	0.245667	-1.49689	0.00305176	-0.0527954	0.0497437	-0.000610352	-0.00152588	-347.856	-252.791	490.621	-53.6455	-8.88743	-63.3553
-1.8927	-1.3858	0.675659	-0.650635	0.247498	-1.49567	0.00335693	0.0576782	0.116577	0.000915527	-0.000305176	-348.4	-252.163	488.64	-53.1756	-8.7893	-63.3395
-1.8985	-1.38611	0.67688	-0.653992	0.246582	-1.48712	0.00396729	-0.104675	0.0189209	0.000305176	0.000305176	-349.413	-252.189	489.508	-53.5546	-8.94798	-62.9521
-1.89606	-1.38397	0.677185	-0.653992	0.246582	-1.49048	0.00244141	-0.0488281	0.0946045	0.000305176	-0.000915527	-349.037	-251.799	489.731	-53.5891	-8.91622	-63.1183
-1.88995	-1.38123	0.681763	-0.654602	0.246887	-1.49658	0.00335693	-0.00701904	0.0692749	0.00152588	0.00213623	-348.002	-251.286	493.05	-53.7034	-8.80285	-63.4099
-1.89423	-1.38123	0.676575	-0.653381	0.245056	-1.49292	0.00274658	0.0448608	0.0299072	0.000305176	-0.000305176	-348.783	-251.295	489.29	-53.5633	-9.01882	-63.2456
-1.8924	-1.38672	0.675659	-0.65155	0.245972	-1.49139	0.00335693	0.0491333	0.101624	0.00183105	0.0012207	-348.246	-252.332	488.635	-53.2646	-8.89917	-63.1291
-1.88568	-1.38184	0.673218	-0.65033	0.247498	-1.49872	0.00305176	0.13031	0.0650024	0.00152588	0.00152588	-347.163	-251.459	486.876	-53.2027	-8.68521	-63.4922
-1.89026	-1.38641	0.677795	-0.654602	0.246887	-1.4859	0.00305176	0.121765	0.105591	0.00274658	0.00274658	-347.76	-252.268	490.174	-53.617	-8.78224	-62.8714
-1.88934	-1.39008	0.677185	-0.652161	0.239258	-1.49078	0.00244141	0.0897217	0.062561	0.0012207	0.000915527	-347.497	-252.962	489.738	-53.2798	-9.37712	-63.0514
-1.88843	-1.38611	0.678711	-0.651855	0.241394	-1.49078	0.00335693	0.0793457	0.131226	0.00335693	0.00366211	-347.459	-252.213	490.843	-53.3086	-9.20197	-63.0873
-1.89362	-1.38702	0.677185	-0.651245	0.244141	-1.4798	0.00366211	0.129395	0.015564	0.000610352	0.000915527	-348.34	-252.363	489.733	-53.2228	-9.05586	-62.5912
-1.88873	-1.38641	0.673218	-0.651855	0.24231	-1.49109	0.00335693	0.00946045	0.0689697	0.00152588	0.000915527	-347.497	-252.3	486.866	-53.3029	-9.1317	-63.0973
-1.88629	-1.38214	0.673523	-0.655212	0.242615	-1.49994	0.00335693	0.0436401	0.065918	0.00152588	0.0012207	-347.23	-251.52	487.082	-53.7568	-9.08278	-63.5312
-1.89453	-1.38794	0.67749	-0.652161	0.242004	-1.48956	0.00305176	0.113525	0.0714111	0.00152588	0.00183105	-348.591	-252.542	489.956	-53.3154	-9.24861	-63.0325
-1.88934	-1.37695	0.680237	-0.654602	0.247192	-1.48834	0.00244141	-0.0088501	0.0808716	0.000610352	0.000305176	-347.913	-250.487	491.938	-53.7697	-8.77218	-63.0611
-1.89514	-1.38855	0.676575	-0.653076	0.245056	-1.48315	0.00305176	-0.0680542	0.0283813	-0.000610352	-0.000915527	-348.623	-252.654	489.289	-53.4088	-9.00446	-62.7374
-1.89362	-1.37665	0.683899	-0.652771	0.243835	-1.48804	0.00305176	-0.0128174	0.0924683	0.00152588	0.0012207	-348.774	-250.392	494.589	-53.567	-9.11753	-63.0591
-1.89423	-1.38245	0.674133	-0.65155	0.24231	-1.49872	0.00305176	0.078125	0.045166	0	-0.000305176	-348.803	-251.542	487.528	-53.3352	-9.24322	-63.4984
-1.90063	-1.38672	0.678711	-0.656738	0.243225	-1.48712	0.00305176	-0.039978	0.109253	0.000610352	0.000915527	-349.787	-252.29	490.825	-53.86	-9.24933	-62.9437
-1.89514	-1.38519	0.675659	-0.651855	0.24231	-1.48468	0.00244141	0.020752	0.0613403	0.000305176	0	-348.737	-252.03	488.626	-53.3233	-9.23756	-62.8301
-1.88843	-1.38214	0.675659	-0.651855	0.244141	-1.49261	0.00274658	0.00793457	0.0979614	0.000915527	0.000305176	-347.606	-251.489	488.633	-53.3722	-8.99352	-63.2076
-1.89209	-1.38153	0.675659	-0.651855	0.246887	-1.49231	0.00305176	-0.214539	0.0918579	-0.000305176	-0.0012207	-348.361	-251.362	488.633	-53.3829	-8.83576	-63.2142
-1.89362	-1.37756	0.685425	-0.655212	0.244751	-1.48468	0.00335693	-0.106812	0.126343	0.00152588	0.00183105	-348.699	-250.555	495.688	-53.8311	-9.03564	-62.8965
-1.88843	-1.38611	0.677185	-0.655212	0.244751	-1.48926	0.00305176	-0.0787354	0.0814819	0	-0.000915527	-347.428	-252.225	489.731	-53.6919	-8.92638	-63.0183
-1.89331	-1.38916	0.675049	-0.649719	0.245056	-1.48773	0.00335693	-0.148315	0.142517	0.0012207	0.000915527	-348.314	-252.783	488.196	-53.0153	-8.97976	-62.9424
-1.89545	-1.39069	0.679016	-0.653992	0.249634	-1.48987	0.00396729	-0.0482178	0.0604248	0.000915527	0	-348.724	-253.048	491.063	-53.4812	-8.64118	-63.0421
-1.88263	-1.39343	0.673218	-0.652771	0.244751	-1.48346	0.00305176	-0.122375	0.0366211	0.000305176	-0.000915527	-345.987	-253.629	486.869	-53.2913	-8.80435	-62.675
-1.89697	-1.37543	0.678406	-0.652771	0.246277	-1.48865	0.00274658	-0.0152588	0.0570679	0.000610352	0	-349.474	-250.184	490.611	-53.5867	-8.98057	-63.1073
-1.89728	-1.38153	0.674438	-0.651855	0.243225	-1.49048	0.00305176	-0.30304	0.0283813	-0.000305176	-0.0012207	-349.342	-251.35	487.742	-53.3838	-9.21555	-63.1348
-1.90033	-1.38397	0.678406	-0.651855	0.243835	-1.48773	0.00335693	-0.0854492	0.0350952	0.000610352	0.000305176	-349.856	-251.772	490.614	-53.3456	-9.20914	-63.0008
-1.8924	-1.38458	0.677185	-0.654297	0.246277	-1.48712	0.00274658	-0.262756	0.0344849	-0.000915527	-0.00274658	-348.25	-251.922	489.73	-53.6123	-8.87387	-62.9471
-1.89758	-1.37695	0.674744	-0.650635	0.244751	-1.48804	0.00335693	-0.00793457	0.0808716	0.00183105	0.000610352	-349.534	-250.485	487.963	-53.3173	-9.11027	-63.0649
-1.8927	-1.39191	0.675354	-0.657043	0.246277	-1.49414	0.00244141	-0.219727	-0.0521851	-0.00213623	-0.00335693	-348.139	-253.315	488.406	-53.8102	-8.86107	-63.2083
-1.88995	-1.39069	0.677795	-0.653687	0.241699	-1.49445	0.00366211	-0.0964355	0.0927734	0.0012207	0	-347.647	-253.077	490.18	-53.4456	-9.19114	-63.2213
-1.8869	-1.38672	0.678711	-0.652771	0.246277	-1.49536	0.00274658	-0.151978	0.00274658	-0.000915527	-0.00183105	-347.211	-252.339	490.848	-53.4041	-8.78516	-63.2992
-1.8924	-1.3858	0.680237	-0.654297	0.244446	-1.49353	0.00274658	-0.219727	0.0344849	-0.000305176	-0.000915527	-348.29	-252.141	491.943	-53.5948	-9.02431	-63.2322
-1.90125	-1.37909	0.679016	-0.653992	0.242615	-1.48285	0.00305176	-0.0265503	0.0390625	-0.000305176	-0.0012207	-350.112	-250.848	491.044	-53.6676	-9.32974	-62.812
-1.89148	-1.3858	0.675659	-0.655518	0.247498	-1.49261	0.00244141	-0.126648	0.0839233	0.000305176	-0.000305176	-348.088	-252.17	488.628	-53.7331	-8.76023	-63.1887
-1.89514	-1.38062	0.682068	-0.648804	0.243835	-1.49109	0.00305176	-0.0942993	0.0100708	-0.0012207	-0.0012207	-349.009	-251.139	493.276	-53.0504	-9.13893	-63.176
-1.89941	-1.38672	0.674744	-0.65094	0.24292	-1.48804	0.00213623	-0.0204468	0.105896	0.000915527	-0.000305176	-349.58	-252.309	487.966	-53.1959	-9.26004	-62.9864
-1.88782	-1.38397	0.673828	-0.653381	0.245056	-1.49323	0.00335693	0.0289917	0.0857544	0.000915527	0.000915527	-347.423	-251.847	487.306	-53.5169	-8.90279	-63.2178
-1.8924	-1.3916	0.674438	-0.653076	0.244446	-1.49353	0.00335693	0.102234	0.0570679	0.000305176	-0.000305176	-348.096	-253.258	487.751	-53.361	-9.00787	-63.1822
-1.89178	-1.37756	0.677185	-0.654602	0.249329	-1.48407	0.00244141	0.0198364	0.0946045	0.0012207	0.000915527	-348.326	-250.606	489.726	-53.7591	-8.63506	-62.8673
-1.89056	-1.37482	0.682068	-0.653381	0.247192	-1.49261	0.00274658	0.0439453	0.0628662	0.000915527	0.000305176	-348.287	-250.076	493.267	-53.6661	-8.80467	-63.2824
-1.89209	-1.3855	0.682068	-0.649414	0.239868	-1.48438	0.00305176	-0.00335693	0.0714111	0.00213623	0.00213623	-348.149	-252.057	493.273	-53.0394	-9.3856	-62.8083
-1.89362	-1.38397	0.678406	-0.655518	0.245972	-1.49048	0.00305176	-0.0344849	0.0216675	0.000305176	0	-348.545	-251.802	490.612	-53.7631	-8.92271	-63.1094
-1.89178	-1.39191	0.673828	-0.653687	0.243225	-1.49109	0.00274658	0.0372314	0.124512	0.00274658	0.00305176	-347.924	-253.319	487.306	-53.4251	-9.09174	-63.0612
-1.89453	-1.38153	0.677185	-0.653381	0.245972	-1.492	0.00305176	0.085144	0.0088501	0.000305176	0.000305176	-348.831	-251.347	489.732	-53.5584	-8.94874	-63.204
-1.89301	-1.39099	0.675659	-0.656738	0.241699	-1.49292	0.00274658	-0.0140381	0.115356	0.00152588	0.00244141	-348.193	-253.139	488.623	-53.79	-9.23618	-63.1508
-1.89087	-1.38062	0.677185	-0.652466	0.245667	-1.48224	0.00335693	0.03479	0.0524902	0.0012207	0.00213623	-348.024	-251.176	489.73	-53.4651	-8.90615	-62.7503
-1.89453	-1.3797	0.679016	-0.655823	0.241699	-1.49048	0.00305176	0.117188	0.0537109	0.00152588	0.00213623	-348.837	-250.995	491.047	-53.8671	-9.29366	-63.1374
-1.88934	-1.37665	0.675049	-0.650024	0.239258	-1.48712	0.00274658	0.00976563	0.0460815	0.000610352	0	-347.878	-250.451	488.185	-53.2499	-9.41409	-62.9918
-1.89117	-1.38855	0.672913	-0.657349	0.243225	-1.4859	0.00335693	0.12085	0.0848389	0.00152588	0.00183105	-347.817	-252.696	486.629	-53.8963	-9.08174	-62.8412
-1.89514	-1.38428	0.674744	-0.652466	0.243225	-1.48682	0.00274658	-0.00183105	0.0543213	0.000305176	-0.000305176	-348.787	-251.866	487.963	-53.4081	-9.16766	-62.9368
-1.89209	-1.38916	0.676575	-0.65033	0.244751	-1.49323	0.00244141	0.154114	0.0497437	-0.000305176	-0.000305176	-348.137	-252.786	489.303	-53.0863	-8.98854	-63.1929
-1.88782	-1.38092	0.680542	-0.653992	0.245667	-1.49567	0.00244141	0.0366211	0.0939941	0.000915527	0.000610352	-347.571	-251.241	492.166	-53.6375	-8.86551	-63.3614
-1.89209	-1.38458	0.683594	-0.65155	0.247498	-1.48865	0.00244141	0.06073	0.0402832	0	0.000305176	-348.259	-251.885	494.38	-53.2996	-8.77661	-63.0282
-1.89209	-1.38367	0.67688	-0.657043	0.245361	-1.49506	0.00366211	0.12207	0.0701904	0.000610352	0.000610352	-348.287	-251.766	489.506	-53.9429	-8.94918	-63.315
-1.89178	-1.3797	0.677795	-0.651855	0.238342	-1.48743	0.00305176	0.015564	0.0967407	0.000305176	0.000305176	-348.263	-251.002	490.17	-53.4116	-9.51884	-62.9857
-1.89484	-1.38092	0.676575	-0.648804	0.241394	-1.48621	0.00305176	0.015564	0.088501	0.0012207	0.0012207	-348.848	-251.222	489.294	-53.0433	-9.32344	-62.9372
-1.88049	-1.38	0.677795	-0.65094	0.245361	-1.49689	0.00274658	0.117188	-0.0289917	-0.000915527	-0.00213623	-346.174	-251.106	490.188	-53.3008	-8.77348	-63.4064
-1.89606	-1.37756	0.676575	-0.65033	0.241699	-1.49475	0.00335693	0.0619507	0.110779	0.00213623	0.00183105	-349.285	-250.601	489.292	-53.274	-9.33531	-63.3617
-1.8988	-1.37482	0.681152	-0.654602	0.244141	-1.48468	0.00244141	0.0488281	-0.0247192	-0.000915527	-0.000915527	-349.795	-250.046	492.591	-53.8061	-9.17966	-62.9289
-1.88904	-1.38824	0.677795	-0.658264	0.246582	-1.48987	0.00335693	0.0900269	0.0534058	0.000915527	0.000305176	-347.48	-252.624	490.169	-54.0071	-8.78047	-63.0313
-1.89484	-1.3797	0.675354	-0.656128	0.243835	-1.48895	0.00274658	0.0671387	0.125122	0.00152588	0.0012207	-348.874	-251.014	488.395	-53.901	-9.12443	-63.0689
-1.89728	-1.38275	0.673523	-0.649719	0.248108	-1.49231	0.00274658	-0.0518799	0.0680542	0.000915527	0	-349.363	-251.583	487.09	-53.1201	-8.82343	-63.2222
-1.88843	-1.38794	0.672913	-0.652161	0.245056	-1.48987	0.00335693	0.0167847	0.0234985	0.000610352	0.000305176	-347.385	-252.588	486.646	-53.3128	-8.89978	-63.0329
-1.89148	-1.38885	0.678101	-0.65094	0.243835	-1.49658	0.00274658	-0.0140381	0.0906372	0.00152588	0.000305176	-348.063	-252.726	490.408	-53.1619	-9.05555	-63.3475
-1.88568	-1.38489	0.675659	-0.65033	0.245056	-1.49384	0.00274658	-0.0012207	0.0326538	0.00152588	0.000915527	-347.007	-252.012	488.641	-53.153	-8.86874	-63.2383
-1.88751	-1.38214	0.678406	-0.656738	0.244751	-1.48712	0.00244141	-0.160217	-0.0265503	-0.000915527	-0.00183105	-347.339	-251.477	490.609	-53.9296	-8.91881	-62.9481
-1.88995	-1.3797	0.680542	-0.654297	0.24353	-1.47858	0.00305176	-0.0512695	0.103149	0.00152588	0.00152588	-347.817	-250.987	492.153	-53.6887	-9.06031	-62.5815
-1.88721	-1.3797	0.675354	-0.65155	0.245667	-1.4856	0.00335693	-0.163574	-0.0268555	-0.0012207	-0.00213623	-347.367	-251.029	488.409	-53.3744	-8.85095	-62.9027
-1.88019	-1.38641	0.67627	-0.652771	0.244141	-1.49261	0.00244141	-0.0378418	0.0750732	0.00213623	0.00305176	-345.839	-252.315	489.08	-53.406	-8.8417	-63.1498
-1.88477	-1.38763	0.676575	-0.651855	0.245667	-1.49536	0.00274658	-0.067749	0.0582886	0	-0.000305176	-346.755	-252.528	489.304	-53.2837	-8.79626	-63.2842
-1.89667	-1.38672	0.677795	-0.65155	0.245361	-1.49109	0.00274658	0.141907	0.116577	0.00244141	0.00244141	-349.093	-252.305	490.18	-53.2662	-9.02033	-63.127
-1.89362	-1.3858	0.675964	-0.65094	0.247498	-1.48621	0.00274658	-0.220337	-0.0170898	-0.0012207	-0.00152588	-348.469	-252.148	488.855	-53.2087	-8.79553	-62.9042
-1.8985	-1.37512	0.680237	-0.653381	0.244751	-1.49109	0.00274658	-0.0714111	0.13092	0.0012207	0.000610352	-349.81	-250.115	491.935	-53.6628	-9.13181	-63.2242
-1.89331	-1.38	0.673828	-0.650635	0.24292	-1.48804	0.00244141	-0.238953	-0.0250244	-0.0012207	-0.00183105	-348.58	-251.076	487.303	-53.2669	-9.17667	-63.0239
-1.89117	-1.38367	0.67749	-0.655518	0.241089	-1.48743	0.00274658	0.0375366	0.0543213	0.00152588	0.0012207	-348.006	-251.754	489.945	-53.7665	-9.27205	-62.9528
-1.89301	-1.38916	0.678101	-0.653687	0.239868	-1.48804	0.00335693	-0.26001	0.0564575	0.000305176	-0.000305176	-348.214	-252.772	490.393	-53.4696	-9.38814	-62.9418
-1.88477	-1.38824	0.675354	-0.65155	0.241394	-1.49414	0.00274658	0.0964355	0.0811768	0.00183105	0.00152588	-346.696	-252.647	488.418	-53.2385	-9.137	-63.213
-1.89148	-1.38794	0.679016	-0.655823	0.249023	-1.49506	0.00305176	-0.298157	0.0469971	0.000305176	-0.000305176	-348.069	-252.555	491.062	-53.7348	-8.6341	-63.2899
-1.89606	-1.3797	0.67688	-0.654602	0.244446	-1.48865	0.00305176	-0.119934	0.0857544	0.000610352	0.000305176	-349.132	-250.999	489.503	-53.727	-9.09772	-63.0626
-1.89453	-1.38245	0.675964	-0.65155	0.247498	-1.48804	0.00244141	-0.275574	0.0601196	0.00152588	0.00152588	-348.771	-251.519	488.852	-53.3331	-8.82155	-63.0178
-1.88782	-1.38641	0.670166	-0.653687	0.243835	-1.48926	0.00244141	0.00579834	-0.0613403	-0.000915527	-0.000915527	-347.277	-252.321	484.652	-53.5111	-8.98908	-63.0086
-1.89728	-1.38428	0.678711	-0.655823	0.240173	-1.48895	0.00305176	-0.220032	0.115356	0.00183105	0.00152588	-349.211	-251.844	490.826	-53.7939	-9.44799	-63.0337
-1.88385	-1.38672	0.676575	-0.656433	0.244751	-1.49384	0.00274658	0.0210571	-0.0610352	-0.000305176	-0.000305176	-346.547	-252.364	489.292	-53.8214	-8.85034	-63.2106
-1.89209	-1.38489	0.679016	-0.65155	0.239563	-1.48651	0.00305176	-0.147705	0.0720215	0.00152588	0.0012207	-348.165	-251.965	491.058	-53.2935	-9.41074	-62.9062
-1.89606	-1.38245	0.674133	-0.653687	0.242615	-1.48804	0.00335693	0.0354004	-0.0100708	-0.000305176	-0.000305176	-349.026	-251.527	487.516	-53.5776	-9.23698	-63.0072
-1.89545	-1.37848	0.67749	-0.652466	0.24292	-1.49323	0.00274658	-0.09552	0.102234	0.00213623	0.00244141	-349.113	-250.77	489.951	-53.5033	-9.22055	-63.2826
-1.89545	-1.38367	0.680542	-0.652161	0.243225	-1.48621	0.00305176	-0.00396729	-0.0701904	-0.000305176	-0.000915527	-348.884	-251.717	492.162	-53.384	-9.1756	-62.9194
-1.88934	-1.38489	0.682068	-0.65033	0.24353	-1.48834	0.00305176	-0.0170898	0.0793457	0.0012207	0.000915527	-347.684	-251.958	493.276	-53.154	-9.04931	-62.996
-1.88812	-1.38184	0.67688	-0.65033	0.244751	-1.49567	0.00305176	-0.0430298	-0.0256348	0	0	-347.61	-251.427	489.523	-53.2034	-8.94508	-63.3546
-1.88538	-1.38641	0.677795	-0.656433	0.244446	-1.48621	0.00305176	0.0622559	0.0619507	0.00152588	0.00152588	-346.771	-252.287	490.17	-53.8252	-8.89453	-62.8646
-1.89484	-1.38184	0.679932	-0.653992	0.247498	-1.48224	0.00244141	0.0805664	0.0558472	0.000610352	-0.000305176	-348.78	-251.378	491.715	-53.6216	-8.82103	-62.7553
-1.89667	-1.37634	0.679626	-0.65155	0.247498	-1.48468	0.00305176	0.116577	0.085144	0.00152588	0.00213623	-349.359	-250.344	491.497	-53.4316	-8.87261	-62.9207
-1.89331	-1.3736	0.680847	-0.648499	0.244751	-1.48438	0.00244141	0.169067	0.065918	0.00213623	0.00305176	-348.788	-249.829	492.386	-53.1259	-9.04835	-62.9187
-1.89026	-1.3916	0.677795	-0.650024	0.245972	-1.49231	0.00366211	0.169067	0.0869751	0.000915527	0.000915527	-347.702	-253.241	490.191	-53.0116	-8.85235	-63.1298
-1.89819	-1.38245	0.678406	-0.655823	0.246277	-1.48468	0.00305176	0.158691	0.0863647	0.00213623	0.00305176	-349.429	-251.495	490.605	-53.8225	-8.97377	-62.8662
-1.90033	-1.39008	0.681152	-0.653992	0.246582	-1.48621	0.00335693	0.0769043	0.0509644	0.000915527	0.000915527	-349.658	-252.901	492.603	-53.492	-8.96753	-62.8861
-1.89453	-1.39557	0.675354	-0.653381	0.242004	-1.48254	0.00274658	0.191956	0.114746	0.00183105	0.00213623	-348.254	-253.977	488.407	-53.3305	-9.21831	-62.6427
-1.88904	-1.37878	0.676575	-0.653687	0.245056	-1.49384	0.00335693	0.0909424	0.0570679	0.000610352	0.000305176	-347.841	-250.857	489.291	-53.6361	-8.939	-63.2932
-1.89301	-1.3739	0.680237	-0.653992	0.244446	-1.48163	0.00305176	0.131531	0.108643	0.00244141	0.00274658	-348.643	-249.895	491.93	-53.7485	-9.05779	-62.7801
-1.90887	-1.37573	0.677185	-0.655212	0.245361	-1.48743	0.00244141	0.131836	0.103455	0.00183105	0.00213623	-351.779	-250.211	489.714	-53.8641	-9.24937	-63.0746
-1.89301	-1.38062	0.674744	-0.647888	0.246277	-1.48621	0.00274658	0.0570679	0.0982666	0.00152588	0.0012207	-348.52	-251.181	487.974	-52.9426	-8.90153	-62.9449
-1.89209	-1.38916	0.67627	-0.657654	0.24292	-1.49323	0.00274658	0.128784	0.0827026	0.00152588	0.00152588	-348.075	-252.797	489.063	-53.924	-9.12722	-63.1792
-1.89453	-1.38031	0.677185	-0.65094	0.241699	-1.49628	0.00274658	0.0354004	0.102234	0.000915527	0.000915527	-348.914	-251.12	489.736	-53.2998	-9.30263	-63.4056
-1.89484	-1.38031	0.677795	-0.653992	0.242615	-1.50269	0.00305176	0.0323486	0.145264	0.00152588	0.000915527	-349.035	-251.126	490.175	-53.6505	-9.23677	-63.7013
-1.89392	-1.38367	0.675354	-0.654297	0.240173	-1.48834	0.00274658	0.0958252	0.107117	0.00152588	0.0012207	-348.556	-251.757	488.399	-53.6275	-9.3937	-63.0005
-1.88812	-1.37604	0.676575	-0.652771	0.244751	-1.48834	0.00274658	0.0543213	0.12207	0.0012207	0.000915527	-347.685	-250.338	489.288	-53.574	-8.95188	-63.0594
-1.89056	-1.37787	0.679321	-0.65155	0.245056	-1.48834	0.00305176	0.0631714	0.101929	0.00152588	0.0012207	-348.133	-250.656	491.281	-53.4062	-8.96522	-63.0556
-1.89331	-1.38489	0.679016	-0.651245	0.24353	-1.49292	0.00274658	0.0497437	0.113525	0.00152588	0.0012207	-348.505	-251.968	491.065	-53.2603	-9.11865	-63.2149
-1.89453	-1.38733	0.674133	-0.652466	0.243225	-1.48926	0.00335693	-0.0585938	0.00671387	-0.000610352	-0.00152588	-348.598	-252.446	487.524	-53.3594	-9.15082	-63.0229
-1.88629	-1.38916	0.675659	-0.652771	0.244446	-1.49353	0.00244141	-0.00366211	0.129089	0.00183105	0.00152588	-346.971	-252.813	488.637	-53.3637	-8.91275	-63.1867
-1.88873	-1.38336	0.675354	-0.648499	0.243835	-1.48865	0.00244141	-0.0192261	0.00610352	-0.000305176	-0.000915527	-347.603	-251.709	488.418	-52.9677	-9.0198	-63.0184
-1.89117	-1.38885	0.677185	-0.654602	0.245056	-1.492	0.00274658	0.00366211	0.0875854	0.000915527	0.000915527	-347.925	-252.732	489.735	-53.5794	-8.9435	-63.132
-1.89636	-1.37177	0.678406	-0.655212	0.245361	-1.48254	0.00305176	-0.10437	0.0250244	-0.000915527	-0.00213623	-349.373	-249.496	490.599	-53.9232	-9.04582	-62.8478
-1.90002	-1.38123	0.678406	-0.652771	0.244141	-1.49597	0.00213623	-0.0518799	0.125427	0.00244141	0.00152588	-349.973	-251.268	490.615	-53.4962	-9.19401	-63.4028
-1.88782	-1.38184	0.681763	-0.65094	0.241699	-1.49567	0.00244141	-0.13916	-0.0115967	-0.0012207	-0.00335693	-347.548	-251.401	493.056	-53.274	-9.18571	-63.3504
-1.89514	-1.38428	0.67627	-0.655212	0.244141	-1.49628	0.00335693	-0.103455	0.125427	0.00183105	0.0012207	-348.89	-251.872	489.067	-53.7247	-9.10009	-63.374
-1.8985	-1.3916	0.674744	-0.65155	0.245056	-1.49658	0.00274658	-0.0753784	0.0369263	0.000305176	-0.000915527	-349.355	-253.238	487.974	-53.189	-9.06622	-63.3435
-1.88599	-1.38397	0.674133	-0.655823	0.244446	-1.49689	0.00274658	0.109863	0.0448608	0.000915527	0.000305176	-347.084	-251.859	487.524	-53.7965	-8.92173	-63.378
-1.89941	-1.38092	0.672607	-0.650635	0.24292	-1.48376	0.00244141	-0.127869	0.0778198	0.000305176	-0.00152588	-349.704	-251.229	486.414	-53.2528	-9.27249	-62.8344
-1.89423	-1.38489	0.674438	-0.656433	0.246582	-1.48743	0.00305176	-0.167236	0.0720215	0.000915527	-0.000305176	-348.582	-251.992	487.736	-53.8519	-8.87648	-62.9594
-1.89117	-1.38092	0.674133	-0.653076	0.241394	-1.49353	0.00305176	-0.0482178	0.0726318	0.000610352	-0.000915527	-348.17	-251.262	487.522	-53.5322	-9.2632	-63.2586
-1.88599	-1.38733	0.681152	-0.649719	0.24353	-1.49139	0.00213623	-0.184937	0.071106	0	-0.000610352	-346.981	-252.434	492.62	-53.0445	-8.98921	-63.1083
-1.89301	-1.3916	0.672302	-0.653992	0.245361	-1.48895	0.00274658	0.146179	0.108643	0.00213623	0.00152588	-348.153	-253.264	486.199	-53.4644	-8.93869	-62.9711
-1.89362	-1.38641	0.677795	-0.649719	0.241699	-1.49139	0.00305176	0.000915527	-0.0323486	0	-0.000610352	-348.496	-252.256	490.183	-53.0608	-9.26673	-63.1298
-1.8988	-1.39008	0.676575	-0.653076	0.245667	-1.48529	0.00305176	0.167847	0.130615	0.00244141	0.00183105	-349.329	-252.93	489.29	-53.3858	-9.01466	-62.8351
-1.8927	-1.38092	0.676575	-0.652466	0.246887	-1.49353	0.00244141	-0.107117	-0.0180054	-0.000305176	-0.000305176	-348.514	-251.243	489.294	-53.4632	-8.84842	-63.2773
-1.8927	-1.38489	0.677185	-0.651855	0.247803	-1.48315	0.00305176	0.0619507	0.083313	0.00152588	0.00183105	-348.28	-251.971	489.735	-53.3274	-8.75454	-62.7684
-1.90247	-1.38733	0.678101	-0.652771	0.245361	-1.48987	0.00244141	0	0.0341797	0	-0.000610352	-350.2	-252.399	490.394	-53.3974	-9.11368	-63.08
-1.89117	-1.38885	0.674744	-0.654297	0.240173	-1.49536	0.00274658	0.129089	0.141602	0.00213623	0.00152588	-347.932	-252.749	487.966	-53.5449	-9.3391	-63.2753
-1.89301	-1.38489	0.670471	-0.650635	0.244446	-1.49292	0.00213623	-0.0317383	0.00152588	-0.000915527	-0.0012207	-348.42	-252.016	484.879	-53.1889	-9.03873	-63.21
-1.89606	-1.37848	0.675659	-0.653992	0.245972	-1.4856	0.00244141	0.140381	0.1297	0.00152588	0.000915527	-349.141	-250.773	488.619	-53.6759	-8.97608	-62.9344
-1.89423	-1.38702	0.674744	-0.655823	0.24292	-1.48956	0.00274658	-0.00640869	0.0561523	0.000305176	0.000305176	-348.528	-252.392	487.958	-53.7484	-9.16762	-63.0341
-1.89423	-1.38306	0.679016	-0.653076	0.24353	-1.48407	0.00335693	0.000915527	0.0656128	0.000915527	0.000305176	-348.625	-251.615	491.054	-53.4974	-9.12885	-62.8204
-1.89178	-1.38062	0.678406	-0.65094	0.245056	-1.4859	0.00274658	0.0878906	0.0900269	0.000915527	0.000610352	-348.261	-251.168	490.619	-53.2919	-8.97612	-62.9238
-1.88904	-1.38153	0.675964	-0.651245	0.243835	-1.4856	0.00305176	-0.00457764	0.110474	0.00152588	0.000915527	-347.667	-251.362	488.851	-53.3108	-9.02425	-62.8898
-1.88965	-1.38458	0.678101	-0.655212	0.24231	-1.48956	0.00274658	0.03479	0.0857544	0.00183105	0.00183105	-347.712	-251.93	490.391	-53.717	-9.14809	-63.0436
-1.88904	-1.3858	0.682068	-0.653076	0.24231	-1.49475	0.00274658	0.038147	0.0564575	0.000610352	-0.000305176	-347.645	-252.141	493.273	-53.4548	-9.14255	-63.278
-1.89209	-1.37878	0.678711	-0.657349	0.243835	-1.49506	0.00305176	0.113525	0.140076	0.00274658	0.00274658	-348.435	-250.841	490.827	-54.0566	-9.08589	-63.3523
-1.89392	-1.38428	0.680237	-0.654297	0.24353	-1.48041	0.00213623	0.139465	0.045166	0.000305176	0.000305176	-348.48	-251.835	491.934	-53.6167	-9.11564	-62.6397
-1.88873	-1.38	0.675049	-0.658875	0.243835	-1.48865	0.00305176	0.0509644	0.137024	0.00244141	0.00244141	-347.632	-251.096	488.171	-54.2084	-9.0173	-63.0319
-1.88385	-1.38947	0.674438	-0.653076	0.244141	-1.48743	0.00213623	0.1651	0.0982666	0.00213623	0.00274658	-346.398	-252.879	487.75	-53.3914	-8.88897	-62.8932
-1.88873	-1.3797	0.676575	-0.649414	0.24353	-1.4917	0.00305176	0.144348	0.111084	0.00335693	0.00335693	-347.749	-251.021	489.299	-53.1322	-9.05689	-63.1884
-1.89087	-1.39648	0.673218	-0.65155	0.245667	-1.49475	0.00305176	-0.00671387	0.0405884	0.000610352	0	-347.669	-254.184	486.876	-53.1077	-8.87271	-63.1986
-1.89178	-1.38428	0.675659	-0.656433	0.246582	-1.48499	0.00183105	0.13855	0.126038	0.00305176	0.00305176	-348.094	-251.876	488.619	-53.8606	-8.83511	-62.8457
-1.88538	-1.38611	0.674744	-0.653381	0.249023	-1.49414	0.00305176	0.0344849	0.0668335	0.0012207	0.0012207	-346.908	-252.252	487.975	-53.4822	-8.53765	-63.2455
-1.89087	-1.38977	0.678101	-0.653076	0.244751	-1.48071	0.00335693	0.0854492	0.0796509	0.000915527	0.00152588	-347.716	-252.885	490.396	-53.3877	-8.95164	-62.6035
-1.89087	-1.38062	0.678406	-0.652466	0.244751	-1.48468	0.00305176	0.0137329	0.150452	0.00213623	0.000915527	-348.053	-251.172	490.615	-53.4659	-8.98233	-62.8622
-1.90186	-1.38733	0.674438	-0.653687	0.248108	-1.48621	0.00305176	0.135193	0.0485229	0.000610352	0.000610352	-350.029	-252.419	487.74	-53.5004	-8.87724	-62.9108
-1.88965	-1.38947	0.675049	-0.654297	0.244446	-1.49261	0.00305176	0.00427246	0.0604248	0.0012207	0.00152588	-347.602	-252.864	488.19	-53.534	-8.96561	-63.1485
-1.89667	-1.38885	0.679932	-0.65033	0.243225	-1.49567	0.00274658	0.0457764	0.0991821	0.00152588	0.000610352	-349.087	-252.697	491.732	-53.0937	-9.19219	-63.3202
-1.89392	-1.38245	0.678406	-0.652466	0.241394	-1.48651	0.00305176	0.0149536	0.0717163	0.00152588	0.0012207	-348.604	-251.506	490.613	-53.4378	-9.30011	-62.9332
-1.89056	-1.38519	0.676575	-0.654297	0.241699	-1.48682	0.00213623	0.0808716	0.00640869	-0.000610352	-0.0012207	-347.839	-252.045	489.286	-53.6019	-9.20898	-62.9127
-1.89758	-1.37177	0.679932	-0.652466	0.244141	-1.48865	0.00274658	-0.0515747	0.146484	0.00183105	0.0012207	-349.706	-249.487	491.712	-53.6111	-9.17378	-63.1356
-1.89545	-1.38458	0.677795	-0.657654	0.24353	-1.48865	0.00274658	0.00396729	0.00305176	-0.000610352	-0.0012207	-348.836	-251.914	490.162	-53.9977	-9.14376	-63.0162
-1.8866	-1.37482	0.679932	-0.654907	0.244751	-1.48987	0.00213623	0.0152588	0.0939941	0.000915527	0.000305176	-347.437	-250.1	491.715	-53.8385	-8.92939	-63.1356
-1.89819	-1.3855	0.673523	-0.653076	0.24353	-1.48468	0.00213623	-0.0256348	0.107117	0.000305176	0	-349.32	-252.09	487.076	-53.4585	-9.18801	-62.8353
-1.88629	-1.38916	0.675354	-0.65094	0.242615	-1.49719	0.00244141	-0.0796509	0.0933838	0.0012207	0.000305176	-347.017	-252.817	488.421	-53.1551	-9.06548	-63.3543
-1.89697	-1.3855	0.678406	-0.653687	0.245056	-1.49261	0.00244141	0.045166	0.0430298	0.000610352	-0.000305176	-349.195	-252.077	490.616	-53.5307	-9.05259	-63.2054
-1.89392	-1.38214	0.678711	-0.652161	0.24292	-1.48926	0.00213623	-0.0869751	0.119324	0.00152588	-0.000305176	-348.657	-251.45	490.837	-53.4085	-9.18129	-63.0666
-1.89056	-1.3797	0.67749	-0.653076	0.242004	-1.48956	0.00274658	0.0415039	0.0708008	0.0012207	0.000610352	-348.056	-251.012	489.951	-53.5513	-9.20435	-63.0873
-1.89148	-1.38367	0.67749	-0.657349	0.243835	-1.48651	0.00274658	-0.0869751	0.00457764	-0.000915527	-0.00244141	-348.057	-251.755	489.942	-53.9758	-9.05335	-62.9148
-1.89117	-1.38519	0.673828	-0.651855	0.245056	-1.49353	0.00274658	0.0311279	0.148621	0.00152588	0.000305176	-348.063	-252.063	487.309	-53.3238	-8.95786	-63.2332
-1.88446	-1.3855	0.670471	-0.656128	0.241699	-1.49628	0.00274658	-0.195007	0.0158691	-0.000915527	-0.00274658	-346.697	-252.17	484.87	-53.8057	-9.11081	-63.324
-1.89697	-1.38458	0.675964	-0.653992	0.246582	-1.48956	0.00244141	0.0158691	0.131226	0.00183105	0.0012207	-349.184	-251.916	488.846	-53.5791	-8.92875	-63.0726
-1.8927	-1.38275	0.679626	-0.653076	0.240173	-1.49048	0.00305176	-0.0210571	0.06073	-0.000305176	-0.00183105	-348.393	-251.566	491.498	-53.5035	-9.38014	-63.1085
-1.89209	-1.38153	0.67688	-0.652771	0.241089	-1.48956	0.00244141	-0.0192261	0.128479	0.00183105	0.000915527	-348.296	-251.353	489.509	-53.4873	-9.29863	-63.0745
-1.89667	-1.38275	0.680237	-0.653076	0.247498	-1.49109	0.00244141	-0.163879	-0.027771	-0.00213623	-0.00274658	-349.226	-251.55	491.943	-53.5048	-8.85867	-63.1637
-1.89789	-1.38062	0.678711	-0.653381	0.242615	-1.49353	0.00274658	-0.119934	0.121155	0.000610352	-0.000915527	-349.53	-251.157	490.833	-53.5747	-9.27956	-63.2852
-1.90308	-1.38733	0.671692	-0.652466	0.245361	-1.49597	0.00213623	-0.141907	-0.0149536	-0.000610352	-0.00183105	-350.37	-252.439	485.757	-53.363	-9.12863	-63.3593
-1.88873	-1.38153	0.674438	-0.65033	0.240479	-1.48834	0.00274658	-0.0305176	0.072937	0.000915527	0	-347.622	-251.373	487.747	-53.2064	-9.29236	-63.0088
-1.89484	-1.38397	0.680237	-0.65033	0.245361	-1.49597	0.00244141	0.0369263	0.0793457	0.000610352	-0.000610352	-348.892	-251.787	491.952	-53.1717	-9.00392	-63.3737
-1.88995	-1.38336	0.677185	-0.651245	0.244141	-1.49017	0.00305176	0.0579834	0.0891113	0.000610352	0.000305176	-347.852	-251.7	489.738	-53.2829	-9.01446	-63.0909
-1.89972	-1.37085	0.682068	-0.653381	0.242615	-1.49109	0.00274658	-0.0427246	0.0485229	0.000610352	0.0012207	-350.18	-249.3	493.256	-53.7321	-9.33675	-63.259
-1.89148	-1.38702	0.679321	-0.650024	0.240479	-1.48499	0.00183105	0.117188	0.108643	0.00152588	0.00183105	-347.976	-252.362	491.284	-53.0841	-9.32114	-62.8208
-1.90063	-1.37878	0.681152	-0.656738	0.245056	-1.48468	0.00244141	0.0250244	0.0918579	0.00213623	0.00244141	-350.024	-250.786	492.588	-53.9873	-9.12303	-62.9009
-1.89056	-1.38824	0.675659	-0.651855	0.242004	-1.49811	0.00335693	-0.00366211	0.000610352	-0.000305176	-0.000305176	-347.893	-252.631	488.637	-53.276	-9.18895	-63.4134
-1.88904	-1.38153	0.673828	-0.651855	0.241394	-1.49109	0.00183105	-0.0250244	0.138245	0.00244141	0.00213623	-347.706	-251.381	487.304	-53.3815	-9.22455	-63.1362
-1.89636	-1.38	0.674744	-0.654602	0.238647	-1.48987	0.00244141	0.0457764	0.00823975	0.000915527	0.000915527	-349.158	-251.068	487.953	-53.7222	-9.5689	-63.1033
-1.90369	-1.38306	0.679626	-0.652161	0.244751	-1.48712	0.00213623	0.00183105	0.125122	0.00274658	0.00305176	-350.549	-251.582	491.496	-53.3962	-9.19398	-62.9916
-1.89789	-1.38519	0.680237	-0.648804	0.241699	-1.48254	0.00305176	-0.0512695	0.0753784	0.000915527	0.0012207	-349.291	-251.988	491.945	-52.9754	-9.3354	-62.7451
-1.89423	-1.38702	0.675964	-0.653381	0.246277	-1.4859	0.00213623	0.000915527	0.159912	0.00335693	0.00396729	-348.524	-252.378	488.848	-53.4684	-8.89735	-62.876
-1.8866	-1.38428	0.676575	-0.65155	0.24292	-1.49261	0.00244141	0.0247192	-0.00762939	0.000305176	0.000610352	-347.177	-251.89	489.298	-53.3026	-9.0553	-63.1838
-1.89453	-1.38885	0.677185	-0.652466	0.244751	-1.49841	0.00244141	-0.0238037	0.106506	0.00152588	0.00213623	-348.679	-252.725	489.741	-53.3375	-9.03304	-63.4397
-1.89545	-1.38428	0.67627	-0.652466	0.245056	-1.49017	0.00244141	-0.0152588	0.0619507	0.00152588	0.00183105	-348.903	-251.861	489.071	-53.4092	-9.02905	-63.0981
-1.8927	-1.3855	0.67627	-0.652771	0.247192	-1.48956	0.00244141	0.121155	0.0564575	0.0012207	0.00152588	-348.323	-252.098	489.073	-53.4236	-8.80663	-63.0567
-1.88354	-1.3858	0.677795	-0.655518	0.245972	-1.48926	0.00244141	-0.06073	0.115051	0.0012207	0.0012207	-346.478	-252.181	490.176	-53.7304	-8.7467	-63.0102
-1.89545	-1.38275	0.678406	-0.651245	0.247192	-1.48834	0.00335693	0.0750732	0.090332	0.0012207	0.0012207	-348.957	-251.559	490.62	-53.2941	-8.86181	-63.0336
-1.89117	-1.38977	0.677795	-0.653381	0.244141	-1.49078	0.00244141	-0.0476074	0.110168	0.00152588	0.00152588	-347.888	-252.897	490.179	-53.4249	-9.0149	-63.0682
-1.89148	-1.39038	0.678711	-0.651855	0.241699	-1.48804	0.00244141	0.0537109	0.0744629	0	-0.000305176	-347.899	-253	490.843	-53.2402	-9.214	-62.9345
-1.89056	-1.38184	0.677185	-0.657654	0.245056	-1.49261	0.00213623	-0.198059	0.137329	0.00152588	0.000610352	-348.008	-251.424	489.724	-54.0412	-8.95034	-63.2115
-1.88782	-1.37939	0.676575	-0.651855	0.246277	-1.48529	0.00274658	0.0167847	-0.0146484	-0.000915527	-0.00152588	-347.499	-250.963	489.292	-53.4146	-8.81264	-62.8947
-1.89545	-1.39191	0.674438	-0.655518	0.245361	-1.49261	0.00274658	0.00823975	0.103455	0.000610352	0.000610352	-348.667	-253.307	487.744	-53.636	-8.98105	-63.1444
-1.89728	-1.37299	0.681152	-0.654907	0.247803	-1.48499	0.00244141	-0.00762939	-0.0302124	-0.000915527	-0.00213623	-349.571	-249.709	492.592	-53.87	-8.86468	-62.9612
-1.88904	-1.38123	0.67749	-0.654907	0.244751	-1.49078	0.00213623	-0.043335	0.0958252	0.00213623	0.00152588	-347.722	-251.307	489.951	-53.736	-8.95247	-63.1307
-1.89941	-1.37726	0.678406	-0.652771	0.244751	-1.48468	0.00305176	0.0726318	-0.0204468	-0.0012207	-0.00213623	-349.846	-250.515	490.607	-53.5572	-9.13539	-62.9123
-1.88965	-1.38885	0.677185	-0.650635	0.242615	-1.48804	0.00244141	-0.0814819	0.12146	0.00152588	0.000915527	-347.592	-252.728	489.741	-53.1243	-9.11501	-62.9443
-1.8927	-1.3855	0.675964	-0.652466	0.24353	-1.49109	0.00244141	0.0424194	-0.00579834	0.000305176	-0.000305176	-348.323	-252.101	488.851	-53.389	-9.10283	-63.1195
-1.88934	-1.38824	0.674744	-0.656128	0.245361	-1.48499	0.00274658	-0.0283813	0.0610352	0	-0.000915527	-347.48	-252.632	487.96	-53.7612	-8.88098	-62.804
-1.88965	-1.38336	0.678406	-0.65094	0.247803	-1.47949	0.00274658	0.0448608	0.057373	0.000915527	-0.000305176	-347.691	-251.683	490.62	-53.2456	-8.70543	-62.6052
-1.88751	-1.38092	0.679321	-0.655823	0.243835	-1.49231	0.00274658	-0.206604	-0.0219727	-0.0012207	-0.00213623	-347.444	-251.248	491.275	-53.8459	-9.00206	-63.198
-1.88568	-1.38489	0.680237	-0.653687	0.242615	-1.4917	0.00274658	-0.0457764	0.0723267	0.000915527	-0.000610352	-346.963	-251.988	491.946	-53.5373	-9.06016	-63.1335
-1.8985	-1.38062	0.67749	-0.656433	0.24231	-1.48773	0.00244141	-0.00976563	0.0891113	0.000915527	-0.000610352	-349.554	-251.16	489.938	-53.9224	-9.30511	-63.013
-1.88873	-1.39618	0.675354	-0.655823	0.241089	-1.49139	0.00213623	-0.00335693	0.0894165	0.00152588	0.000610352	-347.17	-254.124	488.409	-53.6003	-9.19808	-63.0262
-1.89972	-1.38916	0.677795	-0.653992	0.242615	-1.4856	0.00244141	0.0247192	0.0485229	-0.000610352	-0.00213623	-349.525	-252.75	490.169	-53.5058	-9.27757	-62.8524
-1.89331	-1.38489	0.676575	-0.655518	0.243225	-1.49353	0.00244141	0.0878906	0.147705	0.00183105	0.00152588	-348.471	-251.988	489.287	-53.7487	-9.13827	-63.2349
-1.89209	-1.3739	0.678406	-0.653687	0.245056	-1.48132	0.00274658	0.0289917	0.0286865	-0.000305176	-0.000610352	-348.456	-249.907	490.605	-53.7129	-8.99297	-62.7637
-1.89667	-1.37909	0.677795	-0.655212	0.242615	-1.48743	0.00244141	0.0323486	0.093689	0.000915527	-0.000305176	-349.247	-250.876	490.162	-53.8067	-9.25532	-63.0088
-1.89514	-1.39038	0.67688	-0.654907	0.242615	-1.48651	0.00274658	0.0796509	0.0656128	0	0	-348.582	-253.001	489.507	-53.5897	-9.19663	-62.8705
-1.88599	-1.38916	0.672607	-0.65033	0.247192	-1.48834	0.00335693	0.0372314	0.102234	0.00152588	0.000610352	-346.869	-252.823	486.432	-53.0826	-8.68405	-62.9525
-1.89667	-1.39099	0.674438	-0.651855	0.246582	-1.48438	0.00274658	-0.0805664	0.0384521	0.000305176	-0.000305176	-348.872	-253.118	487.748	-53.2303	-8.90255	-62.7814
-1.89514	-1.38367	0.673828	-0.653687	0.240479	-1.48438	0.00274658	0.0665283	0.0985718	0.0012207	0.000305176	-348.751	-251.756	487.293	-53.5569	-9.38635	-62.8206
-1.89117	-1.38428	0.672607	-0.653381	0.247498	-1.48804	0.00305176	-0.109863	0.0350952	0.000610352	0	-348.024	-251.895	486.419	-53.5115	-8.75696	-62.9888
-1.89331	-1.38214	0.679016	-0.655212	0.246582	-1.48651	0.00244141	0.169373	0.0445557	0.000305176	0.000305176	-348.502	-251.452	491.052	-53.7567	-8.87049	-62.9421
-1.89209	-1.37756	0.672607	-0.654907	0.248413	-1.492	0.00274658	-0.190125	0.117188	0.000915527	0.000915527	-348.455	-250.64	486.414	-53.7951	-8.71991	-63.2291
-1.89514	-1.38123	0.67688	-0.652466	0.244446	-1.47919	0.00244141	0.0643921	0.0488281	0.000915527	0.00152588	-348.807	-251.274	489.505	-53.4558	-9.07153	-62.6129
-1.89178	-1.38184	0.67688	-0.654907	0.245667	-1.49109	0.00274658	-0.12146	0.0839233	0.000610352	0.000915527	-348.253	-251.416	489.508	-53.727	-8.92349	-63.1489
-1.8869	-1.38184	0.675049	-0.655823	0.243835	-1.49048	0.00274658	-0.0308228	0.0457764	0.000305176	0.000610352	-347.256	-251.443	488.181	-53.8298	-8.98651	-63.1008
-1.89301	-1.38672	0.67688	-0.652466	0.246277	-1.4917	0.00213623	-0.00244141	0.0769043	0.000915527	0.00152588	-348.371	-252.325	489.517	-53.3698	-8.88439	-63.1454
-1.88995	-1.3797	0.679932	-0.657043	0.245056	-1.48071	0.00213623	0.0918579	0.0183105	0.000305176	0	-347.828	-250.996	491.707	-54.0032	-8.9363	-62.6795
-1.89697	-1.38031	0.67627	-0.651855	0.247192	-1.48987	0.00244141	-0.131836	0.120239	0.0012207	0.000610352	-349.34	-251.111	489.07	-53.4035	-8.89473	-63.1256
-1.89209	-1.38153	0.671997	-0.655212	0.245667	-1.48895	0.00274658	0.00457764	0.0408936	0.0012207	0.000915527	-348.277	-251.384	485.97	-53.7655	-8.92606	-63.049
-1.89362	-1.38428	0.673523	-0.65155	0.24353	-1.4917	0.00305176	-0.00213623	0.0784302	0.000610352	0.000915527	-348.546	-251.883	487.085	-53.3039	-9.12282	-63.1594
-1.88263	-1.38733	0.670166	-0.652466	0.24353	-1.49658	0.00244141	-0.0189209	0.0717163	0.000915527	0.000610352	-346.315	-252.516	484.662	-53.3569	-8.93199	-63.3268
-1.89453	-1.38397	0.675659	-0.653687	0.242615	-1.48438	0.00244141	-0.0119019	0.117493	0.0012207	0.000915527	-348.639	-251.805	488.621	-53.5521	-9.20383	-62.8225
-1.88873	-1.3858	0.677185	-0.65094	0.24292	-1.49139	0.00305176	-0.0119019	0.0637817	0.000610352	0.000915527	-347.544	-252.163	489.741	-53.2087	-9.08659	-63.122
-1.89331	-1.38245	0.679626	-0.655212	0.244751	-1.49689	0.00244141	0.0613403	0.0946045	0.000305176	-0.000305176	-348.608	-251.517	491.499	-53.7543	-9.02674	-63.4161
-1.88965	-1.37573	0.675659	-0.655518	0.246277	-1.48773	0.00274658	0.0305176	0.071106	0.00152588	0.00244141	-347.975	-250.284	488.619	-53.8932	-8.85178	-63.0367
-1.89209	-1.38062	0.678406	-0.652161	0.244446	-1.49261	0.00274658	-0.0509644	0.0302124	0	-0.000610352	-348.388	-251.176	490.619	-53.4331	-9.03523	-63.2323
-1.89209	-1.38214	0.675964	-0.652771	0.246277	-1.49506	0.00274658	0.1474	0.0741577	0.0012207	0.00152588	-348.366	-251.479	488.853	-53.4785	-8.88468	-63.3341
-1.89758	-1.38824	0.672607	-0.653687	0.239868	-1.49292	0.00244141	-0.0866699	0.0830078	0.000305176	-0.000610352	-349.184	-252.622	486.415	-53.4858	-9.47119	-63.1831
-1.90491	-1.38245	0.678711	-0.652161	0.243225	-1.49536	0.00213623	0.0915527	0.0714111	0.00183105	0.00183105	-350.895	-251.478	490.835	-53.4081	-9.34651	-63.377
-1.89484	-1.37726	0.675659	-0.658569	0.246277	-1.48529	0.00213623	0.0442505	-0.00518799	-0.000915527	-0.0012207	-348.903	-250.554	488.608	-54.2187	-8.92889	-62.9216
-1.89972	-1.37726	0.680542	-0.651855	0.245361	-1.49292	0.00244141	0.0375366	0.108032	0.00183105	0.00183105	-350.022	-250.509	492.161	-53.4548	-9.10072	-63.2985
-1.90125	-1.38397	0.673218	-0.652771	0.244141	-1.4859	0.00213623	-0.062561	-0.0601196	-0.00152588	-0.00183105	-349.99	-251.797	486.854	-53.4492	-9.19609	-62.9139
-1.89148	-1.38275	0.679932	-0.651855	0.245361	-1.49292	0.00244141	0.0265503	0.0601196	0.0012207	0	-348.218	-251.57	491.727	-53.3641	-8.9462	-63.2311
-1.89117	-1.38702	0.680847	-0.653687	0.241089	-1.49323	0.00274658	-0.0180054	0.0271606	-0.000305176	-0.000305176	-347.996	-252.368	492.386	-53.5051	-9.27076	-63.1989
-1.88416	-1.37512	0.672913	-0.656433	0.243835	-1.49109	0.00244141	-0.0302124	0.045166	0.00152588	0.0012207	-346.916	-250.208	486.63	-54.0064	-8.95888	-63.1734
-1.88934	-1.37939	0.674438	-0.655212	0.244141	-1.49414	0.00213623	-0.0430298	-0.00427246	0	-0.000305176	-347.862	-250.984	487.74	-53.8006	-9.01405	-63.2975
-1.89087	-1.38	0.675354	-0.649719	0.248108	-1.48651	0.00244141	0.0415039	0.0961304	0.00183105	0.00183105	-348.119	-251.073	488.414	-53.1613	-8.71838	-62.9602
-1.89606	-1.37512	0.678101	-0.656738	0.247803	-1.48071	0.00305176	0.0500488	0.03479	0.000305176	0	-349.188	-250.128	490.377	-54.0433	-8.83121	-62.7381
-1.8927	-1.37756	0.675964	-0.655823	0.243835	-1.49078	0.00213623	-0.0741577	0.0317383	0.000305176	-0.000305176	-348.544	-250.618	488.838	-53.9003	-9.0968	-63.166
-1.89484	-1.37939	0.673828	-0.657959	0.244141	-1.49109	0.00244141	0.0753784	0.123596	0.00183105	0.000915527	-348.891	-250.97	487.287	-54.1156	-9.10031	-63.1672
-1.89362	-1.38245	0.674438	-0.653992	0.238953	-1.49017	0.00274658	-0.0512695	0.00152588	-0.000305176	-0.0012207	-348.547	-251.535	487.737	-53.6124	-9.49208	-63.0913
-1.89117	-1.38367	0.676575	-0.652161	0.244446	-1.48834	0.00274658	0.00793457	0.0756836	0.00152588	0.00213623	-348.055	-251.756	489.293	-53.3825	-9.00667	-63.006
-1.88873	-1.38702	0.675964	-0.655212	0.241089	-1.492	0.00244141	-0.0979614	0.0558472	0	-0.000305176	-347.469	-252.405	488.847	-53.6777	-9.22568	-63.1299
-1.89301	-1.38367	0.679016	-0.654602	0.245972	-1.48499	0.00213623	0.10498	0.0994873	0.00244141	0.00244141	-348.378	-251.736	491.053	-53.662	-8.90934	-62.8578
-1.89606	-1.38245	0.679626	-0.651855	0.238953	-1.49109	0.00213623	-0.237732	-0.0250244	-0.00213623	-0.00335693	-349.077	-251.496	491.498	-53.3699	-9.53765	-63.1473
-1.88721	-1.37787	0.67749	-0.652466	0.246277	-1.48621	0.00274658	-0.0314331	0.171814	0.00213623	0.00152588	-347.436	-250.676	489.954	-53.5091	-8.80709	-62.9476
-1.89331	-1.39008	0.678406	-0.653992	0.243835	-1.49567	0.00183105	-0.218506	-0.0521851	-0.00244141	-0.00274658	-348.356	-252.95	490.621	-53.4917	-9.07854	-63.2965
-1.89972	-1.38458	0.67627	-0.652771	0.244446	-1.49078	0.00152588	0.0357056	0.122986	0.00152588	0.00152588	-349.741	-251.905	489.068	-53.4406	-9.14938	-63.1337
-1.89178	-1.38458	0.67749	-0.656433	0.24292	-1.4859	0.00305176	-0.161438	0.032959	-0.000915527	-0.00152588	-348.083	-251.924	489.944	-53.8563	-9.12997	-62.8792
-1.89026	-1.38184	0.672302	-0.656128	0.243835	-1.48438	0.00213623	0.0619507	0.0714111	0.00152588	0.00152588	-347.836	-251.441	486.186	-53.8638	-9.03631	-62.8249
-1.89728	-1.37817	0.679932	-0.656738	0.241394	-1.48254	0.00274658	-0.195007	-0.0109863	-0.0012207	-0.00244141	-349.329	-250.687	491.701	-53.9954	-9.36047	-62.7891
-1.88873	-1.38855	0.678406	-0.656128	0.245056	-1.48773	0.00274658	-0.0863647	0.0778198	0.000305176	-0.000305176	-347.395	-252.674	490.614	-53.7574	-8.89777	-62.9292
-1.89484	-1.38092	0.677185	-0.655518	0.240784	-1.48743	0.00274658	-0.112305	0.0515747	0.0012207	0.0012207	-348.813	-251.229	489.72	-53.8116	-9.36601	-62.9841
-1.8924	-1.38245	0.678711	-0.652771	0.245361	-1.49017	0.00244141	-0.0183105	-0.0241089	-0.000915527	-0.00152588	-348.365	-251.514	490.839	-53.4731	-8.95857	-63.1068
-1.88843	-1.3916	0.675354	-0.653992	0.247498	-1.48865	0.00213623	-0.156555	0.0762939	0.000305176	-0.000305176	-347.266	-253.262	488.413	-53.4636	-8.69026	-62.9516
-1.88934	-1.38763	0.675659	-0.655212	0.245361	-1.48773	0.00244141	-0.0897217	-0.0247192	-0.000610352	-0.000915527	-347.541	-252.514	488.626	-53.667	-8.88658	-62.9379
-1.89453	-1.3858	0.679626	-0.651855	0.241394	-1.49017	0.00305176	-0.0491333	0.057373	0.000610352	0	-348.672	-252.13	491.502	-53.3153	-9.3052	-63.0788
-1.88812	-1.3797	0.678406	-0.656433	0.244141	-1.49139	0.00274658	-0.0164795	0.00213623	-0.000305176	-0.000610352	-347.585	-251.022	490.609	-53.9351	-8.98951	-63.1663
-1.89484	-1.38336	0.675659	-0.653687	0.241699	-1.49017	0.00183105	-0.0524902	0.0704956	0.00183105	0.00183105	-348.782	-251.696	488.623	-53.5633	-9.28978	-63.0945
-1.89301	-1.38214	0.679321	-0.653076	0.243225	-1.48468	0.00244141	-0.0320435	-0.109863	-0.0012207	-0.00152588	-348.419	-251.446	491.275	-53.512	-9.13611	-62.8523
-1.89392	-1.39099	0.673218	-0.653687	0.245972	-1.49261	0.00244141	-0.0369263	0.0875854	0.000915527	0.0012207	-348.405	-253.145	486.865	-53.4406	-8.91076	-63.1504
-1.89453	-1.3797	0.675049	-0.654907	0.245056	-1.48407	0.00244141	-0.083313	-0.0512695	-0.000915527	-0.000915527	-348.77	-251.009	488.175	-53.7601	-9.0179	-62.8462
-1.8927	-1.38641	0.675964	-0.652161	0.241394	-1.49078	0.00213623	0.0567627	0.0738525	0.00152588	0.00152588	-348.282	-252.272	488.851	-53.3394	-9.27205	-63.0938
-1.89789	-1.38763	0.678406	-0.652771	0.242615	-1.49414	0.00213623	0.0537109	0.0448608	0	0.000305176	-349.322	-252.474	490.618	-53.3923	-9.2607	-63.2571
-1.89728	-1.38062	0.67688	-0.651245	0.244446	-1.49078	0.00274658	0.00823975	0.0869751	0.00152588	0.0012207	-349.394	-251.164	489.512	-53.3292	-9.12155	-63.1617
-1.90094	-1.38916	0.674438	-0.655823	0.248413	-1.4917	0.00305176	-0.0476074	0.015564	0	0.000610352	-349.843	-252.774	487.74	-53.7164	-8.83474	-63.1454
-1.89514	-1.39252	0.671692	-0.650024	0.247498	-1.4917	0.00274658	0.00183105	0.0997925	0.000915527	0.0012207	-348.617	-253.43	485.769	-52.9971	-8.8073	-63.1058
-1.88934	-1.38062	0.674133	-0.654602	0.245667	-1.49139	0.00244141	0.0250244	0.0765991	0.00152588	0.00183105	-347.803	-251.211	487.521	-53.7105	-8.88593	-63.1644
-1.89972	-1.38489	0.680542	-0.652161	0.245667	-1.48438	0.00305176	-0.0137329	0.0442505	0	0.000305176	-349.683	-251.93	492.161	-53.3652	-9.04598	-62.8416
-1.88599	-1.38794	0.678101	-0.653687	0.244141	-1.49445	0.00244141	0.0491333	0.0811768	-0.000305176	-0.000915527	-346.961	-252.574	490.403	-53.4886	-8.93598	-63.2382
-1.90002	-1.38092	0.679626	-0.652771	0.242004	-1.4798	0.00244141	0.06073	0.0567627	0.000915527	0.000610352	-349.785	-251.186	491.489	-53.4976	-9.35172	-62.6534
-1.89972	-1.37146	0.674133	-0.65155	0.246887	-1.48712	0.00305176	0.119629	0.123901	0.00213623	0.00213623	-350.119	-249.452	487.515	-53.5105	-8.9881	-63.0758
-1.90033	-1.38031	0.67749	-0.647278	0.241089	-1.48956	0.00213623	0.0250244	0.118713	0.0012207	0.000915527	-350.006	-251.086	489.959	-52.8811	-9.4473	-63.1144
-1.8924	-1.38763	0.677795	-0.655823	0.244446	-1.492	0.00244141	0.117798	0.155334	0.00244141	0.00244141	-348.195	-252.498	490.172	-53.7391	-9.01533	-63.1428
-1.89728	-1.38763	0.673523	-0.653687	0.240784	-1.49109	0.00213623	0.0875854	0.0250244	0.000305176	0.000610352	-349.13	-252.501	487.077	-53.4952	-9.39266	-63.1052
-1.8869	-1.38672	0.674744	-0.659485	0.245361	-1.49261	0.00183105	0.00396729	0.0964355	0.000915527	0.000915527	-347.11	-252.367	487.957	-54.1707	-8.84754	-63.1583
-1.90308	-1.37817	0.675964	-0.653076	0.243225	-1.48468	0.00183105	0.0695801	0.0448608	0.00152588	0.00152588	-350.522	-250.688	488.836	-53.578	-9.31621	-62.9092
-1.8985	-1.38336	0.678101	-0.656738	0.244751	-1.48682	0.00244141	0.0814819	0.0439453	0.000915527	0.000915527	-349.471	-251.671	490.382	-53.9131	-9.09986	-62.9537
-1.8869	-1.38672	0.674744	-0.650024	0.248108	-1.48376	0.00274658	-0.0238037	0.100708	0.00152588	0.00213623	-347.088	-252.345	487.976	-53.0865	-8.62934	-62.7671
-1.89728	-1.38336	0.676575	-0.65094	0.24353	-1.49628	0.00213623	0.0747681	0.0872803	0.00152588	0.0012207	-349.37	-251.686	489.296	-53.2514	-9.19276	-63.3918
-1.8924	-1.38062	0.671997	-0.654907	0.242004	-1.49353	0.00244141	0.0195313	0.0845337	0.00183105	0.0012207	-348.402	-251.215	485.97	-53.7465	-9.23294	-63.2616
-1.89148	-1.37665	0.67749	-0.653687	0.245972	-1.49139	0.00274658	0.0485229	0.0308228	0	-0.000305176	-348.37	-250.44	489.95	-53.6707	-8.91049	-63.2069
-1.89362	-1.3913	0.672302	-0.653076	0.245361	-1.49536	0.00213623	0.00366211	0.122375	0.00244141	0.00213623	-348.365	-253.211	486.205	-53.3663	-8.95692	-63.2729
-1.8985	-1.37451	0.676575	-0.655823	0.242004	-1.49261	0.00213623	0.0863647	-0.0189209	-0.000305176	-0.000610352	-349.801	-250.026	489.275	-53.9516	-9.3522	-63.2877
-1.89972	-1.38824	0.67627	-0.652771	0.243835	-1.48346	0.00274658	0.0582886	0.104675	0.00152588	0.00152588	-349.537	-252.583	489.066	-53.3801	-9.1811	-62.7639
-1.89331	-1.37878	0.679321	-0.654297	0.24353	-1.48712	0.00244141	-0.00701904	0.0268555	-0.000610352	-0.00152588	-348.606	-250.82	491.271	-53.7061	-9.12719	-62.9924
-1.88812	-1.3858	0.677185	-0.653992	0.241089	-1.49811	0.00305176	0.015564	0.119934	0.00274658	0.00213623	-347.472	-252.176	489.736	-53.5592	-9.22632	-63.4231
-1.88843	-1.39618	0.675354	-0.651855	0.244446	-1.4856	0.00152588	-0.00274658	0.00518799	-0.000915527	-0.00244141	-347.087	-254.113	488.417	-53.145	-8.92216	-62.7696
-1.89087	-1.38092	0.673828	-0.652161	0.243835	-1.49139	0.00244141	-0.0860596	0.143127	0.00183105	0.00213623	-348.102	-251.261	487.303	-53.4268	-9.06073	-63.1651
-1.89423	-1.38062	0.678406	-0.655823	0.24353	-1.48926	0.00274658	0.0610352	-0.015564	-0.000305176	-0.000305176	-348.741	-251.17	490.607	-53.8519	-9.13739	-63.0761
-1.90094	-1.37543	0.676575	-0.653687	0.247192	-1.48834	0.00244141	0.0534058	0.0567627	0.000610352	0.000915527	-350.247	-250.182	489.281	-53.6922	-8.97197	-63.1032
-1.88751	-1.38092	0.677185	-0.649719	0.244141	-1.48956	0.00213623	-0.00305176	0.043335	0.000305176	0	-347.448	-251.248	489.741	-53.1467	-8.98155	-63.0778
-1.89972	-1.37695	0.675354	-0.653076	0.243225	-1.48926	0.00244141	-0.136108	-0.000610352	0	-0.000305176	-349.948	-250.479	488.398	-53.5976	-9.26737	-63.1212
-1.90125	-1.38275	0.675354	-0.656128	0.244446	-1.48682	0.00183105	0.0335693	0.0296021	0.000915527	0.000305176	-350.025	-251.562	488.393	-53.8534	-9.17248	-62.9641
-1.88934	-1.38641	0.671692	-0.654907	0.243225	-1.49323	0.00213623	-0.119019	0.0360107	0	-0.000305176	-347.62	-252.313	485.755	-53.6523	-9.06649	-63.1946
-1.88873	-1.38	0.677185	-0.652161	0.245667	-1.4856	0.00213623	0.172119	0.0601196	0.00213623	0.00274658	-347.662	-251.072	489.733	-53.4401	-8.87545	-62.9051
-1.89911	-1.38397	0.678406	-0.652161	0.245972	-1.49078	0.00213623	-0.0665283	0.0109863	-0.0012207	-0.00244141	-349.659	-251.78	490.617	-53.3808	-9.01934	-63.1428
-1.90063	-1.38184	0.679016	-0.656433	0.24353	-1.49078	0.00244141	0.168152	0.137329	0.00274658	0.00244141	-349.987	-251.376	491.045	-53.9044	-9.24262	-63.1539
-1.88965	-1.38153	0.676575	-0.649109	0.246277	-1.49231	0.00183105	-0.173645	-0.000305176	-0.000610352	-0.00183105	-347.898	-251.361	489.303	-53.0682	-8.84713	-63.2106
-1.8924	-1.37878	0.681458	-0.654297	0.24292	-1.48438	0.00213623	-0.00915527	0.0979614	0.00152588	0.00213623	-348.397	-250.808	492.817	-53.7056	-9.15874	-62.8632
-1.89148	-1.39038	0.671082	-0.655212	0.24353	-1.49658	0.00244141	0.00396729	0.0604248	0.000915527	0	-347.956	-253.057	485.315	-53.6248	-9.06922	-63.3233
-1.89209	-1.38885	0.674744	-0.649414	0.241089	-1.49048	0.00244141	0.0131226	0.115356	0.00213623	0.00244141	-348.095	-252.734	487.975	-52.9855	-9.28196	-63.0602
-1.89026	-1.39282	0.67627	-0.653076	0.247192	-1.49567	0.00274658	0.00305176	0.0454712	0.000610352	0.000610352	-347.682	-253.486	489.082	-53.3416	-8.74998	-63.2727
-1.89301	-1.38062	0.678101	-0.647888	0.244141	-1.48651	0.00244141	0.102844	0.148315	0.00213623	0.00152588	-348.525	-251.162	490.404	-52.9433	-9.07433	-62.9571
-1.89545	-1.38092	0.677185	-0.651855	0.247498	-1.4856	0.00244141	0.0289917	0.0653076	0.0012207	0.0012207	-348.974	-251.221	489.732	-53.3924	-8.83895	-62.9203
-1.89117	-1.37726	0.67749	-0.653992	0.245056	-1.49506	0.00274658	0.0946045	0.0888062	0.000915527	0.000915527	-348.327	-250.56	489.952	-53.6966	-8.98031	-63.3682
-1.89209	-1.3855	0.675964	-0.655823	0.248413	-1.49353	0.00274658	0.106201	0.149231	0.00213623	0.00183105	-348.233	-252.111	488.848	-53.7733	-8.69833	-63.237
-1.8924	-1.38489	0.673828	-0.651855	0.242615	-1.49231	0.00274658	0.0933838	0.102844	0.00152588	0.00183105	-348.287	-252	487.306	-53.3288	-9.17444	-63.1772
-1.89636	-1.3855	0.678101	-0.650024	0.244446	-1.4859	0.00274658	0.0265503	0.104675	0.00152588	0.00244141	-349.017	-252.068	490.4	-53.11	-9.08927	-62.8964
-1.89606	-1.38275	0.673523	-0.654297	0.24292	-1.49384	0.00213623	0.0482178	0.0643921	0.000305176	0.000305176	-349.079	-251.594	487.077	-53.6437	-9.21618	-63.2723
-1.89819	-1.37695	0.678406	-0.653687	0.242615	-1.48651	0.00213623	0.0582886	0.120239	0.00244141	0.00274658	-349.618	-250.465	490.605	-53.6669	-9.28815	-62.9903
-1.89117	-1.37878	0.678406	-0.653076	0.249023	-1.4917	0.00213623	0.0927734	0.0302124	0.000610352	0.000305176	-348.271	-250.836	490.619	-53.5667	-8.65504	-63.211
-1.89453	-1.37512	0.67627	-0.654297	0.248108	-1.49323	0.00244141	-0.0576782	0.140076	0.00183105	0.00213623	-349.045	-250.154	489.065	-53.7661	-8.79518	-63.3151
-1.89575	-1.38824	0.678406	-0.653381	0.244141	-1.49109	0.00244141	0.0875854	0.118103	0.00244141	0.00213623	-348.848	-252.593	490.618	-53.4509	-9.09673	-63.1077
-1.89026	-1.39404	0.67627	-0.655518	0.24231	-1.48895	0.00244141	0.0543213	0.103149	0.00183105	0.00244141	-347.522	-253.71	489.07	-53.5997	-9.12997	-62.9385
-1.89301	-1.38794	0.672913	-0.654907	0.245667	-1.48651	0.00213623	-0.0286865	0.0238037	0.000610352	0.000610352	-348.235	-252.573	486.636	-53.6275	-8.9214	-62.8878
-1.89941	-1.3797	0.67688	-0.656433	0.24353	-1.48438	0.00213623	-0.0784302	0.0512695	0.000610352	0.000305176	-349.728	-250.985	489.494	-53.9365	-9.22169	-62.8698
-1.89484	-1.38245	0.675964	-0.656433	0.24353	-1.48529	0.00305176	0.000915527	0.0238037	0.000915527	0	-348.744	-251.521	488.836	-53.8911	-9.13745	-62.8767
-1.88751	-1.37726	0.675964	-0.653381	0.248718	-1.48865	0.00244141	0.153809	0.0488281	0.000915527	0.000610352	-347.544	-250.573	488.849	-53.6239	-8.61855	-63.0692
-1.8988	-1.38458	0.673523	-0.655212	0.243835	-1.49628	0.00274658	0.0137329	0.0811768	0.00213623	0.00183105	-349.593	-251.933	487.076	-53.7204	-9.18478	-63.3787
-1.88873	-1.38733	0.674744	-0.650635	0.249023	-1.4856	0.00213623	0.139771	0.038147	0.000610352	0	-347.453	-252.456	487.976	-53.1475	-8.58581	-62.853
-1.89209	-1.38519	0.675049	-0.655823	0.245972	-1.4917	0.00213623	0.0527954	0.0848389	0.00183105	0.00152588	-348.204	-252.057	488.183	-53.7777	-8.89359	-63.1487
-1.89178	-1.38	0.672913	-0.653687	0.247498	-1.48865	0.00305176	0.0195313	0.126343	0.00152588	0.000915527	-348.284	-251.091	486.637	-53.6154	-8.77974	-63.0531
-1.89178	-1.3858	0.679932	-0.653992	0.244446	-1.4859	0.00183105	0.0564575	0.0863647	0.00152588	0.000915527	-348.08	-252.135	491.719	-53.5579	-9.00715	-62.8777
-1.90338	-1.37726	0.680542	-0.653992	0.24231	-1.48682	0.00244141	0.0958252	0.0640869	-0.000305176	-0.00152588	-350.643	-250.493	492.149	-53.6988	-9.39953	-63.0167
-1.89911	-1.38184	0.673218	-0.654907	0.24353	-1.49475	0.00244141	0.0231934	0.144958	0.00244141	0.00213623	-349.72	-251.416	486.853	-53.7293	-9.22116	-63.3307
-1.89209	-1.39008	0.675964	-0.651245	0.24231	-1.49506	0.00274658	0.0732422	0.0125122	-0.000305176	-0.00183105	-348.109	-252.964	488.859	-53.1766	-9.18276	-63.2633
-1.89423	-1.38519	0.674133	-0.654297	0.244141	-1.49017	0.00213623	0.083313	0.090332	0.000915527	0	-348.607	-252.051	487.52	-53.6032	-9.07691	-63.0813
-1.89667	-1.38977	0.675964	-0.65155	0.243225	-1.48956	0.00213623	0.0201416	0.0994873	0.000610352	-0.000305176	-348.962	-252.886	488.853	-53.2165	-9.18154	-63.0257
-1.89728	-1.38336	0.673828	-0.652771	0.245056	-1.48956	0.00213623	-0.0564575	0.0692749	0.000305176	-0.000915527	-349.275	-251.697	487.3	-53.4588	-9.06102	-63.0799
-1.89789	-1.38	0.678711	-0.65155	0.245361	-1.48376	0.00274658	0.0531006	0.0811768	0	-0.0012207	-349.461	-251.03	490.834	-53.3728	-9.0534	-62.8466
-1.89362	-1.38702	0.678711	-0.653381	0.246277	-1.48651	0.00213623	-0.00854492	0.126953	0.000915527	-0.000305176	-348.421	-252.365	490.838	-53.4689	-8.88826	-62.9048
-1.89026	-1.38672	0.674744	-0.652161	0.244141	-1.49048	0.00213623	-0.0723267	0.0601196	0.000305176	-0.0012207	-347.795	-252.344	487.97	-53.3334	-9.00868	-63.0755
-1.89453	-1.37878	0.672913	-0.653687	0.24292	-1.49384	0.00274658	-0.0170898	0.00610352	-0.000610352	-0.00274658	-348.903	-250.859	486.634	-53.6371	-9.20242	-63.3006
-1.8988	-1.3858	0.672913	-0.655212	0.242004	-1.48132	0.00213623	-0.184021	0.10376	0.000305176	-0.00183105	-349.367	-252.148	486.625	-53.6973	-9.31433	-62.6726
-1.89087	-1.37695	0.677185	-0.650635	0.247803	-1.49109	0.00213623	-0.0231934	0.0326538	-0.000305176	-0.0012207	-348.267	-250.497	489.738	-53.3165	-8.75529	-63.1963
-1.89362	-1.38336	0.679016	-0.65155	0.244751	-1.48834	0.00213623	-0.167542	0.090332	0.000305176	0.000305176	-348.563	-251.677	491.061	-53.3188	-9.02534	-63.0185
-1.89545	-1.37665	0.67749	-0.654297	0.243225	-1.48682	0.00274658	0.173035	0.123901	0.0012207	0.000610352	-349.083	-250.423	489.943	-53.7407	-9.1931	-62.9992
-1.89667	-1.38214	0.675964	-0.652771	0.247498	-1.48956	0.00213623	-0.108643	0.0820923	0.000915527	0.000305176	-349.213	-251.458	488.848	-53.4786	-8.8584	-63.0951
-1.90094	-1.37817	0.677185	-0.652466	0.24353	-1.49078	0.00244141	-0.0473022	0.0390625	0	-0.000915527	-350.182	-250.694	489.726	-53.5092	-9.26243	-63.1881
-1.89362	-1.38214	0.671082	-0.657959	0.242615	-1.49506	0.00274658	-0.175781	0.126343	0.000915527	0	-348.592	-251.508	485.301	-54.0715	-9.19774	-63.3197
-1.88934	-1.38519	0.675964	-0.652466	0.245361	-1.4917	0.00183105	-0.0338745	0.0204468	0.000305176	-0.000305176	-347.685	-252.056	488.855	-53.3931	-8.90054	-63.1451
-1.89545	-1.38123	0.675964	-0.652466	0.245361	-1.48956	0.00274658	-0.0997925	0.0894165	0.00152588	0.000915527	-348.991	-251.29	488.848	-53.4581	-9.0126	-63.095
-1.8988	-1.38367	0.678711	-0.656433	0.241394	-1.48895	0.00213623	0.0167847	0.0759888	0.000915527	0.000915527	-349.534	-251.725	490.824	-53.874	-9.37655	-63.0446
-1.89178	-1.38214	0.672607	-0.652466	0.244141	-1.48956	0.00244141	-0.0540161	0.0595093	0.0012207	0.0012207	-348.218	-251.492	486.418	-53.4417	-9.04577	-63.0723
-1.89301	-1.38153	0.680847	-0.653992	0.243835	-1.49109	0.00274658	-0.174255	0.0540161	0.0012207	0.0012207	-348.516	-251.331	492.381	-53.6282	-9.09407	-63.1551
-1.89362	-1.38977	0.675049	-0.653076	0.247498	-1.49719	0.00213623	-0.170898	0.109863	0.0012207	0.00183105	-348.456	-252.912	488.195	-53.3917	-8.79183	-63.3768
-1.89423	-1.38306	0.675354	-0.653687	0.245361	-1.48956	0.00244141	-0.103455	0.100403	0.00213623	0.00305176	-348.681	-251.642	488.405	-53.5678	-8.98527	-63.0747
-1.89789	-1.37939	0.677185	-0.651855	0.245361	-1.492	0.00244141	-0.0640869	-0.00396729	-0.000915527	-0.000915527	-349.569	-250.934	489.732	-53.4191	-9.0622	-63.2311
-1.89789	-1.38519	0.67627	-0.65155	0.245361	-1.49261	0.00213623	-0.0894165	0.150757	0.00213623	0.00213623	-349.394	-252.026	489.074	-53.2911	-9.04634	-63.2121
-1.89178	-1.3797	0.681458	-0.655823	0.242615	-1.49109	0.00152588	-0.0378418	0.00732422	0	0.000305176	-348.315	-250.991	492.818	-53.8668	-9.17493	-63.1621
-1.89819	-1.38153	0.679932	-0.655823	0.24231	-1.49048	0.00213623	0.0149536	0.0970459	0.00152588	0.00213623	-349.511	-251.321	491.71	-53.8389	-9.30118	-63.1346
-1.89117	-1.38184	0.678711	-0.656128	0.245667	-1.49353	0.00274658	-0.0772095	0.0866699	0.000610352	0.000610352	-348.159	-251.412	490.833	-53.8673	-8.9145	-63.26
-1.88873	-1.37909	0.677185	-0.653381	0.245972	-1.49414	0.00305176	0.0418091	0.123291	0.00213623	0.00213623	-347.784	-250.911	489.735	-53.5964	-8.86015	-63.3069
-1.89697	-1.39679	0.675049	-0.654297	0.240479	-1.49567	0.00183105	-0.0149536	0.00488281	0	0	-348.839	-254.215	488.189	-53.4193	-9.38981	-63.2418
-1.89758	-1.38367	0.678406	-0.652161	0.24292	-1.49261	0.00274658	0.00579834	0.108032	0.0012207	0.000915527	-349.373	-251.729	490.617	-53.3857	-9.24164	-63.2193
-1.89209	-1.37299	0.682983	-0.654602	0.24292	-1.49048	0.00244141	-0.0274658	0.0457764	0.000915527	0.0012207	-348.593	-249.721	493.921	-53.8353	-9.17591	-63.1925
-1.89972	-1.3797	0.676575	-0.65033	0.248718	-1.49689	0.00183105	0.106506	0.0436401	0.000610352	0.000305176	-350.006	-250.992	489.298	-53.2412	-8.82844	-63.4682
-1.88873	-1.38855	0.675049	-0.654602	0.24353	-1.49414	0.00274658	0.0125122	0.105286	0.00183105	0.00152588	-347.46	-252.698	488.189	-53.5837	-9.02752	-63.2217
-1.88751	-1.37817	0.673828	-0.651245	0.246582	-1.49719	0.00213623	-0.0509644	-0.0167847	-0.000305176	-0.00183105	-347.613	-250.763	487.311	-53.3665	-8.79775	-63.4535
-1.89453	-1.39832	0.675659	-0.653992	0.239868	-1.50085	0.00274658	0.0817871	0.065918	0.00244141	0.00274658	-348.371	-254.511	488.637	-53.3605	-9.3988	-63.4624
-1.87988	-1.38	0.677795	-0.65979	0.245972	-1.48621	0.00244141	0.169067	0.0167847	-0.000305176	-0.0012207	-345.867	-251.109	490.162	-54.3104	-8.69382	-62.9005
-1.89606	-1.38824	0.672607	-0.653076	0.248413	-1.49261	0.00213623	0.0772095	0.122681	0.00305176	0.00244141	-348.928	-252.627	486.423	-53.4154	-8.75883	-63.184
-1.89056	-1.38702	0.67627	-0.65094	0.245667	-1.48468	0.00213623	0.0689697	-0.0518799	-0.00152588	-0.00244141	-347.8	-252.384	489.076	-53.1879	-8.88655	-62.8117
-1.89423	-1.37573	0.679321	-0.651855	0.245972	-1.48926	0.00213623	0.196838	0.13092	0.00213623	0.0012207	-348.937	-250.245	491.278	-53.4766	-8.95985	-63.1268
-1.90063	-1.38519	0.678406	-0.653992	0.244446	-1.48407	0.00244141	0.0204468	-0.017395	-0.000610352	-0.00183105	-349.823	-251.998	490.608	-53.5696	-9.15579	-62.8208
-1.89575	-1.39069	0.67627	-0.65094	0.244141	-1.48438	0.00244141	0.0930786	0.122986	0.00244141	0.00183105	-348.701	-253.052	489.074	-53.1306	-9.0858	-62.7788
-1.89148	-1.3855	0.679321	-0.655823	0.244446	-1.49536	0.00244141	0.107422	0.0244141	-0.000610352	-0.00213623	-348.126	-252.096	491.278	-53.7742	-9.00952	-63.3142
-1.88507	-1.38611	0.675964	-0.653687	0.241699	-1.49017	0.00183105	0.0491333	0.127258	0.00213623	0.00213623	-346.765	-252.241	488.851	-53.5164	-9.11764	-63.046
-1.8988	-1.38153	0.676575	-0.658264	0.244751	-1.48773	0.00183105	0.0308228	-0.0106812	-0.000305176	-0.000915527	-349.582	-251.338	489.273	-54.117	-9.10899	-63.0086
-1.89911	-1.3797	0.681763	-0.652466	0.245056	-1.48682	0.00183105	0.104065	0.109863	0.000610352	0	-349.752	-250.956	493.042	-53.484	-9.10183	-62.9942
-1.89178	-1.37909	0.679626	-0.655823	0.245361	-1.48468	0.00213623	0.119629	0.0656128	0.000610352	0	-348.265	-250.88	491.49	-53.8748	-8.9494	-62.875
-1.89392	-1.38184	0.678406	-0.656738	0.24353	-1.48712	0.00244141	0.0445557	0.0524902	0.000305176	-0.000915527	-348.611	-251.398	490.604	-53.9364	-9.1257	-62.9654
-1.8985	-1.38031	0.674744	-0.658264	0.243835	-1.48651	0.00213623	0.0915527	0.104065	0.000610352	0	-349.533	-251.119	487.945	-54.136	-9.17941	-62.9577
-1.89575	-1.38885	0.672607	-0.653076	0.242004	-1.4856	0.00244141	0.116577	0.108337	0.00152588	0.000915527	-348.732	-252.734	486.415	-53.4039	-9.26067	-62.8398
-1.89667	-1.37817	0.673523	-0.654907	0.247498	-1.49139	0.00213623	0.0674438	0.0744629	0.0012207	0.000610352	-349.333	-250.733	487.074	-53.7866	-8.86845	-63.2072
-1.89301	-1.3797	0.675659	-0.653687	0.242615	-1.48468	0.00244141	-0.00976563	0.0524902	0	-0.000610352	-348.473	-251.01	488.62	-53.6203	-9.19066	-62.8671
-1.89911	-1.37573	0.675049	-0.653076	0.245667	-1.49261	0.00244141	0.0836182	0.132446	0.00244141	0.00152588	-349.916	-250.258	488.18	-53.6177	-9.06736	-63.2897
-1.89484	-1.38092	0.674744	-0.652466	0.246887	-1.48895	0.00152588	-0.0900269	-0.0198364	0	-0.000610352	-348.876	-251.241	487.965	-53.4624	-8.87966	-63.0698
-1.89087	-1.37878	0.681152	-0.654907	0.239563	-1.48712	0.00244141	0.0219727	0.100098	0.00152588	0.0012207	-348.104	-250.818	492.595	-53.7756	-9.4048	-62.9779
-1.89087	-1.38611	0.671082	-0.655212	0.245361	-1.48987	0.00213623	-0.127258	0.0735474	0.000915527	0	-347.898	-252.252	485.311	-53.6917	-8.91762	-63.0496
-1.89056	-1.3858	0.674744	-0.656433	0.247498	-1.48743	0.00244141	-0.0274658	0.126038	0.00213623	0.000915527	-347.835	-252.174	487.96	-53.8362	-8.73868	-62.9442
-1.88995	-1.38245	0.673523	-0.657349	0.247498	-1.48895	0.00305176	-0.198669	0.0668335	0.000305176	0.000305176	-347.826	-251.557	487.073	-53.9948	-8.73811	-63.0382
-1.89209	-1.3797	0.677795	-0.657654	0.244751	-1.48712	0.00305176	-0.0613403	0.125427	0.00152588	0.000915527	-348.312	-251.009	490.16	-54.0748	-9.00164	-62.9787
-1.89972	-1.37543	0.674744	-0.655212	0.242615	-1.48102	0.00244141	-0.0848389	0.0222778	0	0.000305176	-349.877	-250.19	487.945	-53.8644	-9.31046	-62.7478
-1.89758	-1.37634	0.680542	-0.652466	0.247498	-1.4859	0.00305176	0.0442505	0.0631714	0.000610352	0	-349.551	-250.338	492.158	-53.5371	-8.88831	-62.9792
-1.89697	-1.38397	0.672302	-0.653381	0.242004	-1.50787	0.00274658	-0.210571	0.106812	0.000610352	0.000305176	-349.385	-251.841	486.202	-53.5227	-9.3157	-63.9126
-1.89331	-1.39069	0.676575	-0.657349	0.248413	-1.48407	0.00183105	-0.106812	0.0488281	0	-0.000305176	-348.193	-253.067	489.284	-53.8628	-8.69351	-62.7591
-1.89301	-1.37787	0.674133	-0.653076	0.244141	-1.48895	0.00213623	-0.110474	0.122986	0.000305176	-0.000305176	-348.587	-250.679	487.518	-53.5806	-9.07758	-63.0824
-1.8866	-1.38336	0.679626	-0.654602	0.244141	-1.49048	0.00213623	-0.180054	0.0613403	-0.000610352	-0.000915527	-347.177	-251.703	491.5	-53.6664	-8.95489	-63.0935
[truncated: 2,884 more rows]
