# Supplementary material for: Effective Swimmer’s Action during the Grab Start Technique
Source: PLoS One. 2015 May 15;10(5):e0123001. doi: 10.1371/journal.pone.0123001 (PMC4433328; doi:10.1371/journal.pone.0123001)
Supplement: S1 Files — (ZIP) [file pone.0123001.s001.zip › S1 Files.txt/Vc_gs/vc_gs2/vcgs2.txt]

4.32556	-0.92865	1.52161	0.452271	0.45105	-1.29822	4.32404	-0.244141	-0.0201416	-0.0012207	-0.00152588	858.042	-180.648	1106.87	67.3313	109.644	-43.543
-1.78741	-0.924683	1.52802	0.45105	0.452271	-1.28693	4.32587	-0.0485229	0.122681	0.00152588	0	-351.667	-159.624	1108.32	65.3566	6.86039	-59.6862
-1.79871	-0.923462	1.521	0.455627	0.452881	-1.29425	4.32587	-0.284729	0.00671387	-0.000610352	-0.000915527	-354.035	-159.4	1103.25	65.8569	6.70529	-60.0673
-1.7923	-0.925598	1.52374	0.452271	0.451965	-1.29333	4.32678	0.0802612	0.0234985	0.000610352	0.000610352	-352.671	-159.809	1105.23	65.5088	6.74979	-59.9861
-1.79199	-0.935974	1.52374	0.455322	0.456238	-1.28906	4.32556	-0.248108	0.0778198	0.000305176	-0.000305176	-352.282	-161.746	1105.25	66.0256	7.12862	-59.7167
-1.79291	-0.923767	1.5271	0.452881	0.448914	-1.29089	4.32556	0.106506	0.015564	0.000305176	0.000305176	-352.821	-159.441	1107.66	65.549	6.48973	-59.8865
-1.79016	-0.920105	1.5274	0.457458	0.449524	-1.28601	4.32648	-0.244141	0.0558472	0.000610352	0	-352.371	-158.751	1107.89	66.0156	6.57378	-59.6903
-1.79535	-0.922852	1.52527	0.455322	0.451355	-1.28754	4.32678	-0.0204468	0.0424194	0	-0.000915527	-353.316	-159.265	1106.34	65.8139	6.64307	-59.7522
-1.80267	-0.918274	1.53137	0.456543	0.445862	-1.28082	4.32617	-0.186157	0.102234	0.00152588	0.00152588	-354.832	-158.339	1110.75	65.8783	6.06855	-59.4933
-1.7926	-0.919495	1.5271	0.458069	0.444336	-1.28845	4.32678	-0.00305176	-0.0387573	-0.000610352	-0.000915527	-352.878	-158.632	1107.67	66.0744	6.11084	-59.8043
-1.79535	-0.915527	1.52588	0.455627	0.448914	-1.27991	4.32709	-0.119629	0.107422	0.000915527	0.000610352	-353.446	-157.88	1106.77	65.7328	6.43249	-59.4543
-1.78772	-0.925903	1.52435	0.458069	0.446472	-1.27991	4.32709	-0.0161743	-0.0366211	-0.000610352	-0.000610352	-351.612	-159.855	1105.68	66.1812	6.39176	-59.3462
-1.79474	-0.921326	1.52496	0.458069	0.441284	-1.27625	4.32648	-0.0469971	0.106506	0.00213623	0.00213623	-353.075	-158.966	1106.11	66.1063	5.84668	-59.2223
-1.79779	-0.923462	1.52466	0.461121	0.446472	-1.28143	4.32678	0.0860596	0.0106812	-0.000610352	-0.000305176	-353.722	-159.36	1105.9	66.4877	6.21024	-59.4681
-1.7926	-0.910034	1.52435	0.46051	0.446472	-1.28082	4.32648	0.057373	0.117493	0.00244141	0.00213623	-353.1	-156.863	1105.67	66.2039	6.2605	-59.5335
-1.79199	-0.913391	1.5271	0.461121	0.444641	-1.28021	4.32739	0.00488281	0.000610352	0.000610352	0.000305176	-352.873	-157.477	1107.66	66.3275	6.1324	-59.4755
-1.78925	-0.913086	1.52191	0.462952	0.439758	-1.27991	4.32617	0.10498	0.128479	0.00152588	0.0012207	-352.303	-157.455	1103.91	66.5338	5.78443	-59.4441
-1.79504	-0.904846	1.52679	0.462341	0.443726	-1.2851	4.32678	0.0952148	0.108337	0.00213623	0.00213623	-353.803	-155.871	1107.44	66.3279	5.97704	-59.7783
-1.78741	-0.919495	1.52435	0.463562	0.4422	-1.28448	4.32587	0.0244141	0.072937	0.000915527	0.000610352	-351.822	-158.652	1105.69	66.7056	6.02434	-59.607
-1.79413	-0.908813	1.5332	0.462341	0.441284	-1.27136	4.32648	0.134888	0.0970459	0.000610352	0.000610352	-353.348	-156.566	1112.08	66.3939	5.81898	-59.1082
-1.7923	-0.909119	1.52344	0.469055	0.440674	-1.28082	4.32709	-0.0125122	0.0961304	0.000915527	0.000305176	-353.095	-156.686	1105.03	67.1668	5.78706	-59.538
-1.7984	-0.896301	1.53015	0.464478	0.444946	-1.27686	4.32617	0.114746	0.0857544	0.00183105	0.00274658	-354.67	-154.228	1109.87	66.4353	5.99879	-59.4835
-1.78864	-0.907898	1.52435	0.466003	0.445557	-1.27686	4.3277	0.0335693	0.0967407	0.000305176	0	-352.369	-156.464	1105.68	66.8	6.2449	-59.3617
-1.78772	-0.898132	1.53046	0.466614	0.446167	-1.27502	4.32678	0.170288	0.137634	0.00274658	0.00335693	-352.501	-154.6	1110.1	66.7126	6.28113	-59.3606
-1.79382	-0.911865	1.53046	0.466003	0.444641	-1.28357	4.32617	0.00366211	0.0289917	0.000610352	0.000305176	-353.37	-157.163	1110.11	66.8596	6.08766	-59.6572
-1.79413	-0.906677	1.52618	0.466919	0.445251	-1.27808	4.32648	0.0732422	0.112915	0.000915527	0.000915527	-353.52	-156.207	1107.01	66.8829	6.12181	-59.445
-1.79565	-0.906372	1.52832	0.470581	0.44281	-1.28387	4.32739	0.0393677	0.0585938	0.000915527	0.000915527	-353.922	-156.134	1108.57	67.2947	5.88877	-59.7211
-1.78925	-0.905151	1.53229	0.472717	0.443726	-1.28204	4.32648	0.0509644	0.0717163	0.00152588	0.0012207	-352.705	-155.899	1111.45	67.521	6.06513	-59.6367
-1.79993	-0.896606	1.53229	0.472717	0.443726	-1.27258	4.32709	-0.0466919	0.0460815	0.000915527	0.000305176	-354.973	-154.252	1111.43	67.3829	5.86982	-59.2974
-1.7923	-0.907288	1.52954	0.473938	0.444031	-1.28723	4.32739	0.0500488	0.0909424	0.00274658	0.00213623	-353.304	-156.309	1109.46	67.6934	6.03873	-59.8678
-1.7923	-0.898438	1.53229	0.475464	0.447998	-1.27838	4.32648	-0.00549316	0.0378418	0.00152588	0.0012207	-353.517	-154.624	1111.45	67.7273	6.33837	-59.5428
-1.78955	-0.907898	1.52496	0.473938	0.446472	-1.28906	4.32373	-0.118713	0.0283813	0	-0.000305176	-352.758	-156.46	1106.15	67.7044	6.2823	-59.9416
-1.79291	-0.907898	1.5271	0.474548	0.446167	-1.28632	4.32709	0.0579834	0.12085	0.00274658	0.00274658	-353.401	-156.433	1107.7	67.7735	6.20266	-59.8256
-1.79291	-0.899353	1.52954	0.475769	0.449524	-1.28845	4.32587	-0.0149536	-0.0137329	0	0	-353.727	-154.819	1109.47	67.775	6.4442	-60.0044
-1.79199	-0.899048	1.53046	0.472107	0.446472	-1.28296	4.3277	-0.00946045	0.10498	0.00183105	0.00213623	-353.452	-154.759	1110.12	67.3525	6.22255	-59.7396
-1.80115	-0.899963	1.52466	0.479736	0.445557	-1.29028	4.32678	-0.0518799	0.0253296	0.000305176	-0.000610352	-355.349	-154.93	1105.93	68.2366	5.98301	-60.0992
-1.78955	-0.904541	1.52954	0.472412	0.443726	-1.28479	4.32587	0.00854492	0.10498	0.00244141	0.00183105	-352.804	-155.803	1109.46	67.4761	6.05662	-59.767
-1.79688	-0.895691	1.5271	0.481873	0.445862	-1.29333	4.32587	-0.173035	0.0125122	-0.000915527	-0.00213623	-354.699	-154.131	1107.71	68.4124	6.06135	-60.2688
-1.78833	-0.905762	1.53351	0.47699	0.450439	-1.29608	4.32617	-0.118713	0.126343	0.00152588	0.000305176	-352.741	-156.02	1112.35	68.0164	6.60372	-60.2997
-1.79382	-0.891418	1.52985	0.480957	0.445862	-1.297	4.32648	-0.157166	-0.0131226	-0.0012207	-0.00183105	-354.275	-153.33	1109.7	68.2386	6.09751	-60.4655
-1.78986	-0.902405	1.52924	0.480957	0.448303	-1.29181	4.32587	-0.0305176	0.0857544	0.000915527	0.000305176	-353.098	-155.4	1109.26	68.4175	6.39702	-60.1305
-1.79565	-0.887451	1.53198	0.481262	0.44281	-1.2915	4.32739	-0.227356	0.0820923	-0.000305176	-0.00152588	-354.69	-152.562	1111.23	68.2101	5.81429	-60.2441
-1.79779	-0.89447	1.53046	0.478516	0.449219	-1.29425	4.32617	-0.119019	0.0939941	0.0012207	0.000305176	-354.935	-153.886	1110.13	68.0078	6.31468	-60.3291
-1.79413	-0.894165	1.53076	0.481567	0.445251	-1.29395	4.32709	-0.229492	0.0872803	-0.000305176	-0.00274658	-354.219	-153.834	1110.36	68.353	6.05311	-60.3031
-1.79199	-0.891418	1.52954	0.484924	0.449219	-1.28998	4.32678	-0.114746	0.0961304	0.000915527	0.000610352	-353.875	-153.325	1109.48	68.6946	6.40032	-60.148
-1.79443	-0.897827	1.52954	0.486145	0.446167	-1.30127	4.32709	0.0112915	0.0540161	0.000915527	-0.000305176	-354.284	-154.528	1109.49	68.9338	6.12014	-60.6201
-1.79749	-0.887756	1.53137	0.485535	0.447083	-1.29639	4.32556	0.0491333	0.015564	0	-0.000915527	-355.151	-152.616	1110.81	68.7022	6.11848	-60.4867
-1.78802	-0.895386	1.52863	0.487671	0.442505	-1.29822	4.32709	0.00640869	0.146484	0.00152588	0.0012207	-353.044	-154.091	1108.83	69.0718	5.92784	-60.4746
-1.7923	-0.888367	1.52893	0.484314	0.447693	-1.30096	4.32587	-0.110779	0.00610352	-0.000610352	-0.000915527	-354.145	-152.768	1109.04	68.5733	6.25427	-60.6772
-1.79596	-0.896301	1.52954	0.487366	0.445862	-1.29791	4.32709	-0.0506592	0.139465	0.00152588	-0.000610352	-354.601	-154.232	1109.49	69.0493	6.06729	-60.4822
-1.80145	-0.885315	1.53076	0.491943	0.447388	-1.30005	4.32648	0.0100708	0.0131226	-0.000305176	-0.000915527	-356.101	-152.145	1110.38	69.3941	6.05853	-60.6952
-1.78314	-0.897827	1.52496	0.489502	0.445862	-1.30096	4.32617	0.0213623	0.122986	0.00244141	0.0012207	-352.051	-154.587	1106.19	69.322	6.28303	-60.5753
-1.79291	-0.892944	1.52924	0.489502	0.44342	-1.29761	4.32678	0.0906372	0.00823975	-0.000305176	-0.000610352	-354.099	-153.611	1109.27	69.2407	5.91061	-60.4843
-1.79199	-0.897827	1.52588	0.489197	0.447998	-1.30585	4.32648	0.0759888	0.157471	0.00274658	0.00183105	-353.872	-154.558	1106.85	69.2832	6.30142	-60.8302
-1.79413	-0.88623	1.52985	0.493164	0.443726	-1.30402	4.32678	-0.0192261	0.0357056	0.000610352	0	-354.655	-152.348	1109.72	69.5498	5.885	-60.8443
-1.78986	-0.89325	1.52832	0.491943	0.440979	-1.315	4.32617	0.020752	0.111084	0.000915527	0.000610352	-353.692	-153.699	1108.63	69.5219	5.74755	-61.2754
-1.78436	-0.897217	1.52863	0.4953	0.441284	-1.30585	4.32678	0.133667	0.106506	0.0012207	0.000915527	-352.401	-154.445	1108.86	69.9732	5.88053	-60.8101
-1.78955	-0.888672	1.52954	0.495605	0.441284	-1.3147	4.32526	-0.0088501	0.109253	0.0012207	0.000915527	-353.803	-152.831	1109.52	69.8672	5.75991	-61.3039
-1.78467	-0.897522	1.52649	0.497742	0.437622	-1.30676	4.32556	0.0762939	0.0964355	0.0012207	0.0012207	-352.452	-154.51	1107.31	70.2574	5.57858	-60.8444
-1.78558	-0.888367	1.52771	0.497437	0.444336	-1.30432	4.32739	0.00915527	0.0772095	0.000305176	-0.000915527	-352.927	-152.783	1108.19	70.0756	6.07923	-60.8231
-1.78467	-0.889587	1.52588	0.491028	0.437317	-1.30463	4.32709	0.0436401	0.0827026	0.00183105	0.00183105	-352.622	-153.034	1106.85	69.3626	5.54128	-60.7999
-1.79321	-0.877991	1.53442	0.499268	0.435486	-1.30554	4.32709	0.000915527	0.00823975	-0.000305176	-0.000305176	-354.766	-150.774	1113.04	70.1146	5.20476	-60.9731
-1.78314	-0.891418	1.52832	0.502014	0.432129	-1.30646	4.32709	0.0231934	0.120544	0.00152588	0.00152588	-352.345	-153.355	1108.64	70.6482	5.14002	-60.8707
-1.79047	-0.88623	1.53198	0.496521	0.439453	-1.30585	4.32648	0.0814819	0.0549316	0.0012207	0.00152588	-353.962	-152.345	1111.28	69.934	5.597	-60.916
-1.78162	-0.891113	1.53046	0.499878	0.43457	-1.29272	4.32648	0.0100708	0.116272	0.00183105	0.00152588	-351.896	-153.279	1110.18	70.4022	5.37606	-60.238
-1.78223	-0.880432	1.52985	0.500488	0.437317	-1.30188	4.32678	0.062561	0.0393677	0.000305176	-0.000305176	-352.474	-151.288	1109.74	70.2983	5.54691	-60.7559
-1.78284	-0.887451	1.52588	0.499268	0.433655	-1.3089	4.32648	0.0778198	0.117493	0.00244141	0.00244141	-352.416	-152.633	1106.87	70.2703	5.25794	-61.0127
-1.78345	-0.87616	1.53198	0.502625	0.432434	-1.30524	4.32617	0.067749	0.0448608	0.000305176	0	-352.886	-150.472	1111.29	70.4725	5.11542	-60.9431
-1.78894	-0.882263	1.52924	0.50354	0.43335	-1.30676	4.32648	0.00732422	0.10437	0.00183105	0.00183105	-353.802	-151.613	1109.3	70.6738	5.11215	-60.9801
-1.78009	-0.881653	1.52832	0.502014	0.431824	-1.31012	4.32648	0.121155	0.108643	0.00274658	0.00274658	-352.086	-151.539	1108.64	70.4914	5.13547	-61.1103
-1.78101	-0.876465	1.53046	0.505066	0.429382	-1.30646	4.32648	-0.276794	0.0436401	-0.000610352	-0.000915527	-352.403	-150.543	1110.19	70.7573	4.90835	-60.9858
-1.77582	-0.884705	1.52649	0.508118	0.426941	-1.31195	4.32617	-0.0463867	0.115967	0.00152588	0.00183105	-351.178	-152.129	1107.33	71.2396	4.81508	-61.1546
-1.77429	-0.870361	1.52649	0.509033	0.424194	-1.30798	4.3277	0.00183105	0.126953	0.00183105	0.0012207	-351.268	-149.44	1107.32	71.1153	4.58156	-61.0784
-1.77673	-0.877991	1.53137	0.508728	0.427246	-1.30798	4.32678	-0.0216675	0.0747681	0.000915527	0.000915527	-351.546	-150.835	1110.86	71.2014	4.80696	-61.0333
-1.78131	-0.878601	1.5271	0.51239	0.423889	-1.31012	4.32709	-0.0244141	0.0753784	0.000610352	0	-352.45	-150.955	1107.77	71.629	4.45641	-61.1338
-1.77704	-0.881042	1.52954	0.506897	0.42572	-1.30219	4.32587	-0.0674438	0.139771	0.00244141	0.00244141	-351.415	-151.412	1109.53	71.0425	4.69583	-60.7341
-1.77948	-0.881653	1.52771	0.507813	0.416565	-1.30341	4.32648	-0.0344849	0.0283813	-0.000305176	-0.0012207	-351.845	-151.528	1108.2	71.1563	3.91851	-60.7723
-1.78009	-0.869751	1.52679	0.512695	0.41626	-1.30981	4.32709	-0.0335693	0.109558	0.00183105	0.0012207	-352.441	-149.301	1107.54	71.5221	3.83817	-61.1718
-1.77521	-0.880127	1.52527	0.513306	0.417175	-1.31378	4.32648	-0.0305176	0.136414	0.00183105	0.000305176	-351.203	-151.274	1106.45	71.7594	4.01954	-61.2595
-1.7749	-0.867615	1.52924	0.509338	0.419006	-1.30341	4.32678	-0.0723267	0.0790405	0.000610352	0	-351.406	-148.902	1109.3	71.1064	4.14961	-60.882
-1.77948	-0.868835	1.52344	0.509644	0.414734	-1.31073	4.32587	-0.00946045	0.116272	0.000305176	0	-352.317	-149.155	1105.1	71.1589	3.72654	-61.21
-1.77643	-0.866394	1.53473	0.512085	0.414734	-1.30402	4.32678	-0.193176	0.110168	0.000915527	0.000915527	-351.771	-148.634	1113.28	71.3994	3.77192	-60.923
-1.76147	-0.867004	1.53198	0.509338	0.415344	-1.30737	4.32617	0.00549316	0.0646973	0	-0.0012207	-348.806	-148.821	1111.3	71.0991	4.07505	-61.0283
-1.77826	-0.874634	1.53198	0.511169	0.412598	-1.30402	4.32739	-0.126648	0.0418091	-0.000305176	-0.00183105	-351.849	-150.188	1111.29	71.4269	3.59456	-60.8533
-1.77032	-0.877075	1.52466	0.506592	0.408936	-1.30432	4.32587	0.0231934	0.108643	0.000915527	0.000305176	-350.126	-150.719	1105.98	70.9461	3.44724	-60.8064
-1.77338	-0.877991	1.52496	0.514221	0.414124	-1.30219	4.32709	-0.131836	0.00244141	-0.0012207	-0.00244141	-350.759	-150.867	1106.22	71.833	3.80876	-60.7298
-1.77063	-0.866394	1.53229	0.514526	0.409546	-1.31104	4.32648	0.0344849	0.135803	0.00152588	0.0012207	-350.687	-148.671	1111.52	71.6791	3.44344	-61.222
-1.77185	-0.871582	1.52679	0.513611	0.405579	-1.30432	4.32648	-0.0360107	0.0646973	0.000610352	-0.000610352	-350.64	-149.663	1107.54	71.6598	3.12731	-60.8586
-1.77765	-0.871277	1.53259	0.512695	0.410767	-1.30859	4.32587	-0.071106	0.0930786	0.0012207	0.000610352	-351.89	-149.561	1111.74	71.5465	3.44179	-61.0891
-1.77338	-0.875549	1.52771	0.515747	0.407104	-1.30737	4.32678	-0.0973511	0.0238037	-0.0012207	-0.00213623	-350.881	-150.397	1108.21	71.9666	3.23012	-60.9786
-1.78009	-0.874939	1.52832	0.516052	0.407715	-1.30371	4.32739	-0.0921631	0.131531	0.00183105	0.00152588	-352.193	-150.253	1108.65	71.9905	3.16742	-60.8346
-1.76758	-0.876465	1.52588	0.516968	0.407104	-1.3089	4.32587	-0.171509	-0.0238037	-0.000915527	-0.00152588	-349.725	-150.598	1106.89	72.1226	3.32788	-61.0261
-1.7688	-0.869446	1.53046	0.512695	0.406494	-1.31073	4.32648	0.00701904	0.111084	0.00152588	0.0012207	-350.19	-149.261	1110.19	71.5196	3.24041	-61.1678
-1.76849	-0.873718	1.52649	0.516052	0.401611	-1.30402	4.32648	-0.0228882	0.0488281	0.000915527	0.000305176	-349.901	-150.073	1107.32	71.9744	2.86843	-60.8125
-1.77277	-0.875549	1.5271	0.514832	0.402222	-1.30707	4.32709	-0.0289917	0.06073	0.000610352	0	-350.722	-150.403	1107.76	71.8622	2.84925	-60.9507
-1.74835	-0.882263	1.52008	0.518494	0.40863	-1.31226	4.32281	-0.121155	0.0421143	0.000915527	0.000610352	-345.776	-151.783	1102.71	72.3961	3.78708	-61.0828
-1.77551	-0.881653	1.52832	0.513	0.405273	-1.30951	4.32587	-0.0088501	0.093689	0.000915527	-0.000610352	-351.112	-151.536	1108.65	71.7492	3.06544	-61.0268
-1.76727	-0.873108	1.52954	0.513916	0.399475	-1.31805	4.32587	-0.119934	0.0134277	0.000610352	0.0012207	-349.829	-149.963	1109.53	71.7168	2.70406	-61.4586
-1.76605	-0.880737	1.52893	0.514526	0.400696	-1.32263	4.32648	0.0863647	0.00946045	-0.000305176	-0.000915527	-349.413	-151.405	1109.1	71.9086	2.83971	-61.6082
-1.77338	-0.865784	1.52924	0.514526	0.401306	-1.30951	4.32617	-0.0442505	0.0820923	0.0012207	0.000610352	-351.177	-148.562	1109.3	71.6693	2.73502	-61.1437
-1.77277	-0.881653	1.52435	0.516052	0.404053	-1.30981	4.32678	0.0827026	0.0189209	0.000305176	0.000305176	-350.572	-151.564	1105.78	72.0997	3.01055	-61.0316
-1.77582	-0.869446	1.52924	0.513	0.403748	-1.30615	4.32648	-0.0802612	0.106201	0.00183105	0.00244141	-351.508	-149.239	1109.3	71.5537	2.90565	-60.9687
-1.76636	-0.874023	1.52618	0.515747	0.405579	-1.31348	4.32678	0.00823975	0.0820923	0.000915527	0.000610352	-349.598	-150.15	1107.11	71.943	3.21579	-61.2497
-1.77155	-0.874023	1.52649	0.514221	0.400391	-1.31226	4.32678	0.0561523	0.0900269	0.00152588	0.00274658	-350.573	-150.131	1107.32	71.7671	2.71416	-61.1945
-1.76208	-0.878906	1.52771	0.513611	0.401611	-1.315	4.32709	0.00640869	0.0405884	0	-0.000305176	-348.588	-151.074	1108.21	71.7776	2.98336	-61.2591
-1.77124	-0.874329	1.52557	0.514832	0.406494	-1.31592	4.32648	0.043335	0.111084	0.00152588	0.00213623	-350.579	-150.198	1106.67	71.8413	3.20701	-61.3738
-1.77277	-0.884094	1.52802	0.513611	0.403748	-1.31836	4.32648	0.142517	0.0320435	0.000305176	-0.000610352	-350.592	-152.013	1108.44	71.857	2.98699	-61.4062
-1.76697	-0.873718	1.52435	0.516357	0.405884	-1.31134	4.32709	0.11261	0.085144	0.00183105	0.00213623	-349.701	-150.098	1105.78	72.0085	3.23089	-61.155
-1.76636	-0.868835	1.52924	0.516968	0.403748	-1.31866	4.32587	-0.00152588	0.0485229	0.000915527	0.0012207	-349.831	-149.164	1109.32	71.9975	3.04676	-61.5319
-1.77887	-0.878296	1.52649	0.514832	0.401611	-1.31744	4.32648	0.149841	0.043335	0.0012207	0.0012207	-351.961	-150.912	1107.32	71.9022	2.69569	-61.4232
-1.76544	-0.873108	1.53015	0.506897	0.406189	-1.31622	4.32739	-0.0219727	0.0537109	0.0012207	0.0012207	-349.433	-149.974	1109.96	70.9149	3.28447	-61.3747
-1.76331	-0.877686	1.52222	0.517578	0.399475	-1.32355	4.32617	0.0698853	0.0610352	0.000915527	0.000610352	-348.964	-150.876	1104.25	72.2104	2.77613	-61.6637
-1.76788	-0.877686	1.5213	0.513306	0.403137	-1.32172	4.3222	-0.0296021	0.0405884	0.00183105	0.00152588	-349.834	-150.87	1103.57	71.721	3.00043	-61.5931
-1.76331	-0.886536	1.52435	0.514832	0.400696	-1.32233	4.32587	0.0558472	0.00274658	0	-0.000305176	-348.67	-152.525	1105.79	72.0383	2.90346	-61.5363
-1.77521	-0.880737	1.5271	0.516357	0.405273	-1.31531	4.32678	0.00579834	0.0762939	0.00183105	0.00244141	-351.168	-151.375	1107.78	72.1174	3.05888	-61.305
-1.76758	-0.880127	1.52924	0.519104	0.404968	-1.33148	4.32648	-0.0424194	0.027771	0.000915527	0.000915527	-349.894	-151.287	1109.34	72.4199	3.14214	-62.042
-1.77124	-0.88501	1.52557	0.517273	0.403442	-1.31805	4.32739	0.106812	0.0628662	0.00183105	0.0012207	-350.273	-152.198	1106.68	72.2916	2.98732	-61.3827
-1.76941	-0.885315	1.5213	0.516663	0.404968	-1.32111	4.32556	-0.000610352	0.0894165	0.00152588	0.000610352	-349.925	-152.29	1103.59	72.2273	3.14049	-61.5155
-1.7688	-0.893555	1.52557	0.516968	0.39856	-1.32813	4.32587	0.0198364	0.06073	0.0012207	0.00152588	-349.616	-153.819	1106.69	72.3922	2.65111	-61.7618
-1.76971	-0.884094	1.52527	0.518188	0.399475	-1.31805	4.32739	0.078125	0.0161743	-0.000610352	-0.0012207	-349.984	-152.032	1106.46	72.382	2.69038	-61.3784
-1.76727	-0.89447	1.52191	0.513916	0.39978	-1.32538	4.32617	0.0372314	0.0680542	0.000305176	-0.000305176	-349.223	-154.017	1104.03	72.0596	2.78449	-61.6189
-1.76819	-0.881653	1.52466	0.514832	0.401611	-1.31836	4.32709	-0.062561	0.0686646	0.000305176	-0.000305176	-349.747	-151.588	1106.01	71.9594	2.88459	-61.4079
-1.76514	-0.883789	1.52557	0.516052	0.397644	-1.31927	4.32587	0.0256348	0.0628662	0	-0.000305176	-349.079	-151.992	1106.67	72.1338	2.62058	-61.4184
-1.77063	-0.88501	1.5213	0.516663	0.400391	-1.32507	4.32648	-0.0408936	0.0827026	0.000610352	0.000305176	-350.199	-152.233	1103.58	72.221	2.74725	-61.695
-1.76849	-0.882874	1.52496	0.516968	0.399475	-1.32294	4.32648	-0.0863647	-0.0415039	-0.0012207	-0.0012207	-349.829	-151.816	1106.23	72.2221	2.70433	-61.609
-1.76178	-0.880432	1.52344	0.513611	0.395508	-1.32324	4.3277	-0.0134277	0.0442505	0.000305176	0.000305176	-348.529	-151.394	1105.12	71.801	2.49527	-61.6105
-1.76849	-0.881348	1.52557	0.523376	0.400696	-1.31805	4.32648	-0.0140381	0.0527954	-0.000610352	-0.00152588	-349.873	-151.513	1106.69	72.9316	2.79514	-61.4069
-1.75079	-0.892029	1.52344	0.515747	0.388489	-1.33026	4.3277	-0.112305	0.0952148	0.000915527	0	-346.055	-153.608	1105.14	72.2331	2.13986	-61.7991
-1.76544	-0.871277	1.52466	0.521545	0.390625	-1.33301	4.32739	-0.176697	-0.0265503	-0.00213623	-0.00335693	-349.689	-149.659	1106.02	72.558	1.99618	-62.1472
-1.76544	-0.881653	1.52588	0.521851	0.392761	-1.32233	4.32739	-0.0177002	0.133057	0.00183105	0.0012207	-349.259	-151.585	1106.9	72.7618	2.20704	-61.575
-1.76483	-0.868835	1.52191	0.514832	0.391541	-1.32904	4.32556	-0.0848389	-0.00762939	-0.000610352	-0.00152588	-349.544	-149.224	1104.01	71.7524	2.08521	-61.9728
-1.76849	-0.87738	1.51794	0.520325	0.393982	-1.3324	4.32556	-0.148621	0.0756836	0.000305176	-0.000305176	-350.079	-150.832	1101.16	72.5169	2.23567	-62.0781
-1.76331	-0.878601	1.52039	0.524292	0.389099	-1.32507	4.32709	-0.0491333	0.0247192	-0.000305176	-0.000610352	-348.94	-151.05	1102.93	72.9929	1.93559	-61.7119
-1.75598	-0.880432	1.52069	0.522461	0.389709	-1.32385	4.32648	-0.142822	0.0741577	0.000915527	-0.000305176	-347.411	-151.417	1103.15	72.8153	2.11638	-61.6198
-1.76636	-0.875854	1.52191	0.525818	0.386353	-1.3208	4.32678	-0.0958252	-0.0302124	-0.000915527	-0.000610352	-349.581	-150.51	1104.03	73.1232	1.65743	-61.5421
-1.75751	-0.874023	1.51733	0.523682	0.388184	-1.31866	4.32739	-0.0924683	0.107117	0.0012207	0.000305176	-347.838	-150.222	1100.71	72.8533	1.95387	-61.4315
-1.763	-0.871582	1.51825	0.525818	0.387573	-1.32507	4.32648	-0.0317383	0.0415039	0.000305176	0	-349.092	-149.746	1101.38	73.0552	1.79666	-61.7649
-1.75934	-0.865173	1.52008	0.526733	0.389709	-1.31317	4.32556	-0.0341797	0.0445557	0.000915527	0.000915527	-348.451	-148.532	1102.7	73.0605	2.02146	-61.2635
-1.75446	-0.879517	1.51764	0.52948	0.388184	-1.32294	4.32648	0.0320435	0.0997925	0.00152588	0.000915527	-347.156	-151.257	1100.96	73.6046	2.01013	-61.5841
-1.75507	-0.863037	1.52313	0.531921	0.386658	-1.32416	4.32648	-0.0387573	0.0189209	0	0	-347.835	-148.134	1104.93	73.6177	1.82485	-61.78
-1.75629	-0.867004	1.51855	0.534668	0.387878	-1.31958	4.32587	0.113525	0.065918	0.00152588	0.000915527	-347.907	-148.89	1101.62	73.9971	1.91593	-61.542
-1.76605	-0.851746	1.52649	0.533752	0.386047	-1.31165	4.32648	-0.0701904	0.0619507	0.000610352	0.000305176	-350.235	-145.946	1107.35	73.6449	1.56747	-61.3263
-1.75568	-0.860901	1.52557	0.53772	0.388489	-1.32172	4.32678	-0.0106812	0.0842285	0.000915527	0.0012207	-348.054	-147.708	1106.71	74.2466	1.95073	-61.6995
-1.763	-0.857544	1.52924	0.53772	0.384216	-1.30676	4.32587	-0.00976563	-0.000915527	-0.000610352	-0.000305176	-349.423	-147.017	1109.35	74.1933	1.48757	-61.0486
-1.76361	-0.862122	1.52435	0.539856	0.383606	-1.31348	4.32617	-0.0610352	0.137329	0.00183105	0.00183105	-349.473	-147.904	1105.82	74.5103	1.43359	-61.3213
-1.76758	-0.853577	1.52466	0.543518	0.387573	-1.3205	4.32648	-0.00732422	-0.00488281	-0.000610352	-0.000305176	-350.655	-146.292	1106.05	74.7892	1.65048	-61.7396
-1.76788	-0.848083	1.52679	0.538635	0.383301	-1.31439	4.32678	0.105896	0.0808716	0.00152588	0.0012207	-350.765	-145.249	1107.57	74.1433	1.29702	-61.4887
-1.75964	-0.849304	1.52313	0.542297	0.379333	-1.31409	4.32465	-0.0482178	0.0460815	0.000610352	0.000305176	-349.084	-145.52	1104.93	74.5849	1.11702	-61.4356
-1.76483	-0.847778	1.5274	0.541687	0.380554	-1.31836	4.32709	0.106201	0.039978	0.0012207	0.0012207	-350.227	-145.198	1108.03	74.4873	1.11925	-61.665
-1.76361	-0.839844	1.5213	0.548401	0.377502	-1.31714	4.32556	0.0390625	0.015564	0.0012207	0.0012207	-350.226	-143.739	1103.61	75.1295	0.866412	-61.6667
-1.76239	-0.838318	1.52679	0.543518	0.377808	-1.315	4.32678	0.0979614	0.0637817	0.000915527	0.000915527	-349.995	-143.43	1107.58	74.5464	0.913596	-61.5756
-1.7569	-0.846863	1.52374	0.549927	0.37262	-1.31927	4.32526	0.0436401	0.0518799	0.00183105	0.00213623	-348.699	-145.063	1105.39	75.4178	0.602539	-61.6839
-1.7572	-0.84198	1.52802	0.549011	0.37323	-1.32263	4.32739	0.0137329	0.0170898	0	0	-348.965	-144.128	1108.48	75.233	0.629483	-61.8831
-1.75415	-0.838318	1.52771	0.549316	0.37323	-1.31714	4.32709	0.150452	0.0964355	0.00244141	0.00274658	-348.411	-143.447	1108.26	75.2113	0.675247	-61.6505
-1.76575	-0.836487	1.52832	0.552063	0.370789	-1.31714	4.32465	0.0323486	-0.0424194	-0.000610352	-0.000305176	-350.772	-143.058	1108.7	75.4925	0.275204	-61.6957
-1.75293	-0.830688	1.52588	0.55542	0.372925	-1.32507	4.32678	0.123596	0.0827026	0.00305176	0.00396729	-348.535	-142.032	1106.95	75.7857	0.635297	-62.0818
-1.76025	-0.83252	1.52405	0.552063	0.370789	-1.3208	4.32892	0.133667	-0.00610352	0	-0.000610352	-349.835	-142.361	1105.61	75.4303	0.353806	-61.8788
-1.75995	-0.83252	1.52863	0.555725	0.37323	-1.32111	4.32617	0.0805664	0.0823975	0.00244141	0.00213623	-349.834	-142.332	1108.93	75.8484	0.549713	-61.9058
-1.7569	-0.828552	1.52588	0.555115	0.371399	-1.32874	4.32556	0.0827026	0.00762939	0	0.000305176	-349.419	-141.623	1106.94	75.7145	0.436633	-62.2756
-1.74652	-0.823364	1.52557	0.55481	0.370789	-1.32233	0.0112915	0.178528	0.141907	0.00183105	0.00213623	-347.445	-140.68	1106.72	75.6008	0.55379	-61.991
-1.75049	-0.823975	1.52588	0.563049	0.366821	-1.31531	4.32587	0.090332	0.0180054	0.000610352	0.000915527	-348.167	-140.76	1106.95	76.5535	0.16673	-61.6746
-1.763	-0.820007	1.52557	0.559387	0.366821	-1.32446	4.32709	-0.0549316	0.0216675	-0.000305176	-0.000610352	-350.848	-139.992	1106.72	76.0652	-0.0594879	-62.1593
-1.75171	-0.818787	1.52466	0.554199	0.365906	-1.32172	4.32709	0.0924683	0.0842285	0.000915527	0.000610352	-348.573	-139.81	1106.05	75.4562	0.0622406	-62.002
-1.75385	-0.827332	1.5271	0.558472	0.368652	-1.32233	4.32739	-0.00396729	0.0564575	0	-0.000305176	-348.792	-141.386	1107.83	76.081	0.265512	-61.9802
-1.76086	-0.829163	1.52496	0.559082	0.367432	-1.32782	4.32617	0.0210571	0.0653076	0.000610352	0.000610352	-350.179	-141.723	1106.28	76.1773	0.0490601	-62.235
-1.75873	-0.825195	1.52771	0.557251	0.365295	-1.32111	4.32678	-0.0387573	0.0692749	-0.000305176	-0.000305176	-349.786	-140.966	1108.26	75.9058	-0.0902771	-61.946
-1.74866	-0.82428	1.52588	0.560608	0.36499	-1.32904	4.32678	0.124817	0.1474	0.00274658	0.00335693	-347.931	-140.842	1106.95	76.2765	0.0411072	-62.2953
-1.75323	-0.818787	1.52557	0.557556	0.371094	-1.33453	4.32617	-0.012207	0.0344849	-0.000305176	-0.000610352	-349.081	-139.81	1106.73	75.8367	0.437582	-62.6153
-1.7511	-0.826416	1.5274	0.559692	0.368347	-1.32599	4.32587	-0.0350952	0.160522	0.00183105	0.0012207	-348.328	-141.224	1108.06	76.2058	0.279654	-62.1507
-1.74957	-0.829773	1.52252	0.557251	0.365295	-1.3327	4.32739	-0.0088501	-0.0308228	-0.000610352	-0.000610352	-347.949	-141.896	1104.52	75.9802	0.0671387	-62.4163
-1.75018	-0.8255	1.52557	0.55603	0.367737	-1.3269	4.32739	-0.0958252	0.123291	0.00244141	0.0012207	-348.15	-141.071	1106.72	75.7726	0.247156	-62.1905
-1.74866	-0.831909	1.52222	0.559692	0.365601	-1.34338	4.32739	-0.0259399	-0.0558472	-0.000610352	-0.000305176	-347.845	-142.309	1104.31	76.2916	0.100391	-62.8942
-1.7514	-0.829163	1.52679	0.558472	0.369263	-1.33301	4.32617	0.0448608	0.105591	0.00274658	0.00274658	-348.38	-141.75	1107.62	76.1087	0.350943	-62.4539
-1.7453	-0.828247	1.52679	0.55481	0.368042	-1.33911	4.3277	-0.0311279	-0.0131226	-0.000305176	-0.000610352	-347.24	-141.61	1107.61	75.6755	0.351401	-62.7197
-1.74713	-0.83252	1.52435	0.558472	0.367432	-1.33636	4.32648	-0.108337	0.0927734	0.00183105	0.00152588	-347.451	-142.411	1105.85	76.1635	0.282596	-62.5645
-1.7514	-0.833435	1.52008	0.55542	0.366821	-1.34277	4.32678	-0.217285	0.0167847	0.000610352	-0.000305176	-348.302	-142.603	1102.75	75.8272	0.162686	-62.8565
-1.74774	-0.838013	1.52374	0.55603	0.365295	-1.34277	4.32709	-0.101929	0.0167847	0.000610352	0.000305176	-347.445	-143.452	1105.41	75.9709	0.113202	-62.8099
-1.74072	-0.839844	1.52405	0.555725	0.365906	-1.34216	4.32495	-0.0927734	0.0619507	0.000610352	0	-345.994	-143.816	1105.64	75.9676	0.286508	-62.7489
-1.74042	-0.847473	1.52313	0.556335	0.365906	-1.34796	4.32648	0.00518799	-0.00915527	0.000915527	0.000305176	-345.766	-145.257	1104.98	76.1588	0.307507	-62.9545
-1.74377	-0.835876	1.52222	0.557556	0.367432	-1.33759	4.32648	-0.105286	0.0634766	0.000305176	-0.000305176	-346.682	-143.065	1104.31	76.1138	0.349078	-62.5817
-1.74225	-0.839233	1.52039	0.552673	0.364075	-1.34857	4.32709	-0.0115967	0.0222778	-0.000305176	0	-346.346	-143.728	1102.98	75.6074	0.110168	-63.0436
-1.75049	-0.83313	1.52649	0.554199	0.368042	-1.34064	4.32648	-0.242615	0.140381	0.00152588	0.000915527	-348.128	-142.512	1107.39	75.6823	0.277393	-62.7638
-1.74866	-0.836792	1.52374	0.552368	0.365601	-1.34094	4.32678	-0.039978	-0.0259399	-0.000915527	-0.00152588	-347.618	-143.223	1105.4	75.5326	0.124811	-62.7334
-1.74866	-0.836792	1.52161	0.552063	0.369263	-1.34094	4.32709	-0.0506592	0.127869	0.000915527	0	-347.627	-143.235	1103.86	75.4981	0.420105	-62.7392
-1.74133	-0.84259	1.52252	0.554504	0.366821	-1.34918	4.32678	-0.140076	0.000915527	-0.000305176	-0.0012207	-346.103	-144.347	1104.54	75.8705	0.352863	-63.0521
-1.74774	-0.837402	1.52466	0.553589	0.364685	-1.34521	4.32709	0.00152588	0.0918579	0.0012207	0.000305176	-347.476	-143.338	1106.07	75.6811	0.0627136	-62.924
-1.74713	-0.849915	1.52039	0.548096	0.370789	-1.34369	4.32709	-0.0811768	0.0219727	0.000305176	0	-346.925	-145.715	1102.97	75.2551	0.608301	-62.753
-1.74164	-0.847168	1.52222	0.554199	0.368042	-1.35376	4.32709	0.0515747	0.0994873	0.00183105	0.00152588	-346.078	-145.211	1104.32	75.9081	0.455093	-63.2296
-1.74225	-0.844421	1.521	0.548401	0.368958	-1.34735	4.32587	0.0268555	0.0134277	0.0012207	0.000915527	-346.167	-144.702	1103.42	75.2023	0.523602	-62.9505
-1.74164	-0.852661	1.51855	0.546875	0.371704	-1.35376	4.32648	0.0845337	0.110779	0.00183105	0.0012207	-345.86	-146.271	1101.66	75.1592	0.774576	-63.1806
-1.74469	-0.847473	1.52191	0.545044	0.367737	-1.34613	4.32739	0.14679	0.107727	0.00274658	0.00305176	-346.514	-145.263	1104.07	74.8667	0.397925	-62.8697
-1.74011	-0.853577	1.51886	0.545349	0.372314	-1.38275	4.30511	0.0820923	0.0219727	0.000610352	0	-345.866	-146.48	1101.89	74.9931	0.826404	-64.5097
-1.74316	-0.852661	1.52008	0.541687	0.366211	-1.35681	4.32709	0.153503	0.13855	0.00305176	0.00244141	-346.138	-146.267	1102.75	74.5644	0.310004	-63.3086
-1.74561	-0.862427	1.51886	0.544128	0.367126	-1.34918	4.32739	0.171509	0.0549316	0.000915527	0.000305176	-346.245	-148.084	1101.87	75.0017	0.37507	-62.8873
-1.74194	-0.857544	1.51886	0.541382	0.370483	-1.35101	4.328	0.0827026	0.0979614	0.00244141	0.00213623	-345.692	-147.187	1101.86	74.6098	0.694135	-63.0053
-1.74591	-0.865784	1.51825	0.536804	0.370178	-1.35315	4.3277	0.16449	0.131531	0.00213623	0.00213623	-346.209	-148.73	1101.42	74.217	0.629828	-63.041
-1.74866	-0.866699	1.5213	0.534973	0.370178	-1.35681	4.32648	0.193787	0.173645	0.00305176	0.00396729	-346.766	-148.882	1103.62	74.0201	0.584232	-63.2106
-1.74133	-0.856934	1.51794	0.534973	0.365295	-1.35864	4.32709	0.119324	0.0756836	0.00152588	0.00152588	-345.604	-147.097	1101.19	73.8655	0.285959	-63.3413
-1.75232	-0.874634	1.51855	0.535583	0.368347	-1.35071	4.32617	0.108643	0.158081	0.00213623	0.00213623	-347.156	-150.364	1101.63	74.2182	0.40369	-62.8686
-1.74225	-0.862732	1.52252	0.530701	0.365295	-1.33972	4.32709	0.180664	0.132751	0.0012207	0.000915527	-345.368	-148.139	1104.48	73.4732	0.308868	-62.4196
-1.74408	-0.874023	1.51855	0.531006	0.366516	-1.3504	4.32709	0.0927734	0.0930786	0.000915527	0.0012207	-345.499	-150.283	1101.63	73.6872	0.398981	-62.8271
-1.74957	-0.863647	1.52191	0.531616	0.369263	-1.35834	4.328	0.11322	0.15564	0.0012207	0.000915527	-347.034	-148.31	1104.05	73.5864	0.488803	-63.3025
-1.74896	-0.869446	1.51917	0.531616	0.369263	-1.34888	4.32587	0.102234	0.100403	0.0012207	0.000915527	-346.611	-149.403	1102.06	73.6824	0.525156	-62.8141
-1.75323	-0.869751	1.51703	0.525513	0.372009	-1.3562	4.32709	0.090332	0.0949097	0.00152588	0.00183105	-347.496	-149.475	1100.51	72.9866	0.675641	-63.1583
-1.75354	-0.884705	1.51764	0.523071	0.371704	-1.3504	4.32739	0.039978	0.0869751	0	-0.000610352	-347.006	-152.269	1100.95	72.9487	0.696881	-62.7664
-1.74805	-0.871887	1.52008	0.522461	0.370789	-1.35468	4.32678	0.0262451	0.139465	0.00244141	0.00152588	-346.368	-149.877	1102.71	72.6732	0.675211	-63.0521
-1.75446	-0.865784	1.51367	0.518494	0.370178	-1.34583	4.32678	0.0970459	-0.0210571	-0.000610352	-0.000915527	-347.666	-148.744	1098.05	72.1227	0.515149	-62.698
-1.75018	-0.877075	1.51428	0.515442	0.37262	-1.35315	4.32709	-0.0192261	0.13916	0.00183105	0.0012207	-346.549	-150.883	1098.5	71.9544	0.812183	-62.9355
-1.75079	-0.874634	1.51764	0.518494	0.370178	-1.35437	4.32709	-0.0119019	-0.0592041	-0.0012207	-0.00152588	-346.782	-150.402	1100.93	72.2632	0.593188	-63.0148
-1.75842	-0.881653	1.51367	0.514221	0.372925	-1.35406	4.32892	0.0466919	0.0946045	0.00244141	0.00213623	-348.039	-151.72	1098.05	71.8859	0.711829	-62.9618
-1.76147	-0.871277	1.51642	0.510254	0.376892	-1.35284	4.32709	-0.0604248	-0.00427246	-0.000610352	-0.00213623	-348.954	-149.754	1100.03	71.2644	0.954947	-63.0032
-1.75537	-0.892639	1.51337	0.507813	0.375977	-1.36108	4.3277	-0.0610352	0.126648	0.00244141	0.00213623	-347.145	-153.807	1097.83	71.3286	1.04091	-63.1872
-1.75415	-0.882263	1.51245	0.507202	0.377197	-1.35742	4.328	-0.0442505	-0.0402832	-0.000610352	-0.00183105	-347.181	-151.869	1097.16	71.0935	1.13428	-63.0996
-1.74774	-0.887451	1.51031	0.504761	0.375366	-1.36078	4.3277	-0.0842285	0.0909424	0.000915527	0	-345.756	-152.881	1095.61	70.8991	1.10989	-63.1866
-1.75812	-0.88501	1.51123	0.494995	0.377808	-1.34949	4.32739	-0.0534058	0.0115967	-0.000305176	-0.000915527	-347.699	-152.385	1096.24	69.7423	1.14633	-62.7055
-1.75598	-0.89386	1.51459	0.498962	0.377197	-1.34735	4.32709	-0.276184	0.0418091	0	-0.0012207	-347.014	-154.024	1098.69	70.3387	1.15519	-62.5358
-1.75934	-0.894775	1.5097	0.490417	0.375977	-1.34918	4.32739	-0.0653076	0.0720215	-0.000305176	-0.0012207	-347.585	-154.225	1095.13	69.3755	1.01242	-62.6045
-1.76056	-0.898743	1.51276	0.489807	0.378113	-1.34979	4.32709	-0.195618	0.00946045	-0.000305176	-0.000610352	-347.729	-154.949	1097.34	69.3684	1.17446	-62.6102
-1.75629	-0.899963	1.50879	0.485229	0.377502	-1.35803	4.32556	0.000610352	0.0756836	0.00152588	0.000915527	-346.892	-155.229	1094.47	68.8645	1.19921	-62.9594
-1.75934	-0.899658	1.51184	0.482788	0.381775	-1.35406	4.3277	-0.148315	0.00946045	-0.00152588	-0.00274658	-347.475	-155.144	1096.67	68.5799	1.49642	-62.7951
-1.76239	-0.906982	1.51093	0.481873	0.380554	-1.35681	4.32709	0.199585	0.126648	0.00213623	0.0012207	-347.867	-156.516	1096.01	68.5914	1.36653	-62.8666
-1.76575	-0.906067	1.51428	0.475769	0.380249	-1.34827	4.32709	-0.352783	-0.0112915	-0.00183105	-0.00366211	-348.427	-156.313	1098.42	67.879	1.29725	-62.482
-1.76788	-0.906677	1.51337	0.478821	0.378418	-1.34827	4.32739	0.12146	0.137329	0.0012207	0	-348.84	-156.421	1097.76	68.2374	1.11247	-62.4821
-1.76727	-0.914307	1.51337	0.469666	0.375671	-1.35406	4.32709	-0.310974	0	-0.00183105	-0.00274658	-348.47	-157.871	1097.74	67.3115	0.928876	-62.6691
-1.76575	-0.920105	1.51428	0.464172	0.381165	-1.35284	0.0088501	0.0772095	0.125427	0.00152588	0.0012207	-347.967	-158.964	1098.4	66.7769	1.42016	-62.5669
-1.76453	-0.911255	1.51337	0.463257	0.379944	-1.35345	0.00701904	-0.043335	0.050354	-0.000305176	-0.000915527	-347.991	-157.317	1097.73	66.5305	1.31793	-62.659
-1.77094	-0.924683	1.51337	0.459595	0.375671	-1.3504	0.00671387	0.0488281	0.13855	0.00183105	0.000305176	-348.757	-159.813	1097.72	66.326	0.912042	-62.4125
-1.76819	-0.924988	1.51184	0.456848	0.380554	-1.35223	0.00671387	-0.0265503	0.062561	0.0012207	0.000305176	-348.226	-159.894	1096.62	66.0175	1.35357	-62.493
-1.77307	-0.926208	1.51398	0.456848	0.379944	-1.35437	0.00610352	-0.0460815	0.0769043	0.000610352	-0.000305176	-349.185	-160.097	1098.16	66.0348	1.22332	-62.5956
-1.7688	-0.929565	1.51123	0.454102	0.377197	-1.35773	0.00640869	0.0463867	0.0817871	0.00152588	0.00152588	-348.23	-160.762	1096.17	65.7755	1.08461	-62.7004
-1.76697	-0.92926	1.51306	0.449219	0.379944	-1.34949	0.00579834	0.0720215	0.0878906	0.0012207	0.000610352	-347.767	-160.699	1097.49	65.2142	1.34842	-62.3177
-1.76971	-0.938721	1.5094	0.446167	0.377502	-1.35864	0.00549316	0.0961304	0.100708	0.00152588	0.0012207	-348.075	-162.497	1094.83	65.0148	1.12867	-62.66
-1.7688	-0.942383	1.51398	0.440063	0.374146	-1.35834	0.00610352	0.0912476	0.106506	0.0012207	0.000610352	-347.733	-163.168	1098.13	64.375	0.890985	-62.6022
-1.77216	-0.943298	1.51367	0.437317	0.376587	-1.35925	0.00549316	0.116577	0.111389	0.00244141	0.00244141	-348.372	-163.335	1097.91	64.0744	1.03581	-62.6477
-1.77582	-0.942688	1.51337	0.432434	0.379639	-1.35681	0.00518799	0.0265503	0.0164795	-0.000305176	-0.000610352	-349.067	-163.214	1097.67	63.5057	1.22585	-62.5496
-1.77734	-0.953674	1.51367	0.430298	0.379639	-1.35742	0.00549316	0.0595093	0.147705	0.00335693	0.00366211	-349.02	-165.27	1097.9	63.4372	1.23343	-62.4905
-1.77216	-0.960693	1.51093	0.42572	0.377197	-1.35651	0.00488281	0.0915527	0.0418091	0.000915527	-0.000305176	-347.708	-166.623	1095.9	63.0285	1.15128	-62.3638
-1.78284	-0.963745	1.51337	0.418091	0.375671	-1.36169	0.00518799	0.032959	0.0967407	0.00183105	0.00213623	-349.736	-167.161	1097.65	62.2001	0.860983	-62.5969
-1.77795	-0.967102	1.50909	0.41626	0.380249	-1.35925	0.00518799	0.0732422	0.0814819	0.0012207	0.000610352	-348.631	-167.831	1094.56	62.0474	1.32621	-62.4475
-1.77765	-0.970459	1.51215	0.412292	0.381165	-1.35406	0.00579834	0.129089	0.107117	0.00183105	0.00213623	-348.393	-168.443	1096.76	61.6483	1.42337	-62.1787
-1.77338	-0.977478	1.5097	0.406799	0.378113	-1.36383	0.00488281	0.0366211	0.0534058	0.000305176	-0.000305176	-347.38	-169.804	1094.99	61.1321	1.26769	-62.5464
-1.77765	-0.971985	1.51367	0.406799	0.38208	-1.34857	0.00457764	0.211792	0.0961304	0.0012207	0.0012207	-348.252	-168.722	1097.85	61.0455	1.51255	-61.9083
-1.77704	-0.98175	1.5097	0.397644	0.380249	-1.36017	0.00549316	0.062561	0.0524902	0.0012207	0.000915527	-347.874	-170.601	1094.97	60.1533	1.40411	-62.345
-1.77948	-0.983582	1.51154	0.393677	0.379333	-1.3562	0.00457764	0.119934	0.0680542	0.000610352	0.000610352	-348.228	-170.927	1096.28	59.7288	1.30257	-62.1476
-1.78162	-0.993652	1.51031	0.387573	0.38208	-1.35345	0.00579834	-0.0112915	0.0933838	0.00152588	0.0012207	-348.271	-172.819	1095.39	59.1927	1.5262	-61.9418
-1.78589	-0.994873	1.51184	0.385132	0.382385	-1.35468	0.00488281	0.115356	0.0286865	0.000305176	-0.000305176	-349.083	-173.03	1096.49	58.9313	1.48368	-61.9987
-1.78833	-0.98938	1.51306	0.382385	0.378723	-1.3559	0.00457764	0.0808716	0.0549316	0.000915527	0.000610352	-349.718	-171.99	1097.36	58.5276	1.13418	-62.0958
-1.77887	-0.992126	1.5097	0.378113	0.382996	-1.35651	0.00518799	0.0540161	0.0415039	-0.000305176	-0.0012207	-347.746	-172.562	1094.92	58.0863	1.64992	-62.077
-1.78436	-1.00098	1.50757	0.367432	0.38147	-1.35559	0.00488281	0.0598145	0.0802612	0.00213623	0.00213623	-348.455	-174.227	1093.35	57.0057	1.47381	-61.9591
-1.78406	-1.00586	1.51398	0.365295	0.385132	-1.36169	0.00427246	0.122681	-0.0375366	-0.000610352	-0.00152588	-348.344	-175.117	1098	56.8374	1.78271	-62.2113
-1.77979	-1.01105	1.51001	0.365601	0.38269	-1.35742	0.00488281	0.0582886	0.105591	0.00244141	0.00244141	-347.26	-176.121	1095.13	56.9585	1.67767	-61.9519
-1.78253	-1.0199	1.50696	0.359802	0.381775	-1.36963	0.00579834	0.0738525	-0.00213623	0.000305176	-0.000610352	-347.615	-177.808	1092.91	56.4344	1.57906	-62.4405
-1.78864	-1.01654	1.50665	0.358582	0.384521	-1.3559	0.00457764	0.0598145	0.0506592	0.000610352	0	-348.769	-177.147	1092.68	56.2423	1.70199	-61.8531
-1.78894	-1.02753	1.50787	0.354004	0.383911	-1.36383	0.00427246	0.134277	0.0643921	0.000305176	-0.000610352	-348.551	-179.213	1093.56	55.893	1.67678	-62.1257
-1.78375	-1.02753	1.50909	0.343933	0.386047	-1.36047	0.00457764	-0.0564575	0.0900269	0.000610352	0	-347.429	-179.233	1094.43	54.7432	1.95043	-61.9487
-1.78345	-1.02844	1.50452	0.341492	0.388489	-1.36047	0.00457764	0.00701904	0.0463867	0.000305176	0	-347.318	-179.435	1091.11	54.4796	2.15834	-61.9389
-1.78192	-1.03394	1.50818	0.338135	0.386047	-1.36871	0.00457764	0.022583	0.0772095	0	-0.0012207	-346.92	-180.462	1093.76	54.1817	1.99876	-62.2647
-1.78925	-1.03302	1.5097	0.336609	0.386963	-1.36414	0.00427246	0.0201416	0.0811768	0.000610352	0.000610352	-348.343	-180.255	1094.85	53.9911	1.95223	-62.0815
-1.78894	-1.04614	1.50177	0.331421	0.388489	-1.36597	0.00427246	-0.0256348	0.0344849	-0.000305176	-0.0012207	-347.837	-182.769	1089.11	53.6096	2.12364	-62.0493
-1.78741	-1.04584	1.50482	0.328064	0.384827	-1.36749	0.00366211	0.0588989	0.13092	0.0012207	0.000305176	-347.531	-182.705	1091.31	53.2202	1.85576	-62.1084
-1.78375	-1.05286	1.50909	0.327454	0.384521	-1.35834	0.00427246	-0.0338745	0.0704956	0.000305176	0.000305176	-346.49	-183.999	1094.4	53.2655	1.9213	-61.62
-1.78375	-1.04736	1.51093	0.323181	0.386658	-1.35345	0.00457764	-0.03479	0.0964355	0.000915527	-0.000610352	-346.591	-182.96	1095.71	52.6894	2.08651	-61.4392
-1.79199	-1.05316	1.50482	0.316162	0.389404	-1.362	0.00396729	0.0952148	0.105896	0.0012207	0.000915527	-348.083	-184.073	1091.28	51.9765	2.18672	-61.8018
-1.78314	-1.05316	1.50848	0.31311	0.391846	-1.35681	0.00457764	-0.141296	0.10498	0	-0.000915527	-346.276	-184.08	1093.93	51.6306	2.5396	-61.5419
-1.7923	-1.05743	1.50452	0.309753	0.389404	-1.36108	0.00427246	0.0280762	0.0546265	0.000915527	0.000610352	-347.953	-184.882	1091.05	51.3123	2.20217	-61.7171
-1.79016	-1.06079	1.50848	0.303345	0.391541	-1.35071	0.00457764	-0.163879	0.085144	0	-0.0012207	-347.285	-185.493	1093.9	50.6355	2.43581	-61.2035
-1.79413	-1.06812	1.50757	0.301819	0.386047	-1.35895	0.00427246	0.027771	0.0613403	0.00183105	0.00213623	-347.896	-186.868	1093.24	50.5756	1.94251	-61.5216
-1.78833	-1.07361	1.50513	0.296326	0.394592	-1.35895	0.00396729	-0.0653076	0.0485229	0.000610352	-0.000305176	-346.574	-187.939	1091.47	50.0377	2.74981	-61.4707
-1.79535	-1.07544	1.50818	0.29541	0.389404	-1.35559	0.00396729	-0.142517	0.088501	0.000915527	0.000915527	-347.844	-188.238	1093.67	49.9606	2.2233	-61.3097
-1.79565	-1.07758	1.50391	0.289612	0.391846	-1.36414	0.00396729	0.0115967	0.101624	0.0012207	0.000915527	-347.894	-188.679	1090.57	49.3304	2.42022	-61.6828
-1.7926	-1.0672	1.5094	0.288086	0.386353	-1.35956	0.00457764	-0.105591	0.0778198	0.0012207	0.0012207	-347.541	-186.71	1094.53	48.9901	2.00507	-61.5374
-1.79199	-1.07819	1.50269	0.283813	0.39032	-1.36383	0.00457764	-0.0979614	0.0180054	-0.000305176	-0.000915527	-347.093	-188.82	1089.67	48.6783	2.36819	-61.642
-1.79413	-1.08276	1.50238	0.284119	0.392151	-1.36414	0.00396729	0.0354004	0.101929	0.00244141	0.00213623	-347.388	-189.672	1089.46	48.7861	2.49199	-61.6289
-1.79474	-1.08276	1.50787	0.285339	0.392761	-1.36261	0.00457764	0.0231934	0	0	-0.000915527	-347.523	-189.636	1093.44	48.9249	2.5296	-61.5673
-1.79871	-1.08002	1.51031	0.275574	0.395508	-1.35803	0.00457764	-0.0500488	0.0875854	0.00152588	0.00152588	-348.294	-189.103	1095.18	47.7633	2.69092	-61.3838
-1.79199	-1.08704	1.50574	0.276794	0.394287	-1.35956	0.00335693	-0.017395	0.0698853	0.0012207	0.00152588	-346.75	-190.466	1091.87	48.0181	2.72399	-61.3745
-1.79138	-1.091	1.50818	0.274048	0.393066	-1.35986	0.00396729	0.0543213	0.067749	0.0012207	0.000915527	-346.493	-191.202	1093.64	47.7673	2.64982	-61.3506
-1.79413	-1.09375	1.51306	0.269775	0.391235	-1.35864	0.00396729	-0.0222778	0.0106812	0	-0.000305176	-346.915	-191.684	1097.16	47.3213	2.46924	-61.2738
-1.78802	-1.09741	1.50909	0.264587	0.394897	-1.35925	0.00396729	0.0872803	0.105286	0.00152588	0.000915527	-345.568	-192.421	1094.29	46.7891	2.88322	-61.2537
-1.79871	-1.09131	1.51093	0.265198	0.392151	-1.36108	0.00427246	0.055542	0.00915527	0.000305176	0.000915527	-347.89	-191.232	1095.6	46.757	2.46232	-61.4132
-1.79199	-1.09253	1.51154	0.263672	0.391235	-1.35193	0.00396729	0.194092	0.0247192	0.000305176	-0.000610352	-346.402	-191.472	1096.04	46.606	2.51543	-60.9581
-1.79321	-1.09039	1.52039	0.260315	0.397034	-1.35101	0.00457764	0.0872803	0.0656128	0.00183105	0.00213623	-346.74	-191.022	1102.44	46.1861	2.95783	-60.9516
-1.78589	-1.09711	1.51062	0.253906	0.391846	-1.34796	0.00396729	0.143738	0.00427246	0	-0.000610352	-344.935	-192.364	1095.36	45.5654	2.69558	-60.7088
-1.78864	-1.09253	1.51459	0.253906	0.389709	-1.36017	0.00366211	0.238342	0.0512695	0.00213623	0.00274658	-345.769	-191.488	1098.23	45.4875	2.45214	-61.3166
-1.79871	-1.09863	1.51337	0.25177	0.395508	-1.3501	0.00457764	0.0216675	0.0894165	0.000610352	-0.000305176	-347.464	-192.597	1097.34	45.3409	2.77856	-60.8374
-1.79169	-1.09833	1.51306	0.245972	0.39093	-1.34857	0.00305176	0.179443	0.0769043	0.00244141	0.00305176	-346	-192.571	1097.1	44.6752	2.53596	-60.7326
-1.79626	-1.09344	1.51703	0.244751	0.392151	-1.36383	0.00457764	0.119324	-0.0140381	-0.00152588	-0.00274658	-347.251	-191.637	1099.98	44.4516	2.52931	-61.4947
-1.79413	-1.10474	1.51703	0.239868	0.389709	-1.35345	0.00396729	0.126648	0.133057	0.00305176	0.00305176	-346.307	-193.755	1099.97	44.0774	2.41666	-60.9058
-1.79443	-1.09955	1.51733	0.236511	0.391235	-1.34521	0.00366211	0.0827026	-0.022583	-0.000915527	-0.000915527	-346.417	-192.775	1100.17	43.6119	2.53096	-60.5666
-1.79077	-1.11115	1.5155	0.235901	0.39093	-1.35132	0.00396729	0.148926	0.102234	0.00244141	0.00183105	-345.39	-194.978	1098.86	43.7283	2.59659	-60.7422
-1.80237	-1.11145	1.51672	0.230103	0.392456	-1.35071	0.00366211	0.105896	0.0888062	0.000915527	0.000610352	-347.64	-194.998	1099.72	43.0666	2.53202	-60.7397
-1.78986	-1.11511	1.5094	0.227661	0.389709	-1.35834	0.00366211	0.107117	0.0942993	0.00213623	0.00213623	-345.08	-195.778	1094.42	42.8493	2.52949	-61.014
-1.78955	-1.10779	1.51672	0.224304	0.392761	-1.35834	0.00335693	0.139465	0.0146484	-0.000305176	-0.000915527	-345.268	-194.37	1099.72	42.3465	2.76136	-61.0806
-1.79443	-1.11511	1.51398	0.221558	0.390625	-1.35254	0.00335693	0.150146	0.137024	0.00213623	0.0012207	-345.896	-195.739	1097.72	42.1504	2.53759	-60.756
-1.78741	-1.12152	1.51306	0.215759	0.387878	-1.34521	0.00335693	0.0524902	0.0311279	0	0	-344.162	-196.968	1097.05	41.594	2.46701	-60.332
-1.79077	-1.11267	1.51428	0.215454	0.392151	-1.34399	0.00396729	0.00335693	0.0521851	0.000305176	-0.000305176	-345.113	-195.291	1097.92	41.416	2.72998	-60.3661
-1.79138	-1.12	1.51367	0.211182	0.388489	-1.34521	0.00366211	-0.010376	0.138245	0.00152588	0.000305176	-344.968	-196.671	1097.47	41.0446	2.45013	-60.351
-1.79291	-1.11664	1.51184	0.205994	0.39032	-1.34888	0.00396729	-0.167847	-0.0366211	-0.000610352	-0.0012207	-345.383	-196.059	1096.14	40.3964	2.56506	-60.5474
-1.79291	-1.12213	1.51306	0.205994	0.384827	-1.34674	0.00396729	0.0744629	0.0820923	0.00213623	0.00152588	-345.163	-197.078	1097.02	40.4848	2.14081	-60.3933
-1.78772	-1.12518	1.51947	0.199585	0.389404	-1.34735	0.00305176	-0.0567627	0.0521851	0.000610352	0	-344.052	-197.641	1101.65	39.801	2.61039	-60.3893
-1.7926	-1.13495	1.51428	0.197449	0.392456	-1.34094	0.00335693	0.0088501	0.0695801	0.000610352	-0.000305176	-344.619	-199.48	1097.89	39.7145	2.81118	-60.0267
-1.79688	-1.12213	1.51917	0.197754	0.393372	-1.33026	0.00396729	-0.253906	-0.0387573	-0.00152588	-0.00213623	-345.763	-197.025	1101.41	39.544	2.78484	-59.6543
-1.79169	-1.13098	1.51764	0.194702	0.387878	-1.33759	0.00396729	-0.0405884	0.114441	0.0012207	0	-344.491	-198.72	1100.31	39.3371	2.45275	-59.8903
-1.79596	-1.1322	1.51642	0.194397	0.388489	-1.33148	0.00366211	-0.210571	-0.0256348	-0.000610352	-0.000915527	-345.223	-198.936	1099.42	39.3222	2.43978	-59.6096
-1.79413	-1.1441	1.51825	0.190125	0.391541	-1.33087	0.00335693	0.00854492	0.0979614	0.000915527	0.000610352	-344.476	-201.167	1100.75	39.025	2.75515	-59.4825
-1.7923	-1.13678	1.52039	0.187683	0.389099	-1.34277	0.00366211	-0.222473	0.09552	0.000305176	-0.000305176	-344.46	-199.805	1102.29	38.6255	2.55988	-60.0807
-1.79504	-1.15143	1.52435	0.187683	0.387878	-1.33789	0.00396729	-0.0784302	0.0817871	0.000915527	0	-344.499	-202.513	1105.17	38.8603	2.46111	-59.7442
-1.79413	-1.14471	1.52008	0.184937	0.387878	-1.3385	0.00457764	-0.32074	0.0241089	-0.000305176	-0.00152588	-344.498	-201.286	1102.06	38.4393	2.46087	-59.8173
-1.79718	-1.14624	1.52496	0.185242	0.384216	-1.33362	0.00274658	-0.248108	0.119934	0.000610352	-0.000305176	-344.999	-201.528	1105.59	38.498	2.12256	-59.5838
-1.80023	-1.14868	1.52374	0.177002	0.388184	-1.33514	0.00366211	-0.180969	0.0695801	0.000610352	0	-345.502	-201.996	1104.69	37.5938	2.40559	-59.6398
-1.79596	-1.15692	1.52466	0.177307	0.387573	-1.33606	0.00366211	-0.196228	0.0842285	0	-0.000610352	-344.414	-203.549	1105.37	37.7619	2.45056	-59.6036
-1.79718	-1.16547	1.52222	0.173035	0.389709	-1.33362	0.00335693	-0.240784	0.133667	0.0012207	0	-344.332	-205.163	1103.59	37.4111	2.63402	-59.4218
-1.80481	-1.16608	1.52924	0.17334	0.39032	-1.33087	0.00335693	-0.132141	0.0668335	0.000610352	0	-345.823	-205.21	1108.67	37.4529	2.55713	-59.3179
-1.79962	-1.16302	1.51855	0.169373	0.388794	-1.33331	4.32098	-0.0491333	0.107117	0.0012207	0.00152588	-344.843	-204.723	1100.93	36.953	2.51767	-59.4245
-1.80298	-1.15967	1.52435	0.166016	0.388794	-1.32629	4.32281	-0.121155	0.0631714	0	-0.000915527	-345.527	-204.047	1105.11	36.5147	2.46079	-59.1364
-1.79779	-1.16547	1.52374	0.167542	0.387268	-1.32751	4.32495	0.00946045	0.0997925	0.00152588	0.000915527	-344.335	-205.153	1104.68	36.7837	2.43921	-59.13
-1.80542	-1.16974	1.52405	0.161743	0.384827	-1.33392	4.32434	-0.104065	0.00183105	-0.000915527	-0.00152588	-345.735	-205.941	1104.89	36.1853	2.12735	-59.4
-1.79962	-1.16455	1.52405	0.157471	0.384521	-1.32751	4.32556	-0.0131226	0.128479	0.0012207	0.000915527	-344.641	-204.987	1104.87	35.6165	2.19654	-59.1236
-1.80267	-1.17798	1.52252	0.158081	0.386353	-1.33209	4.32556	-0.065918	0.00762939	-0.000305176	-0.000610352	-344.889	-207.506	1103.78	35.9003	2.32614	-59.2384
-1.81152	-1.18011	1.52405	0.158386	0.385742	-1.32385	4.32648	0.0888062	0.0842285	0.0012207	0.000610352	-346.482	-207.859	1104.88	35.9686	2.14128	-58.8643
-1.80939	-1.1734	1.52222	0.154114	0.383301	-1.32507	4.32587	0.0698853	0.0622559	0.000610352	-0.000305176	-346.232	-206.625	1103.54	35.3727	1.96593	-58.9571
-1.80511	-1.17096	1.52954	0.158081	0.383606	-1.32263	4.32587	-0.00793457	0.0796509	0.000915527	0.000305176	-345.492	-206.133	1108.85	35.7878	2.05147	-58.864
-1.81458	-1.18378	1.52496	0.150146	0.383911	-1.32355	4.32648	0.121765	0.045166	0.000610352	0.000305176	-346.903	-208.541	1105.52	35.0839	1.9628	-58.8149
-1.81244	-1.18164	1.52649	0.150757	0.385437	-1.31897	4.32678	-0.0350952	0.0857544	0.000305176	-0.000915527	-346.511	-208.133	1106.62	35.1208	2.1186	-58.6199
-1.80206	-1.18073	1.52374	0.150757	0.383606	-1.32599	4.32678	0.0820923	0.0979614	0.00183105	0.00152588	-344.549	-208.019	1104.64	35.108	2.13738	-58.9177
-1.80298	-1.18164	1.52649	0.144653	0.386963	-1.32019	4.32678	0.0744629	0.0289917	-0.000610352	-0.00152588	-344.618	-208.174	1106.62	34.4252	2.40645	-58.646
-1.80664	-1.18744	1.52618	0.142212	0.380859	-1.3205	4.32709	0.137634	0.138855	0.0012207	0.0012207	-345.115	-209.253	1106.39	34.2379	1.87322	-58.6066
-1.81915	-1.18896	1.52802	0.145264	0.38269	-1.32141	4.32678	0.0595093	0.0415039	0	-0.0012207	-347.593	-209.485	1107.72	34.6073	1.80944	-58.68
-1.81488	-1.18469	1.52771	0.139465	0.383606	-1.31897	4.32617	0.152283	0.135193	0.00274658	0.00305176	-346.814	-208.705	1107.48	33.8774	1.95183	-58.5842
-1.81152	-1.19263	1.52557	0.140991	0.379333	-1.32568	4.32709	0.0613403	0.0143433	-0.000305176	-0.000915527	-345.963	-210.22	1105.95	34.1791	1.67986	-58.8125
-1.81396	-1.19324	1.53198	0.137939	0.381165	-1.3208	4.328	0.171814	0.139465	0.00335693	0.00335693	-346.382	-210.289	1110.58	33.8391	1.79447	-58.5934
-1.81091	-1.20697	1.52496	0.135498	0.385132	-1.32874	4.32739	0.0286865	-0.0411987	-0.000610352	-0.00152588	-345.421	-212.924	1105.51	33.7808	2.20104	-58.8407
-1.81915	-1.19049	1.52893	0.135193	0.379639	-1.31989	4.32831	0.184631	0.138245	0.00274658	0.00213623	-347.444	-209.777	1108.35	33.4801	1.58133	-58.5781
-1.81763	-1.20636	1.52832	0.131836	0.384216	-1.31958	4.3277	0.0949097	0.017395	0.000610352	-0.000305176	-346.642	-212.764	1107.92	33.3517	2.0248	-58.4363
-1.82129	-1.20605	1.52954	0.134277	0.383911	-1.32294	4.32861	0.0775146	0.0292969	0.000915527	0.000610352	-347.437	-212.688	1108.81	33.624	1.93149	-58.6075
-1.81396	-1.19629	1.52832	0.126648	0.38147	-1.32477	4.32831	0.071106	0.0662231	0.0012207	0.000610352	-346.241	-210.901	1107.9	32.5964	1.83792	-58.7353
-1.81854	-1.20544	1.53107	0.124817	0.382385	-1.32507	4.328	0.134888	0.0460815	0.000915527	0.000305176	-346.868	-212.589	1109.89	32.5321	1.86191	-58.6895
-1.82312	-1.21552	1.53229	0.12207	0.38147	-1.31866	4.3277	0.00732422	0.0424194	0.000915527	0.000610352	-347.365	-214.451	1110.77	32.3796	1.74899	-58.3193
-1.8158	-1.22101	1.53046	0.122375	0.38269	-1.3269	4.32739	-0.0109863	0.0314331	0	-0.000305176	-345.844	-215.523	1109.46	32.5033	1.97843	-58.6376
-1.81915	-1.2149	1.52802	0.11322	0.38147	-1.32202	4.32861	-0.0012207	0.101624	0.00183105	0.0012207	-346.559	-214.389	1107.66	31.3587	1.82207	-58.4538
-1.8219	-1.22253	1.52618	0.11322	0.380249	-1.3208	4.3277	-0.00854492	-0.0109863	-0.000610352	-0.000305176	-346.838	-215.818	1106.33	31.481	1.70106	-58.339
-1.82373	-1.20972	1.53259	0.11261	0.384216	-1.31714	4.3277	-0.0521851	0.1474	0.00213623	0.0012207	-347.597	-213.372	1110.96	31.2045	1.95533	-58.2912
-1.82343	-1.22864	1.52496	0.11261	0.38269	-1.315	4.32831	-0.117798	0.050354	0	-0.000915527	-346.885	-216.959	1105.45	31.5103	1.89557	-58.0289
-1.8222	-1.22406	1.52863	0.11322	0.383606	-1.32355	4.328	-0.0698853	0.122986	0.00213623	0.000610352	-346.91	-216.093	1108.11	31.5044	1.9671	-58.4637
-1.82373	-1.21796	1.52588	0.102234	0.382385	-1.32141	4.3277	-0.158997	0.0506592	-0.000915527	-0.00152588	-347.281	-214.972	1106.08	30.1503	1.84116	-58.3993
-1.82709	-1.21857	1.5332	0.107422	0.386047	-1.31714	0.00762939	-0.0656128	0.118713	0.00183105	0.00152588	-347.961	-215.023	1111.4	30.7522	2.07726	-58.2263
-1.83197	-1.22589	1.53046	0.10498	0.380554	-1.31775	4.32678	0.0585938	0.107117	0.00183105	0.00152588	-348.65	-216.398	1109.4	30.5894	1.57719	-58.1913
-1.82739	-1.22559	1.53168	0.101624	0.385437	-1.32538	4.32709	-0.078125	0.114746	0.000915527	0.000610352	-347.85	-216.362	1110.29	30.2	2.04244	-58.5414
-1.82892	-1.2265	1.53107	0.0949097	0.388489	-1.32263	4.32709	-0.27832	0.0982666	0.000305176	-0.000305176	-348.057	-216.538	1109.83	29.4471	2.27527	-58.4084
-1.83075	-1.22833	1.52679	0.0970459	0.385437	-1.31744	4.32831	-0.11322	0.145264	0.00244141	0.00152588	-348.283	-216.891	1106.74	29.7222	2.00764	-58.1514
-1.82953	-1.23322	1.52496	0.0958252	0.384216	-1.31958	4.32861	-0.226135	0.133972	0.000915527	0	-347.893	-217.824	1105.41	29.6612	1.9438	-58.2017
-1.83044	-1.24329	1.52252	0.0897217	0.379944	-1.32721	4.32709	-0.0671387	-0.00366211	-0.000305176	-0.000610352	-347.776	-219.738	1103.64	29.1232	1.6141	-58.4564
-1.8335	-1.23993	1.52679	0.088501	0.385437	-1.32355	4.328	0.0326538	0.0842285	0.0012207	0.0012207	-348.477	-219.073	1106.73	28.9289	1.99876	-58.3362
-1.82465	-1.23779	1.52344	0.0836182	0.382385	-1.32202	4.328	-0.125122	-0.00457764	-0.000915527	-0.00183105	-346.711	-218.725	1104.28	28.3396	1.90404	-58.2432
-1.82892	-1.24695	1.52313	0.0875854	0.387573	-1.33026	4.3277	-0.0549316	0.127563	0.00213623	0.0012207	-347.423	-220.433	1104.08	28.9374	2.2632	-58.5779
-1.83289	-1.24634	1.52191	0.0814819	0.387268	-1.33392	4.3277	-0.213013	-0.0549316	-0.00152588	-0.0012207	-348.221	-220.324	1103.19	28.2277	2.17406	-58.7535
-1.83868	-1.24817	1.52405	0.0796509	0.383911	-1.32721	4.32678	0.0360107	0.133972	0.00152588	0.000610352	-349.209	-220.631	1104.72	28.0471	1.81974	-58.436
-1.82892	-1.25519	1.52069	0.0765991	0.379944	-1.31805	4.32739	-0.117493	-0.0219727	-0.000305176	-0.000915527	-346.895	-221.991	1102.28	27.8163	1.69805	-57.9138
-1.82983	-1.26099	1.51611	0.0680542	0.38208	-1.33057	4.32709	-0.0335693	0.0765991	0.000915527	0	-346.976	-223.126	1098.96	26.9297	1.87015	-58.438
-1.83258	-1.25061	1.51611	0.0671387	0.383911	-1.32874	4.328	-0.0643921	0.032959	0.000305176	0	-347.824	-221.172	1098.95	26.658	1.94427	-58.4476
-1.83746	-1.26099	1.51794	0.0674438	0.378418	-1.32324	4.32617	-0.020752	0.0244141	-0.000305176	-0.000915527	-348.383	-223.083	1100.27	26.859	1.45447	-58.1127
-1.83472	-1.24786	1.52374	0.0643921	0.383301	-1.31683	4.3277	-0.0982666	0.0152588	0.000915527	0.0012207	-348.198	-220.598	1104.46	26.3005	1.86408	-57.9263
-1.83502	-1.25397	1.51733	0.0595093	0.383606	-1.33026	4.32739	0.0561523	0.0512695	0	-0.00152588	-348.169	-221.798	1099.82	25.838	1.89539	-58.488
-1.83105	-1.25427	1.51489	0.0628662	0.381775	-1.32751	4.3277	0.0268555	0.0991821	0.00213623	0.00244141	-347.347	-221.874	1098.06	26.2291	1.81502	-58.3461
-1.82892	-1.26556	1.51703	0.0585938	0.380859	-1.32111	4.328	0.0195313	0.0509644	0	-0.000915527	-346.471	-223.984	1099.6	25.9234	1.82016	-57.9466
-1.83624	-1.25549	1.51886	0.0564575	0.380859	-1.32324	4.328	0.0744629	0.129089	0.00244141	0.00213623	-348.25	-222.067	1100.91	25.5144	1.66816	-58.1456
-1.83258	-1.25671	1.51489	0.0549316	0.386353	-1.32416	4.3277	0.119324	0.0115967	-0.000915527	-0.00244141	-347.501	-222.334	1098.04	25.3611	2.17677	-58.1748
-1.83075	-1.26007	1.51581	0.0509644	0.384827	-1.32782	4.328	0.0909424	0.106201	0.00244141	0.00244141	-347.045	-222.973	1098.7	24.9607	2.09545	-58.3043
-1.83289	-1.27258	1.51611	0.0473022	0.385437	-1.33148	4.32709	0.0942993	0.0473022	0	-0.000610352	-347.1	-225.318	1098.92	24.7413	2.1451	-58.375
-1.83868	-1.26648	1.51001	0.0463867	0.382996	-1.33514	4.32739	0.116882	0.132141	0.00305176	0.00335693	-348.438	-224.194	1094.49	24.5371	1.83271	-58.5983
-1.83197	-1.27106	1.51215	0.043335	0.379639	-1.32446	4.328	0.140381	0.0247192	0.000610352	0.000305176	-346.809	-225.054	1096.03	24.2655	1.70197	-58.0393
-1.82709	-1.26953	1.51062	0.0485229	0.38208	-1.33667	4.32678	0.0424194	0.110168	0.00183105	0.00213623	-346.079	-224.8	1094.95	24.8333	1.95894	-58.6139
-1.83258	-1.26892	1.5152	0.0424194	0.385742	-1.3324	4.32739	0.131531	0.0634766	0.00152588	0.0012207	-347.128	-224.645	1098.24	24.124	2.16931	-58.4397
-1.82892	-1.27533	1.51367	0.0430298	0.379944	-1.32629	4.32861	-0.0540161	0.00213623	0	-0.000610352	-346.1	-225.859	1097.14	24.2994	1.78839	-58.0826
-1.82495	-1.27777	1.51276	0.0418091	0.38147	-1.32599	4.32648	0.0857544	0.0772095	0.00152588	0.0012207	-345.231	-226.336	1096.48	24.2004	1.98674	-58.0389
-1.82007	-1.28204	1.51123	0.0424194	0.385437	-1.33636	4.328	0.108337	0.0167847	0.000610352	0.000305176	-344.273	-227.172	1095.39	24.3382	2.39002	-58.4791
-1.82922	-1.27777	1.521	0.0405884	0.378113	-1.32904	4.32678	-0.0982666	0.0119019	-0.000305176	-0.000610352	-346.118	-226.28	1102.44	24.0573	1.64164	-58.1895
-1.82434	-1.28967	1.51581	0.0354004	0.383911	-1.3266	4.32587	0.0332642	0.00946045	-0.000610352	-0.000610352	-344.726	-228.561	1098.68	23.6581	2.23356	-57.9684
-1.82098	-1.29211	1.51489	0.0378418	0.377197	-1.33636	4.32709	0.0100708	0.135193	0.00274658	0.00183105	-344.08	-229.041	1098.03	23.9753	1.74536	-58.3793
-1.82587	-1.28235	1.51672	0.0326538	0.379333	-1.31653	4.32648	-0.0268555	0.0213623	-0.000610352	-0.000915527	-345.097	-227.17	1099.32	23.2279	1.83129	-57.5533
-1.81885	-1.29517	1.51276	0.0323486	0.375366	-1.31836	4.32739	-0.015564	0.147095	0.0012207	0.000915527	-343.292	-229.62	1096.46	23.4012	1.66658	-57.503
-1.828	-1.29089	1.52008	0.0280762	0.380859	-1.33087	4.32739	-0.123596	0.0183105	-0.000610352	-0.00152588	-345.412	-228.768	1101.76	22.8371	1.93356	-58.1535
-1.82007	-1.29028	1.51428	0.0247192	0.374756	-1.32416	4.3277	-0.0289917	0.116272	0.000915527	0.000915527	-343.703	-228.709	1097.55	22.4481	1.58605	-57.8041
-1.82373	-1.297	1.51642	0.0289917	0.379333	-1.32568	4.3277	-0.0744629	0.062561	-0.000305176	-0.000915527	-344.299	-229.939	1099.11	23.0429	1.90485	-57.8474
-1.82312	-1.28479	1.51276	0.0286865	0.372925	-1.3266	4.32739	-0.105591	0.110168	0.0012207	0.000305176	-344.519	-227.675	1096.44	22.8125	1.36519	-57.9698
-1.82251	-1.29028	1.51947	0.0265503	0.378113	-1.32446	4.32648	-0.0665283	0.085144	0.000610352	-0.000305176	-344.24	-228.67	1101.31	22.6559	1.81134	-57.8386
-1.81976	-1.29181	1.51581	0.0238037	0.373535	-1.3266	4.32709	-0.0961304	0.0973511	0	-0.000915527	-343.617	-228.991	1098.65	22.3672	1.49583	-57.9013
-1.8222	-1.29364	1.51642	0.0238037	0.379028	-1.33179	4.32678	-0.0723267	0.113831	0.0012207	0.0012207	-344.135	-229.329	1099.1	22.3946	1.89667	-58.1454
-1.81366	-1.29089	1.51886	0.0234985	0.375061	-1.32416	4.32709	-0.271606	0.03479	-0.00152588	-0.00244141	-342.426	-228.82	1100.86	22.3194	1.72061	-57.7845
-1.81396	-1.29822	1.51306	0.020752	0.375671	-1.32324	4.32648	0.0759888	0.0900269	0.000915527	0.000915527	-342.209	-230.227	1096.66	22.124	1.79082	-57.6767
-1.8161	-1.29456	1.51672	0.0186157	0.372009	-1.31836	4.32739	-0.443115	0.00366211	-0.00183105	-0.00366211	-342.668	-229.51	1099.3	21.8206	1.45618	-57.4786
-1.81152	-1.29913	1.51031	0.0164795	0.37384	-1.33209	4.3277	0.0717163	0.0759888	0.00183105	0.00213623	-341.751	-230.437	1094.67	21.6492	1.68453	-58.0604
-1.81946	-1.30249	1.51581	0.0106812	0.375977	-1.33087	4.32709	-0.385132	-0.027771	-0.00152588	-0.00244141	-343.194	-231.016	1098.63	21.0369	1.73903	-57.9998
-1.81824	-1.30096	1.51245	0.0143433	0.378113	-1.32477	4.32678	0.156555	0.117798	0.00274658	0.00335693	-342.952	-230.741	1096.21	21.4336	1.92921	-57.7331
-1.81976	-1.30615	1.51306	0.0125122	0.37384	-1.32446	4.32709	-0.343018	-0.0796509	-0.00183105	-0.00274658	-343.056	-231.707	1096.64	21.307	1.5771	-57.67
-1.81671	-1.30615	1.51306	0.0100708	0.375977	-1.32568	4.32709	-0.0390625	0.101013	0.00183105	0.00183105	-342.46	-231.722	1096.64	21.0284	1.80192	-57.7196
-1.82526	-1.31226	1.51581	0.0134277	0.37323	-1.33057	4.32648	-0.371704	-0.0753784	-0.00183105	-0.00244141	-344.039	-232.822	1098.64	21.5062	1.44562	-57.92
-1.81915	-1.30371	1.51428	0.010376	0.372009	-1.33087	4.32617	-0.0793457	0.0506592	0.0012207	0.0012207	-343.067	-231.254	1097.52	21.0219	1.42934	-57.9789
-1.81152	-1.31378	1.51337	0.00915527	0.374756	-1.33179	4.32617	-0.190735	-0.00701904	-0.000305176	-0.000610352	-341.257	-233.175	1096.87	21.0462	1.80815	-57.9225
-1.81854	-1.31409	1.51703	0.00854492	0.372009	-1.32629	4.328	0.103149	0.0149536	-0.000305176	-0.000610352	-342.567	-233.183	1099.51	20.9798	1.47511	-57.6812
-1.8161	-1.31195	1.51428	0.0112915	0.368958	-1.32294	4.32831	-0.164185	0.00610352	0.000610352	0.000305176	-342.103	-232.798	1097.52	21.2616	1.26527	-57.5314
-1.82465	-1.30341	1.51733	0.00732422	0.368958	-1.32263	4.32678	-0.102844	0.0982666	0.000915527	0.000610352	-344.04	-231.156	1099.72	20.6677	1.10124	-57.607
-1.82098	-1.31805	1.51581	0.0100708	0.368958	-1.32385	4.32678	0.0845337	0.152588	0.00305176	0.00335693	-342.888	-233.92	1098.63	21.2181	1.20077	-57.5373
-1.81244	-1.31104	1.52008	0.00762939	0.37262	-1.31958	4.32678	0.0253296	0.0588989	0.000915527	0.000915527	-341.383	-232.608	1101.72	20.8289	1.62488	-57.3813
-1.81641	-1.32477	1.51611	0.00488281	0.375366	-1.32294	4.32831	0.0186157	0.132446	0.00152588	0.00213623	-341.76	-235.198	1098.85	20.7341	1.81915	-57.4353
-1.81793	-1.31592	1.51855	0.00732422	0.369873	-1.32751	4.32739	0.13092	0.083313	0.000610352	0.000610352	-342.389	-233.522	1100.61	20.8692	1.31878	-57.7163
-1.81488	-1.32172	1.51642	0.00457764	0.368042	-1.32324	4.32617	0.0598145	0.114441	0.00244141	0.00244141	-341.517	-234.629	1099.06	20.6504	1.24716	-57.4541
-1.81519	-1.3269	1.51825	0.000610352	0.368958	-1.32233	4.32739	0.0836182	0.0497437	0.000610352	0.000305176	-341.389	-235.595	1100.38	20.2798	1.33554	-57.3689
-1.81793	-1.3208	1.51611	0.000305176	0.367126	-1.32477	4.32709	0.00762939	0.142822	0.00335693	0.00335693	-342.131	-234.457	1098.83	20.1458	1.12315	-57.5327
-1.82281	-1.32355	1.5152	-0.00335693	0.368958	-1.32233	4.32648	0.083313	0.0112915	0.0012207	0.000915527	-342.963	-234.963	1098.16	19.7704	1.20281	-57.4092
-1.8161	-1.33209	1.51703	-0.00366211	0.365295	-1.32172	4.32709	0.0485229	0.0897217	0.00152588	0.00183105	-341.347	-236.575	1099.49	19.8745	1.0463	-57.2867
-1.81366	-1.34399	1.51489	-0.00152588	0.365601	-1.34033	4.32709	0.0143433	0.00732422	0.000610352	-0.000305176	-340.723	-238.843	1097.96	20.3068	1.12646	-58.0465
-1.81793	-1.33789	1.51886	-0.00427246	0.367432	-1.32965	4.32617	0.110474	0.0604248	0.00183105	0.00213623	-341.637	-237.655	1100.82	19.8951	1.19668	-57.617
-1.81732	-1.33453	1.51245	-0.010376	0.367432	-1.3324	4.32678	0.000610352	0.0430298	0.000915527	0.000305176	-341.585	-237.076	1096.16	19.1438	1.20326	-57.7565
-1.8158	-1.33728	1.51398	-0.0106812	0.366821	-1.33087	4.32617	0.13031	0.039978	0.0012207	0.00152588	-341.18	-237.585	1097.27	19.1535	1.18917	-57.6591
-1.81915	-1.34583	1.50543	-0.00915527	0.367126	-1.33453	4.32648	0.00366211	0.0494385	0.0012207	0.00152588	-341.601	-239.226	1091.09	19.465	1.17832	-57.7642
-1.80969	-1.34888	1.51245	-0.0143433	0.361023	-1.32324	4.32648	0.189209	0.0296021	0.000915527	0.000915527	-339.459	-239.783	1096.16	18.9246	0.870572	-57.1772
-1.81549	-1.34949	1.51245	-0.0140381	0.362549	-1.3266	4.32556	0.0253296	0.0765991	0.00152588	0.0012207	-340.637	-239.882	1096.16	18.9669	0.893918	-57.347
-1.81641	-1.36261	1.50909	-0.0134277	0.362244	-1.34003	4.32587	0.109863	0.022583	0.000915527	0.000610352	-340.559	-242.371	1093.75	19.2447	0.878909	-57.8618
-1.82037	-1.35559	1.5097	-0.0134277	0.36499	-1.3266	4.32678	0.0750732	0.078125	0.000915527	0.000610352	-341.42	-241.024	1094.18	19.1338	1.02541	-57.3146
-1.8161	-1.35986	1.50421	-0.0140381	0.361023	-1.33087	4.32678	0.0610352	0.045166	0	-0.000305176	-340.446	-241.875	1090.2	19.1338	0.788422	-57.4523
-1.81854	-1.3623	1.51093	-0.0177002	0.361023	-1.32507	4.32587	0.0320435	0.103149	0.00152588	0.000915527	-340.785	-242.285	1095.05	18.7536	0.762537	-57.1716
-1.81427	-1.37146	1.51093	-0.0198364	0.360718	-1.33026	4.32709	0.0643921	0.0564575	0.000610352	0.000305176	-339.699	-244.024	1095.06	18.6563	0.833688	-57.3224
-1.82159	-1.36902	1.51154	-0.0210571	0.361023	-1.33728	4.32617	0.100708	0.126953	0.00183105	0.00183105	-341.302	-243.548	1095.49	18.4736	0.722662	-57.6863
-1.81641	-1.37543	1.51276	-0.0234985	0.357666	-1.33545	4.32678	0.0106812	0.0479126	0.000610352	0.00152588	-340.024	-244.76	1096.38	18.299	0.562659	-57.5262
-1.81549	-1.38	1.51093	-0.0234985	0.359802	-1.33575	4.32739	0.0692749	0.0637817	0.000305176	-0.000305176	-339.709	-245.632	1095.05	18.373	0.763049	-57.5039
-1.81915	-1.37848	1.51001	-0.0241089	0.359192	-1.33789	4.32678	0.0790405	0.0744629	0.0012207	0.00152588	-340.495	-245.342	1094.39	18.2773	0.646875	-57.6222
-1.81732	-1.38	1.50909	-0.0231934	0.35614	-1.34277	4.32678	-0.0280762	0.100098	0.000915527	0	-340.13	-245.643	1093.73	18.4061	0.431213	-57.8246
-1.81702	-1.38062	1.5094	-0.0265503	0.355225	-1.33575	4.32709	-0.00488281	0.0650024	0.000610352	0.000610352	-339.94	-245.753	1093.94	18.0336	0.374902	-57.488
-1.80725	-1.38885	1.50848	-0.0292969	0.352478	-1.34216	4.32739	0.0500488	0.118408	0.00213623	0.0012207	-337.789	-247.345	1093.28	17.8532	0.339334	-57.681
-1.81091	-1.38885	1.51184	-0.0238037	0.352173	-1.34094	4.32617	-0.00732422	0.100098	0.00213623	0.00152588	-338.55	-247.305	1095.72	18.4802	0.247198	-57.6437
-1.81	-1.38977	1.50635	-0.032959	0.351257	-1.35162	4.32648	-0.045166	0.0299072	0.000305176	0	-338.375	-247.535	1091.73	17.4465	0.193396	-58.1096
-1.81305	-1.38977	1.5097	-0.032959	0.350952	-1.34155	4.32648	-0.0808716	0.115662	0.00213623	0.00183105	-338.872	-247.495	1094.15	17.4473	0.126224	-57.654
-1.80786	-1.39221	1.50635	-0.0305176	0.349121	-1.34766	4.32678	-0.000915527	0.0405884	0.000610352	0	-337.836	-247.992	1091.73	17.7664	0.0654541	-57.8991
-1.81488	-1.39465	1.50574	-0.0311279	0.340576	-1.34613	4.32617	-0.156555	0.0775146	0.000915527	0.0012207	-339.079	-248.428	1091.28	17.7342	-0.730515	-57.8081
-1.80908	-1.40289	1.50269	-0.0375366	0.346375	-1.34674	4.32587	-0.0646973	0.0704956	0.000610352	0.000610352	-337.656	-250.018	1089.07	17.1356	-0.135587	-57.7556
-1.80573	-1.40259	1.50818	-0.032959	0.346375	-1.34857	4.32648	0.0128174	0.136414	0.00183105	0.0012207	-337.077	-249.937	1093.06	17.6539	-0.0882019	-57.8439
-1.80542	-1.41174	1.50452	-0.0369263	0.340576	-1.34583	4.32617	-0.111694	0.0656128	0.000305176	0	-336.626	-251.676	1090.4	17.3484	-0.515137	-57.6213
-1.80603	-1.41144	1.50085	-0.0418091	0.339966	-1.34918	4.32587	0.0784302	0.0872803	0.000915527	0.000305176	-336.744	-251.647	1087.74	16.7848	-0.572046	-57.7702
-1.81152	-1.40594	1.50482	-0.043335	0.343628	-1.35132	4.32648	-0.108032	0.0933838	0.0012207	0.000915527	-338.051	-250.582	1090.6	16.5192	-0.386847	-57.9375
-1.80084	-1.40808	1.50299	-0.0442505	0.339661	-1.34796	4.32587	0.0671387	0.055542	0	0.000915527	-335.797	-251.025	1089.28	16.453	-0.515363	-57.7247
-1.81854	-1.40717	1.50421	-0.0418091	0.339966	-1.34705	4.32678	-0.224609	0.119324	0.000915527	0.000305176	-339.341	-250.784	1090.16	16.7124	-0.793576	-57.7427
-1.79901	-1.42151	1.49597	-0.0473022	0.336304	-1.35193	4.32465	0.0445557	0.102234	0.00183105	0.00183105	-334.997	-253.595	1084.2	16.3204	-0.714719	-57.7776
-1.80756	-1.41785	1.4978	-0.0445557	0.33844	-1.3443	4.32617	-0.224609	0.0985718	0.000915527	0.0012207	-336.749	-252.859	1085.52	16.5747	-0.693646	-57.4872
-1.80542	-1.42426	1.49994	-0.0448608	0.33844	-1.34552	4.32587	-0.0769043	0.0805664	0	0	-336.148	-254.056	1087.07	16.6427	-0.640628	-57.4873
-1.79688	-1.4212	1.50146	-0.0457764	0.337219	-1.34949	4.32648	-0.0942993	0.103455	0.00183105	0.00213623	-334.592	-253.51	1088.18	16.4903	-0.606705	-57.6697
-1.80389	-1.42853	1.50177	-0.0494385	0.335693	-1.34857	4.32709	0.010376	0.0292969	0.000610352	0	-335.709	-254.861	1088.39	16.1871	-0.821542	-57.5793
-1.80023	-1.4212	1.49628	-0.0460815	0.335083	-1.34857	4.32617	-0.0332642	0.0982666	0.00152588	0.0012207	-335.212	-253.527	1084.42	16.4555	-0.83262	-57.6274
-1.80328	-1.42883	1.50299	-0.0509644	0.332336	-1.34827	4.32648	-0.0753784	0.0601196	0.0012207	0.000610352	-335.552	-254.915	1089.27	16.0175	-1.07854	-57.5529
-1.79413	-1.43402	1.50299	-0.0476074	0.332947	-1.35651	4.32709	0.0299072	0.0448608	0.0012207	0.000915527	-333.703	-255.922	1089.29	16.4855	-0.87218	-57.8728
-1.81122	-1.42761	1.50024	-0.0518799	0.336304	-1.34247	4.32648	-0.0497437	0.0561523	0.000305176	0.000610352	-337.095	-254.67	1087.27	15.8927	-0.889444	-57.3212
-1.79443	-1.43982	1.49719	-0.0479126	0.331726	-1.35498	4.32678	0.0268555	0.0924683	0.00152588	0.0012207	-333.534	-257.038	1085.09	16.545	-0.955826	-57.7484
-1.80023	-1.42426	1.50055	-0.0527954	0.332642	-1.34155	4.32678	0.00640869	0.0744629	0.00152588	0.000915527	-334.99	-254.076	1087.49	15.7374	-1.00676	-57.2674
-1.79962	-1.42944	1.49963	-0.0473022	0.328064	-1.35406	4.32648	0.0930786	0.0823975	0.000610352	0.000610352	-334.867	-255.061	1086.85	16.4465	-1.36767	-57.7991
-1.80511	-1.43341	1.5033	-0.0524902	0.332336	-1.34338	4.32739	0.0439453	0.0875854	0.00183105	0.00213623	-335.704	-255.761	1089.48	15.917	-1.08997	-57.2931
-1.80115	-1.43494	1.50421	-0.0445557	0.332947	-1.35071	4.32465	-0.0921631	0.065918	0.000915527	0.000610352	-335.021	-256.053	1090.17	16.8484	-0.98605	-57.6212
-1.79749	-1.42761	1.50269	-0.0469971	0.331116	-1.35254	4.32587	0.192871	0.116577	0.00274658	0.00274658	-334.513	-254.706	1089.06	16.4524	-1.09115	-57.7469
-1.80298	-1.42975	1.50421	-0.0469971	0.332642	-1.34186	4.32587	0.121765	0.0613403	0.000915527	0.000305176	-335.422	-255.068	1090.16	16.4873	-1.04509	-57.2549
-1.79688	-1.44012	1.5033	-0.0512695	0.331116	-1.35162	4.32587	0.145874	0.11261	0.00244141	0.00213623	-333.965	-257.054	1089.5	16.1649	-1.03941	-57.5965
-1.7981	-1.42578	1.50635	-0.0460815	0.327454	-1.34613	4.32617	0.203247	0.0518799	-0.000610352	-0.000915527	-334.617	-254.332	1091.71	16.5283	-1.39698	-57.4632
-1.80054	-1.4325	1.50085	-0.0442505	0.323181	-1.34644	4.32678	0.158997	0.155334	0.00274658	0.00274658	-334.864	-255.61	1087.73	16.8457	-1.76361	-57.4184
-1.79474	-1.41754	1.50818	-0.0482178	0.32135	-1.34338	4.32556	0.130005	0.0299072	0	-0.000305176	-334.136	-252.788	1093.02	16.1529	-1.85017	-57.3793
-1.79535	-1.43127	1.50513	-0.0469971	0.324402	-1.35132	4.32709	0.10498	0.116882	0.00152588	0.0012207	-333.936	-255.384	1090.83	16.5116	-1.58398	-57.6425
-1.79504	-1.42944	1.50421	-0.0479126	0.321045	-1.35193	4.32648	0.102539	0.101929	0.0012207	0.000915527	-333.913	-255.048	1090.16	16.3776	-1.85332	-57.6756
-1.79749	-1.42883	1.50146	-0.0479126	0.323181	-1.35101	4.32648	0.00671387	0.0628662	0.000915527	0	-334.404	-254.941	1088.17	16.3678	-1.72292	-57.6472
-1.79962	-1.42639	1.50909	-0.0497437	0.319519	-1.3446	4.32587	0.0430298	0.101318	0.000915527	-0.000305176	-334.825	-254.428	1093.68	16.1186	-2.05385	-57.3722
-1.80481	-1.42578	1.50482	-0.0512695	0.319519	-1.34674	4.32648	0.0631714	0.0991821	0.00183105	0.00152588	-335.868	-254.325	1090.58	15.933	-2.14221	-57.4847
-1.79504	-1.42761	1.50238	-0.0479126	0.316162	-1.34674	4.32648	0.0714111	0.0979614	0.00152588	0.000610352	-333.875	-254.709	1088.82	16.3496	-2.2459	-57.4385
-1.80145	-1.427	1.50787	-0.0466919	0.316772	-1.34918	4.32648	-0.03479	0.0402832	-0.000610352	-0.00183105	-335.225	-254.544	1092.8	16.476	-2.31135	-57.5811
-1.80206	-1.43036	1.50299	-0.0469971	0.315552	-1.34521	4.32617	0.0405884	0.134583	0.00213623	0.000915527	-335.167	-255.194	1089.27	16.4967	-2.40502	-57.3651
-1.79596	-1.42334	1.50757	-0.0457764	0.311584	-1.33179	4.32648	-0.108337	-0.0680542	-0.00152588	-0.00274658	-334.024	-253.857	1092.57	16.5276	-2.63118	-56.7809
-1.79596	-1.42883	1.50055	-0.0457764	0.316467	-1.3501	4.32617	-0.0320435	0.112305	0.00183105	0.00213623	-334.068	-254.946	1087.51	16.6129	-2.23851	-57.5883
-1.80267	-1.42273	1.50574	-0.0469971	0.315552	-1.3504	4.32678	-0.0750732	0.0106812	0	-0.000915527	-335.597	-253.753	1091.25	16.3723	-2.44259	-57.6707
-1.79871	-1.42395	1.50604	-0.0463867	0.315247	-1.34247	4.32495	0.144043	0.108032	0.00274658	0.00274658	-334.684	-253.984	1091.47	16.4646	-2.39019	-57.2834
-1.80054	-1.43188	1.50421	-0.0427246	0.312195	-1.34491	4.32648	-0.320129	-0.0289917	-0.00183105	-0.00335693	-334.831	-255.472	1090.16	17.0101	-2.64984	-57.3338
-1.79749	-1.42731	1.4978	-0.0466919	0.31311	-1.34735	4.32678	-0.00213623	0.16571	0.00335693	0.00244141	-334.35	-254.669	1085.51	16.4843	-2.53424	-57.4672
-1.79443	-1.44073	1.50482	-0.0411987	0.313416	-1.35254	4.32709	-0.268555	-0.0598145	-0.00244141	-0.00305176	-333.458	-257.154	1090.62	17.3267	-2.43273	-57.6035
-1.80145	-1.42426	1.50635	-0.0405884	0.309753	-1.3446	4.32526	0.0686646	0.0860596	0.00183105	0.00213623	-335.257	-254.024	1091.7	17.1313	-2.88605	-57.3832
-1.79596	-1.43372	1.50543	-0.0369263	0.314026	-1.3382	4.32404	-0.222778	0.0500488	0	-0.000915527	-333.845	-255.809	1091.06	17.7054	-2.42101	-57.0083
-1.80023	-1.42334	1.50909	-0.0393677	0.309753	-1.34308	4.32648	0.032959	-0.00488281	-0.000305176	-0.000915527	-335.045	-253.838	1093.7	17.2564	-2.86871	-57.3205
-1.79596	-1.43463	1.51031	-0.0411987	0.309143	-1.34674	4.32587	-0.294495	0.0393677	-0.000305176	-0.00152588	-333.88	-255.967	1094.59	17.2285	-2.81517	-57.3841
-1.80176	-1.42426	1.51245	-0.0411987	0.309448	-1.33942	4.32678	-0.191345	0.107117	0.000915527	0	-335.274	-253.984	1096.12	17.0615	-2.91148	-57.1474
-1.7926	-1.43005	1.51276	-0.0366211	0.307312	-1.34613	4.32556	0.0598145	0.00366211	-0.000305176	0.000305176	-333.383	-255.1	1096.36	17.6793	-2.92428	-57.3878
-1.80359	-1.4212	1.51581	-0.0396729	0.310974	-1.34094	4.32648	-0.176392	0.0189209	-0.0012207	-0.00183105	-335.781	-253.387	1098.55	17.1856	-2.83227	-57.2557
-1.80603	-1.42609	1.51489	-0.0335693	0.303345	-1.34369	4.32617	-0.145874	0.101624	0.000305176	0	-336.144	-254.293	1097.9	17.9608	-3.48234	-57.3406
-1.80298	-1.42273	1.51886	-0.03479	0.306091	-1.34613	4.32617	-0.0491333	-0.00518799	-0.000305176	-0.000305176	-335.695	-253.656	1100.78	17.7669	-3.22148	-57.4799
-1.78894	-1.43402	1.51489	-0.039978	0.30365	-1.33881	4.32526	-0.0146484	0.0689697	0.000915527	0.000915527	-332.414	-255.84	1097.9	17.3613	-3.13546	-56.9963
-1.79871	-1.42944	1.51825	-0.0338745	0.302124	-1.33881	4.32709	-0.170898	0.0680542	0.000305176	-0.000610352	-334.537	-254.922	1100.34	17.9825	-3.44342	-57.0673
-1.80328	-1.42883	1.52008	-0.0335693	0.304871	-1.3446	4.32587	0.020752	0.0592041	0.00152588	0.00152588	-335.554	-254.789	1101.66	18.0046	-3.30756	-57.3607
-1.7923	-1.4328	1.5155	-0.0292969	0.303345	-1.34003	4.32648	-0.038147	0.0119019	-0.000610352	-0.00152588	-333.207	-255.583	1098.36	18.5621	-3.23366	-57.0855
-1.80267	-1.42456	1.52008	-0.0289917	0.300293	-1.34186	4.32587	0.0332642	0.125732	0.00152588	0.000915527	-335.543	-253.981	1101.67	18.4604	-3.68033	-57.2627
-1.78772	-1.42914	1.5155	-0.0344849	0.300598	-1.34552	4.32587	-0.0299072	0.00549316	-0.000305176	-0.000915527	-332.429	-254.925	1098.35	17.9099	-3.38709	-57.3442
-1.79443	-1.43066	1.52222	-0.0314331	0.302124	-1.3382	4.32587	0.078125	0.0674438	0.000915527	0.000915527	-333.679	-255.139	1103.22	18.282	-3.37115	-57.0239
-1.80084	-1.42853	1.52069	-0.0314331	0.294189	-1.33942	4.32678	0.106201	0.0933838	0.000915527	0	-334.981	-254.727	1102.1	18.2457	-4.12395	-57.0968
-1.79626	-1.43372	1.52313	-0.0280762	0.297241	-1.34338	4.32587	0.0598145	0.0335693	0.000610352	0.000305176	-334.01	-255.7	1103.89	18.713	-3.79484	-57.2388
-1.80328	-1.43982	1.51703	-0.0335693	0.293579	-1.34308	4.3277	0.0863647	0.0991821	0.00152588	0.00183105	-335.124	-256.862	1099.45	18.1818	-4.18199	-57.1744
-1.80908	-1.43494	1.51947	-0.0320435	0.287781	-1.34308	4.32617	0.139771	0.0952148	0.0012207	0.000610352	-336.413	-255.911	1101.21	18.2758	-4.76209	-57.2212
-1.80267	-1.43555	1.52161	-0.0320435	0.284729	-1.34216	4.32495	0.0976563	0.102234	0.00152588	0.00183105	-335.107	-256.034	1102.76	18.2872	-4.89749	-57.1516
-1.80237	-1.43127	1.52039	-0.0299072	0.289307	-1.34216	4.32465	0.14801	0.0308228	0	0	-335.214	-255.239	1101.88	18.4633	-4.53869	-57.197
-1.80176	-1.42975	1.521	-0.0332642	0.285034	-1.34277	4.32495	0.163269	0.155029	0.00152588	0.000610352	-335.104	-254.956	1102.31	18.0547	-4.87314	-57.2229
-1.79169	-1.43829	1.51703	-0.0332642	0.281372	-1.34216	4.32556	0.151062	0.0521851	0.000305176	0	-332.803	-256.612	1099.45	18.1957	-4.97224	-57.087
-1.8042	-1.42853	1.52252	-0.0363159	0.276794	-1.33728	4.32617	0.118713	0.124207	0.00183105	0.00213623	-335.501	-254.708	1103.4	17.6863	-5.57191	-56.9648
-1.80389	-1.44379	1.51703	-0.0335693	0.279541	-1.34247	4.32648	0.13031	0.0741577	0.000305176	0	-335.04	-257.601	1099.44	18.2454	-5.30914	-57.0855
-1.79565	-1.44653	1.52374	-0.0323486	0.278015	-1.3443	4.32587	0.138855	0.102844	0.00183105	0.00152588	-333.372	-258.106	1104.32	18.4299	-5.28992	-57.1292
-1.80328	-1.44226	1.51764	-0.0390625	0.273743	-1.33392	4.32648	0.0415039	0.0106812	0	-0.000610352	-334.799	-257.312	1099.86	17.5945	-5.75521	-56.6818
-1.79535	-1.44287	1.52191	-0.0338745	0.270996	-1.3324	4.32617	0.0308228	0.108643	0.000610352	0	-333.231	-257.419	1102.97	18.1996	-5.8463	-56.5889
-1.79749	-1.44104	1.51794	-0.0344849	0.272522	-1.3324	4.32526	0.118408	0.0311279	0.000915527	0.000915527	-333.698	-257.092	1100.1	18.1005	-5.76321	-56.6089
-1.8042	-1.44714	1.5213	-0.0375366	0.26947	-1.34155	4.32526	-0.0881958	-0.0393677	-0.0012207	-0.00183105	-334.921	-258.209	1102.52	17.8448	-6.10995	-56.9934
-1.80115	-1.4505	1.52344	-0.0387573	0.265198	-1.33759	4.32556	0.0418091	0.0836182	0.00183105	0.00183105	-334.143	-258.833	1104.07	17.7604	-6.38786	-56.7653
-1.79565	-1.44592	1.52191	-0.0360107	0.264893	-1.34125	4.32678	0.152588	0.00701904	0.000305176	0	-333.253	-258.002	1102.97	18.0021	-6.33933	-56.9586
-1.80084	-1.45447	1.52069	-0.0375366	0.263367	-1.33331	4.32587	0.124207	0.00915527	0.000305176	0.000305176	-333.897	-259.586	1102.08	17.9653	-6.51541	-56.5302
-1.79443	-1.45203	1.51459	-0.0411987	0.263062	-1.33636	4.32556	0	0.03479	0	-0.000915527	-332.689	-259.193	1097.65	17.5095	-6.43635	-56.6634
-1.7981	-1.45508	1.52252	-0.0375366	0.258484	-1.3382	4.32648	0.0753784	0.10437	0.00274658	0.00183105	-333.373	-259.704	1103.41	17.9744	-6.86505	-56.7346
-1.80756	-1.46362	1.521	-0.0357056	0.256348	-1.33575	4.32648	0.00244141	-0.0582886	-0.00183105	-0.00213623	-334.947	-261.278	1102.3	18.3192	-7.1711	-56.5747
-1.79993	-1.46057	1.52069	-0.0405884	0.25116	-1.32568	4.32678	-0.017395	0.109558	0.00152588	0.00152588	-333.35	-260.728	1102.06	17.7162	-7.4534	-56.0951
-1.8045	-1.46484	1.51733	-0.0363159	0.249939	-1.33331	4.32556	-0.0131226	0.000610352	-0.000305176	-0.000915527	-334.224	-261.535	1099.65	18.271	-7.62776	-56.4261
-1.80511	-1.46454	1.51337	-0.0384521	0.254517	-1.33667	4.32526	-0.0274658	0.0708008	0.0012207	0.000915527	-334.387	-261.505	1096.77	18.0216	-7.27063	-56.5894
-1.80206	-1.4679	1.5152	-0.039978	0.251465	-1.33545	4.32648	-0.0436401	0.00915527	-0.000305176	-0.0012207	-333.645	-262.134	1098.1	17.9017	-7.45254	-56.4904
-1.80359	-1.48438	1.51215	-0.0424194	0.246277	-1.33453	4.32587	-0.0701904	0.0640869	0.00183105	0.0012207	-333.367	-265.236	1095.89	17.8874	-7.84389	-56.3019
-1.80664	-1.47217	1.51337	-0.0442505	0.246277	-1.33331	4.32648	0.101013	-0.022583	0	0	-334.328	-262.933	1096.76	17.4811	-7.92716	-56.3512
-1.79901	-1.47552	1.51215	-0.0463867	0.24353	-1.33392	4.32526	-0.00946045	0.0268555	0	-0.0012207	-332.687	-263.597	1095.87	17.293	-8.00784	-56.3219
-1.80878	-1.47858	1.5155	-0.0430298	0.244446	-1.31927	4.32678	0.0125122	0.0402832	0.000915527	0.000305176	-334.393	-264.097	1098.3	17.7259	-8.08071	-55.6551
-1.81061	-1.49475	1.51215	-0.0418091	0.243835	-1.33575	4.32495	-0.188599	-0.0250244	-0.000915527	-0.00244141	-334.439	-267.157	1095.89	18.1215	-8.13052	-56.289
-1.80542	-1.49139	1.51306	-0.0473022	0.239868	-1.33453	4.32617	-0.039978	0.0848389	0.000610352	0	-333.446	-266.546	1096.54	17.4409	-8.3645	-56.2307
-1.81152	-1.50146	1.50696	-0.0476074	0.240173	-1.3269	4.32587	-0.148926	0.0137329	0	-0.000305176	-334.226	-268.439	1092.11	17.5688	-8.40501	-55.8081
-1.80939	-1.49689	1.51367	-0.0466919	0.233459	-1.33484	4.32709	0.090332	0.0598145	0.00152588	0.00152588	-334.037	-267.558	1096.98	17.5975	-8.93201	-56.1986
-1.80573	-1.51245	1.50757	-0.0488281	0.231628	-1.33881	4.32678	0.0250244	0.0567627	0	-0.0012207	-332.827	-270.528	1092.56	17.6044	-8.973	-56.2345
-1.80511	-1.49994	1.51215	-0.0454712	0.237122	-1.33392	4.32556	0.0292969	0.1297	0.00213623	0.00244141	-333.108	-268.15	1095.88	17.7879	-8.55712	-56.1281
-1.81641	-1.50452	1.50757	-0.0479126	0.238037	-1.32843	4.32526	-0.128174	-0.0219727	-0.0012207	-0.00152588	-335.105	-268.993	1092.55	17.581	-8.65145	-55.8628
-1.8161	-1.51428	1.50879	-0.0509644	0.236816	-1.32751	4.32678	0.0622559	0.120544	0.00152588	0.00213623	-334.707	-270.821	1093.44	17.3889	-8.71241	-55.7349
-1.80573	-1.5152	1.51276	-0.0506592	0.231934	-1.33942	4.32526	0.0540161	0.0631714	0.00152588	0.0012207	-332.757	-271.016	1096.32	17.438	-8.9402	-56.2429
-1.80786	-1.52618	1.50421	-0.0506592	0.233765	-1.33881	4.32587	0.0744629	0.0949097	0.00152588	0.0012207	-332.808	-273.116	1090.14	17.6155	-8.79504	-56.1286
-1.81549	-1.51093	1.50635	-0.0552368	0.231628	-1.33514	4.32587	0.0634766	0.0994873	0.0012207	0.000915527	-334.713	-270.221	1091.66	16.8451	-9.13058	-56.0947
-1.81915	-1.52405	1.50482	-0.0540161	0.232239	-1.33453	4.32648	0.09552	0.0854492	0.000915527	0	-335.028	-272.674	1090.56	17.1948	-9.10611	-55.9718
-1.81061	-1.53137	1.50177	-0.0549316	0.232544	-1.34186	4.32617	0.000305176	0.0738525	0.00183105	0.00183105	-333.179	-274.101	1088.36	17.2091	-8.92196	-56.2251
-1.80695	-1.53839	1.50299	-0.0524902	0.224915	-1.34308	4.32617	0.0558472	0.0411987	0	0	-332.233	-275.419	1089.25	17.6015	-9.45798	-56.2025
-1.81213	-1.54633	1.50055	-0.0524902	0.228271	-1.34613	4.32648	0.0354004	0.125122	0.00274658	0.00244141	-333.057	-276.906	1087.49	17.7272	-9.255	-56.2987
-1.81396	-1.5451	1.50391	-0.0518799	0.231323	-1.34552	4.32587	0.00793457	0.0692749	0.0012207	0.000915527	-333.484	-276.651	1089.92	17.7765	-9.04479	-56.2954
-1.81183	-1.54694	1.50116	-0.0634766	0.226746	-1.34399	0.0115967	0.000610352	0.1474	0.00244141	0.00335693	-332.869	-277.031	1087.91	16.4809	-9.3562	-56.1771
-1.81641	-1.54144	1.49933	-0.0595093	0.22644	-1.34277	0.00946045	0.0634766	-0.0332642	-0.0012207	-0.0012207	-333.95	-275.99	1086.58	16.8457	-9.47654	-56.1806
-1.81091	-1.55884	1.49658	-0.0613403	0.229187	-1.34827	0.00823975	0.0814819	0.0839233	0.00274658	0.00274658	-332.378	-279.292	1084.61	16.9165	-9.11593	-56.2802
-1.81854	-1.55579	1.49658	-0.0595093	0.232849	-1.34399	0.00823975	0.0521851	-0.0146484	-0.000305176	-0.000915527	-333.964	-278.688	1084.61	17.0757	-8.9567	-56.1383
-1.80786	-1.56433	1.49323	-0.0601196	0.233154	-1.35315	0.00701904	0.0726318	0.0814819	0.00213623	0.00183105	-331.677	-280.354	1082.19	17.1447	-8.73511	-56.4607
-1.82343	-1.55823	1.49445	-0.055542	0.226135	-1.35284	0.00671387	0.127258	-0.0650024	0	0.000305176	-334.944	-279.145	1083.07	17.5656	-9.5842	-56.5302
-1.81244	-1.56464	1.49689	-0.06073	0.227661	-1.35071	0.00610352	0.0411987	0.0759888	0.00152588	0.000610352	-332.526	-280.373	1084.83	17.0783	-9.25079	-56.3481
-1.81763	-1.56891	1.49567	-0.0650024	0.231018	-1.35345	0.00640869	0.0473022	0.022583	0.000915527	0.000915527	-333.435	-281.173	1083.94	16.6564	-9.05331	-56.4553
-1.81793	-1.57104	1.4978	-0.0634766	0.230408	-1.34796	0.00640869	-0.00152588	0.0357056	0.000305176	-0.000915527	-333.38	-281.552	1085.49	16.866	-9.09849	-56.1871
-1.81976	-1.58173	1.49017	-0.0610352	0.226135	-1.34979	0.00579834	-0.00366211	0.0897217	0.0012207	0.000915527	-333.397	-283.588	1079.98	17.3172	-9.44518	-56.1782
-1.8222	-1.57898	1.49628	-0.0662231	0.226135	-1.36414	0.00579834	0.1297	0.0494385	0.000610352	0.000610352	-334.122	-283.054	1084.39	16.6745	-9.50294	-56.8687
-1.81427	-1.58051	1.49078	-0.062561	0.232239	-1.36627	0.00610352	0.117188	0.055542	0.00274658	0.00213623	-332.566	-283.395	1080.43	17.1208	-8.8793	-56.9471
-1.8161	-1.58356	1.492	-0.0643921	0.230408	-1.36414	0.00579834	0.13916	0.0460815	0.000610352	0	-332.79	-283.954	1081.31	16.9601	-9.04476	-56.8232
-1.81366	-1.60004	1.48804	-0.0689697	0.227966	-1.3678	0.00579834	0.057373	0.102844	0.00274658	0.00244141	-331.777	-287.082	1078.44	16.7017	-9.15011	-56.8381
-1.81854	-1.58234	1.48895	-0.0656128	0.229187	-1.36383	0.00518799	0.0933838	0.00610352	0	-0.000610352	-333.281	-283.735	1079.09	16.8008	-9.18512	-56.8189
-1.81458	-1.5863	1.48865	-0.0656128	0.228882	-1.36963	0.00579834	0.0540161	0.139771	0.00213623	0.00183105	-332.438	-284.5	1078.88	16.8643	-9.13693	-57.0433
-1.81549	-1.59058	1.48804	-0.062561	0.230408	-1.37421	0.00579834	-0.00213623	0.0280762	-0.000305176	-0.00152588	-332.568	-285.302	1078.45	17.2808	-9.02513	-57.2297
-1.80847	-1.59912	1.48254	-0.0671387	0.233459	-1.37421	0.00579834	-0.0552368	0.0967407	0.00183105	0.00213623	-330.875	-286.964	1074.47	16.8975	-8.63065	-57.1376
-1.80664	-1.59454	1.48529	-0.0653076	0.230103	-1.37329	0.00518799	-0.0137329	0.0650024	0	-0.00152588	-330.65	-286.093	1076.46	17.0336	-8.88472	-57.1248
-1.80786	-1.60217	1.48468	-0.0634766	0.230103	-1.37909	0.00549316	0.0259399	0.0701904	0.0012207	0.000915527	-330.734	-287.526	1076.03	17.364	-8.89089	-57.3364
-1.80786	-1.59637	1.48224	-0.0631714	0.227356	-1.37054	0.00518799	-0.0418091	0.0531006	0.000305176	0.000305176	-330.791	-286.443	1074.25	17.3082	-9.12011	-56.9806
-1.81335	-1.59851	1.48743	-0.0674438	0.230408	-1.37421	0.00610352	0.0558472	0.072937	0.000305176	-0.000915527	-331.861	-286.806	1078	16.8505	-8.96068	-57.1528
-1.80695	-1.60889	1.4856	-0.0683594	0.229187	-1.38214	0.00549316	0.0405884	0.105591	0.0012207	0.000915527	-330.344	-288.792	1076.69	16.9128	-8.9273	-57.4131
-1.81244	-1.59058	1.48773	-0.0634766	0.231323	-1.37665	0.00488281	-0.00549316	0.065918	0.000610352	0.000915527	-331.99	-285.318	1078.23	17.1765	-8.90132	-57.3349
-1.81183	-1.60919	1.48041	-0.0665283	0.228271	-1.39191	0.00549316	-0.03479	0.130005	0.000915527	-0.000305176	-331.404	-288.87	1072.94	17.1244	-9.09239	-57.8719
-1.80634	-1.60522	1.4798	-0.0640869	0.228271	-1.38	0.00549316	0.156555	0.143433	0.00213623	0.00274658	-330.315	-288.132	1072.49	17.3443	-9.00279	-57.3412
-1.80847	-1.60492	1.47919	-0.062561	0.230713	-1.38611	0.00549316	-0.141602	0.118408	0.000915527	0.000915527	-330.84	-288.076	1072.06	17.5121	-8.85068	-57.6386
-1.81122	-1.60217	1.4798	-0.0650024	0.231323	-1.38245	0.00549316	-0.0463867	0.0491333	-0.000305176	-0.00152588	-331.414	-287.548	1072.49	17.1887	-8.84954	-57.4976
-1.80908	-1.60339	1.47949	-0.0662231	0.229797	-1.38885	0.00518799	-0.0137329	0.0888062	0.0012207	0.00183105	-331.011	-287.794	1072.27	17.0678	-8.93733	-57.7732
-1.81183	-1.60706	1.47888	-0.0628662	0.223389	-1.39374	0.00488281	-0.0161743	0.0515747	0.000610352	0.000610352	-331.487	-288.475	1071.84	17.5087	-9.49676	-57.967
-1.80573	-1.60278	1.47919	-0.0631714	0.228271	-1.38947	0.00518799	-0.140686	0.125427	0.000915527	0.000610352	-330.386	-287.689	1072.06	17.4079	-9.00932	-57.7977
-1.80847	-1.60919	1.47308	-0.0656128	0.223083	-1.39069	0.00518799	-0.0668335	0.0772095	0.0012207	0.0012207	-330.676	-288.919	1067.63	17.2316	-9.45136	-57.7905
-1.80908	-1.60278	1.48254	-0.0595093	0.22644	-1.3855	0.00488281	-0.149536	0.121765	0.00183105	0.0012207	-331.033	-287.65	1074.49	17.8261	-9.21431	-57.6268
-1.80878	-1.60156	1.47766	-0.0592041	0.223389	-1.39374	0.00457764	-0.115356	0.078125	0.000915527	0.0012207	-331.075	-287.458	1070.96	17.8405	-9.46508	-58.007
-1.81519	-1.58844	1.48102	-0.0576782	0.220032	-1.3913	0.00457764	0.0656128	0.0869751	0.00152588	0.0012207	-332.729	-284.954	1073.38	17.8023	-9.88062	-58.0152
-1.80237	-1.5979	1.47308	-0.0543213	0.217285	-1.39771	0.00549316	-0.00579834	0.0878906	0.00213623	0.00183105	-329.952	-286.816	1067.65	18.3419	-9.86687	-58.1923
-1.79749	-1.59821	1.48254	-0.0576782	0.216675	-1.38885	0.00518799	-0.0613403	0.0671387	0.000915527	0.000610352	-328.882	-286.831	1074.5	17.9645	-9.82277	-57.769
-1.8045	-1.5976	1.47644	-0.0521851	0.212097	-1.3913	0.00457764	-0.0744629	0.138245	0.00274658	0.00305176	-330.31	-286.722	1070.08	18.5815	-10.3181	-57.8984
-1.8042	-1.60126	1.47858	-0.0546265	0.208435	-1.39374	0.00518799	-0.0836182	0.0167847	0.000305176	0.000305176	-330.136	-287.403	1071.62	18.3602	-10.5968	-57.9715
-1.79871	-1.59821	1.47736	-0.0463867	0.203552	-1.39435	0.00457764	-0.0338745	0.122681	0.00213623	0.00213623	-329.18	-286.846	1070.76	19.2553	-10.9156	-58.0088
-1.80511	-1.60614	1.47736	-0.0466919	0.204468	-1.39282	0.00457764	-0.0106812	-0.000305176	0	0.000305176	-330.186	-288.31	1070.76	19.3463	-10.9254	-57.8929
-1.80786	-1.59332	1.47888	-0.0491333	0.205383	-1.38519	0.00518799	0.0531006	0.101013	0.00183105	0.0012207	-331.031	-285.885	1071.85	18.8619	-10.925	-57.6513
-1.79565	-1.60156	1.4743	-0.0531006	0.198669	-1.39343	0.00427246	0.0363159	-0.0283813	-0.000610352	0	-328.375	-287.509	1068.53	18.5428	-11.238	-57.9093
-1.79871	-1.586	1.48132	-0.0473022	0.198975	-1.38916	0.00457764	0.0527954	0.109558	0.00244141	0.00213623	-329.483	-284.531	1073.62	18.9549	-11.3135	-57.8598
-1.79413	-1.59882	1.4743	-0.0488281	0.198669	-1.38977	0.00488281	0.0210571	-0.0180054	0.000915527	0.000610352	-328.146	-286.99	1068.54	18.9887	-11.2216	-57.7635
-1.80603	-1.58936	1.4743	-0.0442505	0.196533	-1.38123	0.00427246	0.152588	0.0759888	0.0012207	0.0012207	-330.716	-285.162	1068.53	19.3588	-11.6181	-57.4786
-1.80084	-1.59393	1.47156	-0.050354	0.193787	-1.39557	0.00488281	-0.0219727	0.043335	0.000610352	0.000305176	-329.648	-286.076	1066.54	18.7329	-11.7443	-58.0749
-1.80389	-1.59729	1.47522	-0.0421143	0.19104	-1.39221	0.00579834	0.137024	0.0769043	0.000915527	0.000610352	-330.166	-286.66	1069.21	19.7285	-12.0141	-57.9084
-1.79901	-1.58783	1.47491	-0.0466919	0.188293	-1.38855	0.00457764	0.0546265	0.0646973	0.000915527	0.000305176	-329.402	-284.907	1068.97	19.0552	-12.171	-57.7903
-1.79504	-1.59882	1.4682	-0.0369263	0.188293	-1.38855	0.00488281	0.117188	0.0653076	0.000915527	0.000305176	-328.319	-287.003	1064.14	20.351	-12.0827	-57.6978
-1.8042	-1.59027	1.474	-0.0375366	0.182495	-1.3858	0.00488281	0.0750732	0.0790405	0.00152588	0.00152588	-330.352	-285.336	1068.32	20.1409	-12.7255	-57.6563
-1.80206	-1.59485	1.47186	-0.0439453	0.184326	-1.3858	0.00457764	0.0717163	0.0576782	0.000305176	-0.000305176	-329.742	-286.222	1066.76	19.4824	-12.5213	-57.6073
-1.80115	-1.58783	1.47156	-0.0350952	0.183411	-1.38947	0.00488281	-0.0305176	0.140686	0.00183105	0.0012207	-329.88	-284.903	1066.56	20.3814	-12.6132	-57.8403
-1.79504	-1.59607	1.46729	-0.0350952	0.173645	-1.39862	0.00488281	0.078125	0.0262451	0	-0.0012207	-328.456	-286.501	1063.47	20.5141	-13.2798	-58.1561
-1.8045	-1.58142	1.47125	-0.0350952	0.17334	-1.38336	0.00457764	0.115356	0.123596	0.00244141	0.0012207	-330.617	-283.685	1066.32	20.2789	-13.492	-57.5971
-1.7926	-1.5979	1.46515	-0.0354004	0.168762	-1.38733	0.00518799	0.0976563	0.0265503	-0.000305176	-0.0012207	-327.746	-286.852	1061.92	20.5122	-13.6147	-57.5997
-1.79474	-1.59454	1.46698	-0.0354004	0.171204	-1.38275	0.00518799	0.101624	0.0982666	0.00183105	0.000915527	-328.239	-286.2	1063.24	20.4584	-13.46	-57.4276
-1.79596	-1.60126	1.46454	-0.0415039	0.161133	-1.38489	0.00518799	-0.0198364	0.0524902	0.000305176	-0.000305176	-328.192	-287.478	1061.46	19.8676	-14.2656	-57.4438
-1.79901	-1.6037	1.4621	-0.0375366	0.163269	-1.38458	0.00427246	0.140381	0.136719	0.00213623	0.00152588	-328.746	-287.933	1059.7	20.3603	-14.1419	-57.426
-1.79626	-1.60431	1.46057	-0.038147	0.160522	-1.38184	0.00457764	-0.00305176	0.022583	0.000305176	-0.000305176	-328.126	-288.063	1058.59	20.3019	-14.3112	-57.2787
-1.79626	-1.59973	1.45569	-0.0375366	0.155029	-1.37878	0.00427246	0.03479	0.090332	0.00152588	0.0012207	-328.189	-287.228	1055.05	20.2997	-14.7628	-57.1596
-1.80603	-1.60553	1.4563	-0.038147	0.157471	-1.38794	0.00457764	0.110168	0.0750732	0.0012207	0.000915527	-330.06	-288.29	1055.49	20.318	-14.7223	-57.5677
-1.80725	-1.60522	1.45355	-0.0396729	0.151367	-1.38763	0.00457764	0.0363159	0.0695801	0.000915527	0.000915527	-330.254	-288.245	1053.5	20.1387	-15.2318	-57.5421
-1.81244	-1.59637	1.45294	-0.0402832	0.151978	-1.37177	0.00488281	0.0640869	0.104065	0.0012207	0.000610352	-331.365	-286.557	1053.04	19.9291	-15.2796	-56.8938
-1.79657	-1.61774	1.4447	-0.0442505	0.147095	-1.38794	0.00549316	0.00640869	0.0561523	-0.000305176	-0.00183105	-327.666	-290.681	1047.09	19.8207	-15.3528	-57.4036
-1.79993	-1.61041	1.44562	-0.0439453	0.143738	-1.38184	0.00488281	0.0775146	0.0949097	0.00152588	0.0012207	-328.474	-289.285	1047.74	19.7382	-15.695	-57.1836
-1.80176	-1.60828	1.43982	-0.0466919	0.142517	-1.38306	0.00396729	-0.0012207	0.0808716	0.0012207	0.000610352	-328.869	-288.916	1043.53	19.3899	-15.8268	-57.2515
-1.80786	-1.6095	1.44379	-0.050354	0.144958	-1.37421	0.00427246	0.050354	0.125732	0.00152588	0.000915527	-329.936	-289.098	1046.39	18.9903	-15.718	-56.8525
-1.80847	-1.61194	1.43738	-0.0485229	0.13916	-1.38367	0.00457764	-0.0537109	0.085144	0.0012207	0.00152588	-330.05	-289.597	1041.75	19.2376	-16.1971	-57.2568
-1.8042	-1.61652	1.43341	-0.0524902	0.139771	-1.38092	0.00518799	-0.0341797	0.103149	0.000610352	-0.000610352	-328.99	-290.493	1038.88	18.86	-16.055	-57.074
-1.81152	-1.6156	1.43036	-0.0524902	0.140076	-1.37817	0.00427246	-0.203247	0.078125	0	-0.000305176	-330.425	-290.312	1036.66	18.8443	-16.1531	-56.9725
-1.79688	-1.63116	1.427	-0.0540161	0.137634	-1.38	0.00457764	0.0958252	0.102539	0.00152588	0.00152588	-327.027	-293.299	1034.24	18.9242	-16.0576	-56.8814
-1.80878	-1.62231	1.42487	-0.0543213	0.135193	-1.38153	0.00457764	-0.125732	0.121765	0.000915527	0	-329.652	-291.615	1032.68	18.7437	-16.4801	-57.0487
-1.80939	-1.62933	1.4209	-0.06073	0.136108	-1.37939	0.00457764	0.0680542	0.123596	0.00183105	0.000915527	-329.473	-292.957	1029.8	18.1244	-16.3864	-56.8851
-1.80359	-1.62933	1.41876	-0.0570679	0.134583	-1.37848	0.00427246	-0.0689697	0.093689	0.0012207	0.000610352	-328.325	-292.982	1028.26	18.5456	-16.4144	-56.8268
-1.80878	-1.63818	1.41846	-0.0619507	0.131226	-1.38702	0.00457764	0.0180054	0.0466919	0.000610352	-0.000305176	-329.124	-294.641	1028.03	18.1257	-16.7487	-57.1507
-1.80725	-1.63727	1.41296	-0.0619507	0.13092	-1.3855	0.00457764	-0.0466919	0.0753784	0.00152588	0.000610352	-328.809	-294.504	1024.05	18.1128	-16.7475	-57.0783
-1.81122	-1.63971	1.41174	-0.0637817	0.127258	-1.39648	0.00457764	0.038147	0.0418091	0.00152588	0.0012207	-329.611	-294.969	1023.17	17.9391	-17.1097	-57.5663
-1.80481	-1.65192	1.40594	-0.067749	0.125122	-1.39618	0.00427246	-0.0769043	0.0796509	0.000610352	0	-327.898	-297.315	1018.97	17.6843	-17.1325	-57.4215
-1.80817	-1.6507	1.40167	-0.0720215	0.124207	-1.39069	0.00457764	-0.0820923	-0.0271606	-0.0012207	-0.00183105	-328.483	-297.099	1015.86	17.1771	-17.2551	-57.1755
-1.80786	-1.65741	1.40076	-0.0735474	0.123596	-1.39618	0.00396729	0.0119019	0.0933838	0.0012207	0.000915527	-328.261	-298.371	1015.2	17.1094	-17.283	-57.3703
-1.81366	-1.66199	1.39832	-0.0708008	0.12146	-1.3913	0.00457764	-0.000305176	-0.0289917	-0.0012207	-0.000915527	-329.208	-299.214	1013.43	17.4969	-17.5373	-57.1202
-1.81458	-1.66962	1.39648	-0.078125	0.124207	-1.39832	0.00427246	0.0765991	0.104675	0.0012207	0.0012207	-329.19	-300.669	1012.1	16.7801	-17.3078	-57.3805
-1.81122	-1.67084	1.39252	-0.0775146	0.119019	-1.39252	0.00457764	-0.103149	0.0186157	-0.000305176	-0.000915527	-328.38	-300.923	1009.22	16.8725	-17.6593	-57.0797
-1.81335	-1.68121	1.3855	-0.0820923	0.116272	-1.40137	0.00427246	0.0402832	0.0888062	0.000305176	0	-328.511	-302.916	1004.14	16.5142	-17.8879	-57.3934
-1.8158	-1.67694	1.38153	-0.0857544	0.117493	-1.40625	0.00488281	-0.00457764	0.0411987	-0.000305176	-0.000610352	-329.149	-302.14	1001.26	16.0256	-17.8425	-57.6552
-1.81702	-1.68762	1.37878	-0.0866699	0.115356	-1.39679	0.00427246	-0.0506592	0.124512	0.000915527	0	-328.919	-304.143	999.263	16.0947	-17.9938	-57.1264
-1.8161	-1.68457	1.37573	-0.0897217	0.11261	-1.40228	0.00427246	0.0482178	0.0735474	0	-0.000305176	-328.849	-303.602	997.046	15.6961	-18.2089	-57.3904
-1.81549	-1.69128	1.37451	-0.0924683	0.114441	-1.40747	0.00427246	-0.0247192	0.121765	0.000305176	-0.000915527	-328.566	-304.878	996.164	15.489	-18.0336	-57.5738
-1.81519	-1.70013	1.36383	-0.0927734	0.107422	-1.41327	0.00457764	0.0213623	0.106201	0.00152588	0.00152588	-328.219	-306.604	988.432	15.5969	-18.5703	-57.7455
-1.81366	-1.70441	1.36566	-0.0997925	0.109863	-1.39954	0.00427246	-0.0418091	0.0448608	-0.000305176	-0.00183105	-327.592	-307.394	989.739	14.8659	-18.3154	-57.069
-1.81335	-1.71478	1.35681	-0.100708	0.110779	-1.40839	0.00457764	0.108948	0.116272	0.00274658	0.00213623	-327.277	-309.4	983.34	14.9275	-18.2123	-57.3872
-1.8158	-1.70807	1.35742	-0.105591	0.104675	-1.40533	0.00427246	0.0323486	0.0613403	0.000610352	-0.000305176	-327.868	-308.133	983.759	14.261	-18.755	-57.2881
-1.8103	-1.7157	1.3446	-0.107422	0.101318	-1.40686	0.00366211	0.0518799	0.0720215	0.00152588	0.000305176	-326.482	-309.657	974.478	14.1776	-18.9071	-57.2621
-1.81946	-1.71417	1.34705	-0.111694	0.101318	-1.41235	0.00427246	0.0604248	0.0524902	0.000610352	-0.000305176	-328.385	-309.338	976.233	13.6601	-19.0663	-57.5499
-1.82098	-1.72852	1.34064	-0.110779	0.100708	-1.4151	4.31946	0.137634	0.117798	0.00274658	0.00213623	-328.252	-312.059	971.604	13.9952	-19.1023	-57.5596
-1.82129	-1.72882	1.33484	-0.114441	0.0994873	-1.41235	4.3222	0.0762939	0.0247192	0	-0.000305176	-328.215	-312.149	967.393	13.5828	-19.1966	-57.4189
-1.81183	-1.7337	1.32751	-0.118713	0.0967407	-1.42181	4.32373	0.0610352	0.101318	0.00213623	0.00152588	-326.23	-313.153	962.09	13.1744	-19.2466	-57.774
-1.82312	-1.74164	1.3324	-0.122681	0.0924683	-1.42426	4.32312	0.15625	0.0866699	0.0012207	0.000305176	-328.214	-314.582	965.615	12.8433	-19.7563	-57.8429
-1.81885	-1.745	1.32599	-0.125427	0.0900269	-1.41907	4.32281	-0.0442505	0.0320435	0.000305176	-0.000305176	-327.146	-315.259	960.967	12.5866	-19.8616	-57.5502
-1.8222	-1.74652	1.32202	-0.126038	0.0866699	-1.43768	4.32343	0.0466919	0.0894165	0.0012207	0.000610352	-327.945	-315.577	958.099	12.5367	-20.1996	-58.3969
-1.82831	-1.74896	1.32111	-0.126343	0.0888062	-1.43402	4.32465	-0.0192261	0.0415039	0.000305176	-0.000915527	-329.04	-316.016	957.433	12.5403	-20.1196	-58.2278
-1.81732	-1.74805	1.31012	-0.124817	0.0836182	-1.43066	4.32434	-0.00549316	0.0585938	0.000610352	0.000610352	-326.795	-315.937	949.48	12.706	-20.3506	-58.0321
-1.81763	-1.74866	1.31439	-0.13031	0.085144	-1.42731	4.32526	-0.0170898	0.0628662	0	-0.000305176	-326.782	-316.03	952.561	12.0874	-20.2227	-57.8722
-1.81244	-1.76727	1.30371	-0.128479	0.0839233	-1.43402	4.32434	-0.0177002	0.117493	0.0012207	0.000305176	-325.221	-319.6	944.847	12.5977	-20.1864	-58.0091
-1.81641	-1.76483	1.30707	-0.133057	0.0820923	-1.42487	4.32556	-0.0845337	0	-0.000915527	-0.00244141	-325.945	-319.107	947.257	12.0352	-20.3942	-57.609
-1.82343	-1.76514	1.30524	-0.13031	0.0802612	-1.43402	4.32556	-0.0579834	0.128479	0.00152588	0.000915527	-327.436	-319.157	945.938	12.3505	-20.6701	-58.0473
-1.81793	-1.76971	1.30341	-0.13031	0.0769043	-1.42639	4.32526	-0.0912476	0.0469971	0	-0.00152588	-326.091	-320.035	944.611	12.4276	-20.8269	-57.6336
-1.81702	-1.7746	1.30127	-0.134583	0.0775146	-1.43768	4.32556	0.0888062	0.0549316	0.000610352	0.0012207	-325.856	-320.983	943.064	12.0154	-20.7537	-58.108
-1.82007	-1.78192	1.30188	-0.13092	0.0695801	-1.44318	4.32648	-0.187073	0.090332	0	-0.0012207	-326.284	-322.342	943.515	12.5496	-21.4317	-58.2993
-1.82007	-1.77887	1.3028	-0.125122	0.0744629	-1.4389	4.32648	-0.0949097	0.112915	0.00152588	0.000915527	-326.399	-321.753	944.191	13.1647	-21.0507	-58.1451
-1.81824	-1.78711	1.29486	-0.126648	0.0692749	-1.43982	4.32678	-0.128479	0.0750732	0.0012207	0.0012207	-325.722	-323.351	938.444	13.1242	-21.4108	-58.0962
-1.82892	-1.78284	1.30035	-0.123596	0.071106	-1.43158	4.32617	-0.160828	0.0744629	0.000610352	0.000305176	-327.924	-322.471	942.418	13.4024	-21.4525	-57.791
-1.81885	-1.79443	1.29425	-0.127869	0.0723267	-1.43768	4.32678	-0.0500488	0.0497437	0.0012207	-0.000305176	-325.595	-324.724	938.005	13.1026	-21.1512	-57.9442
-1.82251	-1.77979	1.30157	-0.12207	0.0701904	-1.44073	4.32678	-0.00610352	-0.0372314	-0.000610352	-0.000610352	-326.87	-321.921	943.312	13.5275	-21.4377	-58.2228
-1.81488	-1.79138	1.29822	-0.120239	0.0695801	-1.44562	4.32556	-0.00701904	0.0750732	0.000915527	-0.000305176	-325.054	-324.141	940.899	13.9248	-21.3312	-58.3324
-1.81976	-1.7923	1.29791	-0.117798	0.0701904	-1.44379	4.32709	-0.166931	0.00152588	-0.000305176	-0.000915527	-325.989	-324.293	940.681	14.2179	-21.3627	-58.2578
-1.81641	-1.79779	1.29333	-0.118408	0.0662231	-1.45172	4.32617	-0.124207	0.0640869	0.0012207	0.000610352	-325.205	-325.369	937.371	14.2362	-21.6152	-58.5583
-1.81976	-1.79749	1.29547	-0.112305	0.0704956	-1.44501	4.32678	-0.156555	-0.0262451	-0.00152588	-0.00244141	-325.874	-325.273	938.93	14.9296	-21.3303	-58.2781
-1.82007	-1.79413	1.29852	-0.111389	0.062561	-1.45538	4.32556	0.012207	0.103149	0.00152588	0.0012207	-326.138	-324.635	941.14	14.9773	-21.9945	-58.7727
-1.81519	-1.79871	1.29547	-0.111084	0.0619507	-1.4505	4.32587	-0.209045	-0.0708008	-0.00213623	-0.00274658	-324.958	-325.521	938.933	15.0888	-21.9434	-58.4931
-1.81152	-1.78589	1.3028	-0.105896	0.0668335	-1.44897	4.32617	0.0668335	0.0241089	-0.000305176	-0.000915527	-324.705	-323.082	944.246	15.4765	-21.532	-58.5395
-1.81641	-1.79779	1.30066	-0.102539	0.0668335	-1.44867	4.32648	-0.191345	-0.0305176	-0.00152588	-0.00183105	-325.313	-325.303	942.712	16.0507	-21.5833	-58.4449
-1.82098	-1.79199	1.3028	-0.098877	0.067749	-1.44958	4.32709	-0.0408936	0.0567627	0.000915527	0.000915527	-326.45	-324.185	944.262	16.3745	-21.6089	-58.5551
-1.81519	-1.7923	1.30066	-0.0967407	0.0619507	-1.45111	4.32587	-0.0387573	0.00213623	-0.000305176	-0.000305176	-325.287	-324.272	942.72	16.6254	-21.9801	-58.596
-1.80634	-1.78314	1.30371	-0.0912476	0.0616455	-1.45721	4.32617	0.00579834	0.10437	0.000915527	0.000305176	-323.942	-322.568	944.945	17.1073	-21.8947	-58.9374
-1.81183	-1.78467	1.30035	-0.0875854	0.0671387	-1.45782	4.32709	-0.114136	0.000915527	0	0.000610352	-325.031	-322.851	942.525	17.5496	-21.5451	-58.9821
-1.80481	-1.78284	1.30676	-0.0802612	0.0643921	-1.45935	4.32587	0.062561	0.06073	0.000610352	-0.000305176	-323.779	-322.487	947.185	18.3585	-21.6644	-59.0572
-1.80695	-1.76758	1.30768	-0.078125	0.0628662	-1.46057	4.32648	-0.0717163	0.0512695	0.000915527	0.0012207	-324.702	-319.613	947.842	18.3567	-21.8706	-59.2433
-1.80573	-1.78253	1.30463	-0.0772095	0.0582886	-1.4679	4.32678	0.0540161	0.0195313	0.000610352	0.000305176	-324.052	-322.443	945.645	18.7007	-22.1826	-59.4466
-1.80939	-1.76971	1.3092	-0.0720215	0.0598145	-1.46576	4.32709	-0.098877	0.0497437	0.000915527	0.000610352	-325.213	-319.994	948.962	19.0869	-22.1632	-59.4752
-1.7981	-1.77155	1.30646	-0.0653076	0.0622559	-1.47766	4.32648	0.0418091	0.101624	0.00183105	0.00274658	-323.112	-320.394	947.004	19.8853	-21.79	-59.992
-1.79688	-1.75842	1.30951	-0.0619507	0.0631714	-1.47675	4.32648	-0.0241089	0.0747681	0.00213623	0.00183105	-323.308	-317.917	949.215	20.0585	-21.7371	-60.0614
-1.79901	-1.76056	1.30402	-0.0579834	0.0628662	-1.48132	4.32526	0.0238037	0.0668335	0.000915527	0.0012207	-323.724	-318.341	945.249	20.5459	-21.7992	-60.2618
-1.79474	-1.74469	1.31561	-0.0540161	0.06073	-1.47797	4.32739	-0.00366211	0.120544	0.00213623	0.00213623	-323.395	-315.307	953.645	20.7447	-21.9484	-60.2333
-1.79657	-1.74438	1.30707	-0.0515747	0.062561	-1.48071	4.32709	0.145569	0.0930786	0.00183105	0.0012207	-323.793	-315.291	947.464	21.0195	-21.8364	-60.368
-1.78589	-1.73309	1.31012	-0.050354	0.0619507	-1.48041	4.32678	-0.0747681	0.0930786	0.00152588	0.0012207	-322.044	-313.192	949.675	20.9804	-21.7398	-60.4191
-1.78589	-1.7337	1.30615	-0.0415039	0.0582886	-1.4798	4.32556	0.122681	0.10376	0.00244141	0.00244141	-322.046	-313.315	946.821	22.0033	-22.0413	-60.3863
-1.78192	-1.72546	1.30432	-0.0439453	0.0598145	-1.48987	4.32587	0.00732422	0.0726318	0.0012207	0.00152588	-321.62	-311.809	945.492	21.5909	-21.8817	-60.9068
-1.77765	-1.71539	1.30707	-0.0384521	0.0650024	-1.48895	4.32495	-0.0259399	0.0378418	0.000305176	0.000305176	-321.154	-309.913	947.493	22.0585	-21.4275	-60.9549
-1.78162	-1.71478	1.30096	-0.0369263	0.0637817	-1.49628	4.32617	-0.0344849	0.110779	0.0012207	0.000610352	-322.025	-309.826	943.077	22.2214	-21.6015	-61.3039
-1.78284	-1.70258	1.30463	-0.0341797	0.0601196	-1.48865	4.32678	-0.0579834	0.0805664	0.000915527	0.000305176	-322.571	-307.501	945.721	22.3402	-21.9483	-61.0518
-1.77429	-1.6983	1.3031	-0.0302124	0.0598145	-1.49078	4.32526	-0.137634	0.0787354	0.000610352	0.000305176	-321.059	-306.734	944.628	22.7277	-21.8475	-61.1653
-1.7807	-1.68457	1.30463	-0.0222778	0.0564575	-1.49139	4.32587	-0.0421143	0.13092	0.0012207	0.00152588	-322.806	-304.121	945.738	23.4124	-22.2747	-61.3265
-1.77704	-1.68427	1.29883	-0.0146484	0.0515747	-1.48621	4.32556	-0.0137329	0.0323486	-0.000305176	-0.000610352	-322.036	-304.092	941.552	24.2834	-22.6092	-61.0738
-1.77673	-1.66534	1.30463	-0.00762939	0.0497437	-1.48773	4.32617	0.0332642	0.0698853	0.000305176	0.000305176	-322.644	-300.507	945.756	24.781	-22.8163	-61.3066
-1.77063	-1.65497	1.30646	-0.00457764	0.0497437	-1.49109	4.32648	-0.0152588	0.131836	0.000915527	0	-321.828	-298.572	947.088	24.9641	-22.7503	-61.5348
-1.7804	-1.64948	1.30737	-0.00183105	0.0488281	-1.47614	4.32709	0.00854492	0.085144	0.0012207	0.00152588	-323.773	-297.485	947.74	25.1905	-22.9934	-60.9164
-1.78284	-1.63361	1.31104	0.00640869	0.043335	-1.47552	4.32587	0.0906372	0.0198364	-0.000305176	-0.0012207	-324.786	-294.471	950.396	25.8768	-23.5313	-61.0252
-1.77521	-1.63391	1.31256	0.0146484	0.0363159	-1.47369	4.32617	-0.0689697	0.122375	0.000915527	0.000610352	-323.273	-294.531	951.519	26.8264	-23.9746	-60.9141
-1.78436	-1.62048	1.30981	0.0158691	0.0360107	-1.47125	4.32587	0.0344849	0.0198364	0.000305176	0	-325.47	-291.995	949.518	26.7488	-24.1902	-60.9336
-1.78192	-1.61011	1.30737	0.0201416	0.038147	-1.4798	4.32556	-0.022583	0.0457764	0.000305176	0	-325.443	-290.077	947.761	27.0701	-24.0194	-61.4145
-1.78314	-1.60889	1.30341	0.022583	0.0314331	-1.47369	4.32556	0.0531006	0.0863647	0.000915527	0.000610352	-325.617	-289.856	944.884	27.3314	-24.5795	-61.1309
-1.78619	-1.61682	1.29944	0.0234985	0.0372314	-1.4743	4.32587	-0.117188	0.0384521	0.000610352	0.000610352	-326.003	-291.355	942.021	27.5633	-24.1427	-61.1137
-1.77887	-1.60278	1.30005	0.0283813	0.0360107	-1.47491	4.32648	0.108948	0.0323486	0.00152588	0.00152588	-325.028	-288.739	942.469	27.8982	-24.1641	-61.2399
-1.77765	-1.59332	1.29578	0.0317383	0.0357056	-1.47736	4.32739	0.0012207	0.0665283	0.0012207	0.000305176	-325.115	-286.992	939.379	28.1308	-24.2004	-61.4264
-1.77521	-1.59912	1.29974	0.0338745	0.0338745	-1.46973	4.32648	0.118103	0.0585938	0.00244141	0.00305176	-324.383	-288.053	942.256	28.47	-24.2862	-61.0219
-1.77917	-1.59698	1.29517	0.0369263	0.0326538	-1.47766	4.32495	-0.185242	-0.03479	-0.00183105	-0.00305176	-325.325	-287.67	938.948	28.7826	-24.4672	-61.4147
-1.78131	-1.59515	1.29181	0.0421143	0.0375366	-1.48285	4.32587	0.146179	0.140686	0.00244141	0.00244141	-325.916	-287.338	936.534	29.3454	-24.1259	-61.6899
-1.77826	-1.59424	1.29425	0.0411987	0.0344849	-1.48224	4.32556	-0.205994	-0.0549316	-0.00213623	-0.00305176	-325.32	-287.163	938.298	29.2265	-24.3215	-61.655
-1.77765	-1.59729	1.28906	0.0457764	0.0296021	-1.48834	4.32587	0.124207	0.118408	0.00305176	0.00335693	-325.163	-287.766	934.554	29.7988	-24.705	-61.9023
-1.78009	-1.58081	1.29425	0.0479126	0.0323486	-1.48102	4.32556	-0.0354004	0.0369263	-0.000305176	-0.0012207	-326.122	-284.63	938.302	29.7786	-24.5691	-61.7164
-1.78375	-1.58905	1.29364	0.0485229	0.027771	-1.49139	4.32617	0.108643	0.113831	0.00244141	0.00274658	-326.691	-286.176	937.868	29.9773	-24.9856	-62.1301
-1.77856	-1.57288	1.29242	0.0588989	0.0256348	-1.48102	4.32556	-0.267334	-0.0601196	-0.00213623	-0.00213623	-326.103	-283.143	936.993	30.9085	-25.1183	-61.7749
-1.77155	-1.59271	1.28815	0.0595093	0.0292969	-1.49536	4.32587	0.0604248	0.132446	0.00213623	0.00152588	-324.274	-286.923	933.927	31.2964	-24.6623	-62.2639
-1.77826	-1.59271	1.28662	0.0570679	0.0259399	-1.49841	4.32617	-0.226135	-0.0241089	-0.000610352	-0.000305176	-325.597	-286.916	932.812	31.0147	-25.0449	-62.4117
-1.78253	-1.5863	1.28937	0.0689697	0.0167847	-1.49994	4.32648	0.177612	0.0796509	0.0012207	0.00152588	-326.707	-285.67	934.818	32.271	-25.8871	-62.5438
-1.77307	-1.58325	1.29395	0.0753784	0.0180054	-1.49261	4.32526	-0.0521851	0.0897217	0.000915527	0.000915527	-324.913	-285.087	938.148	32.9586	-25.64	-62.2186
-1.76849	-1.59058	1.29059	0.0799561	0.0131226	-1.50879	4.32648	0.135498	0.0579834	0.00152588	0.0012207	-323.965	-286.505	935.74	33.598	-25.9545	-62.8878
-1.77094	-1.5921	1.28906	0.0827026	0.017395	-1.50909	4.32587	-0.147705	0.0457764	0.000915527	0.00152588	-324.44	-286.788	934.644	33.9362	-25.6508	-62.9078
-1.7691	-1.58417	1.29242	0.0872803	0.00701904	-1.51276	4.3277	-0.0509644	0.0769043	0.0012207	0.0012207	-324.359	-285.286	937.077	34.3313	-26.4865	-63.1228
-1.75934	-1.58936	1.28906	0.093689	0.00549316	-1.51855	4.32617	-0.0888062	0.0979614	0.00244141	0.00305176	-322.358	-286.307	934.671	35.1497	-26.4421	-63.3248
-1.77032	-1.58264	1.2912	0.0958252	0.00518799	-1.52588	4.32648	0.0527954	0	0.000305176	0.000305176	-324.849	-285.005	936.217	35.281	-26.6806	-63.7517
-1.75568	-1.59546	1.28845	0.100708	-0.0012207	-1.52435	4.32648	-0.0372314	0.122681	0.00183105	0.00183105	-321.524	-287.462	934.25	36.0504	-26.9163	-63.5279
-1.76605	-1.5802	1.29028	0.104065	-0.00213623	-1.53198	4.32617	0.0473022	-0.00701904	0.000305176	0.0012207	-324.169	-284.562	935.573	36.1842	-27.2197	-64.0365
-1.76483	-1.58905	1.28601	0.10376	-0.000610352	-1.52649	4.32587	-0.0784302	0.139465	0.00274658	0.00335693	-323.576	-286.243	932.482	36.2938	-27.0447	-63.7068
-1.75964	-1.59271	1.28937	0.111389	-0.00488281	-1.5332	4.32556	-0.0619507	0.0402832	0.000305176	0.000610352	-322.56	-286.925	934.937	37.2246	-27.3064	-63.977
-1.76483	-1.5976	1.28418	0.112	-0.00793457	-1.53809	4.32648	-0.0228882	0.115662	0.00244141	0.00274658	-323.46	-287.856	931.182	37.3711	-27.6293	-64.1676
-1.76056	-1.59851	1.28571	0.115662	-0.010376	-1.54144	4.32495	-0.032959	-0.00610352	-0.000305176	0	-322.645	-288.031	932.299	37.8048	-27.7588	-64.3045
-1.75659	-1.586	1.28265	0.116577	-0.00823975	-1.54663	4.32495	-0.0601196	0.123291	0.0012207	0.000915527	-322.317	-285.722	930.089	37.7091	-27.5613	-64.6384
-1.75629	-1.5976	1.27686	0.120544	-0.00579834	-1.56433	4.32434	-0.067749	0.0543213	0.0012207	0.0012207	-322.123	-287.943	925.918	38.3462	-27.3466	-65.3683
-1.75537	-1.59393	1.28082	0.120544	-0.0128174	-1.55487	4.32678	-0.0323486	0.0695801	0	-0.000305176	-321.923	-287.226	928.78	38.2891	-27.8981	-64.9459
-1.75323	-1.61316	1.27869	0.121155	-0.0161743	-1.5683	4.32587	-0.00396729	0.109558	0.0012207	0.000610352	-321.039	-290.862	927.252	38.6655	-28.0899	-65.3974
-1.75323	-1.60431	1.27533	0.127563	-0.0204468	-1.55823	4.32617	-0.0689697	0.0924683	0.000610352	0.000305176	-321.205	-289.202	924.822	39.2593	-28.456	-64.9996
-1.74744	-1.61224	1.26984	0.13092	-0.0177002	-1.57562	4.32434	0.0808716	0.0823975	0.00183105	0.00213623	-320.034	-290.754	920.871	39.7694	-28.1339	-65.7302
-1.74988	-1.61011	1.26862	0.128174	-0.0183105	-1.5799	4.32526	0.0717163	0.0473022	-0.000610352	-0.000915527	-320.606	-290.361	919.98	39.4195	-28.2308	-65.9459
-1.7514	-1.61407	1.2677	0.131836	-0.022583	-1.58295	4.32556	0.0152588	0.122986	0.00305176	0.00335693	-320.821	-291.102	919.326	39.901	-28.5956	-66.0539
-1.74896	-1.60767	1.26984	0.135193	-0.0268555	-1.58752	4.32556	0.0653076	-0.0259399	-0.000305176	-0.0012207	-320.601	-289.898	920.878	40.1813	-28.925	-66.3078
-1.74713	-1.61224	1.26709	0.132446	-0.0289917	-1.5863	4.32556	0.135193	0.106201	0.00183105	0.00183105	-320.04	-290.779	918.884	39.942	-29.0479	-66.199
-1.74683	-1.62079	1.26862	0.135498	-0.0262451	-1.59393	4.32556	0.0119019	0.0350952	0.000305176	0	-319.846	-292.377	920.008	40.4263	-28.8086	-66.4929
-1.74164	-1.61621	1.26495	0.136414	-0.0271606	-1.59912	4.32648	-0.173035	0.00244141	-0.000305176	-0.0012207	-319.011	-291.562	917.36	40.4585	-28.8131	-66.7522
-1.7392	-1.63269	1.25854	0.139465	-0.0262451	-1.62933	4.30969	0.0866699	0.0549316	0.0012207	0.000610352	-318.374	-294.723	912.754	41.0671	-28.6818	-68.0105
-1.73767	-1.61774	1.26282	0.142212	-0.0314331	-1.61255	4.32526	0.00213623	0.0949097	0.00183105	0.00152588	-318.348	-291.879	915.834	41.1446	-29.1044	-67.3469
-1.74286	-1.63483	1.2561	0.145264	-0.0311279	-1.62354	4.32587	-0.00213623	0.03479	0.000305176	0.000915527	-318.97	-295.11	910.993	41.7653	-29.1307	-67.73
-1.74164	-1.61316	1.26068	0.145874	-0.0289917	-1.61926	4.32129	0.0167847	0.0717163	0	-0.0012207	-319.385	-291.023	914.296	41.4877	-28.998	-67.7136
-1.73767	-1.62537	1.25458	0.152588	-0.0363159	-1.62842	4.32556	0.0543213	0.127258	0.00213623	0.0012207	-318.314	-293.358	909.901	42.4517	-29.5003	-68.0156
-1.73767	-1.62567	1.26099	0.153809	-0.0323486	-1.62933	4.32526	-0.0967407	0.00427246	-0.000610352	-0.00152588	-318.37	-293.379	914.549	42.5949	-29.1841	-68.0707
-1.73767	-1.63696	1.25763	0.15625	-0.0338745	-1.63116	4.32495	0.0259399	0.159607	0.00213623	0.00152588	-318.036	-295.513	912.13	43.0557	-29.2784	-68.0611
-1.73798	-1.63025	1.25885	0.162659	-0.0338745	-1.62933	4.32587	0.0119019	0.0354004	-0.000610352	-0.00152588	-318.334	-294.236	913.024	43.681	-29.3087	-68.041
-1.73981	-1.62567	1.25854	0.1651	-0.0344849	-1.63086	4.32526	-0.0186157	0.134583	0.00152588	0.0012207	-318.87	-293.372	912.806	43.8859	-29.4059	-68.1552
-1.73676	-1.6275	1.26282	0.170898	-0.0350952	-1.63422	4.32556	-0.0842285	-0.0259399	-0.00183105	-0.00244141	-318.304	-293.697	915.918	44.5779	-29.4092	-68.297
-1.74805	-1.61804	1.26038	0.175781	-0.0384521	-1.64063	4.32434	0.0421143	0.152283	0.00274658	0.0012207	-320.916	-291.901	914.15	44.9801	-29.9073	-68.698
-1.7337	-1.62689	1.26282	0.18158	-0.0384521	-1.65527	4.32617	-0.188599	-0.0912476	-0.00244141	-0.00213623	-318.026	-293.602	915.953	45.7858	-29.6617	-69.2744
-1.73584	-1.61987	1.26404	0.187683	-0.043335	-1.64429	4.32526	0.0375366	0.125122	0.00152588	0.0012207	-318.56	-292.252	916.837	46.3728	-30.1073	-68.8273
-1.73096	-1.62445	1.25671	0.19928	-0.0469971	-1.66168	4.3277	0.0152588	0.143127	0.00213623	0.00274658	-317.691	-293.17	911.572	47.7715	-30.3347	-69.583
-1.72974	-1.61682	1.26465	0.200195	-0.0463867	-1.66992	4.32526	-0.0256348	0.0857544	0.000915527	0.000915527	-317.825	-291.708	917.321	47.7507	-30.2975	-70.0315
-1.7337	-1.62109	1.26831	0.213928	-0.0494385	-1.67175	4.32526	-0.210266	0.0775146	0	0	-318.595	-292.458	920.005	49.3878	-30.6159	-70.1066
-1.72882	-1.61072	1.26862	0.219116	-0.050354	-1.67328	4.32556	-0.00427246	0.0900269	0.0012207	0.00213623	-318.002	-290.523	920.235	49.8156	-30.6445	-70.2529
-1.73096	-1.62201	1.27533	0.228271	-0.0500488	-1.66779	4.32556	-0.0524902	0.0579834	0.000915527	0.00152588	-318.102	-292.576	925.122	51.0435	-30.6306	-69.9311
-1.73523	-1.61774	1.27411	0.233154	-0.0546265	-1.67999	4.32465	0.0430298	0.100098	0.0012207	0.00152588	-319.23	-291.774	924.248	51.5295	-31.0997	-70.5376
-1.73157	-1.60706	1.27594	0.240173	-0.0537109	-1.67297	4.32526	-0.241089	0.128174	0.00152588	0.00152588	-318.817	-289.757	925.583	52.1632	-30.9969	-70.302
-1.72821	-1.60797	1.28082	0.254211	-0.0598145	-1.68213	4.32617	-0.0378418	0.0466919	0.000915527	0.00152588	-318.319	-289.903	929.155	53.7815	-31.4545	-70.718
-1.73035	-1.60248	1.28479	0.257874	-0.0585938	-1.68304	4.32556	-0.207214	0.144348	0.00152588	0.0012207	-318.971	-288.841	932.034	54.1106	-31.414	-70.8212
-1.72699	-1.60797	1.28143	0.260315	-0.0595093	-1.68427	4.32587	-0.116882	0.0756836	0.000915527	0.0012207	-318.15	-289.898	929.614	54.4794	-31.4187	-70.8226
-1.72852	-1.58203	1.28998	0.276184	-0.0567627	-1.69281	4.32526	-0.0521851	0.0720215	0.0012207	0.000915527	-319.52	-284.973	935.829	55.874	-31.326	-71.4655
-1.7276	-1.59058	1.29181	0.285645	-0.0564575	-1.6925	4.32526	-0.0863647	0.0918579	0.000915527	0.0012207	-319.146	-286.554	937.183	57.0933	-31.2727	-71.3941
-1.72668	-1.59515	1.29547	0.291748	-0.0610352	-1.69586	4.32556	0.0100708	0.0976563	0.0012207	0.0012207	-318.896	-287.389	939.852	57.8637	-31.6233	-71.5108
-1.71967	-1.5863	1.29486	0.306396	-0.062561	-1.69525	4.32587	-0.0201416	0.0250244	0.000610352	0.00152588	-317.869	-285.737	939.441	59.3994	-31.6695	-71.5505
-1.71783	-1.58722	1.29822	0.308838	-0.0650024	-1.69647	4.32526	0.0509644	0.0805664	0.000305176	0	-317.51	-285.893	941.879	59.6929	-31.8371	-71.5951
-1.72791	-1.57379	1.30402	0.318909	-0.0646973	-1.70227	4.32526	0.0393677	0.0769043	0.00152588	0.00183105	-320.085	-283.304	946.091	60.6239	-32.0389	-72.0179
-1.72546	-1.57806	1.30524	0.332031	-0.0637817	-1.70624	4.32495	0.00854492	0.0604248	0.000610352	0	-319.618	-284.093	947.013	62.193	-31.9312	-72.1802
-1.72241	-1.56219	1.31042	0.340576	-0.0665283	-1.70532	4.32587	0.106201	0.103455	0.0012207	0.00183105	-319.564	-281.087	950.78	62.9157	-32.1562	-72.2674
-1.71509	-1.56403	1.31226	0.344543	-0.0695801	-1.70929	4.32495	0.0567627	-0.0119019	-0.0012207	-0.00152588	-318.124	-281.443	952.12	63.3997	-32.2818	-72.4163
-1.69891	-1.56769	1.31195	0.361328	-0.0671387	-1.70959	4.32587	0.0393677	0.0738525	0.00244141	0.00274658	-314.944	-282.163	951.951	65.3831	-31.8225	-72.3836
-1.70349	-1.55243	1.31744	0.369263	-0.0680542	-1.71936	4.32678	0.0482178	-0.0164795	-0.000610352	-0.000915527	-316.513	-279.257	955.941	66.041	-32.0364	-72.9841
-1.70532	-1.5506	1.31836	0.379333	-0.0683594	-1.71265	4.32556	0.0906372	0.0891113	0.00183105	0.00183105	-316.926	-278.882	956.622	67.1643	-32.1026	-72.7065
-1.70715	-1.55121	1.32568	0.387268	-0.0769043	-1.72211	4.32404	-0.0167847	-0.0106812	-0.000305176	-0.000610352	-317.421	-278.948	961.944	68.0776	-32.8385	-73.142
-1.716	-1.539	1.32874	0.397339	-0.0741577	-1.72211	4.32526	0.120239	0.106506	0.00152588	0.00183105	-319.65	-276.601	964.167	69.0303	-32.8138	-73.2864
-1.70502	-1.54755	1.33636	0.405884	-0.0756836	-1.71692	4.32434	0.110474	0.00793457	0	0	-317.232	-278.179	969.72	70.1479	-32.7339	-72.9612
-1.70624	-1.55029	1.33667	0.411682	-0.0772095	-1.72577	4.32556	0.0701904	0.112	0.00183105	0.00152588	-317.527	-278.689	969.959	70.8528	-32.8844	-73.3562
-1.71173	-1.54816	1.34094	0.422668	-0.0753784	-1.72699	4.32465	0.108643	0.071106	0.000305176	0.000305176	-318.799	-278.234	973.077	72.0725	-32.8506	-73.4665
-1.70044	-1.55243	1.34155	0.439453	-0.0820923	-1.74225	4.32465	0.00762939	0.0689697	0.000610352	-0.000610352	-316.699	-279.062	973.571	74.0605	-33.2221	-74.115
-1.71082	-1.54968	1.34796	0.445251	-0.083313	-1.72791	4.32526	0.108643	0.0680542	0.00152588	0.000610352	-318.728	-278.453	978.21	74.6787	-33.4974	-73.512
-1.7099	-1.56067	1.34369	0.446167	-0.0857544	-1.74896	4.32587	-0.0247192	0.0411987	0	-0.000915527	-318.431	-280.561	975.135	74.9561	-33.6668	-74.3871
-1.70441	-1.54907	1.35864	0.461731	-0.0866699	-1.74622	4.32495	0.128174	0.102539	0.00213623	0.00244141	-317.836	-278.298	985.995	76.5496	-33.6999	-74.3693
-1.70746	-1.55884	1.35529	0.470581	-0.0946045	-1.75476	4.32556	0.0924683	0.109558	0.00213623	0.00213623	-318.245	-280.133	983.589	77.7163	-34.3789	-74.6855
-1.69647	-1.56128	1.36322	0.482178	-0.090332	-1.75415	4.32556	0.0949097	0.119934	0.00213623	0.00152588	-316.124	-280.567	989.372	79.0839	-33.8581	-74.6382
-1.6925	-1.55975	1.36536	0.482483	-0.093689	-1.76086	4.32495	-0.0149536	-0.0436401	-0.00183105	-0.00244141	-315.458	-280.289	990.922	79.0935	-34.0728	-74.9453
-1.69769	-1.57013	1.36749	0.4953	-0.0970459	-1.76666	4.32526	0.127563	0.127258	0.00274658	0.00213623	-316.313	-282.193	992.505	80.7229	-34.4211	-75.1547
-1.69312	-1.56952	1.37268	0.50293	-0.0991821	-1.76331	4.32404	-0.012207	-0.0668335	-0.00244141	-0.00244141	-315.449	-282.05	996.278	81.5869	-34.5244	-75.0014
-1.69403	-1.57654	1.3736	0.512085	-0.0994873	-1.77032	4.32556	0.147095	0.118713	0.00305176	0.00305176	-315.562	-283.353	996.971	82.7448	-34.5617	-75.2837
-1.70441	-1.57135	1.38153	0.52063	-0.101013	-1.77216	4.32526	0.0167847	-0.0213623	-0.000915527	-0.00152588	-317.882	-282.292	1002.73	83.634	-34.8873	-75.4528
-1.68915	-1.58813	1.38428	0.53009	-0.105896	-1.77185	4.32526	0.100098	0.0714111	0.00152588	0.0012207	-314.389	-285.459	1004.75	84.9896	-34.9864	-75.2653
-1.69708	-1.58447	1.38885	0.536194	-0.105286	-1.7688	4.32434	-0.116882	-0.0262451	-0.00152588	-0.00244141	-316.102	-284.709	1008.08	85.6265	-35.0865	-75.1882
-1.68884	-1.60461	1.39038	0.543213	-0.108948	-1.79199	4.32556	0.0219727	0.0631714	0.00152588	0.00183105	-314.155	-288.518	1009.23	86.7495	-35.215	-76.0781
-1.67938	-1.60187	1.39496	0.552063	-0.111084	-1.80481	4.32617	-0.072937	0.0146484	-0.000915527	-0.00152588	-312.59	-288.011	1012.57	87.7166	-35.2587	-76.6781
-1.66321	-1.62659	1.3974	0.557556	-0.112915	-1.8338	4.32556	0.0793457	0.0698853	0.00152588	0.00213623	-309.001	-292.707	1014.39	88.7395	-35.0972	-77.7802
-1.65558	-1.64001	1.39618	0.561523	-0.118713	-1.82648	4.32465	-0.110779	0.045166	0.000305176	-0.000915527	-306.981	-295.242	1013.52	89.413	-35.3941	-77.3036
-1.65985	-1.62964	1.40594	0.570984	-0.125427	-1.83655	4.32495	0.122986	0.0167847	0.000610352	0.000915527	-308.338	-293.226	1020.61	90.323	-36.0581	-77.8708
-1.6629	-1.651	1.40594	0.579224	-0.127563	-1.84875	4.32556	-0.128479	0.0726318	0.000915527	0.000305176	-308.469	-297.221	1020.64	91.6049	-36.2412	-78.2769
-1.63025	-1.65497	1.40869	0.585632	-0.131836	-1.84082	4.32404	-0.032959	0.0186157	0.000610352	0	-301.824	-298.04	1022.66	92.4124	-36.0244	-77.7902
-1.63391	-1.66901	1.40869	0.586853	-0.125427	-1.8515	4.32434	0.072937	0.0680542	0.000610352	0	-302.28	-300.669	1022.68	92.774	-35.542	-78.1959
-1.65466	-1.68762	1.41693	0.595398	-0.122681	-1.83502	4.32587	-0.102234	0.020752	0	-0.000915527	-305.721	-304.013	1028.66	94.0466	-35.6134	-77.3629
-1.64185	-1.69952	1.42212	0.600281	-0.117493	-1.82465	4.32587	-0.00427246	0.106506	0.00152588	0.0012207	-302.774	-306.239	1032.44	94.8015	-34.9436	-76.7733
-1.65344	-1.69281	1.43066	0.609131	-0.122375	-1.82861	4.32526	-0.0732422	0.0256348	0	0	-305.395	-304.887	1038.64	95.7001	-35.5664	-77.0505
-1.66412	-1.69464	1.43372	0.620728	-0.122986	-1.82343	0.0140381	0.0326538	0.057373	-0.000305176	-0.000610352	-307.481	-305.156	1040.87	97.0535	-35.7993	-76.841
-1.66718	-1.71265	1.43646	0.630188	-0.123596	-1.83258	4.32587	-0.0308228	0.0701904	0.0012207	0.000915527	-307.708	-308.502	1042.89	98.4212	-35.8684	-77.1401
-1.66107	-1.72577	1.44135	0.638428	-0.126038	-1.85852	4.32465	0.0476074	0.0875854	0.0012207	0.000915527	-306.464	-310.971	1046.47	99.5693	-35.9595	-78.2266
-1.66473	-1.7218	1.44135	0.646057	-0.126953	-1.86432	4.32495	0.022583	0.0830078	0.0012207	0.00152588	-307.43	-310.211	1046.49	100.376	-36.1204	-78.5449
-1.67572	-1.7337	1.45142	0.65155	-0.128479	-1.87836	4.32404	0.0375366	0.0738525	0.000610352	0.000610352	-309.47	-312.357	1053.8	101.187	-36.4157	-79.1397
-1.6571	-1.74194	1.45264	0.661011	-0.126953	-1.87958	4.32404	0.0338745	0.0689697	0.0012207	0.000915527	-305.624	-313.944	1054.73	102.406	-35.9686	-79.0953
-1.66656	-1.74438	1.45813	0.667725	-0.1297	-1.87256	4.32587	0.10437	0.0869751	0.000305176	0	-307.392	-314.323	1058.71	103.211	-36.3441	-78.7838
-1.6571	-1.75018	1.45966	0.675049	-0.13031	-1.87225	4.32526	0.0476074	0.0842285	0.0012207	0.00183105	-305.391	-315.422	1059.84	104.145	-36.2259	-78.7064
-1.66901	-1.74805	1.46515	0.681458	-0.126343	-1.84875	4.32556	-0.0280762	0.0292969	-0.000305176	0	-307.623	-314.917	1063.82	104.845	-36.0998	-77.6903
-1.65985	-1.76544	1.46637	0.692139	-0.130615	-1.85028	4.32495	0.0457764	0.114441	0.00213623	0.00274658	-305.346	-318.187	1064.74	106.348	-36.2536	-77.6008
-1.6571	-1.75018	1.47095	0.701599	-0.127563	-1.83655	4.32587	0.0274658	0.0152588	0.000305176	-0.000305176	-305.216	-315.284	1068.07	107.188	-36.0047	-77.1041
-1.65619	-1.76666	1.47583	0.706787	-0.123596	-1.83167	4.32556	-0.045166	0.0845337	0.00152588	0.00183105	-304.542	-318.335	1071.63	108.046	-35.6257	-76.7614
-1.64948	-1.75598	1.48315	0.714417	-0.126038	-1.84021	4.32434	0.0875854	0.140686	0.00213623	0.00213623	-303.716	-316.314	1076.95	108.746	-35.7581	-77.2355
-1.66473	-1.7688	1.48529	0.722046	-0.126343	-1.85547	4.32526	-0.00427246	0.103149	0.00183105	0.00213623	-306.578	-318.66	1078.52	109.816	-36.0264	-77.89
-1.65833	-1.77643	1.4801	0.725403	-0.127258	-1.85638	4.32526	0.11322	0.0674438	0.000915527	0.000305176	-305.083	-320.136	1074.78	110.325	-35.974	-77.8514
-1.66809	-1.78497	1.48926	0.732117	-0.12146	-1.85944	4.32556	0.0735474	0.126343	0.00213623	0.00213623	-306.899	-321.649	1081.43	111.225	-35.6603	-77.9785
-1.6748	-1.79077	1.48529	0.737305	-0.12146	-1.85944	4.32465	0.122986	0.0906372	0.00213623	0.00213623	-308.069	-322.728	1078.57	111.911	-35.7619	-77.9533
-1.69159	-1.79779	1.49597	0.739441	-0.118103	-1.84723	4.32617	0.111389	0.0924683	0.00152588	0.000915527	-311.102	-323.912	1086.3	112.264	-35.7477	-77.396
-1.70074	-1.82007	1.49872	0.747375	-0.112	-1.84509	4.32526	0.0201416	0.0787354	0.00152588	0.00152588	-312.295	-328.028	1088.32	113.527	-35.3551	-77.1672
-1.71356	-1.82037	1.50513	0.747986	-0.111389	-1.83472	4.32526	0.0985718	0.0497437	0.000915527	0.000915527	-314.732	-327.995	1092.95	113.599	-35.5132	-76.7269
-1.71021	-1.83533	1.49933	0.75531	-0.106812	-1.82159	4.32526	0.0747681	0.0674438	0.0012207	0.0012207	-313.501	-330.817	1088.78	114.682	-35.0407	-76.0043
-1.71661	-1.84753	1.50635	0.760803	-0.106812	-1.81274	4.32587	0.0442505	0.0283813	0.000305176	0	-314.352	-333.027	1093.88	115.505	-35.1133	-75.5262
-1.71082	-1.85913	1.50757	0.765076	-0.106506	-1.82159	4.32526	-0.00549316	0.0262451	0.000915527	0.000610352	-312.985	-335.216	1094.78	116.179	-34.9715	-75.8331
-1.70807	-1.86005	1.51123	0.766296	-0.107727	-1.82983	4.32556	0.0662231	0.0274658	-0.000305176	-0.000610352	-312.527	-335.384	1097.45	116.332	-35.0308	-76.2012
-1.69952	-1.86493	1.51459	0.766602	-0.106201	-1.83472	4.32404	-0.00244141	0.116882	0.00244141	0.00244141	-310.765	-336.313	1099.89	116.446	-34.756	-76.3707
-1.70105	-1.88812	1.51154	0.770569	-0.106201	-1.82709	4.32526	0.0292969	0.00366211	0	-0.000305176	-310.272	-340.658	1097.7	117.274	-34.7121	-75.8368
-1.70715	-1.87836	1.51581	0.775146	-0.103455	-1.83014	4.32343	0.017395	0.0537109	0.0012207	0.0012207	-311.883	-338.781	1100.8	117.638	-34.6311	-76.0889
-1.70105	-1.88965	1.5155	0.780029	-0.104065	-1.82465	4.32556	0.0546265	0.00213623	-0.000305176	-0.00152588	-310.289	-340.906	1100.59	118.381	-34.5455	-75.7315
-1.71509	-1.88873	1.52069	0.777893	-0.0939941	-1.80878	4.32526	-0.0714111	0.0704956	0.00152588	0.000610352	-312.966	-340.645	1104.34	118.12	-33.9584	-75.066
-1.71356	-1.91101	1.51855	0.784912	-0.090332	-1.81458	4.32587	-0.0860596	0.0350952	-0.000610352	-0.00183105	-312.101	-344.834	1102.83	119.281	-33.5876	-75.165
-1.72485	-1.90155	1.521	0.787354	-0.0875854	-1.80206	4.32373	-0.0744629	0.0616455	0.000305176	-0.000305176	-314.523	-342.994	1104.58	119.407	-33.5755	-74.7045
-1.745	-1.91071	1.52435	0.789795	-0.0860596	-1.79077	4.32526	-0.119324	0.0796509	0.000915527	0.000305176	-318.129	-344.608	1107.01	119.83	-33.7585	-74.1719
-1.74561	-1.89819	1.53015	0.78949	-0.0793457	-1.79352	4.32587	0.0204468	0.00274658	-0.000305176	-0.00152588	-318.727	-342.233	1111.21	119.592	-33.2682	-74.4207
-1.74805	-1.9101	1.52802	0.796204	-0.078125	-1.79932	4.32495	0.142517	0.0924683	0.00152588	0.000610352	-318.954	-344.465	1109.69	120.549	-33.1899	-74.6088
-1.74652	-1.9104	1.52496	0.801392	-0.0817871	-1.8045	4.32465	-0.122375	0.0421143	-0.000305176	-0.000915527	-318.71	-344.542	1107.49	121.147	-33.468	-74.8386
-1.74591	-1.91315	1.5332	0.804138	-0.078125	-1.80267	4.32648	-0.0372314	0.0964355	0.000915527	0.000305176	-318.553	-345.007	1113.47	121.505	-33.1587	-74.748
-1.73218	-1.92657	1.52832	0.806885	-0.0735474	-1.81183	4.32526	-0.0842285	0.0506592	-0.000305176	-0.0012207	-315.551	-347.603	1109.96	122.037	-32.5318	-75.0349
-1.74652	-1.93359	1.52802	0.809021	-0.0750732	-1.79688	4.32526	0.0323486	0.149231	0.00213623	0.00152588	-318	-348.853	1109.73	122.394	-32.8642	-74.3246
-1.74377	-1.94458	1.52985	0.809021	-0.0726318	-1.80084	4.32465	-0.0164795	0.085144	0.000915527	-0.000610352	-317.182	-350.916	1111.07	122.57	-32.5944	-74.4184
-1.74774	-1.94244	1.53717	0.814514	-0.0717163	-1.78162	4.32526	0.115356	0.15625	0.00183105	0.00213623	-317.879	-350.433	1116.38	123.166	-32.5835	-73.572
-1.73889	-1.95404	1.53534	0.817261	-0.0683594	-1.7804	4.32526	-0.0857544	0.062561	0.000610352	0.000915527	-315.782	-352.64	1115.07	123.669	-32.1331	-73.4069
-1.74377	-1.95557	1.53778	0.814209	-0.065918	-1.76575	4.32495	-0.0326538	0.0756836	0.0012207	0.000610352	-316.529	-352.885	1116.82	123.346	-31.9979	-72.7334
-1.75049	-1.97235	1.5332	0.816956	-0.0616455	-1.76025	4.32465	-0.138245	0.0244141	0.0012207	0.00152588	-317.295	-356.024	1113.52	123.93	-31.7163	-72.3707
-1.75507	-1.98608	1.54022	0.820313	-0.0570679	-1.76361	4.32373	0.13031	0.0350952	0	-0.000610352	-317.888	-358.543	1118.62	124.531	-31.3946	-72.447
-1.76666	-1.98822	1.53564	0.816956	-0.0616455	-1.76361	4.32526	-0.0787354	0.0518799	0.0012207	0.00152588	-320.051	-358.934	1115.29	124.179	-31.9468	-72.4434
-1.76483	-2.00073	1.53717	0.823669	-0.0561523	-1.77368	4.32465	0.0378418	0.0860596	0.00152588	0.000610352	-319.501	-361.279	1116.43	125.146	-31.4561	-72.8247
-1.78802	-2.00409	1.54022	0.825195	-0.0540161	-1.76147	4.32526	-0.0247192	0.111694	0.00244141	0.00335693	-323.876	-361.799	1118.63	125.37	-31.6561	-72.3049
-1.78619	-2.01996	1.54083	0.825195	-0.0558472	-1.76453	4.32526	0.0320435	0.0106812	-0.000305176	-0.000915527	-323.049	-364.778	1119.08	125.625	-31.7301	-72.3091
-1.7926	-2.02545	1.54266	0.825195	-0.0497437	-1.76544	4.32556	-0.0946045	0.102539	0.00274658	0.00305176	-324.196	-365.778	1120.42	125.711	-31.3327	-72.339
-1.79382	-2.03735	1.54205	0.828552	-0.0491333	-1.75079	4.32434	0.0637817	0.0949097	0.000915527	0.000305176	-323.919	-367.987	1119.98	126.289	-31.2601	-71.5735
-1.8103	-2.03857	1.54205	0.83313	-0.0405884	-1.73248	4.32404	-0.0360107	0.0891113	0.00183105	0.00244141	-327.004	-368.136	1119.98	126.831	-30.835	-70.7857
-1.81244	-2.0459	1.54755	0.834351	-0.0402832	-1.73645	4.32526	-0.0183105	0.0747681	0.000610352	0	-327.277	-369.473	1123.97	127.086	-30.8318	-70.9223
-1.80389	-2.0517	1.5509	0.834045	-0.0415039	-1.72791	4.32587	0.0241089	0.138855	0.00244141	0.00274658	-325.309	-370.56	1126.4	127.148	-30.7619	-70.4565
-1.80786	-2.06116	1.54846	0.83313	-0.0369263	-1.74255	4.32587	0.00427246	0.0668335	0.000610352	0.000305176	-325.981	-372.351	1124.64	127.191	-30.4457	-71.075
-1.80634	-2.06757	1.55029	0.835876	-0.0393677	-1.73706	4.32373	0.113831	0.123291	0.00213623	0.00213623	-325.429	-373.537	1125.98	127.61	-30.5965	-70.7646
-1.80359	-2.0697	1.55365	0.843811	-0.0448608	-1.73584	4.32404	-0.0274658	0.0839233	0.00152588	0.00152588	-324.845	-373.915	1128.43	128.552	-30.9946	-70.6845
-1.7981	-2.08862	1.55182	0.842285	-0.0418091	-1.74866	4.32556	0.182495	0.0112915	0.000610352	0.000305176	-323.319	-377.505	1127.12	128.68	-30.6125	-71.1124
-1.81183	-2.08618	1.55212	0.846863	-0.0357056	-1.74011	4.32495	0.0338745	0.0585938	0.00183105	0.00183105	-326.078	-376.986	1127.34	129.163	-30.3572	-70.7936
-1.80573	-2.09717	1.54816	0.847778	-0.043335	-1.73431	4.32526	0.0619507	0.057373	0.000915527	0.0012207	-324.411	-379.079	1124.47	129.448	-30.8313	-70.4013
-1.82465	-2.09778	1.55914	0.848694	-0.0335693	-1.72943	4.32587	0.0271606	0.0524902	0.0012207	0.00152588	-328.179	-379.063	1132.43	129.556	-30.3616	-70.253
-1.82892	-2.10846	1.55731	0.855713	-0.0366211	-1.72852	4.32465	0.0518799	0.0622559	0.000305176	-0.000610352	-328.708	-381.05	1131.12	130.53	-30.6552	-70.1368
-1.8338	-2.11365	1.56036	0.854492	-0.0363159	-1.72943	4.32556	0.00732422	0.112305	0.00213623	0.00183105	-329.529	-381.991	1133.33	130.471	-30.6982	-70.1519
-1.83899	-2.13257	1.5625	0.858154	-0.0338745	-1.72089	4.32556	0.0527954	0.00732422	-0.000610352	-0.0012207	-329.913	-385.494	1134.89	131.194	-30.5317	-69.6292
-1.85272	-2.14111	1.56067	0.860901	-0.0302124	-1.73828	4.32526	-0.0262451	0.0134277	-0.000610352	-0.000915527	-332.602	-387.076	1133.58	131.638	-30.4631	-70.412
-1.85242	-2.14325	1.56219	0.860596	-0.0341797	-1.73248	4.32495	0.0378418	0.0631714	0.000305176	0	-332.39	-387.462	1134.68	131.638	-30.7654	-70.118
-1.85181	-2.15576	1.55975	0.865479	-0.0299072	-1.73431	0.0106812	0.0845337	0.0683594	0.000915527	0.0012207	-331.949	-389.818	1132.94	132.398	-30.3826	-70.1132
-1.85516	-2.14905	1.57013	0.866699	-0.0280762	-1.73676	0.00915527	0.0814819	0.0402832	-0.000915527	-0.00183105	-332.91	-388.492	1140.45	132.426	-30.3171	-70.3035
-1.84875	-2.16064	1.5686	0.873718	-0.0332642	-1.72913	0.0088501	0.113525	0.120239	0.000915527	-0.000305176	-331.207	-390.677	1139.36	133.419	-30.5939	-69.836
-1.85944	-2.17133	1.57501	0.879517	-0.032959	-1.73187	0.00762939	-0.00274658	0.0534058	-0.000305176	-0.000610352	-333.089	-392.602	1144.02	134.249	-30.7293	-69.9189
-1.85394	-2.17499	1.57104	0.884399	-0.0335693	-1.72729	0.00762939	0.140381	0.103455	0.000610352	-0.000610352	-331.85	-393.317	1141.16	134.87	-30.6759	-69.6644
-1.85486	-2.18994	1.58203	0.889282	-0.0305176	-1.72363	0.00762939	0.0708008	0.116577	0.000610352	-0.000305176	-331.617	-396.044	1149.14	135.667	-30.4078	-69.398
-1.86584	-2.1933	1.58081	0.894165	-0.0302124	-1.72394	0.00640869	0.0296021	0.0738525	0	-0.0012207	-333.722	-396.638	1148.26	136.277	-30.5642	-69.4209
-1.86859	-2.20032	1.58478	0.899048	-0.0305176	-1.70959	0.00640869	0.0942993	0.112	0.000915527	0	-333.926	-397.899	1151.14	136.95	-30.608	-68.7168
-1.87378	-2.20215	1.58936	0.904236	-0.032959	-1.73889	0.00671387	0.136108	0.116272	0.000915527	0.000610352	-335.284	-398.224	1154.48	137.563	-30.9209	-70.0765
-1.85974	-2.20642	1.59119	0.910645	-0.0314331	-1.73859	0.00640869	0.0604248	0.116882	0.00152588	0.0012207	-332.43	-399.052	1155.84	138.369	-30.5573	-70.0027
-1.87714	-2.21466	1.59424	0.917358	-0.0354004	-1.73981	0.00518799	0.0991821	0.0952148	0.000610352	0	-335.669	-400.514	1158.06	139.263	-31.1551	-70.0424
-1.86951	-2.23633	1.59668	0.924072	-0.0366211	-1.74744	0.00610352	0.0561523	0.159302	0.0012207	0.000610352	-333.626	-404.585	1159.86	140.379	-31.0784	-70.2071
-1.87775	-2.229	1.60004	0.923157	-0.03479	-1.75293	0.00610352	0.0152588	0.0341797	0.000305176	0	-335.566	-403.174	1162.28	140.152	-31.0956	-70.5484
-1.8811	-2.25037	1.60187	0.935669	-0.0360107	-1.76178	0.00610352	-0.00671387	0.133362	0.00152588	0.000610352	-335.76	-407.148	1163.66	141.923	-31.2124	-70.809
-1.88782	-2.24213	1.61682	0.939026	-0.0320435	-1.75659	0.00579834	0.0820923	0.0732422	0.0012207	0.0012207	-337.386	-405.488	1174.48	142.171	-31.0323	-70.6789
-1.88385	-2.25616	1.60889	0.941772	-0.0366211	-1.75598	0.00640869	0.0610352	0.0927734	0.00183105	0.0012207	-336.122	-408.171	1168.75	142.714	-31.2943	-70.5135
-1.88873	-2.26196	1.61621	0.953979	-0.0350952	-1.75507	0.00610352	-0.0396729	0.0210571	0.000305176	0	-337.021	-409.183	1174.09	144.201	-31.2521	-70.4625
-1.8924	-2.27753	1.62201	0.954285	-0.0335693	-1.75964	0.00610352	-0.150146	0.124817	0.00183105	0.0012207	-337.348	-412.06	1178.3	144.482	-31.1525	-70.5665
-1.88507	-2.28516	1.62048	0.961914	-0.0369263	-1.77277	0.00579834	-0.0579834	0.0488281	0.000915527	0.0012207	-335.847	-413.526	1177.22	145.477	-31.2982	-71.0933
-1.87622	-2.27966	1.62598	0.970764	-0.0369263	-1.77399	0.00579834	-0.119019	0.0479126	0.000610352	0	-334.365	-412.485	1181.23	146.402	-31.1775	-71.1861
-1.87256	-2.2995	1.6272	0.974121	-0.0378418	-1.7865	0.00549316	0.000610352	0.110474	0.00152588	0.00152588	-333.195	-416.217	1182.14	147.103	-31.1487	-71.5976
-1.87622	-2.30774	1.63666	0.984802	-0.0430298	-1.7923	0.00579834	0.0918579	0.012207	-0.000305176	-0.000305176	-333.818	-417.687	1189.02	148.453	-31.6239	-71.8194
-1.87683	-2.32147	1.63513	0.98938	-0.0430298	-1.79932	0.00579834	-0.0436401	0.0759888	0.000915527	0.000915527	-333.621	-420.269	1187.94	149.195	-31.6064	-72.0392
-1.88385	-2.32819	1.64642	0.999756	-0.0469971	-1.79871	0.00549316	-0.0320435	0.0259399	0	-0.000305176	-334.891	-421.425	1196.13	150.486	-32.0383	-71.9897
-1.87622	-2.34344	1.6452	1.00525	-0.0448608	-1.80939	0.00610352	0.00274658	0.0942993	0.00213623	0.00244141	-333.078	-424.321	1195.28	151.359	-31.7107	-72.3502
-1.87256	-2.34894	1.65161	1.01105	-0.0424194	-1.80695	0.00579834	-0.020752	-0.0683594	-0.00183105	-0.00183105	-332.233	-425.316	1199.95	152.111	-31.4428	-72.2007
-1.8869	-2.35535	1.65619	1.01746	-0.0448608	-1.81732	0.00579834	-0.0338745	0.137024	0.0012207	0.00152588	-335.045	-426.447	1203.28	152.94	-31.8804	-72.6746
-1.88477	-2.36877	1.66504	1.01807	-0.0430298	-1.82434	0.00579834	0.0125122	-0.0759888	-0.000915527	-0.00183105	-334.336	-428.927	1209.7	153.223	-31.6681	-72.8965
-1.89117	-2.3819	1.66351	1.03088	-0.045166	-1.82922	0.00549316	0.0338745	0.093689	0.000915527	0.0012207	-335.328	-431.362	1208.63	154.897	-31.9293	-73.0444
-1.89209	-2.38983	1.66412	1.03424	-0.0488281	-1.83563	0.00518799	-0.06073	0.0100708	0	0	-335.345	-432.844	1209.09	155.406	-32.2265	-73.276
-1.88599	-2.40509	1.67358	1.0437	-0.045166	-1.84235	0.00579834	-0.0219727	0.0698853	0.00152588	0.00213623	-333.865	-435.666	1215.98	156.732	-31.8051	-73.4742
-1.87256	-2.42279	1.66901	1.04675	-0.0518799	-1.8512	0.00549316	0.0588989	-0.0186157	0	0.000305176	-330.731	-439.058	1212.69	157.368	-32.0792	-73.6895
-1.88538	-2.4234	1.67755	1.05255	-0.0479126	-1.85455	0.00640869	-0.055542	0.115051	0.0012207	0.000305176	-333.383	-439.078	1218.89	158.035	-31.9859	-73.8977
-1.86859	-2.43866	1.67908	1.05347	-0.0527954	-1.86401	0.00488281	0.0305176	0.0350952	0.0012207	0.0012207	-329.686	-441.993	1220.02	158.387	-32.0627	-74.158
-1.88599	-2.43835	1.6922	1.06476	-0.050354	-1.85791	0.00488281	0.0424194	0.0286865	-0.000305176	-0.000610352	-333.209	-441.783	1229.54	159.668	-32.1703	-73.9558
-1.87744	-2.45422	1.68823	1.06659	-0.0509644	-1.87225	0.00549316	0.0494385	0.105896	0.00183105	0.00152588	-331.189	-444.82	1226.69	160.132	-32.0449	-74.4655
-1.87073	-2.46613	1.69159	1.0672	-0.0494385	-1.86768	0.00488281	-0.0305176	0.0354004	0	-0.000915527	-329.461	-447.048	1229.13	160.395	-31.7723	-74.1458
-1.88019	-2.48871	1.69464	1.08093	-0.0561523	-1.88324	0.00518799	0.0787354	0.090332	0.00183105	0.00183105	-330.889	-451.23	1231.39	162.322	-32.438	-74.7144
-1.87988	-2.50336	1.69556	1.08246	-0.055542	-1.89026	0.00610352	0.0692749	0.0588989	-0.000305176	-0.000305176	-330.474	-453.976	1232.07	162.73	-32.3505	-74.9237
-1.87683	-2.50885	1.69952	1.08795	-0.0497437	-1.8985	0.00518799	0.0753784	0.122986	0.00305176	0.00274658	-329.881	-454.996	1234.97	163.445	-31.8322	-75.2748
-1.875	-2.51709	1.70349	1.08948	-0.0552368	-1.90155	0.00488281	0.0604248	-0.0601196	-0.00183105	-0.00183105	-329.296	-456.524	1237.85	163.751	-32.225	-75.3376
-1.87775	-2.52045	1.70929	1.09497	-0.0512695	-1.90277	0.00579834	0.140381	0.152588	0.00213623	0.00183105	-329.832	-457.106	1242.07	164.431	-31.9514	-75.3947
-1.87958	-2.5531	1.70624	1.09711	-0.0500488	-1.91254	0.00518799	0.0775146	-0.0204468	-0.0012207	-0.00152588	-329.304	-463.244	1239.89	165.197	-31.8017	-75.5899
-1.88293	-2.5592	1.71356	1.10077	-0.0491333	-1.92169	0.00518799	0.0860596	0.0869751	0.000915527	0.000610352	-329.946	-464.341	1245.21	165.71	-31.7815	-75.9857
-1.87653	-2.58881	1.71509	1.10565	-0.0485229	-1.92474	0.00457764	0.00183105	0.132141	0.000915527	-0.000305176	-327.837	-469.898	1246.35	166.745	-31.5488	-75.8786
-1.87714	-2.59552	1.71814	1.10809	-0.0476074	-1.92322	0.00518799	0.0445557	0.0588989	0.000610352	0	-327.765	-471.132	1248.57	167.131	-31.4683	-75.7628
-1.87622	-2.61993	1.72028	1.11542	-0.055542	-1.93604	0.00518799	0.0515747	0.0549316	0.000305176	-0.000305176	-326.995	-475.701	1250.15	168.358	-32.0421	-76.1497
-1.87805	-2.63245	1.72729	1.11572	-0.0482178	-1.95038	0.00518799	0.0646973	0.0842285	0.000915527	0.000305176	-327.205	-478.016	1255.25	168.589	-31.4636	-76.7386
-1.87988	-2.64618	1.72913	1.11847	-0.0515747	-1.94855	0.00549316	0.0299072	0.0772095	0.000915527	0	-327.128	-480.567	1256.59	169.123	-31.7269	-76.5455
-1.87439	-2.66235	1.72913	1.11725	-0.0500488	-1.95892	0.00457764	-0.0357056	-0.0283813	-0.000610352	-0.000915527	-325.66	-483.63	1256.61	169.242	-31.4739	-76.8812
-1.88049	-2.67517	1.73553	1.12	-0.0463867	-1.95953	0.00518799	-0.0866699	0.122681	0.000915527	0	-326.54	-485.973	1261.26	169.759	-31.2506	-76.8388
-1.88049	-2.70508	1.73523	1.12701	-0.0442505	-1.96808	0.00518799	0.00183105	-0.0183105	-0.000305176	0	-325.771	-491.579	1261.08	171.041	-31.0094	-77.0053
-1.87744	-2.70752	1.74164	1.13251	-0.0473022	-1.95923	0.00518799	-0.0439453	0.0973511	0.0012207	0.000915527	-325.034	-491.993	1265.73	171.71	-31.196	-76.5735
-1.87775	-2.73682	1.7395	1.13617	-0.0460815	-1.96991	0.00488281	-0.0527954	0.0140381	0	-0.000610352	-324.334	-497.501	1264.22	172.597	-31.033	-76.8368
-1.88995	-2.73865	1.74713	1.13434	-0.0411987	-1.96838	0.00457764	-0.083313	0.114136	0.00213623	0.0012207	-326.717	-497.762	1269.74	172.413	-30.8387	-76.7988
-1.88538	-2.77161	1.75049	1.14288	-0.0436401	-1.97784	0.00518799	-0.110779	-0.0906372	-0.00152588	-0.00244141	-324.959	-503.933	1272.22	173.918	-30.8832	-76.9656
-1.89362	-2.78564	1.74988	1.14746	-0.0405884	-1.98273	0.00457764	-0.155334	0.0808716	0.0012207	0.000305176	-326.256	-506.539	1271.79	174.663	-30.7461	-77.1122
-1.89941	-2.80365	1.74927	1.14594	-0.0357056	-1.98975	0.00549316	-0.202026	0.0158691	0	-0.000915527	-326.939	-509.908	1271.36	174.775	-30.4043	-77.3149
-1.8988	-2.82379	1.75262	1.15173	-0.0341797	-1.99646	0.00427246	0.00701904	0.0448608	0.000610352	0	-326.334	-513.665	1273.83	175.76	-30.2275	-77.4741
-1.8988	-2.82867	1.75751	1.15601	-0.0372314	-1.99951	0.00549316	-0.32959	0.083313	0	-0.0012207	-326.251	-514.55	1277.37	176.325	-30.4678	-77.5787
-1.89362	-2.84424	1.76056	1.1557	-0.0332642	-2.00409	0.00488281	0.00854492	0.0421143	0.000610352	0	-324.825	-517.472	1279.6	176.54	-30.0216	-77.6608
-1.90369	-2.84882	1.76392	1.16302	-0.0280762	-2.00684	0.00488281	-0.181885	0.0643921	0.000610352	0	-326.8	-518.272	1282.05	177.447	-29.7726	-77.8016
-1.90552	-2.86682	1.76605	1.16821	-0.0262451	-2.0047	0.00488281	0.0564575	0.0247192	-0.000915527	-0.000915527	-326.632	-521.619	1283.62	178.33	-29.6092	-77.5743
-1.90063	-2.88116	1.77277	1.1673	-0.0250244	-2.00714	0.00457764	-0.196533	0.0982666	0.0012207	0.000610352	-325.275	-524.289	1288.5	178.455	-29.3906	-77.5645
-1.90948	-2.90527	1.76849	1.17279	-0.0231934	-2.01263	0.00488281	0.00183105	-0.0701904	-0.00183105	-0.00213623	-326.373	-528.8	1285.43	179.467	-29.3339	-77.6551
-1.91406	-2.90985	1.78162	1.17493	-0.0228882	-2.01447	0.00457764	-0.188599	0.113525	0.000610352	0	-327.226	-529.568	1294.94	179.781	-29.3804	-77.7291
-1.91193	-2.92908	1.78131	1.18042	-0.0186157	-2.00836	0.00457764	-0.102234	-0.00610352	-0.000610352	-0.000915527	-326.194	-533.166	1294.75	180.72	-28.9465	-77.3013
-1.92169	-2.94525	1.78162	1.18958	-0.015564	-2.01019	0.00488281	-0.03479	0.0683594	0.000915527	0.000915527	-327.727	-536.153	1295	182.024	-28.8316	-77.3003
-1.92017	-2.95105	1.78375	1.19293	-0.00762939	-2.02209	0.00488281	-0.0262451	0.0357056	-0.000305176	-0.0012207	-327.46	-537.242	1296.57	182.498	-28.1669	-77.8229
-1.91528	-2.966	1.78619	1.19568	-0.0115967	-2.02423	0.00427246	-0.0823975	0.0949097	0.000915527	0.0012207	-326.062	-540.045	1298.35	183.053	-28.3667	-77.7843
-1.92719	-2.9892	1.79413	1.20453	-0.00762939	-2.0166	0.00549316	-0.0772095	-0.0164795	0.000305176	0.000610352	-327.72	-544.287	1304.13	184.435	-28.1865	-77.3022
-1.92322	-3.00873	1.79321	1.20605	-0.00427246	-2.02087	0.00457764	-0.00518799	0.0570679	0.000610352	0.000915527	-326.403	-547.968	1303.49	184.923	-27.7995	-77.3393
-1.93817	-3.01605	1.80054	1.21155	-0.00488281	-2.02057	0.00457764	0.0311279	0.0689697	0.00183105	0.00305176	-329.195	-549.242	1308.8	185.664	-28.087	-77.3183
-1.94244	-3.04657	1.80054	1.21643	0.00274658	-2.0282	0.00488281	-0.0192261	0.0283813	0.000305176	-0.000305176	-329.256	-554.949	1308.84	186.709	-27.471	-77.4584
-1.9519	-3.04565	1.81244	1.22131	0.00640869	-2.01599	0.00427246	0.108948	0.106812	0.00213623	0.00244141	-331.113	-554.66	1317.46	187.251	-27.3351	-76.9506
-1.94855	-3.0719	1.80695	1.22009	0.0112915	-2.01813	0.00518799	0.0479126	0.0488281	0.000610352	0	-329.653	-559.625	1313.5	187.535	-26.8103	-76.8322
-1.9635	-3.08411	1.81244	1.23108	0.00915527	-2.02576	0.00457764	0.101013	0.107117	0.00305176	0.00366211	-332.411	-561.825	1317.51	188.98	-27.22	-77.141
-1.95709	-3.10822	1.81458	1.23352	0.0128174	-2.01263	0.00488281	0.0549316	0.039978	0.000915527	0.000610352	-330.283	-566.335	1319.08	189.651	-26.7397	-76.334
-1.95618	-3.13385	1.81702	1.23291	0.0140381	-2.01385	0.00488281	0.122681	0.133972	0.00274658	0.00305176	-329.331	-571.13	1320.86	189.992	-26.5538	-76.1841
-1.96259	-3.14545	1.81885	1.2381	0.0140381	-2.01935	0.00488281	-0.00732422	-0.000305176	-0.000610352	-0.000915527	-330.347	-573.271	1322.21	190.769	-26.6401	-76.3699
-1.96075	-3.17139	1.8222	1.2384	0.0158691	-2.01904	0.00518799	0.0701904	0.108032	0.00152588	0.00213623	-329.199	-578.118	1324.66	191.22	-26.3886	-76.1478
-1.97571	-3.18329	1.83136	1.24146	0.0219727	-2.02026	0.00518799	0.104675	0.0653076	0.000915527	0.000305176	-331.892	-580.245	1331.3	191.754	-26.1222	-76.1729
-1.98151	-3.2019	1.82922	1.24725	0.0265503	-2.01843	0.00488281	0.0857544	0.0772095	0.0012207	0.0012207	-332.496	-583.717	1329.78	192.716	-25.803	-75.9689
-1.98853	-3.21625	1.83197	1.24969	0.0256348	-2.00714	0.00457764	0.0463867	0.117188	0.0012207	0.000915527	-333.329	-586.351	1331.77	193.225	-25.9465	-75.3528
-1.98792	-3.25378	1.83044	1.24939	0.0286865	-2.0163	0.00457764	0.0869751	0.0738525	0.000610352	0	-332.157	-593.406	1330.69	193.792	-25.5914	-75.4756
-2.00256	-3.2605	1.83868	1.24817	0.0286865	-2.00348	0.00488281	0.0195313	0.0720215	0.000915527	0.000915527	-334.719	-594.557	1336.65	193.757	-25.8071	-74.8731
-2.00165	-3.27362	1.84021	1.25702	0.0326538	-2.00104	0.00457764	-0.0189209	-0.0317383	-0.00152588	-0.00213623	-334.19	-596.996	1337.78	194.981	-25.4435	-74.6727
-2.00958	-3.30292	1.84235	1.25916	0.0375366	-1.99707	0.00518799	-0.032959	0.105286	0.00152588	0.00152588	-334.852	-602.441	1339.35	195.694	-25.0998	-74.2884
-2.02209	-3.32062	1.84601	1.25702	0.0411987	-1.98914	0.00396729	0.0231934	-0.0793457	-0.0012207	-0.00213623	-336.702	-605.69	1342	195.731	-24.9561	-73.82
-2.02179	-3.33801	1.8457	1.25946	0.0408936	-1.99646	0.00427246	-0.0415039	0.119934	0.00213623	0.000915527	-336.201	-608.957	1341.8	196.288	-24.9355	-74.0194
-2.02637	-3.35327	1.85059	1.26343	0.0418091	-1.98639	0.00396729	-0.130615	-0.0430298	-0.00152588	-0.00274658	-336.566	-611.758	1345.35	196.987	-24.8914	-73.4534
-2.02026	-3.37982	1.85059	1.26556	0.0466919	-1.99493	0.00549316	-0.00213623	0.109558	0.00274658	0.00213623	-334.674	-616.76	1345.38	197.658	-24.3307	-73.6303
-2.03369	-3.38623	1.85425	1.26282	0.0491333	-1.98944	0.00427246	-0.119934	-0.045166	-0.00152588	-0.00274658	-337.074	-617.894	1348.02	197.443	-24.3345	-73.3654
-2.03094	-3.41034	1.8515	1.26678	0.0518799	-1.98822	0.00457764	-0.00488281	0.126648	0.00305176	0.00244141	-335.799	-622.43	1346.06	198.286	-24.0013	-73.1151
-2.04651	-3.41095	1.8576	1.27106	0.0515747	-1.97662	0.00457764	0.00518799	-0.0369263	-0.000610352	-0.00152588	-338.775	-622.44	1350.48	198.781	-24.2814	-72.6258
-2.04803	-3.44025	1.85699	1.26526	0.0576782	-1.97327	0.00457764	0.167847	0.0946045	0.00213623	0.00152588	-338.115	-627.933	1350.04	198.589	-23.7225	-72.2424
-2.04376	-3.46161	1.85638	1.27045	0.0601196	-1.97144	4.3161	-0.193481	0.0360107	-0.000305176	-0.00183105	-336.631	-631.945	1349.63	199.527	-23.3974	-71.9846
-2.05597	-3.46558	1.86188	1.27106	0.0582886	-1.96411	4.31946	0.00427246	0.0897217	0.00183105	0.00152588	-338.853	-632.608	1353.6	199.658	-23.7337	-71.6481
-2.06238	-3.47809	1.86462	1.27319	0.0619507	-1.9632	4.3219	-0.139771	0.0854492	0	-0.000915527	-339.766	-634.912	1355.6	200.101	-23.5136	-71.5346
-2.07214	-3.48846	1.86249	1.27136	0.0643921	-1.95282	4.32251	-0.0128174	0.0646973	0.000305176	0	-341.245	-636.828	1354.05	200.058	-23.4396	-70.9983
-2.07336	-3.50403	1.86279	1.27228	0.0683594	-1.95679	4.32281	0.03479	0.0900269	0.00213623	0.0012207	-341.078	-639.742	1354.28	200.412	-23.1015	-71.0691
-2.08649	-3.50525	1.86493	1.27197	0.0662231	-1.94672	4.32312	-0.0491333	-0.00793457	-0.0012207	-0.00183105	-343.512	-639.904	1355.82	200.395	-23.4812	-70.6257
-2.08771	-3.51807	1.86676	1.27472	0.0692749	-1.94824	4.32312	0.0112915	0.110474	0.00183105	0.00152588	-343.416	-642.29	1357.16	200.914	-23.2248	-70.6074
-2.08496	-3.52844	1.86707	1.2735	0.0738525	-1.9458	4.32373	-0.21759	-0.0344849	-0.000915527	-0.000915527	-342.538	-644.241	1357.39	200.942	-22.7771	-70.4114
-2.08893	-3.55072	1.86615	1.27319	0.0772095	-1.94275	4.32312	0.0900269	0.100708	0.00152588	0.0012207	-342.606	-648.405	1356.74	201.265	-22.5068	-70.1067
-2.10205	-3.55347	1.86737	1.27655	0.0778198	-1.94366	4.32495	-0.100403	0.00579834	-0.000915527	-0.00152588	-345.16	-648.866	1357.62	201.689	-22.6758	-70.1691
-2.09961	-3.57178	1.87012	1.2738	0.0796509	-1.93695	4.32465	0.00823975	0.100403	0.00183105	0.00183105	-344.029	-652.287	1359.62	201.67	-22.4262	-69.7062
-2.1106	-3.57147	1.87256	1.27411	0.0830078	-1.92352	4.32404	-0.0601196	0.0195313	-0.000305176	-0.000915527	-346.083	-652.164	1361.38	201.7	-22.3303	-69.1269
-2.11304	-3.58063	1.8689	1.27319	0.083313	-1.91711	4.32465	-0.0292969	0.0894165	0.0012207	0.000305176	-346.186	-653.887	1358.72	201.743	-22.3128	-68.7595
-2.11395	-3.59528	1.86554	1.26617	0.0875854	-1.92261	4.32526	-0.0442505	0.0485229	0.0012207	0.00213623	-345.936	-656.663	1356.29	201.175	-21.939	-68.8948
-2.12433	-3.60809	1.87195	1.27014	0.088501	-1.90948	4.32587	0.03479	0.0430298	0.000305176	0.000610352	-347.494	-658.975	1360.94	201.833	-21.997	-68.2244
-2.11853	-3.62274	1.86798	1.27502	0.0891113	-1.90704	4.32617	0.0827026	0.098877	0.00152588	0.00152588	-345.885	-661.752	1358.09	202.63	-21.811	-67.9815
-2.13165	-3.61145	1.8692	1.27228	0.0912476	-1.8988	4.32526	-0.0845337	0.088501	0.00152588	0.000915527	-348.732	-659.581	1358.95	202.133	-21.8817	-67.7295
-2.13074	-3.62885	1.86432	1.26556	0.0888062	-1.90643	4.32617	0.0518799	0.107117	0.00183105	0.00152588	-348.02	-662.888	1355.41	201.643	-22.0112	-67.9212
-2.14142	-3.62488	1.875	1.26648	0.0982666	-1.89789	4.32648	0.0204468	0.090332	0.0012207	0.000915527	-350.254	-662.04	1363.14	201.681	-21.4369	-67.6172
-2.14447	-3.63586	1.86829	1.2677	0.0933838	-1.88812	4.32648	0.118103	0.11261	0.00213623	0.00213623	-350.358	-664.113	1358.28	202	-21.8403	-67.0704
-2.14569	-3.6496	1.87042	1.26526	0.100098	-1.88843	4.32526	0.00762939	0.0823975	0.000610352	0.000915527	-350.202	-666.675	1359.83	201.941	-21.2796	-66.9896
-2.14569	-3.65723	1.86584	1.26434	0.0967407	-1.88263	4.32526	0.055542	0.160522	0.00274658	0.00366211	-349.854	-668.125	1356.51	201.961	-21.5202	-66.6475
-2.15912	-3.65753	1.86462	1.26129	0.0967407	-1.88416	4.32465	0.055542	0.0842285	0.00152588	0.00183105	-352.494	-668.15	1355.62	201.612	-21.7429	-66.7472
-2.1579	-3.65723	1.87012	1.26282	0.102539	-1.87195	4.32404	-0.0534058	0.117493	0.00213623	0.00213623	-352.18	-668.051	1359.6	201.784	-21.2485	-66.2005
-2.15942	-3.66791	1.86249	1.26221	0.102234	-1.86798	4.32434	0.03479	0.148621	0.00213623	0.00244141	-352.067	-670.087	1354.07	201.888	-21.2621	-65.927
-2.16736	-3.65753	1.8692	1.25885	0.103149	-1.86188	4.32465	-0.00793457	0.142212	0.00152588	0.0012207	-353.895	-668.076	1358.91	201.335	-21.3435	-65.7533
-2.16888	-3.67859	1.8631	1.25854	0.0991821	-1.86371	4.32526	0.0283813	0.0650024	0.000915527	0.000610352	-353.517	-672.054	1354.5	201.639	-21.628	-65.6578
-2.17316	-3.66913	1.86615	1.25458	0.108337	-1.85883	4.32648	0.00335693	0.0967407	0.0012207	0.0012207	-354.631	-670.25	1356.7	201.032	-20.9823	-65.5371
-2.16919	-3.69171	1.8573	1.25427	0.102234	-1.86249	4.32556	0.0631714	0.0753784	0.00183105	0.00152588	-353.118	-674.549	1350.3	201.362	-21.3428	-65.4922
-2.1759	-3.68195	1.86493	1.25153	0.107117	-1.86005	4.32556	0.0378418	0.0488281	0.000305176	0.000915527	-354.757	-672.655	1355.82	200.888	-21.0873	-65.4897
-2.1756	-3.68988	1.86432	1.24847	0.109253	-1.86005	4.32617	-0.0418091	0.10376	0.00183105	0.0012207	-354.437	-674.151	1355.37	200.667	-20.8841	-65.4247
-2.18933	-3.6911	1.86401	1.25092	0.112	-1.84906	4.32587	-0.00305176	0.0631714	0.000610352	0.000610352	-357.018	-674.321	1355.15	200.964	-20.8833	-64.9528
-2.18109	-3.69354	1.85822	1.25092	0.109863	-1.84296	4.30634	0.0198364	0.100098	0.00244141	0.00183105	-355.205	-674.831	1350.95	201.008	-20.9024	-64.619
-2.18719	-3.7088	1.85852	1.24603	0.109558	-1.84296	4.32495	-0.0823975	0.0622559	0.000305176	0	-355.904	-677.675	1351.16	200.693	-20.9804	-64.5053
-2.19421	-3.70483	1.86157	1.24634	0.110779	-1.84479	4.32526	-0.0280762	0.12085	0.00183105	0.0012207	-357.458	-676.893	1353.37	200.661	-21.0145	-64.6467
-2.19421	-3.71033	1.85486	1.24969	0.117188	-1.84296	4.32526	0.00152588	0.0924683	0.000610352	0.000610352	-357.297	-677.954	1348.52	201.135	-20.4841	-64.5302
-2.19879	-3.70117	1.86066	1.24237	0.114441	-1.84631	4.32587	-0.0793457	0.145569	0.00183105	0.0012207	-358.483	-676.204	1352.7	200.147	-20.8041	-64.7613
-2.19757	-3.72559	1.8576	1.24207	0.116272	-1.84418	4.32465	-0.00488281	0.098877	0.00152588	0.000305176	-357.453	-680.799	1350.5	200.506	-20.5635	-64.4625
-2.20459	-3.70453	1.86249	1.24451	0.113831	-1.83929	4.32495	0.00396729	0.09552	0.00152588	0.000305176	-359.462	-676.793	1354.02	200.445	-20.9375	-64.4281
-2.20245	-3.72314	1.85577	1.24023	0.120544	-1.84418	4.32526	0.0640869	0.0790405	0.0012207	0.000915527	-358.497	-680.338	1349.17	200.256	-20.3066	-64.5009
-2.20428	-3.7207	1.85699	1.24146	0.117493	-1.84326	4.32587	-0.0854492	0.100098	0.0012207	0	-358.922	-679.865	1350.05	200.356	-20.5906	-64.4793
-2.19574	-3.73138	1.85883	1.24115	0.115356	-1.84448	4.32465	0.0720215	0.072937	0.000610352	0	-356.907	-681.886	1351.39	200.494	-20.5892	-64.4225
-2.20612	-3.73199	1.85638	1.24268	0.121155	-1.84326	4.32465	-0.180969	0.0540161	-0.000610352	-0.00152588	-358.959	-681.977	1349.62	200.676	-20.2959	-64.4018
-2.20978	-3.7326	1.86035	1.23596	0.127869	-1.83655	4.32556	-0.0128174	0.0848389	0.000610352	-0.000305176	-359.588	-682.059	1352.48	199.918	-19.8027	-64.1051
-2.20642	-3.74878	1.86005	1.23932	0.121765	-1.83929	4.32404	-0.221863	0.0296021	0	-0.000915527	-358.444	-685.101	1352.28	200.562	-20.1972	-64.0831
-2.21466	-3.72925	1.86188	1.2442	0.13031	-1.83319	4.32587	0.0402832	0.113831	0.00183105	0.0012207	-360.696	-681.391	1353.6	200.806	-19.7049	-64.0075
-2.21069	-3.73535	1.8576	1.24298	0.127563	-1.83807	4.32434	-0.144348	0.0314331	-0.000305176	-0.00183105	-359.74	-682.578	1350.51	200.765	-19.8438	-64.1622
-2.20947	-3.74207	1.86523	1.24634	0.131836	-1.82861	4.32617	-0.0930786	0.0637817	0.000610352	0.000305176	-359.253	-683.783	1356.04	201.258	-19.4572	-63.6866
-2.21161	-3.74268	1.85699	1.25	0.135193	-1.84204	4.32526	-0.176392	0.00152588	-0.0012207	-0.00213623	-359.827	-683.947	1350.1	201.684	-19.2365	-64.314
-2.21161	-3.74878	1.86401	1.2558	0.139465	-1.8338	4.32526	-0.196533	0.0759888	0.000305176	-0.000915527	-359.631	-685.035	1355.19	202.446	-18.876	-63.9057
-2.21405	-3.74664	1.86615	1.25305	0.140076	-1.83441	4.32404	-0.00854492	0.0570679	0.000305176	0.000610352	-360.18	-684.619	1356.73	202.097	-18.872	-63.9573
-2.2171	-3.74725	1.8692	1.25946	0.14679	-1.83685	4.32495	-0.0650024	0.116882	0.000610352	-0.000305176	-360.886	-684.7	1358.96	202.838	-18.3922	-64.0988
-2.22137	-3.74634	1.87653	1.26434	0.141907	-1.83289	4.32495	0.039978	0.0592041	0.0012207	0.000305176	-361.751	-684.462	1364.27	203.38	-18.8629	-63.9361
-2.22351	-3.75092	1.87286	1.27106	0.153503	-1.83716	4.32526	-0.140381	0.0897217	0.0012207	0.000610352	-362.176	-685.33	1361.65	204.22	-17.9642	-64.1332
-2.22473	-3.74603	1.87744	1.27502	0.154724	-1.82587	4.32556	-0.197449	0.0485229	0.000915527	0.000915527	-362.489	-684.368	1364.96	204.597	-17.8956	-63.6651
-2.22351	-3.76404	1.88019	1.28143	0.156555	-1.83502	4.32587	-0.0146484	0.0848389	0.00152588	0.00183105	-361.861	-687.732	1366.98	205.617	-17.693	-63.954
-2.22382	-3.75793	1.88324	1.28693	0.164795	-1.82495	4.32495	-0.104675	0.101624	0.00152588	0.00152588	-362.087	-686.553	1369.2	206.149	-17.0506	-63.5657
-2.23022	-3.76648	1.88324	1.29028	0.168457	-1.83899	4.32495	0.0765991	0.110474	0.0012207	0.00152588	-363.298	-688.144	1369.22	206.665	-16.8566	-64.1755
-2.23999	-3.75366	1.89148	1.29944	0.176086	-1.82495	4.32556	-0.0210571	0.150452	0.00305176	0.00396729	-365.601	-685.636	1375.2	207.506	-16.4434	-63.6914
-2.23938	-3.77167	1.89484	1.30554	0.171204	-1.83319	4.32709	0.0860596	0.108643	0.0012207	0.0012207	-365.048	-688.994	1377.66	208.49	-16.7898	-63.9252
-2.23602	-3.77472	1.89545	1.31378	0.176392	-1.84021	4.32648	-0.101013	0.1474	0.00274658	0.00335693	-364.46	-689.571	1378.13	209.481	-16.3237	-64.2384
-2.2348	-3.78143	1.89911	1.3205	0.183411	-1.83472	4.32526	0.0979614	0.133057	0.00244141	0.00274658	-364.044	-690.798	1380.8	210.358	-15.723	-63.9533
-2.23053	-3.78357	1.90552	1.32599	0.184326	-1.83563	4.32495	-0.0146484	0.110779	0.00183105	0.00183105	-363.212	-691.17	1385.46	211.021	-15.58	-63.981
-2.23083	-3.79181	1.9101	1.33667	0.192871	-1.83807	4.32434	-0.00396729	0.0515747	0.000305176	0	-363.183	-692.676	1388.82	212.373	-14.8902	-64.0639
-2.22931	-3.82751	1.90216	1.34705	0.194702	-1.84875	4.32465	0.00213623	0.108643	0.00213623	0.00244141	-361.95	-699.415	1383.12	214.133	-14.6355	-64.2758
-2.2406	-3.8028	1.92078	1.35101	0.193481	-1.84631	4.32495	0.00823975	0.0439453	0.000305176	0.000610352	-365.018	-694.633	1396.59	214.184	-15.0008	-64.4112
-2.23175	-3.82019	1.92169	1.35559	0.201416	-1.8515	4.32617	0.0167847	0.0930786	0.000915527	0.00152588	-362.865	-697.917	1397.29	214.988	-14.1744	-64.5099
-2.23816	-3.81927	1.93298	1.36505	0.202637	-1.84631	4.32556	-0.0183105	0.0817871	0.0012207	0.00152588	-364.218	-697.642	1405.48	216.052	-14.1953	-64.3187
-2.23389	-3.84796	1.92505	1.36932	0.202026	-1.85577	4.32526	0.057373	0.0241089	0	0.000305176	-362.588	-703.081	1399.77	217.002	-14.1026	-64.5103
-2.23297	-3.85284	1.93542	1.37939	0.204163	-1.85699	4.32556	0.105286	0.0750732	0.00152588	0.00274658	-362.393	-703.929	1407.32	218.231	-13.9165	-64.5507
-2.22809	-3.86261	1.93756	1.38306	0.205994	-1.85303	4.32556	0	0.010376	0.000305176	0	-361.12	-705.754	1408.88	218.808	-13.6602	-64.2852
-2.23816	-3.87543	1.94702	1.3913	0.210571	-1.85791	4.32587	0.126343	0.0527954	0.0012207	0.00152588	-362.891	-708.064	1415.76	219.951	-13.4411	-64.4628
-2.22992	-3.88885	1.94946	1.39954	0.211182	-1.85394	4.32495	0.0616455	-0.000610352	-0.000610352	-0.0012207	-360.868	-710.578	1417.56	221.112	-13.2214	-64.1621
-2.23175	-3.9151	1.94794	1.40564	0.212708	-1.86707	4.32556	0.0759888	0.115662	0.00213623	0.00183105	-360.614	-715.505	1416.49	222.228	-13.0735	-64.5715
-2.23389	-3.94226	1.9574	1.40991	0.213623	-1.86188	4.32495	0.0338745	0.00854492	-0.000305176	-0.000915527	-360.203	-720.524	1423.37	223.152	-12.9603	-64.1324
-2.23907	-3.98132	1.95831	1.41693	0.215149	-1.87073	4.32495	0.0772095	0.112915	0.00152588	0.00183105	-360.181	-727.822	1424.07	224.579	-12.8299	-64.2527
-2.24152	-4.00238	1.97021	1.42334	0.219421	-1.88354	4.32526	0.00854492	0.0469971	0.000915527	-0.000305176	-360.275	-731.698	1432.73	225.644	-12.4893	-64.7087
-2.23145	-4.02924	1.96991	1.42456	0.220032	-1.88232	4.32587	0.0378418	0.0668335	0.000915527	0.000305176	-357.443	-736.763	1432.53	226.218	-12.1941	-64.41
-2.24365	-4.0506	1.98578	1.43005	0.221252	-1.88232	4.32526	0.0164795	0.0115967	0	-0.000610352	-359.301	-740.629	1444.05	227.183	-12.2502	-64.2926
-2.25128	-4.07959	1.9873	1.43402	0.223999	-1.88934	4.32465	0.0375366	0.113525	0.00152588	0.000610352	-360.041	-746.031	1445.18	228.099	-12.0863	-64.4155
-2.24976	-4.11102	1.99585	1.4386	0.221252	-1.90247	4.32373	-0.0201416	0.0323486	0	-0.000610352	-358.968	-751.886	1451.41	229.123	-12.2111	-64.7707
-2.2522	-4.13147	1.99341	1.44623	0.223694	-1.90186	4.32556	0.0970459	0.115662	0.00213623	0.00183105	-358.865	-755.713	1449.67	230.324	-12.0052	-64.5967
-2.25861	-4.16779	1.99646	1.44989	0.222473	-1.89117	4.32465	0.0302124	0.103149	0.000915527	-0.000305176	-358.91	-762.463	1451.9	231.326	-12.1022	-63.8304
-2.26654	-4.17969	2.00623	1.45355	0.225525	-1.89423	4.32465	-0.00701904	0.0415039	-0.000305176	-0.00152588	-360.226	-764.611	1458.99	231.931	-11.9656	-63.9159
-2.26959	-4.20746	2.00714	1.45752	0.229797	-1.90002	4.32251	-0.0579834	0.083313	0.000610352	-0.000305176	-360.089	-769.801	1459.68	232.829	-11.6042	-63.9826
-2.2757	-4.21631	2.01447	1.46759	0.231628	-1.9043	4.32495	0	0.0384521	-0.000305176	-0.00152588	-361.181	-771.389	1465.02	234.119	-11.5517	-64.148
-2.27325	-4.24133	2.01508	1.46942	0.228577	-1.90063	4.32587	-0.0827026	0.0494385	0	-0.000915527	-359.876	-776.076	1465.48	234.731	-11.6833	-63.7656
-2.27905	-4.2514	2.02087	1.47186	0.235901	-1.89301	4.32434	-0.0671387	0.017395	-0.000305176	-0.000915527	-360.699	-777.901	1469.69	235.171	-11.16	-63.3704
-2.27936	-4.28009	2.0224	1.47797	0.237122	-1.91132	4.32404	0.0177002	0.126038	0.000915527	0.000305176	-360.139	-783.279	1470.83	236.326	-11.0096	-63.9977
-2.27509	-4.30084	2.03003	1.48438	0.23468	-1.9043	4.32587	-0.0445557	0.0152588	-0.0012207	-0.00152588	-358.628	-787.122	1476.38	237.394	-11.0772	-63.5025
-2.27448	-4.30664	2.03156	1.48865	0.236206	-1.90735	4.32526	-0.0119019	0.119324	0.00152588	0.0012207	-358.407	-788.2	1477.51	237.975	-10.9358	-63.6051
-2.28241	-4.32831	2.04102	1.49567	0.236816	-1.9043	4.32495	-0.0622559	0.0592041	0	-0.0012207	-359.357	-792.168	1484.38	239.122	-10.9656	-63.328
-2.2879	-4.35333	2.04163	1.49353	0.239868	-1.90186	4.32526	0.168762	0.0479126	0.0012207	0.00152588	-359.64	-796.836	1484.83	239.279	-10.7365	-63.0315
-2.28729	-4.38141	2.03644	1.49902	0.246277	-1.89972	4.32587	-0.0878906	0.0622559	0	-0.000305176	-358.674	-802.12	1481.11	240.359	-10.1338	-62.7204
-2.30133	-4.40186	2.04071	1.50238	0.241394	-1.89728	4.32526	-0.00854492	0.122986	0.00152588	0.000915527	-360.802	-805.873	1484.21	241.067	-10.7068	-62.4773
-2.30682	-4.4281	2.04163	1.50482	0.242004	-1.90521	4.32495	-0.0588989	0.0717163	0.000915527	0.000915527	-361.19	-810.773	1484.9	241.765	-10.6856	-62.652
-2.29858	-4.44031	2.05505	1.51001	0.243835	-1.90277	0.0137329	-0.0942993	0.100708	0.000305176	0.000610352	-359.25	-813.003	1494.65	242.555	-10.3714	-62.4391
-2.30835	-4.47723	2.04987	1.51123	0.249023	-1.91406	4.32556	-0.0402832	0.119629	0.000610352	0.000915527	-360.183	-819.931	1490.92	243.283	-10.0239	-62.6975
-2.32758	-4.49554	2.0578	1.51093	0.250244	-1.91284	4.32129	0.039978	0.0708008	0.0012207	0.00152588	-363.439	-823.253	1496.67	243.535	-10.1972	-62.5536
-2.33063	-4.53369	2.06299	1.50604	0.25177	-1.92963	4.32465	0.0756836	0.0952148	0.0012207	0.000305176	-363.048	-830.387	1500.45	243.584	-10.028	-63.0305
-2.33429	-4.56238	2.06177	1.51154	0.249329	-1.92291	4.32495	-0.0692749	0.0344849	0.000305176	0.000610352	-362.823	-835.743	1499.59	244.673	-10.2037	-62.4984
-2.33185	-4.58466	2.06543	1.51001	0.253601	-1.92505	4.32495	0.0915527	0.050354	0.00152588	0.00183105	-361.698	-839.909	1502.26	244.856	-9.75638	-62.4203
-2.33643	-4.6228	2.06726	1.5097	0.257874	-1.92932	4.32465	-0.0494385	-0.0369263	-0.000610352	-0.000305176	-361.495	-847.038	1503.61	245.431	-9.38484	-62.3316
-2.34283	-4.65546	2.06635	1.51062	0.258789	-1.91498	4.32434	0.0869751	0.108948	0.00152588	0.000915527	-361.586	-853.124	1502.96	246.062	-9.31306	-61.4235
-2.35809	-4.69269	2.06879	1.50574	0.263062	-1.92139	4.32434	0.055542	-0.03479	0.000305176	0.000305176	-363.521	-860.05	1504.74	246.095	-9.12074	-61.4647
-2.36206	-4.71161	2.07672	1.51123	0.269165	-1.91437	4.32434	0.122681	0.0732422	0.000610352	0.000305176	-363.737	-863.524	1510.51	247.027	-8.64413	-61.0241
-2.37396	-4.75037	2.07336	1.50726	0.26825	-1.91589	4.32526	0.0524902	-0.000915527	0.000305176	0.000915527	-364.858	-870.773	1508.08	247.192	-8.8033	-60.8033
-2.38007	-4.77142	2.08069	1.50726	0.272217	-1.91132	4.32465	0.0402832	0.000305176	0.000305176	0.000305176	-365.407	-874.653	1513.4	247.528	-8.5241	-60.452
-2.37488	-4.80804	2.07886	1.50574	0.275574	-1.9281	4.32556	0.126648	0.00823975	0.000610352	0.00244141	-363.439	-881.563	1512.11	247.94	-8.07572	-60.9215
-2.388	-4.82697	2.07916	1.50604	0.282288	-1.92627	4.32434	0.0872803	0.0265503	0	-0.000305176	-365.464	-885.062	1512.34	248.275	-7.7013	-60.7343
-2.39899	-4.84711	2.08282	1.50238	0.278931	-1.93085	4.32526	0.0860596	0.0454712	0.0012207	0.00183105	-367.036	-888.789	1514.99	248.175	-8.09939	-60.8037
-2.40479	-4.86664	2.08344	1.50513	0.287476	-1.91803	4.32465	0.164185	-0.0164795	-0.000915527	-0.000915527	-367.492	-892.409	1515.44	248.804	-7.44529	-60.0908
-2.41699	-4.88861	2.08282	1.49689	0.283508	-1.92078	4.32251	0.16449	0.110779	0.00244141	0.00244141	-369.175	-896.504	1514.99	248.21	-7.89979	-60.0533
-2.4118	-4.91425	2.08099	1.50177	0.28717	-1.91956	4.32404	0.0946045	-0.0332642	-0.000915527	-0.000915527	-367.383	-901.327	1513.69	249.183	-7.4488	-59.7879
-2.42676	-4.93988	2.08496	1.49994	0.290527	-1.91284	4.32495	0.131226	0.107117	0.00183105	0.00183105	-369.486	-906.054	1516.57	249.381	-7.34966	-59.3183
-2.42798	-4.95819	2.07764	1.49139	0.287476	-1.91803	4.32526	0.0482178	0.00671387	-0.000305176	-0.000915527	-369.114	-909.54	1511.26	248.698	-7.55659	-59.3898
-2.43561	-4.98108	2.08374	1.49597	0.28595	-1.91345	4.32495	0.0872803	0.0946045	0.00244141	0.00274658	-369.906	-913.758	1515.7	249.587	-7.74457	-59.021
-2.43134	-5.00031	2.08374	1.48895	0.284424	-1.91895	4.32556	0.105591	0.0769043	0.00152588	0.00152588	-368.47	-917.39	1515.69	249.093	-7.7374	-59.0953
-2.44995	-4.99969	2.09045	1.48987	0.288086	-1.90826	4.32526	0.0592041	0.111694	0.00213623	0.00244141	-372.098	-917.164	1520.55	249.183	-7.75048	-58.6712
-2.44781	-5.03479	2.08252	1.48407	0.285645	-1.9162	4.32526	0.0344849	-0.00518799	0	0	-370.593	-923.808	1514.81	249.084	-7.80945	-58.7291
-2.4469	-5.04761	2.08405	1.48346	0.285645	-1.90521	4.32465	0.0167847	0.0720215	0.000610352	0	-369.885	-926.193	1515.92	249.223	-7.74669	-58.1149
-2.44995	-5.06439	2.08618	1.48468	0.292664	-1.90918	4.32526	0.0521851	0.0790405	0.000915527	0.0012207	-370.067	-929.32	1517.48	249.63	-7.19126	-58.1892
-2.45148	-5.08148	2.08282	1.48682	0.282898	-1.91132	4.32312	0.0405884	0.0234985	0.000305176	0	-369.814	-932.535	1515.06	250.148	-7.95706	-58.1328
-2.4527	-5.1001	2.08344	1.48346	0.288696	-1.92108	4.32465	-0.020752	0.0289917	0.000915527	0.000305176	-369.601	-936.031	1515.52	250.06	-7.46354	-58.4457
-2.44751	-5.12421	2.0874	1.48102	0.289001	-1.93634	4.32404	-0.000305176	0.0637817	0.0012207	0.000915527	-368.004	-940.564	1518.41	250.166	-7.29512	-58.9429
-2.45728	-5.12604	2.09381	1.48773	0.287781	-1.93604	4.32495	0.0653076	0.0878906	0.00152588	0.0012207	-369.943	-940.829	1523.06	250.959	-7.56131	-58.9517
-2.44904	-5.15289	2.0874	1.48499	0.292664	-1.94092	4.32526	-0.0894165	-0.0109863	-0.0012207	-0.00152588	-367.516	-945.935	1518.44	251.079	-6.95319	-58.9394
-2.45117	-5.15839	2.0929	1.48499	0.289612	-1.94244	4.32495	-0.0457764	0.130005	0.00183105	0.000915527	-367.791	-946.927	1522.42	251.165	-7.22147	-58.9692
-2.44812	-5.19379	2.08649	1.4801	0.288086	-1.94733	4.32465	-0.108032	-0.0219727	-0.000915527	-0.00213623	-366.076	-953.619	1517.79	251.176	-7.18907	-58.8853
-2.45056	-5.2005	2.09106	1.47247	0.280457	-1.93634	4.32526	-0.0436401	0.0854492	0.00152588	0.000915527	-366.144	-954.841	1521.08	250.412	-7.80627	-58.3066
-2.45972	-5.224	2.08557	1.45813	0.276184	-1.92932	4.32373	-0.0930786	0.0778198	0	-0.0012207	-366.996	-959.256	1517.07	249.149	-8.21225	-57.7843
-2.46704	-5.23163	2.08557	1.45355	0.277405	-1.93024	4.32526	-0.045166	0.0863647	0.0012207	0.000915527	-368.193	-960.668	1517.07	248.745	-8.21109	-57.7814
-2.47314	-5.24139	2.08008	1.44623	0.271912	-1.92902	4.32526	-0.0637817	-0.00488281	-0.000305176	-0.000915527	-368.98	-962.517	1513.07	248.064	-8.71674	-57.6367
-2.47772	-5.25818	2.07153	1.44196	0.27771	-1.92047	4.32495	-0.209351	0.0991821	0.000915527	-0.000305176	-369.23	-965.692	1506.88	247.847	-8.26466	-57.118
-2.47772	-5.26672	2.07611	1.44073	0.278015	-1.91498	4.32465	-0.159912	0.0485229	0.000915527	-0.000305176	-368.91	-967.263	1510.19	247.845	-8.21011	-56.7974
-2.4762	-5.28198	2.07123	1.43738	0.277405	-1.93481	4.32434	-0.0918579	0.00732422	0	-0.000610352	-368.322	-970.181	1506.67	247.703	-8.20355	-57.5777
-2.49207	-5.2829	2.07397	1.43188	0.280151	-1.93542	4.32495	-0.154724	0.116577	0.000915527	-0.000915527	-371.427	-970.293	1508.64	247.084	-8.24196	-57.6427
-2.48535	-5.29114	2.07153	1.42303	0.281067	-1.9397	4.32465	-0.13092	-0.0119019	-0.000305176	-0.000610352	-369.825	-971.89	1506.86	246.205	-8.025	-57.7438
-2.49359	-5.28351	2.07428	1.41724	0.284729	-1.91925	4.32434	-0.0912476	0.0668335	0.0012207	0	-371.44	-970.403	1508.82	245.422	-7.86568	-56.8847
-2.48993	-5.29846	2.06818	1.41022	0.283508	-1.92535	4.32465	-0.124207	0.0326538	0	-0.000610352	-370.242	-973.268	1504.4	244.86	-7.85569	-57.0193
-2.50458	-5.29724	2.0636	1.40411	0.287476	-1.92474	4.32465	0.0210571	0.0881958	0.00213623	0.00183105	-373.131	-973.024	1501.06	244.139	-7.77804	-57.0377
-2.51434	-5.31219	2.05444	1.39282	0.284119	-1.91742	4.32465	-0.0579834	-0.0747681	-0.000915527	-0.00213623	-374.379	-975.852	1494.4	243.088	-8.14756	-56.5751
-2.50427	-5.3125	2.04681	1.38458	0.279846	-1.91589	4.32465	0.0466919	0.123291	0.00152588	0.0012207	-372.247	-975.994	1488.86	242.155	-8.30808	-56.4487
-2.50275	-5.31464	2.04224	1.3736	0.281982	-1.90491	4.32373	-0.00457764	-0.0552368	-0.000610352	-0.00152588	-371.665	-976.428	1485.52	240.936	-8.08044	-55.9057
-2.5058	-5.31128	2.0343	1.36139	0.280457	-1.91315	4.32343	0.0616455	0.0793457	0.00152588	0.0012207	-372.344	-975.859	1479.74	239.485	-8.25593	-56.2968
-2.51404	-5.30548	2.03217	1.35315	0.284729	-1.90186	4.32465	0.144043	0.0872803	0.000915527	0.000915527	-373.978	-974.756	1478.16	238.45	-8.047	-55.8406
-2.51312	-5.3067	2.02515	1.34247	0.286255	-1.90613	4.32556	0.111084	0.100708	0.00152588	0.000915527	-373.714	-975.047	1473.06	237.248	-7.89549	-56.0097
-2.52167	-5.3009	2.02454	1.32782	0.289612	-1.89087	4.32343	0.0552368	0.0708008	0.00183105	0.00244141	-375.316	-973.938	1472.57	235.481	-7.75448	-55.3617
-2.50336	-5.31067	2.00928	1.31653	0.287476	-1.90338	4.32526	0.162354	0.0854492	0.000610352	0.000305176	-371.385	-975.943	1461.51	234.351	-7.58546	-55.7801
-2.52075	-5.29297	2.00684	1.30127	0.28656	-1.89178	4.32495	0.0811768	0.0979614	0.00244141	0.00335693	-375.118	-972.59	1459.68	232.32	-7.97332	-55.4106
-2.52533	-5.29877	1.99738	1.28387	0.288696	-1.88538	4.32526	0.0738525	0.00976563	0	-0.000305176	-375.619	-973.731	1452.79	230.425	-7.83372	-55.054
-2.52319	-5.27832	1.99158	1.26831	0.288696	-1.88141	4.32526	0.174255	0.166321	0.00274658	0.00305176	-375.652	-969.956	1448.54	228.319	-7.83319	-55.0054
-2.52747	-5.27679	1.97754	1.25427	0.293274	-1.87897	4.32495	0.0939941	0.010376	0.00213623	0.00183105	-376.385	-969.751	1438.34	226.691	-7.51971	-54.8968
-2.52594	-5.26855	1.96747	1.24023	0.291138	-1.87988	4.32373	0.145874	0.1474	0.00396729	0.00427246	-376.2	-968.289	1431	224.955	-7.67173	-54.9709
-2.53082	-5.2478	1.96075	1.21979	0.293579	-1.86829	4.32495	0.120544	0.0720215	0.000610352	0	-377.516	-964.436	1426.07	222.285	-7.58084	-54.5891
-2.52838	-5.24445	1.94489	1.19904	0.291138	-1.87561	4.32465	0.0796509	0.093689	0.00183105	0.000915527	-377.002	-963.94	1414.53	219.86	-7.72499	-54.9035
-2.5296	-5.21637	1.93848	1.17493	0.287476	-1.86615	4.32526	0.100403	0.0271606	0.000915527	0.000610352	-377.789	-958.733	1409.81	216.654	-8.08203	-54.6523
-2.52625	-5.19745	1.91895	1.15509	0.287781	-1.87622	4.32465	0.0241089	0.124512	0.00152588	0.000915527	-377.617	-955.345	1395.61	214.084	-8.03727	-55.2215
-2.5235	-5.16571	1.91071	1.13007	0.28656	-1.87531	4.32465	0.0949097	0.0759888	0.00183105	0.000915527	-377.833	-949.486	1389.57	210.714	-8.14827	-55.387
-2.51312	-5.14252	1.88965	1.10748	0.283203	-1.86859	4.32495	0.0790405	0.0506592	0.000915527	0.000610352	-376.162	-945.315	1374.25	207.767	-8.27277	-55.1827
-2.51343	-5.12451	1.87469	1.08124	0.27832	-1.86432	4.32495	0.0354004	0.123596	0.0012207	0.000305176	-376.461	-942.054	1363.34	204.479	-8.68428	-55.0751
-2.50702	-5.08789	1.85791	1.05286	0.275879	-1.86584	4.32495	0.0863647	0.0695801	0.00152588	0.000915527	-376.07	-935.347	1351.1	200.649	-8.84229	-55.3693
-2.49939	-5.06134	1.83289	1.0199	0.272522	-1.85059	4.32373	0.0610352	0.107117	0.00152588	0.000610352	-374.856	-930.564	1332.87	196.463	-9.00167	-54.7877
-2.48962	-5.02106	1.81549	0.981445	0.271301	-1.85699	4.32495	-0.0579834	0.0314331	-0.000305176	-0.00213623	-373.904	-923.204	1320.17	191.423	-9.00827	-55.3174
-2.47314	-4.98352	1.78955	0.947571	0.265503	-1.84967	4.32251	0.0180054	0.135498	0.00274658	0.00152588	-371.352	-916.407	1301.28	186.956	-9.25264	-55.1605
-2.47559	-4.93652	1.77704	0.917664	0.262146	-1.85486	4.32465	-0.0100708	-0.0588989	-0.0012207	-0.00305176	-373.079	-907.708	1292.11	182.781	-9.6655	-55.7317
-2.46124	-4.88953	1.74652	0.874634	0.26123	-1.85089	4.32495	-0.0796509	0.124512	0.0012207	-0.000305176	-371.225	-899.174	1269.89	177.115	-9.57177	-55.8075
-2.45636	-4.83673	1.72485	0.830994	0.25177	-1.84113	4.32556	-0.133972	0.0100708	-0.000610352	-0.00274658	-371.341	-889.465	1254.05	171.283	-10.3367	-55.6757
-2.44171	-4.79645	1.69037	0.786438	0.247498	-1.85303	4.32465	-0.129089	0.13855	0.00152588	-0.000915527	-369.362	-882.231	1228.95	165.548	-10.5009	-56.4181
-2.44141	-4.73907	1.6629	0.740051	0.249023	-1.84418	4.32526	-0.143127	0.0357056	-0.000610352	-0.00335693	-370.553	-871.688	1208.91	159.328	-10.469	-56.3935
-2.42157	-4.6759	1.63147	0.689392	0.241394	-1.84296	4.32526	-0.181274	0.137329	0.00183105	-0.000915527	-368.055	-860.158	1186	152.53	-10.8624	-56.6874
-2.40601	-4.59717	1.60278	0.636597	0.236816	-1.828	4.32526	-0.0109863	0.0256348	0.000305176	-0.0012207	-366.736	-845.671	1165.04	145.24	-11.1122	-56.4896
-2.39105	-4.53583	1.56464	0.591125	0.235901	-1.83014	4.32434	-0.0540161	0.0646973	0	-0.00213623	-365.233	-834.503	1137.28	139.065	-11.0504	-56.9531
-2.37854	-4.4455	1.53107	0.531006	0.220947	-1.82648	4.32465	0.00213623	0.0900269	0.0012207	-0.0012207	-364.886	-817.881	1112.76	130.748	-12.22	-57.3441
-2.3645	-4.35516	1.49719	0.482483	0.221558	-1.82098	4.32465	-0.212097	0.0253296	-0.000610352	-0.00335693	-364.379	-801.25	1088.06	123.759	-12.1241	-57.6947
-2.33704	-4.27917	1.45416	0.423889	0.21637	-1.82922	4.32404	0.0656128	0.108032	0.0012207	-0.000915527	-360.793	-787.43	1056.73	115.85	-12.2267	-58.4949
-2.31628	-4.17175	1.41693	0.367126	0.206604	-1.81824	4.32404	-0.240479	0.0704956	0	-0.00274658	-359.298	-767.641	1029.56	107.647	-12.8856	-58.6758
-2.29187	-4.07654	1.37695	0.302429	0.202332	-1.83105	4.32556	0.275879	0.113525	0.00213623	0.00152588	-356.941	-750.205	1000.41	98.7294	-13.0187	-59.8483
-2.27478	-3.9502	1.34369	0.240479	0.195923	-1.82861	4.32526	-0.123596	0.0357056	-0.000915527	-0.00366211	-356.855	-726.853	976.1	89.6259	-13.5263	-60.5913
-2.24915	-3.83575	1.29517	0.178833	0.188293	-1.83563	4.32465	0.188599	0.131836	0.00213623	0.000305176	-354.757	-705.855	940.753	80.7514	-13.9601	-61.6379
-2.22321	-3.71033	1.25336	0.117493	0.188904	-1.82007	4.32495	-0.228271	-0.0280762	0	-0.00305176	-352.745	-682.737	910.256	71.7396	-13.7382	-61.7514
-2.19482	-3.58154	1.20392	0.0454712	0.177307	-1.82007	4.32465	0.131836	0.119324	0.00213623	0.000610352	-350.369	-659.072	874.208	61.4505	-14.4669	-62.5592
-2.16492	-3.4552	1.15082	-0.0250244	0.174866	-1.81702	4.32404	-0.0393677	0.0549316	0.000610352	-0.00152588	-347.623	-635.884	835.518	51.3771	-14.4249	-63.2207
-2.14661	-3.30444	1.11084	-0.09552	0.175781	-1.78528	4.32312	0.1651	0.127258	0.00274658	0.000610352	-347.661	-607.979	806.296	40.9125	-14.3539	-62.8022
-2.12036	-3.16101	1.05591	-0.16571	0.172729	-1.77917	4.32404	-0.00640869	0.065918	0.000305176	-0.00152588	-346.127	-581.584	766.267	30.5994	-14.4685	-63.4685
-2.10449	-2.99835	1.01074	-0.236816	0.167236	-1.75659	4.32373	0.232849	0.159607	0.00244141	0.000610352	-347.068	-551.48	733.278	19.8719	-14.9947	-63.5578
-2.0755	-2.86743	0.958557	-0.30304	0.168152	-1.74927	4.32526	-0.0442505	0.039978	0.000305176	-0.000915527	-344.647	-527.416	695.258	10.2142	-14.7124	-64.0747
-2.05261	-2.69409	0.919189	-0.365295	0.170288	-1.72424	4.32556	0.100098	0.0827026	0.000305176	-0.00183105	-344.628	-495.287	666.491	0.329041	-14.5468	-64.151
-2.02423	-2.56958	0.871582	-0.429382	0.179749	-1.72302	4.32556	0.0601196	0.113525	0.00183105	0.000610352	-342.278	-472.402	631.805	-8.9837	-13.5785	-64.9249
-2.01324	-2.40021	0.840759	-0.47699	0.178223	-1.6864	4.32343	0.0631714	0.0296021	0	-0.00183105	-344.473	-440.896	609.248	-17.132	-13.9043	-64.483
-1.97937	-2.25983	0.799255	-0.516663	0.191956	-1.68091	4.32465	-0.00976563	0.121155	0.00183105	0.0012207	-341.699	-414.984	579.033	-23.9056	-12.5711	-65.2186
-1.96411	-2.1228	0.768433	-0.563354	0.203552	-1.64551	4.32526	0.10376	0.0631714	0.000305176	-0.000915527	-342.131	-389.555	556.511	-31.4286	-11.6795	-64.5889
-1.94489	-2.00317	0.736389	-0.592041	0.21698	-1.61438	4.32495	0.0552368	0.0909424	0.00213623	0.00152588	-341.421	-367.387	533.164	-36.6124	-10.5487	-64.0316
-1.91681	-1.90399	0.711975	-0.617981	0.226746	-1.60065	4.32404	0.151062	0.0436401	0.000610352	0	-338.56	-349.052	515.374	-41.1565	-9.52625	-64.091
-1.91193	-1.81702	0.692444	-0.643616	0.237122	-1.57898	4.32526	0.0912476	0.112305	0.00152588	0.0012207	-339.839	-332.891	501.112	-45.4754	-8.80409	-63.7533
-1.8985	-1.75995	0.671692	-0.667419	0.242615	-1.56738	4.32465	0.174866	-0.022583	0.000915527	0.000610352	-338.598	-322.378	485.995	-49.1042	-8.25653	-63.6068
-1.88049	-1.6745	0.671082	-0.683899	0.238342	-1.54968	4.32556	0.105896	0.0656128	0.00183105	0.00152588	-337.341	-306.431	485.457	-52.3521	-8.50555	-63.4
-1.85608	-1.60461	0.667725	-0.695496	0.231628	-1.54144	4.32373	0.0112915	0.0234985	0.000915527	0.000305176	-334.455	-293.441	482.958	-54.7914	-8.81245	-63.4863
-1.86127	-1.51855	0.675354	-0.691833	0.231018	-1.52191	4.32465	0.161743	0.062561	0.00183105	0.00213623	-337.98	-277.228	488.424	-55.753	-9.18254	-63.3036
-1.86005	-1.48102	0.673828	-0.679626	0.238037	-1.50024	4.32495	0.00396729	0.0537109	0.000610352	0	-338.768	-270.167	487.318	-54.9539	-8.69841	-62.6317
-1.87256	-1.44287	0.666809	-0.673523	0.245667	-1.48315	4.32495	0.104675	0.0946045	0.00152588	0.00183105	-342.285	-262.99	482.215	-54.8668	-8.39408	-62.2029
-1.89453	-1.42426	0.655518	-0.674438	0.251465	-1.46271	4.32556	0.0488281	0.0338745	0.0012207	0.0012207	-346.951	-259.472	474.005	-55.27	-8.32811	-61.4698
-1.90247	-1.41815	0.65033	-0.668945	0.259399	-1.42548	4.32312	0.135803	0.0714111	0.000915527	0.0012207	-348.332	-258.283	470.239	-54.7325	-7.81132	-59.8385
-1.9046	-1.39954	0.651855	-0.664673	0.257263	-1.42181	4.32404	-0.0601196	0.0976563	0.00152588	0.0012207	-349.315	-254.769	471.338	-54.5428	-8.07414	-59.8279
-1.9046	-1.39343	0.65155	-0.655823	0.254211	-1.37726	4.32373	0.124817	0.0704956	0.0012207	0.00152588	-349.025	-253.566	471.108	-53.6183	-8.3053	-57.8209
-1.90216	-1.36627	0.668945	-0.647583	0.262146	-1.37451	4.32495	-0.0250244	0.115662	0.000915527	0.000305176	-349.521	-248.373	483.713	-53.1138	-7.71468	-57.9489
-1.87622	-1.35956	0.66864	-0.641785	0.266113	-1.39923	4.32404	0.0411987	0.100098	0.000305176	-0.000305176	-344.95	-247.223	483.531	-52.5564	-7.0082	-59.0921
-1.86401	-1.3559	0.679932	-0.644226	0.262146	-1.40106	4.32465	-0.0354004	0.117798	0.000915527	0.000305176	-342.675	-246.518	491.705	-52.8935	-7.13361	-59.1706
-1.83655	-1.35834	0.678406	-0.6427	0.250854	-1.44958	4.32434	-0.0213623	0.134888	0.000915527	-0.000610352	-337.683	-247.126	490.637	-52.6828	-7.61937	-61.2972
-1.81	-1.35223	0.681458	-0.644836	0.238037	-1.45416	4.32434	0.00640869	0.115967	0.000915527	0	-332.602	-246.059	492.846	-53.0192	-8.22313	-61.4583
-1.80084	-1.36261	0.679932	-0.651245	0.223694	-1.47858	4.32373	-0.0357056	0.0894165	0.000610352	-0.000305176	-330.629	-248.077	491.74	-53.5884	-9.20789	-62.4384
-1.79932	-1.35834	0.672607	-0.655518	0.228271	-1.47461	4.32404	-0.0283813	0.0869751	0	-0.000915527	-330.378	-247.324	486.425	-54.143	-8.81605	-62.2837
-1.8045	-1.34521	0.669861	-0.653992	0.231934	-1.46271	4.32556	0.0302124	0.0674438	0.000305176	0	-331.692	-244.848	484.425	-54.1774	-8.6364	-61.8612
-1.81732	-1.34125	0.664978	-0.643311	0.244141	-1.4386	4.32495	-0.103455	0.0827026	0.0012207	0.000915527	-334.188	-244.05	480.9	-53.0166	-7.87055	-60.8492
-1.83594	-1.31378	0.665588	-0.630188	0.249023	-1.40869	4.32404	0.0665283	0.0964355	0.000915527	0.000610352	-338.495	-238.788	481.334	-51.9553	-7.85702	-59.7668
-1.84448	-1.31775	0.664673	-0.62439	0.259094	-1.38916	4.32465	-0.0369263	0.0552368	0	-0.00183105	-339.922	-239.48	480.679	-51.2261	-7.16786	-58.8829
-1.87439	-1.30859	0.670471	-0.631104	0.256653	-1.37726	4.32495	-0.000915527	0.10376	0.00183105	0.0012207	-345.947	-237.629	484.833	-52.1481	-7.87599	-58.4784
-1.87531	-1.33026	0.663147	-0.641785	0.25238	-1.40076	4.32373	-0.0787354	0.0262451	-0.000305176	-0.00183105	-345.604	-241.767	479.526	-53.0262	-8.18107	-59.3635
-1.87531	-1.32141	0.673828	-0.645142	0.248718	-1.39984	4.32434	-0.0802612	0.105896	0.0012207	0.000915527	-345.867	-240.052	487.245	-53.554	-8.49844	-59.3892
-1.87378	-1.34216	0.670471	-0.644226	0.245361	-1.43677	4.32465	0.0564575	0.0784302	0.00152588	0.0012207	-345.332	-244.003	484.847	-53.1235	-8.71838	-60.9164
-1.85425	-1.34216	0.673523	-0.643921	0.245667	-1.46637	4.32495	-0.147705	0.090332	0.000305176	-0.000305176	-341.832	-244.083	487.084	-53.0903	-8.39398	-62.2362
-1.83624	-1.34003	0.679626	-0.648499	0.244446	-1.47919	4.32434	-0.0772095	0.0320435	-0.000305176	-0.000610352	-338.471	-243.728	491.508	-53.647	-8.2033	-62.7938
-1.82495	-1.33759	0.673523	-0.645447	0.243835	-1.47919	4.32312	-0.178528	0.133667	0.000610352	0.000305176	-336.308	-243.338	487.099	-53.3328	-8.07152	-62.7806
-1.82587	-1.35101	0.677185	-0.646362	0.24231	-1.46301	4.32404	-0.141602	0.0222778	-0.000915527	-0.0012207	-335.88	-245.814	489.747	-53.2191	-8.15576	-61.9246
-1.82556	-1.37543	0.673828	-0.643311	0.241089	-1.43585	4.32404	-0.00427246	0.118713	0.00152588	0.000305176	-334.742	-250.375	487.323	-52.471	-8.15623	-60.4682
-1.83807	-1.38062	0.669556	-0.644531	0.245056	-1.40869	0.012207	0.0479126	0.0643921	0.000915527	0.000610352	-336.731	-251.302	484.211	-52.5239	-8.00507	-59.2073
-1.84845	-1.41541	0.666199	-0.65094	0.246582	-1.39191	0.010376	-0.0720215	0.067749	0	-0.000915527	-337.454	-257.796	481.773	-52.6967	-7.93355	-58.1695
-1.85486	-1.41327	0.668335	-0.65033	0.249329	-1.39648	0.00976563	-0.158997	0.0445557	0.000610352	0.000305176	-338.87	-257.367	483.321	-52.6645	-7.83215	-58.4244
-1.84845	-1.44104	0.670166	-0.653992	0.245667	-1.41602	0.00823975	-0.0738525	0.050354	0.000610352	0	-336.93	-262.608	484.668	-52.6404	-7.95385	-59.0744
-1.85944	-1.43402	0.678406	-0.652466	0.244141	-1.43982	0.00762939	-0.192261	0.020752	0	-0.000305176	-339.638	-261.234	490.64	-52.5887	-8.30748	-60.2676
-1.85547	-1.4386	0.688477	-0.656433	0.244446	-1.4621	0.00732422	0.072937	-0.00946045	-0.000915527	-0.000915527	-338.986	-262.078	497.941	-52.9748	-8.22163	-61.2538
-1.85425	-1.43768	0.687256	-0.664978	0.245361	-1.48346	0.00701904	0.101929	0.0543213	0.00152588	0.000915527	-338.965	-261.952	497.049	-53.9712	-8.13999	-62.236
-1.85425	-1.45111	0.68634	-0.658264	0.244446	-1.49078	0.00701904	0.0802612	-0.0494385	-0.000915527	-0.000610352	-338.673	-264.473	496.414	-52.9891	-8.18968	-62.4721
-1.86066	-1.45905	0.683594	-0.661011	0.244141	-1.47919	0.00610352	-0.0698853	0.0906372	0.00152588	0.00183105	-339.526	-265.945	494.413	-53.1745	-8.28469	-61.8824
-1.87347	-1.44348	0.681152	-0.655823	0.248108	-1.44745	0.00640869	0.0378418	0.0372314	0.000915527	0.0012207	-342.22	-262.958	492.627	-52.827	-8.20156	-60.5884
-1.87225	-1.46118	0.66925	-0.652771	0.249634	-1.43921	0.00671387	0.0845337	0.0332642	0.000915527	0.0012207	-341.314	-266.333	484.023	-52.1893	-8.00087	-60.0583
-1.87531	-1.43921	0.669861	-0.647278	0.254211	-1.41144	0.00640869	0.0317383	-0.0152588	-0.000305176	-0.000915527	-342.339	-262.164	484.451	-51.9084	-7.72739	-58.9773
-1.87256	-1.42914	0.668335	-0.649414	0.256653	-1.40961	0.00610352	0.0509644	0.0775146	0.00213623	0.00152588	-342.079	-260.296	483.337	-52.313	-7.50912	-58.968
-1.86432	-1.40167	0.678101	-0.647278	0.258484	-1.40869	0.00640869	0.0750732	-0.0152588	-0.000305176	-0.000610352	-341.354	-255.118	490.402	-52.5089	-7.30552	-59.1402
-1.84113	-1.39648	0.67627	-0.65033	0.243835	-1.42181	0.00610352	0.0714111	0.103455	0.0012207	0.00152588	-336.975	-254.25	489.074	-52.9374	-8.11629	-59.6893
-1.83289	-1.3736	0.678406	-0.647583	0.236816	-1.44409	0.00579834	0.0137329	0.0772095	0.0012207	0.0012207	-336.31	-249.996	490.625	-52.994	-8.63207	-60.873
-1.81183	-1.36139	0.679016	-0.647583	0.238342	-1.4566	0.00610352	0.071106	0.0622559	0.000610352	0.000610352	-332.681	-247.789	491.078	-53.1869	-8.20179	-61.4972
-1.81519	-1.3501	0.676575	-0.646362	0.239868	-1.47034	0.00640869	0.0619507	0.0872803	0.00152588	0.00183105	-333.866	-245.689	489.312	-53.2323	-8.18168	-62.236
-1.81976	-1.362	0.675354	-0.643616	0.241394	-1.45721	0.00518799	0.0268555	0.0735474	0.000610352	0.000305176	-334.27	-247.893	488.434	-52.7251	-8.09257	-61.5509
-1.83044	-1.3678	0.668945	-0.64209	0.246277	-1.44806	0.00610352	0.113831	0.0769043	0.00152588	0.00183105	-336.106	-248.969	483.793	-52.4572	-7.85487	-61.1168
-1.84998	-1.36108	0.674438	-0.645752	0.249634	-1.41998	0.00671387	0.0216675	0.0469971	0	-0.000915527	-339.862	-247.59	487.735	-52.9841	-7.90342	-59.9323
-1.85822	-1.37787	0.665894	-0.642395	0.249939	-1.40625	0.00671387	0.144348	0.110779	0.00152588	0.000915527	-340.8	-250.736	481.554	-52.3283	-7.95866	-59.1817
-1.87561	-1.38123	0.673828	-0.643921	0.252686	-1.39282	0.00549316	-0.0708008	0.022583	-0.000305176	-0.000915527	-344.014	-251.25	487.284	-52.4522	-8.00832	-58.5909
-1.86798	-1.39771	0.667114	-0.646973	0.253906	-1.40839	0.00610352	0.129395	0.129395	0.00244141	0.00213623	-342.134	-254.423	482.438	-52.5368	-7.74424	-59.15
-1.87073	-1.39282	0.676575	-0.648804	0.254822	-1.427	0.00579834	0.0143433	0.0491333	0.000305176	0	-343.078	-253.469	489.291	-52.8314	-7.74827	-60.0653
-1.86707	-1.40259	0.684204	-0.652771	0.248718	-1.44928	0.00640869	-0.050354	0.0610352	0.000915527	0.0012207	-342.282	-255.297	494.823	-53.1338	-8.16751	-60.9946
-1.85608	-1.41235	0.686035	-0.649719	0.242615	-1.46637	0.00610352	0.0195313	0.0360107	0	-0.000610352	-340.003	-257.167	496.173	-52.6291	-8.46547	-61.6685
-1.85364	-1.42548	0.682373	-0.650635	0.245056	-1.474	0.00457764	-0.0292969	0.050354	0.000610352	0.000305176	-339.194	-259.665	493.534	-52.5234	-8.19584	-61.9097
-1.84753	-1.43799	0.679626	-0.656128	0.239563	-1.47614	0.00579834	-0.0784302	0.0320435	0.000610352	0	-337.543	-262.054	491.54	-52.9491	-8.49407	-61.8694
-1.84357	-1.44104	0.675659	-0.657959	0.24353	-1.4621	0.00610352	-0.055542	0.0445557	0.000610352	0	-336.49	-262.649	488.662	-53.1043	-8.08337	-61.1875
-1.83838	-1.46118	0.668335	-0.659485	0.242004	-1.44806	0.00457764	-0.0335693	0.0863647	0.0012207	0.000915527	-334.624	-266.468	483.361	-52.9494	-8.04457	-60.3497
-1.84845	-1.44043	0.674744	-0.652771	0.242615	-1.42212	0.00579834	-0.06073	0.0488281	0.000610352	0.000305176	-337.032	-262.473	487.986	-52.5128	-8.20915	-59.3603
-1.84906	-1.44135	0.673523	-0.652771	0.247192	-1.40991	0.00549316	-0.0302124	0.109253	0.000915527	-0.000305176	-336.999	-262.636	487.099	-52.4952	-7.83697	-58.7988
-1.8576	-1.41602	0.68512	-0.647888	0.250244	-1.41724	0.00549316	-0.111694	0.015564	-0.000305176	-0.00152588	-339.66	-257.798	495.495	-52.3497	-7.82293	-59.3882
-1.85303	-1.41663	0.678406	-0.653076	0.250244	-1.42273	0.00579834	-0.0119019	0.0784302	0.0012207	0.000305176	-338.737	-257.978	490.626	-52.9321	-7.74182	-59.6128
-1.85059	-1.41357	0.680542	-0.653381	0.246887	-1.44012	0.00610352	-0.387573	0.020752	-0.000305176	-0.000915527	-338.543	-257.421	492.179	-53.0197	-7.99585	-60.4296
-1.84723	-1.40198	0.680237	-0.652466	0.244751	-1.45355	0.00579834	0.0576782	0.108948	0.00183105	0.0012207	-338.392	-255.275	491.96	-53.1033	-8.15791	-61.132
-1.84601	-1.38397	0.678101	-0.649109	0.243225	-1.46179	0.00518799	-0.236816	0.0100708	-0.000915527	-0.00213623	-338.815	-251.921	490.414	-53.0097	-8.32273	-61.655
-1.85211	-1.37848	0.675049	-0.646667	0.247803	-1.47003	0.00488281	0.0115967	0.124817	0.00152588	0.000305176	-340.321	-250.895	488.21	-52.8217	-8.08298	-62.1079
-1.85059	-1.38123	0.66803	-0.65033	0.246277	-1.45691	0.00549316	-0.217896	0.0350952	0	-0.000915527	-339.717	-251.444	483.113	-53.1918	-8.15401	-61.4608
-1.86462	-1.37726	0.670776	-0.639038	0.250244	-1.43921	0.00518799	0.0588989	0.067749	0.000305176	0	-342.521	-250.605	485.112	-51.9644	-8.07968	-60.7377
-1.86157	-1.37817	0.668335	-0.640869	0.250244	-1.43616	0.00518799	-0.157471	0.0183105	-0.000610352	-0.00152588	-341.83	-250.799	483.34	-52.1571	-8.02017	-60.5765
-1.85638	-1.37207	0.672913	-0.645142	0.249634	-1.41632	0.00549316	0.0601196	0.0534058	0.000610352	0.000305176	-340.743	-249.631	486.633	-52.7386	-7.97679	-59.691
-1.85303	-1.38458	0.667114	-0.647583	0.245056	-1.41693	0.00518799	-0.10498	0.0439453	-0.000305176	-0.000610352	-339.633	-252.023	482.435	-52.8151	-8.24906	-59.5911
-1.84296	-1.37299	0.677795	-0.644226	0.247803	-1.41327	0.00549316	-0.0335693	0.0219727	-0.000610352	-0.00152588	-338.037	-249.815	490.176	-52.6155	-7.89469	-59.507
-1.84235	-1.37909	0.680237	-0.648193	0.243225	-1.42487	0.00549316	-0.0473022	0.105286	0.000915527	0.000305176	-337.821	-250.964	491.942	-52.9742	-8.24188	-59.9793
-1.83594	-1.38489	0.67749	-0.645142	0.244446	-1.44531	0.00579834	-0.0234985	0.0402832	0	-0.000305176	-336.631	-252.106	489.979	-52.5343	-8.04144	-60.8652
-1.83136	-1.40106	0.67688	-0.65155	0.241394	-1.45935	0.00518799	0.178833	0.0891113	0.0012207	0.000610352	-335.324	-255.179	489.54	-53.0094	-8.16916	-61.3557
-1.8335	-1.41541	0.676575	-0.648193	0.240784	-1.46362	0.00549316	-0.0650024	0.0582886	0	-0.000305176	-335.371	-257.862	489.336	-52.3967	-8.22101	-61.4458
-1.83655	-1.41449	0.673828	-0.652466	0.24292	-1.45538	0.00579834	0.0180054	0.0701904	0.0012207	0.0012207	-335.876	-257.692	487.332	-52.8985	-8.08991	-61.0772
-1.84814	-1.44135	0.671692	-0.653076	0.245361	-1.44897	0.00518799	-0.0775146	0.0473022	0	-0.0012207	-337.26	-262.692	485.793	-52.5385	-8.00476	-60.5975
-1.85883	-1.43463	0.675049	-0.657043	0.245972	-1.42853	0.00518799	0.00701904	0.111694	0.00183105	0.000915527	-339.329	-261.363	488.194	-53.0991	-8.13156	-59.7339
-1.86279	-1.44226	0.673828	-0.653381	0.249939	-1.43738	0.00579834	0.0839233	0.0469971	0.000610352	0.000305176	-340.024	-262.792	487.329	-52.5606	-7.8698	-60.1046
-1.87744	-1.4267	0.680542	-0.652771	0.249023	-1.42334	0.00488281	0.114136	0.107117	0.000915527	-0.000305176	-343.266	-259.773	492.167	-52.743	-8.22346	-59.6253
-1.87317	-1.42273	0.679626	-0.652161	0.247803	-1.43524	0.00518799	0.0790405	0.12207	0.00152588	0.0012207	-342.679	-259.061	491.511	-52.7383	-8.27275	-60.1939
-1.86829	-1.41266	0.682678	-0.648804	0.249023	-1.43585	0.00488281	0.0500488	0.065918	0.000610352	0.000610352	-342.076	-257.169	493.726	-52.5153	-8.12635	-60.2998
-1.86035	-1.41632	0.678101	-0.654297	0.24292	-1.44257	0.00488281	0.115356	0.0915527	0.00152588	0.0012207	-340.382	-257.921	490.404	-53.0833	-8.47206	-60.5352
-1.85272	-1.41785	0.677185	-0.653381	0.246277	-1.45874	0.00518799	0.0344849	0.0942993	0.0012207	0.000915527	-339.036	-258.254	489.759	-52.9554	-8.08542	-61.258
-1.8454	-1.39954	0.675964	-0.651855	0.241394	-1.45294	0.00457764	0.09552	0.0839233	0.00152588	0.000915527	-338.068	-254.845	488.864	-53.0713	-8.4032	-61.1087
-1.83807	-1.40839	0.668945	-0.649719	0.241699	-1.45142	0.00549316	-0.00793457	0.0158691	-0.000305176	-0.000915527	-336.315	-256.563	483.795	-52.6811	-8.22959	-60.9443
-1.84143	-1.38824	0.676575	-0.645447	0.240173	-1.4444	0.00518799	0.205688	0.161743	0.00274658	0.00213623	-337.575	-252.721	489.311	-52.5166	-8.46642	-60.8003
-1.83777	-1.39191	0.669861	-0.645447	0.243835	-1.4386	0.00457764	0.0436401	0.0131226	0	0	-336.661	-253.451	484.452	-52.4541	-8.09292	-60.4949
-1.83929	-1.37756	0.672607	-0.644836	0.247803	-1.42609	0.00549316	0.108337	0.134583	0.00244141	0.00244141	-337.297	-250.729	486.429	-52.6127	-7.83016	-60.0479
-1.83563	-1.38458	0.669556	-0.645752	0.245056	-1.42822	0.00610352	0.121155	0.0695801	0.000305176	-0.000305176	-336.347	-252.076	484.222	-52.6036	-7.96958	-60.0704
-1.84631	-1.37909	0.67749	-0.645447	0.246582	-1.41846	0.00549316	0.0262451	0.0595093	0.000915527	0.000915527	-338.557	-250.956	489.956	-52.6592	-8.03528	-59.7022
-1.8457	-1.37939	0.678406	-0.645447	0.249329	-1.41693	0.00518799	-0.0521851	-0.00183105	0	0.000305176	-338.427	-251.009	490.621	-52.6539	-7.80205	-59.6342
-1.85303	-1.38214	0.679016	-0.644226	0.246887	-1.43494	0.00518799	0.0601196	0.0912476	0.00213623	0.00213623	-340.001	-251.514	491.072	-52.4766	-8.13225	-60.4616
-1.85028	-1.38184	0.679626	-0.649109	0.246887	-1.44562	0.00518799	-0.0543213	0.0305176	0.0012207	0.0012207	-339.561	-251.481	491.509	-53.0417	-8.09141	-60.9448
-1.85394	-1.38641	0.671387	-0.648193	0.245361	-1.45935	0.00488281	-0.0216675	0.0665283	0.0012207	0.000915527	-340.272	-252.386	485.551	-52.8662	-8.2748	-61.5443
-1.85516	-1.40137	0.677185	-0.648193	0.244446	-1.45264	0.00518799	-0.0244141	0.114441	0.00152588	0.00183105	-339.987	-255.144	489.755	-52.626	-8.32116	-61.1186
-1.85394	-1.41174	0.66803	-0.651855	0.248413	-1.45142	0.00396729	-0.0128174	0.0146484	0	-0.000305176	-339.368	-257.148	483.125	-52.8759	-7.94452	-60.9712
-1.85669	-1.41174	0.673523	-0.65155	0.25116	-1.43921	0.00488281	0.00274658	0.115356	0.00305176	0.00213623	-339.805	-257.095	487.098	-52.8399	-7.75998	-60.4247
-1.85944	-1.42029	0.671692	-0.651855	0.246582	-1.43707	0.00488281	-0.0878906	0.0668335	0	-0.000305176	-340.024	-258.695	485.771	-52.7376	-8.14709	-60.2524
-1.86432	-1.41602	0.683899	-0.655518	0.249634	-1.42517	0.00488281	0.0546265	0.0921631	0.00213623	0.00305176	-341.02	-257.801	494.593	-53.2259	-7.98335	-59.7613
-1.8631	-1.41449	0.681763	-0.653687	0.247803	-1.43463	0.00488281	-0.0668335	0.032959	-0.000610352	-0.0012207	-340.933	-257.539	493.054	-53.0425	-8.12495	-60.2047
-1.84723	-1.42303	0.680237	-0.650024	0.243835	-1.44073	0.00488281	-0.0866699	0.162659	0.00305176	0.00213623	-337.598	-259.203	491.972	-52.4829	-8.16209	-60.3697
-1.84448	-1.42181	0.678711	-0.655212	0.246887	-1.44897	0.00518799	-0.136414	0.00701904	-0.000610352	-0.0012207	-337.163	-259.008	490.861	-53.0967	-7.87536	-60.7519
-1.84601	-1.42059	0.679016	-0.647278	0.242615	-1.44318	0.00549316	-0.12085	0.1474	0.00213623	0.00183105	-337.47	-258.755	491.094	-52.208	-8.2519	-60.499
-1.84143	-1.42029	0.679932	-0.65155	0.245361	-1.45294	0.00457764	-0.114746	0.067749	0	-0.000610352	-336.676	-258.725	491.756	-52.7026	-7.9593	-60.9419
-1.83655	-1.42578	0.669556	-0.652161	0.243835	-1.44989	0.00518799	-0.039978	0.0747681	0.0012207	0.00213623	-335.45	-259.826	484.243	-52.6802	-7.97825	-60.7306
-1.85028	-1.39801	0.678711	-0.65094	0.24231	-1.45294	0.00457764	-0.0695801	0.0402832	-0.000305176	-0.0012207	-339.104	-254.527	490.853	-52.993	-8.41779	-61.1397
-1.84235	-1.40656	0.670166	-0.650024	0.244446	-1.44409	0.00488281	-0.105286	0.0726318	0.000915527	0.000610352	-337.148	-256.191	484.673	-52.7451	-8.07891	-60.6384
-1.86066	-1.39343	0.673523	-0.645752	0.247498	-1.42853	0.00457764	-0.150452	0.0408936	0.000305176	-0.000610352	-341.055	-253.63	487.09	-52.4695	-8.17028	-60.0893
-1.85242	-1.4035	0.671692	-0.649414	0.245361	-1.43494	0.00457764	-0.112915	0.0183105	-0.000305176	-0.000915527	-339.143	-255.567	485.768	-52.7254	-8.17595	-60.271
-1.87012	-1.38702	0.675659	-0.647583	0.247803	-1.42914	0.00457764	-0.0128174	0.0991821	0.000610352	-0.000305176	-343.131	-252.389	488.624	-52.7851	-8.3222	-60.1952
-1.85913	-1.39099	0.67627	-0.650024	0.248108	-1.42822	0.00549316	-0.0598145	-0.0296021	-0.00152588	-0.00183105	-340.809	-253.168	489.068	-52.9974	-8.09786	-60.0888
-1.85333	-1.37878	0.677795	-0.649109	0.249329	-1.42761	0.00518799	-0.136414	0.111084	0.000915527	-0.000305176	-340.053	-250.889	490.171	-53.0871	-7.93785	-60.1487
-1.85089	-1.37878	0.676575	-0.646362	0.248413	-1.43433	0.00457764	-0.0289917	-0.015564	-0.0012207	-0.00183105	-339.659	-250.908	489.298	-52.7736	-7.97961	-60.4533
-1.84174	-1.38489	0.677185	-0.649414	0.247803	-1.44745	0.00457764	-0.270996	0.098877	0.0012207	0.000610352	-337.79	-252.097	489.748	-53.0251	-7.86608	-60.9812
-1.84387	-1.38153	0.673523	-0.648499	0.245667	-1.45386	0.00427246	-0.0161743	-0.0143433	-0.000915527	-0.00152588	-338.374	-251.487	487.097	-52.9758	-8.08969	-61.3043
-1.8335	-1.39801	0.668945	-0.650024	0.245361	-1.44867	0.00457764	-0.101013	0.113525	0.0012207	0.000610352	-335.717	-254.631	483.791	-52.8806	-7.88481	-60.8963
-1.83624	-1.40167	0.673218	-0.651855	0.239563	-1.44409	0.00457764	-0.0912476	0.00640869	-0.000610352	-0.0012207	-336.065	-255.281	486.875	-53.0318	-8.38132	-60.6509
-1.83624	-1.41327	0.671692	-0.649109	0.24292	-1.44012	0.00518799	-0.0744629	0.0869751	0.0012207	0.000610352	-335.689	-257.455	485.784	-52.5302	-8.07735	-60.3831
-1.84937	-1.3913	0.680542	-0.650024	0.247498	-1.42548	0.00549316	0.0585938	0.0827026	0.0012207	0	-338.848	-253.23	492.166	-52.9898	-7.98007	-59.9348
-1.84235	-1.40472	0.679016	-0.65155	0.247192	-1.43433	0.00518799	-0.015564	0.10437	0.0012207	0.000610352	-337.128	-255.79	491.074	-52.9484	-7.85429	-60.2125
-1.8515	-1.41541	0.680847	-0.652161	0.246582	-1.43311	0.00488281	0.0744629	0.072937	0.000915527	0.000915527	-338.592	-257.75	492.399	-52.8494	-8.02545	-60.0938
-1.84845	-1.41998	0.678406	-0.656128	0.246582	-1.43799	0.00457764	-0.0341797	0.12085	0.000915527	0.0012207	-337.866	-258.643	490.629	-53.2294	-7.96045	-60.2672
-1.85211	-1.42059	0.67627	-0.653381	0.247498	-1.4389	0.00488281	0.012207	0.072937	0.00183105	0.00183105	-338.599	-258.754	489.088	-52.9063	-7.95029	-60.3184
-1.85852	-1.41937	0.679321	-0.652466	0.246887	-1.44745	0.00488281	-0.0482178	0.0360107	0.000305176	-0.000305176	-340.021	-258.495	491.3	-52.8256	-8.12049	-60.7433
-1.85852	-1.42212	0.671692	-0.652771	0.245056	-1.45355	0.00457764	0.0189209	0.127563	0.00244141	0.00335693	-339.966	-259.06	485.778	-52.8165	-8.26357	-60.993
-1.8576	-1.40747	0.682068	-0.650024	0.243835	-1.45172	0.00396729	0.0946045	0.0387573	0.000610352	-0.000305176	-340.272	-256.254	493.288	-52.7387	-8.39196	-61.0337
-1.8576	-1.41724	0.674744	-0.649414	0.245056	-1.44623	0.00427246	-0.0125122	0.127869	0.00244141	0.00366211	-339.886	-258.118	487.99	-52.5095	-8.25981	-60.698
-1.85516	-1.4093	0.67688	-0.652771	0.244446	-1.43799	0.00488281	0.0439453	0.0708008	0.0012207	0.00152588	-339.534	-256.623	489.52	-53.0187	-8.27932	-60.3705
-1.84845	-1.41663	0.671387	-0.650635	0.245667	-1.44226	0.00488281	0.0765991	0.13855	0.00366211	0.00427246	-338.028	-258.05	485.558	-52.6548	-8.05251	-60.4916
-1.85364	-1.4032	0.680237	-0.650024	0.245972	-1.43188	0.00457764	0.00915527	0.0341797	0	0	-339.39	-255.455	491.952	-52.8013	-8.14659	-60.143
-1.83777	-1.39984	0.675659	-0.651855	0.240173	-1.42822	0.00488281	0.0308228	0.133362	0.00183105	0.00213623	-336.25	-254.902	488.633	-53.0584	-8.34878	-59.9391
-1.84357	-1.39343	0.675964	-0.65155	0.247803	-1.4209	0.00457764	-0.0265503	0.0811768	0.000915527	0.000915527	-337.553	-253.673	488.849	-53.1264	-7.84475	-59.685
-1.83716	-1.39038	0.676575	-0.651855	0.249634	-1.42914	0.00457764	0.0228882	0.0601196	0.000305176	0.000305176	-336.487	-253.128	489.298	-53.2105	-7.60591	-60.0775
-1.83472	-1.38519	0.675354	-0.648499	0.242615	-1.44135	0.00457764	-0.0521851	0.133667	0.00152588	0.00183105	-336.292	-252.179	488.421	-52.9118	-8.15916	-60.6659
-1.84784	-1.39069	0.675659	-0.648499	0.242004	-1.44501	0.00518799	0.00427246	0.0778198	0.000915527	0.000610352	-338.759	-253.167	488.64	-52.8283	-8.41689	-60.8254
-1.84082	-1.39618	0.672302	-0.650635	0.245361	-1.44501	0.00457764	-0.0247192	0.0958252	0.0012207	0.00183105	-337.188	-254.242	486.214	-52.9817	-8.00991	-60.7636
-1.84753	-1.38763	0.674744	-0.645447	0.248413	-1.44623	0.00488281	-0.104065	0.144958	0.00152588	0.00152588	-338.86	-252.599	487.988	-52.5282	-7.90965	-60.9228
-1.84784	-1.39771	0.672913	-0.649719	0.24231	-1.44348	0.00457764	-0.0701904	0.127258	0.00244141	0.00274658	-338.505	-254.498	486.652	-52.8543	-8.36883	-60.6948
-1.85577	-1.38733	0.67749	-0.646362	0.245361	-1.43677	0.00457764	0.0473022	-0.0424194	-0.000915527	-0.00152588	-340.376	-252.49	489.963	-52.6385	-8.28524	-60.5045
-1.8573	-1.39709	0.67627	-0.649414	0.246582	-1.43463	0.00488281	-0.0299072	0.127258	0.00183105	0.0012207	-340.329	-254.324	489.077	-52.8305	-8.17902	-60.3284
-1.8573	-1.39862	0.677795	-0.648804	0.25177	-1.42944	0.00427246	-0.0610352	0.00457764	-0.000305176	-0.0012207	-340.258	-254.595	490.185	-52.7352	-7.75365	-60.0892
-1.85699	-1.40015	0.671692	-0.648804	0.248718	-1.43341	0.00457764	-0.174866	0.010376	-0.000305176	-0.00152588	-340.157	-254.92	485.766	-52.7104	-7.99193	-60.2481
-1.85242	-1.41357	0.675659	-0.650024	0.243835	-1.4389	0.00457764	-0.114136	0.0619507	-0.000305176	-0.00152588	-338.88	-257.437	488.647	-52.6351	-8.27373	-60.3721
-1.85638	-1.40686	0.672302	-0.652161	0.245361	-1.4444	0.00457764	-0.158691	0.0753784	0.000610352	0.000610352	-339.918	-256.193	486.208	-52.9891	-8.23896	-60.6892
-1.84357	-1.41937	0.674133	-0.649414	0.242615	-1.44836	0.00518799	-0.100708	-0.000915527	-0.000305176	-0.000915527	-337.052	-258.571	487.556	-52.4715	-8.21563	-60.7356
-1.84601	-1.40717	0.677795	-0.648499	0.245361	-1.43707	0.00457764	-0.0756836	0.0769043	0	-0.000915527	-337.816	-256.241	490.197	-52.5616	-8.06203	-60.3288
-1.85089	-1.42334	0.672913	-0.65094	0.241699	-1.45081	0.00488281	-0.0473022	0.0564575	0.000305176	0.000305176	-338.386	-259.301	486.667	-52.5848	-8.40142	-60.8314
-1.84723	-1.41632	0.678101	-0.646973	0.245361	-1.44226	0.00488281	-0.236511	-0.0366211	-0.00213623	-0.00366211	-337.846	-257.955	490.429	-52.2416	-8.0631	-60.5002
-1.84326	-1.41937	0.669556	-0.653076	0.241089	-1.45111	0.00457764	-0.0897217	0.108032	0.000915527	-0.000305176	-336.972	-258.605	484.232	-52.8901	-8.33051	-60.8501
-1.84387	-1.40472	0.682983	-0.647888	0.248108	-1.44073	0.00366211	-0.169983	-0.00549316	-0.00213623	-0.00335693	-337.552	-255.765	493.959	-52.5321	-7.8175	-60.523
-1.85028	-1.40137	0.681152	-0.65155	0.246582	-1.43188	0.00396729	-0.0982666	0.0836182	0.00152588	0.0012207	-338.778	-255.12	492.613	-53.0044	-8.04468	-60.1487
-1.86066	-1.40533	0.681152	-0.646667	0.248413	-1.43555	0.00488281	-0.017395	0.0527954	-0.000915527	-0.00244141	-340.796	-255.827	492.625	-52.386	-8.06983	-60.3245
-1.85516	-1.39709	0.675659	-0.650024	0.248718	-1.4325	0.00457764	0.110779	0.132446	0.00213623	0.00152588	-339.886	-254.333	488.635	-52.8991	-7.96844	-60.227
-1.8576	-1.39526	0.674438	-0.650024	0.246582	-1.44135	0.00427246	-0.227051	-0.0579834	-0.00183105	-0.00305176	-340.514	-253.998	487.752	-52.931	-8.19459	-60.6523
-1.85822	-1.39313	0.675354	-0.646667	0.249023	-1.43463	0.00427246	0	0.0997925	0.0012207	0.000305176	-340.662	-253.579	488.419	-52.5801	-8.01244	-60.3711
-1.84418	-1.39862	0.668945	-0.645447	0.24353	-1.44562	0.00488281	-0.144043	-0.0164795	-0.000610352	-0.0012207	-337.798	-254.701	483.794	-52.3496	-8.21251	-60.7813
-1.85272	-1.39435	0.678406	-0.649414	0.245667	-1.43585	0.00396729	0.0946045	0.0732422	0.0012207	0.000610352	-339.527	-253.814	490.625	-52.8739	-8.18506	-60.3944
-1.84845	-1.39252	0.671997	-0.645142	0.244446	-1.44379	0.00457764	0.0512695	0.0839233	0.000915527	0.000305176	-338.831	-253.523	485.998	-52.4141	-8.22756	-60.7624
-1.84509	-1.37878	0.681763	-0.645752	0.245667	-1.43005	0.00457764	0.13916	0.0985718	0.00183105	0.000610352	-338.471	-250.892	493.055	-52.7021	-8.10071	-60.2389
-1.85028	-1.38947	0.674133	-0.647278	0.247498	-1.43677	0.00396729	0.0143433	0.0335693	0.000915527	0.0012207	-339.214	-252.929	487.536	-52.7067	-8.0131	-60.4729
-1.85394	-1.39191	0.673218	-0.647888	0.249023	-1.43524	0.00488281	0.0283813	0.0695801	0.000915527	0.000305176	-339.845	-253.379	486.871	-52.7379	-7.94272	-60.3943
-1.8515	-1.39038	0.674133	-0.650635	0.246277	-1.4328	0.00427246	0.00213623	0.0924683	0.00244141	0.00213623	-339.35	-253.096	487.525	-53.0754	-8.12156	-60.2783
-1.84723	-1.39465	0.676575	-0.651855	0.246582	-1.43829	0.00457764	0.0967407	-0.00854492	0.000610352	0.000305176	-338.439	-253.905	489.298	-53.1469	-8.01718	-60.4872
-1.8454	-1.40045	0.67688	-0.652161	0.245667	-1.44043	0.00366211	-0.0836182	0.121765	0.00152588	0.000915527	-337.916	-254.999	489.523	-53.0887	-8.04512	-60.532
-1.84235	-1.409	0.671387	-0.647278	0.244141	-1.44714	0.00488281	0.0424194	-0.00671387	0.000305176	0.000305176	-337.131	-256.642	485.566	-52.3927	-8.10279	-60.7637
-1.84967	-1.3974	0.67688	-0.65155	0.249329	-1.44165	0.00427246	0.0238037	0.115356	0.00213623	0.00244141	-338.894	-254.414	489.524	-53.0694	-7.83314	-60.6335
-1.85272	-1.40869	0.674438	-0.646667	0.249634	-1.44867	0.00427246	-0.0332642	0.0524902	0.000305176	0.000610352	-339.257	-256.534	487.777	-52.3316	-7.8394	-60.88
-1.85333	-1.40808	0.677795	-0.65094	0.245667	-1.44043	0.00457764	0.0466919	0.136108	0.00274658	0.00244141	-339.261	-256.395	490.19	-52.829	-8.15846	-60.4941
-1.85211	-1.41937	0.670471	-0.652466	0.246277	-1.44989	0.00427246	0.0384521	0.072937	0.00183105	0.00152588	-338.744	-258.569	484.895	-52.8227	-8.06205	-60.8304
-1.85669	-1.41479	0.678711	-0.649109	0.241699	-1.44379	0.00457764	0.0921631	0.0759888	0.000915527	0.000915527	-339.752	-257.638	490.859	-52.5137	-8.52025	-60.5987
-1.85883	-1.41815	0.679016	-0.653076	0.247192	-1.43616	0.00427246	-0.0146484	-0.00610352	0.000305176	0.000610352	-339.982	-258.256	491.071	-52.9125	-8.09319	-60.2313
-1.85272	-1.40472	0.679016	-0.651855	0.250549	-1.43921	0.00457764	0.125427	0.0268555	0.000610352	0.000305176	-339.254	-255.762	491.073	-52.9874	-7.76322	-60.4734
-1.8576	-1.40106	0.677185	-0.651855	0.24292	-1.43768	0.00488281	-0.0180054	0.0524902	0.000610352	-0.000305176	-340.269	-255.067	489.736	-53.047	-8.46751	-60.4279
-1.84998	-1.41174	0.674744	-0.652771	0.244751	-1.4328	0.00457764	0.0894165	0.0656128	0.0012207	0.0012207	-338.363	-257.104	487.975	-52.9764	-8.15514	-60.0956
-1.86188	-1.39679	0.675049	-0.65033	0.244751	-1.43677	0.00457764	-0.0335693	0.0408936	0.00152588	0.00213623	-341.249	-254.262	488.188	-52.9417	-8.40484	-60.436
-1.84448	-1.40839	0.666199	-0.645447	0.245972	-1.4444	0.00396729	0.133057	0.0143433	0	-0.000305176	-337.543	-256.544	481.812	-52.1921	-7.99165	-60.6496
-1.8454	-1.38336	0.678406	-0.645142	0.24292	-1.44653	0.00427246	0.0265503	0.06073	0.00213623	0.00274658	-338.561	-251.785	490.636	-52.5621	-8.32907	-60.9572
-1.83472	-1.40289	0.671387	-0.653076	0.248108	-1.44775	0.00427246	0.0143433	-0.0128174	0.000305176	0.000305176	-335.798	-255.532	485.556	-53.1518	-7.66668	-60.8216
-1.84692	-1.38763	0.681152	-0.643921	0.244446	-1.43738	0.00427246	0.145569	0.057373	0.0012207	0.0012207	-338.649	-252.553	492.626	-52.3526	-8.21325	-60.5103
-1.84601	-1.39496	0.67627	-0.650024	0.247498	-1.44012	0.00396729	0.0125122	0.0454712	0.000915527	0.000915527	-338.226	-253.968	489.084	-52.9326	-7.92593	-60.5702
-1.84814	-1.39343	0.67627	-0.649719	0.244751	-1.43829	0.00396729	0.154419	0.0588989	0.0012207	0.00152588	-338.663	-253.672	489.079	-52.9224	-8.18573	-60.4982
-1.84998	-1.39099	0.675049	-0.646973	0.248108	-1.43829	0.00427246	0.0695801	0.0588989	0.000610352	0.000610352	-339.133	-253.212	488.202	-52.6477	-7.95652	-60.5328
-1.85089	-1.3916	0.671387	-0.651245	0.248413	-1.4389	0.00335693	0.12085	0.127563	0.00152588	0.00152588	-339.26	-253.35	485.54	-53.1264	-7.94045	-60.5507
-1.85211	-1.39313	0.676575	-0.649414	0.244141	-1.43585	0.00396729	-0.017395	0.0210571	0.000305176	0.000305176	-339.429	-253.597	489.297	-52.8931	-8.30058	-60.3979
-1.84998	-1.4035	0.669861	-0.646362	0.247192	-1.43707	0.00488281	0.0537109	0.0772095	0.000610352	0	-338.709	-255.584	484.453	-52.3758	-7.99277	-60.3696
-1.85455	-1.39648	0.67627	-0.646362	0.24231	-1.43799	0.00457764	0.0286865	0.0509644	0.000305176	0.000610352	-339.843	-254.218	489.084	-52.4912	-8.48478	-60.4759
-1.85364	-1.4032	0.675659	-0.647583	0.244141	-1.44043	0.00457764	-0.0247192	0.0518799	0.000915527	0.000305176	-339.481	-255.487	488.646	-52.5232	-8.30368	-60.5338
-1.85272	-1.40472	0.677185	-0.647278	0.244141	-1.44287	0.00457764	-0.0201416	0.0708008	0.0012207	0.0012207	-339.289	-255.769	489.755	-52.4644	-8.28689	-60.6335
-1.84998	-1.41785	0.671692	-0.649719	0.247803	-1.45111	0.00488281	0.0558472	0.101318	0.0012207	0.000915527	-338.415	-258.281	485.788	-52.5329	-7.91237	-60.9013
-1.84662	-1.40594	0.675354	-0.647278	0.245056	-1.45203	0.00396729	0.0274658	0.100708	0.00152588	0.00152588	-338.149	-256.039	488.438	-52.4448	-8.11526	-61.0311
-1.85333	-1.41113	0.674744	-0.65033	0.247498	-1.43646	0.00366211	-0.0363159	0.0390625	-0.000305176	-0.0012207	-339.121	-256.979	487.982	-52.7087	-7.9988	-60.2881
-1.85425	-1.40625	0.677185	-0.647583	0.246887	-1.44073	0.00396729	0.0753784	0.144653	0.00213623	0.00152588	-339.531	-256.049	489.755	-52.4747	-8.08499	-60.532
-1.8515	-1.40411	0.67749	-0.650024	0.244751	-1.43005	0.00457764	-0.0338745	0.0265503	0.000305176	0.000915527	-338.9	-255.647	489.963	-52.7851	-8.20385	-60.0402
-1.8457	-1.40869	0.675964	-0.648193	0.246277	-1.44379	0.00366211	-0.0241089	0.0924683	0.000610352	0	-337.788	-256.545	488.877	-52.5033	-7.98517	-60.6271
-1.84692	-1.4093	0.674438	-0.647888	0.245972	-1.42944	0.00366211	-0.0509644	0.0878906	0.000915527	0.0012207	-337.835	-256.648	487.764	-52.4554	-8.01505	-59.9605
-1.84265	-1.41602	0.671082	-0.650024	0.244446	-1.45081	0.00488281	-0.132751	0.110168	0.00152588	0.000610352	-336.997	-257.965	485.345	-52.595	-8.0635	-60.8739
-1.84875	-1.40625	0.677185	-0.649109	0.246277	-1.44104	0.00427246	-0.0872803	0.071106	0.000610352	0.000915527	-338.433	-256.069	489.754	-52.6477	-8.04014	-60.5279
-1.8512	-1.40991	0.673828	-0.648499	0.245361	-1.44531	0.00427246	-0.125427	0.119934	0.00183105	0.00152588	-338.839	-256.77	487.327	-52.5202	-8.14836	-60.6987
-1.8573	-1.39099	0.679626	-0.646667	0.249939	-1.43677	0.00396729	0.0177002	0.0665283	0.0012207	0.00183105	-340.594	-253.16	491.514	-52.6154	-7.93247	-60.4901
-1.85394	-1.40137	0.672302	-0.647583	0.249023	-1.4505	0.00396729	0.0265503	0.104065	0.00152588	0.000610352	-339.73	-255.173	486.223	-52.5544	-7.93015	-61.0232
-1.84937	-1.3974	0.677185	-0.648499	0.246277	-1.43494	0.00427246	-0.108337	0.104675	0.00152588	0.000915527	-338.761	-254.401	489.746	-52.7188	-8.07069	-60.3197
-1.84723	-1.39496	0.673523	-0.647888	0.249023	-1.43829	0.00366211	-0.171509	0.012207	0.000610352	0.000610352	-338.459	-253.974	487.099	-52.6877	-7.82393	-60.4927
-1.85333	-1.3913	0.675049	-0.647278	0.248413	-1.43768	0.00366211	-0.105896	0.0698853	0.000915527	0	-339.78	-253.258	488.199	-52.6786	-7.98667	-60.5115
-1.85059	-1.39526	0.675354	-0.648193	0.245056	-1.42761	0.00427246	-0.135803	0.00457764	0	-0.000305176	-338.972	-253.999	488.414	-52.7166	-8.18857	-59.9978
-1.84937	-1.40686	0.66864	-0.649414	0.24353	-1.44226	0.00457764	-0.0119019	0.0958252	0.0012207	0.000610352	-338.5	-256.231	483.564	-52.6718	-8.26843	-60.568
-1.84662	-1.39526	0.678406	-0.648804	0.246277	-1.43829	0.00427246	-0.00427246	-0.0491333	-0.0012207	-0.00152588	-338.327	-254.007	490.632	-52.7882	-8.03365	-60.4854
-1.83868	-1.39648	0.671387	-0.652771	0.247192	-1.44623	0.00427246	-0.0823975	0.144958	0.00183105	0.00152588	-336.761	-254.316	485.549	-53.2206	-7.82431	-60.8122
-1.8515	-1.39832	0.677795	-0.652466	0.245056	-1.43646	0.00457764	-0.147705	-0.0296021	-0.000305176	0	-339.141	-254.569	490.178	-53.159	-8.19915	-60.3814
-1.83594	-1.4151	0.671387	-0.650024	0.247192	-1.45081	0.00396729	0.0149536	0.098877	0.00152588	0.000610352	-335.713	-257.815	485.571	-52.6078	-7.73234	-60.8693
-1.85028	-1.40045	0.675659	-0.646667	0.248718	-1.43677	0.00396729	0.090332	0.0875854	0.00213623	0.00213623	-338.889	-254.978	488.65	-52.4607	-7.88457	-60.3886
-1.84479	-1.3974	0.673828	-0.647583	0.248413	-1.4444	0.00427246	0.0747681	0.112305	0.00183105	0.0012207	-337.972	-254.445	487.326	-52.6143	-7.83109	-60.748
-1.85883	-1.40503	0.67627	-0.649109	0.246277	-1.43646	0.00366211	0.0457764	-0.012207	-0.000305176	-0.000305176	-340.406	-255.807	489.083	-52.669	-8.20862	-60.3527
-1.85028	-1.40289	0.679626	-0.650024	0.247192	-1.44043	0.00427246	0.142517	0.090332	0.000915527	0.000610352	-338.84	-255.422	491.517	-52.8071	-8.0007	-60.5337
-1.85059	-1.40686	0.670776	-0.649414	0.245972	-1.43738	0.00427246	0.0558472	0.0592041	0.00152588	0.00213623	-338.705	-256.21	485.11	-52.6714	-8.08854	-60.3523
-1.85974	-1.40411	0.677185	-0.650635	0.244751	-1.42914	0.00457764	0.0576782	0.0634766	0.000610352	0.000610352	-340.514	-255.621	489.736	-52.857	-8.34089	-60.0192
-1.85333	-1.41205	0.677185	-0.650024	0.248108	-1.43982	0.00427246	0.149841	0.0839233	0.00213623	0.00305176	-339.147	-257.141	489.754	-52.6603	-7.95115	-60.4397
-1.85425	-1.40625	0.680847	-0.652466	0.243225	-1.44257	0.00366211	0.0170898	0.072937	0.00152588	0.00183105	-339.513	-256.036	492.394	-53.0343	-8.37633	-60.6054
-1.8454	-1.41449	0.672302	-0.647583	0.245361	-1.44745	0.00427246	0.102844	0.0726318	0.00244141	0.00305176	-337.575	-257.657	486.231	-52.3405	-8.04041	-60.7446
-1.85608	-1.39862	0.676575	-0.650024	0.245972	-1.43768	0.00366211	0.122375	0.0424194	0.000610352	0.000305176	-340.07	-254.616	489.299	-52.8762	-8.20541	-60.452
-1.8457	-1.40533	0.674744	-0.646973	0.248413	-1.44623	0.00396729	0.103455	0.12207	0.00335693	0.00396729	-337.936	-255.924	487.996	-52.4179	-7.82644	-60.7724
-1.84937	-1.40106	0.671997	-0.650635	0.248413	-1.44012	0.00396729	0.131531	0.0631714	0.000610352	0	-338.685	-255.125	485.991	-52.9046	-7.8897	-60.5277
-1.8457	-1.39038	0.673218	-0.649109	0.246887	-1.43036	0.00457764	0.102234	0.148315	0.00305176	0.00335693	-338.184	-253.116	486.867	-52.8985	-7.97417	-60.1522
-1.84479	-1.39893	0.678101	-0.649109	0.247192	-1.43402	0.00366211	0.0817871	0.119324	0.00152588	0.00213623	-337.801	-254.697	490.411	-52.7627	-7.9143	-60.2544
-1.85211	-1.39618	0.674438	-0.649719	0.246582	-1.43005	0.00396729	0.0537109	0.106506	0.00213623	0.00274658	-339.268	-254.175	487.75	-52.8772	-8.08926	-60.108
-1.84937	-1.40625	0.677185	-0.649414	0.24292	-1.43951	0.00427246	0.0942993	0.0848389	0.0012207	0.000915527	-338.516	-256.066	489.75	-52.6825	-8.31855	-60.4514
-1.85211	-1.38458	0.678101	-0.650024	0.245361	-1.42853	0.00335693	0.0778198	0.127869	0.00213623	0.00152588	-339.616	-251.98	490.392	-53.0987	-8.2196	-60.1313
-1.84326	-1.40106	0.675049	-0.648499	0.246887	-1.43372	0.00427246	0.00274658	0.0753784	0.000610352	0.000305176	-337.42	-255.118	488.205	-52.6575	-7.9068	-60.2166
-1.85486	-1.39191	0.673218	-0.652161	0.246277	-1.43524	0.00396729	0.0228882	0.0765991	0.000305176	0.000305176	-339.981	-253.381	486.858	-53.2268	-8.17402	-60.3853
-1.84662	-1.40198	0.66803	-0.648193	0.244751	-1.4444	0.00427246	0.0469971	0.126343	0.00183105	0.00183105	-338.146	-255.329	483.125	-52.6101	-8.14131	-60.7026
-1.85242	-1.39252	0.677185	-0.648499	0.245667	-1.43738	0.00396729	-0.0790405	0.0222778	-0.0012207	-0.00152588	-339.543	-253.479	489.743	-52.7987	-8.18739	-60.4792
-1.84723	-1.39435	0.673828	-0.653687	0.245667	-1.43951	0.00396729	0.0296021	0.139465	0.00183105	0.00152588	-338.435	-253.867	487.304	-53.3611	-8.09009	-60.5396
-1.84967	-1.39557	0.671692	-0.650024	0.247803	-1.44196	0.00396729	0.0177002	0.0610352	-0.000305176	-0.000610352	-338.938	-254.098	485.768	-52.9234	-7.96199	-60.657
-1.84509	-1.39984	0.680542	-0.648804	0.245056	-1.43524	0.00488281	-0.0128174	0.0909424	0.0012207	0.00152588	-337.848	-254.855	492.18	-52.7139	-8.09063	-60.3021
-1.84967	-1.40503	0.674133	-0.648499	0.244141	-1.43829	0.00366211	-0.100098	-0.0311279	-0.00183105	-0.00274658	-338.601	-255.85	487.541	-52.5966	-8.22827	-60.407
-1.85486	-1.40228	0.675354	-0.646057	0.247498	-1.43555	0.00305176	-0.136414	0.113831	0.00183105	0.0012207	-339.721	-255.306	488.428	-52.3625	-8.05403	-60.3277
-1.84479	-1.41388	0.666199	-0.65094	0.245056	-1.44196	0.00427246	-0.0854492	-0.0271606	-0.000915527	-0.00213623	-337.36	-257.577	481.8	-52.7317	-8.04603	-60.4839
-1.85333	-1.40686	0.674133	-0.653381	0.245361	-1.43829	0.00366211	-0.067749	0.09552	0.00183105	0.00152588	-339.241	-256.188	487.53	-53.1267	-8.18084	-60.3984
-1.84662	-1.4093	0.674438	-0.65094	0.242004	-1.44562	0.00366211	-0.185242	0.0561523	0.000305176	-0.000915527	-337.923	-256.671	487.763	-52.8081	-8.34058	-60.6954
-1.85181	-1.39587	0.681152	-0.65155	0.245361	-1.43616	0.00396729	-0.050354	0.039978	0.000915527	0.000305176	-339.295	-254.09	492.61	-53.0941	-8.18824	-60.3924
-1.84845	-1.40289	0.678406	-0.648804	0.241089	-1.44196	0.00396729	-0.0881958	0.0588989	0.000610352	-0.000915527	-338.468	-255.434	490.634	-52.6671	-8.46325	-60.5868
-1.84998	-1.39618	0.67627	-0.65033	0.244751	-1.44745	0.00396729	-0.150146	0.0692749	0.0012207	0.000610352	-339.043	-254.192	489.084	-52.9507	-8.21659	-60.9037
-1.85333	-1.39618	0.676575	-0.650635	0.247803	-1.43555	0.00396729	-0.09552	0.0387573	0	-0.00244141	-339.582	-254.166	489.298	-52.9839	-8.01622	-60.3686
-1.84784	-1.40137	0.673523	-0.652466	0.246277	-1.43951	0.00396729	-0.0778198	0.0323486	-0.000610352	-0.00213623	-338.348	-255.181	487.091	-53.1088	-8.03256	-60.4871
-1.84631	-1.40106	0.67627	-0.647278	0.248413	-1.43219	0.00366211	-0.0265503	0.13916	0.00152588	0	-338.028	-255.098	489.09	-52.5187	-7.83572	-60.1601
-1.85242	-1.40106	0.671692	-0.651245	0.25177	-1.44287	0.00396729	-0.0881958	0.0378418	-0.000305176	-0.00152588	-339.333	-255.121	485.771	-52.9758	-7.67294	-60.6692
-1.85333	-1.39557	0.681458	-0.646973	0.243835	-1.4325	0.00427246	0.15686	0.1651	0.00213623	0.000915527	-339.589	-254.016	492.838	-52.5751	-8.33943	-60.2325
-1.85028	-1.40289	0.674133	-0.648499	0.24292	-1.43707	0.00427246	-0.0827026	0.103455	0.000610352	-0.0012207	-338.768	-255.447	487.538	-52.6308	-8.34166	-60.3669
-1.85333	-1.38977	0.674744	-0.646057	0.247192	-1.44012	0.00366211	0.0930786	0.13092	0.0012207	0.000915527	-339.858	-252.975	487.981	-52.564	-8.09284	-60.6355
-1.84265	-1.40472	0.666809	-0.648804	0.245972	-1.44531	0.00396729	-0.0305176	0.0189209	-0.000610352	-0.000915527	-337.284	-255.866	482.245	-52.6347	-7.96841	-60.7127
-1.84814	-1.39618	0.674744	-0.648193	0.245667	-1.43433	0.00427246	0.0750732	0.114136	0.0012207	0.000610352	-338.54	-254.189	487.978	-52.7026	-8.10196	-60.2952
-1.84509	-1.39862	0.674133	-0.651245	0.246582	-1.44928	0.00396729	0.0143433	0.0396729	0.000305176	0.000610352	-338.018	-254.681	487.541	-53.0149	-7.98038	-60.9563
-1.84174	-1.39526	0.67749	-0.647278	0.244141	-1.4389	0.00366211	0.162354	0.0894165	0.000610352	0	-337.364	-254.027	489.974	-52.6123	-8.12539	-60.497
-1.84631	-1.40167	0.677185	-0.65033	0.245667	-1.43738	0.00366211	0.140076	0.126038	0.00152588	0.000915527	-338.037	-255.217	489.747	-52.8593	-8.05636	-60.386
-1.84845	-1.39771	0.673828	-0.652466	0.249939	-1.43951	0.00366211	0.0949097	0.0610352	0.000305176	0.000915527	-338.603	-254.491	487.312	-53.1678	-7.75891	-60.5265
-1.85516	-1.39954	0.67627	-0.651245	0.243225	-1.43341	0.00396729	0.0662231	0.115662	0.00183105	0.0012207	-339.785	-254.789	489.072	-52.9998	-8.40274	-60.2367
-1.84113	-1.40656	0.672913	-0.65155	0.243225	-1.4444	0.00366211	0.154114	0.114746	0.00213623	0.0012207	-336.904	-256.182	486.658	-52.9199	-8.15564	-60.6468
-1.84814	-1.40411	0.677185	-0.648499	0.24353	-1.4389	0.00396729	-0.0259399	0.0695801	0.0012207	0.000915527	-338.344	-255.667	489.752	-52.6116	-8.25553	-60.4396
-1.85242	-1.41205	0.673523	-0.651855	0.248718	-1.44714	0.00488281	0.116882	0.0769043	0.000610352	0	-339.029	-257.175	487.102	-52.8705	-7.89062	-60.772
-1.85272	-1.39587	0.680542	-0.647278	0.245667	-1.43829	0.00366211	0.0296021	0.119934	0.00152588	0.000915527	-339.531	-254.087	492.179	-52.606	-8.18594	-60.4994
-1.84998	-1.40869	0.677795	-0.647888	0.246582	-1.44226	0.00396729	0.159912	0.0878906	0.00152588	0.000915527	-338.626	-256.519	490.201	-52.4696	-8.03186	-60.5706
-1.85242	-1.40625	0.676575	-0.650635	0.249939	-1.44073	0.00427246	0.0549316	0.142517	0.00183105	0.00183105	-339.16	-256.062	489.309	-52.8231	-7.80511	-60.5291
-1.85089	-1.40289	0.675354	-0.649719	0.245972	-1.44012	0.00427246	0.165405	0.136108	0.00183105	0.00244141	-338.936	-255.443	488.423	-52.7715	-8.10826	-60.5156
-1.85333	-1.409	0.67688	-0.650024	0.248108	-1.44196	0.00366211	0.126648	0.093689	0.0012207	0.000610352	-339.266	-256.573	489.532	-52.7098	-7.96182	-60.563
-1.85242	-1.39862	0.680237	-0.644226	0.241394	-1.43158	0.00457764	0.0488281	0.0582886	0.000610352	0.000610352	-339.304	-254.593	491.961	-52.2112	-8.51366	-60.1603
-1.85272	-1.3974	0.675964	-0.650635	0.247498	-1.44012	0.00427246	0.133057	0.072937	0.000305176	0	-339.474	-254.406	488.859	-52.9651	-8.03116	-60.5677
-1.84357	-1.39526	0.683289	-0.644531	0.246277	-1.43097	0.00427246	0.0866699	0.0631714	0.000915527	0.000915527	-337.686	-253.976	494.176	-52.2978	-7.98143	-60.1477
-1.8573	-1.40656	0.678406	-0.646973	0.245361	-1.43555	0.00366211	0.117493	0.0357056	0	-0.000305176	-340.065	-256.082	490.635	-52.3999	-8.25428	-60.2963
-1.85272	-1.39221	0.677795	-0.648499	0.245972	-1.43188	0.00366211	0.00701904	0.11322	0.00183105	0.00213623	-339.552	-253.411	490.182	-52.8025	-8.16383	-60.2295
-1.84784	-1.40991	0.671997	-0.646973	0.246887	-1.44226	0.00366211	0.0863647	0.0289917	-0.000610352	-0.00152588	-338.151	-256.786	486.006	-52.3436	-7.96766	-60.5522
-1.84631	-1.3913	0.675659	-0.650635	0.243225	-1.43799	0.00366211	0.00549316	0.119629	0.00244141	0.00244141	-338.346	-253.282	488.634	-53.0607	-8.28224	-60.4914
-1.84692	-1.39465	0.67627	-0.648804	0.248718	-1.43982	0.00366211	0.027771	0.010376	-0.000915527	-0.00183105	-338.429	-253.906	489.087	-52.798	-7.84518	-60.5653
-1.85242	-1.39038	0.679626	-0.644226	0.245361	-1.44287	0.00427246	0.0891113	0.0540161	0.00213623	0.00213623	-339.712	-253.065	491.522	-52.346	-8.2287	-60.7574
-1.84448	-1.39709	0.679932	-0.648193	0.246582	-1.44073	0.00427246	0.132446	-0.0360107	-0.0012207	-0.00183105	-337.888	-254.351	491.742	-52.6892	-7.97126	-60.5804
-1.85089	-1.40594	0.672913	-0.646973	0.246887	-1.43677	0.00366211	0.0140381	0.0991821	0.00183105	0.000915527	-338.817	-256.021	486.662	-52.4071	-8.02541	-60.3392
-1.8512	-1.40167	0.67749	-0.654602	0.253296	-1.43524	0.00366211	-0.00274658	-0.0125122	-0.000610352	-0.00183105	-338.989	-255.203	489.96	-53.3489	-7.51816	-60.3116
-1.84082	-1.409	0.674438	-0.648193	0.24353	-1.44623	0.00366211	-0.0579834	0.0717163	0.000610352	0	-336.82	-256.63	487.774	-52.4973	-8.12493	-60.7172
-1.85974	-1.40167	0.67627	-0.646362	0.247192	-1.42914	0.00427246	0.00427246	0.0979614	0.000915527	0.000915527	-340.63	-255.163	489.083	-52.4073	-8.15631	-60.0491
-1.84723	-1.40442	0.671387	-0.649414	0.245667	-1.44867	0.00396729	-0.111084	0.0561523	0.000610352	-0.000610352	-338.25	-255.772	485.558	-52.7123	-8.07432	-60.8852
-1.85822	-1.39404	0.68512	-0.648499	0.249939	-1.44165	0.00305176	0.223694	0.0595093	0.000915527	0.00152588	-340.747	-253.706	495.492	-52.7782	-7.94283	-60.6958
-1.84845	-1.3974	0.674438	-0.649719	0.248413	-1.44745	0.00396729	-0.164185	0.0302124	-0.000915527	-0.00213623	-338.72	-254.435	487.763	-52.8605	-7.89325	-60.8968
-1.84814	-1.41327	0.675964	-0.652466	0.246277	-1.43982	0.00335693	0.0964355	0.0793457	0.00183105	0.00152588	-338.051	-257.396	488.866	-52.9183	-8.00448	-60.4076
-1.84662	-1.39679	0.674133	-0.646667	0.240784	-1.44165	0.00305176	-0.196533	-0.0198364	-0.00152588	-0.00305176	-338.289	-254.317	487.542	-52.5194	-8.47568	-60.6159
-1.85455	-1.40717	0.674744	-0.650024	0.245056	-1.44653	0.00427246	0.174866	0.150757	0.00305176	0.00305176	-339.595	-256.242	487.984	-52.7402	-8.23683	-60.7846
-1.84937	-1.40259	0.679626	-0.651245	0.244141	-1.44073	0.00335693	-0.0494385	0.00823975	0	0	-338.647	-255.369	491.513	-52.9514	-8.23043	-60.5397
-1.84753	-1.40656	0.674133	-0.647278	0.242615	-1.44348	0.00366211	0.270996	0.150146	0.00305176	0.00274658	-338.193	-256.147	487.548	-52.4331	-8.31694	-60.6271
-1.85425	-1.39282	0.680237	-0.651855	0.246887	-1.42548	0.00427246	-0.183411	-0.0192261	-0.00183105	-0.00213623	-339.75	-253.504	491.938	-53.1761	-8.10477	-59.9318
-1.84418	-1.39984	0.677795	-0.648499	0.249329	-1.44684	0.00396729	0.0741577	0.109863	0.0012207	0.000305176	-337.818	-254.886	490.201	-52.6809	-7.74233	-60.8434
-1.85242	-1.39069	0.675049	-0.646973	0.243835	-1.43585	0.00335693	-0.263672	-0.0521851	-0.00183105	-0.00152588	-339.575	-253.144	488.196	-52.6528	-8.33973	-60.4198
-1.84631	-1.41083	0.670471	-0.65094	0.241394	-1.44379	0.00305176	0.0469971	0.142212	0.0012207	0.000305176	-337.775	-256.978	484.89	-52.7824	-8.37757	-60.593
-1.84937	-1.39923	0.677795	-0.652161	0.243835	-1.44318	0.00366211	-0.131836	-0.00366211	0	-0.000305176	-338.765	-254.755	490.184	-53.1103	-8.2654	-60.6765
-1.8512	-1.39832	0.675049	-0.652161	0.248108	-1.44257	0.00366211	-0.0527954	0.0958252	0.000915527	0.000915527	-339.161	-254.592	488.196	-53.1249	-7.95411	-60.6677
-1.85669	-1.39557	0.674438	-0.65094	0.244141	-1.43524	0.00335693	-0.131836	0.0604248	0.000610352	0.000305176	-340.232	-254.053	487.745	-53.0292	-8.36782	-60.3586
-1.85486	-1.39618	0.675049	-0.649109	0.24353	-1.43799	0.00366211	0.022583	0.0595093	0.000305176	-0.000305176	-339.895	-254.17	488.194	-52.8102	-8.38918	-60.4773
-1.8512	-1.39587	0.671997	-0.648193	0.244751	-1.43707	0.00396729	-0.085144	0.0439453	0.000610352	0.000915527	-339.171	-254.14	485.988	-52.7085	-8.22979	-60.4288
-1.85089	-1.39832	0.680847	-0.648804	0.247192	-1.43158	0.00366211	-0.020752	0.0817871	0.000610352	-0.000610352	-339.012	-254.544	492.396	-52.7393	-8.01743	-60.1656
-1.84723	-1.40228	0.671387	-0.652161	0.243835	-1.44714	0.00335693	-0.0375366	0.0634766	0.00152588	0.00183105	-338.27	-255.374	485.548	-53.0604	-8.22304	-60.8244
-1.84662	-1.40381	0.675964	-0.647583	0.249329	-1.43738	0.00366211	-0.0476074	0.0195313	0.000305176	-0.000610352	-338.065	-255.62	488.873	-52.5107	-7.76384	-60.38
-1.85303	-1.40686	0.673218	-0.646973	0.25116	-1.43951	0.00366211	-0.0518799	0.101624	0.00213623	0.00183105	-339.267	-256.188	486.887	-52.3937	-7.71784	-60.4741
-1.85181	-1.39069	0.679321	-0.648499	0.245667	-1.42181	0.00396729	0.057373	0.00457764	0	-0.000305176	-339.304	-253.108	491.28	-52.8247	-8.1682	-59.7741
-1.8457	-1.39435	0.675964	-0.648193	0.243835	-1.44714	0.00335693	0.0167847	0.0778198	0.0012207	0.00183105	-338.26	-253.861	488.868	-52.7345	-8.22566	-60.8933
-1.84784	-1.40411	0.677795	-0.652466	0.24353	-1.44165	0.00335693	-0.017395	0.0439453	0.000305176	0	-338.29	-255.673	490.186	-53.066	-8.24851	-60.5612
-1.84784	-1.40656	0.673218	-0.65094	0.246887	-1.43738	0.00335693	0.101929	0.06073	0.00183105	0.00213623	-338.174	-256.15	486.876	-52.8504	-7.96834	-60.3493
-1.84784	-1.40137	0.67749	-0.654297	0.252991	-1.43768	0.00396729	0.0640869	0.00701904	0	0.000305176	-338.364	-255.159	489.963	-53.3185	-7.48973	-60.4176
-1.85272	-1.39496	0.67688	-0.651855	0.244751	-1.44043	0.00335693	-0.211182	0.0836182	0	-0.0012207	-339.533	-253.945	489.516	-53.1442	-8.25807	-60.5948
-1.85638	-1.40472	0.675354	-0.652161	0.246277	-1.44165	0.00366211	0.0631714	0.0344849	0.000610352	0.000610352	-339.969	-255.773	488.416	-53.0233	-8.16954	-60.5838
-1.86035	-1.39313	0.683289	-0.650635	0.247192	-1.42487	0.00366211	0.162964	0.0543213	0.000610352	0	-340.963	-253.522	494.148	-53.0337	-8.18359	-59.9224
-1.8576	-1.41052	0.67688	-0.649719	0.244446	-1.43738	0.00396729	0.0668335	0.0750732	0.000915527	0.000915527	-339.993	-256.839	489.527	-52.6506	-8.31989	-60.343
-1.8515	-1.39435	0.678101	-0.647888	0.243835	-1.43524	0.00305176	0.0949097	0.0247192	0	0.000305176	-339.278	-253.816	490.406	-52.6989	-8.31288	-60.3606
-1.84509	-1.41022	0.668945	-0.647583	0.245972	-1.4389	0.00396729	0.119324	0.0778198	0.00183105	0.00183105	-337.537	-256.867	483.794	-52.4064	-7.98965	-60.3817
-1.84784	-1.39191	0.67627	-0.648193	0.245972	-1.43341	0.00305176	0.0976563	0.0363159	-0.000610352	-0.000305176	-338.609	-253.38	489.08	-52.7712	-8.08398	-60.2885
-1.84967	-1.39709	0.678406	-0.648193	0.244141	-1.4386	0.00366211	0.0286865	0.0973511	0.00244141	0.00244141	-338.87	-254.34	490.631	-52.69	-8.25254	-60.4892
-1.85028	-1.39465	0.677185	-0.648193	0.248108	-1.44043	0.00396729	0.101013	-0.0317383	-0.000915527	-0.00152588	-339.105	-253.889	489.749	-52.7295	-7.95224	-60.6029
-1.84967	-1.39435	0.679626	-0.648499	0.245056	-1.43799	0.00335693	0.128784	0.124512	0.00244141	0.00274658	-338.956	-253.818	491.513	-52.7691	-8.18612	-60.4857
-1.8512	-1.40076	0.674744	-0.65033	0.246582	-1.43829	0.00335693	0.050354	0	-0.000305176	0	-339.038	-255.044	487.977	-52.8752	-8.06786	-60.4491
-1.85608	-1.39221	0.675659	-0.650635	0.246887	-1.43585	0.00335693	0.0845337	0.0930786	0.00152588	0.0012207	-340.244	-253.419	488.63	-53.0483	-8.14749	-60.4196
-1.84784	-1.40717	0.669861	-0.649414	0.246582	-1.43768	0.00366211	0.135193	0.0619507	0.000610352	0	-338.155	-256.282	484.449	-52.6656	-7.99245	-60.3571
-1.85242	-1.39801	0.677185	-0.647583	0.249023	-1.43188	0.00335693	-0.0271606	0.0653076	0.000610352	-0.000305176	-339.331	-254.501	489.748	-52.6044	-7.89765	-60.189
-1.84692	-1.40106	0.672302	-0.647583	0.245972	-1.43951	0.00305176	0.0582886	0.0570679	0.000915527	0.000915527	-338.204	-255.127	486.218	-52.5547	-8.04796	-60.4918
-1.86005	-1.38763	0.681152	-0.650024	0.243835	-1.42578	0.00305176	-0.0204468	0.0842285	0.000305176	-0.000610352	-341.062	-252.505	492.598	-53.0519	-8.4652	-60.0003
-1.84906	-1.39648	0.677795	-0.65094	0.246887	-1.44104	0.00335693	0.045166	0.098877	0.00183105	0.00152588	-338.79	-254.237	490.186	-53.0142	-8.02214	-60.6073
-1.85852	-1.40778	0.674133	-0.648499	0.247498	-1.43768	0.00305176	-0.0982666	0.0131226	-0.000305176	-0.00183105	-340.278	-256.336	487.54	-52.5549	-8.09886	-60.3878
-1.85028	-1.40015	0.67688	-0.65094	0.247498	-1.44104	0.00335693	-0.0302124	0.13031	0.00152588	0.0012207	-338.917	-254.925	489.525	-52.9555	-7.98293	-60.5815
-1.8576	-1.4032	0.672913	-0.651855	0.247192	-1.44012	0.00366211	-0.14679	-0.0332642	-0.00183105	-0.00274658	-340.237	-255.495	486.647	-53.0125	-8.11921	-60.5293
-1.85242	-1.3974	0.676575	-0.649719	0.243835	-1.44196	0.00335693	-0.088501	0.104065	0.00152588	0	-339.424	-254.404	489.302	-52.8608	-8.32342	-60.6454
-1.85425	-1.40472	0.675354	-0.649414	0.245056	-1.43829	0.00396729	0.022583	0.0866699	0.0012207	0.000610352	-339.52	-255.773	488.421	-52.7078	-8.23177	-60.4237
-1.8573	-1.38763	0.679932	-0.650635	0.248718	-1.43158	0.00335693	-0.00213623	0.12207	0.00183105	0.000305176	-340.604	-252.529	491.72	-53.122	-8.03082	-60.2698
-1.85059	-1.41022	0.677795	-0.651855	0.249023	-1.44012	0.00366211	-0.120544	-0.0601196	-0.00213623	-0.00244141	-338.659	-256.806	490.193	-52.8986	-7.83484	-60.4612
-1.84845	-1.39862	0.678101	-0.649719	0.246277	-1.43646	0.00396729	-0.237427	0.111084	0.0012207	0	-338.555	-254.631	490.409	-52.8391	-8.05201	-60.377
-1.8457	-1.41907	0.66925	-0.65033	0.245361	-1.43829	0.00366211	-0.23468	-0.0427246	-0.000610352	-0.0012207	-337.354	-258.524	484.013	-52.5785	-8.02	-60.2788
-1.84357	-1.4032	0.675964	-0.647583	0.248718	-1.44135	0.00335693	-0.200195	0.0509644	0	-0.000915527	-337.524	-255.52	488.876	-52.5205	-7.76703	-60.5589
-1.85211	-1.40228	0.67688	-0.65155	0.244141	-1.43585	0.00305176	-0.153809	0.0497437	0.000915527	0.000305176	-339.13	-255.314	489.519	-52.9904	-8.27198	-60.3212
-1.85059	-1.39679	0.67627	-0.652771	0.248413	-1.44592	0.00396729	0.00152588	0.0650024	0.000610352	0	-339.129	-254.306	489.08	-53.22	-7.92638	-60.8345
-1.85089	-1.39893	0.675354	-0.653076	0.248108	-1.43738	0.00335693	-0.0933838	0.0402832	0.0012207	0.000610352	-339.015	-254.701	488.412	-53.2185	-7.94136	-60.4209
-1.84601	-1.40289	0.672913	-0.648499	0.24292	-1.43982	0.00335693	-0.093689	0.06073	0.000610352	0	-337.95	-255.471	486.658	-52.63	-8.27207	-60.4813
-1.85913	-1.39709	0.675964	-0.646973	0.244751	-1.42975	0.00366211	-0.232849	0.0518799	0.000915527	0.000305176	-340.64	-254.311	488.857	-52.5506	-8.35524	-60.1065
-1.85455	-1.4032	0.674133	-0.649109	0.245056	-1.44073	0.00335693	0.0372314	-0.00396729	0.000305176	0.000305176	-339.654	-255.495	487.538	-52.6978	-8.24365	-60.5492
-1.8512	-1.39343	0.677185	-0.648193	0.247803	-1.43097	0.00305176	-0.0198364	0.107422	0.00152588	0.0012207	-339.211	-253.647	489.743	-52.7472	-7.98679	-60.177
-1.85181	-1.4032	0.671082	-0.652771	0.242615	-1.44897	0.00335693	-0.0186157	0.0131226	0.000305176	-0.000610352	-339.157	-255.535	485.324	-53.1172	-8.39657	-60.9105
-1.8573	-1.3858	0.678406	-0.644836	0.247498	-1.427	0.00274658	0.0732422	0.0753784	0.0012207	0.000915527	-340.636	-252.181	490.624	-52.4869	-8.1363	-60.0765
-1.84662	-1.40167	0.677795	-0.643616	0.244751	-1.43738	0.00274658	-0.0537109	0.0961304	0.000915527	0.000610352	-338.143	-255.203	490.204	-52.0916	-8.14304	-60.3941
-1.85181	-1.39679	0.673523	-0.646362	0.245972	-1.44684	0.00396729	0.0296021	0.115051	0.00152588	0.00152588	-339.404	-254.31	487.104	-52.4871	-8.15093	-60.881
-1.84265	-1.39465	0.679932	-0.646973	0.246887	-1.43768	0.00335693	0.00183105	0.0314331	0.000610352	0.000305176	-337.575	-253.894	491.743	-52.5876	-7.92143	-60.4562
-1.8515	-1.39923	0.675354	-0.647583	0.246277	-1.44196	0.00274658	0.0939941	0.108948	0.000915527	0.000915527	-339.21	-254.754	488.426	-52.5866	-8.10867	-60.6351
-1.85791	-1.39679	0.677795	-0.649109	0.245361	-1.44043	0.00366211	0.00823975	0.0570679	0.00183105	0.00213623	-340.529	-254.262	490.184	-52.8023	-8.29446	-60.5997
-1.85455	-1.40045	0.672607	-0.650024	0.250244	-1.44318	0.00305176	0.09552	-0.0296021	-0.000915527	-0.0012207	-339.783	-254.993	486.434	-52.8469	-7.83524	-60.6931
-1.85394	-1.38855	0.675659	-0.647583	0.243835	-1.43372	0.00366211	0.126648	0.118408	0.00183105	0.00183105	-339.916	-252.733	488.633	-52.757	-8.36894	-60.3421
-1.84967	-1.4032	0.67749	-0.650635	0.246887	-1.44073	0.00366211	0.071106	0.00762939	-0.000610352	-0.0012207	-338.699	-255.494	489.969	-52.8715	-8.01321	-60.5406
-1.8512	-1.39862	0.677185	-0.649719	0.247803	-1.43188	0.00335693	0.0830078	0.0942993	0.00244141	0.00244141	-339.049	-254.622	489.743	-52.8386	-7.97104	-60.1753
-1.8454	-1.41113	0.673828	-0.652161	0.239868	-1.44135	0.00305176	0.137939	0.0137329	-0.000305176	-0.00152588	-337.552	-257.018	487.316	-52.9169	-8.48101	-60.4729
-1.85028	-1.40961	0.677185	-0.649414	0.248718	-1.44653	0.00366211	0.131226	0.144348	0.00305176	0.00366211	-338.706	-256.7	489.759	-52.6304	-7.86472	-60.7638
-1.8512	-1.39832	0.675354	-0.648499	0.239563	-1.44226	0.00335693	0.0466919	-0.0405884	-0.000915527	-0.00183105	-339.139	-254.584	488.419	-52.7061	-8.64524	-60.6402
-1.85394	-1.40045	0.677795	-0.644836	0.243835	-1.4447	0.00335693	0.126648	0.133972	0.00183105	0.00244141	-339.703	-254.96	490.2	-52.2546	-8.34888	-60.7592
-1.84784	-1.39038	0.678406	-0.648804	0.248108	-1.43738	0.00335693	0.0894165	-0.00701904	-0.000305176	-0.0012207	-338.719	-253.087	490.629	-52.8668	-7.92006	-60.4899
-1.85455	-1.4035	0.675354	-0.647278	0.252686	-1.44928	0.00305176	0.106201	0.100098	0.00183105	0.00213623	-339.803	-255.553	488.437	-52.4856	-7.63972	-60.9618
-1.85303	-1.39648	0.671082	-0.646973	0.247803	-1.43738	0.00366211	0.170593	0.0845337	0.000915527	0.000610352	-339.539	-254.253	485.33	-52.5595	-8.01497	-60.4504
-1.85028	-1.41113	0.672302	-0.652771	0.245972	-1.45264	0.00244141	0.137634	0.131226	0.00274658	0.00213623	-338.674	-257.024	486.218	-52.9904	-8.08197	-61.0196
-1.8512	-1.40411	0.67688	-0.647888	0.245361	-1.44379	0.00335693	0.129089	0.0765991	0.00183105	0.00183105	-339.018	-255.664	489.534	-52.5437	-8.16489	-60.6783
-1.84509	-1.40228	0.675354	-0.649414	0.247498	-1.43555	0.00335693	0.0570679	0.0814819	0.000915527	0.000305176	-337.764	-255.343	488.425	-52.7437	-7.88578	-60.2967
-1.85577	-1.3858	0.680542	-0.647888	0.247498	-1.43097	0.00335693	0.0930786	0.0891113	0.00213623	0.00152588	-340.367	-252.183	492.167	-52.8368	-8.11128	-60.2536
-1.84662	-1.4032	0.678101	-0.646973	0.242615	-1.4386	0.00274658	-0.0201416	-0.0253296	-0.000610352	-0.000610352	-338.076	-255.493	490.418	-52.4514	-8.30777	-60.4295
-1.84601	-1.39648	0.678406	-0.65155	0.245361	-1.44379	0.00305176	-0.0170898	0.100403	0.00213623	0.000915527	-338.208	-254.248	490.629	-53.0839	-8.09548	-60.7224
-1.84845	-1.39008	0.674744	-0.65033	0.247803	-1.44257	0.00335693	-0.0875854	0.0128174	0.000305176	0.000305176	-338.884	-253.056	487.975	-53.0469	-7.95805	-60.7284
-1.84998	-1.39465	0.675659	-0.648193	0.246887	-1.43707	0.00335693	0.0723267	0.115051	0.00274658	0.00183105	-338.992	-253.895	488.642	-52.7284	-8.04177	-60.4429
-1.85089	-1.39801	0.67749	-0.644836	0.249329	-1.4386	0.00366211	-0.0994873	0.0436401	0	-0.000610352	-339.131	-254.508	489.98	-52.2914	-7.85699	-60.4999
-1.85211	-1.39771	0.674438	-0.646667	0.24353	-1.44073	0.00335693	0.0424194	0.146179	0.00244141	0.00213623	-339.352	-254.468	487.762	-52.5061	-8.34387	-60.5872
-1.85516	-1.38611	0.678101	-0.65155	0.247498	-1.43829	0.00335693	-0.0909424	0.00610352	0	-0.000915527	-340.288	-252.269	490.395	-53.2518	-8.10223	-60.5816
-1.84937	-1.40259	0.67627	-0.649414	0.248413	-1.43799	0.00305176	0.0790405	0.0793457	0.000610352	0.000305176	-338.637	-255.383	489.088	-52.7407	-7.88569	-60.4215
-1.85516	-1.40106	0.675049	-0.651855	0.247498	-1.44165	0.00396729	-0.192261	0.0350952	0	-0.000610352	-339.849	-255.092	488.195	-53.0468	-8.0616	-60.6129
-1.84845	-1.41357	0.671082	-0.649719	0.248108	-1.43524	0.00396729	0.0350952	0.0909424	0.0012207	0.000610352	-338.058	-257.472	485.335	-52.5974	-7.85932	-60.1978
-1.85425	-1.39832	0.67749	-0.648804	0.247192	-1.43188	0.00335693	-0.210571	0.0900269	0	-0.000915527	-339.667	-254.552	489.964	-52.7398	-8.07348	-60.1862
-1.84967	-1.40167	0.677185	-0.652161	0.250244	-1.43829	0.00366211	-0.130005	0.135193	0.0012207	0.000305176	-338.723	-255.21	489.745	-53.0699	-7.74351	-60.445
-1.84937	-1.39343	0.674438	-0.651245	0.249634	-1.43524	0.00335693	-0.169983	0.0973511	0.000610352	0.000610352	-338.876	-253.677	487.751	-53.0962	-7.80861	-60.3674
-1.85822	-1.39923	0.676575	-0.647278	0.245972	-1.4328	0.00305176	-0.0369263	0.0854492	0.000305176	0	-340.435	-254.714	489.302	-52.5517	-8.23822	-60.2306
-1.85486	-1.39832	0.671997	-0.65094	0.248718	-1.4389	0.00366211	-0.122986	0.127258	0.000915527	0.000305176	-339.842	-254.592	485.985	-52.9849	-7.96397	-60.5087
-1.84723	-1.39893	0.680847	-0.650024	0.245667	-1.44135	0.00366211	-0.233765	0.0314331	-0.000610352	-0.0012207	-338.367	-254.683	492.4	-52.8703	-8.08452	-60.5976
-1.84845	-1.40839	0.670166	-0.657654	0.242615	-1.44379	0.00305176	-0.0469971	0.0912476	0.000610352	0	-338.231	-256.524	484.651	-53.5901	-8.31449	-60.6122
-1.85272	-1.40228	0.67749	-0.647583	0.246277	-1.4325	0.00305176	-0.280762	0.0570679	0.000305176	-0.000610352	-339.253	-255.299	489.97	-52.5361	-8.11206	-60.1778
-1.84509	-1.40198	0.670776	-0.649719	0.245361	-1.44073	0.00274658	0.067749	0.117798	0.00183105	0.00152588	-337.804	-255.317	485.11	-52.7839	-8.06194	-60.5305
-1.85394	-1.38977	0.681763	-0.653992	0.244446	-1.42548	0.00305176	-0.173035	0.0650024	-0.000610352	-0.00183105	-339.762	-252.927	493.035	-53.4696	-8.30253	-59.9489
-1.85272	-1.39557	0.677185	-0.65155	0.244751	-1.44409	0.00335693	0.0302124	0.153503	0.00152588	0.000915527	-339.561	-254.061	489.74	-53.1004	-8.26019	-60.7599
-1.85699	-1.40015	0.67627	-0.652161	0.245056	-1.44043	0.00366211	-0.173035	0.0332642	0.000610352	0.000305176	-340.215	-254.907	489.075	-53.0969	-8.29011	-60.5642
-1.85547	-1.39618	0.675354	-0.648804	0.248413	-1.44989	0.00274658	-0.0445557	0.0671387	0.000305176	-0.000305176	-340.186	-254.18	488.425	-52.7782	-8.01843	-61.0407
-1.84784	-1.39038	0.675049	-0.65155	0.246277	-1.44318	0.00335693	-0.0991821	0.0741577	0.0012207	0.0012207	-338.745	-253.116	488.193	-53.1817	-8.06882	-60.7479
-1.85883	-1.39923	0.67688	-0.649719	0.24292	-1.44012	0.00335693	-0.0180054	0.0704956	0.000610352	0	-340.61	-254.722	489.519	-52.8329	-8.498	-60.5615
-1.85364	-1.39648	0.674133	-0.645752	0.246582	-1.44531	0.00335693	0.121765	0.0909424	0.00152588	0.00183105	-339.767	-254.24	487.546	-52.4224	-8.13295	-60.8205
-1.85455	-1.39526	0.680542	-0.647888	0.246582	-1.43402	0.00335693	0.0915527	0.100708	0.000610352	0	-339.863	-253.963	492.175	-52.6852	-8.14016	-60.3129
-1.85059	-1.4035	0.672607	-0.65155	0.244446	-1.44073	0.00335693	0.0799561	0.100098	0.00244141	0.00274658	-338.833	-255.577	486.429	-52.9707	-8.22192	-60.5302
-1.85455	-1.39435	0.680542	-0.646973	0.245056	-1.43005	0.00366211	0.0634766	0.0662231	0.000305176	0	-339.843	-253.786	492.173	-52.5943	-8.26281	-60.1347
-1.83746	-1.41113	0.669556	-0.648193	0.245972	-1.43829	0.00366211	0.168457	0.157776	0.00274658	0.00335693	-335.99	-257.06	484.238	-52.4593	-7.85748	-60.325
-1.85028	-1.39618	0.679016	-0.650635	0.249023	-1.44043	0.00335693	-0.0201416	0.119629	0.00183105	0.00152588	-339.052	-254.168	491.071	-52.9846	-7.87183	-60.5908
-1.84601	-1.39587	0.67749	-0.649414	0.25116	-1.44409	0.00335693	0.0512695	0.102539	0.00244141	0.00335693	-338.273	-254.136	489.974	-52.8492	-7.63354	-60.756
-1.84357	-1.40472	0.67688	-0.650635	0.248413	-1.43402	0.00396729	0.132141	0.0665283	0.000305176	0	-337.37	-255.797	489.529	-52.8435	-7.77698	-60.2038
-1.84448	-1.40015	0.676575	-0.65094	0.250854	-1.4386	0.00335693	0.150757	0.138855	0.00366211	0.00366211	-337.757	-254.943	489.308	-52.9532	-7.61305	-60.4598
-1.84845	-1.39923	0.673828	-0.645447	0.245972	-1.4389	0.00274658	0.106201	0.0598145	0.000610352	0.000305176	-338.577	-254.766	487.326	-52.3404	-8.08112	-60.4865
-1.85486	-1.39954	0.672607	-0.649719	0.245667	-1.43707	0.00305176	0.123291	0.148926	0.00274658	0.00305176	-339.778	-254.813	486.428	-52.8254	-8.2057	-60.4096
-1.84265	-1.41113	0.673828	-0.65094	0.243835	-1.44348	0.00366211	0.116272	0.0460815	0.00152588	0.0012207	-337.063	-257.028	487.325	-52.7769	-8.1192	-60.5744
-1.84601	-1.39587	0.671692	-0.650635	0.245972	-1.43951	0.00335693	0.139771	0.0524902	0.0012207	0.00152588	-338.161	-254.165	485.766	-52.9867	-8.04372	-60.5269
-1.84265	-1.40198	0.67627	-0.649414	0.245667	-1.44043	0.00213623	0.0411987	0.0973511	0.00152588	0.000915527	-337.342	-255.294	489.09	-52.7492	-7.99759	-60.5152
-1.85059	-1.39008	0.678101	-0.65033	0.249634	-1.43372	0.00335693	0.177612	0.0485229	0.00213623	0.00213623	-339.225	-253.021	490.402	-53.0461	-7.83918	-60.3314
-1.85577	-1.39893	0.67688	-0.650635	0.244141	-1.44196	0.00274658	0.171509	0.062561	0.0012207	0.00152588	-340.038	-254.678	489.52	-52.9421	-8.35002	-60.6419
-1.85028	-1.39648	0.675659	-0.646667	0.248108	-1.44379	0.00366211	0.0106812	0.0680542	0.000610352	0.000305176	-339.092	-254.243	488.651	-52.5261	-7.95159	-60.7441
-1.84784	-1.39984	0.675659	-0.648193	0.249329	-1.44043	0.00335693	0.0192261	0.0994873	0.00183105	0.00183105	-338.461	-254.878	488.65	-52.6452	-7.79782	-60.5556
-1.85913	-1.40259	0.674438	-0.65033	0.243835	-1.43951	0.00335693	-0.00183105	0.0192261	-0.000305176	-0.000915527	-340.55	-255.364	487.752	-52.8483	-8.4181	-60.5062
-1.86157	-1.39221	0.673523	-0.649414	0.245667	-1.43768	0.00305176	-0.0643921	0.13916	0.00213623	0.0012207	-341.347	-253.413	487.084	-52.9104	-8.34077	-60.5165
-1.84418	-1.40045	0.672607	-0.652161	0.245972	-1.4444	0.00274658	0.012207	0.039978	0	0	-337.706	-255.031	486.432	-53.0885	-8.00283	-60.7094
-1.85364	-1.39496	0.679932	-0.646667	0.250244	-1.43585	0.00305176	0.0564575	0.104065	0.0012207	0.00183105	-339.738	-253.913	491.739	-52.5505	-7.83416	-60.4065
-1.84723	-1.39709	0.673828	-0.647278	0.248108	-1.4328	0.00366211	-0.13092	0.0088501	-0.00152588	-0.00274658	-338.328	-254.366	487.319	-52.5823	-7.88705	-60.2204
-1.85242	-1.39313	0.675964	-0.650024	0.246582	-1.44073	0.00396729	-0.088501	0.131226	0.00183105	0.0012207	-339.553	-253.606	488.858	-52.9639	-8.11315	-60.6285
-1.84875	-1.40076	0.672913	-0.65155	0.246277	-1.44867	0.00274658	-0.0991821	0.00732422	-0.0012207	-0.00183105	-338.66	-255.075	486.655	-53.0162	-8.05925	-60.9187
-1.85425	-1.39465	0.675659	-0.65094	0.247498	-1.43616	0.00305176	-0.0967407	0.102539	0	-0.000610352	-339.811	-253.884	488.633	-53.0436	-8.06055	-60.4099
-1.85272	-1.39587	0.674744	-0.650024	0.245667	-1.43982	0.00366211	-0.140076	0.0552368	0	-0.000915527	-339.507	-254.125	487.974	-52.9195	-8.18292	-60.5618
-1.85089	-1.40167	0.678406	-0.65094	0.248108	-1.43646	0.00366211	-0.0750732	0.101624	0.000610352	0.000305176	-338.946	-255.195	490.629	-52.9304	-7.93579	-60.3616
-1.84845	-1.39801	0.675659	-0.648499	0.247498	-1.43433	0.00366211	-0.135803	0.0921631	0.000610352	-0.000610352	-338.555	-254.527	488.643	-52.7083	-7.95447	-60.2854
-1.84753	-1.40533	0.673828	-0.650024	0.241699	-1.43677	0.00305176	-0.321045	0.0692749	0.000305176	-0.00183105	-338.126	-255.917	487.315	-52.7652	-8.38448	-60.3206
-1.84784	-1.39404	0.677185	-0.65094	0.245667	-1.43677	0.00305176	-0.133667	0.0592041	0.000305176	0.000305176	-338.565	-253.782	489.74	-53.0519	-8.10258	-60.423
-1.84692	-1.40472	0.670471	-0.647888	0.249329	-1.44989	0.00305176	-0.222168	0.0274658	-0.000915527	-0.00305176	-338.221	-255.835	484.902	-52.5329	-7.77655	-60.9475
-1.84875	-1.39648	0.675049	-0.643921	0.244751	-1.43463	0.00366211	-0.1297	0.083313	0.000915527	0.000305176	-338.682	-254.237	488.209	-52.2093	-8.19029	-60.3123
-1.84631	-1.40411	0.673218	-0.651245	0.246277	-1.44531	0.00274658	-0.201721	0.00335693	-0.0012207	-0.00183105	-338.036	-255.707	486.878	-52.9259	-8.00583	-60.7303
-1.85394	-1.39008	0.679321	-0.647583	0.243835	-1.42761	0.00305176	-0.117188	0.0820923	0.000305176	-0.000915527	-339.811	-252.992	491.283	-52.7318	-8.35964	-60.0503
-1.8454	-1.39648	0.676575	-0.65094	0.243835	-1.43402	0.00335693	-0.0915527	0.0823975	0.0012207	0	-337.961	-254.248	489.298	-53.0113	-8.19903	-60.2651
-1.84113	-1.39282	0.674438	-0.646057	0.246887	-1.43494	0.00274658	-0.120544	0.0521851	0.000305176	-0.000915527	-337.283	-253.583	487.765	-52.5102	-7.89826	-60.3366
-1.84082	-1.39801	0.67627	-0.65033	0.245361	-1.43677	0.00335693	-0.135498	0.00701904	-0.000305176	-0.000915527	-337.052	-254.553	489.084	-52.9162	-7.99815	-60.3711
-1.85272	-1.39832	0.673828	-0.647278	0.242615	-1.44684	0.00305176	-0.0830078	0.0787354	0.00152588	0.000610352	-339.514	-254.592	487.321	-52.5676	-8.43091	-60.863
-1.85547	-1.3916	0.67749	-0.648193	0.246887	-1.43402	0.00305176	-0.130615	0.0115967	0.000305176	-0.000305176	-340.145	-253.291	489.961	-52.7786	-8.14048	-60.3429
-1.84937	-1.40472	0.675049	-0.650635	0.248413	-1.43829	0.00274658	0.0137329	0.043335	0	-0.000305176	-338.561	-255.792	488.202	-52.8459	-7.87818	-60.4158
-1.85211	-1.38397	0.681458	-0.652161	0.248718	-1.43066	0.00305176	0.0744629	0.116577	0.00152588	0.00183105	-339.675	-251.852	492.821	-53.3539	-7.95168	-60.2422
-1.84937	-1.3974	0.678406	-0.647583	0.246277	-1.44043	0.00366211	0.078125	0.0460815	-0.000305176	-0.0012207	-338.838	-254.399	490.636	-52.6156	-8.07719	-60.576
-1.85028	-1.39465	0.677795	-0.647278	0.249023	-1.43677	0.00274658	-0.0564575	0.113831	0.00183105	0.00183105	-339.075	-253.881	490.192	-52.6241	-7.87638	-60.4371
-1.85211	-1.40686	0.671082	-0.652771	0.247498	-1.4444	0.00274658	0.140076	0.12085	0.00183105	0.0012207	-339.075	-256.215	485.327	-53.0574	-7.9943	-60.6804
-1.84998	-1.39404	0.672913	-0.650635	0.249023	-1.43585	0.00244141	-0.0283813	0.0921631	0.00152588	0.00213623	-338.98	-253.798	486.647	-53.0166	-7.86716	-60.3906
-1.84967	-1.39404	0.672913	-0.645447	0.250549	-1.43127	0.00335693	0.0616455	0.0579834	0	-0.000305176	-338.911	-253.787	486.658	-52.4221	-7.74104	-60.188
-1.84998	-1.39008	0.674438	-0.646667	0.246887	-1.43372	0.00335693	0.0296021	0.13031	0.00152588	0.00183105	-339.101	-253.038	487.757	-52.6264	-8.05321	-60.3257
-1.85181	-1.39618	0.675964	-0.646057	0.244446	-1.43799	0.00366211	0.0112915	0.0100708	0.000305176	-0.000305176	-339.322	-254.171	488.867	-52.4604	-8.26794	-60.4757
-1.84814	-1.40259	0.673828	-0.653992	0.245667	-1.43829	0.00305176	0.0604248	0.0939941	0.00152588	0.00183105	-338.343	-255.407	487.308	-53.2636	-8.08044	-60.4185
-1.85425	-1.39618	0.678406	-0.650024	0.246277	-1.43188	0.00335693	-0.00579834	0.110779	0.00152588	0.00183105	-339.724	-254.148	490.622	-52.9139	-8.15199	-60.2007
-1.84021	-1.40839	0.671692	-0.649414	0.248413	-1.4444	0.00335693	0.14679	0.0372314	0.000610352	0.0012207	-336.703	-256.533	485.784	-52.6456	-7.72004	-60.6424
-1.84418	-1.40015	0.678406	-0.646667	0.245361	-1.43768	0.00305176	0.0210571	0.072937	0.0012207	0.000915527	-337.695	-254.927	490.64	-52.4646	-8.05412	-60.4118
-1.84875	-1.4032	0.671692	-0.649719	0.248718	-1.44135	0.00335693	0.057373	0.0653076	0.000915527	0.000915527	-338.519	-255.53	485.775	-52.7656	-7.85092	-60.5668
-1.85822	-1.38214	0.681458	-0.646362	0.249939	-1.42883	0.00274658	0.118408	0.0228882	0.0012207	0.0012207	-340.966	-251.479	492.831	-52.7214	-7.96649	-60.1991
-1.85516	-1.40564	0.676575	-0.65094	0.246277	-1.44653	0.00274658	0.0979614	0.000305176	-0.000305176	-0.000305176	-339.77	-255.945	489.307	-52.87	-8.15265	-60.8015
-1.85608	-1.39832	0.673828	-0.652771	0.249023	-1.43585	0.00305176	0.0460815	0.0939941	0.00183105	0.00152588	-340.043	-254.576	487.305	-53.1943	-7.95538	-60.3706
-1.85333	-1.39709	0.673218	-0.649109	0.244141	-1.43829	0.00305176	0.102234	0.00213623	-0.000305176	-0.000610352	-339.565	-254.357	486.87	-52.7947	-8.31169	-60.4797
-1.85211	-1.39191	0.674438	-0.649719	0.245972	-1.43585	0.00366211	0.0430298	0.115662	0.00183105	0.0012207	-339.466	-253.381	487.75	-52.9472	-8.15601	-60.4096
-1.84509	-1.39221	0.672913	-0.651855	0.249023	-1.43585	0.00366211	-0.00915527	0.0469971	0	-0.000305176	-338.062	-253.473	486.646	-53.1843	-7.7888	-60.3906
-1.85242	-1.39923	0.675049	-0.649719	0.247192	-1.44043	0.00305176	0.0396729	0.0750732	0.000610352	0.000915527	-339.361	-254.754	488.2	-52.8308	-8.04648	-60.5659
-1.85516	-1.38947	0.677185	-0.650024	0.247498	-1.43158	0.00335693	0.0357056	-0.0112915	-0.000610352	-0.000915527	-340.112	-252.894	489.734	-53.0217	-8.08789	-60.2451
-1.85272	-1.39526	0.671387	-0.65094	0.243835	-1.43555	0.00305176	0.0250244	0.0891113	0.000915527	-0.000305176	-339.447	-254.026	485.537	-53.0325	-8.32608	-60.3613
-1.84814	-1.38611	0.674744	-0.649414	0.248413	-1.44043	0.00396729	0.0265503	0.00213623	-0.000305176	0	-338.931	-252.31	487.974	-53.0053	-7.91423	-60.6634
-1.84387	-1.40686	0.671692	-0.652466	0.244446	-1.44379	0.00305176	-0.0186157	0.0592041	0	-0.000915527	-337.426	-256.238	485.771	-53.0201	-8.10093	-60.624
-1.84875	-1.38824	0.671082	-0.649719	0.246887	-1.43738	0.00305176	0.00732422	0.104675	0.000915527	0	-338.925	-252.726	485.32	-53.0047	-8.03706	-60.5
-1.84509	-1.3916	0.675659	-0.649719	0.246582	-1.43799	0.00305176	-0.109558	0.0561523	-0.000305176	-0.000610352	-338.119	-253.342	488.639	-52.9507	-7.99195	-60.4941
-1.85181	-1.39648	0.678406	-0.649414	0.245972	-1.43585	0.00366211	0.0997925	0.0946045	0.0012207	0.00183105	-339.281	-254.217	490.627	-52.8394	-8.13901	-60.3752
-1.85089	-1.39496	0.671997	-0.654602	0.242615	-1.43829	0.00366211	-0.0680542	0.0686646	0	-0.0012207	-339.096	-253.979	485.972	-53.4564	-8.39276	-60.479
-1.84906	-1.40564	0.675354	-0.649414	0.248413	-1.44196	0.00274658	0.0372314	0.0735474	0.00152588	0.0012207	-338.525	-255.966	488.429	-52.6924	-7.87535	-60.5788
-1.85333	-1.39801	0.675049	-0.65094	0.243835	-1.43799	0.00274658	-0.290833	-0.0616455	-0.00183105	-0.00274658	-339.525	-254.521	488.192	-52.9897	-8.3316	-60.4566
-1.8454	-1.40778	0.671082	-0.65094	0.246887	-1.44135	0.00305176	-0.0183105	0.100098	0.00152588	0.00152588	-337.692	-256.403	485.333	-52.8306	-7.92702	-60.5146
-1.85638	-1.38824	0.676575	-0.647888	0.249023	-1.43738	0.00274658	-0.201111	-0.0256348	0.000305176	-0.000305176	-340.48	-252.668	489.3	-52.7985	-7.99702	-60.5321
-1.84479	-1.40411	0.674744	-0.65033	0.248413	-1.44836	0.00305176	0.104675	0.107117	0.00274658	0.00274658	-337.794	-255.706	487.989	-52.8217	-7.81264	-60.8743
-1.84479	-1.3916	0.683594	-0.649109	0.245667	-1.43524	0.00305176	-0.00427246	0.0924683	0.00274658	0.00274658	-338.057	-253.295	494.385	-52.8816	-8.0603	-60.3713
-1.85425	-1.40228	0.674744	-0.647888	0.247498	-1.44104	0.00335693	0.132141	0.0891113	0.00244141	0.00244141	-339.649	-255.32	487.984	-52.5729	-8.04666	-60.5772
-1.85333	-1.39679	0.67627	-0.649719	0.245972	-1.43494	0.00335693	-0.319214	-0.00244141	-0.000305176	-0.000305176	-339.552	-254.28	489.078	-52.8692	-8.16213	-60.3325
-1.84998	-1.39343	0.673218	-0.647583	0.244446	-1.44196	0.00366211	0.0216675	0.085144	0.00152588	0.00152588	-339.07	-253.684	486.875	-52.6789	-8.24633	-60.6723
-1.84906	-1.39984	0.674133	-0.649414	0.248413	-1.4389	0.00305176	-0.202026	0.0482178	0.000915527	0.000305176	-338.665	-254.883	487.54	-52.7846	-7.8888	-60.4836
-1.84814	-1.40015	0.676575	-0.648499	0.244141	-1.43738	0.00335693	0.0088501	0.0680542	0.000915527	0.000610352	-338.45	-254.926	489.307	-52.6748	-8.21623	-60.402
-1.85028	-1.40015	0.672302	-0.651245	0.243835	-1.44653	0.00274658	-0.210266	0.126038	0.00183105	0.00152588	-338.943	-254.956	486.21	-52.9909	-8.2812	-60.8237
-1.85547	-1.38824	0.678711	-0.65094	0.250244	-1.43158	0.00396729	0.0222778	0.0537109	0.000610352	0.000305176	-340.224	-252.657	490.838	-53.1463	-7.87494	-60.2617
-1.8515	-1.40503	0.675659	-0.647583	0.250549	-1.43677	0.00213623	-0.241394	0.115662	0.0012207	0.0012207	-338.992	-255.834	488.651	-52.4923	-7.74373	-60.3576
-1.85089	-1.39526	0.673828	-0.653381	0.244446	-1.4386	0.00213623	0.0106812	0.0537109	0.000610352	0.000610352	-339.116	-254.025	487.302	-53.3123	-8.24676	-60.4976
-1.84998	-1.41479	0.669861	-0.649719	0.242615	-1.43646	0.00213623	-0.0650024	0.128784	0.00213623	0.00274658	-338.303	-257.703	484.448	-52.5783	-8.32409	-60.2357
-1.85455	-1.40228	0.674133	-0.647888	0.245972	-1.4325	0.00305176	-0.0131226	-0.090332	-0.00183105	-0.00183105	-339.598	-255.313	487.537	-52.571	-8.16632	-60.179
-1.86035	-1.40503	0.67627	-0.647278	0.245667	-1.43311	0.00305176	-0.0814819	0.122986	0.00213623	0.00213623	-340.679	-255.796	489.084	-52.4593	-8.28235	-60.2026
-1.84418	-1.39679	0.67749	-0.649109	0.246582	-1.44196	0.00274658	-0.0494385	-0.0436401	-0.000610352	-0.000915527	-337.835	-254.311	489.972	-52.7986	-7.96654	-60.6353
-1.85028	-1.39923	0.67627	-0.65155	0.243835	-1.43921	0.00274658	0.00579834	0.102539	0.00213623	0.00152588	-338.898	-254.755	489.077	-53.0396	-8.27745	-60.495
-1.8457	-1.40656	0.675354	-0.65155	0.244751	-1.42944	0.00335693	-0.0387573	0.00366211	-0.000305176	-0.000610352	-337.65	-256.137	488.417	-52.9182	-8.09647	-59.9727
-1.85333	-1.39191	0.67688	-0.649109	0.248718	-1.43402	0.00274658	-0.0436401	0.0906372	0.00183105	0.00213623	-339.714	-253.36	489.52	-52.8777	-7.95522	-60.3368
-1.84509	-1.40167	0.669861	-0.649414	0.247498	-1.44073	0.00274658	0.120239	-0.0576782	0.000305176	0.000305176	-337.823	-255.265	484.449	-52.7537	-7.89119	-60.5373
-1.85303	-1.3913	0.675049	-0.649414	0.246277	-1.43311	0.00335693	0.0341797	0.0646973	0.00152588	0.00183105	-339.64	-253.257	488.19	-52.9218	-8.14653	-60.2915
-1.84601	-1.40167	0.673523	-0.652161	0.243835	-1.44165	0.00305176	0.0665283	0.0314331	0.00152588	0.00152588	-337.99	-255.246	487.092	-53.069	-8.19955	-60.5736
-1.86066	-1.38611	0.682678	-0.654602	0.246277	-1.42212	0.00305176	0.193176	0.0213623	0.000915527	0.000915527	-341.174	-252.211	493.69	-53.5996	-8.2751	-59.8454
-1.85577	-1.39343	0.674438	-0.649719	0.248718	-1.44043	0.00305176	0.127258	0.0946045	0.00183105	0.00183105	-340.211	-253.66	487.753	-52.9247	-7.99673	-60.6248
-1.85059	-1.3916	0.675049	-0.65033	0.246277	-1.43982	0.00305176	0.166321	0.0439453	0.00152588	0.00213623	-339.22	-253.33	488.193	-53.0225	-8.10982	-60.5918
-1.8454	-1.40045	0.674744	-0.648193	0.246277	-1.44287	0.00305176	0.198975	0.0778198	0.00244141	0.00244141	-337.968	-255.008	487.987	-52.6351	-8.00247	-60.6497
-1.84631	-1.40503	0.67627	-0.651245	0.246277	-1.43799	0.00335693	0.158386	0.0894165	0.0012207	0.000915527	-337.933	-255.853	489.085	-52.9101	-7.99699	-60.3865
-1.84845	-1.39435	0.67749	-0.648804	0.248718	-1.44257	0.00244141	0.138855	0.111694	0.00213623	0.00213623	-338.777	-253.84	489.971	-52.8042	-7.87458	-60.7
-1.8515	-1.39954	0.672607	-0.651245	0.246582	-1.44501	0.00396729	0.0918579	-0.00213623	-0.000305176	-0.000915527	-339.201	-254.835	486.431	-53.0008	-8.08127	-60.7675
-1.85547	-1.38519	0.67749	-0.649109	0.245972	-1.43005	0.00305176	0.151672	0.142822	0.00213623	0.00274658	-340.287	-252.087	489.952	-52.9854	-8.22764	-60.2081
-1.84631	-1.39801	0.675964	-0.653381	0.250854	-1.4389	0.00305176	0.126953	0.0344849	0	0.000305176	-338.17	-254.544	488.858	-53.2673	-7.6473	-60.4925
-1.85394	-1.40167	0.680237	-0.648499	0.248108	-1.44196	0.00274658	0.0933838	0.104675	0.00183105	0.00183105	-339.639	-255.177	491.962	-52.6537	-7.99555	-60.6286
-1.84937	-1.40472	0.673218	-0.652466	0.244141	-1.4444	0.00305176	0.149841	0.109558	0.0012207	0.000915527	-338.591	-255.811	486.872	-53.0564	-8.22494	-60.6851
-1.84723	-1.39709	0.674133	-0.648499	0.246582	-1.44379	0.00335693	0.0857544	0.0939941	0.000610352	0	-338.443	-254.378	487.542	-52.7246	-8.01872	-60.724
-1.84753	-1.39435	0.677185	-0.648499	0.248718	-1.43097	0.00335693	0.0143433	0.06073	0.000610352	0.000915527	-338.46	-253.831	489.745	-52.7663	-7.84856	-60.1612
-1.84753	-1.39038	0.67627	-0.648804	0.244141	-1.43829	0.00335693	0.0177002	0.0527954	-0.000305176	-0.0012207	-338.64	-253.101	489.08	-52.8665	-8.23433	-60.5211
-1.85333	-1.39801	0.677795	-0.65094	0.244751	-1.43311	0.00274658	0.0201416	0.0912476	0.00152588	0.00152588	-339.483	-254.5	490.179	-52.9891	-8.25399	-60.2349
-1.85425	-1.40594	0.675964	-0.646362	0.250244	-1.43738	0.00213623	-0.0595093	-0.00152588	-0.000305176	-0.000305176	-339.522	-255.993	488.874	-52.3389	-7.81393	-60.387
-1.85791	-1.3974	0.679626	-0.652161	0.244141	-1.43311	0.00244141	-0.0637817	0.145874	0.00213623	0.00152588	-340.403	-254.362	491.499	-53.1402	-8.38085	-60.2508
-1.84326	-1.40747	0.671692	-0.653687	0.246887	-1.44226	0.00335693	-0.101318	-0.00946045	-0.000610352	-0.00152588	-337.272	-256.354	485.77	-53.1494	-7.88975	-60.5505
-1.84845	-1.3855	0.678711	-0.649719	0.247498	-1.43188	0.00274658	-0.145874	0.116272	0.00183105	0.00152588	-338.918	-252.164	490.841	-53.0489	-7.98722	-60.2747
-1.84509	-1.39832	0.674133	-0.65094	0.244751	-1.43677	0.00305176	-0.180054	0.0613403	0	-0.0012207	-337.872	-254.609	487.533	-52.982	-8.11708	-60.3765
-1.85547	-1.38397	0.680847	-0.649414	0.245972	-1.42883	0.00274658	-0.0415039	0.107422	0.00183105	0.00213623	-340.321	-251.839	492.381	-53.0402	-8.23036	-60.1638
-1.85181	-1.39923	0.678406	-0.648499	0.246277	-1.43646	0.00335693	-0.113525	0.0323486	0.000610352	0	-339.21	-254.731	490.631	-52.6907	-8.10825	-60.3831
-1.85394	-1.39893	0.675659	-0.65155	0.244446	-1.43433	0.00335693	-0.164185	0.145264	0.0012207	0.000915527	-339.575	-254.684	488.631	-53.0443	-8.28616	-60.2824
-1.84845	-1.40747	0.675964	-0.654907	0.24231	-1.43982	0.00335693	-0.266724	0.0415039	0	-0.000610352	-338.254	-256.312	488.854	-53.2908	-8.34238	-60.4437
-1.85883	-1.38824	0.675354	-0.649414	0.245361	-1.44379	0.00274658	-0.166321	0.101624	0.0012207	0.000610352	-341.004	-252.675	488.412	-52.975	-8.33657	-60.8244
-1.84967	-1.39435	0.675659	-0.653687	0.245972	-1.43127	0.00274658	-0.350342	0.102234	0.000305176	-0.000915527	-338.829	-253.84	488.625	-53.3602	-8.0993	-60.1672
-1.85028	-1.39801	0.674744	-0.650635	0.246887	-1.43951	0.00305176	0.0311279	0.0466919	0.000305176	0.000305176	-338.956	-254.534	487.976	-52.9542	-8.03657	-60.5256
-1.85852	-1.38885	0.681152	-0.648499	0.245667	-1.4325	0.00335693	-0.210571	0.0881958	0.000915527	0	-340.822	-252.745	492.608	-52.8588	-8.29687	-60.3027
-1.84601	-1.39832	0.672607	-0.65155	0.245056	-1.44196	0.00305176	0.00976563	0.00854492	-0.000305176	0.000305176	-338.106	-254.621	486.429	-53.053	-8.11179	-60.6176
-1.85181	-1.3913	0.674744	-0.653076	0.249329	-1.43311	0.00305176	-0.270081	0.110474	0.00183105	0.0012207	-339.387	-253.267	487.964	-53.3402	-7.87628	-60.2897
-1.84265	-1.40442	0.67688	-0.650635	0.244751	-1.44073	0.00335693	-0.104675	-0.0180054	-0.000305176	-0.000610352	-337.259	-255.75	489.53	-52.8498	-8.06323	-60.5065
-1.85028	-1.39954	0.679321	-0.650635	0.246582	-1.43738	0.00305176	-0.0567627	0.11261	0.0012207	0.000610352	-338.9	-254.792	491.291	-52.93	-8.05574	-60.4174
-1.85181	-1.40015	0.675354	-0.65033	0.247192	-1.44104	0.00274658	-0.0271606	-0.0296021	-0.000915527	-0.000915527	-339.216	-254.927	488.42	-52.8859	-8.03352	-60.5846
-1.85028	-1.39709	0.674438	-0.648804	0.249023	-1.44012	0.00244141	0.0213623	0.0967407	0.00213623	0.0012207	-339.015	-254.363	487.761	-52.7595	-7.87004	-60.568
-1.84662	-1.39435	0.671692	-0.646973	0.246887	-1.43707	0.00305176	0.06073	0.0119019	-0.000305176	-0.000915527	-338.331	-253.87	485.773	-52.592	-7.98669	-60.4347
-1.84906	-1.4032	0.675964	-0.649109	0.245972	-1.44684	0.00305176	-0.000915527	0.0946045	0.00152588	0.00152588	-338.651	-255.509	488.871	-52.6979	-8.08372	-60.8201
-1.85242	-1.39923	0.679321	-0.652161	0.24231	-1.43555	0.00274658	0.0164795	0.0396729	0.000915527	0.000915527	-339.277	-254.727	491.282	-53.1097	-8.43262	-60.3298
-1.84692	-1.40839	0.669861	-0.650024	0.245056	-1.45081	0.00274658	0.141296	0.0820923	0.0012207	0.000610352	-338.078	-256.529	484.455	-52.7185	-8.10788	-60.9477
-1.8457	-1.39191	0.675354	-0.653992	0.246582	-1.44135	0.00274658	0.0262451	0.0646973	0.00152588	0.00213623	-338.239	-253.409	488.409	-53.4354	-7.99948	-60.6427
-1.84357	-1.39374	0.672607	-0.647278	0.246582	-1.44287	0.00244141	0.142212	0.017395	0.000305176	0	-337.814	-253.767	486.439	-52.6373	-7.96691	-60.6992
-1.84784	-1.38275	0.67688	-0.644531	0.243835	-1.42975	0.00305176	0.167236	0.0958252	0.00183105	0.00213623	-338.868	-251.652	489.522	-52.4986	-8.28288	-60.1939
-1.85028	-1.39069	0.673828	-0.652466	0.247498	-1.44165	0.00244141	0.138855	0.00213623	-0.000305176	-0.000915527	-339.196	-253.172	487.306	-53.2816	-8.00812	-60.6819
-1.85181	-1.39465	0.680847	-0.652161	0.248413	-1.43433	0.00335693	0.185852	0.13031	0.00274658	0.00274658	-339.322	-253.862	492.388	-53.183	-7.94385	-60.3231
-1.85333	-1.39801	0.677185	-0.652466	0.246277	-1.4444	0.00335693	0.135193	0.0231934	-0.000305176	-0.00152588	-339.611	-254.518	489.74	-53.1661	-8.14001	-60.758
-1.85089	-1.39435	0.677795	-0.646057	0.247192	-1.44409	0.00244141	0.205383	0.168152	0.00305176	0.00305176	-339.291	-253.828	490.197	-52.4912	-8.04306	-60.7777
-1.84814	-1.39374	0.678711	-0.646973	0.249023	-1.43768	0.00274658	0.13031	0.0177002	-0.000610352	-0.0012207	-338.697	-253.712	490.857	-52.6036	-7.84446	-60.4822
-1.84601	-1.4032	0.674438	-0.651245	0.248413	-1.43433	0.00335693	0.0878906	0.149231	0.00152588	0.000915527	-337.891	-255.517	487.757	-52.9382	-7.82148	-60.2342
-1.85028	-1.38306	0.682068	-0.652771	0.246277	-1.43646	0.00274658	0.164185	0.032959	0	-0.000610352	-339.395	-251.69	493.264	-53.4393	-8.12468	-60.5073
-1.8512	-1.39832	0.676575	-0.655518	0.248413	-1.43402	0.00335693	0.0811768	0.0848389	0.000610352	0.000305176	-339.043	-254.579	489.288	-53.5071	-7.91798	-60.2699
-1.85394	-1.39435	0.678711	-0.651245	0.246582	-1.4389	0.00274658	0.0686646	0.0772095	0.000610352	0.000610352	-339.797	-253.814	490.843	-53.0845	-8.1328	-60.5387
-1.84875	-1.41022	0.675354	-0.649719	0.244141	-1.44135	0.00274658	0.158386	0.0897217	0.000915527	0.000610352	-338.291	-256.824	488.428	-52.6536	-8.19974	-60.503
-1.84784	-1.40411	0.676575	-0.649109	0.245056	-1.43402	0.00274658	0.115051	0.0665283	0.0012207	0.000610352	-338.227	-255.667	489.307	-52.68	-8.12227	-60.2149
-1.85303	-1.3974	0.675964	-0.650635	0.244141	-1.44318	0.00305176	0.0628662	0.0439453	-0.000305176	0	-339.552	-254.408	488.858	-52.9659	-8.3091	-60.7025
-1.84875	-1.39587	0.676575	-0.646057	0.245361	-1.44135	0.00274658	0.131836	0.105286	0.00244141	0.00274658	-338.774	-254.124	489.312	-52.4653	-8.14713	-60.6276
-1.8512	-1.39435	0.675659	-0.648193	0.244141	-1.43616	0.00396729	0.0378418	-0.0534058	-0.0012207	-0.00213623	-339.218	-253.833	488.638	-52.7335	-8.28318	-60.4004
-1.85394	-1.40442	0.675659	-0.650024	0.245667	-1.43158	0.00305176	0.0372314	0.0961304	0.00244141	0.00183105	-339.389	-255.708	488.638	-52.7809	-8.17148	-60.1155
-1.8512	-1.39038	0.681763	-0.652771	0.243225	-1.43799	0.00274658	-0.0515747	-0.0405884	-0.0012207	-0.00244141	-339.349	-253.063	493.046	-53.3223	-8.3659	-60.5142
-1.84967	-1.40533	0.668335	-0.650024	0.242004	-1.44135	0.00274658	0.0201416	0.0912476	0.00213623	0.00274658	-338.583	-255.945	483.339	-52.7659	-8.39899	-60.5345
-1.84845	-1.38824	0.675659	-0.65033	0.245972	-1.44318	0.00244141	-0.154419	0.0366211	-0.000305176	-0.0012207	-338.942	-252.709	488.636	-53.0766	-8.11129	-60.7683
-1.84814	-1.40045	0.672913	-0.651855	0.246582	-1.43982	0.00305176	0.114441	0.127258	0.00335693	0.00366211	-338.444	-255.011	486.65	-53.0538	-8.01664	-60.5104
-1.85516	-1.38977	0.680847	-0.647278	0.247498	-1.43982	0.00305176	-0.102844	0.00152588	-0.000305176	-0.00183105	-340.233	-252.936	492.397	-52.7052	-8.09875	-60.6303
-1.84601	-1.39801	0.673828	-0.65033	0.249329	-1.43616	0.00335693	0.0552368	0.0991821	0.00213623	0.00183105	-338.083	-254.55	487.316	-52.9171	-7.76534	-60.3636
-1.84784	-1.39282	0.673828	-0.65033	0.244141	-1.44073	0.00274658	-0.255127	0.0650024	0	-0.00152588	-338.633	-253.576	487.311	-53.0021	-8.23247	-60.6112
-1.85181	-1.40686	0.673828	-0.648499	0.245667	-1.43463	0.00305176	0.112915	0.0384521	0.00152588	0.00183105	-338.931	-256.184	487.319	-52.5669	-8.13278	-60.2316
-1.85303	-1.40076	0.678101	-0.648499	0.250854	-1.43768	0.00244141	-0.168762	0.0854492	-0.000305176	-0.00152588	-339.442	-255.016	490.414	-52.6667	-7.75742	-60.4401
-1.85486	-1.40289	0.677185	-0.647888	0.246887	-1.43707	0.00274658	0.00671387	0.0518799	0.000305176	0.000305176	-339.71	-255.414	489.75	-52.5628	-8.10107	-60.3911
-1.84845	-1.39923	0.675659	-0.65094	0.246277	-1.44257	0.00274658	-0.0976563	0.0762939	0.000915527	0	-338.59	-254.768	488.641	-52.9699	-8.05405	-60.6509
-1.85059	-1.39404	0.680847	-0.647888	0.248718	-1.43158	0.00213623	-0.102234	0.072937	0	-0.000305176	-339.099	-253.743	492.397	-52.7031	-7.90288	-60.2039
-1.84601	-1.39557	0.673828	-0.651855	0.247498	-1.43158	0.00244141	0.0695801	0.108948	0.00183105	0.00152588	-338.084	-254.089	487.307	-53.1298	-7.91349	-60.1657
-1.85028	-1.39191	0.679932	-0.649414	0.246582	-1.43585	0.00305176	-0.171814	-0.0253296	-0.0012207	-0.00183105	-339.13	-253.356	491.73	-52.9127	-8.07768	-60.4107
-1.83929	-1.40686	0.669556	-0.651245	0.246887	-1.45447	0.00213623	0.0323486	0.0964355	0.000915527	-0.000305176	-336.659	-256.275	484.237	-52.8812	-7.83856	-61.1108
-1.84967	-1.39923	0.678101	-0.649719	0.242615	-1.43524	0.00305176	-0.132141	-0.0201416	-0.000915527	-0.00183105	-338.744	-254.74	490.405	-52.8294	-8.36414	-60.3111
-1.8512	-1.38947	0.676575	-0.652161	0.244446	-1.44653	0.00274658	-0.00610352	0.0747681	0.0012207	0.0012207	-339.469	-252.929	489.295	-53.2682	-8.27796	-60.9162
-1.8512	-1.39832	0.674438	-0.650635	0.250549	-1.42975	0.00274658	0.0143433	0.0665283	0	-0.000305176	-339.031	-254.58	487.752	-52.9472	-7.74738	-60.0815
-1.85059	-1.39282	0.67688	-0.65033	0.244751	-1.44012	0.00274658	0.166931	0.144653	0.00213623	0.00213623	-339.184	-253.549	489.519	-53.0033	-8.22971	-60.5942
-1.85211	-1.39496	0.674744	-0.647583	0.246887	-1.43616	0.00274658	-0.0531006	0.027771	0.000305176	0	-339.396	-253.948	487.979	-52.6539	-8.0765	-60.404
-1.84998	-1.39771	0.67627	-0.651855	0.245056	-1.44012	0.00274658	0.113525	0.0280762	0	0	-338.9	-254.472	489.077	-53.0991	-8.17903	-60.5512
-1.84662	-1.40717	0.671387	-0.65033	0.245056	-1.44531	0.00335693	0.0143433	0.0650024	0.000915527	0.000915527	-337.995	-256.287	485.555	-52.772	-8.10105	-60.7035
-1.84998	-1.38763	0.67627	-0.648193	0.247803	-1.43677	0.00274658	-0.057373	0.0476074	0.000610352	0.000610352	-339.214	-252.576	489.08	-52.8411	-7.98807	-60.4881
-1.8457	-1.39771	0.672302	-0.65033	0.248718	-1.43585	0.00244141	0.055542	0.0985718	0.0012207	0.000915527	-338.019	-254.502	486.21	-52.9216	-7.80954	-60.3486
-1.85394	-1.38611	0.681458	-0.648499	0.248413	-1.43524	0.00274658	0.0692749	0.078125	0.000610352	0.000305176	-340.05	-252.247	492.833	-52.9023	-8.00948	-60.4457
-1.84204	-1.39679	0.677795	-0.652466	0.244446	-1.44012	0.00305176	0.085144	0.109558	0.00244141	0.00183105	-337.357	-254.318	490.184	-53.1816	-8.09682	-60.5361
-1.84998	-1.39191	0.67688	-0.651855	0.244751	-1.44318	0.00274658	0.09552	0.123596	0.00152588	0.00183105	-339.117	-253.385	489.517	-53.193	-8.22316	-60.7391
-1.84998	-1.39862	0.674133	-0.653076	0.243225	-1.43555	0.00213623	0.0866699	0.137634	0.00213623	0.00152588	-338.791	-254.652	487.524	-53.2226	-8.31746	-60.3247
-1.84113	-1.39221	0.674744	-0.647278	0.250244	-1.43646	0.00305176	0.206909	0.0827026	0.0012207	0.00213623	-337.33	-253.47	487.986	-52.66	-7.63016	-60.4181
-1.84723	-1.39648	0.675659	-0.65155	0.245972	-1.43524	0.00274658	0.0408936	0.0939941	0.000610352	0	-338.342	-254.25	488.635	-53.0817	-8.05831	-60.3296
-1.84906	-1.39526	0.672607	-0.649109	0.243835	-1.44135	0.00396729	0.175781	0.038147	0.000610352	0.000610352	-338.808	-254.035	486.43	-52.8235	-8.27229	-60.6229
-1.8576	-1.3913	0.67627	-0.646667	0.244751	-1.427	0.00305176	0.1828	0.0735474	0.0012207	0.000915527	-340.49	-253.224	489.074	-52.6078	-8.34398	-60.0229
-1.84723	-1.39252	0.671997	-0.644226	0.247498	-1.44073	0.00305176	0.138855	0.0326538	0.000610352	0.000610352	-338.576	-253.523	486.001	-52.3083	-7.95981	-60.6257
-1.85699	-1.39282	0.67627	-0.65033	0.245972	-1.42944	0.00305176	0.090332	0.0921631	0.00183105	0.00183105	-340.331	-253.52	489.069	-53.0025	-8.22924	-60.1196
-1.84692	-1.40686	0.668335	-0.649109	0.244446	-1.4447	0.00274658	0.201416	0.0311279	0.0012207	0.0012207	-338.051	-256.243	483.347	-52.6366	-8.15631	-60.6764
-1.84387	-1.39893	0.673828	-0.648804	0.249634	-1.43738	0.00274658	0.0765991	0.0259399	0	0.000305176	-337.658	-254.728	487.322	-52.7275	-7.70515	-60.4095
-1.84509	-1.39771	0.677185	-0.649109	0.244751	-1.43738	0.00274658	0.127869	0.0469971	0.00183105	0.00152588	-337.923	-254.476	489.748	-52.7831	-8.1222	-60.4145
-1.85089	-1.39008	0.67627	-0.649719	0.246582	-1.43463	0.00305176	0.168762	0.000610352	0.000915527	0.000915527	-339.277	-253.03	489.075	-52.9763	-8.09088	-60.3674
-1.8454	-1.3913	0.677185	-0.648804	0.245056	-1.43127	0.00244141	0.0967407	0.0439453	0.0012207	0.000915527	-338.114	-253.267	489.741	-52.8497	-8.11574	-60.1859
-1.84845	-1.39862	0.675049	-0.647278	0.244446	-1.44318	0.00305176	0.112915	0.0262451	0.000305176	0.000305176	-338.63	-254.652	488.207	-52.5608	-8.20772	-60.6844
-1.85913	-1.40076	0.674744	-0.647583	0.243835	-1.43738	0.00305176	0.00457764	-0.0332642	0	0	-340.603	-255.013	487.977	-52.5632	-8.42458	-60.426
-1.8454	-1.40503	0.671082	-0.651855	0.243835	-1.44379	0.00274658	0.0799561	0.0405884	0.000610352	-0.000305176	-337.783	-255.892	485.328	-52.9801	-8.1815	-60.642
-1.85394	-1.39923	0.67688	-0.648499	0.246887	-1.43921	0.00305176	-0.0241089	0.143127	0.00213623	0.0012207	-339.663	-254.736	489.527	-52.6916	-8.09737	-60.516
-1.8457	-1.40472	0.675964	-0.65094	0.249634	-1.43616	0.00305176	-0.000305176	0.0683594	0.0012207	0.000610352	-337.819	-255.798	488.866	-52.8794	-7.71623	-60.3099
-1.85455	-1.39008	0.679321	-0.646973	0.245056	-1.42731	0.00305176	0.0314331	0.0552368	0.000610352	0.000610352	-339.939	-252.989	491.285	-52.662	-8.27218	-60.0413
-1.85364	-1.39557	0.673523	-0.648193	0.245972	-1.43799	0.00305176	0.0512695	0.0262451	0.000610352	-0.000305176	-339.686	-254.067	487.093	-52.7146	-8.17479	-60.4841
-1.85242	-1.39587	0.674133	-0.649109	0.248413	-1.44043	0.00274658	-0.117493	0.0665283	0.00152588	0.000610352	-339.473	-254.129	487.537	-52.8147	-7.95843	-60.5958
-1.84296	-1.40076	0.675354	-0.650635	0.244751	-1.44287	0.00244141	0.0820923	0.0427246	0.000610352	0	-337.452	-255.073	488.424	-52.9089	-8.08051	-60.6346
-1.84845	-1.39679	0.67627	-0.648499	0.241089	-1.44531	0.00305176	-0.135193	0.0921631	0.000915527	0	-338.691	-254.306	489.085	-52.7306	-8.48375	-60.7903
-1.84998	-1.39984	0.677795	-0.648804	0.246582	-1.42731	0.00335693	0.113525	0.100708	0.00152588	0.00183105	-338.718	-254.845	490.185	-52.713	-8.04205	-59.9494
-1.84784	-1.38916	0.674744	-0.651855	0.246277	-1.44409	0.00244141	0.147705	0.0662231	0.00152588	0.00213623	-338.791	-252.89	487.971	-53.2363	-8.07275	-60.7995
-1.85608	-1.3916	0.681152	-0.652161	0.247498	-1.43616	0.00274658	0.0567627	0.11322	0.00152588	0.0012207	-340.281	-253.276	492.605	-53.2337	-8.09989	-60.4424
-1.84906	-1.39374	0.675354	-0.648193	0.242615	-1.4447	0.00274658	-0.171204	0.0259399	-0.000305176	-0.00152588	-338.906	-253.736	488.422	-52.7446	-8.37963	-60.7913
-1.85303	-1.39221	0.678406	-0.648499	0.247192	-1.43341	0.00244141	-0.168152	0.078125	0.000305176	-0.000610352	-339.639	-253.408	490.625	-52.803	-8.07238	-60.304
-1.85028	-1.40411	0.670471	-0.653687	0.245667	-1.44257	0.00274658	-0.108643	0.0485229	-0.000305176	-0.000610352	-338.758	-255.709	484.879	-53.2052	-8.11566	-60.6073
-1.8512	-1.40137	0.677185	-0.646667	0.245972	-1.4389	0.00244141	-0.0863647	0.113831	0.000915527	0.000915527	-339.059	-255.14	489.754	-52.4471	-8.12056	-60.4778
-1.85272	-1.39801	0.675659	-0.646362	0.246887	-1.43799	0.00335693	-0.140991	-0.0161743	-0.00152588	-0.00274658	-339.455	-254.514	488.647	-52.4661	-8.08138	-60.4679
-1.84631	-1.39496	0.677185	-0.653381	0.245972	-1.43066	0.00244141	-0.0656128	0.154114	0.00183105	0.00152588	-338.147	-253.956	489.732	-53.3146	-8.04117	-60.1265
-1.84357	-1.39313	0.674744	-0.65033	0.244446	-1.43921	0.00152588	-0.0930786	0.0231934	-0.000305176	-0.000915527	-337.765	-253.64	487.975	-52.9957	-8.13392	-60.5279
-1.84998	-1.39282	0.677185	-0.650635	0.245972	-1.43585	0.00305176	-0.128479	0.0750732	0.000610352	0	-339.019	-253.545	489.738	-53.0371	-8.11698	-60.3974
-1.84387	-1.38977	0.67749	-0.651855	0.245972	-1.43677	0.00274658	-0.0674438	0.0753784	0.000915527	0.000915527	-337.909	-252.994	489.958	-53.2242	-8.0225	-60.4465
-1.84631	-1.40259	0.669556	-0.65094	0.247803	-1.44104	0.00305176	-0.038147	0.093689	0.00152588	0.0012207	-338.029	-255.436	484.225	-52.9139	-7.88303	-60.5457
-1.84906	-1.40198	0.679626	-0.649414	0.245972	-1.44196	0.00274658	-0.241699	0.0210571	0.000305176	-0.000305176	-338.643	-255.255	491.519	-52.752	-8.08308	-60.6066
-1.84113	-1.3974	0.673218	-0.649719	0.246277	-1.43921	0.00274658	0.0448608	0.0979614	0.0012207	0.000610352	-337.157	-254.457	486.877	-52.8563	-7.93375	-60.4902
-1.85394	-1.38702	0.684509	-0.652466	0.248718	-1.43005	0.00244141	-0.171204	0.072937	0.00152588	0.000915527	-339.945	-252.401	495.031	-53.3407	-7.97352	-60.1963
-1.8573	-1.3913	0.67627	-0.65033	0.249023	-1.44287	0.00244141	0.181274	0.0567627	0.000610352	0.000305176	-340.613	-253.248	489.077	-53.0302	-8.00597	-60.7606
-1.8512	-1.39801	0.673828	-0.652161	0.248108	-1.43707	0.00274658	-0.114441	0.12085	0.00152588	0.00183105	-339.101	-254.536	487.309	-53.1283	-7.94955	-60.415
-1.85486	-1.39862	0.675964	-0.647583	0.243835	-1.44287	0.00274658	0.0924683	0.0552368	0.00183105	0.0012207	-339.893	-254.626	488.865	-52.5977	-8.36422	-60.6868
-1.84845	-1.39801	0.677795	-0.649414	0.250854	-1.44073	0.00274658	0.175171	0.038147	0.00152588	0.00152588	-338.65	-254.523	490.193	-52.8148	-7.68997	-60.5896
-1.84845	-1.39832	0.679626	-0.65155	0.247498	-1.42944	0.00244141	0.0482178	0.0354004	0.000610352	0.000305176	-338.481	-254.56	491.506	-53.0521	-7.94634	-60.0563
-1.85028	-1.40137	0.673218	-0.648804	0.246277	-1.44012	0.00244141	0.0958252	0.0765991	0.00183105	0.00213623	-338.863	-255.17	486.877	-52.6907	-8.07841	-60.5265
-1.84845	-1.38458	0.680237	-0.648804	0.248108	-1.43036	0.00274658	0.127869	-0.00579834	0	-0.0012207	-338.944	-251.981	491.947	-52.9588	-7.94072	-60.2152
-1.84937	-1.39557	0.671997	-0.652466	0.248413	-1.43921	0.00274658	0.0473022	0.088501	0.0012207	0.0012207	-338.832	-254.097	485.983	-53.202	-7.90243	-60.5275
-1.85211	-1.38947	0.679016	-0.651245	0.248718	-1.43188	0.00244141	0.0515747	0.0500488	0.0012207	0.000915527	-339.516	-252.895	491.06	-53.1608	-7.93765	-60.2534
-1.85638	-1.4032	0.671997	-0.647583	0.245972	-1.45294	0.00305176	0.112915	0.0515747	0.000610352	0.000610352	-340.168	-255.512	486.001	-52.5262	-8.21363	-61.1211
-1.84967	-1.39557	0.674133	-0.65094	0.246277	-1.4386	0.00305176	0.017395	0.0811768	0.000915527	0.000305176	-338.893	-254.081	487.531	-53.0278	-8.08101	-60.4991
-1.84662	-1.39618	0.678406	-0.649719	0.249329	-1.43829	0.00213623	0.0747681	0.0869751	0.0012207	0.000915527	-338.308	-254.18	490.632	-52.8782	-7.78458	-60.4834
-1.85181	-1.39709	0.675964	-0.65033	0.245667	-1.44531	0.00274658	0.0427246	0.0714111	0.0012207	0.000915527	-339.356	-254.357	488.862	-52.936	-8.16909	-60.8041
-1.85272	-1.39282	0.672607	-0.649414	0.245056	-1.43555	0.00274658	0.149536	0.0384521	0	-0.000610352	-339.545	-253.56	486.424	-52.8973	-8.23694	-60.3867
-1.84753	-1.39557	0.671082	-0.651855	0.245667	-1.43921	0.00244141	0.117493	0.126953	0.00183105	0.00183105	-338.456	-254.108	485.32	-53.1315	-8.09297	-60.5166
-1.85822	-1.38794	0.675964	-0.653992	0.245667	-1.44012	0.00335693	0.0839233	0.0234985	0.000305176	-0.000610352	-340.821	-252.619	488.841	-53.5026	-8.29401	-60.651
-1.84845	-1.39801	0.671692	-0.654602	0.246887	-1.44653	0.00274658	0.1828	0.150146	0.00213623	0.00152588	-338.637	-254.57	485.761	-53.4085	-8.00707	-60.8377
-1.84998	-1.38947	0.677185	-0.646362	0.245361	-1.44165	0.00274658	0.0427246	0.071106	0.000915527	0.000305176	-339.219	-252.917	489.749	-52.6036	-8.18607	-60.697
-1.84937	-1.39648	0.674744	-0.65033	0.244751	-1.44531	0.00274658	0.0378418	0.11322	0.00213623	0.00152588	-338.882	-254.257	487.978	-52.9449	-8.2031	-60.7995
-1.85577	-1.3913	0.681763	-0.649414	0.244141	-1.43646	0.00213623	0.122986	0.0457764	0.000610352	-0.000305176	-340.238	-253.213	493.052	-52.9246	-8.36916	-60.455
-1.85059	-1.39221	0.675964	-0.648193	0.249329	-1.44592	0.00335693	0.0375366	0.116882	0.00213623	0.00183105	-339.308	-253.444	488.867	-52.7698	-7.8711	-60.8792
-1.84967	-1.39465	0.674744	-0.654602	0.248413	-1.44226	0.00305176	0.0601196	0.0726318	0.0012207	0.000610352	-338.952	-253.916	487.967	-53.4623	-7.91118	-60.6763
-1.85089	-1.39465	0.674744	-0.651245	0.245361	-1.4444	0.00183105	0.0888062	0.083313	0.000610352	-0.000305176	-339.227	-253.909	487.974	-53.0793	-8.18302	-60.7762
-1.85089	-1.3974	0.672302	-0.651245	0.241699	-1.43433	0.00274658	0.115051	0.136108	0.00152588	0.0012207	-338.994	-254.426	486.199	-53.0324	-8.45963	-60.2783
-1.84662	-1.39435	0.672913	-0.650024	0.249023	-1.43799	0.00335693	0.0720215	0.0863647	0.0012207	0.000610352	-338.336	-253.868	486.652	-52.9415	-7.8125	-60.4786
-1.85272	-1.39618	0.675354	-0.647278	0.245361	-1.43677	0.00244141	-0.0552368	0.108643	0.000915527	0	-339.482	-254.172	488.421	-52.5999	-8.20703	-60.4216
-1.85028	-1.39709	0.680542	-0.649719	0.249023	-1.43677	0.00274658	0.200806	0.153503	0.00213623	0.00183105	-338.993	-254.326	492.177	-52.8646	-7.86717	-60.4164
-1.84509	-1.39862	0.681458	-0.648804	0.248718	-1.43646	0.00274658	-0.0631714	0.108032	0.000610352	0.000305176	-337.923	-254.622	492.845	-52.734	-7.801	-60.377
-1.85669	-1.39038	0.675354	-0.652161	0.246887	-1.44592	0.00274658	-0.0720215	0.0317383	-0.000305176	-0.000610352	-340.529	-253.089	488.41	-53.2547	-8.17063	-60.8998
-1.84235	-1.40717	0.671692	-0.649719	0.244446	-1.44867	0.00213623	-0.0787354	0.144958	0.00183105	0.00152588	-337.191	-256.302	485.781	-52.7017	-8.08215	-60.8469
-1.84784	-1.39801	0.672302	-0.648804	0.247803	-1.44043	0.00244141	-0.164185	-0.00976563	-0.0012207	-0.00183105	-338.492	-254.555	486.215	-52.7438	-7.92431	-60.5637
-1.84937	-1.39923	0.678711	-0.646057	0.25116	-1.43433	0.00274658	-0.0537109	0.114441	0.0012207	0.00183105	-338.746	-254.732	490.861	-52.4102	-7.67542	-60.2915
-1.85089	-1.39282	0.67627	-0.647583	0.246582	-1.44257	0.00305176	-0.0210571	0.078125	0.000610352	0.000610352	-339.3	-253.551	489.086	-52.6896	-8.09296	-60.715
-1.84967	-1.39313	0.671082	-0.648499	0.247803	-1.43707	0.00274658	0.0686646	0.0143433	0	-0.000305176	-338.964	-253.636	485.326	-52.7869	-7.96602	-60.4523
-1.85394	-1.4032	0.675964	-0.649109	0.246887	-1.44073	0.00244141	-0.178833	0.0256348	-0.000305176	-0.000610352	-339.55	-255.487	488.866	-52.6979	-8.08655	-60.553
-1.85608	-1.39069	0.675659	-0.649414	0.247498	-1.44104	0.00305176	-0.0192261	0.126038	0.00183105	0.0012207	-340.365	-253.137	488.636	-52.9344	-8.10907	-60.6749
-1.85699	-1.40472	0.672607	-0.65155	0.249939	-1.44897	0.00213623	-0.138245	0.0363159	0.000610352	0.000610352	-340.189	-255.794	486.435	-52.9548	-7.89233	-60.9308
-1.85089	-1.39465	0.672913	-0.651245	0.248718	-1.43921	0.00244141	0.0735474	0.0204468	0.000305176	0	-339.176	-253.914	486.647	-53.0777	-7.90781	-60.542
-1.84967	-1.40411	0.672302	-0.649109	0.248413	-1.43951	0.00244141	-0.0314331	0.115356	0.00152588	0.00152588	-338.655	-255.692	486.217	-52.681	-7.88737	-60.4778
-1.85516	-1.3855	0.681458	-0.645752	0.247498	-1.4325	0.00274658	-0.0341797	-0.0167847	-0.000305176	-0.000305176	-340.293	-252.121	492.836	-52.5977	-8.10599	-60.3285
-1.85822	-1.39099	0.674744	-0.651245	0.245056	-1.44196	0.00244141	0.0375366	0.0958252	0.00183105	0.00183105	-340.76	-253.196	487.966	-53.1396	-8.339	-60.7122
-1.8512	-1.39191	0.67688	-0.650024	0.245972	-1.43829	0.00183105	-0.201111	0.0570679	0	0.000305176	-339.321	-253.373	489.519	-52.9828	-8.14308	-60.5216
-1.84784	-1.39709	0.674438	-0.646973	0.243225	-1.44409	0.00274658	0.072937	0.0784302	0.00152588	0.00183105	-338.561	-254.372	487.764	-52.5504	-8.30105	-60.7348
-1.85211	-1.39648	0.67627	-0.652161	0.243225	-1.44379	0.00366211	-0.0326538	-0.0878906	-0.00183105	-0.00183105	-339.392	-254.24	489.075	-53.1551	-8.3688	-60.7319
-1.84906	-1.40015	0.67749	-0.647278	0.246887	-1.43372	0.00244141	-0.000610352	0.112305	0.0012207	0.000915527	-338.614	-254.912	489.972	-52.5347	-8.00896	-60.2433
-1.85364	-1.39008	0.674438	-0.65033	0.244141	-1.43799	0.00213623	-0.0271606	-0.0680542	-0.000915527	-0.000610352	-339.836	-253.036	487.746	-53.0473	-8.33546	-60.5226
-1.85608	-1.38611	0.679321	-0.65094	0.245361	-1.43341	0.00305176	0.0744629	0.085144	0.000915527	0	-340.409	-252.253	491.276	-53.1814	-8.2858	-60.3554
-1.84998	-1.40381	0.675964	-0.649109	0.243225	-1.43494	0.00305176	-0.062561	0.0604248	0.000305176	0	-338.658	-255.607	488.863	-52.6857	-8.30705	-60.2611
-1.84906	-1.39496	0.680237	-0.652161	0.248413	-1.43646	0.00244141	0.0442505	0.0778198	0.000610352	-0.000305176	-338.792	-253.934	491.949	-53.1777	-7.89862	-60.4115
-1.84784	-1.40198	0.673523	-0.651245	0.246887	-1.44012	0.00244141	0.0109863	-0.00488281	-0.000305176	-0.000610352	-338.348	-255.294	487.095	-52.9595	-7.98373	-60.5133
-1.85211	-1.40533	0.678101	-0.649719	0.247803	-1.43921	0.00213623	0.0640869	0.113525	0.000610352	-0.000305176	-339.112	-255.88	490.414	-52.7329	-7.97433	-60.463
-1.8457	-1.40228	0.677185	-0.652161	0.246582	-1.44135	0.00305176	0.00396729	0.0445557	0.000915527	0.0012207	-337.936	-255.34	489.746	-53.0597	-7.97233	-60.5625
-1.85303	-1.39008	0.675659	-0.649109	0.245667	-1.42731	0.00274658	0.015564	0.00335693	-0.000915527	-0.00183105	-339.61	-253.018	488.629	-52.9053	-8.19414	-60.0327
-1.84357	-1.38916	0.674744	-0.65094	0.244446	-1.4328	0.00274658	0.120544	0.127563	0.00183105	0.0012207	-337.809	-252.891	487.968	-53.1278	-8.13853	-60.2628
-1.8515	-1.39679	0.67749	-0.651855	0.247192	-1.44043	0.00274658	0.0680542	-0.00183105	-0.000305176	-0.000915527	-339.25	-254.289	489.962	-53.1145	-8.03611	-60.5824
-1.8515	-1.38702	0.67749	-0.648193	0.243225	-1.4328	0.00335693	0.127563	0.12207	0.00274658	0.00244141	-339.469	-252.445	489.957	-52.8507	-8.38013	-60.3048
-1.84967	-1.40137	0.670166	-0.65155	0.248718	-1.44562	0.00305176	0.197144	0.0888062	0.00152588	0.000610352	-338.788	-255.199	484.666	-53.0054	-7.87313	-60.7782
-1.84845	-1.3913	0.671997	-0.650024	0.246582	-1.43433	0.00274658	0.0717163	0.11261	0.00274658	0.00244141	-338.734	-253.291	485.982	-52.99	-8.04472	-60.3329
-1.84418	-1.39801	0.675659	-0.649719	0.245667	-1.44379	0.00274658	0.102234	0.0131226	0.000305176	-0.000915527	-337.803	-254.553	488.646	-52.8489	-8.03728	-60.7059
-1.85059	-1.38885	0.680847	-0.647583	0.245361	-1.43097	0.00274658	0.102234	0.114746	0.00183105	0.0012207	-339.238	-252.77	492.392	-52.7514	-8.18743	-60.2109
-1.85425	-1.38794	0.67627	-0.65033	0.245361	-1.43372	0.00244141	0.0784302	0.00396729	0.000915527	0.000915527	-339.986	-252.618	489.069	-53.0812	-8.25007	-60.3481
-1.85181	-1.39465	0.678406	-0.652161	0.250549	-1.43677	0.00274658	0.0305176	0.0656128	0.00183105	0.00152588	-339.353	-253.879	490.623	-53.1831	-7.77383	-60.4387
-1.84906	-1.39679	0.675964	-0.648804	0.246277	-1.43921	0.00244141	0.123291	0.112305	0.00152588	0.0012207	-338.764	-254.3	488.864	-52.7642	-8.0707	-60.5201
-1.84967	-1.39465	0.674744	-0.656128	0.240173	-1.43524	0.00335693	0.027771	0.067749	0.000915527	0.0012207	-338.815	-253.909	487.954	-53.6353	-8.56537	-60.3319
-1.85547	-1.39435	0.675964	-0.650024	0.240784	-1.44684	0.00274658	0.0546265	0.0872803	0.000610352	0	-340.16	-253.831	488.856	-52.9467	-8.633	-60.8968
-1.84723	-1.3974	0.673523	-0.65094	0.250549	-1.43341	0.00274658	-0.00183105	0.062561	-0.000305176	-0.000610352	-338.312	-254.431	487.092	-52.9964	-7.68612	-60.2464
-1.85974	-1.38092	0.683594	-0.65094	0.246277	-1.42792	0.00274658	0.0991821	0.0857544	0.0012207	0.000915527	-341.252	-251.238	494.362	-53.2653	-8.28443	-60.1587
-1.8576	-1.39832	0.678101	-0.649109	0.246277	-1.4328	0.00244141	-0.0720215	-0.0158691	-0.00152588	-0.00213623	-340.338	-254.539	490.403	-52.776	-8.20424	-60.2358
-1.85394	-1.3916	0.675354	-0.648499	0.245056	-1.43127	0.00244141	-0.0561523	0.110474	0.000915527	0.000305176	-339.791	-253.306	488.412	-52.8121	-8.25863	-60.2056
-1.83685	-1.40656	0.667725	-0.65155	0.247498	-1.44257	0.00305176	-0.0241089	0.032959	-0.000305176	-0.000915527	-336.039	-256.224	482.905	-52.9172	-7.73732	-60.5555
-1.84784	-1.39221	0.67688	-0.650024	0.248108	-1.43311	0.00305176	-0.1297	0.117188	0.000610352	-0.000305176	-338.597	-253.436	489.52	-52.9757	-7.90906	-60.2746
-1.85089	-1.39893	0.678406	-0.652161	0.246887	-1.4325	0.00244141	-0.126343	0.0698853	-0.000915527	-0.000915527	-338.969	-254.677	490.621	-53.1133	-8.03666	-60.1961
-1.85089	-1.3913	0.678101	-0.65155	0.245972	-1.43188	0.00213623	-0.147095	0.115967	0.000610352	0.000305176	-339.197	-253.248	490.396	-53.1658	-8.13216	-60.2282
-1.85059	-1.40045	0.672302	-0.653381	0.243225	-1.43005	0.00305176	-0.0588989	0.0152588	-0.000915527	-0.000610352	-338.781	-254.997	486.195	-53.2267	-8.31657	-60.0556
-1.84845	-1.39252	0.671692	-0.647888	0.24292	-1.43982	0.00244141	-0.127258	0.107117	0.000305176	-0.000305176	-338.755	-253.524	485.767	-52.7273	-8.34327	-60.5718
-1.85181	-1.39557	0.67688	-0.653076	0.247498	-1.42975	0.00305176	-0.0961304	0.0283813	0	-0.000610352	-339.213	-254.052	489.51	-53.2712	-8.00861	-60.0976
-1.84906	-1.40533	0.672913	-0.650635	0.245667	-1.43677	0.00274658	-0.239563	0.0299072	-0.000305176	-0.00213623	-338.441	-255.918	486.653	-52.8353	-8.09025	-60.3318
-1.85699	-1.39496	0.675964	-0.652771	0.245056	-1.4328	0.00244141	-0.0772095	0.0604248	0.000610352	0.000610352	-340.28	-253.929	488.845	-53.2482	-8.297	-60.2522
-1.84723	-1.39801	0.673828	-0.65094	0.246887	-1.4444	0.00244141	-0.265808	0.0415039	0	-0.000610352	-338.404	-254.555	487.317	-52.9892	-7.98924	-60.742
-1.85333	-1.37909	0.679932	-0.651855	0.245056	-1.43036	0.00274658	0.0253296	0.0579834	0.000915527	0.000305176	-340.042	-250.941	491.711	-53.3974	-8.2804	-60.2622
-1.84448	-1.39801	0.678406	-0.650635	0.245667	-1.43616	0.00274658	-0.151672	0.00671387	-0.0012207	-0.00244141	-337.777	-254.529	490.629	-52.9524	-8.03479	-60.3548
-1.84967	-1.39191	0.672607	-0.65033	0.247803	-1.44073	0.00274658	-0.203857	0.098877	0.00152588	0.000915527	-339.038	-253.405	486.428	-53.017	-7.97116	-60.6305
-1.85211	-1.39771	0.675354	-0.65033	0.245972	-1.4389	0.00274658	0.0518799	0.0119019	0.000915527	0.0012207	-339.321	-254.466	488.417	-52.9247	-8.14179	-60.5037
-1.85333	-1.39709	0.67688	-0.646973	0.243225	-1.44379	0.00152588	-0.13916	0.0982666	0.000915527	0.000305176	-339.654	-254.34	489.529	-52.5523	-8.39375	-60.7375
-1.84967	-1.39404	0.680847	-0.649414	0.246887	-1.44043	0.00213623	-0.167236	0.0112915	-0.000610352	-0.00183105	-339.002	-253.758	492.397	-52.8794	-8.04126	-60.6049
-1.85547	-1.40259	0.674133	-0.65033	0.247192	-1.44775	0.00274658	0.0598145	0.0778198	0.0012207	0.000610352	-339.939	-255.387	487.54	-52.8491	-8.09421	-60.8844
-1.85669	-1.38336	0.680237	-0.652161	0.25177	-1.43463	0.00274658	-0.0790405	0.0378418	-0.000915527	-0.00213623	-340.658	-251.734	491.939	-53.3657	-7.78854	-60.4487
-1.85242	-1.39435	0.672302	-0.652161	0.246582	-1.4389	0.00244141	0.00976563	0.10498	0.0012207	0	-339.464	-253.856	486.2	-53.1876	-8.10465	-60.5282
-1.84875	-1.38489	0.67749	-0.647888	0.249634	-1.44104	0.00274658	-0.100403	0.0219727	-0.000305176	-0.000610352	-339.125	-252.063	489.967	-52.8512	-7.83279	-60.71
-1.84204	-1.40656	0.672607	-0.651245	0.245972	-1.44073	0.00213623	0.0219727	0.0918579	0	-0.000305176	-337.057	-256.177	486.437	-52.8843	-7.94704	-60.486
-1.85364	-1.39069	0.674744	-0.656738	0.249329	-1.4386	0.00274658	0.0164795	0.0762939	0.0012207	0.0012207	-339.807	-253.158	487.956	-53.7707	-7.90976	-60.549
-1.84692	-1.39862	0.675964	-0.649414	0.245667	-1.43585	0.00213623	0.00640869	-0.00396729	-0.000915527	-0.0012207	-338.237	-254.647	488.862	-52.8032	-8.07472	-60.342
-1.85211	-1.39648	0.67749	-0.645447	0.245056	-1.43494	0.00213623	0.0476074	0.102539	0.00213623	0.00244141	-339.35	-254.215	489.972	-52.3853	-8.2213	-60.3362
-1.84998	-1.40015	0.670776	-0.649719	0.245361	-1.43707	0.00244141	0.0842285	-0.00793457	-0.000610352	-0.00152588	-338.784	-254.954	485.104	-52.8138	-8.14591	-60.3892
-1.84723	-1.39954	0.675964	-0.652161	0.242004	-1.43036	0.00213623	0.0585938	0.0985718	0.00274658	0.00366211	-338.165	-254.815	488.851	-53.1015	-8.36336	-60.0699
-1.8576	-1.38947	0.680542	-0.65155	0.245667	-1.43433	0.00213623	0.062561	0.0119019	0	-0.000915527	-340.62	-252.872	492.16	-53.1982	-8.27776	-60.3755
-1.84692	-1.40594	0.669861	-0.650635	0.245667	-1.44135	0.00183105	0.100098	0.122986	0.00274658	0.00305176	-338.041	-256.062	484.447	-52.8254	-8.05618	-60.5304
-1.85059	-1.3974	0.673828	-0.649414	0.250854	-1.42975	0.00244141	0.0537109	-0.0375366	0.000305176	0.000610352	-338.946	-254.412	487.313	-52.822	-7.71647	-60.089
-1.8454	-1.40076	0.67627	-0.648499	0.245972	-1.43829	0.00274658	0.0509644	0.107727	0.00244141	0.00244141	-337.906	-255.052	489.089	-52.6643	-8.02182	-60.4356
-1.85455	-1.39008	0.684509	-0.648193	0.246887	-1.42914	0.00213623	0.0796509	0.0439453	0.0012207	0.000915527	-339.981	-252.964	495.041	-52.803	-8.12639	-60.1325
-1.85577	-1.39435	0.676575	-0.65094	0.249023	-1.43829	0.00305176	-0.00396729	0.0762939	0.00183105	0.00152588	-340.159	-253.819	489.297	-53.0496	-7.96662	-60.5194
-1.8512	-1.3974	0.67688	-0.649414	0.247803	-1.43433	0.00213623	0.0210571	0.0881958	0.0012207	0.000915527	-339.117	-254.398	489.523	-52.8238	-7.97711	-60.2983
-1.84662	-1.39496	0.67627	-0.653076	0.247192	-1.44012	0.00274658	-0.0296021	0.0585938	0.000610352	0.000305176	-338.324	-253.97	489.076	-53.2818	-7.9572	-60.5673
-1.84204	-1.39679	0.672913	-0.649109	0.248413	-1.43738	0.00213623	-0.0949097	0.0930786	0.000915527	0	-337.35	-254.339	486.657	-52.7961	-7.77805	-60.418
-1.84601	-1.39893	0.678101	-0.653076	0.24353	-1.43372	0.00274658	-0.022583	0.0778198	0	-0.000305176	-337.992	-254.698	490.399	-53.2168	-8.22443	-60.2306
-1.84937	-1.39771	0.671997	-0.651245	0.240479	-1.43646	0.00213623	-0.0186157	0.104065	0.00183105	0.00183105	-338.7	-254.492	485.98	-53.0275	-8.53317	-60.3676
-1.85333	-1.38092	0.678101	-0.653381	0.247192	-1.42975	0.00335693	0.0610352	0.00549316	-0.000915527	-0.0012207	-339.971	-251.296	490.383	-53.5421	-8.10064	-60.2203
-1.85211	-1.3913	0.676575	-0.652161	0.247803	-1.43646	0.00244141	-0.0396729	0.122986	0.00183105	0.000610352	-339.492	-253.258	489.292	-53.2367	-8.00873	-60.4452
-1.84723	-1.3974	0.677795	-0.65033	0.249329	-1.43341	0.00274658	0.0167847	-0.0241089	-0.00152588	-0.00213623	-338.326	-254.406	490.187	-52.9273	-7.78593	-60.248
-1.84357	-1.40747	0.669556	-0.651245	0.248108	-1.44135	0.00213623	-0.103455	0.0762939	0.0012207	0.000305176	-337.337	-256.361	484.229	-52.8696	-7.79823	-60.5131
-1.84814	-1.39954	0.67688	-0.654907	0.247803	-1.43524	0.00274658	-0.0253296	0.0271606	-0.0012207	-0.00183105	-338.418	-254.816	489.513	-53.4172	-7.91413	-60.3079
-1.85181	-1.40198	0.67688	-0.649719	0.244446	-1.43524	0.00305176	-0.0274658	0.12085	0.00244141	0.00213623	-339.086	-255.254	489.523	-52.7857	-8.24473	-60.2976
-1.84662	-1.39435	0.67688	-0.65094	0.246277	-1.43433	0.00244141	-0.0418091	-0.0213623	-0.0012207	-0.00152588	-338.287	-253.843	489.519	-53.0461	-8.02972	-60.3053
-1.85791	-1.40045	0.675964	-0.648804	0.246277	-1.43646	0.00213623	-0.00274658	-0.0360107	-0.000915527	-0.000305176	-340.369	-254.954	488.86	-52.7073	-8.20659	-60.3874
-1.84723	-1.40503	0.674133	-0.651245	0.246887	-1.43677	0.00274658	-0.101013	0.00549316	0	-0.000915527	-338.095	-255.861	487.537	-52.9097	-7.96171	-60.3321
-1.84937	-1.39313	0.679321	-0.651855	0.249939	-1.43738	0.00244141	-0.12085	0.0357056	0.000915527	0.000915527	-338.927	-253.596	491.287	-53.1723	-7.78731	-60.4725
-1.8454	-1.40198	0.66803	-0.65033	0.246582	-1.44012	0.00274658	0.0515747	0.0415039	0.000610352	0.000305176	-337.848	-255.332	483.12	-52.8531	-7.96703	-60.5028
-1.85791	-1.3974	0.673218	-0.652466	0.245361	-1.4444	0.00244141	-0.0262451	-0.000305176	0.000305176	0	-340.516	-254.411	486.864	-53.1765	-8.29154	-60.7703
-1.84906	-1.39862	0.674438	-0.653381	0.245667	-1.43829	0.00274658	-0.0375366	0.0595093	0.00152588	0.000610352	-338.654	-254.657	487.748	-53.2579	-8.10803	-60.4544
-1.85089	-1.39008	0.679626	-0.649109	0.241089	-1.42456	0.00305176	0.0213623	0.015564	-0.000305176	-0.0012207	-339.147	-252.999	491.498	-52.9048	-8.52456	-59.8932
-1.85608	-1.38641	0.671082	-0.652161	0.245667	-1.43707	0.00183105	-0.0259399	0.107422	0.00244141	0.00244141	-340.404	-252.362	485.308	-53.3155	-8.2606	-60.5148
-1.84601	-1.39191	0.675049	-0.646057	0.246887	-1.43311	0.00213623	-0.122681	0.0180054	0	-0.000305176	-338.259	-253.39	488.203	-52.526	-7.98147	-60.2731
-1.85242	-1.39832	0.674744	-0.653076	0.243835	-1.4386	0.00213623	0.0534058	0.101624	0.00213623	0.00183105	-339.325	-254.586	487.967	-53.229	-8.31335	-60.4768
-1.85699	-1.39435	0.675964	-0.650635	0.245667	-1.43097	0.00274658	-0.152893	-0.0106812	-0.000915527	-0.00152588	-340.296	-253.809	488.849	-53.0132	-8.25043	-60.1766
-1.8457	-1.39526	0.680237	-0.649414	0.247192	-1.43768	0.00213623	0.00244141	0.0991821	0.00152588	0.00152588	-338.146	-254	491.957	-52.8579	-7.94374	-60.4573
-1.84601	-1.39923	0.671997	-0.654907	0.246582	-1.4386	0.00213623	-0.043335	0.0424194	0.000305176	0	-338.019	-254.797	485.979	-53.4214	-7.97929	-60.4533
-1.85364	-1.38519	0.679626	-0.650635	0.249329	-1.42609	0.00244141	0.100098	0.105591	0.00183105	0.00183105	-339.892	-252.079	491.497	-53.1588	-7.92186	-60.0265
-1.85455	-1.39374	0.675354	-0.65094	0.249023	-1.43188	0.00244141	0.00640869	0.0463867	0.000915527	0.000610352	-339.856	-253.708	488.41	-53.0573	-7.94153	-60.2236
-1.85669	-1.39374	0.679626	-0.65155	0.243835	-1.43188	0.00244141	-0.00213623	0.0772095	0.000610352	0.000305176	-340.264	-253.677	491.498	-53.1286	-8.39488	-60.2208
-1.85272	-1.40259	0.668335	-0.652161	0.245056	-1.44379	0.00244141	-0.0534058	0.0830078	0.00183105	0.00213623	-339.302	-255.427	483.334	-53.0558	-8.21263	-60.6817
-1.85486	-1.40411	0.674744	-0.652161	0.244446	-1.4386	0.00274658	-0.020752	0.0405884	0.000305176	0.000305176	-339.638	-255.664	487.972	-53.0319	-8.28983	-60.439
-1.8454	-1.39374	0.677185	-0.653381	0.24231	-1.44165	0.00274658	-0.0991821	0.0817871	0.000915527	0.0012207	-338.114	-253.742	489.735	-53.3365	-8.33405	-60.6343
-1.85242	-1.39191	0.679321	-0.649719	0.246277	-1.43524	0.00183105	0.045166	0.0384521	0.000305176	0.000305176	-339.539	-253.352	491.286	-52.948	-8.13711	-60.3867
-1.85089	-1.39252	0.67627	-0.647278	0.249329	-1.43036	0.00152588	-0.0500488	0.0979614	0.00183105	0.00152588	-339.182	-253.48	489.082	-52.6568	-7.86186	-60.159
-1.85028	-1.39587	0.674744	-0.646667	0.247803	-1.44135	0.00244141	-0.0421143	0.0506592	0.000915527	0.00152588	-339.077	-254.131	487.986	-52.5352	-7.97538	-60.6347
-1.85364	-1.38794	0.675659	-0.647888	0.247498	-1.43402	0.00274658	-0.0518799	0.159302	0.00274658	0.00274658	-339.895	-252.621	488.635	-52.8017	-8.07101	-60.3678
-1.84784	-1.41083	0.670471	-0.649414	0.24292	-1.44348	0.00274658	0.017395	0.0723267	0.00183105	0.00244141	-338.093	-256.971	484.894	-52.6082	-8.28203	-60.5883
-1.85486	-1.39252	0.675964	-0.65155	0.244446	-1.44348	0.00244141	-0.0512695	0.119324	0.00183105	0.00183105	-340.065	-253.488	488.853	-53.1496	-8.32857	-60.7606
-1.85272	-1.39587	0.67627	-0.65094	0.247498	-1.43616	0.00274658	-0.00427246	0.0302124	0.0012207	0.000610352	-339.473	-254.114	489.076	-53.0236	-8.03151	-60.3964
-1.84998	-1.38947	0.683594	-0.648804	0.245361	-1.42731	0.00244141	-0.00946045	0.085144	0.00152588	0.00152588	-339.057	-252.868	494.377	-52.8807	-8.17116	-60.0354
-1.84998	-1.39496	0.675964	-0.648804	0.246887	-1.43585	0.00213623	0.00549316	0.0500488	0.000305176	0.000915527	-338.965	-253.95	488.861	-52.7931	-8.03911	-60.3834
-1.8576	-1.39343	0.677185	-0.648193	0.245361	-1.43951	0.00213623	0.0164795	0.112915	0.00183105	0.00152588	-340.567	-253.635	489.742	-52.7511	-8.29899	-60.5844
-1.85272	-1.40076	0.671387	-0.652771	0.244751	-1.43738	0.00274658	-0.0335693	0.0836182	0.00152588	0.00152588	-339.289	-255.06	485.538	-53.1541	-8.23635	-60.4011
-1.85455	-1.39954	0.673828	-0.652161	0.246277	-1.43372	0.00244141	-0.144348	0.0942993	0	-0.0012207	-339.668	-254.807	487.305	-53.104	-8.14576	-60.2526
-1.85699	-1.39008	0.677185	-0.65033	0.245667	-1.43158	0.00274658	-0.0708008	0.125122	0.00183105	0.00152588	-340.443	-253.002	489.731	-53.0473	-8.26384	-60.2408
-1.84784	-1.40015	0.672302	-0.646057	0.245972	-1.43707	0.00244141	0.0579834	0.0799561	0.000915527	0.000305176	-338.396	-254.947	486.22	-52.3946	-8.06546	-60.3907
-1.85211	-1.3858	0.678101	-0.649719	0.247192	-1.43494	0.00305176	0.0802612	0.0805664	0.000610352	0.000915527	-339.665	-252.216	490.398	-53.0456	-8.07525	-60.4222
-1.85333	-1.39709	0.673218	-0.649109	0.247192	-1.44165	0.00274658	0.0222778	0.10437	0.000610352	0	-339.62	-254.361	486.874	-52.7955	-8.06945	-60.6415
-1.85211	-1.39343	0.677795	-0.649719	0.245972	-1.43372	0.00274658	0.0567627	0.0775146	0.0012207	0.00152588	-339.406	-253.645	490.181	-52.9228	-8.15038	-60.3011
-1.84357	-1.40167	0.674438	-0.648804	0.242615	-1.43829	0.00274658	0.0500488	0.09552	0.000305176	-0.000610352	-337.489	-255.24	487.762	-52.6837	-8.25756	-60.4141
-1.84662	-1.39801	0.679016	-0.651855	0.247498	-1.43768	0.00183105	0.015564	0.140076	0.00183105	0.00152588	-338.221	-254.522	491.069	-53.0931	-7.92366	-60.4341
-1.85486	-1.39435	0.678101	-0.65033	0.245361	-1.4389	0.00244141	0.00366211	0.0521851	0.000610352	0	-339.976	-253.813	490.402	-52.9799	-8.2473	-60.5393
-1.85211	-1.39923	0.678101	-0.651855	0.248718	-1.42792	0.00244141	-0.0665283	0.0933838	0.000915527	0	-339.158	-254.727	490.399	-53.0727	-7.90508	-59.9892
-1.84357	-1.39862	0.679321	-0.646057	0.245361	-1.43677	0.00213623	0.126953	0.0592041	0.000915527	0.0012207	-337.619	-254.636	491.303	-52.4191	-8.04826	-60.3817
-1.84784	-1.39832	0.67688	-0.653381	0.243835	-1.43311	0.00274658	-0.354614	-0.0592041	-0.00152588	-0.00183105	-338.361	-254.584	489.513	-53.2617	-8.23126	-60.2116
-1.84906	-1.38977	0.675659	-0.653687	0.244446	-1.44135	0.00335693	0.0271606	0.0384521	0.000915527	0.000610352	-338.962	-252.995	488.627	-53.4359	-8.23428	-60.6652
-1.84662	-1.40686	0.668335	-0.648804	0.245972	-1.44531	0.00274658	-0.130615	0.0436401	0.000610352	-0.000610352	-338.008	-256.245	483.349	-52.6018	-8.0294	-60.7075
-1.85211	-1.39252	0.675659	-0.649109	0.247498	-1.43524	0.00244141	0.00457764	0.0769043	0.00244141	0.00244141	-339.457	-253.487	488.636	-52.8676	-8.03197	-60.3814
-1.84692	-1.4032	0.673828	-0.646973	0.248413	-1.43799	0.00213623	-0.0430298	0.0518799	0.000305176	-0.000305176	-338.143	-255.516	487.327	-52.4505	-7.84515	-60.4112
-1.85547	-1.38611	0.683289	-0.648499	0.244141	-1.43341	0.00274658	0.192871	0.134888	0.00274658	0.00305176	-340.315	-252.229	494.154	-52.9027	-8.37739	-60.3575
-1.85028	-1.39465	0.672607	-0.650024	0.246887	-1.44196	0.00244141	-0.13031	-0.00244141	-0.000305176	-0.0012207	-339.086	-253.919	486.43	-52.9385	-8.0487	-60.6648
-1.84906	-1.4032	0.674744	-0.654297	0.241089	-1.43524	0.00274658	-0.0109863	0.108032	0.00152588	0.000915527	-338.446	-255.51	487.965	-53.2885	-8.45916	-60.2654
-1.8573	-1.39862	0.673523	-0.646667	0.243835	-1.43585	0.00244141	-0.158997	0.0106812	-0.000610352	-0.0012207	-340.291	-254.623	487.094	-52.4916	-8.39923	-60.3679
-1.8576	-1.40228	0.675354	-0.652466	0.245667	-1.43768	0.00213623	0.00854492	0.123596	0.00183105	0.00152588	-340.234	-255.307	488.411	-53.0969	-8.24206	-60.4217
-1.85242	-1.39801	0.679932	-0.649414	0.244141	-1.43677	0.00274658	0.0332642	0.134583	0.00213623	0.00274658	-339.361	-254.493	491.732	-52.8155	-8.29335	-60.4042
-1.85577	-1.39648	0.673828	-0.652161	0.247498	-1.4389	0.00244141	-0.00427246	0.1651	0.00274658	0.00213623	-340.072	-254.237	487.306	-53.1545	-8.08176	-60.5232
-1.85883	-1.38885	0.679016	-0.651855	0.245667	-1.427	0.00274658	-0.17334	0.0244141	-0.000305176	0	-340.786	-252.754	491.05	-53.2413	-8.29248	-60.0434
-1.8515	-1.39526	0.672913	-0.650635	0.248718	-1.4389	0.00274658	-0.0311279	0.109558	0.000915527	0	-339.279	-254.025	486.649	-52.9982	-7.91675	-60.5254
-1.84692	-1.38947	0.676575	-0.649109	0.246277	-1.43951	0.00244141	-0.274048	0.0665283	0	0.000610352	-338.572	-252.932	489.302	-52.9163	-8.05576	-60.5878
-1.84479	-1.39923	0.668335	-0.65094	0.243225	-1.43829	0.00213623	0.0369263	0.0930786	0.00183105	0.00152588	-337.771	-254.816	483.335	-52.9665	-8.23218	-60.4309
-1.84235	-1.38916	0.674438	-0.647278	0.249939	-1.43311	0.00152588	-0.241699	0.0634766	0	0	-337.624	-252.892	487.76	-52.7085	-7.68075	-60.2899
-1.84418	-1.39191	0.675964	-0.651855	0.246887	-1.43707	0.00244141	-0.0531006	0.0616455	0.000915527	0.000610352	-337.905	-253.403	488.855	-53.1897	-7.94786	-60.4449
-1.84967	-1.38916	0.674133	-0.648499	0.245361	-1.43799	0.00335693	-0.262756	0.0933838	0.0012207	0.000915527	-339.098	-252.877	487.532	-52.8514	-8.17521	-60.524
-1.85211	-1.39893	0.677795	-0.648499	0.246582	-1.4389	0.00183105	0.010376	0.0515747	0.000610352	0.000610352	-339.308	-254.679	490.19	-52.6961	-8.09188	-60.4995
-1.84326	-1.39313	0.672302	-0.650024	0.244446	-1.44073	0.00244141	-0.00518799	0.0149536	-0.000305176	-0.000305176	-337.716	-253.656	486.209	-52.9607	-8.13003	-60.5961
-1.85455	-1.39404	0.674744	-0.648193	0.246887	-1.43585	0.00335693	-0.0106812	0.0265503	0.000305176	0.000305176	-339.899	-253.769	487.975	-52.7391	-8.11921	-60.4031
-1.85547	-1.40839	0.671082	-0.648499	0.245667	-1.44165	0.00274658	-0.149231	0.102539	0.00152588	0.00152588	-339.68	-256.481	485.333	-52.5446	-8.19604	-60.5517
-1.8512	-1.38977	0.675354	-0.648193	0.248718	-1.43616	0.00274658	-0.0454712	0.00732422	0.000305176	-0.000305176	-339.383	-252.977	488.418	-52.8069	-7.92812	-60.4471
-1.85059	-1.40411	0.672913	-0.648804	0.240784	-1.43036	0.00213623	-0.0613403	0.123596	0.00183105	0.00183105	-338.693	-255.674	486.649	-52.6445	-8.50815	-60.0412
-1.85638	-1.38947	0.681458	-0.649109	0.247192	-1.42975	0.00244141	0.055542	0.0344849	0.000305176	0.000305176	-340.353	-252.862	492.828	-52.9176	-8.13326	-60.1677
-1.85486	-1.39435	0.671997	-0.648193	0.245056	-1.44165	0.00213623	0.03479	0.124817	0.00152588	0.00152588	-339.998	-253.847	485.988	-52.7351	-8.27555	-60.6636
-1.85516	-1.39679	0.675964	-0.645752	0.242004	-1.4328	0.00213623	-0.0195313	0.078125	0.00152588	0.00183105	-339.895	-254.268	488.861	-52.4155	-8.51448	-60.235
-1.85486	-1.39923	0.675659	-0.649719	0.242615	-1.44257	0.00183105	0.0149536	0.0857544	0.000610352	0.000305176	-339.848	-254.744	488.638	-52.8321	-8.4578	-60.6621
-1.85425	-1.39343	0.676575	-0.650024	0.238953	-1.43646	0.00244141	0.106812	0.093689	0.000915527	0.0012207	-339.817	-253.648	489.291	-52.9588	-8.75269	-60.4175
-1.85211	-1.38824	0.677795	-0.649719	0.246582	-1.43524	0.00274658	-0.0839233	0.125427	0.0012207	0.000305176	-339.589	-252.675	490.179	-53.0064	-8.11757	-60.415
-1.84509	-1.39923	0.674744	-0.649109	0.24231	-1.43341	0.00213623	0.125122	0.0592041	0.000305176	0.000610352	-337.806	-254.771	487.977	-52.7572	-8.30988	-60.2114
-1.85272	-1.38641	0.682983	-0.652161	0.245667	-1.43097	0.00274658	-0.0216675	0.0732422	0	-0.000610352	-339.714	-252.299	493.926	-53.3152	-8.20099	-60.2329
-1.84753	-1.38977	0.671082	-0.650635	0.246582	-1.44073	0.00305176	0.151672	0.10437	0.00213623	0.00183105	-338.668	-253.021	485.321	-53.0854	-8.03879	-60.6377
-1.85394	-1.38794	0.677185	-0.649719	0.245361	-1.42853	0.00244141	-0.0238037	0.00610352	-0.000610352	-0.0012207	-339.872	-252.608	489.731	-53.0102	-8.24097	-60.1088
-1.84326	-1.39954	0.670166	-0.65033	0.246582	-1.44806	0.00274658	0.182495	0.125122	0.00213623	0.00183105	-337.604	-254.878	484.671	-52.8939	-7.94599	-60.8855
-1.85303	-1.39648	0.67688	-0.649719	0.246582	-1.43646	0.00274658	0.0872803	0.0775146	0.000915527	0.000915527	-339.524	-254.223	489.521	-52.8745	-8.11036	-60.4065
-1.85181	-1.39404	0.67688	-0.65033	0.249939	-1.43524	0.00213623	0.0637817	0.0756836	0.0012207	0.000610352	-339.358	-253.769	489.52	-52.9828	-7.82501	-60.3729
-1.84845	-1.40259	0.678711	-0.648499	0.246277	-1.43494	0.00183105	0.0924683	0.0167847	-0.000305176	-0.000915527	-338.425	-255.368	490.855	-52.6355	-8.04078	-60.2764
-1.8457	-1.39221	0.678406	-0.65033	0.242004	-1.42944	0.00213623	0.0860596	0.102539	0.00152588	0.0012207	-338.103	-253.43	490.619	-53.0095	-8.36043	-60.0871
-1.84662	-1.39587	0.673218	-0.649414	0.245056	-1.43646	0.00213623	0.108948	-0.00549316	-0.000305176	-0.000305176	-338.255	-254.149	486.872	-52.8469	-8.12649	-60.3882
-1.85272	-1.3858	0.678711	-0.65033	0.246887	-1.43005	0.00183105	0.0552368	0.119019	0.00183105	0.0012207	-339.725	-252.206	490.836	-53.1146	-8.1049	-60.197
-1.84692	-1.40533	0.669861	-0.650635	0.240784	-1.44592	0.000915527	0.0961304	0.109863	0.000915527	0.000610352	-338.089	-255.952	484.446	-52.8363	-8.45486	-60.7366
-1.85303	-1.38824	0.676575	-0.647888	0.246277	-1.43707	0.00274658	0.0170898	0.062561	0.000610352	0	-339.798	-252.678	489.299	-52.7975	-8.16109	-60.5029
-1.84479	-1.4035	0.673218	-0.655212	0.248108	-1.43829	0.00213623	0.100403	0.144348	0.00183105	0.00152588	-337.652	-255.595	486.867	-53.3874	-7.82346	-60.4051
-1.85486	-1.39435	0.680847	-0.646057	0.245667	-1.43311	0.00213623	0.0439453	0.107117	0.000610352	0.00152588	-339.95	-253.785	492.398	-52.4904	-8.22287	-60.2794
-1.85028	-1.39893	0.675659	-0.652771	0.247192	-1.43951	0.00213623	0.140381	0.105286	0.00183105	0.00152588	-338.918	-254.703	488.635	-53.184	-8.00713	-60.5168
-1.85181	-1.39221	0.669556	-0.646973	0.244751	-1.43829	0.00183105	-0.00274658	0.0488281	-0.000305176	-0.000915527	-339.419	-253.465	484.221	-52.6277	-8.25256	-60.5162
-1.86157	-1.39923	0.675049	-0.647583	0.242615	-1.4325	0.00213623	0.0457764	0.144348	0.00274658	0.00244141	-341.07	-254.712	488.192	-52.5873	-8.56367	-60.2167
-1.84906	-1.3913	0.672913	-0.652466	0.247803	-1.43707	0.00274658	-0.116272	0.00427246	-0.0012207	-0.00213623	-338.879	-253.29	486.641	-53.2702	-7.95678	-60.4618
-1.85547	-1.39404	0.673523	-0.65094	0.250244	-1.42609	0.00183105	-0.0149536	0.119629	0.00183105	0.00213623	-339.958	-253.766	487.081	-53.051	-7.85205	-59.9565
-1.85455	-1.40747	0.671387	-0.652771	0.245667	-1.43677	0.00244141	0.0137329	0.125427	0.0012207	0.00183105	-339.44	-256.311	485.541	-53.0466	-8.17377	-60.3254
-1.85669	-1.38824	0.679016	-0.646973	0.247803	-1.43341	0.00152588	0.178528	0.0549316	0.000915527	0.00183105	-340.504	-252.647	491.067	-52.6934	-8.09819	-60.3499
-1.84875	-1.39862	0.673523	-0.653687	0.245361	-1.44073	0.00244141	-0.161133	0.0723267	-0.000305176	-0.000915527	-338.615	-254.666	487.086	-53.2931	-8.12917	-60.5647
-1.8512	-1.39069	0.674133	-0.650635	0.249023	-1.43616	0.00305176	-0.0521851	0.0631714	0.000610352	0.0012207	-339.334	-253.159	487.529	-53.0712	-7.89786	-60.4362
-1.84662	-1.40381	0.671692	-0.653381	0.245361	-1.44318	0.00244141	-0.129395	0.0518799	0	-0.000305176	-338.055	-255.658	485.766	-53.1745	-8.08063	-60.6288
-1.86096	-1.3913	0.671082	-0.651245	0.249939	-1.44012	0.00274658	0.0088501	0.0247192	0	0.000305176	-341.283	-253.263	485.315	-53.1344	-7.9892	-60.6401
-1.86127	-1.3974	0.671387	-0.652161	0.242004	-1.43951	0.00213623	-0.0579834	0.0949097	0.000610352	0	-341.1	-254.404	485.532	-53.1412	-8.61333	-60.5452
-1.84967	-1.39191	0.671692	-0.652466	0.248718	-1.43372	0.00152588	0.141296	-0.0460815	-0.000610352	-0.000915527	-338.942	-253.406	485.756	-53.2596	-7.88827	-60.3042
-1.85181	-1.39191	0.672913	-0.648499	0.246277	-1.4386	0.00213623	-0.00915527	0.107117	0.000915527	0.000305176	-339.442	-253.392	486.65	-52.8078	-8.13	-60.5368
-1.85089	-1.40228	0.674438	-0.647888	0.248108	-1.43799	0.00274658	-0.0845337	0.0167847	-0.000305176	-0.000305176	-338.951	-255.329	487.764	-52.5712	-7.93815	-60.428
-1.8515	-1.39465	0.675659	-0.649109	0.249329	-1.43097	0.00213623	-0.0500488	0.0863647	0.0012207	0.00152588	-339.229	-253.885	488.637	-52.8321	-7.86434	-60.1688
-1.84692	-1.40503	0.670776	-0.649414	0.24231	-1.4447	0.00183105	0.000305176	-0.017395	-0.000915527	-0.000610352	-338.104	-255.887	485.112	-52.7014	-8.3335	-60.6882
-1.85669	-1.39618	0.673218	-0.648804	0.247192	-1.43372	0.00244141	0.0350952	0.117493	0.00183105	0.0012207	-340.222	-254.17	486.868	-52.7744	-8.12146	-60.2914
-1.8512	-1.39801	0.672607	-0.653992	0.243835	-1.4389	0.00244141	-0.00183105	-0.0387573	0	0.000305176	-339.082	-254.547	486.418	-53.338	-8.29243	-60.4872
-1.84937	-1.38428	0.67749	-0.649109	0.246277	-1.42761	0.00244141	0.0735474	0.0595093	0.000610352	-0.000610352	-339.08	-251.933	489.954	-52.9977	-8.1007	-60.0866
-1.85211	-1.39801	0.673523	-0.653076	0.246582	-1.43707	0.00244141	0.0628662	0.057373	0.0012207	0.00152588	-339.266	-254.536	487.084	-53.2332	-8.08653	-60.4128
-1.8515	-1.39496	0.675354	-0.65094	0.245361	-1.43951	0.00152588	-0.0213623	0.0494385	0.000305176	0	-339.285	-253.955	488.414	-53.0386	-8.18831	-60.5504
-1.85364	-1.40015	0.674438	-0.649414	0.247803	-1.44348	0.00213623	0.0982666	0.0598145	0.0012207	0.0012207	-339.613	-254.928	487.76	-52.7821	-8.01841	-60.7042
-1.84845	-1.39862	0.672913	-0.653076	0.243835	-1.43616	0.00244141	0.00183105	0.0778198	0.000305176	-0.000305176	-338.495	-254.664	486.642	-53.2221	-8.24301	-60.3492
-1.85516	-1.39221	0.678406	-0.65094	0.25177	-1.43433	0.00213623	-0.0143433	0.0479126	0.00152588	0.00183105	-340.079	-253.406	490.622	-53.0831	-7.73828	-60.3589
-1.84784	-1.40686	0.672607	-0.649719	0.248718	-1.4389	0.00244141	-0.0247192	0.0326538	0	-0.000610352	-338.199	-256.211	486.439	-52.7061	-7.82295	-60.4224
-1.85577	-1.38367	0.679321	-0.645447	0.245361	-1.42517	0.00244141	0.0509644	0.101929	0.00152588	0.00183105	-340.367	-251.78	491.283	-52.5903	-8.28628	-60.0003
-1.85272	-1.39557	0.673218	-0.648804	0.243835	-1.44196	0.00244141	-0.0210571	-0.020752	-0.0012207	-0.00244141	-339.535	-254.077	486.872	-52.785	-8.33411	-60.6595
-1.85303	-1.39435	0.673218	-0.652161	0.245972	-1.43188	0.00213623	0.0396729	0.0878906	0.00152588	0.00152588	-339.502	-253.841	486.859	-53.1863	-8.1576	-60.2046
-1.84082	-1.39557	0.667114	-0.647583	0.246887	-1.44135	0.00213623	0.134888	0.0750732	0.000610352	0	-337.174	-254.149	482.463	-52.6407	-7.88791	-60.6022
-1.85852	-1.40045	0.674744	-0.650635	0.248108	-1.43951	0.00213623	0.106506	0.0894165	0.00152588	0.00213623	-340.517	-254.965	487.974	-52.9174	-8.0701	-60.5308
-1.85028	-1.39191	0.674438	-0.647278	0.245056	-1.44104	0.00274658	0.0680542	0.0259399	-0.000305176	-0.000915527	-339.177	-253.389	487.759	-52.6686	-8.20652	-60.6458
-1.84906	-1.39221	0.674744	-0.650635	0.248108	-1.43555	0.00244141	0.115356	0.125427	0.00152588	0.00152588	-338.855	-253.447	487.972	-53.0461	-7.93072	-60.3883
-1.86066	-1.39374	0.674438	-0.647583	0.245361	-1.44196	0.00213623	0.108032	0.0137329	0	0	-341.184	-253.699	487.754	-52.6773	-8.35188	-60.7018
-1.84845	-1.4032	0.672913	-0.652161	0.248108	-1.43982	0.00244141	0.0314331	0.00701904	-0.000305176	-0.000915527	-338.425	-255.525	486.652	-53.0446	-7.89087	-60.4919
-1.85669	-1.3913	0.675964	-0.65033	0.242004	-1.42578	0.00274658	0.0787354	0.062561	0.000610352	0	-340.252	-253.232	488.842	-53.0261	-8.54397	-59.953
-1.85089	-1.41052	0.672913	-0.650024	0.243835	-1.44592	0.00183105	0.0958252	0.0115967	0.000305176	-0.000305176	-338.745	-256.893	486.66	-52.6848	-8.26277	-60.7151
-1.86066	-1.40045	0.675964	-0.646973	0.248413	-1.43372	0.00274658	0.0732422	0.0930786	0.00244141	0.00244141	-340.904	-254.939	488.863	-52.498	-8.08058	-60.2748
-1.85303	-1.39435	0.669556	-0.652771	0.245361	-1.43951	0.00213623	0.0320435	0.0491333	0.000305176	0	-339.57	-253.871	484.209	-53.2572	-8.21234	-60.5525
-1.85089	-1.38367	0.675049	-0.650635	0.249329	-1.42883	0.00244141	0.0982666	0.0796509	0.00244141	0.00244141	-339.411	-251.831	488.184	-53.1823	-7.88157	-60.1548
-1.84906	-1.40259	0.674438	-0.650635	0.246277	-1.44165	0.00305176	0.0262451	-0.0424194	-0.000915527	-0.00183105	-338.593	-255.4	487.759	-52.8808	-8.05395	-60.5824
-1.85516	-1.38916	0.674133	-0.653381	0.247803	-1.43188	0.00213623	0.0137329	0.101624	0.00213623	0.00213623	-340.091	-252.858	487.516	-53.41	-8.05995	-60.2555
-1.85669	-1.39862	0.674438	-0.648193	0.241394	-1.43921	0.00274658	-0.017395	-0.0259399	-0.000305176	-0.00152588	-340.189	-254.625	487.754	-52.667	-8.58686	-60.5151
-1.85303	-1.38977	0.670166	-0.651245	0.245972	-1.43768	0.00213623	0.0949097	0.0579834	0.00183105	0.0012207	-339.707	-253.005	484.651	-53.1559	-8.17654	-60.5087
-1.85272	-1.39709	0.673218	-0.651245	0.245361	-1.43494	0.00213623	-0.0900269	0.0808716	0.000610352	-0.000915527	-339.396	-254.359	486.864	-53.0381	-8.19762	-60.3226
-1.84967	-1.39435	0.671997	-0.648804	0.247803	-1.43341	0.00183105	0.0765991	-0.0561523	-0.000915527	-0.000305176	-338.884	-253.856	485.987	-52.8015	-7.95893	-60.2734
-1.86005	-1.39038	0.67749	-0.65094	0.249329	-1.43219	0.00244141	-0.0195313	0.0384521	-0.000610352	-0.00152588	-341.061	-253.049	489.952	-53.1133	-8.01979	-60.2822
[truncated: 3,139 more rows]
