# Supplementary material for: Effective Swimmer’s Action during the Grab Start Technique
Source: PLoS One. 2015 May 15;10(5):e0123001. doi: 10.1371/journal.pone.0123001 (PMC4433328; doi:10.1371/journal.pone.0123001)
Supplement: S1 Files — (ZIP) [file pone.0123001.s001.zip › S1 Files.txt/Vc_gs/vc_gs3/vcgs3.txt]

4.32465	-0.788269	1.54083	-0.836792	0.208435	-1.32477	4.32587	-0.222778	0.0579834	0.0012207	0	863.559	-155.966	1117.49	-82.3785	91.1849	-43.7287
-1.74255	-0.783386	1.54663	-0.838623	0.208435	-1.31256	4.32556	-0.00854492	0.0546265	0.000610352	0.000305176	-337.096	-134.925	1118.52	-84.4241	-10.9277	-59.7086
-1.73157	-0.791626	1.54053	-0.837708	0.203552	-1.32202	4.32678	-0.305481	0.102844	0.000305176	-0.000305176	-334.735	-136.549	1114.12	-84.185	-11.1205	-60.0354
-1.73492	-0.776978	1.54449	-0.842285	0.206604	-1.31866	4.32587	-0.122986	0.065918	0.000305176	0	-335.814	-133.773	1116.97	-84.9447	-10.9659	-60.0117
-1.73645	-0.790405	1.53442	-0.840759	0.211182	-1.3266	4.32648	-0.126953	0.0793457	0.000610352	0.000610352	-335.788	-136.348	1109.7	-84.5549	-10.5921	-60.2779
-1.73218	-0.788269	1.5387	-0.841675	0.209045	-1.33087	4.32587	-0.0704956	0.0439453	-0.000610352	-0.00152588	-335.058	-135.943	1112.79	-84.6945	-10.702	-60.4789
-1.74438	-0.787964	1.53778	-0.838928	0.21759	-1.32568	4.32709	-0.158386	0.136108	0.00152588	0.000915527	-337.483	-135.842	1112.13	-84.3873	-10.2193	-60.2958
-1.7337	-0.798035	1.53809	-0.837708	0.216675	-1.32751	4.328	-0.154724	-0.0134277	-0.0012207	-0.0012207	-335.083	-137.763	1112.37	-84.0833	-10.0875	-60.2697
-1.73737	-0.784302	1.54083	-0.841064	0.214844	-1.32751	4.32739	-0.116577	0.131836	0.000915527	0	-336.211	-135.167	1114.34	-84.6894	-10.3324	-60.3848
-1.74011	-0.793762	1.53717	-0.84198	0.210571	-1.32874	4.32556	-0.184021	0.0457764	-0.000305176	-0.000915527	-336.432	-136.953	1111.68	-84.6427	-10.6944	-60.3588
-1.74469	-0.796814	1.53931	-0.837402	0.215759	-1.31958	4.32709	0.0280762	0.126038	0.0012207	0.000305176	-337.203	-137.482	1113.24	-84.0696	-10.3427	-59.9418
-1.73828	-0.804749	1.53534	-0.840759	0.220337	-1.33698	4.32709	-0.0924683	0.0598145	0	-0.000610352	-335.878	-139.037	1110.38	-84.3275	-9.85565	-60.6671
-1.74469	-0.792847	1.53961	-0.842285	0.213928	-1.32721	4.32709	0.0170898	0.132751	0.00183105	0.000610352	-337.373	-136.752	1113.45	-84.6937	-10.5029	-60.3169
-1.74774	-0.802917	1.53198	-0.839539	0.215454	-1.33209	4.32678	-0.154724	0	0.000610352	0.0012207	-337.72	-138.674	1107.94	-84.2184	-10.4088	-60.4702
-1.74835	-0.786438	1.54266	-0.838623	0.218811	-1.32874	4.32739	0.09552	0.0418091	0.000305176	0	-338.379	-135.519	1115.67	-84.3796	-10.1966	-60.467
-1.74438	-0.797119	1.53656	-0.842896	0.218506	-1.32935	4.32739	0.00823975	0.0588989	0.00213623	0.00274658	-337.213	-137.574	1111.25	-84.6947	-10.118	-60.3869
-1.74957	-0.794983	1.53259	-0.84137	0.223694	-1.33148	4.32739	0.0891113	0.00579834	0.000610352	0	-338.354	-137.18	1108.38	-84.5557	-9.79721	-60.5271
-1.73889	-0.799866	1.53046	-0.838928	0.221252	-1.33545	4.3277	0.114746	0.105896	0.00244141	0.00335693	-336.132	-138.143	1106.84	-84.1955	-9.80589	-60.6382
-1.74286	-0.803223	1.53076	-0.837402	0.223694	-1.33698	4.3277	0.166931	0.0515747	0.000305176	0.000305176	-336.855	-138.757	1107.07	-83.9686	-9.67001	-60.6999
-1.74957	-0.803223	1.53229	-0.84198	0.224609	-1.33728	4.32709	0.117493	0.102234	0.00305176	0.00396729	-338.166	-138.733	1108.16	-84.4944	-9.7047	-60.7295
-1.74622	-0.811157	1.52832	-0.84198	0.227661	-1.34125	4.32617	0.127869	0.0161743	0	0.000305176	-337.302	-140.258	1105.3	-84.3662	-9.38298	-60.843
-1.74988	-0.798035	1.5332	-0.840454	0.231018	-1.33789	4.32739	0.15686	0.148926	0.00305176	0.00305176	-338.443	-137.754	1108.83	-84.4035	-9.2119	-60.8171
-1.75323	-0.814819	1.52771	-0.842285	0.224609	-1.34949	4.32678	0.0802612	0.03479	0.000610352	0.000610352	-338.654	-140.933	1104.86	-84.3461	-9.74328	-61.2062
-1.75629	-0.800476	1.53442	-0.839539	0.226746	-1.33667	4.32892	0.0546265	0.121765	0.00183105	0.00213623	-339.609	-138.18	1109.71	-84.2615	-9.65651	-60.7512
-1.74896	-0.819702	1.52435	-0.842896	0.222778	-1.3504	4.32678	0.163574	0.103149	0.0012207	0.000915527	-337.64	-141.883	1102.43	-84.3359	-9.80406	-61.1899
-1.74988	-0.809937	1.52618	-0.842285	0.227051	-1.35101	4.32739	0.0479126	0.121765	0.00213623	0.00274658	-338.166	-140.04	1103.76	-84.4236	-9.50554	-61.3112
-1.75507	-0.819397	1.5329	-0.840454	0.229492	-1.35193	4.32739	0.108643	0.115967	0.00152588	0.0012207	-338.961	-141.757	1108.63	-84.0652	-9.37394	-61.304
-1.76025	-0.819397	1.52985	-0.84198	0.231628	-1.34979	4.3277	0.0317383	0.131531	0.00152588	0.000915527	-339.951	-141.756	1106.41	-84.2401	-9.28503	-61.2195
-1.75751	-0.815735	1.52649	-0.839233	0.231628	-1.35803	4.32556	0.133362	0.10376	0.00183105	0.00213623	-339.626	-141.104	1103.99	-83.9853	-9.25947	-61.6237
-1.75232	-0.828857	1.52222	-0.847473	0.232239	-1.35559	4.32709	0.0216675	0.0500488	0	-0.000305176	-338.09	-143.612	1100.89	-84.7142	-9.07276	-61.3776
-1.75568	-0.801086	1.53412	-0.843506	0.232849	-1.34918	0.00976563	0.0524902	0.118713	0.00152588	0.0012207	-339.62	-138.318	1109.49	-84.708	-9.1608	-61.3312
-1.74896	-0.837402	1.5155	-0.845032	0.230408	-1.35895	4.32587	0.0485229	0.00732422	0.000915527	0.000305176	-337.181	-145.263	1096.04	-84.2963	-9.14357	-61.4484
-1.76178	-0.829468	1.52466	-0.843506	0.233154	-1.34766	4.3277	0.000610352	0.101929	0.00152588	0.000915527	-339.892	-143.668	1102.66	-84.2519	-9.15429	-61.0404
-1.75415	-0.834351	1.5213	-0.844421	0.23468	-1.36627	4.32678	-0.133057	0.0253296	-0.000610352	-0.0012207	-338.439	-144.649	1100.24	-84.2797	-8.90493	-61.8406
-1.76331	-0.812683	1.52832	-0.84198	0.233459	-1.3504	4.328	-0.00610352	0.108032	0.00213623	0.00152588	-340.775	-140.498	1105.3	-84.3487	-9.2086	-61.3131
-1.7514	-0.828552	1.52222	-0.843506	0.23468	-1.35071	4.32709	-0.201721	0.0201416	-0.000915527	-0.00244141	-337.902	-143.548	1100.9	-84.2639	-8.86192	-61.1621
-1.75934	-0.829163	1.52161	-0.847778	0.238342	-1.36749	4.3277	0.0769043	0.0759888	0.0012207	0.000915527	-339.638	-143.664	1100.45	-84.7488	-8.70993	-61.957
-1.75568	-0.827942	1.51886	-0.844116	0.235596	-1.35681	4.32709	-0.121155	0.0567627	0.000610352	0	-338.826	-143.446	1098.46	-84.3455	-8.86624	-61.4595
-1.75781	-0.831604	1.51886	-0.847168	0.235596	-1.36505	4.328	-0.000610352	0.0808716	0.000305176	0.000305176	-339.21	-144.138	1098.46	-84.6383	-8.89593	-61.8128
-1.76178	-0.821533	1.51855	-0.843506	0.236206	-1.35773	4.32678	-0.307007	0.0979614	-0.000305176	-0.00152588	-340.25	-142.226	1098.24	-84.3805	-8.93972	-61.5722
-1.76086	-0.829773	1.52039	-0.839844	0.235596	-1.36322	4.32709	-0.145264	0.119324	0.000915527	0.000610352	-339.907	-143.764	1099.58	-83.8307	-8.95964	-61.762
-1.76788	-0.8255	1.52679	-0.84137	0.245667	-1.34918	4.32739	-0.263367	0.0942993	-0.000610352	-0.00183105	-341.33	-142.892	1104.21	-84.0737	-8.26664	-61.1911
-1.76544	-0.825195	1.51978	-0.84198	0.238342	-1.35895	4.3277	-0.141602	0.0869751	-0.000305176	-0.00152588	-340.902	-142.893	1099.13	-84.1487	-8.82229	-61.6165
-1.76941	-0.817566	1.52222	-0.844421	0.241699	-1.35162	4.32709	-0.101013	0.109253	0.000305176	-0.000610352	-341.848	-141.432	1100.88	-84.5504	-8.63177	-61.3563
-1.75507	-0.839233	1.51398	-0.843506	0.238953	-1.36719	4.32709	-0.302429	0.0964355	-0.000915527	-0.00244141	-338.479	-145.602	1094.94	-84.0957	-8.56313	-61.8505
-1.77032	-0.828857	1.51855	-0.843201	0.240479	-1.3504	4.32709	0.0302124	0.130615	0.000610352	-0.000305176	-341.651	-143.563	1098.24	-84.2288	-8.7125	-61.2069
-1.76819	-0.835266	1.52161	-0.84198	0.238647	-1.35803	4.32648	-0.411377	0.123901	0	-0.00152588	-341.13	-144.76	1100.46	-83.9879	-8.81472	-61.5022
-1.75903	-0.830994	1.52222	-0.841064	0.235291	-1.34918	4.32678	0.0808716	0.0961304	0.000305176	0	-339.338	-143.975	1100.9	-83.9473	-8.93566	-61.097
-1.77032	-0.827026	1.52313	-0.841675	0.237427	-1.34918	4.32709	-0.241089	0.0418091	-0.0012207	-0.00244141	-341.706	-143.19	1101.55	-84.0842	-8.96476	-61.1643
-1.76178	-0.832214	1.52161	-0.84259	0.236816	-1.35101	4.3277	0.0305176	0.133362	0.00183105	0.000610352	-339.86	-144.202	1100.45	-84.1033	-8.85551	-61.18
-1.76605	-0.821838	1.52313	-0.843201	0.238647	-1.34552	4.32556	-0.186157	0.0393677	-0.000305176	-0.00213623	-340.975	-142.23	1101.55	-84.34	-8.80432	-61.026
-1.76849	-0.834656	1.51855	-0.841064	0.235291	-1.35071	4.32709	0.115051	0.112	0.00152588	0.000915527	-341.1	-144.652	1098.24	-83.8909	-9.08503	-61.1607
-1.76544	-0.817261	1.521	-0.838928	0.240173	-1.33606	4.328	-0.0704956	0.0750732	0.000610352	-0.000305176	-340.915	-141.37	1100	-83.9221	-8.68004	-60.6309
-1.76483	-0.83252	1.51886	-0.844727	0.235596	-1.34735	4.328	0.0704956	0.0643921	0.00152588	0.000610352	-340.379	-144.263	1098.46	-84.3423	-8.99763	-61.0089
-1.7691	-0.815125	1.52649	-0.843201	0.237732	-1.33759	4.32648	-0.0643921	0.0442505	0.000915527	0.000305176	-341.702	-140.934	1103.97	-84.4475	-8.94178	-60.7223
-1.76483	-0.822449	1.51764	-0.846252	0.237732	-1.34705	4.32709	0.0415039	0.0772095	0.0012207	0.000915527	-340.684	-142.385	1097.56	-84.6782	-8.85234	-61.078
-1.77338	-0.826111	1.51947	-0.845032	0.238953	-1.34308	4.3277	-0.0473022	0.0390625	0.0012207	0.000915527	-342.237	-143.027	1098.89	-84.4817	-8.88561	-60.8937
-1.75751	-0.825806	1.52191	-0.843506	0.235901	-1.33881	4.32648	0.0427246	0.0106812	-0.000305176	-0.000305176	-339.06	-143.001	1100.66	-84.3069	-8.86309	-60.6527
-1.76331	-0.826416	1.51917	-0.848389	0.240173	-1.34308	4.32709	0.0881958	0.119934	0.00213623	0.00213623	-340.216	-143.124	1098.67	-84.8578	-8.61313	-60.8618
-1.77277	-0.824585	1.52161	-0.844727	0.236206	-1.33514	4.32648	0.0643921	0.000915527	0	-0.000305176	-342.066	-142.722	1100.43	-84.4697	-9.09392	-60.5335
-1.76208	-0.828857	1.521	-0.844116	0.236206	-1.33972	4.32526	0.0415039	0.137329	0.00213623	0.00213623	-339.875	-143.565	1100	-84.3291	-8.90681	-60.6819
-1.7691	-0.814209	1.53046	-0.838623	0.240173	-1.34033	4.32739	0.144958	0.107727	0.0012207	0.0012207	-341.823	-140.737	1106.85	-83.9399	-8.75685	-60.8712
-1.76056	-0.827026	1.52435	-0.84259	0.233765	-1.33942	4.32678	0.0405884	0.105286	0.00152588	0.00152588	-339.638	-143.206	1102.43	-84.1841	-9.0849	-60.6779
-1.77032	-0.823364	1.52466	-0.848389	0.239868	-1.32996	4.328	0.0488281	0.000915527	-0.000305176	-0.000915527	-341.564	-142.483	1102.63	-84.9068	-8.7534	-60.3023
-1.7627	-0.840149	1.52374	-0.846558	0.234375	-1.33636	4.32709	0.0439453	0.152588	0.00183105	0.0012207	-339.589	-145.663	1101.99	-84.4269	-9.02664	-60.4319
-1.76117	-0.828247	1.52496	-0.848083	0.238953	-1.33209	4.32709	0.0146484	-0.0143433	-0.000610352	0	-339.624	-143.429	1102.86	-84.7914	-8.6614	-60.3354
-1.77216	-0.828247	1.52435	-0.847168	0.235291	-1.33942	4.32709	0.057373	0.110779	0.00183105	0.00183105	-341.87	-143.402	1102.42	-84.6914	-9.14858	-60.6969
-1.7688	-0.831299	1.52618	-0.844421	0.235901	-1.32904	4.32739	-0.00823975	0.0857544	0.000915527	0.000915527	-341.018	-143.96	1103.75	-84.3252	-9.02811	-60.1894
-1.77307	-0.823059	1.5274	-0.846252	0.23407	-1.32538	4.32587	0.135193	0.0674438	0.000915527	0.00183105	-342.059	-142.393	1104.62	-84.6676	-9.26552	-60.093
-1.76086	-0.833435	1.52466	-0.847168	0.235901	-1.33545	4.32678	0.00793457	0.00549316	0.000305176	0.000305176	-339.432	-144.406	1102.65	-84.604	-8.89096	-60.4422
-1.76697	-0.819702	1.52496	-0.843506	0.235291	-1.33179	4.32678	-0.0418091	-0.00244141	-0.000915527	-0.00183105	-341.047	-141.801	1102.86	-84.4067	-9.08291	-60.4043
-1.75446	-0.843506	1.51978	-0.847778	0.232239	-1.33698	4.32709	0.0894165	0.00244141	0.000915527	0.0012207	-337.826	-146.344	1099.12	-84.5097	-9.04843	-60.4012
-1.76025	-0.834961	1.52374	-0.845337	0.234375	-1.32813	4.32587	0.145874	0.0137329	0.000305176	0	-339.178	-144.688	1101.98	-84.368	-8.99406	-60.0877
-1.76392	-0.837097	1.52313	-0.843201	0.23468	-1.33453	4.32739	0.00915527	0.0872803	0.00183105	0.00213623	-339.927	-145.084	1101.55	-84.0918	-9.03341	-60.3798
-1.76208	-0.829773	1.53107	-0.848083	0.234375	-1.33484	4.32739	0.137329	-0.000610352	0.000610352	0.000610352	-339.79	-143.68	1107.28	-84.7689	-9.04445	-60.4476
-1.75842	-0.843201	1.52222	-0.846558	0.237122	-1.34308	4.32739	0.0540161	0.0726318	0.00183105	0.00152588	-338.736	-146.265	1100.89	-84.3779	-8.73113	-60.7109
-1.76361	-0.85022	1.52161	-0.849915	0.233154	-1.3382	4.32678	-0.00671387	0.0900269	0.000915527	0.000305176	-339.44	-147.566	1100.44	-84.6495	-9.10876	-60.4289
-1.76331	-0.844421	1.52191	-0.85144	0.236206	-1.33636	4.32709	0.0262451	0.0521851	0.00152588	0.000915527	-339.544	-146.479	1100.65	-84.9167	-8.87139	-60.3951
-1.76666	-0.850525	1.51886	-0.852661	0.231934	-1.33514	4.3277	0.0259399	0.0241089	0	-0.000915527	-339.961	-147.628	1098.44	-84.9584	-9.25075	-60.2851
-1.763	-0.845337	1.52252	-0.852051	0.235596	-1.3385	4.32556	0.000305176	0.0836182	0.000610352	0.000305176	-339.476	-146.651	1101.09	-84.9723	-8.91415	-60.4841
-1.75873	-0.851135	1.51581	-0.849304	0.237122	-1.34308	4.32678	-0.0564575	0.0369263	0.000610352	-0.000305176	-338.505	-147.791	1096.25	-84.5636	-8.70898	-60.6387
-1.75873	-0.843201	1.52344	-0.852966	0.23407	-1.33698	4.32556	0.0189209	0.0558472	0.000915527	0	-338.668	-146.259	1101.75	-85.1099	-8.96876	-60.4154
-1.7572	-0.853577	1.51489	-0.852661	0.237122	-1.34308	4.32739	0.0244141	0.0799561	0.000610352	-0.000305176	-338.1	-148.263	1095.58	-84.9077	-8.67222	-60.6097
-1.76727	-0.847473	1.51794	-0.848694	0.237732	-1.33789	4.32617	-0.0479126	0.0637817	0.000915527	0.000610352	-340.265	-147.058	1097.79	-84.5543	-8.81049	-60.4554
-1.75262	-0.864258	1.51428	-0.856628	0.237427	-1.35132	4.32739	0.13092	0.0662231	0.000305176	0	-336.93	-150.298	1095.14	-85.1904	-8.5431	-60.8869
-1.76544	-0.849304	1.51825	-0.85083	0.238342	-1.34888	4.32648	0.0588989	0.0741577	-0.000305176	-0.0012207	-339.964	-147.42	1098.01	-84.7712	-8.73327	-60.9426
-1.7572	-0.853577	1.51703	-0.853882	0.236511	-1.35162	4.32709	-0.0784302	0.0906372	0.000610352	0	-338.197	-148.262	1097.13	-85.0497	-8.72838	-61.0038
-1.75323	-0.857544	1.51581	-0.85144	0.239563	-1.3501	4.3277	-0.0485229	0.0167847	-0.000915527	-0.00213623	-337.299	-149.021	1096.26	-84.705	-8.40601	-60.899
-1.76147	-0.852051	1.51398	-0.855713	0.240479	-1.34674	4.32892	-0.15564	0.108948	0.000305176	-0.000305176	-339.029	-147.976	1094.91	-85.2832	-8.47826	-60.8056
-1.76056	-0.863037	1.51337	-0.854797	0.241394	-1.34918	4.32648	0.0424194	0.0680542	0.000610352	0.000305176	-338.543	-150.043	1094.48	-85.0022	-8.36104	-60.8297
-1.75659	-0.862122	1.51825	-0.849915	0.238647	-1.34735	4.32739	-0.0564575	0.111084	0.00152588	0.0012207	-337.805	-149.849	1098.03	-84.4578	-8.52275	-60.746
-1.75842	-0.874634	1.50482	-0.85144	0.240173	-1.35468	4.3277	0.0408936	0.0680542	0.000305176	-0.000305176	-337.809	-152.273	1088.31	-84.4311	-8.39725	-60.979
-1.7691	-0.858459	1.51459	-0.850525	0.241089	-1.35498	4.32739	-0.0640869	0.12146	0.00213623	0.0012207	-340.479	-149.151	1095.37	-84.5911	-8.55315	-61.1642
-1.75812	-0.873413	1.50909	-0.855713	0.241699	-1.36627	4.3277	-0.145264	-0.0177002	-0.000915527	-0.00152588	-337.918	-152.04	1091.4	-84.9427	-8.27979	-61.5257
-1.76392	-0.863342	1.51489	-0.855408	0.242615	-1.34521	4.32739	-0.0997925	0.100708	0.000610352	0.000610352	-339.159	-150.077	1095.58	-85.0674	-8.3144	-60.6559
-1.76453	-0.87738	1.50757	-0.854187	0.243835	-1.34949	4.32922	-0.0262451	0.027771	0.000915527	0	-338.881	-152.75	1090.29	-84.7022	-8.19019	-60.7399
-1.76758	-0.871582	1.50482	-0.854187	0.242004	-1.36078	4.32709	-0.0854492	0.0619507	0.000610352	0.000610352	-339.778	-151.681	1088.3	-84.7983	-8.41538	-61.3113
-1.76453	-0.877075	1.50177	-0.852966	0.244446	-1.36444	4.3277	-0.1474	0.0515747	0.000915527	0	-339.056	-152.74	1086.1	-84.5699	-8.15618	-61.4324
-1.75568	-0.874329	1.50513	-0.852966	0.240173	-1.3623	4.32678	-0.00823975	0.0552368	0.000305176	0	-337.356	-152.233	1088.53	-84.6116	-8.35737	-61.3252
-1.75507	-0.874329	1.50513	-0.849915	0.241394	-1.36475	4.32739	-0.194092	0.03479	0.000915527	0	-337.292	-152.234	1088.54	-84.2629	-8.25477	-61.4431
-1.76422	-0.879822	1.50116	-0.853271	0.24292	-1.36383	4.32648	0.0296021	0.0524902	0.000305176	0.000305176	-338.891	-153.259	1085.66	-84.5603	-8.26482	-61.3769
-1.76666	-0.866394	1.50757	-0.853577	0.245667	-1.36322	4.328	-0.050354	0.120239	0.00152588	0.00183105	-339.821	-150.699	1090.29	-84.8126	-8.12394	-61.4747
-1.76788	-0.874023	1.50391	-0.851135	0.241699	-1.36902	4.32678	0.0326538	-0.0350952	-0.000915527	-0.000915527	-339.876	-152.148	1087.65	-84.4119	-8.44915	-61.6762
-1.76971	-0.870056	1.5036	-0.85083	0.246277	-1.36139	4.3277	-0.0811768	0.124207	0.00152588	0.00152588	-340.297	-151.392	1087.43	-84.4394	-8.11635	-61.3703
-1.75598	-0.888672	1.49933	-0.851135	0.24292	-1.37329	4.32739	0.0228882	-0.00305176	-0.000305176	-0.000305176	-337.105	-154.963	1084.35	-84.1733	-8.1118	-61.7217
-1.76453	-0.874634	1.50238	-0.85083	0.243225	-1.36902	4.32831	0.0805664	0.072937	0.0012207	0.00213623	-339.197	-152.282	1086.55	-84.3659	-8.26823	-61.6645
-1.76361	-0.88562	1.5036	-0.851746	0.244446	-1.36688	4.32648	0.0585938	0.00549316	-0.000915527	-0.000915527	-338.654	-154.335	1087.44	-84.2936	-8.12045	-61.4766
-1.76758	-0.87677	1.5036	-0.848083	0.24231	-1.37177	4.32678	-0.0140381	0.102539	0.00183105	0.00244141	-339.787	-152.664	1087.44	-84.0192	-8.39314	-61.7852
-1.76819	-0.880432	1.50299	-0.852661	0.24231	-1.3678	4.32709	0.0912476	-0.0650024	-0.000610352	0	-339.712	-153.354	1086.99	-84.4831	-8.38376	-61.5672
-1.76239	-0.884705	1.49872	-0.851746	0.242615	-1.3736	4.3277	0.0524902	0.0778198	0.0012207	0.0012207	-338.492	-154.203	1083.91	-84.3087	-8.25499	-61.7835
-1.76819	-0.877991	1.50208	-0.843506	0.240479	-1.37604	4.32678	-0.0012207	0.020752	0.000610352	0.000915527	-339.937	-152.898	1086.35	-83.4769	-8.55615	-61.9754
-1.75995	-0.891113	1.49872	-0.849915	0.243225	-1.37878	4.3277	0.120544	0.0183105	0.000915527	0.00152588	-337.887	-155.415	1083.92	-83.9968	-8.1535	-61.9686
-1.75873	-0.872192	1.50146	-0.843506	0.243225	-1.37543	4.32709	0.0289917	0.057373	0.0012207	0.00183105	-338.25	-151.846	1085.91	-83.567	-8.19195	-61.9738
-1.76239	-0.885315	1.49567	-0.849609	0.240479	-1.38275	4.32709	0.114441	0.00183105	0.000915527	0.0012207	-338.573	-154.341	1081.7	-84.0561	-8.43543	-62.1978
-1.77063	-0.868225	1.51062	-0.845947	0.243835	-1.37177	4.328	0.133667	0.0338745	0.00274658	0.00396729	-340.707	-151.011	1092.52	-83.9142	-8.35027	-61.8744
-1.76361	-0.873108	1.50177	-0.843201	0.24292	-1.37848	4.32709	0.113525	0.00305176	0.000305176	0.000610352	-339.226	-152.002	1086.13	-83.5196	-8.29934	-62.1208
-1.76117	-0.880127	1.50055	-0.84137	0.239258	-1.37177	4.328	0.16449	0.0845337	0.00274658	0.00335693	-338.434	-153.322	1085.25	-83.195	-8.52819	-61.7403
-1.76392	-0.875244	1.50421	-0.840454	0.243835	-1.37115	4.3277	0.0149536	-0.00305176	0.000305176	0.000305176	-339.167	-152.376	1087.9	-83.1699	-8.22159	-61.773
-1.7572	-0.870056	1.50208	-0.838928	0.238342	-1.3736	4.32678	0.173035	0.113831	0.00213623	0.00213623	-338.002	-151.438	1086.36	-83.077	-8.56873	-61.8982
-1.74896	-0.862122	1.50726	-0.84198	0.233459	-1.36414	4.32709	0.0790405	0.0262451	0.000305176	-0.000610352	-336.48	-149.943	1090.1	-83.5499	-8.83408	-61.4921
-1.76788	-0.86792	1.50177	-0.840149	0.237427	-1.37726	4.328	0.0338745	0.0823975	0.00213623	0.00213623	-340.211	-151.01	1086.13	-83.2548	-8.83018	-62.1102
-1.76544	-0.856628	1.50665	-0.839233	0.237122	-1.36444	4.3277	0.0927734	0.0723267	0.000610352	0.000305176	-339.952	-148.859	1089.65	-83.3287	-8.83601	-61.6065
-1.75415	-0.864258	1.5036	-0.838013	0.24231	-1.36475	4.328	0.0689697	0.0823975	0.000915527	0.000305176	-337.508	-150.343	1087.46	-83.0627	-8.20802	-61.5384
-1.75903	-0.863342	1.5097	-0.836487	0.24231	-1.3681	4.32739	-0.0192261	0.0717163	0.000915527	0.0012207	-338.576	-150.122	1091.88	-82.9062	-8.29908	-61.7212
-1.7569	-0.872498	1.50024	-0.834961	0.242004	-1.37451	4.32739	0.0598145	0.0888062	0.000305176	-0.000610352	-337.917	-151.903	1085.05	-82.5838	-8.2672	-61.9315
-1.75781	-0.854492	1.50635	-0.836487	0.240784	-1.36871	4.32831	0.050354	0.129089	0.00152588	0.00152588	-338.596	-148.487	1089.45	-83.0475	-8.42638	-61.8119
-1.76666	-0.856628	1.50604	-0.835266	0.236511	-1.36597	4.32892	0.0112915	0.0579834	0.000305176	-0.000610352	-340.234	-148.855	1089.22	-82.8755	-8.91154	-61.6837
-1.76086	-0.852356	1.50635	-0.833435	0.238342	-1.36292	4.32678	-0.0439453	0.141296	0	-0.000305176	-339.207	-148.066	1089.45	-82.7323	-8.67826	-61.568
-1.76422	-0.852661	1.50757	-0.832825	0.240479	-1.36017	4.32709	-0.0369263	0.0128174	-0.0012207	-0.00213623	-339.85	-148.102	1090.33	-82.6582	-8.5605	-61.4539
-1.76025	-0.857239	1.50391	-0.830994	0.237732	-1.36017	4.3277	-0.108948	0.125427	0.0012207	0.0012207	-338.907	-148.991	1087.69	-82.3734	-8.70281	-61.3996
-1.76117	-0.845642	1.50909	-0.832214	0.240173	-1.35986	4.3277	-0.144348	-0.0338745	-0.00183105	-0.00305176	-339.469	-146.787	1091.43	-82.7004	-8.55451	-61.4897
-1.74896	-0.864563	1.50604	-0.827637	0.239563	-1.36871	4.32587	-0.00762939	0.124207	0.00244141	0.00213623	-336.587	-150.394	1089.26	-81.8709	-8.35699	-61.7149
-1.7514	-0.845947	1.50909	-0.834961	0.240173	-1.35101	4.32739	-0.043335	-0.0231934	-0.000915527	-0.0012207	-337.403	-146.87	1091.43	-83.0048	-8.37778	-61.0477
-1.75446	-0.85022	1.50452	-0.830383	0.238037	-1.3559	4.32831	-0.0292969	0.104675	0.00183105	0.000305176	-337.935	-147.686	1088.13	-82.4138	-8.59759	-61.245
-1.75995	-0.837097	1.51215	-0.830994	0.241089	-1.35132	4.32892	-0.231934	-0.032959	-0.0012207	-0.00183105	-339.418	-145.162	1093.64	-82.6962	-8.47884	-61.1663
-1.76025	-0.848999	1.50848	-0.831299	0.239563	-1.35559	4.3277	-0.0247192	0.0985718	0.00183105	0.000915527	-339.134	-147.416	1090.99	-82.5404	-8.57549	-61.2618
-1.75873	-0.845337	1.51093	-0.831604	0.240479	-1.3504	4.32617	-0.182495	-0.0158691	-0.000610352	-0.0012207	-338.897	-146.716	1092.76	-82.6329	-8.48197	-61.0508
-1.76208	-0.845947	1.5094	-0.826111	0.234375	-1.34857	4.3277	0.171814	0.0424194	0.00152588	0.000915527	-339.522	-146.818	1091.66	-81.9952	-9.03182	-60.9631
-1.75476	-0.848999	1.50726	-0.830078	0.233765	-1.35223	4.3277	-0.0518799	0.0344849	0.000915527	0.000305176	-337.981	-147.436	1090.11	-82.3983	-8.94728	-61.0797
-1.76239	-0.834045	1.51367	-0.827637	0.233765	-1.3443	4.328	0.163879	0.0140381	0.000305176	0.000305176	-339.904	-144.56	1094.74	-82.3607	-9.11523	-60.8628
-1.75659	-0.839233	1.5097	-0.827332	0.235291	-1.34796	4.32648	-0.157776	0.0863647	0.00183105	0.000305176	-338.634	-145.578	1091.88	-82.2409	-8.88304	-60.9749
-1.75659	-0.8255	1.51733	-0.82489	0.237122	-1.34674	4.3277	-0.015564	0.0457764	0.000610352	0.000305176	-339.103	-142.957	1097.4	-82.1833	-8.77844	-61.0429
-1.75415	-0.838928	1.51123	-0.827332	0.232239	-1.34583	4.32709	0.0219727	0.0650024	0.000305176	0	-338.125	-145.517	1092.98	-82.2449	-9.08654	-60.8666
-1.76147	-0.8255	1.51672	-0.826416	0.232849	-1.34552	4.32739	-0.0360107	0.0408936	-0.000305176	0	-340.019	-142.944	1096.95	-82.3589	-9.20111	-60.9881
-1.75232	-0.840759	1.50574	-0.8255	0.237732	-1.34308	4.3277	0.0668335	0.0854492	0.000915527	0.000915527	-337.693	-145.892	1089.01	-82.0039	-8.60711	-60.7295
-1.7572	-0.826721	1.5155	-0.824585	0.239563	-1.34094	4.3277	0.0250244	0.00396729	-0.000610352	-0.00152588	-339.125	-143.187	1096.07	-82.1273	-8.58341	-60.7706
-1.75934	-0.823364	1.51764	-0.823059	0.235291	-1.33942	4.32831	0.067749	0.125732	0.00183105	0.00152588	-339.631	-142.535	1097.62	-82.0074	-8.97332	-60.7276
-1.7514	-0.83252	1.51703	-0.825806	0.238647	-1.33789	4.32861	-0.0228882	0.0119019	0.000610352	0.000610352	-337.754	-144.283	1097.18	-82.1717	-8.53891	-60.5644
-1.75598	-0.819702	1.51398	-0.826721	0.236206	-1.33484	4.32648	0.1651	0.0662231	0.00152588	0.000610352	-338.991	-141.881	1094.95	-82.4824	-8.84432	-60.5306
-1.76239	-0.831604	1.5155	-0.825806	0.23468	-1.33942	4.32831	0.0558472	0.0787354	0.00152588	0.000610352	-339.947	-144.085	1096.07	-82.1897	-9.04653	-60.6625
-1.76239	-0.820923	1.51306	-0.826111	0.236206	-1.33942	4.32709	0.0952148	0.0878906	0.0012207	0.000915527	-340.276	-142.097	1094.29	-82.3957	-8.95349	-60.75
-1.75293	-0.822754	1.5097	-0.82489	0.232544	-1.34399	4.32831	0.0708008	0.0454712	0.000610352	0.000305176	-338.377	-142.494	1091.87	-82.2244	-9.08849	-60.9122
-1.76208	-0.830078	1.51398	-0.829468	0.23407	-1.33667	4.3277	0.105896	0.0262451	0	-0.000610352	-339.867	-143.81	1094.95	-82.6321	-9.08767	-60.5397
-1.75415	-0.827637	1.51306	-0.830688	0.234375	-1.34705	4.32648	0.0653076	0.0793457	0.00183105	0.0012207	-338.485	-143.397	1094.29	-82.8108	-8.94471	-61.0162
-1.76025	-0.820923	1.52283	-0.830994	0.236206	-1.33057	4.32861	0.0830078	0.0360107	0.000610352	0.00183105	-339.752	-142.046	1101.35	-82.9533	-8.90571	-60.3362
-1.75446	-0.822754	1.51581	-0.827942	0.235596	-1.33545	4.3277	0.160217	0.12085	0.00244141	0.00244141	-338.596	-142.449	1096.28	-82.573	-8.85855	-60.5285
-1.7569	-0.824585	1.51886	-0.830078	0.233765	-1.34338	4.32831	0.112	0.106812	0.00244141	0.00244141	-339.103	-142.779	1098.49	-82.791	-9.04729	-60.8831
-1.7514	-0.823975	1.51825	-0.835876	0.235901	-1.33606	4.32709	0.0949097	0.0888062	0.0012207	0.000915527	-337.916	-142.686	1098.03	-83.4606	-8.77106	-60.5309
-1.75079	-0.830383	1.5155	-0.831909	0.232239	-1.34521	4.3277	0.174561	0.0823975	0.00152588	0.0012207	-337.703	-143.909	1096.06	-82.9054	-9.04954	-60.8959
-1.745	-0.826111	1.51642	-0.834656	0.237427	-1.34613	4.32343	0.12207	0.135193	0.00152588	0.000305176	-336.71	-143.127	1096.72	-83.2868	-8.54488	-60.9654
-1.75293	-0.834656	1.51764	-0.837402	0.231628	-1.34003	4.32739	0.137634	0.105591	0.0012207	0.00213623	-337.897	-144.692	1097.59	-83.4649	-9.11157	-60.6204
-1.77032	-0.820007	1.52374	-0.836487	0.23468	-1.32996	4.32739	0.0869751	0.109558	0.000610352	-0.000305176	-341.723	-141.843	1101.99	-83.5993	-9.19377	-60.3331
-1.74988	-0.825806	1.52191	-0.834961	0.232849	-1.3446	4.32739	0.109558	0.13031	0.00152588	0.0012207	-337.663	-143.021	1100.69	-83.3287	-8.99544	-60.9048
-1.75659	-0.819397	1.52344	-0.837097	0.232544	-1.33514	4.32831	0.027771	0.09552	0.0012207	0.000915527	-339.068	-141.782	1101.78	-83.676	-9.14026	-60.5351
-1.75171	-0.840759	1.51794	-0.840149	0.233154	-1.34308	4.328	0.0543213	0.113831	0.00152588	0.00152588	-337.492	-145.845	1097.81	-83.6814	-8.95062	-60.7088
-1.76575	-0.8255	1.52466	-0.841675	0.236511	-1.33636	4.32739	0.00366211	0.0912476	0.000915527	0.000305176	-340.698	-142.896	1102.65	-84.1047	-8.95399	-60.5706
-1.75507	-0.827637	1.52588	-0.846558	0.232849	-1.33911	4.328	0.0280762	0.0949097	0.0012207	0.0012207	-338.501	-143.335	1103.53	-84.6267	-9.05977	-60.638
-1.74957	-0.823669	1.52222	-0.844727	0.234375	-1.33392	4.32709	-0.0653076	0.0598145	-0.000305176	-0.000610352	-337.483	-142.622	1100.88	-84.4775	-8.85241	-60.4179
-1.75537	-0.830383	1.52649	-0.843201	0.231323	-1.32996	4.3277	0.0314331	0.131226	0.00213623	0.00213623	-338.386	-143.83	1103.98	-84.1967	-9.17517	-60.1946
-1.75262	-0.833435	1.52161	-0.847778	0.228882	-1.33881	4.328	0.000305176	0.0326538	0	-0.000610352	-337.788	-144.454	1100.44	-84.6717	-9.31847	-60.5568
-1.75903	-0.828552	1.52618	-0.849304	0.228577	-1.33301	4.3277	0.0686646	0.115051	0.00213623	0.00152588	-339.145	-143.488	1103.74	-84.926	-9.45862	-60.3465
-1.7392	-0.842285	1.52374	-0.853271	0.229187	-1.34552	4.32831	-0.0564575	0.0537109	0.000610352	0	-334.905	-146.16	1101.99	-85.1559	-9.04304	-60.7544
-1.75873	-0.831909	1.52802	-0.853271	0.23468	-1.3385	4.32892	0.0881958	0.0939941	0.00183105	0.000915527	-339.055	-144.119	1105.06	-85.3273	-8.95406	-60.5821
-1.75201	-0.838623	1.52374	-0.852051	0.227966	-1.33575	4.328	-0.101624	-0.0100708	-0.000610352	-0.0012207	-337.443	-145.419	1101.97	-85.0766	-9.35962	-60.3661
-1.75934	-0.820007	1.53534	-0.851746	0.234375	-1.33118	4.32709	-0.0939941	0.0811768	0.0012207	0.000610352	-339.498	-141.836	1110.36	-85.3437	-9.01941	-60.3485
-1.74896	-0.832825	1.52954	-0.855408	0.230713	-1.34186	4.32739	0.0198364	0.0549316	0.00152588	0.00152588	-337.104	-144.321	1106.17	-85.5552	-9.10711	-60.6933
-1.75323	-0.827942	1.53076	-0.85907	0.234985	-1.33911	4.328	-0.19165	0.0723267	0.000915527	-0.000305176	-338.07	-143.387	1107.04	-86.0533	-8.84287	-60.6228
-1.74469	-0.835266	1.52588	-0.857849	0.232544	-1.33759	4.32831	0.0296021	0.0790405	0.00152588	0.000915527	-336.11	-144.812	1103.51	-85.7923	-8.87333	-60.4621
-1.74622	-0.838013	1.52527	-0.860596	0.230103	-1.34277	4.32617	-0.0579834	-0.0354004	-0.000305176	-0.000305176	-336.353	-145.334	1103.07	-86.0639	-9.08903	-60.6747
-1.745	-0.831604	1.53046	-0.862122	0.229492	-1.33484	4.3277	0.162659	0.0769043	0.00152588	0.0012207	-336.223	-144.101	1106.81	-86.3402	-9.1278	-60.3571
-1.74957	-0.848389	1.52679	-0.863342	0.227356	-1.34186	4.3277	-0.221252	0.00213623	-0.000915527	-0.00183105	-336.656	-147.261	1104.17	-86.2125	-9.33299	-60.5491
-1.74927	-0.821838	1.5332	-0.864258	0.231934	-1.32965	4.32861	0.0848389	0.0759888	0.000915527	0.000610352	-337.32	-142.239	1108.79	-86.7418	-9.02457	-60.2125
-1.73492	-0.842896	1.5271	-0.864868	0.227661	-1.35529	4.3277	-0.317078	-0.0201416	-0.00152588	-0.00366211	-334.079	-146.296	1104.4	-86.4742	-9.08855	-61.1739
-1.75171	-0.838318	1.52802	-0.866394	0.230103	-1.34613	4.328	0.0576782	0.154114	0.00152588	0.000305176	-337.44	-145.369	1105.04	-86.7251	-9.17764	-60.8371
-1.73767	-0.855103	1.52222	-0.870056	0.228271	-1.35193	4.32831	-0.255127	-0.00610352	-0.00152588	-0.00244141	-334.15	-148.605	1100.85	-86.8707	-9.04053	-60.9178
-1.73737	-0.842285	1.52802	-0.86731	0.229187	-1.34125	4.328	0.167847	0.151367	0.00183105	0.000610352	-334.409	-146.156	1105.04	-86.7608	-8.99286	-60.5369
-1.745	-0.845032	1.52802	-0.869141	0.229492	-1.34644	4.32648	-0.144653	0.00244141	-0.00183105	-0.00274658	-335.883	-146.654	1105.04	-86.9296	-9.09162	-60.7737
-1.74286	-0.843201	1.52832	-0.86853	0.231323	-1.35925	4.32892	-0.0784302	0.128174	0.00152588	0.000915527	-335.684	-146.329	1105.27	-86.8915	-8.92649	-61.3806
-1.73676	-0.849304	1.52649	-0.864868	0.229797	-1.34094	4.32831	-0.178528	-0.0540161	-0.00244141	-0.00335693	-334.081	-147.478	1103.95	-86.3683	-8.91564	-60.4675
-1.73401	-0.849915	1.52191	-0.877991	0.230103	-1.35132	4.32831	0.0201416	0.141907	0.00183105	0.000610352	-333.531	-147.656	1100.61	-87.8603	-8.83666	-60.915
-1.73706	-0.84259	1.52924	-0.875549	0.223999	-1.34521	4.32678	-0.0558472	-0.00213623	0	-0.000915527	-334.305	-146.222	1105.91	-87.6995	-9.39846	-60.6962
-1.72638	-0.874023	1.51855	-0.879517	0.229187	-1.35803	4.328	0.123901	0.0976563	0.00152588	0.000915527	-331.323	-152.228	1098.2	-87.6463	-8.71672	-61.003
-1.73798	-0.847473	1.52527	-0.877991	0.227661	-1.34827	4.328	0.0344849	0.0680542	0.000915527	0.000610352	-334.357	-147.163	1103.04	-87.9005	-9.10459	-60.8019
-1.73309	-0.869446	1.52008	-0.87677	0.22644	-1.35345	4.328	0.0704956	0.0646973	0.000610352	0.000915527	-332.75	-151.33	1099.3	-87.4069	-9.06288	-60.8454
-1.74774	-0.849304	1.52893	-0.877991	0.227661	-1.34247	4.32709	-0.0332642	0.0512695	0.00183105	0.00152588	-336.178	-147.447	1105.68	-87.8733	-9.25907	-60.5483
-1.73187	-0.855408	1.52832	-0.881042	0.22583	-1.34796	4.32739	0.109558	0.0741577	0.000915527	0.000915527	-332.879	-148.657	1105.25	-88.1209	-9.12326	-60.7014
-1.74347	-0.856018	1.5271	-0.884094	0.233154	-1.35132	4.32739	0.032959	0.0860596	0.00274658	0.00274658	-335.206	-148.748	1104.36	-88.464	-8.72709	-60.8941
-1.73615	-0.859375	1.521	-0.882568	0.227356	-1.35284	4.328	0.0302124	0.0146484	0.000610352	0.000610352	-333.627	-149.435	1099.94	-88.2327	-9.06233	-60.9022
-1.73676	-0.853271	1.52039	-0.885925	0.226746	-1.35315	4.32831	0.0152588	0.134888	0.00305176	0.00274658	-333.912	-148.297	1099.49	-88.7149	-9.13539	-60.9613
-1.74438	-0.856018	1.52802	-0.888062	0.228882	-1.3504	4.32739	0.11261	0.0674438	0.0012207	0.00152588	-335.33	-148.744	1105.01	-88.918	-9.08079	-60.8406
-1.73767	-0.856018	1.52557	-0.888672	0.227966	-1.34583	4.32739	-0.0323486	0.128174	0.00274658	0.00335693	-333.928	-148.776	1103.24	-88.9844	-9.03586	-60.6059
-1.74164	-0.839844	1.52924	-0.888062	0.229187	-1.33911	4.328	0.0982666	0.10498	0.0012207	0.000915527	-335.162	-145.703	1105.87	-89.1746	-9.04594	-60.4435
-1.73645	-0.845642	1.52588	-0.889893	0.228271	-1.34827	4.3277	0.0354004	0.134277	0.00274658	0.00305176	-334.032	-146.838	1103.45	-89.2909	-9.0214	-60.7989
-1.74194	-0.838013	1.52924	-0.888062	0.231323	-1.34674	4.3277	0.0320435	0.0802612	0.000915527	0.000305176	-335.381	-145.367	1105.88	-89.2059	-8.89171	-60.8167
-1.73584	-0.858459	1.52069	-0.888672	0.224915	-1.35498	4.32892	0.00854492	0.127258	0.00152588	0.00152588	-333.563	-149.276	1099.71	-88.9459	-9.25099	-60.9942
-1.74316	-0.841675	1.52557	-0.891724	0.227966	-1.3443	4.32831	0.0216675	0.103455	0.000915527	0.000610352	-335.422	-146.072	1103.22	-89.5651	-9.16436	-60.6625
-1.74225	-0.838928	1.53015	-0.892334	0.228271	-1.3446	4.3277	0.00610352	0.0949097	0.000915527	0.000305176	-335.345	-145.536	1106.53	-89.6796	-9.13285	-60.6999
-1.74347	-0.837402	1.53168	-0.889587	0.230103	-1.34125	4.32678	-0.0646973	0.144043	0.000915527	0.000915527	-335.629	-145.23	1107.64	-89.3898	-9.01089	-60.569
-1.74286	-0.843506	1.52679	-0.887451	0.228882	-1.34552	4.328	0.0100708	0.0695801	0.000305176	0.000305176	-335.359	-146.405	1104.11	-89.0474	-9.08674	-60.7118
-1.73981	-0.851746	1.52985	-0.892944	0.224609	-1.33636	4.32831	-0.00854492	0.102539	0.0012207	0.0012207	-334.341	-147.939	1106.31	-89.541	-9.34106	-60.1993
-1.74072	-0.837097	1.53229	-0.890808	0.225525	-1.33545	4.32831	-0.0363159	0.102844	0.000305176	0	-334.996	-145.173	1108.07	-89.5324	-9.3269	-60.2848
-1.74133	-0.846558	1.52863	-0.895691	0.223694	-1.34644	4.32739	-0.0311279	0.118103	0.00213623	0.00183105	-334.894	-146.983	1105.42	-89.941	-9.4612	-60.7049
-1.73798	-0.83252	1.53229	-0.897217	0.225525	-1.32996	4.32861	0.0506592	-0.00671387	-0.000610352	-0.00152588	-334.485	-144.327	1108.05	-90.3369	-9.28116	-60.052
-1.73645	-0.842285	1.5274	-0.897827	0.223083	-1.33972	4.32831	-0.0631714	0.140991	0.00213623	0.00152588	-333.958	-146.201	1104.53	-90.2508	-9.43127	-60.4105
-1.74561	-0.827637	1.53809	-0.899353	0.224915	-1.3208	4.3277	-0.0363159	-0.0189209	-0.000610352	-0.00183105	-336.042	-143.347	1112.23	-90.6608	-9.4628	-59.6893
-1.73767	-0.831909	1.53137	-0.895081	0.218811	-1.3327	4.32739	-0.0531006	0.104065	0.00183105	0.000610352	-334.452	-144.219	1107.39	-90.1028	-9.82249	-60.1708
-1.7392	-0.821838	1.53473	-0.90271	0.223389	-1.33667	4.32831	0.00915527	0.0344849	-0.000915527	-0.00183105	-335.097	-142.322	1109.8	-91.1391	-9.50451	-60.4426
-1.73859	-0.815125	1.53809	-0.900269	0.224304	-1.32935	4.32892	-0.108643	0.0872803	0.0012207	0	-335.134	-141.036	1112.23	-90.9664	-9.43651	-60.1644
-1.73553	-0.826111	1.54114	-0.90332	0.21698	-1.33209	4.32617	-0.0250244	0.0140381	-0.000305176	-0.00152588	-334.172	-143.094	1114.44	-91.1394	-9.94238	-60.1768
-1.73645	-0.818481	1.54694	-0.90271	0.219421	-1.3208	4.328	-0.0949097	0.0927734	0	-0.00152588	-334.497	-141.616	1118.63	-91.1908	-9.77466	-59.7295
-1.73706	-0.820923	1.54022	-0.903625	0.21637	-1.3205	4.32648	-0.0942993	0.0695801	0.000610352	-0.000305176	-334.489	-142.11	1113.77	-91.2552	-10.0205	-59.6841
-1.7453	-0.801697	1.54938	-0.908508	0.218811	-1.31989	4.32861	-0.192566	0.0640869	-0.000305176	-0.00183105	-336.724	-138.434	1120.37	-92.1263	-10.0136	-59.8402
-1.73889	-0.810547	1.54785	-0.91217	0.221558	-1.32446	4.32861	0.0845337	0.108032	0.000305176	-0.000305176	-335.217	-140.133	1119.27	-92.402	-9.65934	-59.9628
-1.73279	-0.803528	1.55273	-0.907593	0.217896	-1.32568	0.0112915	-0.167542	0.0457764	-0.00183105	-0.00396729	-334.275	-138.805	1122.81	-91.9905	-9.87869	-60.0615
-1.73615	-0.819702	1.54907	-0.913086	0.218201	-1.32538	0.00762939	0.0650024	0.123901	0.00152588	0.00152588	-334.381	-141.853	1120.16	-92.3593	-9.85693	-59.9161
-1.73767	-0.808105	1.55426	-0.917053	0.215759	-1.31958	0.00701904	-0.0646973	0.0726318	-0.000915527	-0.00335693	-334.954	-139.644	1123.89	-92.9994	-10.1032	-59.7397
-1.74194	-0.804749	1.55609	-0.915527	0.21637	-1.3147	0.00671387	0.121155	0.162048	0.00244141	0.00213623	-335.867	-138.983	1125.21	-92.8792	-10.1332	-59.5574
-1.74683	-0.797424	1.55945	-0.920715	0.218201	-1.31378	0.00610352	-0.085144	0.0259399	-0.000915527	-0.00305176	-337.036	-137.582	1127.63	-93.5921	-10.0829	-59.5875
-1.74011	-0.799255	1.56525	-0.924072	0.215149	-1.30676	0.00610352	0.160217	0.160828	0.00244141	0.00183105	-335.55	-137.911	1131.82	-93.9441	-10.2009	-59.2235
-1.74469	-0.809021	1.56464	-0.924072	0.214539	-1.31195	0.00640869	0.0354004	0.0900269	0.00213623	0.00244141	-336.208	-139.735	1131.38	-93.7897	-10.3038	-59.395
-1.74622	-0.796509	1.5686	-0.927734	0.21637	-1.31561	0.00579834	0.139771	0.106201	0.00274658	0.00213623	-336.941	-137.372	1134.24	-94.4115	-10.2181	-59.6723
-1.73798	-0.811768	1.56616	-0.932312	0.215454	-1.31622	0.00579834	-0.128479	0.0231934	0.000305176	0	-334.796	-140.279	1132.47	-94.6874	-10.1041	-59.5446
-1.74347	-0.797424	1.57318	-0.935364	0.21637	-1.31409	0.00518799	0.252991	0.0946045	0.00213623	0.00152588	-336.315	-137.536	1137.54	-95.2691	-10.16	-59.5805
-1.74438	-0.80719	1.57043	-0.9375	0.213318	-1.31989	0.00518799	-0.0280762	0.0384521	0.000915527	0.000305176	-336.219	-139.387	1135.55	-95.3578	-10.3952	-59.7606
-1.75507	-0.787964	1.58142	-0.943909	0.216675	-1.30798	0.00549316	0.0552368	0.0616455	0.0012207	0.000915527	-338.804	-135.683	1143.47	-96.4019	-10.3438	-59.4025
-1.74896	-0.801086	1.57928	-0.94696	0.215454	-1.31134	0.00579834	-0.0888062	0.085144	0.00213623	0.00213623	-337.192	-138.182	1141.93	-96.5388	-10.3009	-59.4266
-1.73889	-0.802612	1.57867	-0.953369	0.214844	-1.30859	0.00488281	0.0704956	0.0332642	0.000915527	0.000610352	-335.068	-138.51	1141.47	-97.2437	-10.166	-59.2496
-1.73859	-0.798035	1.58142	-0.959778	0.214539	-1.31287	0.00488281	-0.115051	0.078125	0.0012207	0.000915527	-335.164	-137.651	1143.45	-98.0516	-10.1956	-59.4767
-1.74225	-0.811157	1.58295	-0.958252	0.210266	-1.30768	0.00488281	0.125122	0.032959	0.000610352	0.000610352	-335.413	-140.081	1144.56	-97.6665	-10.5605	-59.1344
-1.7453	-0.812683	1.58813	-0.967407	0.215454	-1.31317	0.00549316	-0.0668335	0.102844	0.0012207	0.000610352	-336.017	-140.347	1148.3	-98.6922	-10.186	-59.3879
-1.74164	-0.815125	1.58417	-0.970764	0.214233	-1.315	0.00579834	0.0259399	0.0421143	0.000305176	0.000610352	-335.192	-140.845	1145.42	-99.0356	-10.2125	-59.4327
-1.73798	-0.798645	1.59485	-0.971985	0.211487	-1.30493	0.00488281	-0.0595093	0.15686	0.00244141	0.00213623	-334.879	-137.699	1153.14	-99.4385	-10.4104	-59.0914
-1.74347	-0.817261	1.58844	-0.982666	0.210876	-1.31287	0.00488281	0.0222778	0.085144	0.0012207	0.000915527	-335.377	-141.228	1148.48	-100.364	-10.4923	-59.3023
-1.75385	-0.817566	1.60156	-0.986938	0.209351	-1.3092	0.00518799	0.0292969	0.108948	0.0012207	0.000610352	-337.39	-141.179	1157.97	-100.852	-10.7832	-59.1603
-1.74896	-0.835571	1.59271	-0.989685	0.206909	-1.3205	0.00488281	-0.0588989	0.0427246	0.000305176	-0.000305176	-335.93	-144.635	1151.57	-100.876	-10.8514	-59.5076
-1.74438	-0.828552	1.59698	-0.99823	0.211182	-1.31226	0.00366211	0.0765991	0.0753784	0.000915527	0.000610352	-335.124	-143.314	1154.64	-101.964	-10.4341	-59.1723
-1.745	-0.834961	1.60309	-1.00067	0.210571	-1.31531	0.00457764	0.0338745	0.0341797	0.000305176	0	-335.084	-144.485	1159.06	-102.142	-10.4765	-59.2637
-1.74988	-0.830383	1.60248	-1.00922	0.215454	-1.31165	0.00457764	0.0534058	0.062561	0.000610352	0	-336.112	-143.622	1158.6	-103.194	-10.1657	-59.1435
-1.74652	-0.843201	1.60492	-1.01654	0.213318	-1.3089	0.00457764	-0.00762939	0.0692749	0.00152588	0.00183105	-334.963	-146.028	1160.35	-103.824	-10.2338	-58.8913
-1.74866	-0.844421	1.60339	-1.01685	0.211792	-1.31287	0.00457764	0.0753784	0.0784302	0.000610352	-0.000305176	-335.378	-146.263	1159.25	-103.841	-10.392	-59.0659
-1.75873	-0.846863	1.60645	-1.02814	0.209656	-1.30951	0.00457764	-0.0842285	0.111389	0.00183105	0.00213623	-337.176	-146.681	1161.42	-105.096	-10.7107	-58.9014
-1.74927	-0.869751	1.60309	-1.03821	0.210571	-1.31683	0.00488281	0.0170898	0.0100708	-0.000305176	-0.0012207	-334.599	-151.042	1158.99	-105.879	-10.4068	-59.0153
-1.76056	-0.858459	1.61072	-1.04584	0.213623	-1.31287	0.00457764	-0.020752	0.0717163	0.00152588	0.00183105	-337.129	-148.852	1164.49	-106.936	-10.3729	-58.9567
-1.74866	-0.873413	1.60797	-1.05682	0.213318	-1.31592	0.00427246	-0.0338745	-0.00244141	-0.000610352	-0.00183105	-334.254	-151.727	1162.49	-107.95	-10.1439	-58.9272
-1.76392	-0.862732	1.61591	-1.05621	0.216675	-1.31134	0.00457764	-0.13855	0.00915527	0.000305176	-0.000305176	-337.604	-149.625	1168.22	-108.056	-10.1594	-58.8578
-1.75354	-0.882568	1.61224	-1.06598	0.213928	-1.32172	0.00488281	-0.0488281	0.0390625	0	-0.000305176	-334.958	-153.421	1165.57	-108.853	-10.1465	-59.1274
-1.75873	-0.890503	1.61255	-1.07513	0.212402	-1.31805	0.00366211	0.0228882	0.0888062	0.00183105	0.00152588	-335.623	-154.897	1165.77	-109.774	-10.3199	-58.8929
-1.7572	-0.897522	1.60736	-1.07849	0.216064	-1.31989	0.00518799	-0.0402832	0.0280762	0.000305176	-0.000610352	-335.1	-156.253	1162.01	-110.044	-9.97632	-58.9159
-1.75995	-0.903015	1.61499	-1.0907	0.210876	-1.32355	0.00518799	-0.0125122	0.0601196	0.0012207	0.000610352	-335.431	-157.251	1167.51	-111.355	-10.415	-59.0274
-1.75781	-0.908508	1.61163	-1.10016	0.212402	-1.32599	0.00427246	0.0570679	0.0628662	0.000305176	0	-334.794	-158.322	1165.06	-112.348	-10.2312	-59.0783
-1.7569	-0.927124	1.61407	-1.10321	0.217285	-1.33362	0.00427246	-0.0598145	0.0488281	0.000305176	-0.000305176	-334.137	-161.812	1166.84	-112.4	-9.77408	-59.2865
-1.76178	-0.921326	1.61713	-1.1145	0.216675	-1.31897	0.00427246	-0.0854492	0.0717163	0.000610352	-0.000305176	-335.039	-160.691	1169.01	-113.783	-9.89572	-58.6555
-1.76819	-0.932007	1.61438	-1.11786	0.218201	-1.3327	0.00457764	-0.0769043	0.0430298	0	-0.00152588	-336.111	-162.707	1167.02	-114	-9.85874	-59.2185
-1.76422	-0.94696	1.61652	-1.12427	0.21637	-1.32965	0.00396729	-0.0900269	0.0909424	0.00152588	0.0012207	-334.778	-165.515	1168.57	-114.492	-9.88661	-58.9348
-1.763	-0.96283	1.61041	-1.13373	0.219116	-1.34125	0.00396729	-0.0302124	0.0518799	0.000305176	-0.000915527	-334.103	-168.553	1164.14	-115.32	-9.59841	-59.3281
-1.76544	-0.958862	1.61713	-1.1441	0.222473	-1.34216	0.00427246	-0.000915527	0.14679	0.00213623	0.000915527	-334.69	-167.779	1168.98	-116.573	-9.37122	-59.4084
-1.76819	-0.977478	1.61377	-1.14685	0.221558	-1.34277	0.00488281	-0.0238037	0.0415039	0	-0.000610352	-334.624	-171.281	1166.55	-116.588	-9.43447	-59.2851
-1.77246	-0.974121	1.61682	-1.15997	0.220032	-1.34705	0.00396729	-0.0570679	0.126038	0.0012207	0.000305176	-335.535	-170.643	1168.73	-118.146	-9.62813	-59.5036
-1.77582	-0.986328	1.61316	-1.16394	0.223389	-1.3504	0.00427246	-0.250549	-0.0283813	-0.00183105	-0.00183105	-335.835	-172.949	1166.07	-118.405	-9.37754	-59.5683
-1.7807	-0.987244	1.61346	-1.17584	0.225525	-1.35193	0.00457764	0.0695801	0.098877	0.00213623	0.00152588	-336.718	-173.121	1166.27	-119.753	-9.27302	-59.6341
-1.77368	-0.994263	1.61865	-1.18317	0.224915	-1.35406	0.00427246	-0.201111	0.0137329	-0.000610352	-0.0012207	-335.101	-174.442	1170.02	-120.478	-9.17854	-59.6503
-1.77399	-1.02173	1.61133	-1.1911	0.224609	-1.36261	0.00457764	-0.0088501	0.0979614	0.00152588	0.000610352	-334.321	-179.649	1164.72	-120.945	-9.12688	-59.8071
-1.7865	-1.00952	1.61591	-1.1972	0.227966	-1.362	0.00396729	-0.188904	0.0720215	0.000610352	0	-337.162	-177.302	1168	-121.843	-9.0958	-59.9147
-1.78925	-1.02234	1.61621	-1.20422	0.228882	-1.36414	0.00457764	-0.0488281	0.0549316	0.000610352	-0.000305176	-337.288	-179.705	1168.22	-122.442	-9.02568	-59.9103
-1.7926	-1.01563	1.61896	-1.2149	0.229797	-1.36017	0.00427246	-0.213623	0.0558472	0.000305176	0	-338.054	-178.431	1170.17	-123.772	-9.01225	-59.7806
-1.79718	-1.03943	1.61224	-1.22192	0.231628	-1.37177	0.00457764	-0.0183105	0.0765991	0.00183105	0.0012207	-338.29	-182.936	1165.31	-124.195	-8.87526	-60.1261
-1.78986	-1.04279	1.61011	-1.22986	0.230408	-1.37756	0.00366211	-0.148315	0.0534058	0.000305176	-0.000915527	-336.733	-183.618	1163.76	-125.047	-8.83632	-60.3326
-1.78558	-1.05652	1.6156	-1.23383	0.236511	-1.37665	0.00396729	0.0549316	0.0668335	0.000915527	0.000915527	-335.475	-186.18	1167.74	-125.28	-8.2301	-60.1797
-1.79382	-1.06049	1.61346	-1.2439	0.233459	-1.38733	0.00427246	-0.057373	0.0976563	0.0012207	0.000305176	-337.012	-186.933	1166.17	-126.373	-8.60071	-60.6428
-1.7984	-1.06964	1.61407	-1.25275	0.236206	-1.37726	0.00366211	0.015564	-0.00335693	-0.000610352	-0.000610352	-337.468	-188.631	1166.59	-127.237	-8.41112	-60.1101
-1.79596	-1.07513	1.60889	-1.26556	0.23407	-1.39496	0.00457764	0.144348	0.0802612	0.000915527	0.000305176	-336.901	-189.734	1162.82	-128.617	-8.52672	-60.8523
-1.7981	-1.07117	1.61896	-1.27045	0.238953	-1.38336	0.00366211	-0.072937	0.027771	-0.000305176	-0.000610352	-337.34	-188.921	1170.09	-129.239	-8.16704	-60.366
-1.79871	-1.08459	1.61621	-1.27716	0.238647	-1.39313	0.00396729	0.0579834	0.0735474	0.000305176	0.000610352	-337.098	-191.471	1168.1	-129.794	-8.16424	-60.6991
-1.80664	-1.09467	1.61804	-1.28326	0.240479	-1.38611	0.00396729	-0.00823975	0.00457764	-0.000305176	-0.000610352	-338.246	-193.322	1169.41	-130.331	-8.10847	-60.3119
-1.79688	-1.1142	1.60583	-1.2915	0.237732	-1.39832	0.00396729	-0.0149536	0.105896	0.0012207	0.0012207	-335.729	-197.107	1160.57	-130.958	-8.10833	-60.6654
-1.8045	-1.11542	1.61469	-1.30096	0.242615	-1.3974	0.00366211	0.0460815	-0.00183105	0	0	-337.183	-197.273	1166.96	-132.024	-7.83073	-60.6392
-1.81183	-1.11816	1.61499	-1.30981	0.241394	-1.40472	0.00366211	0.055542	0.0701904	0.000610352	0.000305176	-338.565	-197.781	1167.16	-132.996	-8.04099	-60.9618
-1.80847	-1.12457	1.61224	-1.31317	0.244751	-1.40045	0.00366211	0.0393677	0.0744629	0.00183105	0.00213623	-337.634	-199.009	1165.17	-133.274	-7.68771	-60.7038
-1.80695	-1.12701	1.61713	-1.31989	0.248718	-1.41083	0.00366211	0.0396729	0.0469971	0.000915527	0.000610352	-337.371	-199.465	1168.7	-134.006	-7.33908	-61.1636
-1.80725	-1.14136	1.61407	-1.32538	0.244141	-1.41205	0.00396729	0.156555	0.0759888	0.00152588	0.00244141	-336.925	-202.177	1166.48	-134.404	-7.66539	-61.0853
-1.82007	-1.14319	1.61835	-1.33209	0.246582	-1.40381	0.00457764	0.0363159	0.0802612	0.000915527	0.000610352	-339.288	-202.454	1169.55	-135.145	-7.66496	-60.7241
-1.80756	-1.15906	1.61102	-1.3385	0.252075	-1.41846	0.00366211	0.0674438	0.0552368	0.0012207	0.0012207	-336.447	-205.535	1164.26	-135.621	-6.97201	-61.2367
-1.81458	-1.15295	1.6153	-1.34186	0.252075	-1.41754	0.00335693	0.012207	0.032959	0.000305176	0	-338.007	-204.348	1167.34	-136.106	-7.10378	-61.262
-1.81366	-1.16547	1.60828	-1.35254	0.246887	-1.41327	0.00366211	0.133362	0.119324	0.00213623	0.00213623	-337.256	-206.744	1162.24	-137.124	-7.45181	-60.9298
-1.82373	-1.15906	1.62262	-1.35559	0.254822	-1.40442	0.00396729	-0.0259399	-0.0140381	0	-0.000915527	-339.419	-205.424	1172.61	-137.579	-6.9929	-60.6243
-1.8219	-1.17096	1.61316	-1.36383	0.252991	-1.40625	0.00396729	0.0854492	0.101929	0.00305176	0.00335693	-338.603	-207.727	1165.74	-138.329	-7.06537	-60.5854
-1.8219	-1.18011	1.61407	-1.37085	0.25116	-1.41632	0.00366211	0.0442505	0.0128174	0.000305176	0	-338.382	-209.458	1166.4	-138.987	-7.18794	-60.9648
-1.81519	-1.18134	1.61285	-1.37665	0.257263	-1.42853	0.00366211	-0.0283813	0.0326538	0.0012207	0.000610352	-337.145	-209.737	1165.52	-139.631	-6.58515	-61.5059
-1.82861	-1.19019	1.61469	-1.38611	0.256042	-1.42181	0.00396729	0.0363159	0.0384521	0.000915527	0.000305176	-339.381	-211.346	1166.82	-140.574	-6.86711	-61.1467
-1.83319	-1.19202	1.61499	-1.38733	0.259399	-1.4151	0.00305176	0.0375366	0.0952148	0.00183105	0.0012207	-340.161	-211.667	1167.03	-140.684	-6.66132	-60.8396
-1.82739	-1.19598	1.61591	-1.39618	0.257263	-1.42303	0.00457764	0.0463867	0.0549316	0.000915527	0.000915527	-338.913	-212.445	1167.68	-141.633	-6.72155	-61.1434
-1.83533	-1.19171	1.62079	-1.39587	0.257874	-1.41785	0.00366211	-0.000915527	0.0646973	0.000915527	0.000305176	-340.579	-211.584	1171.21	-141.669	-6.81479	-60.9652
-1.82526	-1.20148	1.6156	-1.40442	0.253296	-1.42975	0.00335693	0.0769043	0.11261	0.00152588	0.000305176	-338.318	-213.501	1167.45	-142.488	-6.98559	-61.3842
-1.83838	-1.20758	1.61957	-1.4093	0.257568	-1.41968	0.00396729	-0.017395	0.00335693	-0.000610352	-0.0012207	-340.609	-214.575	1170.3	-142.951	-6.83118	-60.9106
-1.82861	-1.22284	1.61591	-1.41235	0.259094	-1.43738	0.00427246	0.0241089	0.100098	0.00152588	0.000610352	-338.383	-217.511	1167.67	-143.055	-6.51278	-61.5757
-1.83044	-1.21033	1.61804	-1.4212	0.256042	-1.42242	0.00335693	-0.10376	0.0140381	-0.0012207	-0.00213623	-338.888	-215.143	1169.18	-144.266	-6.80092	-60.9739
-1.83014	-1.22314	1.61957	-1.42639	0.259399	-1.42181	0.00366211	0.0765991	0.124207	0.00213623	0.00183105	-338.408	-217.544	1170.28	-144.654	-6.48294	-60.8427
-1.83197	-1.22711	1.6214	-1.43311	0.259094	-1.42334	0.00335693	-0.0805664	-0.020752	-0.00213623	-0.00213623	-338.623	-218.282	1171.59	-145.359	-6.521	-60.8782
-1.83411	-1.23047	1.62506	-1.43707	0.256653	-1.42609	0.00366211	-0.0698853	0.149841	0.00213623	0.000915527	-338.947	-218.891	1174.23	-145.761	-6.74245	-60.9764
-1.83167	-1.23962	1.61682	-1.44653	0.26123	-1.42914	0.00305176	-0.0967407	-0.0601196	-0.00213623	-0.00305176	-338.139	-220.678	1168.26	-146.694	-6.29717	-61.0277
-1.84296	-1.23688	1.62262	-1.44806	0.257874	-1.42303	0.00335693	-0.0463867	0.124207	0.0012207	0.000915527	-340.381	-220.088	1172.44	-146.916	-6.75876	-60.7938
-1.82526	-1.25244	1.6156	-1.4563	0.259399	-1.43646	0.00366211	-0.038147	-0.0497437	-0.0012207	-0.00152588	-336.475	-223.129	1167.36	-147.605	-6.29518	-61.2277
-1.84113	-1.24573	1.62201	-1.45782	0.260315	-1.43127	0.00366211	0.0906372	0.055542	0.00213623	0.00183105	-339.782	-221.778	1171.99	-147.892	-6.5026	-61.0903
-1.83716	-1.25031	1.61896	-1.46179	0.261536	-1.43799	0.00335693	0.0717163	-0.0411987	0.000915527	-0.000305176	-338.9	-222.679	1169.78	-148.272	-6.32562	-61.3481
-1.84662	-1.24786	1.62811	-1.46851	0.264893	-1.42517	4.32312	-0.0186157	0.0622559	0.00152588	0.000915527	-340.702	-222.134	1176.38	-149.081	-6.20407	-60.8065
-1.84113	-1.27136	1.62415	-1.47736	0.257874	-1.43188	4.32404	-0.131836	0.0360107	0.000305176	-0.000915527	-338.848	-226.597	1173.5	-149.715	-6.60399	-60.882
-1.83624	-1.26556	1.62323	-1.48285	0.258484	-1.43066	4.32556	0.032959	0.0216675	0.000915527	0.000610352	-338.008	-225.538	1172.82	-150.434	-6.48159	-60.8527
-1.84235	-1.27319	1.62354	-1.48773	0.259705	-1.427	4.32465	-0.0421143	0.06073	0.000915527	-0.000915527	-338.909	-226.948	1173.03	-150.871	-6.4553	-60.6346
-1.84814	-1.27625	1.62567	-1.4917	0.262146	-1.42975	4.32587	0.159912	-0.0299072	0.000305176	0	-339.986	-227.497	1174.57	-151.279	-6.34629	-60.7545
-1.84113	-1.28326	1.62659	-1.49963	0.26001	-1.43188	4.32617	-0.00213623	0.039978	0.000610352	0.000305176	-338.34	-228.843	1175.23	-152.072	-6.37287	-60.7632
-1.84784	-1.29425	1.62079	-1.50391	0.263672	-1.4389	4.32556	0.110474	0.0299072	0	0	-339.376	-230.926	1171.03	-152.387	-6.16034	-61.0148
-1.8454	-1.28296	1.62964	-1.50452	0.261841	-1.42059	4.32648	-0.0753784	0.105286	0.00152588	0.000915527	-339.048	-228.749	1177.42	-152.635	-6.2828	-60.255
-1.84845	-1.29974	1.62567	-1.51306	0.264587	-1.43341	4.32739	0.110168	-0.0100708	-0.000305176	-0.000610352	-339.22	-231.932	1174.54	-153.346	-6.06657	-60.7119
-1.84357	-1.30402	1.6275	-1.51917	0.264587	-1.43402	4.32709	0.168762	0.105896	0.00152588	0.0012207	-338.092	-232.748	1175.86	-153.974	-5.96607	-60.6857
-1.84235	-1.32599	1.61804	-1.52679	0.26062	-1.44379	4.3277	0.0561523	0.00732422	-0.000305176	-0.000915527	-337.17	-236.943	1169.01	-154.494	-6.19994	-60.9302
-1.8512	-1.31866	1.62567	-1.52893	0.261536	-1.43555	4.32648	0.109863	0.0820923	0.000915527	0	-339.071	-235.492	1174.51	-154.858	-6.28767	-60.6377
-1.85059	-1.31927	1.62659	-1.5332	0.264893	-1.44073	4.32739	0.0540161	0.0866699	0.000305176	-0.000305176	-338.984	-235.615	1175.17	-155.338	-6.00585	-60.8735
-1.8454	-1.33118	1.62323	-1.53992	0.265503	-1.43829	4.32739	0.0787354	0.124817	0.00152588	0.00152588	-337.5	-237.888	1172.74	-155.913	-5.82459	-60.6399
-1.85394	-1.33759	1.6272	-1.54388	0.26123	-1.42792	4.32831	0.0311279	0.050354	0.000915527	0.000610352	-338.834	-239.032	1175.59	-156.264	-6.28014	-60.1201
-1.85028	-1.34491	1.62384	-1.55121	0.263367	-1.43555	4.32709	0.0878906	0.119324	0.00183105	0.000915527	-337.918	-240.454	1173.15	-156.984	-6.02372	-60.3961
-1.85638	-1.3501	1.62567	-1.55426	0.263367	-1.44043	4.328	0.0704956	0.0918579	0.00183105	0.00183105	-339.007	-241.405	1174.48	-157.253	-6.11306	-60.5941
-1.84662	-1.36017	1.6153	-1.55945	0.262146	-1.4563	4.32831	0.0244141	0.0411987	0.000610352	0	-336.865	-243.407	1166.97	-157.684	-6.02468	-61.2024
-1.85059	-1.35803	1.62506	-1.56708	0.267944	-1.44714	4.32892	0.188293	0.150452	0.00244141	0.00152588	-337.623	-242.939	1174.02	-158.592	-5.616	-60.8173
-1.85425	-1.37848	1.6217	-1.57593	0.266113	-1.44196	4.328	0.121765	0.0448608	0.000305176	-0.000610352	-337.565	-246.783	1171.57	-159.275	-5.75051	-60.4035
-1.85425	-1.36383	1.62903	-1.58051	0.264893	-1.44379	4.32892	0.108032	0.119019	0.00244141	0.00305176	-338.031	-244.005	1176.86	-160.035	-5.88859	-60.6042
-1.85608	-1.38367	1.62018	-1.58722	0.264893	-1.44745	4.32861	0.0830078	0.0808716	0.00152588	0.00152588	-337.738	-247.779	1170.44	-160.485	-5.85638	-60.6021
-1.85913	-1.39526	1.62079	-1.58813	0.267944	-1.45416	4.32861	0.107422	0.144348	0.00335693	0.00305176	-338.072	-249.948	1170.9	-160.406	-5.63456	-60.8329
-1.85516	-1.39465	1.61926	-1.59241	0.267334	-1.45477	4.32861	0.0701904	0.0427246	0.0012207	0.000915527	-337.274	-249.861	1169.78	-160.903	-5.6139	-60.8472
-1.85638	-1.40656	1.61835	-1.60126	0.267639	-1.45905	4.32892	-0.0305176	0.131226	0.00152588	0.00183105	-337.131	-252.109	1169.11	-161.725	-5.56942	-60.9402
-1.86218	-1.41113	1.62415	-1.60431	0.26947	-1.45508	4.32922	0.0637817	0.0582886	0.000915527	0.000915527	-338.099	-252.915	1173.3	-162.002	-5.50068	-60.74
-1.86035	-1.40869	1.61591	-1.61133	0.267944	-1.4621	4.32709	-0.0106812	0.0720215	0.000915527	0.000915527	-337.806	-252.527	1167.32	-162.844	-5.59619	-61.0604
-1.86218	-1.4151	1.61865	-1.61774	0.276794	-1.44958	4.32892	0.0250244	0.127258	0.00183105	0.00183105	-337.833	-253.702	1169.29	-163.472	-4.87845	-60.4476
-1.85883	-1.43646	1.61896	-1.62323	0.269775	-1.45935	4.328	0.0341797	0.098877	0.0012207	0.000915527	-336.544	-257.732	1169.52	-163.759	-5.32813	-60.6952
-1.86768	-1.44257	1.62079	-1.62964	0.268555	-1.46027	4.32892	0.0463867	0.0811768	0.00183105	0.00183105	-338.072	-258.846	1170.83	-164.397	-5.55161	-60.7027
-1.8634	-1.45905	1.61346	-1.63147	0.270996	-1.46881	4.32922	-0.0180054	0.0830078	0.000305176	-0.000610352	-336.786	-262.001	1165.54	-164.341	-5.24055	-60.9499
-1.85608	-1.44073	1.61926	-1.6391	0.274963	-1.46271	0.0112915	0.00488281	0.126038	0.00244141	0.00305176	-335.823	-258.566	1169.71	-165.505	-4.83733	-60.7992
-1.86768	-1.46484	1.61407	-1.64001	0.273438	-1.46484	4.3277	0.0668335	-0.0247192	-0.000610352	-0.00152588	-337.359	-263.078	1165.96	-165.226	-5.08605	-60.7256
-1.87286	-1.47095	1.61682	-1.64673	0.274658	-1.45386	4.32831	-0.0497437	0.130005	0.00213623	0.00152588	-338.035	-264.186	1167.93	-165.895	-5.04024	-60.1782
-1.85974	-1.47461	1.6156	-1.65771	0.278931	-1.46698	4.328	-0.0427246	-0.00335693	-0.000610352	-0.00152588	-335.419	-264.952	1167.04	-167.092	-4.46469	-60.7138
-1.87592	-1.48224	1.61194	-1.66199	0.272522	-1.47186	4.328	0.0170898	0.114746	0.00335693	0.00366211	-338.362	-266.359	1164.37	-167.463	-5.22924	-60.8996
-1.88263	-1.48499	1.61407	-1.66626	0.277405	-1.47369	4.32831	-0.0631714	0.0134277	-0.000610352	-0.00183105	-339.63	-266.848	1165.91	-167.911	-4.93898	-60.987
-1.86798	-1.5033	1.60583	-1.67419	0.27771	-1.48254	4.32922	-0.0613403	0.148621	0.00305176	0.00305176	-336.179	-270.394	1159.95	-168.52	-4.61284	-61.192
-1.8811	-1.49872	1.61499	-1.67542	0.278015	-1.47034	4.32892	-0.0372314	-0.0128174	-0.000305176	-0.000915527	-338.803	-269.43	1166.56	-168.736	-4.81137	-60.7065
-1.87012	-1.50726	1.6095	-1.68488	0.2771	-1.47614	4.32861	0.0247192	0.0830078	0.00183105	0.00183105	-336.338	-271.117	1162.57	-169.678	-4.66892	-60.8569
-1.88202	-1.50818	1.61804	-1.68854	0.280457	-1.46606	4.3277	0.0372314	0.0299072	0.000305176	-0.000610352	-338.571	-271.195	1168.74	-170.085	-4.58484	-60.4253
-1.88019	-1.51276	1.61316	-1.69312	0.279541	-1.47766	4.328	-0.0741577	-0.0198364	0	-0.000610352	-338.147	-272.105	1165.21	-170.536	-4.61907	-60.9079
-1.88293	-1.53351	1.61499	-1.69708	0.281372	-1.48163	4.32892	0.00427246	0.0802612	0.000915527	-0.000610352	-338.08	-275.985	1166.54	-170.659	-4.45824	-60.931
-1.87866	-1.53442	1.61011	-1.70593	0.281982	-1.48376	4.32892	-0.100708	0.0842285	0.000610352	-0.000610352	-337.153	-276.212	1162.99	-171.655	-4.32531	-60.9967
-1.87744	-1.539	1.61102	-1.71326	0.280762	-1.48712	4.328	0.0418091	0.119019	0.00152588	0.00152588	-336.753	-277.082	1163.64	-172.42	-4.38469	-61.1002
-1.88873	-1.53381	1.61285	-1.70929	0.284424	-1.47797	4.32739	-0.0881958	0.0765991	-0.000305176	-0.00213623	-339.095	-276.047	1164.96	-172.051	-4.29149	-60.7639
-1.88416	-1.54541	1.60522	-1.72089	0.283508	-1.48834	4.32739	0.220032	0.150146	0.00244141	0.00213623	-337.835	-278.305	1159.42	-173.191	-4.24952	-61.1144
-1.88324	-1.54022	1.61438	-1.72516	0.280762	-1.474	4.328	-0.283203	-0.0146484	-0.00152588	-0.00335693	-337.636	-277.274	1166.03	-173.761	-4.45338	-60.4862
-1.88477	-1.56067	1.604	-1.73096	0.28595	-1.48468	4.32861	0.0411987	0.124817	0.00152588	0.000305176	-337.374	-281.179	1158.52	-174.096	-4.00445	-60.8142
-1.88873	-1.55396	1.61011	-1.73553	0.285034	-1.48071	4.32739	-0.202942	-0.00579834	-0.00183105	-0.00305176	-338.307	-279.875	1162.92	-174.729	-4.15634	-60.6928
-1.89301	-1.5744	1.59973	-1.74469	0.285645	-1.49109	4.328	0.0970459	0.151978	0.00213623	0.00213623	-338.537	-283.775	1155.4	-175.45	-4.11754	-60.9999
-1.8927	-1.58691	1.60767	-1.74957	0.286865	-1.48651	4.32831	-0.0274658	0.045166	-0.000610352	-0.00183105	-338.036	-286.077	1161.14	-175.808	-3.97024	-60.6886
-1.89423	-1.58173	1.60675	-1.75171	0.291138	-1.4917	4.32831	0.176697	0.178833	0.00244141	0.00152588	-338.564	-285.114	1160.48	-176.137	-3.66941	-60.9804
-1.89514	-1.58813	1.61072	-1.75903	0.291138	-1.49292	4.32678	-0.0570679	0.032959	0.000305176	-0.000305176	-338.524	-286.301	1163.34	-176.873	-3.66001	-60.9811
-1.89758	-1.6037	1.61011	-1.76361	0.292358	-1.48346	4.32861	0.00732422	0.0979614	0.00152588	-0.000305176	-338.383	-289.209	1162.89	-177.145	-3.54409	-60.4203
-1.89972	-1.61102	1.60767	-1.76544	0.291138	-1.49506	4.32861	-0.0592041	0.055542	0.000915527	0.000915527	-338.686	-290.603	1161.13	-177.239	-3.66549	-60.8963
-1.9046	-1.6153	1.60828	-1.77032	0.291443	-1.48743	4.33044	0.0708008	0.107422	0.00183105	0.000915527	-339.398	-291.382	1161.55	-177.729	-3.69821	-60.5168
-1.88934	-1.63818	1.60461	-1.77704	0.291748	-1.50787	4.32648	-0.000305176	0.0799561	0.00152588	0.0012207	-335.848	-295.774	1158.92	-178.129	-3.36203	-61.2248
-1.90826	-1.62994	1.60614	-1.78223	0.296021	-1.48773	4.32892	0.0274658	0.104675	0.00183105	0.00183105	-339.602	-294.144	1159.99	-178.856	-3.33587	-60.4149
-1.90369	-1.64368	1.60187	-1.78802	0.296326	-1.49841	4.32709	0.0393677	0.110779	0.00244141	0.00244141	-338.339	-296.776	1156.9	-179.299	-3.19739	-60.775
-1.91833	-1.63544	1.61346	-1.79291	0.297852	-1.47705	4.32678	0.039978	0.0924683	0.00152588	0.00152588	-341.26	-295.101	1165.26	-179.991	-3.3216	-59.8996
-1.90674	-1.65131	1.60889	-1.79291	0.297241	-1.49597	4.32831	0.0125122	0.135803	0.00305176	0.00335693	-338.674	-298.16	1161.97	-179.736	-3.1469	-60.6098
-1.90948	-1.65314	1.60553	-1.79596	0.299072	-1.492	4.32831	0.0942993	0.112	0.00213623	0.00183105	-339.088	-298.513	1159.53	-180.055	-3.03264	-60.4162
-1.90826	-1.65344	1.60217	-1.80603	0.300293	-1.4798	0.0177002	0.0479126	0.0668335	0.00213623	0.00213623	-338.615	-298.593	1157.07	-181.199	-2.88918	-59.8326
-1.90582	-1.66443	1.60858	-1.80481	0.299683	-1.49506	4.32709	0.0186157	0.0549316	0.00183105	0.000610352	-338.001	-300.639	1161.73	-180.886	-2.88291	-60.4482
-1.91132	-1.66656	1.60278	-1.80847	0.303345	-1.49689	4.328	0.0753784	0.110779	0.00213623	0.00274658	-339.013	-301.061	1157.53	-181.272	-2.67098	-60.529
-1.90857	-1.67877	1.59943	-1.81854	0.305176	-1.50146	4.32739	-0.0311279	0.0393677	0.000610352	0	-338.069	-303.395	1155.08	-182.227	-2.43449	-60.6226
-1.91406	-1.66962	1.60675	-1.81915	0.307617	-1.48834	4.328	0.125427	0.107117	0.0012207	0.0012207	-339.323	-301.607	1160.37	-182.444	-2.34538	-60.1149
-1.91406	-1.68182	1.60004	-1.82251	0.302124	-1.50391	4.32831	-0.131531	0.110474	0.000915527	0.000610352	-339.048	-303.953	1155.52	-182.635	-2.76143	-60.7145
-1.91803	-1.68488	1.59943	-1.82556	0.307007	-1.4978	4.32831	0.167542	0.0463867	0.000305176	0	-339.668	-304.513	1155.07	-182.934	-2.41743	-60.4243
-1.91254	-1.70685	1.59607	-1.82892	0.307312	-1.50848	4.32678	-0.0698853	0.100098	0.000915527	0.000915527	-337.988	-308.684	1152.65	-182.966	-2.24301	-60.7191
-1.91223	-1.69891	1.59882	-1.83685	0.304565	-1.4975	4.32861	-0.11322	0.0247192	-0.000915527	-0.00183105	-337.985	-307.181	1154.61	-183.998	-2.46249	-60.2603
-1.91925	-1.70441	1.60034	-1.83868	0.307922	-1.50452	4.32709	0.00701904	0.0741577	0.000610352	0	-339.296	-308.189	1155.71	-184.124	-2.29979	-60.5656
-1.92474	-1.71295	1.59882	-1.84113	0.311584	-1.50024	4.3277	0.0195313	0.0656128	-0.000610352	-0.00183105	-340.063	-309.779	1154.61	-184.266	-2.06615	-60.3172
-1.92566	-1.71509	1.59729	-1.84052	0.310974	-1.49841	4.32739	0.0180054	0.127869	0.00152588	0.00152588	-340.151	-310.182	1153.5	-184.161	-2.12318	-60.2159
-1.91956	-1.71661	1.5918	-1.84875	0.314331	-1.50635	4.32831	0.0509644	0.0137329	-0.000610352	-0.00183105	-338.927	-310.539	1149.51	-185.078	-1.74285	-60.5461
-1.9278	-1.71326	1.59698	-1.84937	0.312195	-1.5033	4.328	0.0222778	0.136719	0.00152588	0.000610352	-340.631	-309.851	1153.26	-185.205	-2.06047	-60.4533
-1.92657	-1.73828	1.58783	-1.84998	0.319214	-1.51398	4.32953	-0.0305176	0.0686646	0.000305176	-0.000915527	-339.734	-314.609	1146.66	-184.873	-1.41127	-60.7484
-1.92169	-1.72943	1.59546	-1.85852	0.317383	-1.50818	4.32709	-0.0241089	0.0643921	0	-0.000305176	-338.934	-312.929	1152.15	-185.991	-1.48795	-60.5296
-1.9162	-1.74896	1.58661	-1.8573	0.32074	-1.51428	4.32861	-0.0198364	0.0631714	0	-0.000915527	-337.303	-316.662	1145.77	-185.536	-1.07492	-60.6405
-1.93207	-1.74469	1.59332	-1.85944	0.322876	-1.49963	4.3277	-0.0698853	0.0912476	0	-0.000915527	-340.426	-315.758	1150.61	-185.851	-1.16767	-60.0479
-1.93054	-1.75079	1.58966	-1.86554	0.323486	-1.51123	4.32831	-0.0796509	0.0256348	0	-0.000610352	-340.016	-316.948	1147.95	-186.453	-1.07847	-60.5212
-1.92993	-1.75415	1.58539	-1.86371	0.323486	-1.51764	4.328	0.00915527	0.0823975	0.000610352	-0.000915527	-339.863	-317.608	1144.87	-186.19	-1.06581	-60.7878
-1.92627	-1.763	1.586	-1.87042	0.323181	-1.5155	4.32739	0.00457764	0.0958252	0.000915527	-0.000305176	-338.791	-319.282	1145.3	-186.815	-0.993741	-60.5984
-1.93634	-1.76483	1.58173	-1.87134	0.327454	-1.521	4.3277	-0.0448608	0.0497437	-0.000915527	-0.00244141	-340.791	-319.623	1142.21	-186.893	-0.817609	-60.8697
-1.93939	-1.76392	1.58417	-1.87195	0.325317	-1.51245	4.32678	0.0738525	0.123291	0.00152588	0.000610352	-341.317	-319.419	1143.96	-186.977	-1.03516	-60.4867
-1.94061	-1.77948	1.57867	-1.87805	0.326843	-1.52344	4.32709	0.00518799	0.0741577	-0.000305176	-0.00183105	-341.147	-322.383	1139.99	-187.427	-0.890533	-60.8631
-1.94183	-1.7627	1.58295	-1.87408	0.331726	-1.50848	4.32709	0.0561523	0.103455	0.0012207	0.00152588	-341.805	-319.188	1143.08	-187.241	-0.557941	-60.3297
-1.93756	-1.77917	1.57745	-1.87683	0.327759	-1.51855	4.3277	-0.0183105	0.0238037	-0.000610352	-0.00152588	-340.504	-322.336	1139.11	-187.29	-0.762985	-60.634
-1.94702	-1.78558	1.58234	-1.8811	0.332336	-1.51642	4.32831	0.00335693	0.128479	0.0012207	0.000305176	-342.164	-323.482	1142.63	-187.679	-0.529898	-60.5171
-1.94336	-1.80206	1.56769	-1.88446	0.332947	-1.52954	4.32831	0.00823975	0.0701904	0.0012207	0.0012207	-341.004	-326.683	1132.04	-187.798	-0.377274	-60.966
-1.94366	-1.79169	1.5686	-1.88629	0.33844	-1.52039	4.32587	-0.0445557	0.116272	0.0012207	0	-341.299	-324.726	1132.69	-188.172	0.0401489	-60.6375
-1.94885	-1.79688	1.56769	-1.88385	0.336609	-1.51947	4.328	0.0271606	0.0634766	0.000610352	0.000610352	-342.157	-325.681	1132.03	-187.81	-0.181332	-60.5657
-1.95068	-1.81061	1.56525	-1.88721	0.335388	-1.52679	4.32861	0.172729	0.0900269	0.00152588	0.00183105	-342.139	-328.275	1130.26	-187.976	-0.273483	-60.7894
-1.94336	-1.8161	1.56891	-1.88782	0.33905	-1.53046	4.3277	-0.0378418	0.0704956	0.000305176	0	-340.591	-329.313	1132.93	-187.957	0.156424	-60.9044
-1.94855	-1.81122	1.5625	-1.88782	0.340576	-1.53137	0.0231934	-0.0311279	0.123901	0.000305176	0.000610352	-341.764	-328.418	1128.28	-188.036	0.178391	-60.9985
-1.95435	-1.80878	1.56647	-1.8869	0.343933	-1.5274	4.32709	0.112	0.112915	0.00244141	0.00244141	-342.98	-327.914	1131.15	-187.971	0.345547	-60.8621
-1.95068	-1.83014	1.55609	-1.88843	0.338745	-1.53687	4.32739	-0.0741577	0.00732422	-0.000305176	-0.000305176	-341.624	-331.999	1123.65	-187.802	0.0462708	-61.0953
-1.95496	-1.82129	1.56219	-1.89209	0.339355	-1.53717	4.328	0.0460815	0.0994873	0.00213623	0.00213623	-342.749	-330.298	1128.06	-188.366	0.000750732	-61.1942
-1.94763	-1.82465	1.55487	-1.89423	0.34668	-1.54419	4.32648	0.0598145	-0.0354004	0	0	-341.273	-331.003	1122.76	-188.554	0.72005	-61.4789
-1.95923	-1.81854	1.56158	-1.88934	0.344849	-1.52618	4.32831	-0.0222778	0.0796509	0.00152588	0.000915527	-343.597	-329.757	1127.61	-188.094	0.369971	-60.7347
-1.95618	-1.82281	1.5564	-1.8924	0.345459	-1.54114	4.32251	-0.0332642	0.0140381	0.000610352	0.000610352	-342.998	-330.618	1123.86	-188.376	0.473254	-61.3768
-1.96594	-1.82465	1.55518	-1.89331	0.348816	-1.54022	4.3277	0.0112915	0.0997925	0.00244141	0.00274658	-344.869	-330.936	1122.97	-188.454	0.586258	-61.3512
-1.96503	-1.82739	1.5564	-1.88873	0.354004	-1.54968	4.32739	-0.0100708	-0.0717163	-0.0012207	-0.000915527	-344.779	-331.451	1123.88	-187.888	1.01222	-61.7822
-1.97021	-1.82892	1.55548	-1.8924	0.34729	-1.54572	4.32648	0.0384521	0.11261	0.00183105	0.00152588	-345.646	-331.725	1123.2	-188.283	0.397583	-61.5805
-1.96686	-1.8335	1.55609	-1.89087	0.349121	-1.54694	4.32678	0.015564	-0.0579834	-0.000305176	-0.000610352	-344.877	-332.59	1123.65	-188.034	0.611356	-61.5971
-1.96381	-1.83655	1.54755	-1.89819	0.350647	-1.54877	4.32648	0.15625	0.0408936	0.000610352	0.000610352	-344.122	-333.232	1117.45	-188.821	0.802795	-61.6358
-1.97144	-1.83319	1.5564	-1.89453	0.360413	-1.53076	4.3277	-0.0256348	0.0402832	0.000610352	0	-345.635	-332.504	1123.86	-188.456	1.46078	-60.8836
-1.9635	-1.83746	1.54694	-1.89392	0.353088	-1.55884	4.32709	0.055542	0.0805664	0.000610352	0.000305176	-344.193	-333.414	1117.03	-188.32	0.992575	-62.1037
-1.97113	-1.83411	1.55212	-1.89545	0.359192	-1.54449	4.3277	0.0656128	0.00152588	-0.000305176	-0.000305176	-345.679	-332.717	1120.77	-188.548	1.35947	-61.5034
-1.96472	-1.85211	1.54266	-1.89056	0.352783	-1.5567	4.32678	0.00366211	0.124817	0.000610352	-0.000610352	-343.96	-336.172	1113.95	-187.7	0.98844	-61.8898
-1.96503	-1.83258	1.54816	-1.89606	0.361023	-1.54968	4.32739	-0.0143433	0.0698853	0.0012207	0.00152588	-344.57	-332.48	1117.9	-188.641	1.60176	-61.7391
-1.96899	-1.83563	1.54572	-1.89606	0.35675	-1.55396	4.32709	0.0219727	-0.00732422	-0.00183105	-0.00213623	-345.279	-333.057	1116.13	-188.594	1.19669	-61.9117
-1.96259	-1.83563	1.54877	-1.89148	0.357666	-1.5509	4.32739	-0.0088501	0.104675	0.00183105	0.00213623	-344.024	-333.052	1118.36	-188.068	1.37506	-61.7635
-1.96747	-1.84326	1.5451	-1.89301	0.364685	-1.55548	4.32861	0.017395	-0.0549316	-0.00152588	-0.00213623	-344.818	-334.493	1115.71	-188.122	1.87737	-61.9369
-1.97052	-1.84296	1.54236	-1.89423	0.361328	-1.56128	4.3277	-0.000915527	0.0643921	0.00213623	0.00183105	-345.463	-334.449	1113.72	-188.268	1.55178	-62.2049
-1.97113	-1.83746	1.54419	-1.89209	0.358887	-1.55518	4.32678	0.057373	0.0320435	-0.000610352	-0.000915527	-345.692	-333.398	1115.04	-188.111	1.33234	-61.9677
-1.96777	-1.84479	1.53717	-1.89301	0.365906	-1.57166	4.32739	0.0540161	0.111389	0.00213623	0.00213623	-344.998	-334.841	1109.98	-188.1	1.9613	-62.6699
-1.9809	-1.84357	1.54297	-1.89056	0.366516	-1.56036	4.32709	-0.0125122	-0.0473022	-0.000915527	-0.00183105	-347.543	-334.52	1114.17	-187.842	1.79254	-62.2022
-1.97052	-1.84418	1.53992	-1.88995	0.367126	-1.56281	4.32739	0.0238037	0.113831	0.00213623	0.00213623	-345.495	-334.688	1111.97	-187.76	2.01566	-62.2817
-1.97418	-1.83533	1.54999	-1.89301	0.365906	-1.54816	4.3277	0.0302124	-0.0378418	-0.000915527	-0.00183105	-346.333	-332.949	1119.24	-188.251	1.84565	-61.6871
-1.97418	-1.83838	1.54327	-1.89117	0.368042	-1.56952	4.328	-0.0756836	0.0280762	0.000915527	0.000610352	-346.488	-333.58	1114.39	-187.996	2.00543	-62.6522
-1.97479	-1.83624	1.53809	-1.89209	0.367432	-1.56189	4.32678	0.0384521	0.0488281	0.000305176	0.000305176	-346.556	-333.199	1110.63	-188.132	1.94934	-62.3116
-1.98212	-1.84021	1.53748	-1.89087	0.368652	-1.56738	4.3277	-0.0448608	0.0564575	0.0012207	0.000915527	-347.959	-333.927	1110.19	-187.932	1.92914	-62.5572
-1.98364	-1.83807	1.54022	-1.88873	0.361633	-1.56219	4.32709	-0.00762939	0.043335	0.000305176	0.000305176	-348.255	-333.497	1112.18	-187.722	1.33474	-62.3286
-1.98639	-1.83411	1.54205	-1.88599	0.372925	-1.56403	4.32648	-0.00488281	0.088501	0.000610352	0.000305176	-349.03	-332.733	1113.51	-187.473	2.17981	-62.4822
-1.97296	-1.8396	1.539	-1.8869	0.37384	-1.56799	4.328	0.0216675	0.0823975	0.000915527	0.000305176	-346.235	-333.83	1111.31	-187.486	2.49313	-62.583
-1.98242	-1.82922	1.5451	-1.88812	0.37262	-1.56006	4.32709	-0.0125122	0.00701904	0	-0.000305176	-348.345	-331.813	1115.71	-187.794	2.21361	-62.3264
-1.98212	-1.83716	1.54053	-1.8924	0.370483	-1.5686	4.3277	-0.0527954	0.126953	0.000915527	0.000610352	-348.079	-333.341	1112.4	-188.157	2.06759	-62.6428
-1.98242	-1.828	1.54297	-1.88751	0.375366	-1.56464	4.32739	-0.0204468	-0.0119019	-0.0012207	-0.000610352	-348.447	-331.6	1114.17	-187.745	2.42643	-62.5531
-1.9754	-1.83929	1.53687	-1.89117	0.37262	-1.56586	4.32678	-0.0842285	0.120239	0.00152588	0.0012207	-346.657	-333.78	1109.75	-187.979	2.36044	-62.4835
-1.97479	-1.83472	1.53931	-1.88843	0.375061	-1.56311	4.32739	-0.0830078	0.0149536	-0.0012207	-0.00183105	-346.688	-332.904	1111.53	-187.738	2.5528	-62.4026
-1.98608	-1.83929	1.5448	-1.88782	0.375366	-1.56189	4.3277	-0.145264	0.151062	0.00183105	0.0012207	-348.793	-333.691	1115.5	-187.599	2.39962	-62.3456
-1.97906	-1.8338	1.53992	-1.88599	0.371094	-1.55884	4.32617	-0.101013	-0.00366211	-0.000610352	-0.00183105	-347.511	-332.706	1111.97	-187.474	2.16031	-62.2191
-1.99005	-1.83167	1.5387	-1.88538	0.376892	-1.55792	4.32739	-0.213623	0.137329	0.000915527	0	-349.77	-332.275	1111.08	-187.441	2.43597	-62.2362
-1.97906	-1.83655	1.54205	-1.89117	0.379333	-1.57043	4.3277	-0.158386	0.0308228	-0.000610352	-0.000915527	-347.577	-333.229	1113.51	-188.026	2.82537	-62.746
-1.98517	-1.83838	1.54297	-1.88629	0.378113	-1.55548	4.32678	-0.0906372	0.0674438	0.000915527	0.000305176	-348.583	-333.524	1114.18	-187.437	2.63792	-62.0605
-1.98853	-1.85211	1.53229	-1.89056	0.377502	-1.56708	4.32587	-0.18219	0.0769043	0.000305176	-0.000610352	-348.882	-336.165	1106.45	-187.707	2.56803	-62.4794
-1.97998	-1.84052	1.53412	-1.89056	0.377197	-1.55914	4.32831	-0.104675	0.0656128	0.0012207	0.000915527	-347.464	-334.001	1107.76	-187.889	2.66119	-62.1839
-1.98547	-1.84723	1.53961	-1.88812	0.375366	-1.56891	4.32709	-0.113831	0.0634766	0.0012207	0.000305176	-348.486	-335.217	1111.75	-187.507	2.42748	-62.5998
-1.99249	-1.83228	1.54388	-1.88751	0.378723	-1.55426	4.32831	0.055542	0.0411987	0	0	-350.206	-332.351	1114.83	-187.677	2.54864	-62.0738
-1.98456	-1.84082	1.54053	-1.88782	0.377502	-1.56433	4.32648	-0.0906372	0.0906372	0.00152588	0.000915527	-348.467	-334.009	1112.41	-187.574	2.60009	-62.4432
-1.98822	-1.84753	1.53778	-1.88232	0.380554	-1.56952	4.32709	-0.151367	-0.0350952	-0.000610352	-0.0012207	-349.089	-335.269	1110.44	-186.839	2.7924	-62.6503
-1.98792	-1.85089	1.53778	-1.88354	0.375061	-1.56097	4.32678	-0.0106812	0.0750732	0.000610352	-0.000305176	-348.786	-335.891	1110.43	-186.923	2.37488	-62.2136
-1.987	-1.85638	1.53931	-1.88629	0.379028	-1.55945	4.32648	-0.235901	-0.00640869	-0.000915527	-0.000915527	-348.423	-336.917	1111.54	-187.149	2.72929	-62.1022
-1.98792	-1.84845	1.54114	-1.88751	0.378418	-1.55853	4.32678	0.101318	0.0808716	0.00152588	0.00213623	-348.835	-335.418	1112.86	-187.416	2.64399	-62.1252
-1.99127	-1.8512	1.53534	-1.8866	0.378113	-1.56647	4.32556	-0.0906372	-0.0256348	-0.0012207	-0.00152588	-349.49	-335.961	1108.66	-187.269	2.56356	-62.475
-1.99768	-1.84418	1.54297	-1.88446	0.383606	-1.55975	4.32709	0.128479	0.10437	0.00213623	0.00183105	-350.971	-334.572	1114.19	-187.139	2.87949	-62.2594
-1.98761	-1.85944	1.53656	-1.88293	0.378113	-1.56921	4.32648	-0.207825	-0.0598145	-0.000610352	-0.000610352	-348.573	-337.509	1109.56	-186.718	2.64166	-62.5311
-1.9873	-1.85669	1.53961	-1.88354	0.380859	-1.55457	4.328	0.0689697	0.0305176	0	-0.000610352	-348.446	-336.963	1111.77	-186.829	2.8736	-61.8824
-1.98853	-1.87561	1.53229	-1.88171	0.38269	-1.56769	4.32526	-0.0817871	0.0387573	0.0012207	0.00152588	-348.249	-340.558	1106.49	-186.317	3.04156	-62.34
-1.99524	-1.8576	1.53778	-1.88568	0.38269	-1.55975	4.3277	0.0744629	0.078125	0.0012207	0.000915527	-350.037	-337.127	1110.43	-187.061	2.88792	-62.1363
-1.99493	-1.86615	1.5332	-1.88538	0.381165	-1.55426	4.328	-0.050354	0.0256348	0	0	-349.622	-338.748	1107.12	-186.887	2.80062	-61.8056
-1.9928	-1.86401	1.53259	-1.88538	0.386047	-1.55853	4.3277	0.0732422	0.078125	0.000915527	-0.000305176	-349.34	-338.364	1106.69	-186.922	3.2192	-62.0247
-2.00958	-1.86737	1.53564	-1.88538	0.388184	-1.55914	4.32587	-0.0427246	0.0448608	0.00183105	0.00274658	-352.587	-338.921	1108.89	-186.873	3.11685	-62.0784
-1.99371	-1.87103	1.5332	-1.88446	0.386047	-1.56311	4.3277	-0.000305176	0.0241089	0	-0.000305176	-349.365	-339.676	1107.14	-186.706	3.21837	-62.1838
-2.0047	-1.87042	1.53412	-1.88812	0.383606	-1.55975	4.32709	0.0436401	0.107422	0.00274658	0.00396729	-351.483	-339.521	1107.78	-187.137	2.84261	-62.054
-1.99219	-1.8924	1.53076	-1.88995	0.38269	-1.56372	4.32739	0.0500488	0.0250244	0.000610352	-0.000610352	-348.34	-343.706	1105.37	-186.99	3.04155	-62.0185
-2.00409	-1.87012	1.53015	-1.88599	0.39093	-1.5683	4.32648	-0.0112915	0.0765991	0.00213623	0.00213623	-351.511	-339.496	1104.92	-186.898	3.43132	-62.4655
-1.99799	-1.89331	1.52863	-1.88599	0.389099	-1.56494	4.32709	0.139771	0.0857544	0.00152588	0.0012207	-349.527	-343.867	1103.83	-186.523	3.45663	-62.1006
-2.00287	-1.8811	1.53046	-1.88416	0.394592	-1.56036	4.32709	0.071106	0.0958252	0.00274658	0.00244141	-350.868	-341.546	1105.15	-186.51	3.78302	-62.0166
-2.00256	-1.8924	1.52466	-1.88538	0.394897	-1.55884	4.32739	0.133972	0.104065	0.00152588	0.0012207	-350.409	-343.696	1100.96	-186.467	3.84911	-61.8482
-2.00836	-1.90277	1.5274	-1.88782	0.398254	-1.55701	4.32678	0.0509644	0.122375	0.00244141	0.00183105	-351.223	-345.607	1102.95	-186.582	4.05508	-61.7014
-2.00653	-1.90674	1.52679	-1.8869	0.395813	-1.55945	4.32709	0.100098	0.0692749	0.00152588	0.0012207	-350.757	-346.361	1102.51	-186.413	3.89771	-61.7727
-2.00531	-1.90094	1.52557	-1.88507	0.393982	-1.56799	4.32709	0.0326538	0.0274658	0.000610352	0.000305176	-350.796	-345.292	1101.63	-186.298	3.74455	-62.2091
-2.00928	-1.89941	1.52435	-1.88416	0.392456	-1.56342	4.32678	-0.0192261	0.0997925	0.0012207	0.00152588	-351.568	-344.993	1100.74	-186.218	3.55423	-62.0174
-2.00745	-1.91162	1.52649	-1.8866	0.396729	-1.56403	4.32617	0.0335693	0.0540161	0.0012207	0	-350.846	-347.279	1102.3	-186.301	3.9653	-61.9495
-2.00806	-1.90216	1.52527	-1.88416	0.401001	-1.55579	4.32709	-0.0115967	0.103455	0.0012207	0.000305176	-351.199	-345.499	1101.41	-186.172	4.2767	-61.658
-2.00989	-1.91742	1.51764	-1.88843	0.395813	-1.56494	4.32709	-0.078125	0.0430298	-0.000610352	-0.00183105	-351.108	-348.411	1095.88	-186.417	3.87038	-61.9401
-2.01141	-1.92108	1.52283	-1.88507	0.39978	-1.56708	4.32678	-0.0128174	0.124207	0.00213623	0.00213623	-351.386	-349.061	1099.65	-185.976	4.16714	-62.0305
-2.00745	-1.93451	1.5155	-1.88141	0.39917	-1.57288	4.32709	0.00488281	-0.0292969	-0.00183105	-0.00213623	-350.246	-351.633	1094.37	-185.34	4.21515	-62.1768
-2.01508	-1.92902	1.51703	-1.88354	0.398254	-1.56525	4.32648	-0.06073	0.124817	0.00183105	0.000915527	-351.823	-350.564	1095.46	-185.673	4.00673	-61.8855
-2.0105	-1.94275	1.51672	-1.88141	0.400391	-1.57196	4.32739	0.00976563	0.0167847	0	-0.000610352	-350.594	-353.159	1095.26	-185.209	4.2861	-62.0796
-2.01599	-1.94092	1.51367	-1.88416	0.400085	-1.57196	4.32709	0.0753784	0.090332	0.00152588	0.0012207	-351.705	-352.819	1093.04	-185.553	4.16773	-62.1027
-2.02026	-1.95068	1.50909	-1.88019	0.402832	-1.56921	4.32709	-0.194702	0.0814819	0.000305176	-0.000610352	-352.239	-354.652	1089.74	-184.942	4.3436	-61.9155
-2.00836	-1.95251	1.51062	-1.87988	0.401611	-1.57349	4.32587	-0.0524902	0.107422	0.00183105	0.0012207	-349.879	-355.03	1090.85	-184.876	4.44628	-62.065
-2.00928	-1.95709	1.50879	-1.87653	0.407104	-1.57898	4.32739	-0.0473022	0.0469971	0	-0.000610352	-350.029	-355.897	1089.54	-184.419	4.87701	-62.2992
-2.00897	-1.96472	1.50543	-1.87683	0.404358	-1.58356	4.32709	-0.0485229	0.09552	0.0012207	0.000610352	-349.755	-357.352	1087.12	-184.332	4.67991	-62.4393
-2.02057	-1.9632	1.50604	-1.87439	0.403748	-1.57898	4.32709	0.0601196	0.0701904	0.00183105	0.00152588	-352.06	-357.016	1087.56	-184.08	4.43263	-62.2738
-2.01172	-1.97723	1.50238	-1.87317	0.404053	-1.58478	4.32678	-0.0482178	0.0131226	0.000305176	-0.000305176	-349.937	-359.701	1084.92	-183.713	4.6402	-62.4036
-2.02362	-1.96808	1.50665	-1.86981	0.40741	-1.5686	4.32648	0.137329	0.0540161	0.00152588	0.0012207	-352.444	-357.9	1088.01	-183.477	4.69401	-61.7769
-2.02118	-1.9812	1.50269	-1.8689	0.40741	-1.58691	4.32739	-0.152283	0.0436401	0.000915527	0.000305176	-351.76	-360.409	1085.15	-183.164	4.75523	-62.509
-2.01477	-1.98395	1.49994	-1.86737	0.411072	-1.58844	4.32556	0.0820923	0.0479126	0.00213623	0.00274658	-350.444	-360.96	1083.18	-182.943	5.16281	-62.5476
-2.02393	-1.98792	1.50177	-1.86584	0.410156	-1.58661	4.32709	-0.0759888	0.0161743	-0.000305176	-0.00152588	-352.124	-361.659	1084.5	-182.707	4.94601	-62.4571
-2.02301	-1.9928	1.49658	-1.86707	0.411682	-1.58661	4.328	0.152893	0.110168	0.00244141	0.00213623	-351.77	-362.608	1080.75	-182.767	5.10063	-62.4126
-2.02728	-1.98547	1.49963	-1.86066	0.414429	-1.58722	4.32709	-0.146179	-0.0302124	-0.000610352	-0.0012207	-352.922	-361.196	1082.97	-182.154	5.21996	-62.5285
-2.02667	-1.99341	1.49445	-1.86188	0.412292	-1.59851	4.32648	0.0949097	0.103149	0.00152588	0.000915527	-352.648	-362.728	1079.22	-182.168	5.07309	-62.9746
-2.02698	-1.98639	1.49872	-1.85394	0.41626	-1.58539	4.32678	-0.0476074	0.0579834	0.000610352	0.000305176	-352.866	-361.363	1082.32	-181.371	5.36908	-62.4475
-2.03644	-1.99921	1.49567	-1.85944	0.415344	-1.58875	4.32617	-0.000915527	0.0723267	0.00152588	0.0012207	-354.323	-363.762	1080.1	-181.796	5.17679	-62.5131
-2.03033	-1.99646	1.4917	-1.8573	0.413513	-1.58875	4.32739	0.0146484	0.0500488	0	0	-353.191	-363.286	1077.24	-181.593	5.12281	-62.5145
-2.02911	-2.01538	1.48773	-1.85669	0.416565	-1.59851	4.32648	-0.0088501	0.145569	0.00183105	0.00183105	-352.481	-366.869	1074.38	-181.221	5.43385	-62.8138
-2.03949	-2.00531	1.48865	-1.8515	0.412598	-1.59821	4.32709	0.0234985	0.0686646	0.000610352	0.0012207	-354.864	-364.934	1075.05	-180.792	4.90548	-62.9084
-2.02972	-2.005	1.4856	-1.8515	0.420227	-1.59271	4.32617	0.0408936	0.0857544	0.000305176	0.000610352	-352.904	-364.921	1072.84	-180.793	5.68828	-62.6442
-2.034	-2.01599	1.48315	-1.8457	0.417175	-1.5918	4.32678	0.1474	0.140686	0.00213623	0.00213623	-353.413	-366.971	1071.09	-179.953	5.39707	-62.5235
-2.03552	-2.00684	1.4856	-1.84631	0.419617	-1.5979	4.32648	0.142517	0.0814819	0.000915527	0.000610352	-354.089	-365.244	1072.86	-180.173	5.53595	-62.8906
-2.04071	-2.02209	1.48071	-1.84113	0.422974	-1.60767	4.32587	0.0134277	0.120544	0.00213623	0.00274658	-354.793	-368.118	1069.35	-179.337	5.74809	-63.2429
-2.04193	-2.01874	1.48346	-1.84082	0.423279	-1.59393	4.32617	0.101624	0.114136	0.00183105	0.00213623	-354.991	-367.454	1071.33	-179.354	5.75443	-62.6414
-2.03247	-2.02698	1.47308	-1.84296	0.42572	-1.60797	4.3277	0.0695801	0.110474	0.00274658	0.00396729	-352.986	-369.106	1063.83	-179.464	6.12509	-63.1925
-2.04132	-2.02545	1.47583	-1.84387	0.423584	-1.59912	4.32678	-0.010376	0.032959	0.000610352	0.000305176	-354.673	-368.766	1065.8	-179.595	5.80879	-62.8159
-2.04712	-2.02789	1.47247	-1.83167	0.426941	-1.59546	4.3277	0.0720215	0.130615	0.00274658	0.00274658	-355.792	-369.203	1063.4	-178.159	5.97813	-62.6629
-2.05719	-2.01752	1.47461	-1.83014	0.427246	-1.58936	4.32709	0.0863647	0.0900269	0.00183105	0.00183105	-358.057	-367.205	1064.93	-178.153	5.807	-62.4963
-2.05231	-2.02576	1.4682	-1.83411	0.428162	-1.5979	4.32739	0.0930786	0.0756836	0.0012207	0.00183105	-356.887	-368.816	1060.3	-178.474	5.98434	-62.8033
-2.05597	-2.03308	1.4682	-1.828	0.429077	-1.59424	4.32709	-0.0100708	0.126343	0.00213623	0.00244141	-357.389	-370.164	1060.31	-177.659	6.01364	-62.5944
-2.05658	-2.03552	1.46332	-1.8277	0.429993	-1.60004	4.32709	0.138245	0.0527954	0.0012207	0.0012207	-357.49	-370.653	1056.78	-177.585	6.07924	-62.843
-2.06146	-2.03369	1.46393	-1.82831	0.430298	-1.59821	4.32648	-0.000305176	0.0521851	0.00152588	0.000610352	-358.491	-370.289	1057.22	-177.685	6.01866	-62.7867
-2.05627	-2.04224	1.46118	-1.83105	0.434265	-1.58997	4.32526	0.0473022	0.101929	0.0012207	0.000305176	-357.092	-371.918	1055.23	-177.858	6.46095	-62.325
-2.05627	-2.04865	1.45752	-1.82281	0.438232	-1.59546	4.32709	0.00549316	0.0646973	0.0012207	0.0012207	-357.023	-373.135	1052.61	-176.814	6.78437	-62.5435
-2.06024	-2.03461	1.45844	-1.82281	0.428772	-1.58386	4.32648	0.078125	-0.000610352	-0.000915527	-0.00213623	-358.062	-370.473	1053.24	-177.038	5.92744	-62.112
-2.05933	-2.03827	1.45203	-1.82343	0.431213	-1.59271	4.32709	-0.00274658	0.138855	0.00213623	0.00183105	-357.855	-371.209	1048.61	-177.049	6.14344	-62.4885
-2.06329	-2.03949	1.45538	-1.82495	0.433655	-1.58905	4.32648	-0.000305176	-0.000305176	-0.000915527	-0.0012207	-358.574	-371.404	1051.04	-177.205	6.28094	-62.326
-2.06268	-2.05231	1.44501	-1.82037	0.433044	-1.60248	4.32648	0.0714111	0.106812	0.00213623	0.00183105	-358.202	-373.874	1043.55	-176.477	6.26315	-62.838
-2.06573	-2.03827	1.44562	-1.82251	0.437622	-1.59424	4.32678	-0.0408936	0.0872803	0	-0.000915527	-359.156	-371.224	1043.97	-176.946	6.54981	-62.5864
-2.06848	-2.03979	1.44379	-1.81854	0.435486	-1.59393	4.32678	-0.0299072	0.126648	0.00274658	0.00183105	-359.659	-371.506	1042.66	-176.468	6.33227	-62.5665
-2.06329	-2.03766	1.44531	-1.81824	0.435486	-1.59363	4.32587	0.0268555	-0.0183105	-0.0012207	-0.0012207	-358.703	-371.113	1043.76	-176.466	6.41307	-62.5572
-2.06818	-2.05444	1.43951	-1.81458	0.439148	-1.59119	4.32678	0.0228882	0.140686	0.00183105	0.000915527	-359.141	-374.268	1039.58	-175.777	6.67269	-62.3296
-2.07611	-2.04895	1.43616	-1.81854	0.435181	-1.59058	4.32739	0.0344849	0	0.000305176	0	-360.813	-373.235	1037.13	-176.321	6.21034	-62.351
-2.07092	-2.04437	1.43585	-1.81824	0.441284	-1.60004	4.32526	-0.0933838	0.057373	0.000610352	-0.000610352	-360.073	-372.407	1036.92	-176.36	6.76617	-62.8249
-2.06635	-2.0694	1.43372	-1.82037	0.438538	-1.60004	4.32648	0.0695801	0.0973511	0.000915527	0.000305176	-358.351	-377.126	1035.38	-176.201	6.69687	-62.5994
-2.06604	-2.05292	1.43158	-1.81793	0.439453	-1.59668	4.32617	-0.17334	0.0354004	0.000305176	-0.000915527	-358.778	-374.044	1033.83	-176.185	6.72929	-62.5802
-2.06421	-2.06177	1.42944	-1.81824	0.4422	-1.59241	4.32617	0.0473022	0.0531006	0.0012207	0.00152588	-358.094	-375.717	1032.29	-176.076	7.01111	-62.3097
-2.07275	-2.05109	1.42914	-1.81793	0.442505	-1.58661	4.32709	-0.0363159	0.0646973	0.000305176	-0.0012207	-360.051	-373.682	1032.05	-176.213	6.86646	-62.152
-2.07245	-2.06879	1.42731	-1.82037	0.440369	-1.58783	4.32739	0.0241089	0.0845337	0.00183105	0.00152588	-359.419	-377.014	1030.73	-176.208	6.75253	-62.055
-2.07123	-2.06909	1.42181	-1.8158	0.440979	-1.58569	4.32678	-0.275879	-0.057373	-0.00183105	-0.00366211	-359.157	-377.098	1026.77	-175.678	6.82093	-61.9533
-2.07092	-2.0636	1.42029	-1.82159	0.443115	-1.58142	4.32678	0.0460815	0.141296	0.00152588	0.000915527	-359.181	-376.081	1025.64	-176.428	6.99321	-61.7951
-2.06818	-2.07031	1.41968	-1.82007	0.443115	-1.58356	0.0109863	-0.262451	-0.0488281	-0.0012207	-0.00244141	-358.462	-377.352	1025.21	-176.145	7.05499	-61.8336
-2.0755	-2.07031	1.42365	-1.82037	0.448914	-1.57623	0.0088501	0.1474	0.138245	0.00274658	0.00244141	-359.869	-377.299	1028.08	-176.181	7.40433	-61.53
-2.0752	-2.0816	1.41418	-1.82312	0.447083	-1.5802	0.00823975	-0.0271606	0.0512695	0	-0.0012207	-359.438	-379.477	1021.23	-176.313	7.29607	-61.6061
-2.07275	-2.06573	1.41418	-1.82037	0.447693	-1.57196	0.00701904	0.171204	0.0872803	0.0012207	0.000915527	-359.374	-376.498	1021.22	-176.251	7.34541	-61.3517
-2.07611	-2.08771	1.40961	-1.82281	0.45105	-1.58478	0.00671387	-0.167847	-0.0537109	-0.00213623	-0.00213623	-359.489	-380.648	1017.92	-176.181	7.61347	-61.7762
-2.0755	-2.08069	1.41174	-1.82495	0.452881	-1.57227	0.00640869	-0.090332	0.137939	0.000915527	0.000305176	-359.441	-379.312	1019.46	-176.535	7.76468	-61.2554
-2.06787	-2.08221	1.40533	-1.82739	0.445251	-1.58386	0.00671387	-0.130005	-0.0149536	0.000610352	0.000305176	-357.939	-379.675	1014.82	-176.789	7.2773	-61.7341
-2.07306	-2.08801	1.40259	-1.82831	0.450439	-1.57654	0.00640869	0.0524902	0.0836182	0.000915527	0.000915527	-358.709	-380.753	1012.83	-176.8	7.63229	-61.3702
-2.06696	-2.08527	1.4032	-1.82251	0.449829	-1.5799	0.00579834	-0.202637	0.0802612	0.000610352	0.000610352	-357.666	-380.251	1013.28	-176.18	7.66806	-61.5378
-2.06207	-2.09137	1.39923	-1.82373	0.451965	-1.58112	0.00640869	0.0823975	0.11322	0.00183105	0.00244141	-356.512	-381.436	1010.42	-176.22	7.94061	-61.5314
-2.05231	-2.08527	1.39862	-1.82648	0.452576	-1.58844	0.00610352	-0.149841	0.0521851	0.000915527	0.0012207	-354.837	-380.34	1009.97	-176.631	8.13303	-61.8904
-2.04742	-2.10358	1.39709	-1.82556	0.449524	-1.5976	0.00579834	-0.000610352	0.0765991	0.000915527	0.000610352	-353.394	-383.805	1008.89	-176.232	8.01285	-62.1457
-2.04254	-2.08923	1.39862	-1.81915	0.444946	-1.58997	0.00610352	-0.125732	0.0958252	0.00244141	0.00274658	-352.811	-381.107	1009.99	-175.727	7.68532	-61.8954
-2.03125	-2.11121	1.39038	-1.82434	0.447083	-1.60187	0.00488281	0.0701904	0.0158691	0.000305176	0.000915527	-349.976	-385.328	1004.04	-175.965	8.10661	-62.2285
-2.02332	-2.09991	1.39954	-1.82281	0.449524	-1.59607	0.00518799	-0.231628	0.101013	0.00152588	0.000915527	-348.748	-383.179	1010.67	-175.97	8.40584	-62.0447
-2.02393	-2.10297	1.38916	-1.82526	0.447998	-1.58417	0.00549316	0.0680542	0.0683594	0.00183105	0.00213623	-348.568	-383.797	1003.15	-176.196	8.2979	-61.4563
-2.02972	-2.09869	1.39069	-1.81824	0.452881	-1.5799	0.00518799	-0.0378418	0.0830078	0.00183105	0.00213623	-349.879	-382.955	1004.26	-175.463	8.57626	-61.3299
-2.02698	-2.10114	1.38947	-1.8219	0.446167	-1.58142	0.00579834	0.027771	0.0827026	0.000610352	0.000610352	-349.211	-383.435	1003.37	-175.842	8.09269	-61.3531
-2.02942	-2.10632	1.38672	-1.82098	0.450745	-1.57318	0.00579834	-0.098877	0.134888	0.00213623	0.00213623	-349.456	-384.404	1001.38	-175.652	8.44181	-60.9454
-2.03674	-2.11395	1.39008	-1.81702	0.450439	-1.57288	0.00579834	-0.0213623	0.0424194	0.000610352	0.000610352	-350.704	-385.785	1003.82	-175.078	8.31077	-60.8966
-2.04987	-2.11365	1.3858	-1.82068	0.455933	-1.5741	0.00549316	0.0405884	0.0982666	0.000915527	0.000610352	-353.311	-385.715	1000.72	-175.505	8.53479	-60.9948
-2.04926	-2.10968	1.38855	-1.81732	0.462646	-1.56433	0.00579834	-0.0674438	0.0723267	0.000610352	0.000915527	-353.268	-384.944	1002.71	-175.183	9.07826	-60.5945
-2.05658	-2.11456	1.38428	-1.81519	0.457458	-1.56769	0.00549316	0.138855	0.0628662	0.000915527	0.00152588	-354.577	-385.859	999.621	-174.863	8.5471	-60.7184
-2.07336	-2.10938	1.39008	-1.81244	0.457764	-1.55548	0.00518799	0.102539	0.065918	0.000305176	-0.000305176	-357.959	-384.782	1003.81	-174.635	8.28133	-60.2502
-2.06116	-2.12219	1.38031	-1.81091	0.46051	-1.56464	0.00549316	0.106812	0.090332	0.000915527	0.000610352	-355.24	-387.287	996.761	-174.251	8.73606	-60.5368
-2.06238	-2.11975	1.3797	-1.81427	0.463257	-1.56677	0.00549316	0.13855	0.0842285	0.00183105	0.00152588	-355.571	-386.836	996.312	-174.675	8.9314	-60.6598
-2.06299	-2.13379	1.38397	-1.81152	0.459595	-1.57898	0.00549316	0.169373	0.0567627	-0.000610352	-0.000915527	-355.416	-389.45	999.425	-174.139	8.65121	-61.1116
-2.05566	-2.12433	1.38336	-1.80969	0.4599	-1.57715	0.00518799	-0.0390625	0.098877	-0.000305176	-0.0012207	-354.252	-387.7	998.985	-174.079	8.77169	-61.0861
-2.05902	-2.12006	1.38428	-1.80878	0.45929	-1.5683	0.00549316	0.0167847	0.0012207	-0.0012207	-0.00213623	-354.951	-386.873	999.64	-174.042	8.66095	-60.721
-2.06177	-2.12555	1.38153	-1.80603	0.462646	-1.56219	0.00610352	0.0500488	0.11322	0.000610352	0	-355.278	-387.898	997.659	-173.639	8.90352	-60.4103
-2.04681	-2.12494	1.3855	-1.79626	0.463562	-1.56616	0.00488281	0.0845337	0.0811768	0	0	-352.475	-387.802	1000.57	-172.529	9.21113	-60.5759
-2.05353	-2.13898	1.38123	-1.78955	0.458679	-1.56097	0.00488281	0.0463867	0.105286	0.000915527	0	-353.311	-390.42	997.486	-171.535	8.74369	-60.2353
-2.05902	-2.12616	1.38336	-1.79077	0.461121	-1.56006	0.00518799	0.0869751	0.0830078	-0.000305176	-0.000305176	-354.798	-387.988	999.021	-171.883	8.8127	-60.3171
-2.0459	-2.14355	1.37329	-1.78864	0.4599	-1.57288	0.00457764	0.134888	0.143127	0.0012207	0.000610352	-351.782	-391.359	991.756	-171.356	8.97284	-60.7255
-2.05109	-2.13989	1.38	-1.77673	0.456848	-1.56952	0.00518799	0.072937	0.0576782	0.000610352	0	-352.977	-390.598	996.638	-170.056	8.61753	-60.6283
-2.05505	-2.13562	1.37695	-1.77887	0.46051	-1.56982	0.00457764	0.0854492	0.107422	0.000610352	-0.000305176	-353.891	-389.805	994.42	-170.369	8.83587	-60.6904
-2.06543	-2.14203	1.38397	-1.77582	0.461731	-1.56586	0.00488281	0.137329	0.117188	0.000915527	0.000305176	-355.754	-390.924	999.508	-169.921	8.77638	-60.4954
-2.0636	-2.14478	1.38092	-1.76971	0.45929	-1.57135	0.00518799	0.0848389	0.0701904	0.000915527	-0.000610352	-355.39	-391.459	997.317	-169.179	8.60716	-60.7225
-2.0694	-2.14386	1.37848	-1.76422	0.456543	-1.56738	0.00549316	0.0549316	0.0857544	0.00152588	0.0012207	-356.534	-391.27	995.554	-168.565	8.284	-60.5615
-2.07977	-2.13959	1.38153	-1.76636	0.458679	-1.55334	0.00457764	0.0494385	0.0332642	-0.000305176	-0.0012207	-358.562	-390.406	997.745	-168.879	8.28393	-59.9792
-2.07062	-2.14111	1.37939	-1.75476	0.462952	-1.56219	0.00488281	0.0372314	0.0518799	0.0012207	0.000915527	-356.904	-390.729	996.239	-167.527	8.76462	-60.3739
-2.07977	-2.1402	1.38123	-1.75049	0.460815	-1.56036	0.00518799	-0.0308228	-0.00823975	-0.000610352	-0.00152588	-358.749	-390.509	997.567	-167.055	8.43251	-60.3239
-2.07153	-2.15149	1.37695	-1.74957	0.455017	-1.56555	0.00518799	0.0195313	0.140076	0.00213623	0.00152588	-356.788	-392.68	994.485	-166.767	8.13224	-60.4353
-2.07214	-2.13989	1.38336	-1.74591	0.463562	-1.55853	0.00518799	0.055542	-0.0109863	-0.000305176	0	-357.282	-390.457	999.13	-166.534	8.77683	-60.2345
-2.07642	-2.14752	1.37695	-1.74133	0.460205	-1.5686	0.00457764	0.0494385	0.112305	0.00152588	0.00183105	-358	-391.913	994.505	-165.891	8.44345	-60.6438
-2.08313	-2.14813	1.37878	-1.74042	0.461426	-1.56799	0.00518799	-0.155945	-0.000915527	-0.00183105	-0.00244141	-359.322	-391.993	995.831	-165.778	8.42947	-60.6342
-2.07306	-2.15912	1.37909	-1.73401	0.461121	-1.58203	0.00457764	0.0631714	0.108948	0.00244141	0.00244141	-357.198	-394.09	996.086	-164.869	8.58514	-61.1751
-2.0752	-2.15515	1.37695	-1.72974	0.454712	-1.5686	0.00457764	-0.200195	0.0012207	-0.0012207	-0.00244141	-357.574	-393.331	994.534	-164.441	8.03066	-60.5819
-2.07642	-2.15332	1.37634	-1.72913	0.462341	-1.56769	0.00488281	0.0375366	0.102234	0.00183105	0.00152588	-357.904	-392.986	994.096	-164.401	8.61864	-60.5744
-2.08405	-2.15271	1.37238	-1.72424	0.465393	-1.55731	0.00518799	-0.090332	0.0384521	0.000305176	0	-359.346	-392.851	991.227	-163.851	8.73885	-60.1299
-2.08618	-2.1524	1.37604	-1.72394	0.463257	-1.56494	0.00457764	0.0683594	0.0561523	0.000915527	0.000610352	-359.873	-392.774	993.881	-163.824	8.52192	-60.4898
-2.09076	-2.1524	1.37482	-1.71509	0.463562	-1.56769	0.00457764	-0.214539	0.0753784	0	-0.000915527	-360.872	-392.757	993.018	-162.814	8.45684	-60.6405
-2.09442	-2.15057	1.37787	-1.71539	0.463867	-1.55762	0.00274658	-0.159912	0.0805664	0.00152588	0.000915527	-361.545	-392.374	995.219	-162.877	8.42365	-60.2021
-2.09595	-2.15881	1.37115	-1.71021	0.464783	-1.56677	0.00457764	-0.121155	0.0735474	0.000305176	-0.000305176	-361.715	-393.954	990.379	-162.153	8.48201	-60.5664
-2.09869	-2.16064	1.37512	-1.7038	0.462341	-1.56067	0.00549316	-0.0662231	0.010376	0.000305176	-0.000305176	-362.178	-394.25	993.262	-161.391	8.24214	-60.283
-2.10236	-2.16858	1.37421	-1.7038	0.466614	-1.57013	0.00427246	0.0488281	0.0787354	0.00183105	0.0012207	-362.786	-395.74	992.61	-161.266	8.53806	-60.6748
-2.11151	-2.1637	1.37787	-1.70258	0.467224	-1.56494	0.00427246	-0.0717163	-0.0326538	-0.000305176	-0.0012207	-364.715	-394.767	995.255	-161.207	8.42174	-60.505
-2.10785	-2.1701	1.37207	-1.6983	0.464172	-1.56128	0.00488281	0.174561	0.0802612	-0.000305176	-0.000610352	-363.739	-396.003	991.067	-160.613	8.25607	-60.2681
-2.10144	-2.18231	1.37299	-1.69067	0.463562	-1.56616	0.00457764	-0.268555	0.0592041	0.000305176	0.000610352	-362.204	-398.302	991.762	-159.543	8.33612	-60.387
-2.10541	-2.16949	1.37146	-1.68701	0.465393	-1.55823	0.00457764	0.173645	0.0866699	0.0012207	0.0012207	-363.324	-395.882	990.652	-159.329	8.38348	-60.1421
-2.11334	-2.17041	1.37329	-1.68488	0.464172	-1.5625	0.00488281	0.0787354	0.11322	0.00183105	0.00213623	-364.932	-396.018	991.981	-159.074	8.1475	-60.3555
-2.1048	-2.17316	1.37848	-1.67999	0.465393	-1.55518	0.00457764	0.0317383	0.126648	0.00152588	0.000915527	-363.13	-396.518	995.753	-158.468	8.39741	-59.9843
-2.10144	-2.17194	1.37146	-1.67877	0.462341	-1.56006	0.00457764	-0.0198364	-0.00640869	-0.000610352	-0.000610352	-362.527	-396.343	990.674	-158.347	8.20056	-60.2003
-2.10815	-2.16675	1.37787	-1.67053	0.464783	-1.55548	0.00518799	0.0442505	0.0790405	0	0	-364.059	-395.297	995.327	-157.49	8.26237	-60.07
-2.10236	-2.17773	1.3736	-1.66962	0.4599	-1.5564	0.00427246	-0.027771	0.071106	0.0012207	0.0012207	-362.545	-397.398	992.243	-157.207	7.99777	-59.9948
-2.10083	-2.17407	1.37451	-1.66687	0.46051	-1.55182	0.00518799	0.0204468	0.0363159	0	-0.000610352	-362.329	-396.703	992.908	-156.95	8.06297	-59.8142
-2.09656	-2.17621	1.37451	-1.66016	0.460205	-1.54724	0.00457764	0.0354004	0.0686646	0.000610352	0	-361.409	-397.103	992.925	-156.145	8.11296	-59.5816
-2.09869	-2.17255	1.37756	-1.65833	0.463257	-1.55334	0.00457764	0.0787354	0.0912476	0.000610352	0.000610352	-362.059	-396.397	995.142	-155.997	8.3034	-59.9108
-2.10724	-2.17072	1.37817	-1.65192	0.462036	-1.54938	0.00488281	-0.00762939	0.0552368	0.000305176	0	-363.802	-396.01	995.59	-155.295	8.05235	-59.7715
-2.10144	-2.17102	1.37665	-1.64917	0.465088	-1.53961	0.00427246	0.0741577	0.0460815	-0.000610352	-0.0012207	-362.559	-396.08	994.492	-154.972	8.40253	-59.3104
-2.10297	-2.16949	1.38062	-1.64642	0.462036	-1.54205	0.00396729	0.0769043	0.109863	0.000915527	0.000305176	-362.956	-395.766	997.369	-154.684	8.12074	-59.4401
-2.10175	-2.17163	1.38306	-1.63757	0.460205	-1.53259	0.00457764	0.045166	0.00152588	-0.0012207	-0.00183105	-362.599	-396.134	999.154	-153.636	7.99825	-58.9913
-2.10205	-2.16064	1.38123	-1.63971	0.462952	-1.52557	0.00549316	0.0552368	0.0915527	0.00152588	0.00183105	-362.911	-394.08	997.813	-154.054	8.19203	-58.7581
-2.09747	-2.1701	1.37787	-1.63391	0.464172	-1.53687	0.00457764	0.157776	0.0674438	0.000915527	0.000610352	-361.879	-395.891	995.411	-153.24	8.37768	-59.1988
-2.10358	-2.16644	1.38458	-1.63422	0.464478	-1.52496	0.00396729	0.0332642	0.0506592	0.00152588	0.00183105	-363.085	-395.135	1000.26	-153.334	8.29909	-58.7002
-2.09656	-2.16248	1.38367	-1.6272	0.464478	-1.52649	0.00457764	0.101013	0.0305176	0.000305176	-0.000305176	-361.884	-394.412	999.617	-152.593	8.3965	-58.7922
-2.09717	-2.1521	1.39099	-1.62811	0.459595	-1.51642	0.00427246	0.0784302	0.101013	0.00152588	0.0012207	-362.205	-392.414	1004.9	-152.864	7.97284	-58.4062
-2.09595	-2.14996	1.38916	-1.62445	0.461121	-1.52008	0.00457764	0.114746	0.00305176	0.000305176	0	-362.1	-392.027	1003.59	-152.479	8.10268	-58.5962
-2.0871	-2.15515	1.39008	-1.62537	0.4599	-1.51581	0.00457764	0.0714111	0.00640869	0.000610352	0.000305176	-360.128	-393.02	1004.25	-152.497	8.17319	-58.3293
-2.08954	-2.15179	1.39404	-1.62415	0.457764	-1.50787	0.00427246	0.0854492	0.0723267	0.00152588	0.000915527	-360.634	-392.35	1007.12	-152.411	7.95589	-57.9963
-2.08893	-2.14966	1.39496	-1.62079	0.462952	-1.5036	0.00488281	0.0863647	0.0497437	0.00213623	0.00183105	-360.584	-391.938	1007.79	-152.06	8.37714	-57.8305
-2.09442	-2.14752	1.39984	-1.61774	0.463257	-1.49445	0.00427246	0.00915527	0.0802612	0.00152588	0.000610352	-361.672	-391.478	1011.33	-151.746	8.30711	-57.4478
-2.08618	-2.15179	1.39862	-1.61346	0.466309	-1.50757	0.00427246	-0.0543213	0.0506592	0.000305176	-0.000305176	-360.105	-392.322	1010.47	-151.189	8.68638	-58.0089
-2.08466	-2.13989	1.40717	-1.61438	0.466919	-1.48132	0.00457764	-0.000915527	0.0860596	0.00152588	0.0012207	-359.893	-390.021	1016.63	-151.48	8.75095	-56.8941
-2.0929	-2.14813	1.40137	-1.61407	0.464478	-1.48895	0.00457764	-0.103455	-0.00305176	-0.00152588	-0.00305176	-361.324	-391.578	1012.44	-151.316	8.43328	-57.1932
-2.08618	-2.13715	1.40778	-1.60614	0.467224	-1.48682	0.00457764	-0.145874	0.135498	0.000915527	0.0012207	-360.408	-389.493	1017.1	-150.583	8.7271	-57.1864
-2.08374	-2.15057	1.4035	-1.60553	0.46814	-1.48468	0.00366211	-0.0604248	0.0323486	-0.000610352	-0.000915527	-359.475	-392.038	1014.01	-150.296	8.88245	-56.9715
-2.07916	-2.14081	1.41083	-1.60248	0.466919	-1.47766	0.00457764	-0.0909424	0.107117	0.000915527	0.000305176	-358.833	-390.17	1019.32	-150.102	8.83485	-56.7207
-2.07214	-2.14844	1.41327	-1.60065	0.470581	-1.47675	0.00457764	-0.164185	0.0805664	0	-0.000915527	-357.238	-391.606	1021.1	-149.768	9.26747	-56.6097
-2.08008	-2.1405	1.41602	-1.60156	0.467224	-1.47217	0.00427246	-0.100403	0.0799561	0.000915527	0	-358.987	-390.073	1023.07	-150.002	8.84607	-56.4775
-2.07947	-2.1405	1.41602	-1.59454	0.473022	-1.46454	0.00457764	-0.0158691	0.0354004	0.000305176	-0.000305176	-358.857	-390.058	1023.09	-149.197	9.32161	-56.1445
-2.07092	-2.13287	1.41602	-1.58997	0.471497	-1.46179	0.00457764	-0.122375	0.083313	-0.000305176	0	-357.395	-388.647	1023.1	-148.793	9.31818	-56.0587
-2.07947	-2.12219	1.42303	-1.58936	0.476685	-1.45416	0.00457764	-0.108948	0.0622559	0	-0.000305176	-359.387	-386.569	1028.17	-148.897	9.56591	-55.8331
-2.07062	-2.13959	1.41632	-1.58691	0.480652	-1.46423	0.00396729	-0.187073	-0.0222778	-0.00183105	-0.00183105	-357.226	-389.904	1023.34	-148.337	10.0728	-56.1403
-2.07916	-2.1283	1.42242	-1.58875	0.477905	-1.46118	0.00396729	-0.167542	0.108643	0.000610352	0	-359.228	-387.725	1027.74	-148.731	9.67948	-56.1105
-2.07581	-2.12555	1.41937	-1.5802	0.47699	-1.46576	0.00457764	-0.224609	-0.00640869	-0.000305176	-0.0012207	-358.748	-387.232	1025.55	-147.797	9.64096	-56.342
-2.08282	-2.1225	1.42303	-1.57562	0.484009	-1.45691	0.00457764	-0.022583	0.0665283	0.0012207	0.0012207	-360.211	-386.601	1028.21	-147.323	10.0807	-56.0004
-2.07397	-2.12341	1.42517	-1.57623	0.483704	-1.44989	0.00427246	-0.0793457	0.0363159	0.000305176	-0.000610352	-358.35	-386.783	1029.75	-147.374	10.2146	-55.6445
-2.08466	-2.13318	1.42639	-1.57135	0.483093	-1.45081	4.32007	-0.128784	0.0759888	0.00152588	0.00152588	-360.207	-388.565	1030.65	-146.662	10.0069	-55.6428
-2.08282	-2.12128	1.4267	-1.56769	0.488281	-1.44745	4.3219	-0.213623	-0.0430298	-0.0012207	-0.00152588	-360.23	-386.331	1030.88	-146.433	10.4197	-55.5951
-2.0874	-2.1228	1.42334	-1.56494	0.490417	-1.44012	4.32281	-0.12085	0.090332	0.000610352	0.000305176	-361.02	-386.609	1028.45	-146.094	10.5232	-55.2618
-2.08862	-2.12372	1.4267	-1.56189	0.490417	-1.44348	4.32343	-0.109863	0.0204468	0	0.000915527	-361.307	-386.757	1030.89	-145.732	10.4978	-55.4197
-2.08374	-2.13013	1.42578	-1.5625	0.498047	-1.45752	4.32404	-0.0637817	0.0668335	0.000610352	0.000305176	-360.339	-387.996	1030.24	-145.7	11.1995	-56.0188
-2.10175	-2.11761	1.43097	-1.55304	0.499878	-1.44043	4.32434	-0.0418091	0.055542	0	-0.000305176	-364.187	-385.532	1034	-144.821	11.0119	-55.3989
-2.09106	-2.12372	1.42944	-1.55121	0.500488	-1.4505	4.32465	-0.0436401	0.0582886	0.000610352	0	-362.013	-386.728	1032.91	-144.513	11.2469	-55.7888
-2.09137	-2.12738	1.43524	-1.55121	0.498352	-1.45142	4.32495	-0.123901	0.0253296	0.0012207	0.000915527	-361.981	-387.381	1037.11	-144.455	11.0784	-55.8023
-2.09106	-2.12738	1.42731	-1.54236	0.499573	-1.46484	4.32556	-0.0344849	0.0296021	0.000305176	-0.000305176	-362.118	-387.43	1031.39	-143.444	11.1605	-56.4304
-2.09503	-2.11639	1.42914	-1.54938	0.505676	-1.45477	4.32495	0.00305176	0.0930786	0.00213623	0.00305176	-363.115	-385.347	1032.69	-144.423	11.5703	-56.0698
-2.0932	-2.12555	1.427	-1.54297	0.508423	-1.45355	4.32617	0.00671387	0.0119019	-0.000305176	-0.000915527	-362.505	-387.071	1031.17	-143.542	11.8423	-55.9467
-2.09381	-2.12341	1.42944	-1.54022	0.51178	-1.46362	4.32556	0.0790405	0.109558	0.00183105	0.00213623	-362.858	-386.662	1032.95	-143.265	12.0827	-56.4443
-2.10022	-2.11517	1.42792	-1.53778	0.516052	-1.4621	4.32617	0.125427	0.0521851	0.000610352	0.000305176	-364.399	-385.101	1031.84	-143.119	12.2938	-56.469
-2.09991	-2.12799	1.43005	-1.53503	0.516357	-1.46332	4.32526	0.0802612	0.111084	0.00274658	0.00305176	-363.983	-387.49	1033.41	-142.599	12.3553	-56.4268
-2.10205	-2.12494	1.42761	-1.52954	0.517883	-1.4621	4.32678	0.0683594	0.0900269	0.00152588	0.000915527	-364.524	-386.916	1031.65	-142.02	12.4286	-56.4093
-2.10632	-2.13257	1.42456	-1.53168	0.52124	-1.47003	4.32739	0.144653	0.104675	0.00274658	0.00213623	-365.217	-388.36	1029.44	-142.144	12.6442	-56.7282
-2.10693	-2.12128	1.42731	-1.52679	0.518494	-1.47003	4.32678	0.0674438	0.0250244	0.000915527	0.000915527	-365.72	-386.22	1031.43	-141.768	12.3745	-56.824
-2.10876	-2.11945	1.42609	-1.52313	0.523987	-1.48315	4.32678	0.0274658	0.0823975	0.0012207	0.0012207	-366.344	-385.888	1030.57	-141.382	12.7638	-57.4664
-2.12891	-2.10663	1.43494	-1.51733	0.533447	-1.49475	4.328	0.0576782	0.0592041	0.0012207	0.00152588	-370.991	-383.376	1036.99	-140.934	13.1293	-58.1964
-2.1228	-2.11548	1.43127	-1.52008	0.535583	-1.49933	4.32831	0.0524902	0.0338745	0.000915527	0.000305176	-369.539	-385.084	1034.34	-141.105	13.4288	-58.318
-2.12128	-2.12189	1.43005	-1.51733	0.541992	-1.50482	4.328	-0.00152588	0.112915	0.00183105	0.00183105	-369.151	-386.299	1033.47	-140.688	13.9801	-58.5324
-2.13165	-2.1225	1.43402	-1.5152	0.538025	-1.4975	4.32709	0.015564	0.03479	0.000305176	0	-371.109	-386.346	1036.34	-140.436	13.4917	-58.2143
-2.13715	-2.12128	1.43433	-1.50757	0.538635	-1.49445	4.32648	0.071106	0.0753784	0.00213623	0.00213623	-372.257	-386.084	1036.58	-139.584	13.4388	-58.1094
-2.13318	-2.13379	1.43097	-1.51001	0.534363	-1.4798	4.3277	0.0485229	-0.0369263	-0.0012207	-0.00213623	-370.857	-388.447	1034.14	-139.657	13.2151	-57.3046
-2.12769	-2.14142	1.427	-1.50665	0.542603	-1.47919	4.32648	0.000915527	0.10437	0.00213623	0.00152588	-369.577	-389.913	1031.29	-139.148	13.9895	-57.2186
-2.14478	-2.12494	1.43158	-1.50482	0.547791	-1.46393	4.32739	0.10437	-0.083313	-0.00152588	-0.00183105	-373.349	-386.724	1034.58	-139.206	14.0831	-56.7098
-2.12433	-2.1405	1.42792	-1.50177	0.543518	-1.48499	4.32678	0.0637817	0.131836	0.00213623	0.00152588	-369.053	-389.747	1031.96	-138.605	14.1057	-57.4941
-2.13104	-2.13531	1.43219	-1.50208	0.543518	-1.46637	4.32831	0.00671387	-0.0149536	-0.000915527	-0.00152588	-370.337	-388.709	1035.04	-138.722	13.9948	-56.6963
-2.12219	-2.1524	1.4267	-1.4978	0.541992	-1.4859	4.32739	0.0500488	0.122375	0.00244141	0.00213623	-368.286	-391.987	1031.1	-137.96	14.0478	-57.4352
-2.10968	-2.16492	1.43158	-1.50055	0.540771	-1.46576	4.32709	0.0405884	-0.010376	-0.0012207	-0.00213623	-365.176	-394.327	1034.63	-138.065	14.2171	-56.3657
-2.11212	-2.16339	1.43158	-1.49597	0.540466	-1.48132	4.32648	0.027771	0.122681	0.00213623	0.00152588	-365.921	-394.044	1034.65	-137.571	14.1271	-57.11
-2.10571	-2.17529	1.43036	-1.50208	0.547485	-1.4624	4.32678	0.0146484	-0.0357056	-0.000305176	-0.000610352	-364.048	-396.29	1033.75	-138.071	14.8586	-56.1271
-2.10022	-2.18842	1.42944	-1.49139	0.549011	-1.46698	4.32678	0.0363159	0.0909424	0.0012207	0.000915527	-362.688	-398.764	1033.13	-136.638	15.0947	-56.234
-2.10815	-2.19025	1.42853	-1.49597	0.550232	-1.45172	4.3277	0.038147	0.0540161	0.0012207	0.000915527	-363.991	-399.075	1032.45	-137.131	15.0845	-55.5309
-2.11761	-2.19238	1.4328	-1.48956	0.548401	-1.45203	4.32556	-0.0650024	0.0888062	0.000305176	0	-365.853	-399.412	1035.55	-136.367	14.7754	-55.5612
-2.11853	-2.20612	1.4325	-1.49261	0.549011	-1.45508	4.328	0.0674438	0.0878906	0.00183105	0.000915527	-365.623	-401.991	1035.33	-136.496	14.8491	-55.5908
-2.11823	-2.20337	1.4389	-1.49384	0.547791	-1.45569	4.3277	0.00854492	0.0717163	0.0012207	0	-365.665	-401.444	1039.97	-136.681	14.7477	-55.6413
-2.12402	-2.21405	1.43585	-1.49567	0.549316	-1.44287	4.32709	-0.0671387	0.0585938	0.00152588	0.0012207	-366.312	-403.432	1037.75	-136.717	14.8182	-54.9761
-2.12067	-2.21069	1.44165	-1.48895	0.555115	-1.45233	4.32678	-0.0134277	0.0817871	0.000305176	-0.000305176	-365.965	-402.783	1041.98	-136.006	15.3134	-55.4576
-2.11121	-2.22412	1.44043	-1.48865	0.549927	-1.44226	4.32709	-0.0494385	0.10437	0.00152588	0.00152588	-363.526	-405.326	1041.1	-135.75	15.1032	-54.8455
-2.11182	-2.21802	1.44073	-1.48865	0.549316	-1.45844	4.3277	-0.10437	0.027771	0.0012207	0.000915527	-364.026	-404.196	1041.32	-135.852	15.0111	-55.6438
-2.1051	-2.21985	1.44531	-1.49048	0.554199	-1.44867	4.3277	-0.107727	0.106812	0.00183105	0.0012207	-362.555	-404.528	1044.64	-136.028	15.5323	-55.1707
-2.10052	-2.22382	1.44501	-1.49231	0.554504	-1.4502	4.32648	-0.0363159	0.0402832	0.000305176	-0.000305176	-361.532	-405.292	1044.42	-136.173	15.646	-55.1947
-2.10541	-2.22015	1.44745	-1.49323	0.554504	-1.44623	4.32648	-0.19928	0.116882	0.00183105	0.00152588	-362.568	-404.573	1046.18	-136.338	15.5576	-55.0549
-2.08771	-2.22504	1.44806	-1.48499	0.552368	-1.42883	4.32495	0.0012207	0.0708008	0.000610352	0.000610352	-358.758	-405.513	1046.64	-135.308	15.7043	-54.1691
-2.09991	-2.21466	1.45477	-1.4856	0.550537	-1.42761	4.32739	-0.0759888	0.119019	0.0012207	0.0012207	-361.494	-403.489	1051.49	-135.549	15.3223	-54.2306
-2.09198	-2.22748	1.44836	-1.48499	0.553894	-1.43585	4.32587	0.0949097	0.078125	0.00152588	0.0012207	-359.619	-405.962	1046.86	-135.271	15.7554	-54.4892
-2.09534	-2.22229	1.45264	-1.48376	0.55481	-1.43127	4.32617	-0.0366211	0.0927734	0.000610352	0	-360.421	-404.948	1049.95	-135.216	15.7597	-54.3356
-2.0932	-2.22015	1.45355	-1.48712	0.559998	-1.45203	4.32648	-0.136719	0.108948	0.00152588	0.0012207	-360.317	-404.578	1050.62	-135.638	16.1909	-55.3146
-2.08588	-2.22595	1.4563	-1.48041	0.556335	-1.43982	4.32709	-0.050354	0.116577	0.00183105	0.00152588	-358.582	-405.65	1052.63	-134.773	16.0393	-54.686
-2.09076	-2.22473	1.46027	-1.47797	0.554504	-1.44684	4.32739	-0.177612	0.111084	0.000915527	0.000915527	-359.692	-405.387	1055.51	-134.517	15.7961	-55.0363
-2.10144	-2.23297	1.46057	-1.47614	0.554199	-1.45142	4.32617	-0.0369263	0.103455	0.0012207	0.0012207	-361.616	-406.897	1055.73	-134.179	15.6089	-55.2124
-2.09686	-2.23114	1.46423	-1.47858	0.555725	-1.45752	4.3277	0.000305176	0.11322	0.00152588	0.00183105	-360.844	-406.558	1058.38	-134.489	15.7997	-55.5001
-2.09686	-2.23267	1.46698	-1.47675	0.560913	-1.46088	4.32678	-0.072937	0.12146	0.0012207	0.00183105	-360.887	-406.831	1060.38	-134.256	16.2153	-55.6588
-2.09839	-2.22443	1.46729	-1.47064	0.565491	-1.45447	4.32892	-0.0540161	0.127258	0.00183105	0.00213623	-361.439	-405.265	1060.61	-133.689	16.533	-55.4512
-2.09229	-2.23846	1.47217	-1.46698	0.556946	-1.4563	4.32587	0.0372314	0.138245	0.00213623	0.00274658	-359.816	-407.885	1064.17	-133.045	15.9818	-55.3959
-2.0929	-2.2348	1.47339	-1.46332	0.559082	-1.4444	4.32739	0.0302124	0.085144	0.0012207	0.000915527	-359.952	-407.172	1065.05	-132.682	16.1395	-54.887
-2.08954	-2.22687	1.47186	-1.46332	0.55542	-1.45935	4.32709	-0.0228882	0.0177002	0.000610352	0.000915527	-359.686	-405.721	1063.95	-132.812	15.8651	-55.6248
-2.0813	-2.23602	1.47797	-1.46027	0.557251	-1.44958	4.32678	0.0317383	0.0820923	0.0012207	0.000915527	-357.71	-407.415	1068.38	-132.312	16.1815	-55.0893
-2.07825	-2.23358	1.47552	-1.45844	0.554504	-1.45325	4.32709	0.00427246	0.0238037	0.000915527	0.000915527	-357.215	-406.982	1066.62	-132.141	16	-55.2647
-2.07489	-2.22839	1.47552	-1.45416	0.55603	-1.46423	4.32739	0.0793457	0.0808716	0.0012207	0.0012207	-356.88	-406.028	1066.63	-131.738	16.149	-55.8146
-2.07367	-2.23328	1.48193	-1.44348	0.556641	-1.46088	4.32617	-0.0424194	0.0521851	0.00152588	0.00183105	-356.551	-406.893	1071.3	-130.438	16.222	-55.6368
-2.0694	-2.22229	1.48438	-1.44104	0.550537	-1.45416	4.32678	0.13916	0.0332642	0.000610352	0.000610352	-355.963	-404.823	1073.06	-130.332	15.7746	-55.3956
-2.07489	-2.22229	1.48499	-1.43768	0.549316	-1.44897	4.32678	0.0698853	0.0805664	0.00244141	0.00213623	-357.009	-404.791	1073.51	-129.949	15.5849	-55.1727
-2.07001	-2.24091	1.48163	-1.43768	0.546265	-1.44897	4.32617	0.0527954	0.0509644	0.000915527	0.000915527	-355.434	-408.314	1071.09	-129.648	15.4756	-54.9994
-2.07581	-2.22198	1.49292	-1.42487	0.549011	-1.45081	4.32739	0.190735	0.06073	0.00183105	0.00244141	-357.341	-404.671	1079.28	-128.49	15.5257	-55.2848
-2.07306	-2.23175	1.48529	-1.42487	0.545959	-1.45111	4.32617	0.140381	0.0222778	-0.000305176	-0.000915527	-356.452	-406.553	1073.76	-128.331	15.3559	-55.1996
-2.06879	-2.21741	1.49139	-1.4151	0.544739	-1.44348	4.32648	0.187988	0.126038	0.00274658	0.00305176	-356.049	-403.824	1078.2	-127.443	15.2831	-54.9662
-2.06573	-2.22931	1.49231	-1.41296	0.539551	-1.45081	4.32617	0.136414	0.00793457	-0.000610352	-0.0012207	-355.153	-406.064	1078.87	-127.008	14.9418	-55.1927
-2.05444	-2.23724	1.492	-1.40381	0.538635	-1.45233	4.32678	0.19043	0.149231	0.00213623	0.00274658	-352.749	-407.579	1078.69	-125.83	15.0689	-55.178
-2.05597	-2.23511	1.492	-1.40137	0.535583	-1.46057	4.32709	0.14801	0.0985718	0.0012207	0	-353.216	-407.179	1078.69	-125.588	14.7811	-55.5772
-2.04559	-2.23145	1.49078	-1.40289	0.531006	-1.45081	4.32648	0.102844	0.101318	0.0012207	0.000610352	-351.122	-406.525	1077.8	-125.816	14.5884	-55.1141
-2.04254	-2.23877	1.48895	-1.39191	0.527344	-1.46393	4.32587	0.115967	0.0302124	0.000305176	0	-350.497	-407.917	1076.51	-124.443	14.3416	-55.6585
-2.02728	-2.2348	1.49658	-1.3858	0.523682	-1.4624	4.328	0.107117	0.112915	0.00183105	0.0012207	-347.637	-407.171	1082.05	-123.806	14.2852	-55.5847
-2.02972	-2.21924	1.49689	-1.37848	0.524597	-1.4444	4.32678	0.0344849	0.0308228	0.000610352	0	-348.449	-404.215	1082.27	-123.214	14.2816	-54.8962
-2.02515	-2.23267	1.49414	-1.36993	0.52063	-1.46423	4.32739	-0.101624	0.045166	0.000610352	0.00152588	-347.39	-406.772	1080.32	-122.024	14.0501	-55.693
-2.02789	-2.23206	1.50024	-1.36536	0.523071	-1.45264	4.32617	0.103455	0.117493	0.00152588	0.000915527	-347.884	-406.596	1084.74	-121.51	14.2027	-55.185
-2.00806	-2.23511	1.49933	-1.36108	0.516357	-1.45905	4.32678	-0.0344849	0.0430298	0.000305176	0.000610352	-343.931	-407.239	1084.1	-120.968	13.9946	-55.3932
-2.02789	-2.22168	1.50085	-1.35437	0.519104	-1.45721	4.32678	0.115967	0.128479	0.00244141	0.00183105	-348.321	-404.638	1085.2	-120.421	13.8368	-55.4871
-2.01965	-2.23297	1.50238	-1.34613	0.516968	-1.45874	4.32678	0.03479	0.0588989	0.000305176	0	-346.41	-406.763	1086.34	-119.295	13.8247	-55.4511
-2.02087	-2.22443	1.50116	-1.34277	0.511475	-1.46179	4.32617	0.0387573	0.0668335	0.000915527	0	-346.944	-405.163	1085.46	-119.049	13.3315	-55.6564
-2.01904	-2.21741	1.50055	-1.33331	0.515137	-1.46606	4.32556	-0.0869751	0.0115967	-0.000610352	-0.0012207	-346.935	-403.849	1085.04	-118.08	13.6219	-55.9256
-2.02637	-2.22778	1.50452	-1.3266	0.51178	-1.46454	4.32648	-0.00732422	0.108337	0.0012207	0.000305176	-348.089	-405.736	1087.93	-117.148	13.2511	-55.7956
-2.02057	-2.22168	1.50757	-1.32324	0.508423	-1.46332	4.32556	-0.071106	0.00305176	-0.000305176	-0.000305176	-347.135	-404.588	1090.14	-116.861	13.0579	-55.7724
-2.00867	-2.23022	1.50421	-1.31531	0.501404	-1.46454	4.32556	-0.0656128	0.147095	0.00152588	0.0012207	-344.535	-406.238	1087.74	-115.813	12.7086	-55.7198
-2.01691	-2.21954	1.5094	-1.30981	0.500793	-1.4624	4.32587	-0.14801	0.0482178	-0.000305176	-0.00152588	-346.529	-404.17	1091.49	-115.359	12.4848	-55.7399
-1.99982	-2.22321	1.50879	-1.30615	0.497742	-1.46149	4.32709	0.0231934	0.0827026	0.000915527	0.000915527	-343.03	-404.91	1091.07	-114.876	12.5343	-55.6191
-1.99982	-2.21954	1.51428	-1.29486	0.500793	-1.46942	4.32709	-0.278931	0.0265503	-0.00152588	-0.00183105	-343.355	-404.187	1095.08	-113.646	12.7474	-56.0414
-2.00317	-2.22534	1.50848	-1.29059	0.491028	-1.47461	4.32678	-0.102844	0.10376	0.000915527	0.000915527	-343.857	-405.294	1090.89	-113.065	11.9137	-56.2235
-1.99341	-2.21252	1.51581	-1.2851	0.49408	-1.47919	4.32587	-0.156555	0.0476074	0.000305176	-0.000610352	-342.461	-402.882	1096.2	-112.642	12.2745	-56.5321
-1.9928	-2.20673	1.51703	-1.27716	0.488586	-1.47461	4.32648	-0.223999	0.0631714	0	-0.000915527	-342.498	-401.774	1097.1	-111.827	11.8213	-56.3651
-1.98914	-2.20917	1.51459	-1.27136	0.488281	-1.47705	4.32648	-0.155334	0.0888062	0.000610352	0.000610352	-341.757	-402.252	1095.35	-111.124	11.8569	-56.4533
-1.99066	-2.21436	1.51642	-1.26465	0.479736	-1.47797	4.32617	-0.151978	0.0646973	0.000915527	0	-341.918	-403.2	1096.69	-110.273	11.1499	-56.4496
-1.99646	-2.21313	1.51733	-1.25671	0.480042	-1.4798	4.32587	-0.0726318	0.0949097	0.000610352	0.000305176	-343.187	-402.939	1097.37	-109.388	11.0622	-56.5716
-1.99921	-2.2049	1.52008	-1.24786	0.4776	-1.47827	4.32678	-0.205078	0.0820923	0.000305176	-0.000305176	-344.03	-401.356	1099.37	-108.509	10.7867	-56.5837
-1.9812	-2.20795	1.5213	-1.24542	0.475769	-1.48529	4.32587	-0.168762	0.0976563	0.0012207	0.0012207	-340.467	-401.985	1100.27	-108.177	10.9415	-56.8349
-1.98944	-2.21039	1.52374	-1.23779	0.474854	-1.47552	4.31946	-0.117493	0.0704956	0.00152588	0.000915527	-341.965	-402.381	1102.05	-107.266	10.736	-56.3957
-1.98853	-2.20856	1.52496	-1.23535	0.473633	-1.49567	4.32617	-0.0909424	0.104675	0.00152588	0.0012207	-342.095	-402.052	1102.95	-107.021	10.626	-57.3413
-1.98456	-2.20306	1.52588	-1.22742	0.471802	-1.47919	4.32678	-0.127869	0.0286865	0.000305176	-0.000305176	-341.336	-401.002	1103.62	-106.196	10.5359	-56.6198
-1.97998	-2.20551	1.52557	-1.22345	0.460815	-1.4856	4.328	0.179749	0.0891113	0.00152588	0.00152588	-340.4	-401.477	1103.41	-105.704	9.72596	-56.8653
-1.98578	-2.21619	1.52618	-1.21582	0.462646	-1.48682	4.32556	0.027771	0.0640869	0.000915527	0	-341.296	-403.447	1103.87	-104.662	9.79602	-56.8654
-1.97449	-2.20398	1.52985	-1.20331	0.46051	-1.48285	4.32709	0.0546265	0.0811768	0.00152588	0.00152588	-339.486	-401.155	1106.55	-103.423	9.76778	-56.7646
-1.97144	-2.21832	1.52924	-1.20056	0.460205	-1.48865	4.32617	0.11261	0.03479	0.000610352	0.000305176	-338.52	-403.859	1106.13	-102.879	9.82712	-56.9108
-1.97449	-2.21008	1.53412	-1.19476	0.456543	-1.48834	4.32587	0.0808716	0.0842285	0.000915527	0.000610352	-339.418	-402.269	1109.67	-102.35	9.45021	-56.9753
-1.96716	-2.21283	1.53198	-1.19019	0.454102	-1.48865	4.32587	0.0982666	0.0808716	0.0012207	0.0012207	-337.898	-402.814	1108.13	-101.779	9.3799	-56.9463
-1.97235	-2.20642	1.53809	-1.18347	0.450745	-1.4917	4.32678	0.117493	0.00305176	-0.000915527	-0.00183105	-339.214	-401.556	1112.56	-101.118	8.99232	-57.1598
-1.9635	-2.21161	1.53473	-1.17401	0.446777	-1.48193	4.32617	0.120544	0.119629	0.0012207	0.00152588	-337.219	-402.553	1110.15	-99.947	8.83604	-56.6431
-1.97205	-2.22046	1.54144	-1.16913	0.4422	-1.4856	4.32648	0.15686	0.00854492	-0.000610352	-0.0012207	-338.715	-404.142	1115.03	-99.251	8.33887	-56.7659
-1.96808	-2.22687	1.53931	-1.15875	0.4422	-1.49109	4.32709	0.12207	0.125122	0.00213623	0.00244141	-337.861	-405.36	1113.51	-97.961	8.40724	-56.9691
-1.97052	-2.22321	1.54236	-1.15448	0.441284	-1.49109	4.32617	0.180359	0.0527954	0	-0.000610352	-338.495	-404.643	1115.73	-97.5324	8.27643	-57.0114
-1.96503	-2.21802	1.54663	-1.14166	0.440674	-1.48987	4.32587	0.194397	0.1474	0.00213623	0.00183105	-337.66	-403.646	1118.85	-96.1485	8.2903	-57.0008
-1.97449	-2.23175	1.54785	-1.13922	0.434875	-1.49292	4.32678	0.0515747	-0.0204468	-0.0012207	-0.00183105	-339.133	-406.181	1119.74	-95.6524	7.69815	-57.0482
-1.97266	-2.24182	1.55518	-1.1264	0.432129	-1.49292	4.32678	0.231628	0.170898	0.00213623	0.00274658	-338.562	-408.016	1125.08	-94.0255	7.52043	-56.9782
-1.9696	-2.24731	1.5564	-1.11603	0.431519	-1.49353	4.32678	0.134277	0.0280762	0.000305176	0.000305176	-337.87	-409.035	1126	-92.7499	7.52555	-56.9668
-1.9696	-2.23694	1.56372	-1.10352	0.4245	-1.48163	4.32587	0.119934	0.0839233	0.00152588	0.00152588	-338.133	-407.019	1131.31	-91.4841	6.92654	-56.5073
-1.96564	-2.24518	1.56097	-1.09161	0.423889	-1.48651	4.32678	0.14801	0.100098	0.00152588	0.000915527	-337.22	-408.581	1129.36	-89.9899	6.95	-56.6676
-1.97174	-2.2467	1.57043	-1.08032	0.42511	-1.47675	4.32648	0.109863	0.0680542	0.0012207	0.000610352	-338.389	-408.768	1136.23	-88.6751	6.9438	-56.245
-1.97662	-2.24548	1.57074	-1.07574	0.420837	-1.48407	4.32617	0.0790405	0.055542	0.0012207	0.0012207	-339.491	-408.523	1136.46	-88.1743	6.50232	-56.604
-1.97632	-2.24548	1.5744	-1.06293	0.41626	-1.47095	4.32648	-0.0149536	0.043335	-0.000305176	-0.0012207	-339.357	-408.471	1139.14	-86.7058	6.13603	-56.0059
-1.97266	-2.25342	1.57623	-1.05713	0.412292	-1.48438	4.32709	0.0939941	0.0830078	0.00183105	0.00213623	-338.572	-409.967	1140.49	-85.9176	5.88159	-56.5533
-1.97174	-2.25922	1.57745	-1.04767	0.401611	-1.48621	4.32678	0.104675	0.0112915	0	0.000305176	-338.248	-411.038	1141.39	-84.7429	5.04175	-56.5788
-1.97327	-2.26074	1.58142	-1.03973	0.402527	-1.4917	4.32556	0.0527954	0.13092	0.00213623	0.00152588	-338.644	-411.292	1144.29	-83.8132	5.07881	-56.8402
-1.97052	-2.26563	1.58478	-1.02661	0.397339	-1.48407	4.32709	0.0271606	-0.0289917	-0.000915527	-0.00152588	-337.938	-412.17	1146.75	-82.2319	4.71305	-56.4488
-1.97021	-2.26501	1.59332	-1.01807	0.393982	-1.48773	4.32617	0.0283813	0.0952148	0.00213623	0.0012207	-338.016	-412.001	1152.95	-81.2667	4.43127	-56.6331
-1.97205	-2.26715	1.59027	-1.00952	0.392761	-1.49017	4.32587	-0.0726318	0.00732422	-0.000305176	-0.0012207	-338.383	-412.404	1150.76	-80.2556	4.29687	-56.7397
-1.97327	-2.26227	1.59821	-0.996399	0.381775	-1.47491	4.32587	0.0332642	0.0952148	0.00213623	0.00183105	-338.663	-411.405	1156.52	-78.8314	3.37633	-56.0765
-1.96472	-2.26837	1.59821	-0.984802	0.379944	-1.47858	4.32648	0.00701904	0.000305176	-0.000610352	-0.000915527	-336.898	-412.565	1156.56	-77.4054	3.37346	-56.1844
-1.96838	-2.26563	1.60095	-0.979004	0.371399	-1.48041	4.32587	-0.0515747	0.0927734	0.000610352	0	-337.737	-412.017	1158.55	-76.7883	2.60783	-56.2927
-1.94855	-2.28394	1.59821	-0.966797	0.371704	-1.48773	4.32709	-0.178528	0.0463867	0.000610352	-0.000305176	-333.407	-415.521	1156.62	-75.0934	2.99814	-56.4435
-1.95129	-2.27539	1.60675	-0.954895	0.363159	-1.48438	4.32587	-0.149536	0.0378418	0	-0.0012207	-334.249	-413.842	1162.82	-73.871	2.22785	-56.3689
-1.95007	-2.27295	1.60797	-0.945129	0.359802	-1.49139	4.32648	-0.0192261	0.0949097	0.000610352	0.000915527	-334.223	-413.376	1163.73	-72.7947	1.95329	-56.7165
-1.95831	-2.27814	1.61194	-0.93689	0.35675	-1.48865	4.32587	-0.116272	0.0125122	-0.000610352	-0.00152588	-335.718	-414.284	1166.62	-71.7714	1.57621	-56.5771
-1.95129	-2.28363	1.61316	-0.927734	0.344543	-1.48926	4.32556	0.157166	0.0827026	0.0012207	0.000915527	-334.171	-415.317	1167.52	-70.6345	0.71702	-56.5284
-1.9519	-2.28394	1.61469	-0.920715	0.345764	-1.49658	4.32617	-0.136414	0.045166	-0.000915527	-0.00183105	-334.431	-415.362	1168.65	-69.8289	0.790414	-56.8794
-1.95892	-2.27478	1.61865	-0.910339	0.34668	-1.48651	4.32495	0.0360107	0.122986	0.00183105	0.0012207	-336.08	-413.576	1171.53	-68.7895	0.716275	-56.5254
-1.94794	-2.29126	1.61652	-0.898438	0.340271	-1.50299	4.32526	-0.246582	0.0234985	-0.000610352	-0.000610352	-333.631	-416.714	1170.03	-67.1638	0.404156	-57.1244
-1.95831	-2.28394	1.62567	-0.885315	0.335999	-1.48956	4.32617	0.186462	0.137634	0.00152588	0.00152588	-335.86	-415.223	1176.67	-65.7821	-0.139581	-56.6059
-1.94366	-2.28394	1.62506	-0.878601	0.327148	-1.49597	4.32556	-0.222168	0.00213623	-0.000915527	-0.00152588	-333.036	-415.273	1176.25	-65.0114	-0.618362	-56.8518
-1.95526	-2.28973	1.63208	-0.869446	0.323181	-1.49384	4.32617	-0.0436401	-0.0170898	-0.00152588	-0.00183105	-335.197	-416.266	1181.35	-63.8752	-1.12612	-56.7465
-1.94672	-2.28729	1.63239	-0.863037	0.316162	-1.50116	4.32526	-0.1297	0.015564	0.000305176	0.000610352	-333.678	-415.834	1181.59	-63.1807	-1.56808	-57.0754
-1.94672	-2.29706	1.63544	-0.848694	0.315857	-1.51337	4.32648	0.0558472	0.0445557	0.000610352	0.000305176	-333.631	-417.641	1183.85	-61.3867	-1.59347	-57.5814
-1.93481	-2.30133	1.63513	-0.839233	0.306091	-1.51703	4.32648	-0.128174	-0.00396729	0.000915527	0.0012207	-331.201	-418.474	1183.65	-60.2334	-2.18055	-57.6749
-1.93542	-2.30164	1.63544	-0.831604	0.302734	-1.50085	4.32648	0.0616455	0.0738525	0.000610352	0	-331.159	-418.499	1183.88	-59.3524	-2.45359	-56.9288
-1.94122	-2.29675	1.64551	-0.821228	0.302429	-1.50726	4.32556	-0.0411987	0.0643921	0.00213623	0.00244141	-332.646	-417.501	1191.19	-58.249	-2.60995	-57.3015
-1.93695	-2.30469	1.63849	-0.8078	0.299683	-1.49963	4.32465	0.0384521	0.0216675	-0.000305176	-0.000915527	-331.517	-419.015	1186.14	-56.5815	-2.74307	-56.8786
-1.93268	-2.2879	1.64917	-0.803833	0.296631	-1.50452	4.32617	-0.0527954	0.0674438	0.0012207	0.00152588	-331.305	-415.823	1193.88	-56.3991	-2.9761	-57.2359
-1.93909	-2.30316	1.64551	-0.788574	0.290833	-1.50848	4.32617	0.104675	-0.00366211	-0.000915527	-0.00183105	-332.21	-418.666	1191.27	-54.4109	-3.52719	-57.3177
-1.93481	-2.29492	1.6507	-0.782471	0.282593	-1.50238	4.32648	0.0271606	0.0900269	0.00213623	0.00213623	-331.569	-417.091	1195.03	-53.8435	-4.14389	-57.0849
-1.93268	-2.31415	1.6507	-0.767212	0.284119	-1.52557	4.32526	0.0170898	0.0238037	-0.000915527	-0.0012207	-330.938	-420.706	1195.09	-51.7941	-3.96976	-58.0194
-1.9342	-2.30499	1.65253	-0.756531	0.2771	-1.5155	4.32617	0.0817871	0.121765	0.00244141	0.00244141	-331.453	-418.949	1196.43	-50.718	-4.58935	-57.6321
-1.93878	-2.31567	1.65466	-0.749817	0.273743	-1.52435	4.32617	0.103455	0.0109863	-0.000305176	0	-332.169	-420.924	1198	-49.7823	-4.92235	-57.9706
-1.93756	-2.31537	1.65558	-0.745544	0.270996	-1.52527	4.32617	0.0244141	0.107117	0.00152588	0.00244141	-331.968	-420.86	1198.67	-49.2986	-5.12955	-58.0125
-1.92963	-2.31476	1.65527	-0.730896	0.264893	-1.52222	4.32495	0.122681	0.0250244	0	0.0012207	-330.451	-420.751	1198.48	-47.6299	-5.5026	-57.8604
-1.92871	-2.32452	1.65283	-0.724182	0.264587	-1.52802	4.32678	0.127258	0.0765991	0.00152588	0.00183105	-330.072	-422.595	1196.74	-46.7057	-5.4965	-58.0531
-1.93298	-2.31262	1.65741	-0.715942	0.256653	-1.51947	4.32739	0.155334	0.0271606	0.000915527	0.000915527	-331.221	-420.303	1200.05	-45.9546	-6.243	-57.7632
-1.92841	-2.32849	1.65344	-0.709839	0.252075	-1.52161	4.32526	0.15625	0.0588989	0.00183105	0.00244141	-329.851	-423.308	1197.2	-45.0001	-6.49687	-57.7159
-1.9278	-2.3291	1.65894	-0.698547	0.251465	-1.53198	4.32556	0.180969	0.015564	0.000915527	0.0012207	-329.932	-423.39	1201.21	-43.702	-6.55799	-58.2071
-1.93268	-2.32971	1.65863	-0.693054	0.252991	-1.53259	4.32709	0.16571	0.0280762	0.0012207	0.00152588	-330.933	-423.483	1201	-43.0654	-6.52261	-58.2538
-1.92566	-2.33246	1.6629	-0.675964	0.245972	-1.53198	4.32648	0.0332642	0.0790405	0.00213623	0.00183105	-329.552	-423.973	1204.14	-41.0652	-6.98121	-58.1948
-1.91925	-2.33368	1.65955	-0.675049	0.241394	-1.54694	4.32587	0.151062	0.0527954	0.000915527	-0.000610352	-328.392	-424.257	1201.72	-40.9419	-7.25233	-58.8479
-1.91315	-2.33948	1.66321	-0.670166	0.24292	-1.54419	0.0140381	0.0674438	0.0756836	0.000915527	0.0012207	-327.029	-425.333	1204.39	-40.2885	-7.01422	-58.6698
-1.92139	-2.34253	1.66046	-0.661926	0.239563	-1.54755	4.32526	0.0222778	0.0262451	0	-0.000610352	-328.634	-425.886	1202.42	-39.2997	-7.42621	-58.8241
-1.92352	-2.33459	1.66504	-0.657959	0.238953	-1.56006	4.32678	0.0469971	0.0881958	0.00152588	0.00213623	-329.495	-424.375	1205.74	-38.9777	-7.5513	-59.4805
-1.93573	-2.33765	1.66626	-0.648804	0.232849	-1.55701	4.32526	0.09552	0.0454712	0.000610352	0.000305176	-331.817	-424.883	1206.64	-37.8846	-8.24682	-59.3476
-1.93542	-2.35443	1.66321	-0.639038	0.229492	-1.55151	4.32526	0.0100708	0.127563	0.00213623	0.0012207	-331.21	-428.027	1204.46	-36.4962	-8.4691	-58.9597
-1.93695	-2.35138	1.6684	-0.63385	0.23407	-1.54846	4.32495	-0.00793457	0.0915527	0.0012207	0.000610352	-331.652	-427.411	1208.22	-35.9525	-8.13972	-58.8681
-1.92749	-2.35931	1.6684	-0.632019	0.229797	-1.55853	4.32648	0.0610352	0.116272	0.000915527	0	-329.642	-428.937	1208.24	-35.6152	-8.31294	-59.2372
-1.93146	-2.36206	1.67297	-0.617371	0.227051	-1.56128	4.32495	0.00305176	0.093689	0.000610352	-0.000305176	-330.482	-429.396	1211.59	-33.8982	-8.61329	-59.3696
-1.93939	-2.36969	1.66656	-0.611267	0.220947	-1.56738	4.32587	-0.0476074	0.0796509	0	-0.0012207	-331.874	-430.834	1206.96	-33.0802	-9.2272	-59.6014
-1.94244	-2.37244	1.66992	-0.604248	0.223694	-1.5744	4.32556	-0.00457764	0.100403	0.000305176	0.000305176	-332.553	-431.318	1209.42	-32.2363	-9.06533	-59.9299
-1.93207	-2.37335	1.66626	-0.600586	0.219116	-1.57928	4.32648	-0.1828	0.105896	-0.000610352	-0.00274658	-330.516	-431.545	1206.78	-31.8003	-9.26421	-60.1121
-1.93237	-2.38708	1.66901	-0.594177	0.217896	-1.58356	4.32678	-0.0299072	0.110474	0.000915527	0.000915527	-330.25	-434.098	1208.79	-30.8483	-9.34028	-60.2073
-1.9339	-2.39014	1.66962	-0.588379	0.214233	-1.59302	4.32587	-0.191345	0.0750732	-0.000610352	-0.000915527	-330.593	-434.663	1209.25	-30.1388	-9.66745	-60.6245
-1.92474	-2.39319	1.66412	-0.578918	0.207214	-1.58142	4.32526	0.065918	0.115967	0.0012207	0.000915527	-328.559	-435.27	1205.29	-29.0015	-10.0679	-60.0312
-1.92688	-2.39716	1.6684	-0.57312	0.206299	-1.58539	4.32617	-0.178223	0.0494385	-0.000915527	-0.00213623	-328.958	-435.979	1208.4	-28.2768	-10.1775	-60.1974
-1.92566	-2.40906	1.6629	-0.563965	0.203857	-1.59698	4.32648	-0.152588	0.0836182	0.000610352	0	-328.514	-438.245	1204.46	-27.0399	-10.3396	-60.6364
-1.93085	-2.41364	1.66534	-0.558777	0.201111	-1.59485	4.32678	-0.241394	0.00854492	-0.00152588	-0.00274658	-329.405	-439.062	1206.24	-26.3744	-10.6392	-60.5174
-1.92841	-2.41852	1.66412	-0.552368	0.19928	-1.59607	4.32617	-0.159607	0.0994873	0.00152588	0.00152588	-328.816	-439.984	1205.37	-25.5624	-10.7397	-60.5311
-1.93359	-2.41852	1.66626	-0.542297	0.19104	-1.5863	4.32709	-0.169678	-0.0140381	-0.0012207	-0.00152588	-329.764	-439.93	1206.93	-24.4102	-11.4925	-60.0905
-1.93207	-2.42462	1.66595	-0.534363	0.189819	-1.6098	4.32587	0.00701904	0.00396729	-0.000610352	-0.00152588	-329.599	-441.096	1206.74	-23.4095	-11.5788	-61.1314
-1.93726	-2.43622	1.66199	-0.529175	0.185547	-1.60889	4.32526	-0.154114	-0.0219727	-0.000305176	-0.000915527	-330.253	-443.266	1203.88	-22.6305	-11.9808	-61.0037
-1.93146	-2.4411	1.66321	-0.518799	0.187378	-1.61713	4.32678	-0.213928	0.0570679	0.000610352	-0.000610352	-329.139	-444.188	1204.8	-21.3657	-11.742	-61.3479
-1.92474	-2.45087	1.65924	-0.515137	0.1828	-1.61438	4.32556	-0.0183105	0.0961304	0.00244141	0.00335693	-327.461	-446.055	1201.94	-20.7867	-11.97	-61.1152
-1.94061	-2.44873	1.65924	-0.507813	0.179749	-1.62018	4.32495	-0.126343	0.0561523	0.000915527	0.000610352	-330.773	-445.598	1201.95	-19.9893	-12.5025	-61.4469
-1.93268	-2.46368	1.65375	-0.498657	0.180054	-1.62628	4.32434	-0.13031	0.0418091	0.000610352	0.000610352	-328.855	-448.452	1198.01	-18.7	-12.3168	-61.5947
-1.93481	-2.45514	1.65955	-0.488892	0.171204	-1.61865	4.32648	0.0180054	0.0753784	0.000610352	0.000305176	-329.499	-446.789	1202.22	-17.7203	-13.0943	-61.3151
-1.93146	-2.46979	1.65497	-0.482483	0.171204	-1.62231	4.32556	-0.116882	0.0836182	0.00152588	0.0012207	-328.45	-449.566	1198.93	-16.751	-13.0057	-61.3614
-1.93298	-2.47406	1.65375	-0.47699	0.161133	-1.62231	4.32587	0.0421143	0.0619507	0.000305176	0	-328.601	-450.36	1198.06	-16.0544	-13.8351	-61.3154
-1.93359	-2.48352	1.65405	-0.46936	0.159302	-1.64032	4.32648	-0.0915527	0.115967	0.00213623	0.00213623	-328.686	-452.139	1198.31	-15.0342	-13.9914	-62.0796
-1.93237	-2.4881	1.64978	-0.46051	0.156555	-1.64154	4.32587	0.0570679	0.0366211	0.000305176	0.000305176	-328.348	-453.014	1195.24	-13.9476	-14.1891	-62.0979
-1.93085	-2.49451	1.64825	-0.448608	0.151672	-1.63513	4.32495	-0.0387573	0.0878906	0.00152588	0.00152588	-327.825	-454.205	1194.16	-12.4812	-14.5451	-61.7491
-1.92261	-2.50427	1.64612	-0.4422	0.14801	-1.64948	4.32648	-0.0265503	0	-0.000305176	-0.000610352	-326.078	-456.081	1192.64	-11.5919	-14.6935	-62.3099
-1.93115	-2.51221	1.64307	-0.429688	0.149536	-1.65558	4.32587	0.0747681	0.0863647	0.00152588	0.00183105	-327.679	-457.547	1190.47	-10.0367	-14.7115	-62.5683
-1.92413	-2.52136	1.6391	-0.425415	0.140076	-1.6626	4.32709	0.00640869	0.00762939	0	-0.000610352	-326.054	-459.309	1187.61	-9.39993	-15.3385	-62.7818
-1.93054	-2.51953	1.64154	-0.414124	0.131531	-1.6626	4.32495	0.03479	0.13092	0.00213623	0.00274658	-327.424	-458.915	1189.4	-8.14019	-16.1524	-62.8123
-1.92627	-2.53601	1.63727	-0.404968	0.126953	-1.67419	4.32678	-0.0369263	0.0262451	0.000915527	0.000915527	-326.228	-462.041	1186.34	-6.82906	-16.422	-63.2023
-1.9278	-2.53601	1.6394	-0.388489	0.126953	-1.67206	4.32648	0.0543213	0.0613403	0.00152588	0.00213623	-326.63	-462	1187.92	-4.94447	-16.4653	-63.1308
-1.92841	-2.54486	1.63483	-0.384216	0.123291	-1.67053	4.32587	0.0415039	-0.0128174	0	0	-326.451	-463.674	1184.62	-4.31269	-16.7472	-62.9842
-1.92932	-2.55096	1.63422	-0.371704	0.113831	-1.66687	4.32617	0.0805664	0.0735474	0.00183105	0.00244141	-326.436	-464.797	1184.2	-2.78293	-17.5168	-62.7632
-1.93207	-2.56378	1.6275	-0.359192	0.112	-1.67908	4.32617	0	0.0332642	0.000915527	0.000305176	-326.778	-467.224	1179.38	-1.14835	-17.6981	-63.2386
-1.93298	-2.56348	1.62567	-0.349731	0.105591	-1.68579	4.32587	0.15564	0.0469971	0.000610352	0.000915527	-327.075	-467.168	1178.08	-0.0727112	-18.2466	-63.5512
-1.93054	-2.57385	1.62262	-0.340271	0.0985718	-1.6861	4.32617	0.0210571	0.0967407	0.0012207	0.00183105	-326.291	-469.125	1175.89	1.17713	-18.7508	-63.4694
-1.9339	-2.57294	1.61987	-0.32959	0.0921631	-1.69434	4.32587	0.0909424	0.03479	0.000610352	0.000915527	-327.113	-468.951	1173.93	2.3817	-19.3448	-63.865
-1.93115	-2.58209	1.61957	-0.318298	0.0848389	-1.69434	4.32495	0.152283	0.0952148	0.00183105	0.00213623	-326.326	-470.662	1173.73	3.82103	-19.8744	-63.782
-1.92261	-2.59064	1.61377	-0.307922	0.0811768	-1.70349	4.32556	0.0646973	0.0408936	0.000305176	0	-324.509	-472.32	1169.57	5.14645	-20.02	-64.1141
-1.93604	-2.59094	1.61682	-0.295105	0.0714111	-1.70105	4.32495	0.0546265	0.0796509	0.00183105	0.00183105	-327.18	-472.295	1171.8	6.61342	-21.0436	-64.0333
-1.9339	-2.59125	1.60889	-0.281067	0.0674438	-1.71173	4.32648	0.109863	-0.0302124	-0.000915527	-0.000915527	-326.922	-472.396	1166.09	8.22355	-21.3503	-64.5225
-1.92596	-2.59705	1.60736	-0.269165	0.0634766	-1.70044	4.32526	0.110168	0.122375	0.00213623	0.00305176	-325.097	-473.489	1165.01	9.68314	-21.5221	-63.9373
-1.92627	-2.60162	1.60614	-0.255432	0.0509644	-1.72028	4.32526	0.118103	0.0253296	0.000305176	0.000305176	-325.276	-474.355	1164.16	11.3229	-22.5545	-64.8087
-1.92841	-2.60284	1.60065	-0.244446	0.0457764	-1.71753	4.32556	0.0930786	0.115967	0.00183105	0.00213623	-325.658	-474.589	1160.21	12.6	-23.0131	-64.6763
-1.91803	-2.60468	1.59332	-0.229187	0.0411987	-1.7218	4.32648	0.149536	0.0900269	0.000915527	0.000610352	-323.655	-474.992	1154.94	14.378	-23.2214	-64.835
-1.92719	-2.61322	1.59088	-0.213928	0.03479	-1.72424	4.32556	0.0482178	0.0738525	0.000610352	0.000915527	-325.295	-476.558	1153.21	16.2577	-23.8859	-64.9077
-1.92139	-2.61292	1.58356	-0.205383	0.0216675	-1.72607	4.32526	0.0317383	0.0491333	0.000915527	0.000305176	-324.142	-476.551	1147.92	17.2327	-24.8544	-64.9562
-1.92352	-2.62604	1.5799	-0.184021	0.0195313	-1.74591	4.32587	0.0921631	0.116272	0.00152588	0.0012207	-324.518	-479.016	1145.33	19.8823	-25.0672	-65.7936
-1.92352	-2.61414	1.58295	-0.172729	0.00915527	-1.74408	4.32648	-0.0482178	0.0723267	0.000915527	0.000915527	-324.904	-476.751	1147.56	20.9824	-25.9476	-65.8001
-1.91498	-2.62512	1.57318	-0.158081	0.00366211	-1.75629	4.32343	0.0234985	0.038147	0.000305176	0.000305176	-323.053	-478.886	1140.53	22.8357	-26.2404	-66.252
-1.91437	-2.61444	1.56891	-0.1474	-0.00579834	-1.75171	4.32587	-0.012207	0.13855	0.00152588	0.0012207	-323.22	-476.89	1137.45	23.8878	-27.0285	-66.1152
-1.90948	-2.61841	1.56555	-0.127258	-0.015564	-1.75873	4.32617	-0.0186157	0.0189209	-0.000305176	-0.000610352	-322.293	-477.648	1135.07	26.2556	-27.7495	-66.397
-1.9104	-2.61139	1.56158	-0.112305	-0.0195313	-1.75476	4.32556	-0.103149	0.110168	0.00213623	0.00152588	-322.715	-476.328	1132.22	27.8546	-28.1167	-66.2805
-1.91132	-2.61475	1.55945	-0.0906372	-0.0262451	-1.77155	4.32587	-0.0579834	0.0497437	0	-0.000305176	-323.101	-476.955	1130.73	30.383	-28.7028	-67.0443
-1.90491	-2.60864	1.55365	-0.0793457	-0.0375366	-1.77094	4.32617	0.0112915	0.0888062	0.00183105	0.00213623	-322.014	-475.848	1126.55	31.5795	-29.5316	-67.0339
-1.90216	-2.59766	1.5506	-0.0653076	-0.039978	-1.77124	4.32617	-0.0387573	-0.0198364	-0.000610352	-0.000915527	-321.891	-473.797	1124.36	33.01	-29.729	-67.1401
-1.89209	-2.59979	1.54541	-0.0524902	-0.0515747	-1.78009	4.32556	-0.140381	0.117798	0.00183105	0.0012207	-319.947	-474.251	1120.64	34.512	-30.508	-67.4923
-1.88934	-2.60101	1.5448	-0.0332642	-0.0650024	-1.78192	4.32587	-0.185547	-0.0213623	-0.000305176	-0.000915527	-319.451	-474.467	1120.24	36.7311	-31.5619	-67.5553
-1.88232	-2.59521	1.53412	-0.0143433	-0.0720215	-1.7923	4.32434	-0.125732	0.0894165	0.0012207	0.0012207	-318.421	-473.449	1112.55	38.8036	-32.0541	-68.0642
-1.88171	-2.57996	1.53259	0.00549316	-0.0823975	-1.79138	0.0100708	-0.258789	0.0769043	0	-0.000305176	-318.845	-470.572	1111.47	40.828	-32.9436	-68.146
-1.88019	-2.59094	1.53015	0.0180054	-0.0912476	-1.81061	0.00946045	0.0466919	0.0469971	0.000915527	0.000610352	-318.462	-472.653	1109.75	42.432	-33.6302	-68.9375
-1.86981	-2.57813	1.52435	0.0332642	-0.101013	-1.80298	0.0088501	-0.133362	0.0939941	0.000610352	0.000305176	-316.752	-470.289	1105.57	43.9771	-34.2867	-68.6544
-1.86676	-2.56042	1.51978	0.0552368	-0.110168	-1.8045	0.00762939	-0.19104	0.0692749	0	-0.000305176	-316.807	-466.979	1102.29	46.2074	-35.0481	-68.8653
-1.84601	-2.47437	1.521	0.0714111	-0.117493	-1.82892	0.00762939	-0.215454	0.104065	0.000915527	0.0012207	-315.746	-450.919	1103.18	46.6754	-35.5759	-70.6416
-1.85638	-2.55005	1.51733	0.0857544	-0.119324	-1.81183	0.00701904	-0.165405	0.0149536	-0.000610352	-0.000610352	-315.322	-465.049	1100.59	49.533	-35.681	-69.278
-1.84357	-2.52502	1.51093	0.0979614	-0.13092	-1.83105	0.00671387	-0.120544	0.123901	0.000915527	0.000305176	-313.792	-460.442	1095.97	50.5277	-36.5002	-70.321
-1.84021	-2.53052	1.50543	0.115967	-0.142517	-1.81824	0.00640869	-0.067749	-0.0292969	-0.0012207	-0.000305176	-312.852	-461.474	1092.03	52.6801	-37.3681	-69.6685
-1.83014	-2.52533	1.49994	0.127869	-0.159302	-1.82709	0.00671387	-0.0735474	0.112	0.00152588	0.0012207	-311.1	-460.558	1088.07	53.9599	-38.584	-70.0676
-1.81976	-2.45392	1.4975	0.155334	-0.171204	-1.83563	0.00549316	-0.0933838	0.0170898	-0.000305176	-0.000610352	-311.492	-447.196	1086.33	55.9559	-39.61	-71.0212
-1.82251	-2.50519	1.48346	0.171509	-0.184937	-1.82739	0.00640869	-0.103455	0.106812	0.0012207	0.00213623	-310.333	-456.841	1076.22	58.6328	-40.6218	-70.2125
-1.8158	-2.49664	1.47858	0.189514	-0.181274	-1.82709	0.00640869	-0.0222778	0.0280762	0.0012207	0.00152588	-309.395	-455.266	1072.72	60.5579	-40.2583	-70.2767
-1.80908	-2.47101	1.47156	0.205078	-0.187988	-1.83899	0.00549316	0.0558472	0.0939941	0.00152588	0.0012207	-309.052	-450.515	1067.67	61.9269	-40.7862	-71.0169
-1.80969	-2.50885	1.47095	0.216675	-0.202637	-1.82404	0.00610352	-0.0531006	0.0241089	0.0012207	0.00213623	-307.823	-457.574	1067.26	63.8643	-41.8654	-70.0033
-1.78986	-2.47192	1.46545	0.238037	-0.218811	-1.84662	0.00640869	0.098877	0.0189209	0.000610352	0.000610352	-305.358	-450.746	1063.32	65.716	-42.9825	-71.2818
-1.77063	-2.46429	1.46484	0.25177	-0.232239	-1.84143	0.00549316	0.132751	0.0689697	0.00213623	0.00305176	-301.755	-449.358	1062.9	67.171	-43.7714	-71.0398
-1.77551	-2.45941	1.46637	0.267029	-0.242615	-1.84906	0.00610352	0.0830078	0.0088501	0.000610352	0.000915527	-303.023	-448.406	1064.03	68.8344	-44.7271	-71.4443
-1.77094	-2.44263	1.45691	0.284729	-0.244751	-1.8689	0.00579834	0.185852	0.101013	0.00335693	0.00457764	-302.951	-445.326	1057.22	70.5878	-44.9069	-72.4963
-1.77185	-2.4585	1.45538	0.292664	-0.249939	-1.85364	0.00579834	0.098877	0.0375366	0	0	-302.482	-448.278	1056.14	71.7537	-45.2886	-71.6623
-1.74988	-2.44171	1.45203	0.311584	-0.258789	-1.87073	0.00549316	0.210571	0.150757	0.00427246	0.00518799	-298.933	-445.217	1053.75	73.6512	-45.7157	-72.5319
-1.75659	-2.4469	1.4563	0.32959	-0.265808	-1.86646	0.00579834	0.0790405	-0.017395	-0.000305176	-0.000305176	-300.158	-446.113	1056.88	75.7922	-46.3961	-72.3223
-1.75232	-2.4234	1.44684	0.33783	-0.27832	-1.88507	0.00549316	0.136414	0.140686	0.00274658	0.00335693	-300.219	-441.786	1050.04	76.3558	-47.4225	-73.3384
-1.7514	-2.42004	1.44226	0.353394	-0.282288	-1.89117	0.00549316	0.0680542	0.103149	0.0012207	0.00152588	-300.287	-441.171	1046.76	78.0818	-47.7585	-73.6535
-1.73889	-2.41058	1.44165	0.358582	-0.286255	-1.90216	0.00579834	0.0744629	0.0964355	0.00183105	0.00152588	-298.248	-439.448	1046.33	78.5244	-47.9102	-74.202
-1.745	-2.40631	1.44623	0.374451	-0.287781	-1.91925	0.00579834	0.03479	0.10437	0.000915527	0.0012207	-299.914	-438.598	1049.69	80.2643	-48.1833	-75.0648
-1.745	-2.39166	1.44623	0.388489	-0.297852	-1.92047	0.00549316	0.131226	0.119019	0.00152588	0.00213623	-300.431	-435.835	1049.71	81.6344	-49.0524	-75.2366
-1.73889	-2.36664	1.44562	0.402832	-0.307312	-1.93787	0.00549316	0.0616455	0.106812	0.0012207	0.000915527	-300.257	-431.168	1049.29	82.8709	-49.8148	-76.2252
-1.73218	-2.36542	1.44745	0.418396	-0.310669	-1.94611	0.00549316	0.0393677	0.1297	0.00183105	0.00213623	-299.164	-430.94	1050.66	84.6312	-50.0015	-76.6124
-1.74469	-2.35382	1.44196	0.423279	-0.32135	-1.95099	0.00518799	0.121765	0.157776	0.00244141	0.00213623	-302.015	-428.754	1046.67	84.9995	-51.1131	-76.9453
-1.74927	-2.34955	1.44379	0.43457	-0.324097	-1.95618	0.00549316	0.00823975	-0.0146484	-0.000915527	-0.000915527	-303.189	-427.918	1048.02	86.2196	-51.4416	-77.2426
-1.73187	-2.34833	1.43555	0.447693	-0.332947	-1.96045	0.00549316	-0.00518799	0.13855	0.00183105	0.00152588	-299.85	-427.779	1042.09	87.7064	-51.8814	-77.3942
-1.74011	-2.35229	1.43799	0.462646	-0.339966	-1.96045	0.00518799	-0.0549316	-0.0491333	-0.000915527	-0.00152588	-301.436	-428.461	1043.89	89.4776	-52.591	-77.3908
-1.72821	-2.33398	1.43463	0.474243	-0.34668	-1.97266	0.00549316	-0.00549316	0.0961304	0.00244141	0.00305176	-299.829	-425.086	1041.48	90.5111	-53.0071	-78.0694
-1.71967	-2.32544	1.43341	0.484924	-0.349121	-1.97906	0.00518799	-0.0735474	0.00946045	-0.000610352	-0.000915527	-298.538	-423.512	1040.62	91.5968	-53.1022	-78.4195
-1.72546	-2.33185	1.43585	0.492859	-0.360718	-1.99951	0.00488281	0.00762939	0.169067	0.00305176	0.00305176	-299.732	-424.691	1042.41	92.6003	-54.1429	-79.3166
-1.7276	-2.32727	1.43311	0.509949	-0.364075	-2.01019	0.00457764	-0.116272	-0.067749	-0.00152588	-0.00152588	-300.517	-423.83	1040.46	94.479	-54.4912	-79.8664
-1.71631	-2.33276	1.43829	0.517883	-0.372009	-2.0285	0.00549316	-0.0906372	0.125427	0.00183105	0.00183105	-298.363	-424.876	1044.25	95.4728	-54.951	-80.6356
-1.72119	-2.31171	1.43951	0.530396	-0.381775	-2.02942	0.00579834	-0.230713	-0.0186157	-0.000610352	-0.00183105	-300.037	-420.891	1045.14	96.5638	-55.8943	-80.858
-1.72455	-2.31171	1.44287	0.542603	-0.384216	-2.04102	0.00549316	-0.0228882	0.038147	0.00152588	0.000915527	-300.926	-420.857	1047.61	97.9558	-56.1729	-81.4169
-1.72363	-2.31873	1.43921	0.552368	-0.388794	-2.06787	0.00488281	-0.211487	0.0585938	-0.000610352	-0.00213623	-300.875	-422.212	1044.99	99.1802	-56.5413	-82.5999
-1.73523	-2.31049	1.4444	0.558777	-0.387268	-2.05994	0.00488281	-0.122986	0.0787354	0.000915527	0.000610352	-303.406	-420.583	1048.75	99.7784	-56.6384	-82.3469
-1.74286	-2.32178	1.44073	0.568237	-0.390015	-2.08588	0.00488281	-0.194702	0.0656128	0.000305176	-0.000610352	-304.91	-422.71	1046.14	101.034	-56.99	-83.4796
-1.7395	-2.30621	1.44043	0.580444	-0.396118	-2.0813	0.00518799	-0.191345	0.0933838	0.000305176	-0.000610352	-304.729	-419.784	1045.93	102.183	-57.4785	-83.3873
-1.74225	-2.31171	1.43799	0.594788	-0.400696	-2.10175	0.00518799	-0.174561	0.0872803	0.000305176	-0.000915527	-305.412	-420.821	1044.21	103.906	-57.9125	-84.303
-1.75537	-2.30835	1.4444	0.597534	-0.407715	-2.11487	0.00488281	-0.285339	0.0372314	-0.000305176	-0.00183105	-308.276	-420.123	1048.85	104.159	-58.7242	-84.9665
-1.74652	-2.30377	1.44897	0.604248	-0.406494	-2.11121	0.00457764	-0.0634766	0.119629	0.000305176	-0.000915527	-306.695	-419.256	1052.18	104.856	-58.4956	-84.8251
-1.75323	-2.30804	1.45111	0.617676	-0.412292	-2.13715	0.00549316	-0.274963	-0.000915527	-0.00183105	-0.00213623	-308.271	-420.032	1053.77	106.452	-59.103	-86.0155
-1.74316	-2.30438	1.4505	0.62561	-0.410156	-2.13928	0.00518799	-0.0250244	0.105286	0.00183105	0.0012207	-306.482	-419.374	1053.35	107.303	-58.7833	-86.131
-1.74927	-2.30469	1.45233	0.628052	-0.418701	-2.16034	0.00549316	-0.0604248	0.0405884	0	-0.000610352	-307.909	-419.42	1054.68	107.58	-59.5953	-87.1055
-1.7453	-2.29736	1.46088	0.646057	-0.428162	-2.15454	0.00457764	0.155029	0.143127	0.00213623	0.00152588	-307.395	-417.982	1060.9	109.523	-60.3275	-86.8957
-1.74744	-2.30988	1.45721	0.646362	-0.430298	-2.16736	0.00457764	-0.101013	0.0366211	0.000305176	-0.000610352	-307.557	-420.353	1058.26	109.756	-60.511	-87.3859
-1.73798	-2.30927	1.4563	0.656433	-0.430603	-2.17529	0.00457764	0.0622559	0.108643	0.00152588	0.000915527	-305.864	-420.271	1057.63	110.899	-60.3971	-87.7439
-1.74072	-2.31476	1.45874	0.65918	-0.429382	-2.17133	0.00549316	0.000610352	0.0537109	0.000610352	0.000305176	-306.225	-421.269	1059.41	111.301	-60.3294	-87.5315
-1.74194	-2.3175	1.46393	0.669556	-0.436707	-2.17834	0.00488281	0.0292969	0.0100708	0.000305176	0.000305176	-306.52	-421.744	1063.19	112.529	-60.9508	-87.8392
-1.7453	-2.31964	1.47186	0.670776	-0.440369	-2.19055	0.00488281	0.0918579	0.0799561	0.0012207	0.000915527	-307.282	-422.1	1068.94	112.698	-61.3103	-88.3958
-1.74347	-2.33063	1.47247	0.681152	-0.44342	-2.19147	0.00457764	0.0561523	0.0653076	0.000610352	0.000610352	-306.649	-424.148	1069.41	114.061	-61.5065	-88.3516
-1.74774	-2.33856	1.47339	0.684814	-0.445557	-2.21008	0.00457764	0.109863	0.112305	0.00244141	0.00213623	-307.486	-425.631	1070.1	114.602	-61.7494	-89.161
-1.74957	-2.34039	1.47827	0.689392	-0.449219	-2.21313	0.00488281	0.039978	0.0604248	0.000305176	0.000610352	-307.86	-425.938	1073.64	115.152	-62.0787	-89.2943
-1.76117	-2.35382	1.48163	0.694275	-0.448608	-2.21741	0.00457764	0.0952148	0.145569	0.00244141	0.00244141	-309.838	-428.395	1076.09	115.922	-62.1968	-89.425
-1.74988	-2.37061	1.48193	0.700073	-0.450134	-2.22961	0.00488281	0.143738	0.0769043	0.0012207	0.0012207	-307.26	-431.581	1076.35	116.855	-62.0998	-89.8276
-1.75415	-2.37427	1.48804	0.700989	-0.448914	-2.22046	0.00396729	0.0439453	0.116577	0.000915527	0.000305176	-307.921	-432.208	1080.77	117.018	-62.0568	-89.3947
-1.75812	-2.37793	1.48895	0.709229	-0.455017	-2.22046	0.00457764	0.1297	0.0881958	0.0012207	0.00152588	-308.622	-432.864	1081.44	118.018	-62.6137	-89.3742
-1.76239	-2.39258	1.49078	0.71106	-0.456238	-2.2287	0.00488281	0.121155	0.140076	0.00152588	0.00213623	-309.123	-435.591	1082.79	118.459	-62.7521	-89.6495
-1.76178	-2.41394	1.49353	0.717468	-0.45929	-2.24243	0.00488281	0.112305	0.067749	0.000610352	0.000915527	-308.54	-439.587	1084.81	119.532	-62.9471	-90.1141
-1.75354	-2.41302	1.50024	0.718994	-0.465393	-2.24579	0.00549316	0.0759888	0.145569	0.00213623	0.00183105	-306.983	-439.406	1089.68	119.692	-63.3082	-90.2486
-1.75049	-2.43103	1.50269	0.726929	-0.466003	-2.2464	0.00488281	0.125732	0.104675	0.00152588	0.00152588	-305.889	-442.767	1091.48	120.889	-63.2647	-90.1336
-1.74622	-2.4292	1.50787	0.734558	-0.470886	-2.25403	0.00488281	0.085144	0.0872803	0.000305176	0	-305.239	-442.406	1095.25	121.731	-63.6079	-90.4934
-1.74408	-2.44843	1.50818	0.733643	-0.467529	-2.258	0.00488281	0.0561523	0.0985718	0.00152588	0.00213623	-304.278	-446.02	1095.49	121.934	-63.2497	-90.5216
-1.74683	-2.45178	1.5094	0.741272	-0.469971	-2.27051	0.00457764	0.127563	0.0967407	0.0012207	0.0012207	-304.911	-446.637	1096.4	122.857	-63.5036	-91.0864
-1.75079	-2.4646	1.51581	0.739441	-0.473633	-2.2702	0.00457764	0.0836182	0.0631714	0.000610352	0.00152588	-305.286	-448.991	1101.04	122.851	-63.8271	-90.9741
-1.74561	-2.47498	1.51184	0.74707	-0.47699	-2.28912	0.00427246	0.117493	0.055542	0.000915527	0.000610352	-304.182	-450.985	1098.2	123.888	-64.0058	-91.7507
-1.7514	-2.48413	1.51794	0.751953	-0.476074	-2.27722	0.00518799	0.0357056	0.0976563	0.00244141	0.00213623	-304.967	-452.628	1102.63	124.594	-63.9994	-91.155
-1.75171	-2.49084	1.52008	0.759277	-0.480042	-2.28149	0.00457764	0.177307	0.00366211	0	-0.000610352	-304.909	-453.867	1104.2	125.538	-64.3174	-91.3018
-1.76727	-2.50397	1.521	0.763855	-0.476074	-2.29523	0.00457764	0.0338745	0.115662	0.00274658	0.00213623	-307.8	-456.279	1104.88	126.264	-64.2412	-91.8883
-1.7691	-2.51007	1.52679	0.757751	-0.473633	-2.29675	0.00457764	0.0228882	0.0259399	0.000305176	0	-307.982	-457.394	1109.07	125.662	-64.0539	-91.9164
-1.76361	-2.52258	1.52405	0.762024	-0.482483	-2.30438	0.00488281	0.0656128	0.0518799	0.00152588	0.0012207	-306.569	-459.774	1107.1	126.352	-64.6488	-92.1374
-1.75598	-2.53448	1.53442	0.774841	-0.48645	-2.31262	0.00488281	0.0369263	0.0473022	0	-0.000610352	-304.897	-461.963	1114.66	128.008	-64.8303	-92.4178
-1.76331	-2.53021	1.53595	0.779419	-0.489197	-2.31415	0.00518799	-0.151978	0.0869751	0.000915527	0.000610352	-306.522	-461.125	1115.77	128.46	-65.1937	-92.5442
-1.76086	-2.55066	1.53717	0.779724	-0.49408	-2.32056	0.00457764	0.0921631	0.00640869	0	-0.000305176	-305.46	-464.964	1116.67	128.822	-65.4934	-92.6593
-1.76331	-2.5647	1.53992	0.783386	-0.492859	-2.32574	0.00488281	-0.144043	0.0793457	0.000915527	-0.000305176	-305.611	-467.572	1118.67	129.464	-65.4059	-92.8018
-1.75659	-2.57263	1.54297	0.788574	-0.492859	-2.33246	0.00488281	0.140076	0.0430298	0.000915527	0.000610352	-304.163	-469.064	1120.91	130.185	-65.2832	-93.039
-1.76025	-2.58972	1.54541	0.791931	-0.497437	-2.33856	0.00427246	-0.0305176	-0.000915527	-0.000305176	-0.0012207	-304.438	-472.243	1122.69	130.841	-65.6742	-93.1894
-1.76453	-2.59155	1.5509	0.801697	-0.499878	-2.33398	0.00457764	0.223694	0.0778198	0.0012207	0.0012207	-305.25	-472.523	1126.69	131.986	-65.9454	-92.9862
-1.76117	-2.61139	1.5509	0.801392	-0.50354	-2.35229	0.00457764	-0.202637	0.0744629	-0.000305176	-0.00152588	-304.164	-476.271	1126.71	132.266	-66.1435	-93.6552
-1.75934	-2.62756	1.55579	0.805359	-0.504761	-2.36176	0.00457764	0.0650024	0.0753784	0.000915527	0.000610352	-303.451	-479.286	1130.27	132.977	-66.1792	-93.9633
-1.7572	-2.63031	1.55579	0.80719	-0.509338	-2.37213	0.00457764	-0.144043	0.0430298	-0.000915527	-0.00213623	-303.055	-479.816	1130.28	133.229	-66.5153	-94.4078
-1.75964	-2.64404	1.56342	0.809937	-0.506897	-2.3764	0.00488281	0.107117	0.1297	0.00152588	0.0012207	-303.223	-482.34	1135.82	133.761	-66.3297	-94.5157
-1.76239	-2.65778	1.56189	0.814209	-0.511169	-2.37946	0.00427246	-0.0900269	-0.00152588	-0.0012207	-0.00213623	-303.378	-484.91	1134.74	134.468	-66.6877	-94.5483
-1.77094	-2.6709	1.56677	0.820313	-0.513916	-2.3996	0.00457764	0.0408936	0.135193	0.00213623	0.00152588	-304.946	-487.327	1138.3	135.369	-67.0419	-95.4029
-1.76514	-2.67487	1.57196	0.827026	-0.513916	-2.39227	0.00396729	-0.0704956	0.0268555	-0.000915527	-0.00183105	-303.657	-488.043	1142.07	136.203	-66.935	-95.0291
-1.77216	-2.68921	1.56647	0.829163	-0.515442	-2.40234	0.00457764	-0.0222778	0.0985718	0.00213623	0.00213623	-304.705	-490.747	1138.11	136.675	-67.1456	-95.393
-1.76208	-2.70538	1.57379	0.834351	-0.516052	-2.40143	0.00427246	-0.114136	0.000305176	-0.000305176	-0.0012207	-302.26	-493.762	1143.44	137.53	-66.9857	-95.2035
-1.77063	-2.71606	1.57593	0.836487	-0.519409	-2.41089	0.00396729	0.0195313	0.141296	0.00183105	0.0012207	-303.736	-495.73	1145	137.941	-67.3807	-95.5751
-1.76788	-2.7182	1.57776	0.839844	-0.520935	-2.41577	0.00427246	-0.146179	-0.00305176	-0.000610352	-0.000610352	-303.207	-496.13	1146.34	138.358	-67.46	-95.7788
-1.76331	-2.72034	1.58203	0.844727	-0.52124	-2.42798	0.00396729	-0.0268555	0.0906372	0.000610352	-0.000305176	-302.429	-496.528	1149.45	138.949	-67.4194	-96.3229
-1.763	-2.74567	1.58691	0.843811	-0.527039	-2.42523	0.00427246	-0.0897217	0.045166	0.000915527	0.000610352	-301.53	-501.246	1153	139.251	-67.8055	-95.98
-1.7569	-2.75635	1.58295	0.847778	-0.526733	-2.4408	4.31641	0.0741577	0.0198364	0.000610352	0	-300.188	-503.302	1150.15	139.875	-67.6661	-96.5996
-1.763	-2.76367	1.59119	0.85083	-0.52948	-2.4408	4.3222	-0.199585	0.0228882	0	-0.000305176	-301.208	-504.604	1156.13	140.338	-67.9741	-96.5615
-1.76727	-2.76917	1.59027	0.857544	-0.533752	-2.44232	4.32159	-0.0180054	0.0595093	0.000610352	0.000610352	-301.922	-505.616	1155.48	141.193	-68.3828	-96.598
-1.7688	-2.79572	1.58997	0.856018	-0.534668	-2.45239	4.32129	-0.18158	0.0592041	0.00152588	0.00152588	-301.501	-510.601	1155.27	141.442	-68.4138	-96.8488
-1.76453	-2.79541	1.59515	0.860901	-0.532532	-2.45575	4.32251	-0.0473022	0.020752	-0.000915527	-0.000915527	-300.77	-510.526	1159.05	141.995	-68.181	-97.01
-1.77704	-2.81036	1.59485	0.865784	-0.535583	-2.47437	4.32404	-0.0521851	0.103455	0.00152588	0.00183105	-303.019	-513.302	1158.85	142.786	-68.6173	-97.7836
-1.77673	-2.83417	1.6037	0.863953	-0.538025	-2.47253	4.32404	0.10437	-0.0320435	-0.000610352	-0.000610352	-302.205	-517.715	1165.27	142.958	-68.7385	-97.5047
-1.7804	-2.83966	1.60217	0.866089	-0.532227	-2.47833	4.32434	0.0216675	0.0631714	0.0012207	0.00152588	-302.867	-518.744	1164.18	143.288	-68.3257	-97.7525
-1.78284	-2.86346	1.60614	0.871582	-0.536804	-2.47345	4.32465	0.0372314	0.0393677	0.000915527	0.000610352	-302.583	-523.161	1167.07	144.298	-68.6695	-97.3409
-1.78955	-2.87811	1.60919	0.874023	-0.540161	-2.49878	4.32556	0.100708	0.0735474	0.00152588	0.00244141	-303.766	-525.891	1169.3	144.805	-69.0378	-98.4106
-1.78894	-2.88818	1.6095	0.871887	-0.543518	-2.49451	4.32556	0.0442505	0.00976563	0	0	-303.25	-527.777	1169.52	144.723	-69.2623	-98.12
-1.79535	-2.90222	1.61011	0.874939	-0.543518	-2.49847	4.32495	0.0643921	0.0973511	0.0012207	0.00213623	-304.153	-530.383	1169.98	145.295	-69.3374	-98.2117
-1.78955	-2.91748	1.61224	0.872498	-0.546265	-2.51343	4.32526	0.00915527	0.0326538	0.000610352	0.000305176	-302.684	-533.269	1171.54	145.258	-69.4287	-98.7567
-1.79962	-2.92786	1.61743	0.87616	-0.544128	-2.50916	4.32648	0.129395	0.0561523	0.000915527	0.000915527	-304.361	-535.141	1175.3	145.841	-69.3981	-98.5159
-1.79565	-2.94952	1.6156	0.87738	-0.545044	-2.52319	4.32617	-0.000305176	0.126953	0.00183105	0.0012207	-303.065	-539.239	1174	146.327	-69.3572	-98.9772
-1.79932	-2.96814	1.61407	0.877075	-0.544434	-2.52472	4.3277	0.104675	0.0473022	0.0012207	0.00152588	-303.224	-542.726	1172.91	146.59	-69.3173	-98.9066
-1.79779	-2.9837	1.61743	0.882874	-0.551453	-2.52838	4.32648	0.103455	0.0473022	0.00152588	0.00152588	-302.498	-545.624	1175.36	147.502	-69.8224	-98.941
-1.80603	-2.98798	1.6214	0.883789	-0.552979	-2.53052	4.32739	0.113525	0.0527954	0.000915527	0	-304.035	-546.376	1178.23	147.672	-70.0755	-99.0287
-1.81213	-3.0014	1.62292	0.882874	-0.550842	-2.54181	4.32587	0.0637817	0.083313	0.00274658	0.00305176	-304.969	-548.877	1179.35	147.778	-69.9779	-99.4635
-1.80511	-3.01178	1.62079	0.884399	-0.549622	-2.55127	4.32587	0.149536	-0.0299072	-0.000305176	-0.000305176	-303.378	-550.865	1177.82	148.119	-69.7421	-99.8009
-1.80725	-3.01361	1.62628	0.890198	-0.552673	-2.55035	4.32556	0.124207	0.133362	0.00244141	0.00244141	-303.78	-551.162	1181.81	148.81	-70.0253	-99.7549
-1.81915	-3.02856	1.62872	0.889893	-0.556946	-2.56165	4.32648	0.067749	-0.0146484	-0.000305176	-0.000610352	-305.788	-553.923	1183.59	149.009	-70.5372	-100.181
-1.81305	-3.02673	1.62811	0.895081	-0.558472	-2.56775	4.32556	0.083313	0.0817871	0.0012207	0.00183105	-304.736	-553.603	1183.16	149.574	-70.574	-100.464
-1.81519	-3.04565	1.62842	0.896301	-0.558472	-2.56927	4.32587	0.0769043	0.0683594	0.000610352	0	-304.598	-557.14	1183.4	150.016	-70.5588	-100.389
-1.81915	-3.04047	1.63361	0.897217	-0.560608	-2.56744	4.32617	0.00579834	0.0869751	0.00152588	0.000915527	-305.539	-556.122	1187.15	150.036	-70.8127	-100.358
-1.81519	-3.0368	1.63574	0.901794	-0.563965	-2.57202	4.32556	0.0158691	0.0378418	0.000305176	0	-304.945	-555.436	1188.71	150.5	-71.0364	-100.589
-1.81	-3.05603	1.63574	0.91217	-0.563049	-2.58911	4.32709	0.06073	0.120239	0.000915527	0.000305176	-303.601	-559.061	1188.75	151.993	-70.8486	-101.225
-1.81122	-3.09906	1.64398	0.914001	-0.570068	-2.61322	4.32648	0.06073	0.093689	0.000915527	0.000610352	-302.797	-567.097	1194.76	152.886	-71.337	-101.989
-1.80969	-3.11829	1.64429	0.91156	-0.57312	-2.63	4.32617	-0.0808716	0.0167847	-0.0012207	-0.00244141	-302.063	-570.725	1195	152.912	-71.5148	-102.597
-1.80206	-3.13141	1.63757	0.895996	-0.569153	-2.64252	4.32617	-0.0213623	0.138245	0.000915527	-0.000305176	-300.177	-573.282	1190.12	151.344	-71.0221	-103.031
-1.80817	-3.16956	1.62567	0.866394	-0.560608	-2.66846	4.32678	-0.0646973	0.0262451	-0.000915527	-0.00244141	-300.293	-580.546	1181.47	148.565	-70.316	-103.909
-1.81183	-3.20221	1.61652	0.842285	-0.550232	-2.68799	4.32587	-0.090332	0.098877	-0.000305176	-0.000915527	-300.08	-586.759	1174.82	146.328	-69.4383	-104.542
-1.82983	-3.24554	1.61377	0.837708	-0.549622	-2.67212	4.3335	-0.0262451	0.0164795	-0.000305176	-0.00244141	-302.068	-594.824	1172.83	146.499	-69.5475	-103.499
-1.8515	-3.26721	1.61957	0.845642	-0.553284	-2.65289	4.32587	0.0531006	0.134583	0.00274658	0.00213623	-305.514	-598.748	1177.04	147.752	-70.1371	-102.5
-1.87225	-3.27698	1.61987	0.852356	-0.552673	-2.65594	4.32556	0.128784	0.0769043	0.00213623	0.00274658	-309.405	-600.502	1177.27	148.67	-70.42	-102.629
-1.88263	-3.2782	1.62537	0.848694	-0.547485	-2.63641	4.32526	-0.0930786	0.108032	0.00213623	0.000305176	-311.212	-600.649	1181.23	148.271	-70.1526	-101.754
-1.9101	-3.29926	1.62506	0.84259	-0.534058	-2.6416	4.32678	-0.266113	-0.0744629	-0.00213623	-0.00305176	-316.08	-604.521	1181	147.902	-69.4726	-101.919
-1.91986	-3.31879	1.62354	0.845947	-0.532837	-2.63214	4.32495	0.0531006	0.062561	0.00152588	0.000915527	-317.318	-608.142	1179.91	148.599	-69.4776	-101.356
-1.92352	-3.33069	1.62811	0.848694	-0.534973	-2.6416	4.32678	-0.151367	0.00244141	-0.000305176	-0.000915527	-317.81	-610.341	1183.24	149.101	-69.6901	-101.709
-1.91589	-3.34259	1.62659	0.847778	-0.549316	-2.66052	4.32678	0.085144	0.0775146	0.00183105	0.000610352	-316.066	-612.626	1182.15	149.185	-70.6974	-102.434
-1.90033	-3.34869	1.62079	0.846558	-0.549622	-2.68677	4.32587	-0.0878906	-0.00946045	0.000610352	-0.000610352	-313.073	-613.884	1177.97	149.143	-70.4645	-103.55
-1.8924	-3.35419	1.62872	0.843811	-0.55603	-2.71912	4.32587	-0.00152588	0.0643921	0.000610352	0	-311.692	-614.934	1183.73	148.91	-70.8595	-104.969
-1.87775	-3.35876	1.62903	0.853577	-0.559082	-2.74323	4.32526	-0.1297	0.0405884	0.000915527	0.000305176	-308.99	-615.852	1183.99	150.1	-70.8794	-106.014
-1.86401	-3.38226	1.63055	0.85968	-0.559387	-2.75848	4.32617	0.109863	-0.0161743	0	0	-305.77	-620.301	1185.14	151.175	-70.6273	-106.501
-1.85486	-3.38684	1.63452	0.865784	-0.562439	-2.75604	4.32526	-0.102539	0.0881958	0.000610352	-0.000305176	-303.83	-621.155	1188.04	151.949	-70.7112	-106.33
-1.85669	-3.40424	1.63849	0.866394	-0.566406	-2.73621	4.32648	-0.0238037	0.00396729	-0.000305176	-0.000305176	-303.416	-624.364	1190.91	152.302	-70.9942	-105.272
-1.87561	-3.41278	1.64063	0.864258	-0.570984	-2.72644	4.32587	0.00793457	0.0964355	0.0012207	0.0012207	-306.748	-625.882	1192.44	152.191	-71.6451	-104.792
-1.8808	-3.4317	1.64978	0.865479	-0.568542	-2.72491	4.32556	-0.0360107	0.0750732	0	-0.000305176	-307.225	-629.356	1199.08	152.632	-71.484	-104.596
-1.88538	-3.4549	1.65222	0.873413	-0.570984	-2.72369	4.32648	0.0363159	0.132446	0.00183105	0.00213623	-307.448	-633.661	1200.88	153.91	-71.6996	-104.371
-1.89087	-3.46802	1.65527	0.877991	-0.573425	-2.73529	4.32587	-0.0445557	-0.0100708	-0.000305176	-0.000610352	-308.296	-636.091	1203.11	154.64	-71.9677	-104.82
-1.89026	-3.47992	1.65344	0.881958	-0.574036	-2.75177	4.32556	0.0924683	0.0961304	0.000610352	0	-308.017	-638.346	1201.81	155.281	-71.9922	-105.486
-1.88721	-3.49396	1.65283	0.874329	-0.577087	-2.78564	4.32678	-0.0143433	0.0283813	0.000610352	0.000915527	-307.304	-641.038	1201.37	154.627	-72.1689	-106.914
-1.88904	-3.51624	1.65649	0.88501	-0.58075	-2.8009	4.32648	0.0686646	0.065918	0.000915527	0.000305176	-307.225	-645.188	1204.07	156.202	-72.458	-107.454
-1.88049	-3.52356	1.65863	0.88501	-0.585022	-2.82349	4.32617	0.0646973	0.093689	0.000915527	0.000305176	-305.559	-646.601	1205.63	156.317	-72.6585	-108.408
-1.88202	-3.5495	1.65466	0.881958	-0.590515	-2.83661	4.32617	0.0582886	0.0735474	0.000610352	0	-305.143	-651.497	1202.77	156.381	-73.0596	-108.79
-1.8869	-3.58246	1.65558	0.875244	-0.582581	-2.84302	4.32617	-0.00823975	0.0714111	0.00213623	0.00244141	-305.157	-657.669	1203.45	156.14	-72.408	-108.842
-1.89667	-3.59924	1.65314	0.873718	-0.58075	-2.84332	4.32587	0.124207	0.0149536	0	-0.000610352	-306.561	-660.798	1201.68	156.232	-72.3751	-108.747
-1.90979	-3.62061	1.65436	0.872803	-0.579529	-2.81982	4.32526	0.0674438	0.101318	0.00274658	0.00335693	-308.22	-664.726	1202.56	156.472	-72.4138	-107.525
-1.922	-3.64044	1.66229	0.869446	-0.58197	-2.80884	4.32617	-0.0210571	-0.0314331	-0.000305176	-0.000305176	-309.883	-668.351	1208.3	156.404	-72.7463	-106.886
-1.92505	-3.66577	1.66412	0.865479	-0.580444	-2.80396	4.32709	0.135498	0.0897217	0.00213623	0.00183105	-309.629	-673.077	1209.63	156.357	-72.5938	-106.463
-1.92047	-3.68835	1.66046	0.860291	-0.580444	-2.81647	4.32526	0.0363159	0.00396729	0.000610352	0	-308.117	-677.365	1206.98	156.126	-72.4571	-106.837
-1.93817	-3.70636	1.66443	0.853577	-0.578613	-2.82837	4.32587	0.127258	0.113525	0.00305176	0.00335693	-311.178	-680.681	1209.85	155.638	-72.5605	-107.288
-1.93268	-3.74237	1.66107	0.852661	-0.575867	-2.8421	4.32587	0.11261	0.0350952	0.000610352	0.000610352	-309.128	-687.482	1207.45	156.111	-72.1553	-107.619
-1.9281	-3.76831	1.65344	0.847473	-0.576172	-2.86865	4.32495	0.100403	0.133972	0.00213623	0.00274658	-307.661	-692.437	1201.95	155.931	-72.0459	-108.611
-1.93756	-3.79822	1.6507	0.853882	-0.57373	-2.88513	4.32617	0.11322	0.0637817	0.000610352	0.000610352	-308.845	-698.036	1200	157.138	-71.9456	-109.168
-1.93939	-3.79639	1.65466	0.845947	-0.575256	-2.89093	4.32678	-0.0405884	0.0680542	0.000305176	-0.000305176	-309.284	-697.681	1202.85	156.198	-72.1015	-109.446
-1.95465	-3.80859	1.65466	0.843201	-0.576172	-2.88849	4.32587	0.0820923	0.0939941	0.00183105	0.00152588	-311.87	-699.919	1202.84	156.077	-72.3915	-109.27
-1.96411	-3.86566	1.65405	0.851135	-0.577698	-2.83051	4.32556	-0.00946045	0.0701904	0.000610352	0.000915527	-311.329	-710.51	1202.42	157.911	-72.4648	-106.157
-1.96991	-3.94775	1.65192	0.85907	-0.567627	-2.88055	4.32587	-0.0131226	0.0778198	0.0012207	0.000915527	-310.616	-725.932	1200.97	160.125	-71.5736	-107.854
-2.02484	-4.04816	1.65039	0.835266	-0.562439	-2.89764	4.32678	-0.06073	0.0900269	0.000915527	0	-318.417	-744.624	1199.86	158.995	-71.7818	-107.959
-2.00775	-4.08966	1.66138	0.799561	-0.560913	-2.93762	4.32617	0.0561523	0.117798	0.00152588	0.000915527	-314.013	-752.488	1207.79	155.571	-71.2514	-109.392
-2.0163	-4.09088	1.67755	0.776367	-0.573425	-2.92023	4.32587	-0.114441	0.0912476	0.0012207	0.000915527	-315.293	-752.609	1219.43	152.936	-72.3581	-108.556
-1.99646	-4.07562	1.68976	0.787964	-0.592957	-2.95074	4.32587	0.0543213	0.161743	0.00274658	0.00244141	-312.229	-749.763	1228.3	154.014	-73.6833	-110.021
-2.00653	-4.03931	1.71112	0.810547	-0.594788	-2.92389	4.32495	-0.0802612	-0.000305176	-0.000915527	-0.000305176	-315.269	-742.744	1243.78	156.013	-74.1095	-109.142
-2.01019	-4.02832	1.69922	0.830078	-0.571899	-2.9483	4.32526	0.172729	0.0631714	0.0012207	0.00152588	-316.836	-740.743	1235.23	158.067	-72.4051	-110.436
-2.01263	-4.00604	1.68121	0.826111	-0.550842	-2.93213	4.32526	-0.190735	0.0601196	0	-0.000915527	-317.834	-736.651	1222.17	157.261	-70.7929	-109.9
-2.02148	-3.97003	1.66016	0.817261	-0.552368	-2.90039	4.32556	0.0125122	0.105896	0.00183105	0.00152588	-320.178	-729.969	1206.85	155.679	-71.1228	-108.716
-2.00409	-3.92944	1.64368	0.83313	-0.566406	-2.88086	4.32648	-0.201416	0.0210571	-0.000305176	-0.000610352	-317.742	-722.469	1194.92	156.855	-72.0714	-108.071
-1.9809	-3.89923	1.63452	0.853882	-0.598145	-2.84607	4.32648	-0.121155	0.119019	0.00183105	0.0012207	-313.627	-716.867	1188.29	158.759	-74.3089	-106.595
-1.98578	-3.83057	1.633	0.860901	-0.594482	-2.84973	4.32587	-0.0942993	0.0604248	0.000610352	0.000610352	-316.835	-703.987	1187.16	158.458	-74.3042	-107.35
-1.96228	-3.77289	1.6391	0.860901	-0.576172	-2.86346	4.32495	0.00549316	0.0595093	0.000610352	0.000305176	-314.261	-693.239	1191.58	157.534	-72.6156	-108.433
-1.97754	-3.73138	1.64429	0.863647	-0.561218	-2.88239	4.32556	-0.153809	0.101318	0.000305176	-0.000610352	-318.913	-685.4	1195.33	157.172	-71.8108	-109.725
-1.97052	-3.7146	1.65649	0.879211	-0.554504	-2.89612	4.32465	-0.192871	0.0704956	0.000915527	0.000610352	-318.401	-682.205	1204.21	158.679	-71.2345	-110.522
-1.96106	-3.71002	1.66412	0.880737	-0.567017	-2.87903	4.32556	-0.138855	0.0753784	0.000610352	-0.000305176	-316.445	-681.313	1209.72	158.786	-72.0818	-109.724
-1.97174	-3.72101	1.66473	0.873108	-0.583496	-2.86102	4.32587	0.00579834	0.0704956	0.000610352	0	-317.865	-683.322	1210.12	158.09	-73.5296	-108.786
-1.99707	-3.77197	1.65588	0.859375	-0.588379	-2.854	4.32587	0.0192261	0.0997925	0.000915527	0.000305176	-321.052	-692.848	1203.69	157.334	-74.1783	-108.082
-2.02545	-3.84888	1.64124	0.851746	-0.575256	-2.86591	4.32556	-0.132751	0.0222778	-0.0012207	-0.00244141	-324.375	-707.272	1193.12	157.688	-73.38	-108.094
-2.03888	-3.90625	1.63635	0.84137	-0.558472	-2.87872	4.32556	0.0189209	0.141296	0.000915527	-0.000305176	-325.395	-718.036	1189.6	157.417	-72.0912	-108.277
-2.05109	-3.97369	1.63879	0.847778	-0.551147	-2.87598	4.32526	-0.20874	0.0674438	-0.000305176	-0.000915527	-325.774	-730.609	1191.43	159.23	-71.5202	-107.663
-2.05688	-4.02557	1.64795	0.837708	-0.553284	-2.89093	4.32434	-0.12207	0.107727	0.000915527	-0.000610352	-325.437	-740.29	1198.07	158.904	-71.6455	-107.94
-2.05597	-4.07684	1.66077	0.827332	-0.563354	-2.89856	4.32648	-0.0247192	0.0650024	0	-0.000915527	-323.675	-749.85	1207.36	158.537	-72.2912	-107.85
-2.07031	-4.13818	1.67114	0.798035	-0.570374	-2.91595	4.32709	-0.0350952	0.118103	0.0012207	0.000305176	-324.606	-761.297	1214.84	156.161	-72.9063	-108.152
-2.07458	-4.18304	1.67358	0.7724	-0.561829	-2.93427	4.32434	-0.0360107	0.0567627	0.000305176	0.000305176	-324.144	-769.73	1216.59	153.943	-72.1508	-108.634
-2.0871	-4.21356	1.68091	0.76416	-0.55481	-2.93945	4.32587	0.0869751	0.106506	0.000610352	-0.000305176	-325.739	-775.384	1221.89	153.485	-71.7066	-108.671
-2.0932	-4.23676	1.67542	0.768127	-0.552979	-2.93945	4.32648	0.0863647	0.103455	0.00213623	0.00213623	-326.242	-779.736	1217.94	154.311	-71.5992	-108.505
-2.10083	-4.24316	1.66931	0.777283	-0.54657	-2.92206	4.32587	0.067749	0.0292969	0.000610352	0.000610352	-327.422	-780.915	1213.53	155.464	-71.1868	-107.69
-2.10327	-4.22638	1.66229	0.780945	-0.541382	-2.91229	0.0143433	0.134277	0.112915	0.00152588	0.00152588	-328.338	-777.786	1208.45	155.616	-70.8523	-107.391
-2.12189	-4.24896	1.64154	0.770264	-0.539246	-2.89856	4.32587	0.0775146	0.0930786	0.00183105	0.0012207	-331.012	-782.072	1193.39	154.758	-70.8994	-106.598
-2.13684	-4.22852	1.62964	0.760803	-0.535889	-2.88879	4.32343	0.109863	0.100708	0.00335693	0.00274658	-334.396	-778.26	1184.73	153.348	-70.9168	-106.337
-2.1228	-4.20044	1.62384	0.7547	-0.535889	-2.88605	4.32556	0.0158691	-0.00274658	-0.000305176	-0.000915527	-332.393	-773.083	1180.5	152.205	-70.7499	-106.387
-2.11792	-4.14795	1.63055	0.759888	-0.537109	-2.88086	4.32495	0.104065	0.128784	0.00366211	0.00457764	-333.054	-763.213	1185.34	151.956	-70.9186	-106.568
-2.12799	-4.09271	1.63177	0.768127	-0.532227	-2.8833	4.32556	0.0210571	-0.0231934	-0.000305176	0.000610352	-336.883	-752.814	1186.21	152.008	-70.8656	-107.178
-2.11639	-4.04602	1.63361	0.771484	-0.524597	-2.87964	4.32617	0.00518799	0.112915	0.00274658	0.00274658	-336.068	-744.084	1187.52	151.646	-70.1913	-107.378
-2.1167	-4.0213	1.62994	0.769043	-0.518494	-2.88635	4.32465	0.111084	0.0961304	0.00213623	0.00213623	-336.977	-739.483	1184.86	150.969	-69.779	-107.896
-2.12494	-4.00513	1.62628	0.760803	-0.518188	-2.8653	4.32648	0.0744629	0.100098	0.00244141	0.00335693	-338.79	-736.433	1182.16	149.77	-69.9093	-107.063
-2.12341	-4.0036	1.61377	0.758057	-0.522156	-2.8537	4.32465	-0.045166	0.0296021	-0.000305176	0	-338.31	-736.213	1173.08	149.437	-70.1901	-106.512
-2.12616	-4.0155	1.60309	0.753174	-0.526428	-2.83234	4.32587	0.117493	0.14679	0.00244141	0.00274658	-338.132	-738.477	1165.33	149.075	-70.5178	-105.411
-2.13867	-4.02466	1.59546	0.751648	-0.52063	-2.82867	4.32617	-0.00396729	0.0750732	0.000610352	-0.000305176	-340.27	-740.193	1159.8	149.046	-70.229	-105.206
-2.13226	-4.04999	1.59393	0.745544	-0.509338	-2.82623	4.32556	0.0653076	0.0592041	0.000610352	0.000305176	-338.195	-744.976	1158.71	148.758	-69.1311	-104.886
-2.14355	-4.07471	1.59149	0.738831	-0.502319	-2.83783	4.32495	-0.020752	0.1474	0.00183105	0.00152588	-339.778	-749.606	1156.94	148.381	-68.6886	-105.257
-2.15485	-4.11072	1.59607	0.720825	-0.497742	-2.85492	4.32587	0.0714111	0.0418091	0	-0.000305176	-341.008	-756.335	1160.24	146.892	-68.4037	-105.777
-2.15637	-4.14368	1.60217	0.707397	-0.500183	-2.86621	4.32648	-0.0442505	0.105896	0.00152588	0.0012207	-340.333	-762.502	1164.66	145.882	-68.5278	-106.018
-2.16034	-4.17633	1.60919	0.68634	-0.502319	-2.86346	4.32678	-0.0344849	0.105896	0.000610352	-0.000305176	-339.936	-768.593	1169.71	143.996	-68.6475	-105.611
-2.18536	-4.21021	1.60889	0.665894	-0.503845	-2.86194	4.32526	-0.0622559	0.114441	0.00183105	0.00152588	-343.662	-774.885	1169.44	142.194	-69.0693	-105.304
-2.19452	-4.26361	1.59698	0.65155	-0.490112	-2.87384	4.32526	-0.155945	-0.0543213	-0.00213623	-0.00274658	-343.877	-784.963	1160.83	141.408	-67.9583	-105.449
-2.19635	-4.29138	1.58966	0.641174	-0.480042	-2.86804	4.32587	-0.0973511	0.153503	0.00274658	0.00183105	-343.258	-790.211	1155.53	140.67	-67.0808	-104.963
-2.21954	-4.30359	1.57593	0.631104	-0.467529	-2.854	4.32556	-0.0308228	-0.0720215	-0.00152588	-0.00274658	-347.243	-792.498	1145.55	139.713	-66.4022	-104.28
-2.23419	-4.3219	1.57257	0.621338	-0.458069	-2.83783	4.32556	-0.00549316	0.0784302	0.00213623	0.0012207	-349.349	-795.896	1143.1	138.89	-65.8084	-103.429
-2.23389	-4.31763	1.56067	0.605774	-0.457764	-2.82806	4.32617	-0.115051	0.045166	-0.000305176	-0.00183105	-349.15	-795.173	1134.44	137.046	-65.7611	-102.981
-2.23694	-4.30756	1.55396	0.588989	-0.455017	-2.82806	4.32526	-0.0650024	0.0726318	0.00152588	0.000915527	-349.936	-793.336	1129.53	134.965	-65.5995	-103.05
-2.24213	-4.28009	1.54846	0.57251	-0.453491	-2.81769	4.32495	-0.0662231	-0.00274658	-0.0012207	-0.00274658	-351.564	-788.214	1125.49	132.64	-65.6126	-102.784
-2.23633	-4.23828	1.54297	0.560303	-0.438843	-2.81281	4.32526	-0.0869751	0.114746	0.0012207	0.000305176	-351.628	-780.442	1121.46	130.577	-64.4367	-102.892
-2.23114	-4.20685	1.53748	0.552673	-0.434265	-2.81738	4.32556	-0.132141	0.00701904	-0.000610352	-0.00183105	-351.581	-774.615	1117.46	129.201	-64.0654	-103.34
-2.21558	-4.16962	1.52191	0.547791	-0.4245	-2.81616	4.32465	-0.0158691	0.017395	-0.000305176	-0.00152588	-349.601	-767.783	1106.16	128.052	-63.1145	-103.545
-2.22443	-4.13208	1.51398	0.538025	-0.418701	-2.79022	4.32709	-0.211182	0.105286	0.000305176	-0.000915527	-352.143	-760.75	1100.36	126.337	-62.8671	-102.667
-2.21924	-4.10858	1.50238	0.522156	-0.40802	-2.7713	4.32587	-0.039978	0.0244141	-0.000305176	-0.00213623	-351.522	-756.43	1091.91	124.153	-61.9494	-101.961
-2.22046	-4.08173	1.48346	0.505981	-0.401917	-2.75421	4.32465	-0.0393677	0.0897217	0.000915527	-0.000305176	-352.241	-751.503	1078.14	121.878	-61.517	-101.368
-2.22473	-4.0567	1.46545	0.492859	-0.395508	-2.7417	4.32526	0.180054	0.0900269	0.000610352	-0.000610352	-353.587	-746.905	1065.05	119.98	-61.1142	-100.986
-2.22748	-4.03748	1.45355	0.47699	-0.384216	-2.72369	4.32587	-0.017395	0.126038	0.00152588	0.000305176	-354.416	-743.363	1056.38	117.862	-60.2695	-100.31
-2.23328	-4.02313	1.44592	0.463257	-0.375977	-2.72308	4.32526	0.045166	0.0436401	-0.000305176	-0.00183105	-355.918	-740.717	1050.82	116.061	-59.7273	-100.408
-2.23419	-4.01031	1.44135	0.440979	-0.36377	-2.71637	4.32495	-0.0473022	0.152283	0.000610352	-0.000305176	-356.306	-738.362	1047.44	113.309	-58.7647	-100.197
-2.23511	-4.01276	1.4328	0.422668	-0.35553	-2.72339	4.32587	-0.0177002	0.0494385	0	-0.00152588	-356.374	-738.897	1041.22	111.254	-58.094	-100.491
-2.23114	-4.01855	1.42212	0.392151	-0.349731	-2.724	4.32587	0.0646973	0.127563	0.00274658	0.00152588	-355.188	-740.099	1033.43	107.859	-57.5072	-100.426
-2.23969	-4.01886	1.41785	0.365906	-0.33844	-2.71545	4.32617	0.110168	0.0848389	0.000610352	-0.000305176	-356.624	-740.179	1030.27	104.863	-56.7028	-100.038
-2.23938	-4.0274	1.4035	0.340576	-0.332031	-2.71179	4.32465	0.0918579	0.130005	0.00274658	0.00152588	-356.052	-741.892	1019.83	102.106	-56.1219	-99.7683
-2.23877	-4.04785	1.38702	0.311584	-0.32135	-2.69989	4.32556	-0.0256348	0.0418091	0.0012207	0.000915527	-354.941	-745.845	1007.84	99.1244	-55.1459	-99.0225
-2.23969	-4.04633	1.37115	0.288696	-0.305481	-2.69104	4.32739	-0.0570679	0.121765	0.0012207	-0.000305176	-354.924	-745.668	996.298	96.4868	-53.8513	-98.6197
-2.24304	-4.05548	1.35529	0.267029	-0.290222	-2.67639	4.32251	0.0506592	0.0680542	0.00183105	0.00152588	-354.994	-747.475	984.761	94.1609	-52.6122	-97.8689
-2.24976	-4.03351	1.34521	0.23468	-0.279541	-2.66296	4.32465	0.0369263	0.0128174	0.000305176	-0.000915527	-356.634	-743.422	977.374	90.111	-51.8768	-97.4169
-2.24915	-4.02435	1.32965	0.207214	-0.272217	-2.65594	4.32526	0.032959	0.118408	0.00213623	0.000610352	-356.498	-741.826	966.034	86.8271	-51.2619	-97.1323
-2.24152	-3.99506	1.31592	0.177917	-0.258789	-2.64038	4.32678	0.0765991	0.032959	0.000915527	0.000305176	-355.524	-736.461	956.005	83.014	-50.0859	-96.6086
-2.23389	-3.95142	1.30341	0.149841	-0.245667	-2.62665	4.32587	0.0131226	0.09552	0.00213623	0.0012207	-355.03	-728.403	946.856	79.1096	-48.9789	-96.2878
-2.23541	-3.91174	1.28571	0.124512	-0.232544	-2.62207	4.32526	-0.0268555	0.0646973	0.000610352	0	-356.331	-721.093	933.958	75.5791	-48.0253	-96.3826
-2.2168	-3.8559	1.26343	0.100098	-0.221863	-2.59766	4.32434	0.0292969	0.135193	0.00274658	0.00183105	-353.892	-710.822	917.736	71.9049	-46.9567	-95.6284
-2.22412	-3.78876	1.24481	0.0726318	-0.202332	-2.58453	4.32526	0.00732422	0.00213623	0	-0.000915527	-357.109	-698.345	904.149	67.6895	-45.6532	-95.5765
-2.21344	-3.73016	1.22406	0.0552368	-0.187378	-2.56226	4.32495	-0.0149536	0.115967	0.000915527	0.000305176	-356.429	-687.517	889.047	64.771	-44.3929	-94.9844
-2.20642	-3.6615	1.19873	0.0332642	-0.177307	-2.53662	4.32617	-0.00793457	0.0653076	0.0012207	0.000610352	-356.671	-674.818	870.605	61.1676	-43.6062	-94.3084
-2.19208	-3.59802	1.17889	0.00946045	-0.166931	-2.49908	4.32495	0.123596	0.0888062	0.000610352	-0.000305176	-355.171	-663.074	856.137	57.442	-42.6447	-93.0226
-2.18964	-3.52997	1.15631	-0.0186157	-0.149231	-2.47131	4.32648	-0.017395	0.0753784	0.000610352	0	-356.282	-650.465	839.672	53.149	-41.3114	-92.266
-2.17865	-3.45337	1.14166	-0.0439453	-0.130005	-2.45026	4.32587	0.105591	0.105896	0.0012207	0.000610352	-356.105	-636.242	828.963	49.0325	-39.7472	-91.8792
-2.17194	-3.38837	1.12061	-0.0720215	-0.111389	-2.4353	4.32556	0.0265503	0.017395	0.000915527	0.0012207	-356.438	-624.224	813.614	44.7865	-38.2719	-91.6824
-2.1524	-3.31787	1.09985	-0.103149	-0.0997925	-2.3999	4.32556	0.139465	0.0439453	0	-0.000610352	-354.106	-611.199	798.467	40.1116	-37.1384	-90.5305
-2.13379	-3.24951	1.08398	-0.133362	-0.0842285	-2.37915	4.32617	-0.0759888	0.0900269	0.00213623	0.00183105	-352.108	-598.559	786.869	35.5713	-35.7111	-90.0551
-2.13287	-3.18512	1.06506	-0.161438	-0.0683594	-2.34528	4.32617	-0.00549316	-0.0363159	-0.0012207	-0.00274658	-353.339	-586.604	773.052	31.3374	-34.5352	-88.9896
-2.12128	-3.14087	1.03821	-0.193481	-0.0588989	-2.31323	4.32648	-0.0164795	0.0970459	0.00183105	0.000915527	-351.759	-578.51	753.495	26.9773	-33.6327	-87.7914
-2.11151	-3.09265	1.01685	-0.226135	-0.0415039	-2.27844	4.32587	-0.0634766	0.00305176	-0.000610352	-0.00183105	-350.691	-569.634	737.915	22.4828	-32.1322	-86.5238
-2.11273	-3.03497	0.99762	-0.25177	-0.0161743	-2.25159	4.32526	0.00213623	0.0692749	0.00274658	0.00244141	-352.285	-558.937	723.897	18.6339	-30.2217	-85.7578
-2.10999	-2.96967	0.972595	-0.289307	0.00183105	-2.20886	4.32556	0.0119019	0.0231934	0.000305176	-0.000915527	-352.998	-546.853	705.636	13.307	-28.8253	-84.2728
-2.10846	-2.90863	0.955505	-0.312195	0.0231934	-2.16949	4.32465	0.0143433	0.0994873	0.00274658	0.00244141	-354.013	-535.506	693.161	9.72156	-27.1891	-82.9443
-2.1109	-2.84698	0.936584	-0.349426	0.0408936	-2.12952	4.32617	0.0186157	-0.0112915	0	-0.000915527	-355.695	-524.06	679.321	4.48507	-25.8983	-81.5754
-2.09503	-2.77435	0.915527	-0.387268	0.0588989	-2.09625	4.32617	0.0747681	0.0567627	0.000610352	-0.000305176	-354.164	-510.636	663.939	-0.993515	-24.3113	-80.5545
-2.08618	-2.69379	0.89447	-0.41626	0.0769043	-2.06146	4.32556	0.0405884	0.0637817	0.000915527	-0.000305176	-354.314	-495.689	648.568	-5.58894	-22.874	-79.5578
-2.07672	-2.62207	0.873718	-0.452271	0.0964355	-2.02057	4.32526	-0.0250244	0.0534058	0.000915527	-0.000915527	-353.955	-482.403	633.406	-10.8435	-21.2646	-78.1998
-2.05994	-2.54303	0.848389	-0.483398	0.111084	-1.9928	4.32526	0.00732422	0.0982666	0.0012207	0.000305176	-352.521	-467.802	614.942	-15.6574	-19.9625	-77.4804
-2.05322	-2.44232	0.826416	-0.510864	0.133362	-1.9455	4.32526	0.012207	0.0888062	0.000305176	-0.0012207	-353.602	-449.063	598.895	-20.3993	-18.265	-76.0843
-2.04254	-2.35535	0.803223	-0.530701	0.152283	-1.89514	4.32648	0.0442505	0.0897217	0.00183105	0.00183105	-353.466	-432.903	581.988	-24.046	-16.7372	-74.4267
-2.03339	-2.25433	0.782776	-0.55603	0.166321	-1.8454	4.32587	-0.0814819	0.0143433	-0.000915527	-0.00274658	-354.023	-414.1	567.044	-28.5475	-15.6625	-72.8998
-2.01874	-2.15179	0.761414	-0.579834	0.183105	-1.80695	4.32526	0.0848389	0.158997	0.00244141	0.00152588	-353.694	-395.045	551.451	-32.8998	-14.2911	-71.8998
-1.99921	-2.06482	0.737305	-0.602722	0.197144	-1.75934	4.32495	-0.0906372	0.0115967	-0.000915527	-0.00183105	-351.789	-378.926	533.877	-36.8935	-13.0058	-70.33
-1.98242	-1.97632	0.71991	-0.620422	0.215454	-1.70502	4.32526	0.00274658	0.148926	0.00152588	0.000610352	-350.481	-362.461	521.174	-40.3187	-11.4286	-68.4907
-1.97205	-1.92169	0.704956	-0.635681	0.220337	-1.66412	4.32526	-0.0286865	0.0460815	0	-0.000915527	-349.503	-352.319	510.261	-42.9262	-10.9582	-66.9919
-1.96777	-1.83289	0.69458	-0.644226	0.231018	-1.63147	4.32556	0.00946045	0.150452	0.00213623	0.00152588	-350.989	-335.726	502.662	-45.319	-10.2385	-66.1926
-1.95282	-1.76819	0.690918	-0.647888	0.232544	-1.60614	4.32617	-0.167542	0.0119019	-0.000610352	-0.00152588	-349.71	-323.65	499.956	-46.7661	-10.0203	-65.4998
-1.94733	-1.69281	0.691223	-0.652466	0.237732	-1.56891	4.32678	-0.00793457	0.115662	0.000915527	-0.000305176	-350.523	-309.507	500.105	-48.4901	-9.68603	-64.3786
-1.94427	-1.62842	0.691528	-0.654602	0.241394	-1.56006	4.32587	-0.0524902	0.00274658	0.000305176	0.000915527	-351.823	-297.442	500.28	-49.7657	-9.51363	-64.4878
-1.94244	-1.5799	0.686646	-0.658569	0.249329	-1.53534	4.32556	-0.0369263	0.0695801	0.000305176	-0.000305176	-352.672	-288.362	496.697	-50.9916	-8.95466	-63.7403
-1.95251	-1.52771	0.678711	-0.656433	0.25238	-1.50574	4.32556	-0.0338745	0.131226	0.00244141	0.00213623	-355.939	-278.559	490.904	-51.58	-9.00091	-62.824
-1.95343	-1.49292	0.670166	-0.663147	0.264587	-1.48621	4.32556	-0.112305	0.0515747	0.000915527	0	-356.954	-272.073	484.675	-52.9008	-8.10623	-62.2155
-1.97388	-1.46698	0.664063	-0.668335	0.266724	-1.46362	4.32587	-0.102234	0.0601196	0.00152588	0.000610352	-361.491	-267.161	480.205	-53.9104	-8.32417	-61.4295
-1.97021	-1.44653	0.651855	-0.673523	0.271301	-1.45264	4.32495	-0.0637817	0.0405884	0.000305176	0.000305176	-361.212	-263.406	471.339	-54.8263	-7.9339	-61.0702
-1.9696	-1.42914	0.652771	-0.672607	0.271912	-1.44104	4.32617	0.0726318	0.0524902	0.00152588	0.00152588	-361.509	-260.129	471.987	-54.9983	-7.91466	-60.6763
-1.96564	-1.41632	0.653992	-0.675354	0.274048	-1.41968	4.32434	0.102539	-0.0469971	-0.000610352	-0.000610352	-360.866	-257.714	472.849	-55.5124	-7.68977	-59.7831
-1.94519	-1.39618	0.65918	-0.674438	0.276794	-1.43097	4.32495	-0.0213623	0.0784302	0.00152588	0.00152588	-357.621	-253.99	476.614	-55.7287	-7.19522	-60.4242
-1.9165	-1.3855	0.65979	-0.674744	0.272217	-1.44318	4.32465	0.0772095	-0.0195313	0.000915527	0.00152588	-352.397	-252.093	477.067	-55.9298	-7.12232	-60.9876
-1.89819	-1.38947	0.668945	-0.665283	0.266113	-1.45447	4.32465	0.114746	0.0421143	0.00152588	0.00152588	-348.854	-252.845	483.733	-54.783	-7.31719	-61.4345
-1.87042	-1.37054	0.681458	-0.658264	0.258789	-1.46362	4.32434	-0.0219727	-0.00610352	-0.000305176	-0.000305176	-344.115	-249.321	492.814	-54.2804	-7.51236	-61.9392
-1.8454	-1.35925	0.680237	-0.651245	0.24292	-1.4743	4.32587	0.12085	0.0793457	0.00152588	0.00152588	-339.602	-247.295	491.947	-53.6541	-8.41745	-62.4307
-1.83502	-1.34705	0.681458	-0.647278	0.235291	-1.49536	4.32587	0.00823975	-0.0189209	-0.000915527	-0.000915527	-338.17	-245.053	492.844	-53.3985	-8.91588	-63.4652
-1.81763	-1.34827	0.675354	-0.652161	0.238953	-1.48468	4.32587	0.0994873	0.088501	0.000610352	0.000915527	-334.525	-245.368	488.419	-53.9287	-8.30811	-62.9105
-1.83167	-1.33942	0.668335	-0.646057	0.244751	-1.48315	4.32495	-0.0375366	0.032959	0.000915527	0.0012207	-337.607	-243.694	483.341	-53.3751	-8.10754	-62.9646
-1.84265	-1.34613	0.664368	-0.644531	0.241699	-1.47095	4.32587	-0.017395	0.0592041	-0.000305176	-0.000915527	-339.407	-244.922	480.461	-53.0925	-8.50805	-62.3676
-1.86249	-1.34399	0.661621	-0.635376	0.249939	-1.45325	4.32556	0.0961304	0.057373	0.0012207	0.0012207	-343.288	-244.44	478.478	-52.0807	-8.17883	-61.6475
-1.87408	-1.32996	0.665894	-0.634155	0.252075	-1.44226	4.32617	0.00823975	0.102539	0.00183105	0.0012207	-345.926	-241.734	481.556	-52.1681	-8.2344	-61.2941
-1.89606	-1.32202	0.66803	-0.638123	0.257874	-1.43829	4.32465	0.0949097	0.0820923	0.00152588	0.0012207	-350.484	-240.164	483.079	-52.7551	-8.15279	-61.2436
-1.90613	-1.32019	0.669556	-0.644836	0.260925	-1.44196	4.32556	0.132141	0.0604248	0.000915527	0	-352.552	-239.792	484.166	-53.5565	-8.07812	-61.4543
-1.90613	-1.32416	0.672913	-0.643311	0.26062	-1.45508	4.32556	0.0640869	0.0961304	0.00183105	0.00152588	-352.606	-240.529	486.61	-53.3219	-8.10615	-62.0333
-1.90277	-1.33362	0.67627	-0.645752	0.255432	-1.47156	4.32587	0.0802612	0.0582886	0.000305176	0	-351.81	-242.315	489.048	-53.4526	-8.45316	-62.6982
-1.89148	-1.33911	0.675964	-0.645447	0.253296	-1.48529	4.32404	0.0878906	0.0854492	0.00152588	0.00152588	-349.557	-243.398	488.843	-53.3294	-8.43239	-63.2538
-1.88354	-1.33179	0.674133	-0.645142	0.254211	-1.48926	4.32465	0.0686646	0.098877	0.00152588	0.0012207	-348.261	-242.066	487.52	-53.4104	-8.24986	-63.476
-1.86523	-1.33789	0.668335	-0.647888	0.249023	-1.50024	4.32556	0.0238037	0.0546265	0.00152588	0.000915527	-344.508	-243.318	483.33	-53.6227	-8.34727	-63.8656
-1.86096	-1.33301	0.670471	-0.645752	0.245972	-1.48987	4.32709	0.0875854	0.0543213	0.000915527	0.000915527	-343.7	-242.391	484.874	-53.4536	-8.52791	-63.4115
-1.85791	-1.3501	0.669556	-0.642395	0.244446	-1.46881	4.32526	0.0509644	0.108337	0.00183105	0.00152588	-342.328	-245.581	484.218	-52.7893	-8.53427	-62.291
-1.8631	-1.35834	0.664063	-0.64209	0.246887	-1.45172	4.32343	0.0500488	0.0741577	0.000305176	-0.000305176	-342.89	-247.119	480.236	-52.6186	-8.38478	-61.4491
-1.8573	-1.3739	0.662537	-0.644531	0.249329	-1.43829	4.32434	0.0140381	0.0811768	0.000915527	0.000305176	-341.09	-250.052	479.132	-52.6428	-8.03058	-60.6869
-1.86523	-1.39282	0.670166	-0.65094	0.249939	-1.44287	4.32556	0.0628662	0.127869	0.000915527	0.000610352	-342.112	-253.543	484.653	-53.0767	-8.05948	-60.7661
-1.87164	-1.40259	0.675659	-0.653687	0.250244	-1.45569	4.32587	-0.0787354	0.010376	-0.000915527	-0.00152588	-343.232	-255.338	488.635	-53.2398	-8.12494	-61.2988
-1.87531	-1.40564	0.675964	-0.654297	0.246887	-1.46545	4.32495	0.000915527	0.0970459	0.000915527	0	-343.956	-255.908	488.857	-53.264	-8.45631	-61.728
-1.88263	-1.41174	0.688171	-0.652466	0.248108	-1.48773	4.32587	0.00579834	0.0784302	0.000305176	-0.000305176	-345.546	-256.981	497.715	-52.966	-8.48972	-62.7439
-1.88904	-1.42487	0.682373	-0.663147	0.25116	-1.49628	4.32556	-0.0799561	0.0656128	-0.000305176	-0.00152588	-346.424	-259.475	493.502	-53.9797	-8.30902	-63.0383
-1.90308	-1.43066	0.684204	-0.655518	0.256042	-1.51581	4.32587	-0.131226	-0.0119019	-0.00152588	-0.00244141	-349.339	-260.517	494.857	-53.0228	-8.16368	-63.955
-1.90125	-1.43677	0.678711	-0.6604	0.255127	-1.50452	4.32495	-0.145569	0.112305	0.000305176	-0.000610352	-348.593	-261.691	490.865	-53.4791	-8.17154	-63.3655
-1.91162	-1.45264	0.673218	-0.656738	0.253906	-1.49109	4.32526	-0.0802612	-0.012207	-0.000915527	-0.00152588	-349.993	-264.642	486.892	-52.8043	-8.38936	-62.6417
-1.91803	-1.44745	0.673218	-0.655212	0.254822	-1.47675	4.32587	-0.00793457	0.103149	0.0012207	0	-351.268	-263.631	486.882	-52.7117	-8.42672	-62.0416
-1.91803	-1.42517	0.674133	-0.654602	0.250854	-1.45416	4.32495	0.0350952	0.0610352	0.0012207	0.000915527	-351.682	-259.425	487.517	-52.9947	-8.78913	-61.1704
-1.89484	-1.42273	0.672913	-0.655212	0.254822	-1.45477	4.32556	0.00488281	0.0683594	0.000915527	0	-347.187	-259.053	486.645	-53.0968	-8.08635	-61.1621
-1.88599	-1.41327	0.675964	-0.653687	0.25177	-1.45386	4.32526	0.0836182	0.0143433	0.000610352	-0.000305176	-345.726	-257.289	488.855	-53.072	-8.21143	-61.1701
-1.87256	-1.39679	0.678406	-0.653992	0.253906	-1.47247	4.32617	-0.187988	0.0717163	0.0012207	-0.000305176	-343.819	-254.253	490.631	-53.3724	-7.87849	-62.1344
-1.85669	-1.37695	0.675049	-0.649414	0.249329	-1.47552	4.32404	0.164795	-0.0186157	0.000610352	0.000305176	-341.327	-250.604	488.205	-53.1629	-8.04367	-62.3865
-1.84814	-1.35895	0.677185	-0.643616	0.241394	-1.4798	4.32495	-0.0369263	-0.0131226	-0.000305176	-0.000610352	-340.255	-247.242	489.755	-52.7879	-8.60058	-62.6989
-1.8399	-1.36017	0.675049	-0.649109	0.244446	-1.48193	4.32648	0.0540161	0.0762939	0.00152588	0.000915527	-338.58	-247.52	488.203	-53.3943	-8.20819	-62.7632
-1.85089	-1.35315	0.671692	-0.650635	0.246887	-1.4859	4.32556	0.00396729	-0.0411987	0	0	-341.008	-246.194	485.762	-53.685	-8.21807	-63.034
-1.86829	-1.36139	0.667725	-0.645447	0.245361	-1.47797	4.32526	0.11261	0.0656128	0.00183105	0.00152588	-344.114	-247.687	482.892	-52.9618	-8.60765	-62.6478
-1.86798	-1.35712	0.663757	-0.646362	0.254211	-1.45508	4.32465	-0.0616455	0.0112915	0.000305176	-0.000610352	-343.941	-246.886	480.008	-53.1289	-7.87964	-61.6375
-1.88904	-1.35925	0.665283	-0.647278	0.257263	-1.45416	4.32495	0.131836	0.0534058	0.00152588	0.00183105	-348.046	-247.209	481.103	-53.2055	-7.98095	-61.6417
-1.89941	-1.35925	0.671082	-0.643921	0.254211	-1.4444	4.32495	-0.0421143	-0.0540161	-0.00152588	-0.00152588	-350.014	-247.126	485.298	-52.8234	-8.39696	-61.2206
-1.90491	-1.36322	0.675049	-0.651245	0.255737	-1.4502	0.0125122	0.144958	0.115356	0.000915527	0.000305176	-351.018	-247.846	488.157	-53.601	-8.35319	-61.4686
-1.89636	-1.37604	0.677185	-0.650635	0.255737	-1.46423	0.010376	-0.0872803	-0.0115967	-0.0012207	-0.0012207	-349.107	-250.278	489.726	-53.3265	-8.1871	-61.9934
-1.90125	-1.37238	0.675659	-0.654602	0.253906	-1.48132	0.00976563	0.189209	0.106201	0.00152588	0.000915527	-350.345	-249.609	488.615	-53.8442	-8.43811	-62.8166
-1.88812	-1.38763	0.679321	-0.655823	0.252075	-1.48895	0.0088501	0.072937	0.0915527	0	-0.000305176	-347.359	-252.501	491.283	-53.7374	-8.32741	-63.0077
-1.88446	-1.39557	0.680847	-0.652771	0.249329	-1.49506	0.00762939	0.0750732	0.111389	0.00152588	0.000305176	-346.473	-253.993	492.404	-53.2615	-8.47355	-63.2151
-1.87256	-1.42212	0.675964	-0.653381	0.249634	-1.49475	0.00732422	-0.032959	0.0338745	0.000305176	0.000305176	-343.267	-259.036	488.889	-52.9005	-8.1707	-62.9495
-1.87408	-1.42059	0.671692	-0.655823	0.25238	-1.48926	0.00732422	0.126038	0.071106	0.000610352	-0.000915527	-343.532	-258.767	485.786	-53.2027	-7.97096	-62.7112
-1.87439	-1.43555	0.676575	-0.658875	0.248718	-1.48529	0.00732422	-0.0689697	0.0357056	0.00152588	0.00152588	-343.058	-261.54	489.32	-53.3117	-8.2216	-62.3994
-1.87317	-1.42914	0.674438	-0.655212	0.246887	-1.47278	0.00640869	0.090332	-0.0845337	-0.00152588	-0.00244141	-342.877	-260.336	487.77	-52.9921	-8.35864	-61.8683
-1.86646	-1.43188	0.675049	-0.658264	0.249023	-1.46301	0.00610352	0.0942993	0.112915	0.00213623	0.00213623	-341.339	-260.863	488.206	-53.293	-8.05343	-61.3772
-1.87164	-1.4212	0.675354	-0.651245	0.246582	-1.4624	0.00640869	0.118713	0.00762939	0.000305176	0	-342.729	-258.832	488.432	-52.6631	-8.37524	-61.4537
-1.87286	-1.41022	0.67627	-0.654602	0.249939	-1.47003	0.00640869	0.0720215	0.108032	0.00335693	0.00396729	-343.4	-256.777	489.086	-53.2258	-8.16075	-61.9025
-1.87744	-1.41174	0.679626	-0.655212	0.249939	-1.47797	0.00579834	0.140381	0.0384521	0.000915527	-0.000305176	-344.36	-257.039	491.519	-53.2748	-8.24092	-62.2715
-1.88385	-1.40259	0.677185	-0.651855	0.250549	-1.48682	0.00640869	0.0839233	0.106506	0.00335693	0.00427246	-346.036	-255.321	489.755	-53.0413	-8.33756	-62.7763
-1.88568	-1.39618	0.67749	-0.650635	0.251465	-1.49139	0.00671387	0.0683594	-0.0149536	-0.000305176	-0.0012207	-346.666	-254.116	489.977	-53.0063	-8.31888	-63.0487
-1.88995	-1.37756	0.667725	-0.651245	0.248108	-1.48651	0.00579834	-0.000305176	0.106506	0.00183105	0.00152588	-347.973	-250.663	482.884	-53.3734	-8.70651	-62.9694
-1.88965	-1.37177	0.667725	-0.649414	0.246582	-1.48529	0.00610352	0.134277	0.0656128	0.00152588	0.0012207	-348.083	-249.574	482.883	-53.2568	-8.84163	-62.9582
-1.89911	-1.37115	0.667114	-0.650635	0.25177	-1.47888	0.00640869	-0.0650024	0.0808716	0.00183105	0.00213623	-349.915	-249.427	482.433	-53.4073	-8.57785	-62.7015
-1.8924	-1.36353	0.65979	-0.65155	0.255432	-1.46881	0.00610352	-0.00701904	0.085144	0.00152588	0.0012207	-348.689	-248.051	477.123	-53.6289	-8.18007	-62.28
-1.88782	-1.36444	0.672302	-0.648193	0.253906	-1.45233	0.00610352	0.0491333	0.115051	0.00152588	0.00183105	-347.625	-248.145	486.185	-53.2274	-8.21426	-61.5088
-1.88202	-1.35529	0.668335	-0.647278	0.25177	-1.45569	0.00579834	-0.0610352	0.0524902	0.000610352	0.000610352	-346.781	-246.473	483.312	-53.2681	-8.31797	-61.7159
-1.86798	-1.35834	0.67627	-0.646362	0.249329	-1.46332	0.00610352	-0.0244141	0.088501	0.000610352	0	-344.023	-247.053	489.072	-53.1135	-8.27928	-62.0083
-1.87164	-1.34949	0.678711	-0.646057	0.247498	-1.46606	0.00640869	-0.00549316	0.100708	0.00152588	0.000610352	-345.057	-245.372	490.833	-53.2229	-8.51693	-62.2154
-1.86584	-1.3739	0.673523	-0.652771	0.25116	-1.47461	0.00579834	-0.020752	0.0180054	-0.000610352	-0.000610352	-343.203	-250.014	487.086	-53.5981	-8.05415	-62.3921
-1.85272	-1.37604	0.671692	-0.652161	0.243835	-1.47888	0.00610352	-0.0335693	0.118103	0.00152588	0.00152588	-340.549	-250.471	485.766	-53.4909	-8.42045	-62.5204
-1.86218	-1.39465	0.673218	-0.654602	0.246277	-1.48895	0.00610352	-0.0585938	0.0424194	-0.000305176	-0.0012207	-341.962	-253.934	486.88	-53.4765	-8.33709	-62.8645
-1.85883	-1.40198	0.669861	-0.652466	0.244446	-1.48804	0.00518799	-0.0332642	0.110168	0.00183105	0.00183105	-341.052	-255.332	484.458	-53.1127	-8.40776	-62.7498
-1.87408	-1.40594	0.666809	-0.653076	0.246887	-1.48254	0.00579834	-0.0720215	0.0656128	-0.000915527	-0.00152588	-343.88	-256.037	482.24	-53.1214	-8.45036	-62.5071
-1.89667	-1.40839	0.67688	-0.652771	0.25116	-1.474	0.00549316	-0.0952148	0.163574	0.00274658	0.00244141	-348.236	-256.354	489.522	-53.0536	-8.47444	-62.1711
-1.8985	-1.41724	0.673218	-0.654907	0.254517	-1.4682	0.00518799	-0.00518799	-0.0286865	-0.000610352	-0.00152588	-348.243	-258.024	486.869	-53.1544	-8.20128	-61.8377
-1.89972	-1.41968	0.675354	-0.654907	0.252075	-1.46851	0.00549316	-0.0183105	0.119019	0.00183105	0.0012207	-348.407	-258.465	488.415	-53.116	-8.41191	-61.8318
-1.9043	-1.41235	0.677185	-0.651245	0.256653	-1.46484	0.00610352	-0.127869	0.0375366	0	-0.000610352	-349.555	-257.059	489.744	-52.8155	-8.14302	-61.7502
-1.89484	-1.41785	0.67688	-0.653992	0.25177	-1.47736	0.00579834	-0.159607	-0.0164795	-0.000305176	-0.000915527	-347.613	-258.138	489.528	-53.0416	-8.36923	-62.2445
-1.90247	-1.40839	0.678711	-0.656128	0.25116	-1.48285	0.00579834	-0.13855	0.0930786	0.000610352	-0.000610352	-349.471	-256.339	490.842	-53.4417	-8.57685	-62.5934
-1.88202	-1.41235	0.677795	-0.656433	0.250549	-1.49536	0.00549316	-0.0323486	0.0827026	0.0012207	0.000610352	-345.44	-257.169	490.198	-53.4096	-8.28167	-63.082
-1.88019	-1.39862	0.671692	-0.654602	0.247498	-1.48743	0.00518799	-0.00305176	0.0582886	0.000610352	0.000305176	-345.385	-254.625	485.768	-53.4173	-8.52885	-62.8121
-1.87714	-1.40045	0.675354	-0.65155	0.247803	-1.48834	0.00579834	-0.108643	0.0585938	-0.000610352	-0.00213623	-344.772	-254.954	488.431	-53.0388	-8.45291	-62.8389
-1.87073	-1.3916	0.672302	-0.646057	0.246277	-1.47675	0.00549316	-0.032959	0.121155	0.0012207	0.000610352	-343.661	-253.314	486.224	-52.5476	-8.48786	-62.3581
-1.86432	-1.39465	0.66925	-0.646057	0.245972	-1.47858	0.00518799	-0.337219	0.0204468	-0.00152588	-0.00274658	-342.306	-253.926	484.02	-52.4966	-8.39687	-62.3976
-1.87286	-1.37665	0.670166	-0.646667	0.245972	-1.46729	0.00549316	0.0582886	0.138855	0.00183105	0.00152588	-344.423	-250.507	484.66	-52.8556	-8.58105	-62.0443
-1.87347	-1.36688	0.665588	-0.645752	0.249329	-1.4566	0.00549316	-0.233765	0.0137329	-0.0012207	-0.00274658	-344.728	-248.688	481.337	-52.9046	-8.33934	-61.6357
-1.87195	-1.36261	0.672607	-0.65155	0.248108	-1.46362	0.00579834	0.124207	0.119629	0.00244141	0.00152588	-344.621	-247.869	486.407	-53.6389	-8.42545	-61.9863
-1.88019	-1.35559	0.677795	-0.650024	0.25116	-1.46149	0.00518799	-0.173035	0.0326538	-0.000610352	-0.00152588	-346.492	-246.493	490.16	-53.5799	-8.33971	-61.9794
-1.8811	-1.36383	0.672302	-0.648193	0.252991	-1.47522	0.00549316	0.153809	0.162048	0.00244141	0.000610352	-346.58	-248.078	486.2	-53.2405	-8.19814	-62.5524
-1.88263	-1.36719	0.674744	-0.646667	0.252686	-1.47675	0.00549316	-0.237122	-0.0253296	-0.000610352	-0.000610352	-346.815	-248.687	487.973	-53.0133	-8.2425	-62.6032
-1.89026	-1.37878	0.667725	-0.648193	0.251465	-1.48376	0.00518799	0.129395	0.142212	0.00183105	0.000915527	-348.002	-250.884	482.893	-53.0042	-8.43918	-62.8445
-1.88141	-1.38947	0.666809	-0.649109	0.252991	-1.48834	0.00549316	-0.10437	0.0219727	0	-0.000305176	-345.971	-252.927	482.243	-52.9357	-8.14003	-62.947
-1.88995	-1.39221	0.667114	-0.65033	0.25238	-1.48254	0.00549316	0.0415039	0.104065	0.00183105	0.0012207	-347.497	-253.407	482.454	-53.0324	-8.31826	-62.6771
-1.8927	-1.39709	0.674438	-0.652161	0.250854	-1.47705	0.00518799	0.110474	0.125427	0.00274658	0.00335693	-347.831	-254.268	487.752	-53.1643	-8.46754	-62.3911
-1.89209	-1.3916	0.672607	-0.65033	0.25177	-1.47217	0.00488281	0.00915527	0.0750732	0.0012207	0.000610352	-347.834	-253.243	486.425	-53.0414	-8.39649	-62.211
-1.88538	-1.40167	0.674438	-0.65033	0.25116	-1.47003	0.00518799	0.0350952	0.0778198	0.00244141	0.00274658	-346.171	-255.14	487.759	-52.8776	-8.30217	-62.0125
-1.88446	-1.40442	0.676575	-0.655823	0.247192	-1.47491	0.00488281	-0.00579834	0.057373	0.000610352	0	-345.911	-255.658	489.295	-53.4631	-8.5966	-62.1996
-1.87012	-1.41541	0.672913	-0.655518	0.248718	-1.47278	0.00488281	-0.0546265	0.129089	0.00274658	0.00366211	-342.701	-257.782	486.658	-53.2464	-8.19863	-61.9736
-1.87469	-1.40564	0.680847	-0.656738	0.249939	-1.48041	0.00518799	0.0643921	0.0924683	0.00244141	0.00244141	-344.029	-255.902	492.398	-53.5474	-8.21295	-62.4254
-1.87592	-1.41022	0.674744	-0.653381	0.245667	-1.48468	0.00518799	-0.0805664	0.113525	0.00183105	0.00213623	-344.157	-256.79	487.987	-53.0902	-8.57051	-62.5796
-1.87225	-1.4093	0.674744	-0.656433	0.248718	-1.48346	0.00518799	0.0183105	0.0717163	0.00152588	0.00152588	-343.441	-256.634	487.983	-53.4525	-8.26142	-62.5232
-1.87805	-1.40564	0.674133	-0.654297	0.245972	-1.4801	0.00549316	0.0643921	0.116577	0.00274658	0.00213623	-344.661	-255.925	487.537	-53.2678	-8.58952	-62.4097
-1.8808	-1.39771	0.67627	-0.653381	0.248718	-1.47888	0.00549316	-0.0460815	0.0564575	-0.000305176	-0.000305176	-345.466	-254.415	489.081	-53.2914	-8.43797	-62.4338
-1.87866	-1.4032	0.672302	-0.653687	0.248718	-1.49017	0.00518799	0.0616455	0.0952148	0.00213623	0.00213623	-344.988	-255.486	486.218	-53.2394	-8.39569	-62.9023
-1.88324	-1.39069	0.671997	-0.653381	0.245972	-1.47491	0.00549316	-0.0585938	0.101624	0.00152588	0.0012207	-346.089	-253.111	485.977	-53.4032	-8.71532	-62.3044
-1.89545	-1.38916	0.672302	-0.655212	0.253906	-1.46759	0.00549316	0.0802612	0.0894165	0.000305176	0.000305176	-348.496	-252.778	486.188	-53.639	-8.27816	-62.0261
-1.89575	-1.38519	0.671082	-0.65155	0.25177	-1.46149	0.00610352	-0.115662	0.106201	0.000915527	0.000610352	-348.618	-252.028	485.305	-53.2823	-8.46466	-61.7759
-1.89362	-1.3681	0.675049	-0.65033	0.25177	-1.46973	0.00488281	-0.000915527	0.100403	0.000915527	0.000305176	-348.848	-248.818	488.176	-53.4191	-8.48762	-62.2945
-1.89362	-1.36993	0.672302	-0.65033	0.25238	-1.46881	0.00549316	-0.0250244	0.0857544	0.000610352	0.000305176	-348.773	-249.176	486.188	-53.389	-8.43184	-62.2364
-1.89392	-1.37482	0.672913	-0.647278	0.254211	-1.47125	0.00549316	0.0088501	0.057373	-0.000305176	-0.000915527	-348.744	-250.085	486.643	-52.9623	-8.28175	-62.319
-1.88019	-1.37848	0.672607	-0.652771	0.246582	-1.4801	0.00488281	-0.0369263	0.115051	0.00183105	0.00152588	-345.936	-250.835	486.418	-53.5299	-8.65551	-62.6376
-1.86829	-1.38214	0.665283	-0.651245	0.243835	-1.47705	0.00518799	0.0628662	0.0314331	-0.000305176	-0.00152588	-343.399	-251.596	481.122	-53.2911	-8.66287	-62.4246
-1.86676	-1.37512	0.66864	-0.652161	0.250244	-1.48407	0.00488281	-0.0271606	0.148621	0.00213623	0.0012207	-343.438	-250.276	483.556	-53.5102	-8.14821	-62.8173
-1.87286	-1.37207	0.671082	-0.65155	0.246277	-1.47369	0.00488281	-0.0958252	0.0695801	-0.000305176	-0.000610352	-344.612	-249.658	485.312	-53.4893	-8.57017	-62.3728
-1.87103	-1.38763	0.671387	-0.651245	0.247192	-1.47003	0.00518799	-0.00213623	0.098877	0.000915527	0	-343.73	-252.574	485.543	-53.2031	-8.4182	-62.075
-1.87103	-1.3916	0.674744	-0.653992	0.249023	-1.46667	0.00488281	-0.0485229	0.0549316	-0.000305176	-0.0012207	-343.57	-253.299	487.969	-53.4533	-8.25401	-61.8906
-1.87592	-1.38672	0.678101	-0.652161	0.25177	-1.47522	0.00518799	-0.109253	0.10498	0.000915527	0.000305176	-344.83	-252.356	490.406	-53.3263	-8.1402	-62.3497
-1.88263	-1.39282	0.675354	-0.650635	0.248413	-1.47278	0.00549316	-0.0112915	-0.00854492	-0.000610352	-0.0012207	-345.922	-253.488	488.417	-53.0547	-8.50454	-62.1982
-1.89117	-1.39435	0.674744	-0.654602	0.249329	-1.47736	0.00488281	-0.131836	0.0585938	0	-0.0012207	-347.594	-253.76	487.965	-53.4873	-8.56993	-62.4171
-1.87469	-1.39862	0.672913	-0.654907	0.246277	-1.47369	0.00488281	-0.00762939	0.039978	0.0012207	0.000305176	-344.131	-254.621	486.646	-53.4477	-8.52156	-62.1599
-1.88599	-1.40259	0.675964	-0.655212	0.250244	-1.47827	0.00518799	-0.098877	0.0302124	0	-0.0012207	-346.327	-255.316	488.857	-53.4237	-8.38586	-62.3808
-1.8927	-1.40228	0.672913	-0.656738	0.25116	-1.49017	0.00518799	0.131226	0.0985718	0.00152588	0.00152588	-347.788	-255.269	486.647	-53.6073	-8.43485	-62.9496
-1.89545	-1.40533	0.679016	-0.654907	0.252075	-1.47369	0.00488281	0.00518799	0.0805664	0.000610352	-0.000610352	-348.083	-255.777	491.063	-53.3469	-8.38671	-62.1793
-1.88751	-1.41235	0.672607	-0.654297	0.246887	-1.48651	0.00488281	0.0576782	0.0808716	0.00152588	0.000610352	-346.399	-257.167	486.435	-53.164	-8.66161	-62.6783
-1.88751	-1.40656	0.676575	-0.654297	0.252991	-1.47156	0.00488281	-0.0759888	0.0222778	-0.000610352	-0.00152588	-346.45	-256.043	489.301	-53.2543	-8.17422	-62.0498
-1.88354	-1.39374	0.675354	-0.652771	0.25238	-1.47491	0.00518799	-0.0164795	0.110779	0.000915527	-0.000610352	-346.106	-253.662	488.416	-53.285	-8.19785	-62.2978
-1.88782	-1.3913	0.674438	-0.652771	0.254517	-1.46973	0.00518799	-0.0402832	0.0408936	0.000305176	0.000610352	-346.974	-253.19	487.748	-53.3241	-8.09988	-62.0931
-1.88324	-1.37756	0.678406	-0.650024	0.246582	-1.4682	0.00518799	0.0344849	0.143738	0.0012207	0.000915527	-346.47	-250.604	490.615	-53.2296	-8.70276	-62.111
-1.87866	-1.3855	0.674438	-0.649109	0.248413	-1.47552	0.00488281	0.170288	0.116577	0.00183105	0.0012207	-345.405	-252.135	487.757	-52.9971	-8.46287	-62.375
-1.87958	-1.38184	0.674133	-0.65094	0.249023	-1.47644	0.00457764	-0.0860596	0.116272	0.000915527	0.000610352	-345.7	-251.451	487.529	-53.2657	-8.43834	-62.4482
-1.86615	-1.38184	0.669556	-0.651245	0.245972	-1.47522	0.00457764	-0.0735474	0.0637817	0	0.000305176	-342.992	-251.52	484.218	-53.2957	-8.45523	-62.3446
-1.87317	-1.38397	0.668335	-0.65094	0.248413	-1.48132	0.00518799	-0.0354004	0.136108	0.00152588	0.000915527	-344.397	-251.91	483.337	-53.2297	-8.37676	-62.6334
-1.87042	-1.38245	0.672302	-0.652466	0.247803	-1.4798	0.00518799	0.00457764	0.0628662	0.000915527	0.00183105	-343.884	-251.612	486.206	-53.4283	-8.38165	-62.5676
-1.87897	-1.36658	0.674744	-0.65033	0.249939	-1.46912	0.00457764	0.0668335	0.0198364	-0.000305176	-0.00152588	-345.978	-248.581	487.96	-53.4392	-8.39205	-62.2346
-1.88141	-1.37878	0.670471	-0.649719	0.250549	-1.47797	0.00488281	0.0274658	0.102539	0.0012207	0.0012207	-346.177	-250.894	484.879	-53.1753	-8.35723	-62.5504
-1.8811	-1.38	0.667725	-0.649109	0.253601	-1.47064	0.00488281	0.0360107	0.0427246	0.0012207	0.00152588	-346.002	-251.13	482.891	-53.0836	-8.09643	-62.206
-1.89911	-1.38214	0.670471	-0.652771	0.253906	-1.46912	0.00488281	-0.0613403	0.102234	0.00183105	0.00183105	-349.467	-251.459	484.862	-53.4735	-8.36374	-62.1652
-1.89087	-1.38153	0.672607	-0.649109	0.25238	-1.47736	0.00518799	-0.0238037	0.090332	0.00152588	0.0012207	-347.979	-251.364	486.425	-53.0644	-8.36197	-62.5321
-1.89148	-1.3858	0.672913	-0.653076	0.247803	-1.46729	0.00396729	0.0115967	0.0674438	0.0012207	0.0012207	-347.797	-252.155	486.631	-53.4475	-8.71411	-62.0185
-1.88904	-1.39069	0.677795	-0.65033	0.248108	-1.4682	0.00518799	-0.00915527	0.0198364	0	-0.000610352	-347.213	-253.048	490.178	-53.0553	-8.63963	-62.0228
-1.88202	-1.39923	0.674133	-0.655212	0.249329	-1.47491	0.00457764	-0.017395	0.0961304	0.000915527	0.00152588	-345.595	-254.707	487.528	-53.4754	-8.39875	-62.2385
-1.88171	-1.38824	0.670776	-0.654297	0.249939	-1.48102	0.00488281	0.0238037	0.032959	0.000915527	0.000305176	-345.945	-252.673	485.096	-53.5478	-8.38202	-62.6088
-1.87592	-1.4035	0.672913	-0.653992	0.25116	-1.474	0.00457764	0.0845337	0.0793457	0.000610352	0.000915527	-344.257	-255.532	486.654	-53.265	-8.13686	-62.1494
-1.875	-1.39923	0.673523	-0.652771	0.252991	-1.48193	0.00396729	-0.0119019	0.0894165	0.000610352	0.000610352	-344.323	-254.738	487.102	-53.1956	-7.99544	-62.5546
-1.86676	-1.39832	0.675049	-0.653381	0.246277	-1.47949	0.00488281	0.0997925	0.0747681	0.000915527	0.000610352	-342.658	-254.583	488.203	-53.2775	-8.39658	-62.4127
-1.87775	-1.39984	0.672607	-0.657043	0.247498	-1.48071	0.00457764	0.0393677	0.0363159	0.000305176	0.000305176	-344.77	-254.852	486.423	-53.6749	-8.47532	-62.4826
-1.88232	-1.39923	0.678101	-0.652466	0.246582	-1.46881	0.00488281	0.0335693	0.0909424	0.000305176	-0.000305176	-345.604	-254.673	490.403	-53.1607	-8.62306	-61.9578
-1.88599	-1.38794	0.676575	-0.653381	0.250854	-1.46759	0.00488281	0.0286865	0.0622559	0.000610352	0.000915527	-346.675	-252.553	489.289	-53.4472	-8.37089	-62.0095
-1.88721	-1.39465	0.673523	-0.650024	0.246277	-1.47247	0.00518799	-0.012207	0.0582886	-0.000915527	-0.00152588	-346.754	-253.825	487.09	-52.9564	-8.74814	-62.1764
-1.88751	-1.39069	0.673218	-0.650635	0.250549	-1.47797	0.00457764	0.0396729	0.0985718	0.000915527	0.0012207	-347.019	-253.09	486.87	-53.0912	-8.42546	-62.4716
-1.88843	-1.38184	0.672913	-0.65033	0.248413	-1.48651	0.00457764	-0.085144	0.0393677	-0.000610352	-0.00152588	-347.566	-251.439	486.647	-53.2006	-8.64627	-62.9367
-1.8811	-1.37939	0.672913	-0.649719	0.25177	-1.47736	0.00457764	0.0814819	0.0982666	0.00183105	0.00244141	-346.107	-250.995	486.648	-53.1657	-8.25216	-62.521
-1.8866	-1.38275	0.673523	-0.652466	0.253906	-1.47156	0.00488281	-0.0167847	0.0326538	-0.000610352	-0.0012207	-347.015	-251.6	487.081	-53.4263	-8.15473	-62.242
-1.88202	-1.37421	0.674438	-0.651855	0.253601	-1.47675	0.00427246	-0.0704956	0.0646973	0.000610352	0.000915527	-346.442	-250.013	487.746	-53.4938	-8.13245	-62.5397
-1.88354	-1.38031	0.670776	-0.65033	0.245667	-1.48102	0.00457764	-0.0216675	-0.0210571	-0.0012207	-0.00183105	-346.56	-251.175	485.097	-53.2221	-8.78368	-62.674
-1.87103	-1.38611	0.668945	-0.654297	0.250854	-1.47247	0.00518799	0.0216675	0.0927734	0.00183105	0.000915527	-343.795	-252.309	483.771	-53.5767	-8.12631	-62.2022
-1.87897	-1.37482	0.671692	-0.646362	0.248108	-1.4682	0.00457764	0.0100708	-0.0152588	-0.000305176	-0.0012207	-345.718	-250.136	485.763	-52.8524	-8.51879	-62.1243
-1.87317	-1.3855	0.669556	-0.650635	0.248108	-1.47949	0.00488281	-0.0012207	0.0619507	0.00152588	0.000610352	-344.333	-252.187	484.222	-53.17	-8.39584	-62.537
-1.87195	-1.38367	0.674133	-0.65094	0.247498	-1.46942	0.00457764	-0.00396729	0.105286	0.00213623	0.00244141	-344.042	-251.811	487.53	-53.2325	-8.4208	-62.0846
-1.87164	-1.38214	0.673523	-0.650635	0.249634	-1.47461	0.00427246	-0.0213623	0.0424194	0.0012207	0.000915527	-344.101	-251.535	487.092	-53.2231	-8.25335	-62.3407
-1.87317	-1.38702	0.672913	-0.650635	0.247192	-1.47064	0.00488281	-0.00274658	0.0256348	0.000305176	0	-344.189	-252.444	486.648	-53.1441	-8.45751	-62.116
-1.87653	-1.39282	0.675354	-0.65094	0.245972	-1.4679	0.00427246	-0.0543213	0.0289917	0	-0.000915527	-344.642	-253.503	488.415	-53.0867	-8.59319	-61.95
-1.87622	-1.38306	0.672913	-0.654297	0.248413	-1.47644	0.00427246	0.050354	0.0839233	0.0012207	0.000610352	-344.965	-251.702	486.639	-53.6289	-8.42327	-62.4225
-1.88171	-1.39343	0.672302	-0.651855	0.250244	-1.47888	0.00427246	-0.135803	-0.0152588	-0.000915527	-0.0012207	-345.783	-253.631	486.21	-53.1851	-8.3438	-62.473
-1.88232	-1.39709	0.674744	-0.65033	0.250854	-1.47949	0.00457764	0.062561	0.152283	0.00183105	0.000915527	-345.821	-254.3	487.984	-52.9525	-8.2974	-62.4785
-1.88812	-1.39679	0.673828	-0.648499	0.247498	-1.48071	0.00457764	-0.0912476	0.0146484	-0.0012207	-0.00152588	-346.984	-254.228	487.32	-52.7498	-8.66886	-62.5476
-1.89117	-1.39496	0.675659	-0.651245	0.249939	-1.47095	0.00427246	-0.0332642	0.131531	0.0012207	0.000610352	-347.53	-253.857	488.634	-53.0923	-8.51718	-62.1221
-1.88751	-1.39374	0.675049	-0.651855	0.250854	-1.47217	0.00457764	-0.150757	-0.0241089	-0.00152588	-0.00213623	-346.856	-253.647	488.193	-53.1808	-8.38573	-62.1792
-1.89301	-1.3974	0.670776	-0.657043	0.252686	-1.47125	0.00457764	-0.0308228	0.134583	0.00183105	0.00152588	-347.774	-254.345	485.086	-53.716	-8.31265	-62.1159
-1.88385	-1.39618	0.678406	-0.652466	0.248718	-1.4743	0.00457764	-0.171814	-0.09552	-0.00244141	-0.00274658	-346.078	-254.1	490.625	-53.2114	-8.49092	-62.2456
-1.89209	-1.39313	0.672913	-0.648499	0.252991	-1.47797	0.00396729	-0.043335	0.136108	0.00183105	0.0012207	-347.876	-253.531	486.655	-52.8089	-8.30161	-62.4721
-1.87653	-1.39313	0.672913	-0.653076	0.247498	-1.48041	0.00488281	-0.0189209	0.131226	0.00274658	0.00396729	-344.763	-253.591	486.65	-53.3286	-8.47836	-62.5249
-1.88049	-1.39771	0.671692	-0.652466	0.25177	-1.47797	0.00457764	-0.0332642	0.0881958	0.00152588	0.00152588	-345.399	-254.439	485.77	-53.1856	-8.18664	-62.3947
-1.86981	-1.38214	0.672913	-0.654907	0.25177	-1.47186	0.00457764	-0.259094	0.0234985	-0.000305176	-0.000915527	-343.685	-251.548	486.641	-53.7105	-8.04308	-62.2072
-1.87683	-1.39069	0.671082	-0.65033	0.249634	-1.47858	0.00488281	0.108643	-0.057373	-0.000610352	-0.000915527	-344.902	-253.137	485.329	-53.0529	-8.31977	-62.4675
-1.86493	-1.38611	0.669556	-0.652771	0.248718	-1.47858	0.00396729	-0.0598145	-0.00823975	0.000610352	-0.000305176	-342.661	-252.331	484.221	-53.402	-8.203	-62.4659
-1.87683	-1.3855	0.674438	-0.652161	0.249329	-1.474	0.00457764	0.0634766	0.0198364	0.000915527	0.000610352	-345.007	-252.144	487.75	-53.3452	-8.35346	-62.2974
-1.87164	-1.38733	0.66803	-0.65033	0.249023	-1.47858	0.00427246	-0.307007	0.0570679	0.000610352	0	-343.964	-252.542	483.119	-53.1048	-8.29046	-62.4769
-1.87836	-1.38885	0.672607	-0.653687	0.252686	-1.47125	0.00396729	0.0314331	-0.0167847	0.000305176	-0.000305176	-345.172	-252.777	486.423	-53.4653	-8.09485	-62.1511
-1.88232	-1.37726	0.668945	-0.652771	0.254822	-1.46973	0.00427246	-0.19989	0.0839233	0.000610352	0.000305176	-346.303	-250.609	483.764	-53.547	-8.02184	-62.1881
-1.87988	-1.37848	0.675659	-0.648499	0.25116	-1.47583	0.00457764	-0.000305176	-0.0149536	0	-0.000305176	-345.892	-250.809	488.639	-53.0406	-8.2839	-62.457
-1.88477	-1.38092	0.673828	-0.654297	0.255127	-1.46942	0.00427246	0.045166	0.0341797	0.000610352	0.000610352	-346.679	-251.261	487.298	-53.6642	-8.02693	-62.1535
-1.87592	-1.38611	0.674133	-0.65033	0.251465	-1.48102	0.00457764	-0.0820923	0.0222778	-0.000610352	-0.000915527	-344.913	-252.268	487.54	-53.1273	-8.17318	-62.6214
-1.8866	-1.39099	0.671692	-0.648193	0.251465	-1.48346	0.00488281	-0.0354004	0.0805664	0.0012207	0.00152588	-346.91	-253.161	485.775	-52.8077	-8.34322	-62.7247
-1.88385	-1.39099	0.675659	-0.653992	0.252075	-1.47461	0.00396729	0.104675	0.0683594	0.00213623	0.00213623	-346.239	-253.146	488.632	-53.4688	-8.23374	-62.3048
-1.88751	-1.39099	0.671387	-0.653076	0.253601	-1.47491	0.00396729	0.101624	0.0842285	0.000915527	0.0012207	-346.965	-253.157	485.539	-53.3645	-8.17309	-62.3299
-1.88293	-1.38824	0.671692	-0.649719	0.247803	-1.47644	0.00457764	-0.0106812	-0.00305176	-0.000305176	0	-346.157	-252.653	485.766	-53.0237	-8.57554	-62.4024
-1.87927	-1.38824	0.67749	-0.655212	0.249634	-1.47339	0.00427246	0.0405884	0.0753784	0.000915527	0.0012207	-345.39	-252.636	489.953	-53.6513	-8.35871	-62.2527
-1.87805	-1.39618	0.673218	-0.652161	0.246887	-1.47064	0.00396729	0.0747681	0.071106	0	0.000305176	-344.86	-254.144	486.869	-53.1731	-8.53634	-62.0527
-1.88202	-1.39923	0.67749	-0.652771	0.250854	-1.46759	0.00457764	0.0814819	0.0701904	0.000305176	-0.000305176	-345.547	-254.677	489.962	-53.1951	-8.27274	-61.9088
-1.87683	-1.38672	0.673523	-0.651855	0.249329	-1.47461	0.00457764	0.0152588	0.0723267	0.00152588	0.0012207	-344.975	-252.378	487.089	-53.2907	-8.35069	-62.3155
-1.87836	-1.39832	0.66925	-0.653076	0.252075	-1.48315	0.00457764	0.114441	0.0637817	0	-0.000305176	-345.007	-254.581	484.005	-53.2457	-8.12803	-62.6219
-1.87958	-1.39404	0.672607	-0.65033	0.249329	-1.47858	0.00396729	0.062561	0.108337	0.00183105	0.00213623	-345.345	-253.749	486.435	-53.0001	-8.38127	-62.4484
-1.87836	-1.38397	0.677185	-0.653992	0.25116	-1.47278	0.00488281	0.0460815	0.0643921	0.000915527	0.000610352	-345.35	-251.838	489.734	-53.5798	-8.2336	-62.2612
-1.88385	-1.39221	0.674438	-0.652161	0.248718	-1.47339	0.00396729	0.0827026	0.116577	0.00152588	0.0012207	-346.177	-253.378	487.75	-53.2393	-8.50089	-62.2326
-1.88385	-1.38855	0.669861	-0.651855	0.25177	-1.47675	0.00457764	0.13031	0.0613403	0.000915527	0.000610352	-346.331	-252.721	484.437	-53.2631	-8.26848	-62.4209
-1.88873	-1.38947	0.674438	-0.653992	0.25116	-1.47644	0.00396729	0.10498	0.127869	0.00213623	0.00244141	-347.265	-252.853	487.745	-53.495	-8.39536	-62.4122
-1.88477	-1.39099	0.670471	-0.650024	0.250549	-1.47583	0.00457764	0.0933838	0.0820923	0.000915527	0.000915527	-346.435	-253.168	484.883	-53.0147	-8.37646	-62.3615
-1.88141	-1.38489	0.675659	-0.647583	0.250244	-1.47766	0.00427246	0.135803	0.110474	0.00183105	0.00213623	-346.018	-252.005	488.645	-52.8338	-8.36765	-62.4931
-1.87988	-1.38702	0.672302	-0.646362	0.252686	-1.47278	0.00366211	0.140991	0.072937	0.00152588	0.00183105	-345.6	-252.423	486.218	-52.6577	-8.13563	-62.25
-1.87988	-1.37329	0.676575	-0.65155	0.251465	-1.47797	0.00457764	0.0286865	0.0747681	0.0012207	0.000915527	-346.062	-249.838	489.293	-53.4736	-8.27286	-62.5952
-1.8808	-1.38672	0.673828	-0.65155	0.244141	-1.4743	0.00457764	0.0878906	0.0695801	0.00152588	0.00152588	-345.733	-252.362	487.305	-53.257	-8.83476	-62.3016
-1.88843	-1.38916	0.672607	-0.653076	0.249023	-1.47339	0.00457764	0.0689697	0.0323486	0.000305176	-0.000610352	-347.166	-252.802	486.418	-53.394	-8.56066	-62.2678
-1.87439	-1.38458	0.672913	-0.652466	0.252991	-1.4798	0.00427246	-0.0369263	0.0827026	0.000915527	0.000305176	-344.632	-251.996	486.651	-53.3952	-8.02528	-62.5727
-1.87866	-1.38153	0.675659	-0.655518	0.250549	-1.47614	0.00457764	0.0537109	0.0143433	-0.000305176	-0.000915527	-345.506	-251.394	488.625	-53.7942	-8.29585	-62.4326
-1.87439	-1.38123	0.672913	-0.650024	0.245056	-1.46973	0.00427246	-0.00335693	0.105896	0.00183105	0.000610352	-344.594	-251.352	486.643	-53.1676	-8.66626	-62.1201
-1.87622	-1.38824	0.67627	-0.653381	0.250854	-1.48102	0.00396729	0.00854492	-0.0180054	-0.00152588	-0.00213623	-344.891	-252.659	489.08	-53.4425	-8.21822	-62.6014
-1.88385	-1.37939	0.677185	-0.654602	0.252075	-1.47552	0.00427246	0.0274658	0.136414	0.00244141	0.00183105	-346.612	-250.966	489.729	-53.7254	-8.2674	-62.4415
-1.87653	-1.39038	0.673828	-0.655823	0.249634	-1.47827	0.00457764	0.0112915	-0.0241089	-0.0012207	-0.00213623	-344.819	-253.073	487.305	-53.6865	-8.30945	-62.4501
-1.88263	-1.38947	0.674438	-0.655518	0.249329	-1.4798	0.00427246	0.0744629	0.098877	0.0012207	0.00152588	-346.076	-252.879	487.745	-53.6685	-8.44125	-62.5449
-1.88568	-1.39191	0.674438	-0.653992	0.252991	-1.47644	0.00396729	-0.0512695	-0.0415039	-0.00183105	-0.00244141	-346.595	-253.321	487.749	-53.4548	-8.18978	-62.388
-1.89301	-1.38885	0.673218	-0.653992	0.25238	-1.47797	0.00396729	0.0354004	0.125427	0.00244141	0.00183105	-348.149	-252.733	486.86	-53.5061	-8.37202	-62.501
-1.88629	-1.38885	0.675964	-0.65094	0.251465	-1.48071	0.00396729	0.0180054	-0.0363159	-0.0012207	-0.00152588	-346.88	-252.739	488.86	-53.1562	-8.33936	-62.614
-1.88416	-1.38306	0.67627	-0.654602	0.253906	-1.47522	0.00457764	-0.00152588	0.116272	0.00213623	0.0012207	-346.561	-251.657	489.069	-53.6664	-8.11434	-62.4017
-1.88477	-1.38763	0.672302	-0.649719	0.252075	-1.48193	0.00427246	-0.0119019	0.0210571	0.000610352	0.000305176	-346.628	-252.535	486.212	-53.0354	-8.26985	-62.6761
-1.87958	-1.38794	0.670166	-0.651245	0.248108	-1.48254	0.00427246	-0.0396729	0.0302124	0.000305176	-0.000305176	-345.559	-252.624	484.662	-53.2033	-8.49901	-62.6756
-1.88232	-1.38458	0.672913	-0.652466	0.249634	-1.474	0.00396729	0.0292969	0.0411987	0.00152588	0.0012207	-346.116	-251.963	486.641	-53.3962	-8.4233	-62.3188
-1.87775	-1.39465	0.668945	-0.655823	0.249634	-1.48346	0.00366211	-0.0787354	0.0216675	0.000915527	0	-344.97	-253.902	483.774	-53.6185	-8.32158	-62.6549
-1.875	-1.38428	0.673218	-0.653076	0.245972	-1.47858	0.00396729	0.145264	0.0280762	0.0012207	0.0012207	-344.708	-251.934	486.864	-53.4699	-8.59904	-62.5047
-1.87103	-1.38458	0.670471	-0.654602	0.248108	-1.47919	0.00427246	-0.157166	0.0100708	-0.000610352	-0.0012207	-343.911	-252.022	484.876	-53.638	-8.35782	-62.5201
-1.88538	-1.37634	0.674438	-0.65155	0.249939	-1.47095	0.00366211	0.19165	0.0665283	0.00213623	0.00244141	-346.955	-250.396	487.74	-53.4242	-8.47221	-62.2558
-1.87927	-1.38184	0.67688	-0.652161	0.247498	-1.474	0.00427246	-0.204773	0.0436401	-0.000305176	-0.0012207	-345.604	-251.435	489.513	-53.4052	-8.55279	-62.3318
-1.87836	-1.38275	0.673828	-0.65155	0.25238	-1.47217	0.00396729	0.32074	0.146179	0.00305176	0.00305176	-345.391	-251.625	487.308	-53.3194	-8.14045	-62.246
-1.87286	-1.3855	0.672913	-0.648804	0.250244	-1.47705	0.00427246	-0.108643	0.0415039	-0.000305176	-0.0012207	-344.281	-252.164	486.657	-52.9605	-8.2195	-62.4329
-1.87042	-1.37878	0.673218	-0.65094	0.25177	-1.46698	0.00396729	0.0231934	0.0958252	0.00152588	0.0012207	-343.882	-250.904	486.866	-53.3097	-8.06304	-62.0155
-1.87775	-1.37787	0.675354	-0.65155	0.247192	-1.48041	0.00457764	0.0253296	0.0622559	0.000305176	0	-345.498	-250.712	488.411	-53.3999	-8.56939	-62.6551
-1.88171	-1.38	0.672302	-0.650635	0.248413	-1.47827	0.00396729	-0.0512695	0.0857544	0.000610352	0.000610352	-346.193	-251.113	486.202	-53.261	-8.53028	-62.5512
-1.8869	-1.37604	0.674438	-0.646667	0.253906	-1.47614	0.00366211	-0.00366211	0.0646973	0.000610352	0.000610352	-347.383	-250.333	487.756	-52.8722	-8.1903	-62.5173
-1.88446	-1.38794	0.675049	-0.650024	0.250854	-1.47614	0.00457764	0.128479	0.122681	0.00152588	0.0012207	-346.492	-252.572	488.197	-53.0645	-8.3568	-62.4038
-1.88171	-1.38641	0.675964	-0.655823	0.249939	-1.47064	0.00427246	0.107422	0.114136	0.00152588	0.00152588	-345.889	-252.292	488.843	-53.7503	-8.37687	-62.1458
-1.87775	-1.3913	0.674744	-0.653076	0.252075	-1.47186	0.00396729	0.0363159	0.0997925	0.000915527	0.000915527	-344.992	-253.224	487.973	-53.3566	-8.12843	-62.1591
-1.87714	-1.39099	0.670776	-0.651855	0.248413	-1.47491	0.00366211	0.0582886	0.129395	0.00183105	0.00152588	-344.891	-253.193	485.102	-53.2218	-8.41691	-62.2916
-1.87775	-1.39069	0.678406	-0.651855	0.246887	-1.4798	0.00396729	0.103149	0.093689	0.000915527	0.00152588	-345.101	-253.096	490.628	-53.2294	-8.55702	-62.5245
-1.8869	-1.3916	0.678406	-0.649109	0.25116	-1.46729	0.00457764	0.0689697	0.100708	0.00183105	0.00213623	-346.778	-253.22	490.627	-52.9002	-8.35636	-61.9759
-1.87439	-1.3858	0.672607	-0.653381	0.248718	-1.4798	0.00427246	0.0881958	0.0314331	0.000305176	-0.000610352	-344.564	-252.227	486.425	-53.4803	-8.36421	-62.5522
-1.87561	-1.38794	0.672913	-0.651245	0.245667	-1.48132	0.00366211	0.0689697	0.106201	0.00305176	0.00335693	-344.758	-252.62	486.651	-53.2024	-8.62801	-62.6053
-1.875	-1.39282	0.673218	-0.654602	0.25116	-1.47644	0.00396729	0.0863647	0.0540161	0.000915527	0.000305176	-344.434	-253.535	486.868	-53.5067	-8.15365	-62.3459
-1.87744	-1.39862	0.667114	-0.654602	0.242615	-1.48438	0.00396729	0.00640869	0.128479	0.00305176	0.00335693	-344.762	-254.656	482.449	-53.4151	-8.87137	-62.6493
-1.88568	-1.38947	0.673218	-0.652771	0.249634	-1.48041	0.00427246	0.0808716	0.0671387	0.00152588	0.00152588	-346.704	-252.872	486.866	-53.3552	-8.47157	-62.5847
-1.88293	-1.39435	0.671692	-0.652161	0.248108	-1.47644	0.00427246	0.0726318	0.0314331	0.000610352	0.000305176	-345.952	-253.8	485.764	-53.205	-8.53072	-62.3505
-1.88446	-1.3916	0.675049	-0.654602	0.249023	-1.47491	0.00396729	-0.0460815	0.00793457	0.000610352	0	-346.322	-253.263	488.187	-53.529	-8.48711	-62.3078
-1.88843	-1.38336	0.675049	-0.65094	0.251465	-1.4743	0.00396729	0.121765	0.0527954	0.0012207	0.00152588	-347.395	-251.7	488.189	-53.2434	-8.3848	-62.3671
-1.89117	-1.38184	0.673828	-0.650635	0.249634	-1.47339	0.00396729	-0.0265503	0.0366211	0.000610352	0.000305176	-347.963	-251.411	487.302	-53.2334	-8.58185	-62.34
-1.88263	-1.3913	0.669556	-0.655518	0.246887	-1.48071	0.00366211	0.105286	0.0375366	0.000610352	0.000305176	-345.998	-253.25	484.209	-53.6385	-8.63212	-62.5633
-1.88019	-1.38458	0.674133	-0.651855	0.250549	-1.47034	0.00396729	-0.032959	0.102539	0.0012207	0.0012207	-345.664	-251.958	487.526	-53.3251	-8.31126	-62.1474
-1.87897	-1.38214	0.675354	-0.647583	0.247803	-1.47247	0.00427246	0.0714111	0.0375366	-0.000305176	-0.000915527	-345.545	-251.494	488.419	-52.876	-8.52578	-62.2633
-1.88202	-1.38885	0.673523	-0.65155	0.249023	-1.47247	0.00396729	0.0354004	0.106201	0.00183105	0.000915527	-345.911	-252.758	487.087	-53.2225	-8.45478	-62.2132
-1.87744	-1.37878	0.674438	-0.653076	0.247803	-1.47888	0.00427246	-0.0299072	0.0924683	0.000610352	-0.000610352	-345.38	-250.89	487.745	-53.5591	-8.50916	-62.5749
-1.87805	-1.37787	0.677795	-0.65094	0.247192	-1.47614	0.00213623	0.0213623	0.103455	0.0012207	0.0012207	-345.522	-250.692	490.178	-53.3296	-8.57176	-62.4611
-1.88293	-1.37909	0.673828	-0.654602	0.248108	-1.47461	0.00335693	0.0738525	0.0158691	-0.0012207	-0.00244141	-346.396	-250.93	487.295	-53.7292	-8.57027	-62.3879
-1.87744	-1.38153	0.673523	-0.65155	0.248108	-1.47858	0.00396729	-0.0323486	0.146179	0.00213623	0.00244141	-345.3	-251.407	487.087	-53.3402	-8.47804	-62.5404
-1.87836	-1.39191	0.670776	-0.650635	0.247498	-1.47461	0.00396729	-0.0247192	0.00518799	-0.000915527	-0.0012207	-345.104	-253.358	485.104	-53.0677	-8.50958	-62.273
-1.88263	-1.39008	0.674744	-0.651855	0.244141	-1.4798	0.00427246	0.0302124	0.12207	0.00152588	0.000915527	-346.057	-252.986	487.971	-53.2399	-8.86099	-62.5339
-1.88538	-1.38916	0.675964	-0.65094	0.247498	-1.4679	0.00427246	-0.0357056	0.0802612	0.000915527	0.000305176	-346.517	-252.784	488.851	-53.1482	-8.63004	-62.0075
-1.88324	-1.38611	0.672913	-0.652161	0.245361	-1.47339	0.00366211	0	0.0744629	0.000610352	-0.000305176	-346.223	-252.244	486.639	-53.3369	-8.77767	-62.2719
-1.88019	-1.39038	0.674133	-0.655518	0.248413	-1.47705	0.00427246	0.0366211	0.0485229	0	-0.000610352	-345.526	-253.057	487.523	-53.6524	-8.46852	-62.4016
-1.8866	-1.38885	0.671997	-0.649414	0.249939	-1.49139	0.00396729	-0.150452	0.0445557	-0.000915527	-0.00183105	-347.054	-252.77	485.995	-52.9836	-8.47813	-63.1044
-1.88599	-1.40198	0.666504	-0.655518	0.249329	-1.4798	0.00427246	-0.1828	0.0637817	0.000305176	-0.000610352	-346.32	-255.257	482.005	-53.4671	-8.46022	-62.4464
-1.88263	-1.39404	0.671387	-0.652161	0.249939	-1.47552	0.00427246	-0.0994873	0.0500488	-0.000305176	-0.000610352	-345.899	-253.744	485.544	-53.2095	-8.37829	-62.3135
-1.87469	-1.38275	0.673218	-0.651855	0.250244	-1.4801	0.00366211	-0.116272	0.120239	0.000915527	0	-344.744	-251.649	486.87	-53.355	-8.25757	-62.5976
-1.88416	-1.38916	0.672913	-0.65033	0.25177	-1.47949	0.00366211	-0.0012207	0.0653076	0.000610352	-0.000915527	-346.428	-252.818	486.653	-53.0801	-8.27689	-62.5482
-1.87622	-1.37634	0.674133	-0.65094	0.249939	-1.46912	0.00335693	-0.0814819	0.108948	0.000915527	0	-345.124	-250.425	487.524	-53.3513	-8.31705	-62.1467
-1.87927	-1.38489	0.675964	-0.655212	0.250854	-1.47736	0.00396729	0.0500488	0.101013	0.000610352	0	-345.541	-252.02	488.849	-53.7058	-8.27355	-62.4648
-1.87531	-1.38641	0.669861	-0.647583	0.248718	-1.47369	0.00396729	-0.15686	0.0979614	0.000610352	-0.000305176	-344.685	-252.339	484.447	-52.8056	-8.37825	-62.2727
-1.87347	-1.3855	0.675354	-0.650024	0.249023	-1.47186	0.00396729	-0.00549316	0.0518799	0.000305176	0.000610352	-344.335	-252.144	488.419	-53.0996	-8.32217	-62.1923
-1.88446	-1.38214	0.674744	-0.65094	0.25238	-1.47461	0.00396729	-0.0759888	0.151978	0.000915527	0	-346.655	-251.487	487.97	-53.2619	-8.24813	-62.382
-1.88568	-1.38397	0.674744	-0.648804	0.25238	-1.47217	0.00457764	-0.00274658	0.0262451	0	-0.000610352	-346.826	-251.82	487.975	-52.988	-8.26362	-62.2603
-1.87927	-1.37573	0.675049	-0.651855	0.252075	-1.47858	0.00396729	-0.123901	0.117798	0.000915527	0.000915527	-345.867	-250.307	488.19	-53.469	-8.20641	-62.6017
-1.87653	-1.38458	0.672302	-0.650024	0.254517	-1.48193	0.00518799	-0.0619507	0.0753784	0.000610352	0.000610352	-345.103	-251.991	486.216	-53.1169	-7.94324	-62.6833
-1.87897	-1.3797	0.673523	-0.650635	0.25116	-1.47064	0.00396729	-0.00762939	0.0512695	0.000610352	0.000610352	-345.588	-251.05	487.085	-53.2635	-8.25717	-62.2001
-1.88293	-1.38214	0.673828	-0.647888	0.251465	-1.48804	0.00366211	-0.0796509	0.0848389	0.00152588	0.00152588	-346.525	-251.508	487.322	-52.9153	-8.31202	-63.0003
-1.87775	-1.38031	0.671692	-0.650635	0.247192	-1.47217	0.00366211	-0.0506592	0.115967	0.0012207	0.000915527	-345.317	-251.18	485.758	-53.2534	-8.55492	-62.2524
-1.88538	-1.38947	0.669861	-0.652466	0.25177	-1.47614	0.00396729	-0.0527954	0.110168	0.00244141	0.00335693	-346.593	-252.887	484.435	-53.3186	-8.29026	-62.3886
-1.88873	-1.38458	0.673523	-0.654907	0.25177	-1.47705	0.00396729	-0.0546265	0.0540161	0.000610352	0.000305176	-347.417	-251.945	487.077	-53.6781	-8.35955	-62.4793
-1.88904	-1.38641	0.671692	-0.654297	0.249329	-1.47247	0.00396729	-0.0430298	0.135193	0.00244141	0.00244141	-347.351	-252.291	485.749	-53.5776	-8.55177	-62.2477
-1.88599	-1.38184	0.668335	-0.650024	0.248718	-1.48285	0.00396729	0.062561	0.0186157	0.000915527	0.000305176	-347.026	-251.468	483.332	-53.1633	-8.57655	-62.758
-1.88354	-1.38245	0.670166	-0.652771	0.249634	-1.47369	0.00366211	0.0344849	-0.00610352	-0.000305176	-0.00183105	-346.408	-251.574	484.649	-53.4652	-8.44871	-62.3227
-1.87958	-1.39954	0.669861	-0.650635	0.244446	-1.47888	0.00335693	-0.0448608	0.0488281	0.000915527	0.0012207	-345.14	-254.794	484.445	-52.9464	-8.75751	-62.4049
-1.87836	-1.38184	0.670776	-0.650024	0.25177	-1.48682	0.00396729	0.0369263	0.0878906	0.00213623	0.00244141	-345.588	-251.484	485.109	-53.1624	-8.20702	-62.9293
-1.87927	-1.38733	0.671082	-0.655518	0.246277	-1.47614	0.00396729	0.0262451	0.0268555	0.000915527	0.000915527	-345.406	-252.504	485.31	-53.7004	-8.63208	-62.3745
-1.87836	-1.3797	0.673828	-0.654602	0.245056	-1.4859	0.00366211	0.00366211	0.103149	0.00183105	0.0012207	-345.588	-251.071	487.301	-53.7207	-8.74749	-62.8863
-1.88812	-1.38977	0.676575	-0.651855	0.249939	-1.47308	0.00305176	0.00396729	0.0476074	0.0012207	0.000915527	-347.112	-252.893	489.295	-53.2452	-8.48216	-62.2546
-1.87805	-1.38885	0.674438	-0.651245	0.249634	-1.46881	0.00335693	0.0814819	0.0531006	0.000610352	-0.000915527	-345.091	-252.762	487.751	-53.1858	-8.33605	-62.0354
-1.87683	-1.38641	0.670471	-0.649414	0.249634	-1.47308	0.00396729	0.0637817	0.0894165	0.00183105	0.00183105	-344.974	-252.333	484.884	-53.0155	-8.32775	-62.2487
-1.88171	-1.3858	0.673828	-0.65094	0.246887	-1.47003	0.00305176	0.0857544	0.0012207	0	-0.000305176	-345.911	-252.182	487.305	-53.2011	-8.62863	-62.1206
-1.88171	-1.38214	0.672913	-0.651245	0.245667	-1.48102	0.00427246	0.105591	0.0820923	0.00183105	0.00213623	-346.142	-251.513	486.644	-53.2972	-8.74703	-62.6547
-1.87683	-1.39313	0.669861	-0.65033	0.251465	-1.47186	0.00366211	0.0558472	0.00518799	-0.0012207	-0.00244141	-344.751	-253.594	484.444	-53.0119	-8.15897	-62.1401
-1.88324	-1.37695	0.67627	-0.655518	0.251465	-1.47552	0.00396729	0.0448608	0.134583	0.00213623	0.00152588	-346.554	-250.517	489.062	-53.869	-8.31192	-62.4564
-1.87653	-1.38489	0.674744	-0.649414	0.252075	-1.47888	0.00427246	0.0753784	-0.0332642	-0.00183105	-0.00244141	-345.059	-252.03	487.982	-53.042	-8.13706	-62.5372
-1.88446	-1.3739	0.673523	-0.655823	0.25116	-1.48254	0.00335693	0.0958252	0.155334	0.00183105	0.00152588	-346.959	-249.965	487.073	-53.9544	-8.37137	-62.8059
-1.88019	-1.38306	0.675354	-0.645142	0.249329	-1.47858	0.00396729	0.0939941	-0.0747681	-0.00244141	-0.00305176	-345.855	-251.665	488.429	-52.5838	-8.42958	-62.548
-1.88049	-1.38214	0.669556	-0.652466	0.249939	-1.47491	0.00396729	0.0265503	0.120544	0.00213623	0.00183105	-345.829	-251.531	484.21	-53.4344	-8.37505	-62.374
-1.8808	-1.37604	0.670471	-0.649719	0.247192	-1.47675	0.00427246	0.0726318	-0.0234985	-0.0012207	-0.00244141	-346.11	-250.379	484.875	-53.219	-8.6236	-62.5073
-1.8869	-1.38	0.676575	-0.648193	0.246887	-1.46942	0.00366211	0.0332642	0.133972	0.00213623	0.0012207	-347.141	-251.058	489.294	-52.982	-8.73574	-62.1592
-1.88354	-1.38519	0.672607	-0.653381	0.246582	-1.47247	0.00457764	0.0576782	-0.0262451	-0.000305176	-0.0012207	-346.297	-252.074	486.415	-53.4911	-8.68492	-62.2386
-1.87714	-1.38489	0.671387	-0.650635	0.248108	-1.47522	0.00427246	0.0604248	0.118103	0.00183105	0.000915527	-345.094	-252.045	485.543	-53.1803	-8.46074	-62.3566
-1.8808	-1.3797	0.674744	-0.655212	0.249634	-1.47736	0.00366211	0.126648	0.0323486	0.000610352	-0.000305176	-345.994	-251.05	487.96	-53.7894	-8.41195	-62.5074
-1.87744	-1.38367	0.671082	-0.649719	0.25116	-1.48163	0.00335693	-0.0134277	0.0469971	0	-0.000610352	-345.289	-251.823	485.329	-53.0967	-8.231	-62.6713
-1.87927	-1.38672	0.674133	-0.654602	0.252075	-1.47919	0.00396729	-0.000915527	0.083313	0.000610352	-0.000305176	-345.51	-252.375	487.528	-53.6067	-8.17218	-62.5367
-1.89178	-1.39069	0.671997	-0.653687	0.249939	-1.47064	0.00335693	0.0204468	0.0521851	0.000610352	0	-347.748	-253.078	485.973	-53.4396	-8.53575	-62.1382
-1.88202	-1.38306	0.676575	-0.65033	0.25116	-1.47247	0.00457764	-0.0378418	0.0646973	0.0012207	0	-346.123	-251.653	489.298	-53.1765	-8.30168	-62.2688
-1.88812	-1.38489	0.673828	-0.65155	0.25177	-1.47919	0.00427246	-0.027771	0.0540161	0.0012207	0.00152588	-347.337	-252	487.308	-53.2896	-8.35438	-62.5786
-1.88385	-1.39313	0.674438	-0.649414	0.248718	-1.47186	0.00305176	0.0598145	0.122681	0.00213623	0.00183105	-346.15	-253.544	487.756	-52.9101	-8.50002	-62.1582
-1.8808	-1.39679	0.671387	-0.65094	0.246887	-1.48163	0.00366211	-0.012207	0.0311279	0.000305176	0	-345.516	-254.27	485.55	-53.0267	-8.59216	-62.5636
-1.87958	-1.38519	0.673218	-0.65094	0.248108	-1.47736	0.00366211	-0.136719	0.140381	0.00152588	0.000305176	-345.598	-252.086	486.868	-53.2119	-8.50302	-62.4607
-1.88354	-1.38519	0.672913	-0.648499	0.251465	-1.47095	0.00366211	-0.0396729	0.0305176	-0.000305176	-0.000915527	-346.341	-252.065	486.65	-52.9322	-8.29659	-62.1851
-1.88171	-1.38214	0.675659	-0.653381	0.250244	-1.4856	0.00366211	-0.107727	0.113831	0.0012207	0.000915527	-346.216	-251.506	488.634	-53.5431	-8.38137	-62.8757
-1.88446	-1.38062	0.673523	-0.654602	0.251465	-1.47858	0.00427246	-0.0274658	0.078125	0.000305176	0.000305176	-346.713	-251.217	487.078	-53.706	-8.32532	-62.5702
-1.87561	-1.38733	0.671082	-0.647583	0.249939	-1.48163	0.00335693	0.00701904	0.134277	0.00152588	0.00152588	-344.822	-252.512	485.336	-52.793	-8.29034	-62.6368
-1.88568	-1.38062	0.672607	-0.648499	0.25177	-1.4743	0.00396729	-0.116577	0.0796509	0.000610352	0	-346.946	-251.205	486.427	-53.0071	-8.32419	-62.3837
-1.88202	-1.38306	0.673828	-0.651855	0.247803	-1.47858	0.00335693	-0.108948	0.123596	0.000610352	-0.000305176	-346.156	-251.677	487.306	-53.352	-8.57497	-62.5397
-1.8811	-1.3855	0.671082	-0.65155	0.247803	-1.48041	0.00396729	-0.256348	0.117493	0.000915527	0.000610352	-345.912	-252.154	485.321	-53.2776	-8.55405	-62.6004
-1.88751	-1.38794	0.671692	-0.649719	0.249939	-1.47705	0.00457764	-0.0860596	0.062561	0.000915527	0	-347.091	-252.581	485.765	-53.0301	-8.48226	-62.4502
-1.88019	-1.38306	0.677185	-0.646973	0.252686	-1.47003	0.00366211	-0.0906372	0.11322	0.000305176	0	-345.766	-251.649	489.748	-52.7916	-8.1499	-62.159
-1.87958	-1.38214	0.672607	-0.652771	0.250244	-1.47278	0.00274658	-0.161438	0.0854492	0.000610352	0.000305176	-345.634	-251.515	486.419	-53.4691	-8.33341	-62.2753
-1.8811	-1.39008	0.66803	-0.65033	0.249939	-1.47736	0.00366211	-0.000610352	0.0875854	0.0012207	0.000915527	-345.742	-253.025	483.116	-53.0631	-8.36706	-62.4258
-1.89026	-1.38641	0.675354	-0.649719	0.25177	-1.47827	0.00427246	-0.0817871	0.0576782	0.000305176	0	-347.72	-252.267	488.417	-53.0563	-8.38756	-62.5333
-1.87469	-1.39191	0.66803	-0.649109	0.249939	-1.47614	0.00366211	0.027771	0.121155	0.00183105	0.00213623	-344.411	-253.386	483.123	-52.892	-8.25424	-62.3387
-1.88019	-1.39191	0.679321	-0.652466	0.248108	-1.47522	0.00305176	-0.0976563	-0.0311279	0	0	-345.497	-253.308	491.288	-53.2794	-8.49165	-62.312
-1.8808	-1.38763	0.674744	-0.654907	0.252686	-1.47705	0.00305176	0.112305	0.0790405	0.000610352	0.000305176	-345.761	-252.536	487.968	-53.627	-8.14394	-62.436
-1.87836	-1.37695	0.674744	-0.649719	0.249023	-1.47583	0.00396729	-0.0189209	0.0488281	0.000915527	0.00152588	-345.614	-250.534	487.972	-53.2041	-8.43274	-62.4583
-1.88385	-1.38824	0.675964	-0.65033	0.248108	-1.46729	0.00366211	0.0738525	0.0912476	0.000915527	0.000610352	-346.244	-252.616	488.853	-53.0925	-8.55804	-61.9847
-1.8808	-1.38458	0.677185	-0.650635	0.248718	-1.47247	0.00335693	-0.0912476	-0.000610352	-0.000305176	-0.000610352	-345.821	-251.94	489.739	-53.1867	-8.47286	-62.2479
-1.87286	-1.39099	0.671692	-0.651855	0.252075	-1.47491	0.00335693	0.0585938	0.098877	0.0012207	0.000915527	-344.068	-253.202	485.77	-53.2207	-8.05074	-62.2886
-1.88019	-1.38458	0.674438	-0.652771	0.250854	-1.47888	0.00427246	-0.0552368	0.0158691	0.0012207	0.000915527	-345.762	-251.967	487.75	-53.4318	-8.29376	-62.5424
-1.87714	-1.3858	0.672607	-0.65094	0.247498	-1.47552	0.00335693	0.00213623	0.06073	0.000305176	-0.000610352	-345.068	-252.21	486.427	-53.2008	-8.5074	-62.3626
-1.87775	-1.40045	0.676575	-0.650024	0.247803	-1.47675	0.00335693	0.0457764	0.0680542	0.0012207	0.00183105	-344.771	-254.931	489.312	-52.862	-8.45432	-62.3071
-1.88751	-1.3736	0.679626	-0.652771	0.249329	-1.47156	0.00396729	-0.0558472	0.0341797	-0.000305176	-0.000610352	-347.478	-249.847	491.491	-53.6097	-8.5654	-62.3133
-1.87927	-1.38885	0.67627	-0.654297	0.247498	-1.47369	0.00396729	0.0750732	0.0817871	0.0012207	0.0012207	-345.365	-252.757	489.071	-53.5367	-8.52982	-62.2575
-1.88477	-1.38336	0.674744	-0.651855	0.246887	-1.47217	0.00396729	0.0527954	0.0302124	-0.000915527	-0.00244141	-346.613	-251.713	487.964	-53.3466	-8.68812	-62.247
-1.87958	-1.38458	0.674438	-0.650635	0.248413	-1.47369	0.00366211	0.067749	0.113831	0.00213623	0.00213623	-345.582	-251.96	487.751	-53.1862	-8.4774	-62.2982
-1.88202	-1.38275	0.672913	-0.651245	0.249329	-1.47705	0.00366211	0.0534058	0.0332642	-0.000915527	-0.0012207	-346.156	-251.622	486.644	-53.2866	-8.45222	-62.4749
-1.87866	-1.39099	0.666199	-0.65155	0.247803	-1.47583	0.00366211	0.180664	0.14679	0.00274658	0.00305176	-345.185	-253.214	481.787	-53.1867	-8.49188	-62.3336
-1.88507	-1.38153	0.678711	-0.651245	0.247192	-1.46973	0.00335693	0.0271606	-0.0161743	-0.000610352	-0.0012207	-346.723	-251.343	490.836	-53.3064	-8.67324	-62.1544
-1.88812	-1.38458	0.673218	-0.649719	0.25177	-1.47522	0.00366211	0.100708	0.0961304	0.00213623	0.00213623	-347.31	-251.94	486.868	-53.084	-8.35351	-62.3995
-1.87897	-1.38519	0.673828	-0.650635	0.248108	-1.47949	0.00366211	0.0549316	-0.00732422	-0.000305176	-0.000915527	-345.507	-252.087	487.313	-53.1774	-8.49524	-62.5587
-1.88873	-1.38214	0.672302	-0.646973	0.246887	-1.47675	0.00335693	0.146484	0.0842285	0.00244141	0.00213623	-347.515	-251.483	486.207	-52.8095	-8.76781	-62.4838
-1.88263	-1.39435	0.670471	-0.65033	0.247498	-1.48285	0.00366211	0.0891113	0.0509644	0.000915527	0	-345.972	-253.812	484.887	-52.9967	-8.58254	-62.6462
-1.88263	-1.38519	0.672913	-0.655212	0.248108	-1.47705	0.00305176	-0.0894165	0.0360107	0.000610352	0	-346.166	-252.083	486.635	-53.7013	-8.54907	-62.449
-1.87256	-1.38245	0.672302	-0.650635	0.249023	-1.47797	0.00396729	0.144348	0.0756836	0.00152588	0.00152588	-344.305	-251.6	486.209	-53.219	-8.31985	-62.4937
-1.87805	-1.38794	0.667114	-0.648499	0.252991	-1.4859	0.00396729	0.0445557	0.0366211	0.000305176	0	-345.331	-252.647	482.464	-52.8889	-8.08637	-62.8383
-1.88324	-1.37604	0.673523	-0.653687	0.250549	-1.47186	0.00335693	0.0622559	0.0735474	0.000915527	0	-346.537	-250.355	487.074	-53.6729	-8.38624	-62.2926
-1.87408	-1.38245	0.675659	-0.652771	0.248718	-1.47156	0.00335693	0.0894165	0.055542	0.000915527	0.0012207	-344.527	-251.572	488.63	-53.4629	-8.3623	-62.2006
-1.87775	-1.38611	0.672302	-0.651855	0.25177	-1.47675	0.00366211	0.0448608	0.0723267	0.000305176	-0.000305176	-345.209	-252.27	486.207	-53.301	-8.17327	-62.426
-1.88446	-1.38672	0.672302	-0.651245	0.251465	-1.47156	0.00396729	-0.0564575	0.0244141	0.000305176	-0.000305176	-346.46	-252.355	486.202	-53.2222	-8.30489	-62.1994
-1.88141	-1.38489	0.674744	-0.651855	0.249329	-1.47552	0.00305176	-0.0292969	0.150757	0.00152588	0.000915527	-345.954	-252.014	487.97	-53.3219	-8.4341	-62.3861
-1.88904	-1.3916	0.671692	-0.653687	0.252686	-1.46759	0.00366211	-0.0952148	0.0280762	-0.000610352	-0.00183105	-347.154	-253.258	485.754	-53.4233	-8.26312	-61.9878
-1.88507	-1.38062	0.677185	-0.653992	0.248413	-1.47369	0.00366211	0.0149536	0.0860596	0.000610352	0.000915527	-346.779	-251.188	489.727	-53.6359	-8.57791	-62.3431
-1.88293	-1.38702	0.675049	-0.650635	0.247192	-1.47919	0.00366211	-0.155029	0.0671387	0	-0.0012207	-346.231	-252.409	488.195	-53.1493	-8.63037	-62.5396
-1.88751	-1.38123	0.678406	-0.655212	0.249634	-1.47949	0.00274658	0.0421143	0.0643921	0.000305176	0	-347.314	-251.295	490.611	-53.768	-8.5234	-62.6151
-1.88324	-1.38275	0.670776	-0.651855	0.245972	-1.48071	0.00335693	-0.0552368	0.0195313	0	-0.000915527	-346.411	-251.635	485.095	-53.3572	-8.74496	-62.638
-1.88324	-1.38489	0.671082	-0.650024	0.250549	-1.47888	0.00335693	-0.205994	0.085144	0.000610352	-0.000305176	-346.361	-252.029	485.324	-53.1131	-8.37123	-62.5484
-1.88629	-1.39099	0.669556	-0.647583	0.247803	-1.47614	0.00366211	-0.0686646	0.0387573	0.000305176	0.000305176	-346.74	-253.165	484.223	-52.7358	-8.62591	-62.3763
-1.88599	-1.3858	0.67627	-0.653076	0.248413	-1.47858	0.00396729	-0.251465	0.0772095	0	-0.0012207	-346.86	-252.166	489.071	-53.4491	-8.58393	-62.5299
-1.8808	-1.38916	0.671387	-0.652161	0.246887	-1.47949	0.00366211	-0.0772095	0.105896	0.0012207	0.000610352	-345.719	-252.84	485.542	-53.2883	-8.61056	-62.525
-1.88324	-1.38702	0.673218	-0.649414	0.248413	-1.47827	0.00396729	-0.136414	-0.0280762	-0.000915527	-0.0012207	-346.289	-252.416	486.872	-53.0092	-8.5375	-62.5008
-1.88782	-1.3855	0.673828	-0.652771	0.249329	-1.47522	0.00366211	0.00762939	0.0622559	0.0012207	0.000610352	-347.189	-252.113	487.302	-53.4184	-8.53866	-62.3825
-1.87958	-1.38947	0.66803	-0.65094	0.245056	-1.47919	0.00335693	0.0698853	0.0518799	0.00152588	0.00274658	-345.45	-252.918	483.113	-53.1428	-8.73677	-62.5
-1.88232	-1.38641	0.675354	-0.649109	0.249329	-1.47552	0.00366211	-0.123291	0.020752	0.000305176	0.000610352	-346.109	-252.289	488.419	-52.9836	-8.44846	-62.3803
-1.88263	-1.39099	0.671692	-0.65155	0.25116	-1.47186	0.00366211	-0.222778	-0.0131226	-0.000610352	-0.000610352	-345.962	-253.166	485.763	-53.1879	-8.28619	-62.1724
-1.88446	-1.3797	0.673828	-0.65033	0.250244	-1.47522	0.00366211	0.00579834	0.0817871	0.00183105	0.0012207	-346.727	-251.034	487.306	-53.2313	-8.42796	-62.4255
-1.88599	-1.37634	0.671997	-0.651245	0.250549	-1.474	0.00366211	-0.116272	-0.0494385	-0.0012207	-0.00152588	-347.107	-250.41	485.975	-53.3898	-8.43609	-62.3984
-1.88904	-1.38489	0.673523	-0.652161	0.248718	-1.47858	0.00335693	-0.0473022	0.0778198	0.000915527	0.000305176	-347.489	-251.999	487.082	-53.3595	-8.61383	-62.5453
-1.88171	-1.38458	0.666809	-0.649109	0.246887	-1.47339	0.00366211	0.00915527	0.0442505	0.000305176	0	-345.974	-251.994	482.227	-53.0108	-8.63586	-62.2825
-1.87988	-1.38702	0.673828	-0.654602	0.249329	-1.46637	0.00335693	-0.140991	0.0387573	0	0	-345.454	-252.418	487.298	-53.599	-8.39032	-61.9368
-1.88843	-1.37238	0.673218	-0.652161	0.247192	-1.47522	0.00335693	-0.0195313	0.043335	0	0.000305176	-347.709	-249.654	486.851	-53.5594	-8.75881	-62.4862
-1.87531	-1.38763	0.675049	-0.651245	0.247498	-1.47552	0.00366211	0.00457764	0.0646973	0.000305176	0	-344.656	-252.546	488.196	-53.2063	-8.47153	-62.3443
-1.88507	-1.37604	0.673218	-0.649414	0.244751	-1.47949	0.00305176	-0.090332	0.0350952	0.000915527	0.0012207	-346.988	-250.352	486.862	-53.1865	-8.89536	-62.6433
-1.87744	-1.38977	0.673218	-0.653381	0.246277	-1.47247	0.00335693	0.0460815	0.0363159	0	-0.000915527	-344.948	-252.949	486.863	-53.4159	-8.59378	-62.1848
-1.88599	-1.38092	0.675049	-0.652161	0.249939	-1.48438	0.00366211	0.0378418	0.126343	0.00213623	0.00274658	-347.09	-251.263	488.191	-53.4239	-8.48144	-62.8412
-1.87866	-1.38947	0.672302	-0.649109	0.249634	-1.47217	0.00335693	0.0918579	0.0256348	-0.000610352	-0.000915527	-345.24	-252.887	486.211	-52.9322	-8.34974	-62.1885
-1.88446	-1.38306	0.669861	-0.655212	0.255737	-1.47003	0.00366211	0.0747681	0.144043	0.00274658	0.00335693	-346.54	-251.687	484.425	-53.7339	-7.96524	-62.1606
-1.8869	-1.39374	0.670166	-0.651855	0.246277	-1.48163	0.00366211	0.0744629	0.045166	0	0	-346.804	-253.686	484.659	-53.1819	-8.75136	-62.6014
-1.88782	-1.38306	0.673523	-0.649719	0.249939	-1.4801	0.00335693	0.174866	0.112305	0.00305176	0.00396729	-347.347	-251.658	487.089	-53.1096	-8.50463	-62.6332
-1.8811	-1.37604	0.672607	-0.650635	0.25238	-1.46881	0.00305176	0.0448608	0.03479	0	0	-346.106	-250.359	486.419	-53.3223	-8.20352	-62.1528
-1.87897	-1.38184	0.671082	-0.65033	0.25116	-1.47583	0.00366211	0.105591	0.113525	0.00244141	0.00305176	-345.575	-251.469	485.322	-53.195	-8.25576	-62.4212
-1.87561	-1.38458	0.673523	-0.651855	0.25177	-1.47186	0.00366211	0.111694	0.055542	0.0012207	0.00152588	-344.781	-251.979	487.088	-53.324	-8.13736	-62.2076
-1.87744	-1.39343	0.669861	-0.649719	0.248108	-1.47888	0.00335693	0.0476074	0.078125	0.00152588	0.000915527	-344.932	-253.656	484.447	-52.9391	-8.44561	-62.4576
-1.88507	-1.38336	0.677185	-0.653992	0.249023	-1.47217	0.00305176	0.0415039	0.0881958	0.00152588	0.00183105	-346.679	-251.701	489.728	-53.5915	-8.51954	-62.2516
-1.87836	-1.39374	0.672913	-0.649719	0.250244	-1.47919	0.00305176	-0.112915	0.00762939	-0.000305176	-0.00213623	-345.131	-253.694	486.659	-52.935	-8.28933	-62.4788
-1.87958	-1.3797	0.674133	-0.65094	0.250854	-1.47614	0.00335693	0.022583	0.0732422	0.0012207	0.0012207	-345.772	-251.05	487.529	-53.3	-8.29693	-62.4553
-1.87988	-1.3858	0.672607	-0.653076	0.246277	-1.47339	0.00305176	0.0775146	0.0613403	0.000305176	0.000305176	-345.565	-252.201	486.418	-53.4455	-8.6473	-62.2658
-1.88202	-1.37665	0.674438	-0.649109	0.249023	-1.47156	0.00366211	0.0930786	0.101013	0.00213623	0.00183105	-346.301	-250.461	487.748	-53.1393	-8.49187	-62.2736
-1.88385	-1.38153	0.670166	-0.649109	0.253601	-1.47522	0.00305176	0.0976563	-0.0491333	-0.0012207	-0.00213623	-346.562	-251.399	484.661	-53.0614	-8.14313	-62.4149
-1.88416	-1.38428	0.672302	-0.649414	0.248108	-1.47583	0.00335693	0.0564575	0.119324	0.00213623	0.00183105	-346.521	-251.901	486.205	-53.0529	-8.58281	-62.4112
-1.88751	-1.38245	0.673828	-0.654907	0.251465	-1.47552	0.00335693	0.0466919	-0.062561	-0.00152588	-0.00152588	-347.223	-251.545	487.296	-53.7117	-8.36829	-62.4223
-1.88019	-1.37817	0.672913	-0.65094	0.250854	-1.47125	0.00335693	0.0765991	0.101318	0.00152588	0.0012207	-345.878	-250.764	486.641	-53.3233	-8.3067	-62.2425
-1.88629	-1.37604	0.674438	-0.650635	0.248108	-1.46484	0.00366211	0.03479	0.0106812	-0.000610352	-0.00152588	-347.07	-250.327	487.737	-53.3233	-8.63105	-61.9756
-1.87836	-1.38031	0.670166	-0.653687	0.246887	-1.47888	0.00335693	0	0.120239	0.00244141	0.00183105	-345.488	-251.198	484.649	-53.6039	-8.59217	-62.5588
-1.87958	-1.38275	0.675354	-0.646667	0.243835	-1.47156	0.00274658	0.0527954	-0.0332642	-0.0012207	-0.00152588	-345.621	-251.604	488.418	-52.7615	-8.85352	-62.2103
-1.8811	-1.38489	0.673523	-0.651245	0.25238	-1.47675	0.00335693	-0.0195313	0.0939941	0.000915527	0.000610352	-345.923	-252.022	487.09	-53.252	-8.18516	-62.4481
-1.88171	-1.38458	0.671997	-0.650024	0.243835	-1.47461	0.00305176	0.00183105	0.0332642	0.0012207	0.00152588	-345.986	-251.967	485.98	-53.1168	-8.88247	-62.3354
-1.87988	-1.38428	0.673828	-0.652161	0.246887	-1.47766	0.00274658	-0.0393677	0.0140381	-0.000305176	-0.00152588	-345.677	-251.912	487.306	-53.3665	-8.60793	-62.4793
-1.88538	-1.3855	0.675049	-0.65155	0.249023	-1.47736	0.00366211	0.102234	0.0857544	0.0012207	0.0012207	-346.743	-252.115	488.191	-53.2788	-8.52581	-62.4766
-1.88568	-1.37634	0.676575	-0.652771	0.245972	-1.47247	0.00366211	-0.143738	0.0253296	0	-0.0012207	-347.012	-250.385	489.282	-53.5647	-8.79685	-62.3188
-1.88049	-1.38458	0.670471	-0.653687	0.247192	-1.47797	0.00335693	0.0653076	0.0665283	0.00152588	0.0012207	-345.77	-251.988	484.872	-53.5358	-8.59057	-62.4886
-1.88629	-1.38367	0.670471	-0.65033	0.250549	-1.47125	0.00274658	-0.0680542	0.0967407	0.000915527	0	-346.908	-251.786	484.875	-53.1666	-8.41843	-62.2128
-1.88171	-1.39099	0.671082	-0.651855	0.249023	-1.48132	0.00305176	0.135803	0.125427	0.00244141	0.00305176	-345.877	-253.183	485.324	-53.2246	-8.45096	-62.6021
-1.88202	-1.38794	0.672913	-0.649719	0.248413	-1.47339	0.00335693	-0.203857	-0.0213623	-0.0012207	-0.00213623	-345.958	-252.588	486.649	-53.0279	-8.50933	-62.2635
-1.88202	-1.38519	0.671692	-0.647583	0.248718	-1.47369	0.00335693	0.0827026	0.135498	0.00244141	0.00274658	-346.059	-252.078	485.768	-52.8275	-8.49514	-62.3023
-1.88141	-1.38123	0.673218	-0.650635	0.248718	-1.4743	0.00274658	-0.273743	-0.045166	-0.000915527	-0.0012207	-346.053	-251.333	486.864	-53.2405	-8.49359	-62.3583
-1.87836	-1.38641	0.675049	-0.652466	0.248413	-1.4743	0.00335693	-0.00305176	-0.0088501	0	-0.000915527	-345.28	-252.307	488.191	-53.3661	-8.4502	-62.3064
-1.88385	-1.38428	0.671692	-0.646057	0.248108	-1.47705	0.00366211	-0.067749	0.0387573	0	-0.000305176	-346.497	-251.902	485.772	-52.669	-8.58258	-62.4707
-1.87775	-1.3913	0.66925	-0.647888	0.249329	-1.48132	0.00396729	0.168152	0.122375	0.00244141	0.00244141	-345.105	-253.259	484.01	-52.7645	-8.36298	-62.5932
-1.88019	-1.39252	0.672302	-0.65033	0.248718	-1.47461	0.00335693	-0.142212	0.00396729	0.000305176	0	-345.462	-253.458	486.21	-53.0238	-8.44119	-62.2773
-1.88477	-1.37421	0.671692	-0.651245	0.250854	-1.47858	0.00305176	0.045166	0.121765	0.0012207	0.0012207	-346.987	-250.021	485.756	-53.4247	-8.40135	-62.6245
-1.88202	-1.3913	0.67627	-0.65155	0.247192	-1.47247	0.00366211	-0.0897217	0.0830078	0.00152588	0.00213623	-345.836	-253.2	489.076	-53.1838	-8.59564	-62.1917
-1.87805	-1.38184	0.675354	-0.654602	0.248413	-1.47278	0.00274658	0.119324	0.027771	0.000915527	0.000915527	-345.33	-251.45	488.403	-53.6836	-8.45432	-62.2695
-1.88293	-1.37787	0.675964	-0.650024	0.246582	-1.474	0.00335693	-0.0918579	0.115356	0.00213623	0.00183105	-346.459	-250.682	488.85	-53.2255	-8.70167	-62.3739
-1.88538	-1.38153	0.674744	-0.651245	0.248413	-1.46515	0.00305176	0.108948	0.0375366	0.000305176	0.000305176	-346.72	-251.359	487.961	-53.3047	-8.57504	-61.9429
-1.88812	-1.38428	0.671997	-0.654297	0.249634	-1.48071	0.00305176	-0.0933838	0.101624	0.00183105	0.00244141	-347.336	-251.901	485.974	-53.6136	-8.52574	-62.6445
-1.87988	-1.38214	0.67627	-0.654907	0.245667	-1.47919	0.00366211	-0.0509644	0.0680542	0.000610352	0.000305176	-345.745	-251.503	489.066	-53.7158	-8.71098	-62.5629
-1.87805	-1.38306	0.670776	-0.650635	0.25116	-1.4743	0.00305176	-0.0924683	0.151672	0.00366211	0.00366211	-345.335	-251.701	485.101	-53.2097	-8.235	-62.3376
-1.88599	-1.38245	0.672913	-0.654907	0.248413	-1.4679	0.00366211	0.0500488	-0.0012207	0	0.000305176	-346.812	-251.547	486.628	-53.7094	-8.58063	-62.058
-1.87958	-1.38489	0.676575	-0.647278	0.249634	-1.47827	0.00335693	-0.0622559	0.124512	0.00152588	0.00183105	-345.665	-252.006	489.309	-52.7987	-8.38704	-62.5162
-1.88446	-1.37817	0.672913	-0.653076	0.249023	-1.47552	0.00274658	0.039978	-0.020752	0	0.000305176	-346.749	-250.757	486.635	-53.5699	-8.52738	-62.445
-1.87866	-1.38	0.675049	-0.65155	0.246277	-1.48071	0.00335693	0.0878906	0.0582886	0.00213623	0.00213623	-345.611	-251.111	488.191	-53.3659	-8.65253	-62.6522
-1.87958	-1.38824	0.66803	-0.649109	0.249634	-1.474	0.00335693	0.00732422	0.0109863	0.000610352	0.000610352	-345.464	-252.681	483.117	-52.9517	-8.36942	-62.2822
-1.88049	-1.38458	0.670776	-0.649414	0.243835	-1.47797	0.00335693	0.0967407	0.0836182	0.00213623	0.00274658	-345.784	-251.981	485.1	-53.0472	-8.86552	-62.4872
-1.87531	-1.39069	0.673828	-0.652466	0.248108	-1.4801	0.00396729	0.0143433	0.0265503	0.00183105	0.0012207	-344.605	-253.131	487.314	-53.2977	-8.41635	-62.5301
-1.88416	-1.38397	0.671997	-0.652466	0.247498	-1.47644	0.00335693	0.149536	0.0839233	0.00152588	0.00183105	-346.512	-251.85	485.977	-53.4069	-8.62973	-62.4364
-1.8808	-1.38	0.675049	-0.649719	0.244751	-1.47156	0.00305176	-0.00823975	0.0588989	0.0012207	0.00213623	-345.93	-251.091	488.188	-53.155	-8.8047	-62.2336
-1.88507	-1.38336	0.671082	-0.650635	0.249939	-1.47736	0.00305176	0.184326	0.032959	0.000915527	0.00152588	-346.745	-251.737	485.319	-53.2076	-8.45335	-62.4931
-1.87897	-1.38733	0.66803	-0.653992	0.247498	-1.47614	0.00366211	0.0796509	0.0799561	0.000915527	0.000610352	-345.351	-252.52	483.105	-53.5252	-8.52988	-62.3758
-1.87988	-1.3797	0.676575	-0.649719	0.250244	-1.474	0.00305176	-0.0537109	0.0775146	0.000610352	-0.000610352	-345.822	-251.032	489.298	-53.1604	-8.35109	-62.3596
-1.8866	-1.38336	0.674133	-0.655212	0.243835	-1.47461	0.00305176	0.0830078	0.101929	0.00213623	0.00183105	-346.962	-251.717	487.512	-53.7316	-8.96259	-62.3535
-1.87683	-1.38428	0.66864	-0.653381	0.245972	-1.47797	0.00366211	0.235291	0.0811768	0.000915527	0.000915527	-345.043	-251.953	483.547	-53.5044	-8.62792	-62.4774
-1.88873	-1.37482	0.677795	-0.652161	0.248108	-1.46729	0.00335693	0.1474	0.161438	0.00244141	0.00213623	-347.622	-250.076	490.164	-53.5193	-8.6769	-62.1058
-1.88202	-1.38428	0.672913	-0.650635	0.25116	-1.47339	0.00305176	0.119629	0.0595093	0.000915527	0.000305176	-346.079	-251.904	486.646	-53.1914	-8.29789	-62.2979
-1.87622	-1.38367	0.675354	-0.649109	0.251465	-1.47003	0.00366211	0.167542	0.117188	0.000915527	-0.000305176	-344.933	-251.789	488.419	-53.0246	-8.17666	-62.1364
-1.87775	-1.39282	0.673828	-0.650635	0.251465	-1.48041	0.00335693	0.12207	0.105896	0.000915527	0	-345.056	-253.522	487.321	-53.0547	-8.1838	-62.5432
-1.875	-1.38672	0.673828	-0.649719	0.247498	-1.47949	0.00335693	0.0708008	0.126648	0.00183105	0.000915527	-344.677	-252.384	487.317	-53.047	-8.47425	-62.5354
-1.88446	-1.38336	0.671997	-0.653687	0.249634	-1.47705	0.00335693	0.0613403	0.10437	0.000610352	-0.000305176	-346.601	-251.737	485.975	-53.5566	-8.46399	-62.4734
-1.87653	-1.38184	0.673828	-0.65094	0.249634	-1.47614	0.00366211	0.0842285	0.141602	0.00152588	0.000915527	-345.094	-251.462	487.31	-53.2647	-8.33755	-62.4268
-1.88263	-1.38092	0.672302	-0.65094	0.249023	-1.47461	0.00335693	0.0158691	0.115967	0.00152588	0.0012207	-346.303	-251.278	486.2	-53.2806	-8.49019	-62.3777
-1.87988	-1.38	0.66925	-0.652161	0.253296	-1.47552	0.00366211	0.0631714	0.088501	0.000915527	-0.000305176	-345.801	-251.135	483.992	-53.4337	-8.10181	-62.4252
-1.87775	-1.38855	0.673523	-0.650635	0.252075	-1.48346	0.00335693	0.0552368	0.140381	0.00152588	0.000610352	-345.227	-252.726	487.099	-53.124	-8.14975	-62.72
-1.87164	-1.3916	0.669556	-0.645752	0.25116	-1.47339	0.00396729	0.0735474	0.0857544	0.000915527	-0.000305176	-343.82	-253.323	484.237	-52.5117	-8.10724	-62.214
-1.88263	-1.38062	0.672913	-0.651245	0.249634	-1.47766	0.00366211	-0.0869751	0.100403	0.000610352	0.000305176	-346.352	-251.221	486.643	-53.3212	-8.44464	-62.5228
-1.88232	-1.38916	0.671692	-0.652161	0.245667	-1.47491	0.00305176	0.0222778	0.0610352	0.000610352	-0.000610352	-345.962	-252.828	485.758	-53.2878	-8.73016	-62.315
-1.87775	-1.37726	0.676575	-0.646667	0.249939	-1.46851	0.00305176	-0.0137329	0.11322	0.00183105	0.000915527	-345.431	-250.571	489.302	-52.8486	-8.34503	-62.1227
-1.87592	-1.37787	0.675964	-0.651855	0.247803	-1.47766	0.00335693	-0.0900269	0.00640869	-0.000305176	-0.0012207	-345.107	-250.712	488.852	-53.4337	-8.4867	-62.5245
-1.88141	-1.39221	0.671387	-0.653992	0.246887	-1.47186	0.00274658	-0.122986	0.1297	0.00152588	0.0012207	-345.642	-253.404	485.535	-53.4472	-8.60281	-62.1466
-1.87958	-1.38611	0.671692	-0.649414	0.249329	-1.4801	0.00274658	-0.0860596	0.0149536	0	-0.000305176	-345.613	-252.267	485.77	-53.023	-8.40626	-62.5837
-1.88293	-1.38977	0.670471	-0.653076	0.246582	-1.47247	0.00305176	-0.00305176	0.0335693	0.000305176	0.000305176	-346.028	-252.946	484.872	-53.3821	-8.66144	-62.1986
-1.87958	-1.38672	0.674133	-0.647278	0.249329	-1.47095	0.00335693	-0.195007	0.0622559	0	-0.000610352	-345.511	-252.355	487.538	-52.7672	-8.39892	-62.16
-1.88477	-1.38733	0.671692	-0.652771	0.25116	-1.47736	0.00274658	-0.083313	0.112915	0.00183105	0.0012207	-346.555	-252.481	485.76	-53.3882	-8.33637	-62.4604
-1.88293	-1.37238	0.677795	-0.648193	0.248718	-1.47705	0.00305176	-0.281677	0.0531006	-0.000305176	-0.000915527	-346.697	-249.643	490.18	-53.1053	-8.551	-62.568
-1.87897	-1.37878	0.675964	-0.655518	0.247498	-1.47339	0.00305176	-0.134583	0.108032	0.000915527	0	-345.604	-250.873	488.84	-53.8378	-8.55172	-62.3223
-1.87531	-1.38	0.678406	-0.648804	0.250549	-1.47156	0.00274658	-0.162659	0.0750732	0.000915527	0.000610352	-344.893	-251.09	490.628	-53.0492	-8.2478	-62.235
-1.88263	-1.38916	0.673523	-0.654907	0.248108	-1.47736	0.00335693	-0.0219727	0.00274658	-0.000305176	-0.000915527	-346.051	-252.823	487.081	-53.6029	-8.53849	-62.4319
-1.87927	-1.38367	0.671692	-0.647583	0.247498	-1.47522	0.00396729	-0.169373	0.119324	0.00152588	0.000915527	-345.574	-251.803	485.769	-52.8516	-8.55287	-62.3752
-1.88171	-1.38763	0.66925	-0.650024	0.249634	-1.47583	0.00305176	-0.22583	0.0509644	0	-0.000305176	-345.926	-252.556	483.998	-53.0675	-8.40804	-62.3774
-1.88202	-1.38519	0.673218	-0.645752	0.255127	-1.47675	0.00244141	-0.188293	0.104675	0.000915527	0.000610352	-346.147	-252.071	486.884	-52.619	-7.98515	-62.4609
-1.88782	-1.3797	0.671692	-0.65033	0.252075	-1.47186	0.00274658	-0.210571	0.0241089	-0.000610352	-0.00152588	-347.353	-251.032	485.757	-53.2311	-8.3336	-62.2816
-1.88141	-1.39313	0.672607	-0.650635	0.25116	-1.47491	0.00274658	-0.0787354	0.134277	0.00244141	0.00274658	-345.7	-253.567	486.432	-53.0494	-8.26367	-62.2949
-1.8811	-1.38702	0.671387	-0.655212	0.255127	-1.46942	0.00305176	-0.0518799	-0.0265503	-0.000915527	-0.0012207	-345.748	-252.432	485.533	-53.6694	-7.94624	-62.091
-1.87592	-1.38489	0.669556	-0.648804	0.246887	-1.47858	0.00305176	0.0100708	0.124817	0.00183105	0.000915527	-344.891	-252.06	484.223	-52.971	-8.54323	-62.5069
-1.88141	-1.38611	0.670471	-0.653381	0.250244	-1.47858	0.00244141	-0.0808716	0.0466919	0.000610352	0.000610352	-345.929	-252.272	484.875	-53.4767	-8.35715	-62.5139
-1.8811	-1.38641	0.673523	-0.65033	0.245056	-1.48071	0.00274658	0.0460815	0.0769043	0.000915527	0.000610352	-345.891	-252.311	487.09	-53.1238	-8.77453	-62.6047
-1.88507	-1.38519	0.675049	-0.65033	0.249939	-1.48285	0.00274658	0.0317383	0.0515747	0.000305176	0.000305176	-346.771	-252.063	488.197	-53.1452	-8.4545	-62.7359
-1.88049	-1.37543	0.675659	-0.653992	0.250854	-1.47858	0.00305176	0.0695801	0.119324	0.00152588	0.0012207	-346.099	-250.245	488.625	-53.7187	-8.32365	-62.6026
-1.88019	-1.38611	0.672302	-0.647888	0.25116	-1.47552	0.00274658	0.0592041	0.0497437	0.000610352	0	-345.703	-252.255	486.214	-52.8477	-8.26689	-62.38
-1.87347	-1.38733	0.672302	-0.651245	0.251465	-1.47247	0.00396729	0.123901	0.0927734	0.000610352	-0.000305176	-344.278	-252.507	486.209	-53.2094	-8.11911	-62.207
-1.87683	-1.38336	0.675354	-0.651855	0.253296	-1.4682	0.00335693	0.0912476	0.10498	0.00152588	0.000915527	-345.032	-251.732	488.412	-53.3434	-8.03566	-62.0562
-1.88446	-1.37146	0.672913	-0.652466	0.250244	-1.47583	0.00274658	0.0259399	0.0549316	0.000305176	-0.000305176	-346.972	-249.499	486.633	-53.6079	-8.44942	-62.517
-1.87958	-1.38519	0.675964	-0.650635	0.250549	-1.47491	0.00305176	0.150452	0.105896	0.00152588	0.00152588	-345.594	-252.068	488.859	-53.1769	-8.30536	-62.3556
-1.88873	-1.37909	0.674744	-0.649109	0.246887	-1.46881	0.00335693	0.0997925	0.0259399	-0.000305176	-0.000610352	-347.511	-250.892	487.964	-53.1014	-8.76714	-62.1407
-1.88568	-1.3855	0.672913	-0.653381	0.249634	-1.47675	0.00366211	0.0939941	0.106201	0.00213623	0.00213623	-346.778	-252.128	486.639	-53.4878	-8.4787	-62.4464
-1.88721	-1.38214	0.674438	-0.648193	0.249634	-1.47278	0.00274658	0.152283	0.00823975	-0.0012207	-0.00213623	-347.181	-251.474	487.752	-52.9481	-8.5166	-62.3022
-1.87561	-1.38824	0.674438	-0.65094	0.250549	-1.47064	0.00335693	0.169678	0.158386	0.00213623	0.00213623	-344.656	-252.657	487.754	-53.1604	-8.22516	-62.1208
-1.87988	-1.38062	0.674744	-0.65033	0.249023	-1.47766	0.00244141	0.090332	0.0726318	0.000915527	-0.000305176	-345.819	-251.218	487.973	-53.216	-8.44896	-62.5167
-1.88507	-1.37817	0.670776	-0.649719	0.25238	-1.47675	0.00305176	0.121765	0.108643	0.0012207	0.000610352	-346.917	-250.764	485.099	-53.186	-8.2723	-62.513
-1.8808	-1.37451	0.676575	-0.647888	0.250244	-1.47339	0.00335693	0.174255	0.0802612	0.0012207	0.000610352	-346.171	-250.053	489.299	-53.0344	-8.38288	-62.3782
-1.87592	-1.37268	0.670471	-0.651245	0.245972	-1.47797	0.00335693	0.101929	0.0744629	0.00152588	0.000610352	-345.245	-249.77	484.871	-53.4463	-8.64856	-62.5731
-1.87958	-1.37939	0.672302	-0.647583	0.249634	-1.47156	0.00305176	0.0946045	0.0671387	0.000610352	0.000610352	-345.738	-250.994	486.208	-52.9195	-8.39514	-62.2463
-1.88904	-1.38092	0.671997	-0.649719	0.249023	-1.47644	0.00305176	0.0570679	0.12085	0.00183105	0.00183105	-347.601	-251.258	485.98	-53.1432	-8.60112	-62.4812
-1.8811	-1.38855	0.669861	-0.649109	0.248413	-1.47339	0.00274658	0.125732	0.0726318	0.00152588	0.000915527	-345.75	-252.722	484.441	-52.9475	-8.49221	-62.2544
-1.87927	-1.3913	0.671387	-0.651855	0.247498	-1.47949	0.00305176	-0.00671387	0.0402832	0.000305176	-0.000610352	-345.356	-253.245	485.545	-53.2187	-8.53004	-62.5052
-1.87866	-1.38	0.674744	-0.650024	0.248108	-1.47949	0.00335693	0.0494385	0.119629	0.00183105	0.00152588	-345.615	-251.109	487.974	-53.191	-8.50585	-62.6014
-1.88049	-1.38397	0.674438	-0.648499	0.246887	-1.46912	0.00244141	0.0369263	0.0323486	-0.000305176	-0.0012207	-345.735	-251.835	487.752	-52.9508	-8.61543	-62.0934
-1.88293	-1.38367	0.671692	-0.647888	0.250244	-1.46973	0.00335693	0.0164795	-0.0149536	-0.000610352	-0.000915527	-346.246	-251.785	485.765	-52.8862	-8.38813	-62.1366
-1.88019	-1.39099	0.673218	-0.647278	0.252991	-1.47125	0.00274658	-0.00213623	0.067749	0.000305176	0.000305176	-345.518	-253.159	486.88	-52.6986	-8.10259	-62.1483
-1.87439	-1.38397	0.672913	-0.653381	0.248108	-1.48224	0.00305176	0.022583	0.103149	0.00244141	0.00152588	-344.648	-251.885	486.646	-53.5103	-8.42088	-62.6789
-1.88965	-1.38672	0.673828	-0.652161	0.249023	-1.4798	0.00305176	-0.0692749	-0.0253296	-0.00152588	-0.00244141	-347.57	-252.34	487.305	-53.3306	-8.59554	-62.5895
-1.8811	-1.37939	0.675354	-0.651245	0.249023	-1.4743	0.00305176	-0.1474	0.135193	0.0012207	0.000305176	-346.055	-250.98	488.409	-53.34	-8.46891	-62.3739
-1.8869	-1.38794	0.671082	-0.65155	0.249329	-1.47522	0.00305176	-0.184631	0.0280762	-0.000915527	-0.00183105	-346.93	-252.587	485.317	-53.2388	-8.51708	-62.3596
-1.88812	-1.37146	0.675354	-0.649109	0.248108	-1.46698	0.00305176	-0.0131226	0.0708008	0.000610352	0	-347.614	-249.459	488.401	-53.2235	-8.67894	-62.1192
-1.87256	-1.37787	0.676575	-0.649414	0.252075	-1.47736	0.00335693	-0.173035	0.111084	0	-0.000915527	-344.481	-250.716	489.305	-53.1535	-8.08933	-62.5141
-1.88049	-1.38214	0.675354	-0.652161	0.245972	-1.4798	0.00305176	-0.093689	0.0454712	-0.000305176	-0.000915527	-345.891	-251.503	488.41	-53.4017	-8.70027	-62.5963
-1.87775	-1.38275	0.674744	-0.650024	0.249939	-1.47614	0.00305176	-0.0585938	0.0637817	0	-0.000610352	-345.319	-251.624	487.976	-53.1458	-8.3322	-62.4253
-1.87805	-1.37939	0.671997	-0.648499	0.249634	-1.47278	0.00335693	-0.0613403	0.0579834	0.000305176	0	-345.443	-251.003	485.986	-53.024	-8.36948	-62.2972
-1.88141	-1.38123	0.670471	-0.65094	0.250244	-1.47522	0.00274658	-0.090332	0.105896	0.0012207	0	-346.059	-251.35	484.876	-53.2751	-8.37079	-62.4013
-1.87775	-1.3855	0.673523	-0.65094	0.25116	-1.4682	0.00305176	-0.0198364	-0.0512695	-0.00183105	-0.00244141	-345.135	-252.138	487.088	-53.2044	-8.2174	-62.0365
-1.87958	-1.38092	0.670471	-0.652771	0.249329	-1.47003	0.00335693	-0.135498	0.137634	0.000610352	0	-345.627	-251.295	484.869	-53.4877	-8.40746	-62.1545
-1.87805	-1.38184	0.671692	-0.650635	0.247192	-1.47614	0.00305176	-0.121155	-0.0256348	-0.000915527	-0.00152588	-345.377	-251.469	485.761	-53.2299	-8.55942	-62.4244
-1.875	-1.37451	0.673218	-0.647278	0.247498	-1.47125	0.00305176	-0.093689	0.0924683	0.000915527	0.000305176	-344.975	-250.088	486.869	-52.9618	-8.50411	-62.2558
-1.87164	-1.39069	0.671082	-0.651855	0.249329	-1.4859	0.00244141	-0.0656128	0.071106	0.000305176	-0.000915527	-343.949	-253.164	485.332	-53.2276	-8.26211	-62.7896
-1.88171	-1.38306	0.675964	-0.648499	0.249634	-1.47369	0.00274658	-0.0469971	0.101624	0.00152588	0.0012207	-346.08	-251.656	488.86	-52.9672	-8.42238	-62.323
-1.88782	-1.38245	0.673218	-0.649719	0.249023	-1.47675	0.00335693	-0.168762	-0.0369263	-0.000305176	-0.000915527	-347.32	-251.542	486.866	-53.1186	-8.57677	-62.4806
-1.88568	-1.38214	0.672913	-0.646973	0.249023	-1.46698	0.00305176	-0.0286865	0.0848389	0.0012207	0.000915527	-346.81	-251.479	486.647	-52.8064	-8.53563	-62.0289
-1.87897	-1.38275	0.67627	-0.649719	0.249329	-1.47339	0.00244141	-0.0881958	0.00671387	0.000610352	0.000610352	-345.533	-251.608	489.079	-53.1109	-8.39993	-62.3019
-1.87805	-1.38306	0.671082	-0.651245	0.245667	-1.47156	0.00305176	-0.0784302	0.0198364	-0.000305176	-0.000610352	-345.27	-251.697	485.315	-53.279	-8.67348	-62.1982
-1.87866	-1.39069	0.66925	-0.654907	0.24353	-1.47278	0.00274658	0.0906372	0.106506	0.00183105	0.00183105	-345.124	-253.141	483.984	-53.5755	-8.83021	-62.1837
-1.88263	-1.38428	0.673218	-0.652161	0.249634	-1.48041	0.00305176	-0.0286865	-0.0100708	-0.0012207	-0.00183105	-346.265	-251.91	486.866	-53.3678	-8.43575	-62.6192
-1.8808	-1.38458	0.673523	-0.647888	0.246277	-1.47614	0.00244141	0.0570679	0.0918579	0.00244141	0.00366211	-345.857	-251.96	487.094	-52.8728	-8.675	-62.4127
-1.87653	-1.38733	0.674744	-0.65094	0.247803	-1.47186	0.00274658	0.0201416	0.0396729	-0.000610352	-0.0012207	-344.867	-252.482	487.973	-53.1757	-8.46526	-62.1815
-1.87622	-1.37146	0.674133	-0.65033	0.252075	-1.47156	0.00305176	0.0646973	0.108948	0.00274658	0.00244141	-345.321	-249.512	487.526	-53.3604	-8.16224	-62.3046
-1.88812	-1.38214	0.675354	-0.654297	0.248718	-1.4798	0.00213623	0.0134277	-0.0308228	-0.000915527	-0.0012207	-347.4	-251.481	488.403	-53.6483	-8.60535	-62.6202
-1.88171	-1.37817	0.670166	-0.65033	0.245667	-1.47278	0.00305176	0.0622559	0.127869	0.0012207	0.000610352	-346.164	-250.775	484.65	-53.2538	-8.75109	-62.3047
-1.88538	-1.38794	0.672607	-0.65094	0.25177	-1.46606	0.00335693	0.0744629	0.0119019	0	0.000305176	-346.543	-252.573	486.421	-53.1667	-8.28753	-61.9392
-1.87378	-1.38306	0.672913	-0.652161	0.248108	-1.47491	0.00335693	-0.135803	-0.0372314	-0.0012207	-0.00183105	-344.478	-251.706	486.645	-53.3835	-8.40776	-62.3474
-1.8811	-1.38855	0.672913	-0.652161	0.248413	-1.48499	0.00274658	0.0662231	0.109558	0.0012207	0.00152588	-345.877	-252.722	486.65	-53.2997	-8.50024	-62.7894
-1.88263	-1.37939	0.674133	-0.649414	0.245056	-1.47095	0.00335693	0.160217	0.112305	0.00213623	0.00213623	-346.305	-250.975	487.524	-53.1301	-8.8123	-62.2156
-1.8811	-1.37878	0.675049	-0.645752	0.250549	-1.47064	0.00305176	0.158997	0.0668335	0.0012207	0.00152588	-346.076	-250.856	488.2	-52.7206	-8.35082	-62.2196
-1.87653	-1.3855	0.673828	-0.651855	0.249634	-1.47705	0.00305176	0.00854492	0.0631714	0.000305176	0	-344.985	-252.151	487.311	-53.3108	-8.32687	-62.4383
-1.87531	-1.38184	0.674133	-0.649109	0.248413	-1.47827	0.00366211	0.124817	0.071106	0.00244141	0.00213623	-344.886	-251.465	487.537	-53.0555	-8.41936	-62.5224
-1.87714	-1.38916	0.670776	-0.649109	0.24353	-1.48285	0.00305176	0.117493	-0.0222778	-0.000305176	0	-345.036	-252.854	485.108	-52.9389	-8.82542	-62.6666
-1.88293	-1.39069	0.672302	-0.65033	0.252686	-1.48224	0.00335693	-0.0131226	0.102844	0.00152588	0.00213623	-346.174	-253.114	486.214	-53.0557	-8.18081	-62.6611
-1.88385	-1.3797	0.672607	-0.65033	0.247192	-1.47247	0.00274658	-0.215149	0.020752	-0.000305176	-0.0012207	-346.553	-251.04	486.419	-53.2303	-8.66023	-62.2892
-1.88263	-1.38153	0.670471	-0.653381	0.250854	-1.47736	0.00335693	0.0338745	0.108948	0.00244141	0.00244141	-346.302	-251.409	484.871	-53.5503	-8.34056	-62.4992
-1.8811	-1.38702	0.671387	-0.650024	0.248413	-1.46912	0.00305176	-0.0436401	-0.0106812	-0.0012207	-0.00213623	-345.746	-252.424	485.541	-53.076	-8.49183	-62.0692
-1.87347	-1.3855	0.671692	-0.647583	0.247192	-1.47278	0.00305176	-0.00640869	0.146484	0.00305176	0.00305176	-344.339	-252.162	485.771	-52.8199	-8.47229	-62.231
-1.88019	-1.39008	0.669556	-0.651855	0.25116	-1.48438	0.00244141	0.0271606	-0.045166	-0.000610352	-0.000915527	-345.645	-253.029	484.223	-53.2393	-8.25866	-62.7499
-1.87347	-1.38611	0.671082	-0.649109	0.249634	-1.47491	0.00274658	0.0878906	0.0778198	0.00183105	0.000915527	-344.345	-252.285	485.329	-52.985	-8.27434	-62.3277
-1.88141	-1.38855	0.675964	-0.648499	0.250854	-1.47369	0.00366211	-0.0689697	0.020752	-0.000305176	-0.0012207	-345.855	-252.687	488.864	-52.8789	-8.30337	-62.2803
-1.87592	-1.38489	0.675354	-0.647278	0.25116	-1.47552	0.00335693	-0.0363159	0.0790405	0.00152588	0.0012207	-344.911	-252.022	488.427	-52.7968	-8.19986	-62.3815
-1.88477	-1.37817	0.674438	-0.65155	0.248108	-1.47461	0.00274658	-0.0698853	0.0595093	-0.000305176	-0.00152588	-346.811	-250.745	487.742	-53.3955	-8.60738	-62.4048
-1.88538	-1.37665	0.672607	-0.645142	0.250854	-1.47522	0.00305176	-0.179138	0.10498	0.000915527	0	-347.039	-250.459	486.432	-52.687	-8.40877	-62.4598
-1.87805	-1.37726	0.675964	-0.648804	0.248718	-1.47644	0.00274658	-0.0012207	0.0601196	0.000305176	0	-345.561	-250.585	488.858	-53.0948	-8.45317	-62.4847
-1.875	-1.38916	0.669861	-0.647888	0.250549	-1.48163	0.00305176	-0.149536	0.0241089	-0.00152588	-0.00244141	-344.64	-252.864	484.453	-52.7981	-8.22513	-62.6202
-1.87775	-1.38184	0.66925	-0.651245	0.248718	-1.47644	0.00335693	-0.0115967	0.101624	0.0012207	0.000305176	-345.315	-251.485	483.993	-53.2992	-8.43063	-62.4383
-1.88232	-1.38885	0.673828	-0.65094	0.249329	-1.47766	0.00366211	-0.338135	-0.0338745	-0.00152588	-0.00244141	-346.04	-252.76	487.312	-53.154	-8.44103	-62.4557
-1.87866	-1.38184	0.675964	-0.648193	0.247803	-1.46759	0.00213623	-0.102844	0.0735474	0.0012207	0.000305176	-345.434	-251.43	488.857	-52.9496	-8.51636	-62.0387
-1.88782	-1.38397	0.671082	-0.652466	0.248413	-1.47278	0.00335693	-0.23407	-0.000610352	-0.000610352	-0.0012207	-347.195	-251.839	485.31	-53.407	-8.6141	-62.2782
-1.87927	-1.38611	0.671082	-0.651855	0.249634	-1.47461	0.00305176	-0.0387573	0.0759888	0.00152588	0.0012207	-345.47	-252.269	485.319	-53.3008	-8.36845	-62.3257
-1.87958	-1.3797	0.672302	-0.645447	0.252991	-1.47369	0.00274658	-0.157776	-0.0088501	-0.00183105	-0.00274658	-345.786	-251.051	486.216	-52.6707	-8.12883	-62.3527
-1.87622	-1.38641	0.669861	-0.647278	0.25238	-1.47217	0.00305176	-0.0463867	0.130005	0.00183105	0.00152588	-344.87	-252.335	484.449	-52.7706	-8.09811	-62.2129
-1.87469	-1.38336	0.671997	-0.652161	0.248718	-1.47339	0.00335693	-0.240173	-0.038147	-0.0012207	-0.00213623	-344.631	-251.763	485.981	-53.3784	-8.37158	-62.2774
-1.87531	-1.3855	0.672913	-0.65155	0.252075	-1.48041	0.00274658	0.0317383	0.0228882	0.000305176	0.000610352	-344.794	-252.164	486.653	-53.2762	-8.11332	-62.5952
-1.88477	-1.39587	0.674133	-0.648804	0.251465	-1.47125	0.00396729	-0.0256348	0.0418091	0	0.000305176	-346.256	-254.056	487.539	-52.7962	-8.28679	-62.1166
-1.8866	-1.38123	0.674744	-0.65033	0.253296	-1.47156	0.00274658	-0.220032	0.0558472	0.000305176	-0.000305176	-347.079	-251.304	487.969	-53.2067	-8.21092	-62.2568
-1.87775	-1.38275	0.671692	-0.650024	0.247498	-1.48071	0.00244141	-0.0640869	0.0341797	0	-0.000610352	-345.348	-251.646	485.766	-53.1463	-8.53214	-62.6294
-1.88049	-1.3855	0.671997	-0.652161	0.248108	-1.47888	0.00274658	-0.178833	0.0997925	0.000915527	0	-345.774	-252.15	485.982	-53.347	-8.5173	-62.5287
-1.87744	-1.37848	0.671082	-0.653687	0.252075	-1.46637	0.00274658	-0.0244141	0.0515747	0.000610352	0.000915527	-345.247	-250.839	485.308	-53.6303	-8.15327	-62.0043
-1.88904	-1.38519	0.674133	-0.649414	0.25116	-1.46606	0.00335693	-0.0292969	0.0726318	0.000305176	0	-347.367	-252.035	487.526	-53.0376	-8.4082	-61.9733
-1.88049	-1.38519	0.675964	-0.65094	0.249939	-1.47888	0.00305176	-0.0216675	0.118408	0.000915527	0.0012207	-345.817	-252.069	488.859	-53.213	-8.37323	-62.5399
-1.88293	-1.38062	0.673523	-0.646057	0.249939	-1.474	0.00244141	-0.0262451	0.093689	0.0012207	0.0012207	-346.41	-251.205	487.096	-52.7271	-8.42794	-62.3621
-1.87958	-1.38336	0.671997	-0.649719	0.250549	-1.47797	0.00305176	0.00976563	0.105591	0.00152588	0.0012207	-345.679	-251.749	485.988	-53.1016	-8.31366	-62.5096
-1.88293	-1.38794	0.677185	-0.646973	0.247192	-1.47339	0.00274658	-0.0424194	0.11322	0.000915527	0.000610352	-346.169	-252.558	489.748	-52.7148	-8.62702	-62.2704
-1.88629	-1.3855	0.671692	-0.65033	0.250244	-1.4798	0.00274658	0.0802612	0.123901	0.00213623	0.00152588	-346.955	-252.132	485.764	-53.1394	-8.44603	-62.5936
-1.88202	-1.39069	0.672302	-0.649719	0.250244	-1.48132	0.00213623	0.0100708	0.078125	0.0012207	0.000610352	-345.973	-253.115	486.214	-52.9855	-8.36156	-62.6118
-1.88141	-1.38519	0.672913	-0.648193	0.25238	-1.47125	0.00305176	-0.00640869	0.133972	0.00152588	0.00152588	-345.929	-252.072	486.653	-52.8968	-8.18766	-62.1958
-1.88507	-1.38306	0.675964	-0.645752	0.246887	-1.47491	0.00305176	-0.000915527	0.102234	0.00152588	0.00244141	-346.763	-251.642	488.863	-52.6543	-8.70406	-62.3863
-1.88202	-1.38275	0.673828	-0.649109	0.250854	-1.47369	0.00274658	0.0909424	0.0863647	0.000915527	0.00183105	-346.143	-251.611	487.312	-53.0416	-8.32905	-62.3264
-1.88385	-1.38336	0.673523	-0.651855	0.25177	-1.47583	0.00305176	-0.0619507	0.0967407	0.0012207	0.0012207	-346.496	-251.727	487.086	-53.3469	-8.28326	-62.4235
-1.87714	-1.38062	0.672913	-0.649109	0.25116	-1.47308	0.00305176	0.111694	0.0915527	0.00213623	0.00213623	-345.234	-251.231	486.65	-53.0742	-8.22767	-62.3022
-1.87378	-1.38916	0.670471	-0.65155	0.248413	-1.47949	0.00274658	-0.00213623	0.0628662	0.000915527	0.000915527	-344.339	-252.867	484.885	-53.2163	-8.37024	-62.5092
-1.87164	-1.38367	0.675049	-0.65155	0.250244	-1.47858	0.00274658	0.193176	0.043335	0.000915527	0.000610352	-344.103	-251.818	488.198	-53.3045	-8.20291	-62.5132
-1.88293	-1.38397	0.672913	-0.653076	0.253906	-1.47766	0.00305176	0.0308228	0.0888062	0.00213623	0.00244141	-346.318	-251.852	486.644	-53.4768	-8.0945	-62.5032
-1.87561	-1.38336	0.671082	-0.649719	0.250854	-1.47125	0.00274658	0.162048	-0.00610352	0	-0.000305176	-344.812	-251.76	485.324	-53.0987	-8.21584	-62.1881
-1.8808	-1.38184	0.671082	-0.652161	0.25116	-1.47217	0.00305176	0.113831	0.0939941	0.00183105	0.00213623	-345.881	-251.461	485.315	-53.4042	-8.28101	-62.2544
-1.88538	-1.38214	0.67627	-0.651245	0.250549	-1.47583	0.00335693	0.00244141	0.0546265	0.000915527	0.000305176	-346.844	-251.477	489.074	-53.2977	-8.4119	-62.4379
-1.88019	-1.39313	0.670166	-0.650024	0.249023	-1.47919	0.00244141	-0.0323486	0.0531006	0.000610352	0.000305176	-345.493	-253.589	484.667	-52.9798	-8.41909	-62.4835
-1.8811	-1.39038	0.670471	-0.649109	0.249939	-1.47491	0.00274658	0.107727	-0.0274658	-0.000915527	-0.00152588	-345.721	-253.064	484.886	-52.9185	-8.36585	-62.314
-1.88019	-1.38733	0.671082	-0.649109	0.251465	-1.4743	0.00335693	0.0778198	0.106201	0.00244141	0.00244141	-345.638	-252.491	485.327	-52.9672	-8.23603	-62.3117
-1.88141	-1.38885	0.675964	-0.649109	0.251465	-1.47003	0.00305176	0.0848389	-0.0689697	-0.000610352	-0.000610352	-345.801	-252.741	488.861	-52.9429	-8.24927	-62.109
-1.88354	-1.38062	0.67688	-0.648499	0.254517	-1.47736	0.00305176	-0.038147	0.0115967	-0.000610352	-0.00152588	-346.59	-251.192	489.526	-53.0079	-8.07119	-62.5284
-1.88873	-1.38763	0.671997	-0.648804	0.252686	-1.47705	0.00305176	0.0717163	0.055542	0.000915527	0.000915527	-347.364	-252.517	485.989	-52.9306	-8.28395	-62.4633
-1.88202	-1.38031	0.673523	-0.650024	0.247498	-1.46942	0.00244141	0.0454712	0.0744629	0.000915527	0.000915527	-346.143	-251.151	487.082	-53.1845	-8.60082	-62.1399
-1.88354	-1.38763	0.674744	-0.650635	0.248413	-1.47308	0.00244141	0.12146	0.0259399	0.000610352	0.000305176	-346.266	-252.517	487.971	-53.1382	-8.53494	-62.2563
-1.87988	-1.38702	0.672913	-0.647583	0.249939	-1.47675	0.00274658	0.0634766	0.121155	0.00183105	0.00152588	-345.626	-252.425	486.657	-52.7984	-8.35893	-62.4265
-1.88202	-1.38947	0.675964	-0.651245	0.25116	-1.4798	0.00305176	0.0778198	0.0253296	0.000610352	0.000305176	-346.001	-252.867	488.862	-53.1799	-8.28904	-62.554
-1.88385	-1.38092	0.674438	-0.652161	0.248718	-1.47186	0.00274658	-0.0497437	0.03479	0	-0.0012207	-346.51	-251.26	487.742	-53.4203	-8.53175	-62.2535
-1.88324	-1.37634	0.672913	-0.649414	0.253296	-1.47034	0.00274658	0.0619507	0.109253	0.00152588	0.0012207	-346.552	-250.408	486.643	-53.1788	-8.1679	-62.2305
-1.88385	-1.38489	0.671082	-0.648804	0.248108	-1.47949	0.00335693	-0.0653076	0.0204468	-0.000305176	-0.000915527	-346.485	-252.026	485.325	-52.9738	-8.57981	-62.5746
-1.87958	-1.38336	0.673523	-0.644531	0.249329	-1.4801	0.00305176	0.0283813	0.098877	0.00244141	0.00274658	-345.74	-251.736	487.106	-52.5089	-8.42018	-62.6137
-1.87286	-1.39343	0.667725	-0.650635	0.247498	-1.47919	0.00305176	0.0497437	0.0909424	0.00152588	0.000610352	-344.012	-253.685	482.9	-53.0421	-8.4164	-62.4551
-1.87866	-1.38367	0.673523	-0.649719	0.248108	-1.47736	0.00244141	0.106812	0.0891113	0.00213623	0.00183105	-345.474	-251.8	487.092	-53.0966	-8.49345	-62.4724
-1.87683	-1.3855	0.673523	-0.65094	0.25238	-1.47888	0.00274658	-0.159912	0.00823975	-0.000610352	-0.0012207	-345.086	-252.153	487.095	-53.2065	-8.11387	-62.5307
-1.88141	-1.38062	0.670166	-0.645752	0.247498	-1.47339	0.00305176	0.0134277	0.126648	0.00152588	0.000305176	-346.077	-251.228	484.664	-52.6911	-8.59762	-62.3222
-1.88446	-1.38153	0.673828	-0.649109	0.250244	-1.47156	0.00244141	-0.146484	-0.0408936	-0.0012207	-0.00183105	-346.636	-251.372	487.308	-53.0614	-8.4207	-62.2428
-1.88538	-1.39008	0.671082	-0.648499	0.251465	-1.4682	0.00305176	0.0552368	0.102844	0.00183105	0.00183105	-346.512	-252.981	485.325	-52.8534	-8.31046	-62.022
-1.88507	-1.39191	0.66925	-0.644226	0.246887	-1.4798	0.00335693	-0.0958252	0.0369263	0.000305176	-0.000305176	-346.531	-253.342	484.013	-52.3376	-8.68363	-62.5371
-1.86523	-1.38092	0.672607	-0.647583	0.246887	-1.47766	0.00274658	0.0787354	0.0634766	0.00183105	0.00152588	-342.911	-251.332	486.438	-52.8923	-8.37604	-62.4716
-1.88049	-1.38519	0.673828	-0.649414	0.25116	-1.47614	0.00274658	-0.315552	0.00488281	-0.0012207	-0.000915527	-345.794	-252.077	487.315	-53.0374	-8.27379	-62.4157
-1.87439	-1.37634	0.670166	-0.652161	0.25116	-1.47125	0.00244141	-0.150452	0.106201	0.000610352	0.000305176	-344.77	-250.457	484.651	-53.4901	-8.1878	-62.2384
-1.8808	-1.38245	0.673523	-0.65094	0.249939	-1.47095	0.00244141	-0.0930786	-0.0671387	-0.00183105	-0.00152588	-345.86	-251.559	487.085	-53.2549	-8.37822	-62.1939
-1.88354	-1.39038	0.676575	-0.649719	0.252686	-1.47247	0.00274658	-0.0778198	-0.0088501	-0.000305176	-0.000915527	-346.209	-253.02	489.304	-52.9895	-8.18442	-62.2177
-1.87866	-1.38336	0.674744	-0.65033	0.245667	-1.47583	0.00305176	-0.133667	0.0924683	0.000915527	0.000915527	-345.453	-251.735	487.972	-53.1712	-8.68877	-62.3992
-1.8811	-1.37726	0.672913	-0.649719	0.248413	-1.47491	0.00274658	-0.0479126	-0.0146484	-0.000305176	0	-346.127	-250.592	486.643	-53.1995	-8.5259	-62.4181
-1.87531	-1.3858	0.672607	-0.648193	0.252991	-1.47919	0.00305176	-0.0808716	0.0772095	0.000915527	0.000610352	-344.798	-252.217	486.44	-52.8869	-8.04151	-62.5424
-1.88446	-1.38092	0.671692	-0.648499	0.253906	-1.47308	0.00244141	-0.110168	0.0671387	0.000610352	0.000610352	-346.688	-251.27	485.766	-53.0013	-8.12965	-62.3253
-1.88599	-1.38672	0.678406	-0.65155	0.254822	-1.47736	0.00244141	-0.0610352	0.0869751	0.00152588	0.00152588	-346.869	-252.323	490.626	-53.2599	-8.06708	-62.4835
-1.88141	-1.3797	0.673218	-0.650635	0.249023	-1.47797	0.00213623	-0.0894165	-0.0134277	-0.000610352	-0.000915527	-346.145	-251.051	486.866	-53.2659	-8.47685	-62.5407
-1.88873	-1.3916	0.673828	-0.649719	0.249939	-1.47858	0.00305176	-0.043335	0.11261	0.0012207	0.000610352	-347.245	-253.253	487.314	-52.9724	-8.49423	-62.4961
-1.87531	-1.38184	0.672302	-0.650635	0.248718	-1.47217	0.00244141	0.0286865	0.0570679	0.0012207	0.00183105	-344.797	-251.47	486.204	-53.2283	-8.38691	-62.2372
-1.87775	-1.38733	0.666504	-0.65033	0.246582	-1.48407	0.00244141	0.0769043	0.0857544	0.0012207	0.00183105	-345.218	-252.537	482.012	-53.1076	-8.59433	-62.7411
-1.88324	-1.38275	0.671082	-0.65094	0.25116	-1.47125	0.00305176	0.0448608	0.0567627	0.0012207	0.0012207	-346.334	-251.622	485.317	-53.2503	-8.32003	-62.2129
-1.87897	-1.3858	0.672607	-0.653992	0.248413	-1.47705	0.00305176	0.0964355	0.078125	0.00213623	0.00183105	-345.432	-252.21	486.42	-53.5508	-8.4625	-62.4361
-1.88568	-1.38275	0.672607	-0.652466	0.249023	-1.46759	0.00366211	0.131836	0.0164795	0.00183105	0.00244141	-346.758	-251.603	486.413	-53.425	-8.52802	-62.0448
-1.88293	-1.37665	0.677185	-0.652466	0.247192	-1.47003	0.00244141	0.207214	0.0674438	0.000915527	0.000610352	-346.441	-250.445	489.726	-53.5237	-8.64979	-62.1994
-1.8866	-1.38184	0.672607	-0.650024	0.248108	-1.47888	0.00305176	0.122375	0.0747681	0.00305176	0.00366211	-347.113	-251.438	486.424	-53.1634	-8.63311	-62.5782
-1.88538	-1.38947	0.669556	-0.646973	0.248718	-1.48743	0.00305176	0.163269	-0.00244141	-0.000305176	-0.000610352	-346.748	-252.894	484.231	-52.6928	-8.55257	-62.9112
-1.87958	-1.38092	0.669861	-0.65033	0.246887	-1.47064	0.00274658	0.205078	0.128784	0.00244141	0.00274658	-345.636	-251.296	484.432	-53.2085	-8.60705	-62.1802
-1.8869	-1.38031	0.674744	-0.655212	0.245056	-1.4743	0.00244141	0.130615	0.0170898	0.000305176	0.000305176	-347.122	-251.14	487.953	-53.7807	-8.87815	-62.3681
-1.88049	-1.38458	0.672302	-0.648193	0.248413	-1.4798	0.00305176	0.131836	0.102234	0.00244141	0.00305176	-345.844	-251.973	486.212	-52.9082	-8.50091	-62.5845
-1.87531	-1.37299	0.676575	-0.649719	0.252991	-1.46912	0.00274658	0.215149	0.0933838	0.0012207	0.000610352	-345.082	-249.784	489.296	-53.2657	-8.0678	-62.1815
-1.8808	-1.38031	0.671692	-0.647888	0.253601	-1.47491	0.00274658	0.141907	0.146179	0.00305176	0.00335693	-346.007	-251.169	485.769	-52.9407	-8.09673	-62.4051
-1.88446	-1.37726	0.673218	-0.645142	0.250244	-1.47095	0.00305176	0.0964355	0.0390625	0	-0.000305176	-346.787	-250.568	486.873	-52.676	-8.43681	-62.2539
-1.87988	-1.38092	0.674133	-0.651855	0.250854	-1.46912	0.00274658	0.111694	0.131531	0.000915527	0.000915527	-345.705	-251.272	487.524	-53.3835	-8.29091	-62.1204
-1.87744	-1.38428	0.669556	-0.647888	0.248108	-1.47919	0.00274658	0.184021	0.112	0.0012207	0.00183105	-345.233	-251.94	484.225	-52.8767	-8.47414	-62.548
-1.87469	-1.38763	0.679016	-0.645752	0.248718	-1.46515	0.00274658	0.0726318	0.0863647	0.0012207	0.000610352	-344.474	-252.507	491.078	-52.5761	-8.3606	-61.8756
-1.88049	-1.37268	0.672607	-0.647278	0.249023	-1.46637	0.00244141	0.0924683	0.143127	0.00183105	0.00183105	-346.067	-249.725	486.421	-52.9916	-8.47438	-62.0625
-1.88385	-1.37665	0.671082	-0.650635	0.248718	-1.47766	0.00305176	0.00854492	0.0241089	0	-0.00152588	-346.71	-250.483	485.315	-53.3151	-8.55045	-62.5556
-1.87286	-1.38275	0.676575	-0.646057	0.248413	-1.47186	0.00213623	0.0466919	0.104065	0.00183105	0.00213623	-344.329	-251.619	489.31	-52.69	-8.3737	-62.2177
-1.88263	-1.38367	0.678101	-0.645752	0.251465	-1.46729	0.00213623	-0.0790405	0.0119019	0	-0.00152588	-346.204	-251.745	490.411	-52.6424	-8.28643	-62.0333
-1.87103	-1.38947	0.667725	-0.647583	0.248413	-1.47888	0.00244141	0.0720215	0.127869	0.00274658	0.00213623	-343.796	-252.943	482.906	-52.7562	-8.32657	-62.474
-1.88293	-1.38702	0.669861	-0.646973	0.251465	-1.48102	0.00305176	-0.06073	-0.039978	-0.000915527	-0.00152588	-346.281	-252.436	484.45	-52.7299	-8.29165	-62.6341
-1.87439	-1.38184	0.671082	-0.65094	0.246887	-1.47705	0.00244141	0.0195313	0.122681	0.00183105	0.0012207	-344.657	-251.486	485.321	-53.2638	-8.5227	-62.4553
-1.88202	-1.37939	0.671997	-0.651245	0.250244	-1.47552	0.00305176	-0.122681	0.00610352	-0.000610352	-0.0012207	-346.244	-250.997	485.979	-53.34	-8.38657	-62.4328
-1.87866	-1.38306	0.674744	-0.648193	0.25238	-1.47888	0.00244141	-0.0369263	0.107422	0.00213623	0.000915527	-345.549	-251.679	487.983	-52.9324	-8.15512	-62.56
-1.86676	-1.37573	0.668945	-0.648499	0.250854	-1.47308	0.00335693	-0.205994	0.00823975	-0.000915527	-0.00183105	-343.32	-250.372	483.78	-53.0791	-8.09138	-62.3104
-1.88141	-1.38641	0.673523	-0.648499	0.247192	-1.47614	0.00274658	-0.0424194	0.107727	0.00183105	0.0012207	-345.921	-252.302	487.094	-52.9133	-8.60571	-62.4007
-1.88721	-1.38214	0.675049	-0.649719	0.247803	-1.47949	0.00274658	-0.126953	0.00244141	0	-0.000915527	-347.242	-251.479	488.192	-53.1243	-8.66851	-62.6073
-1.88416	-1.38092	0.672913	-0.647583	0.249634	-1.47949	0.00274658	0.00732422	0.0595093	0	-0.000305176	-346.692	-251.27	486.652	-52.8983	-8.47542	-62.6139
-1.87897	-1.38214	0.675964	-0.653076	0.246277	-1.47217	0.00335693	-0.269775	0.0909424	0.000610352	-0.000610352	-345.496	-251.498	488.847	-53.5044	-8.64196	-62.2392
-1.88751	-1.37787	0.675049	-0.650635	0.250244	-1.47247	0.00274658	-0.188904	0.0186157	-0.000610352	-0.00183105	-347.358	-250.671	488.185	-53.2961	-8.48189	-62.3221
-1.88202	-1.38428	0.674744	-0.647888	0.247192	-1.474	0.00335693	-0.193481	0.114441	0.000610352	-0.000610352	-346.092	-251.89	487.976	-52.8777	-8.62106	-62.3226
-1.87592	-1.37573	0.673828	-0.653381	0.252991	-1.47491	0.00213623	-0.244141	0.0628662	-0.000305176	-0.0012207	-345.149	-250.323	487.303	-53.6415	-8.07082	-62.4222
-1.87683	-1.38947	0.670471	-0.65155	0.245361	-1.48529	0.00213623	0.0592041	0.107727	0.00152588	0.000915527	-344.986	-252.921	484.884	-53.2136	-8.67157	-62.7767
-1.88019	-1.38489	0.671692	-0.652161	0.249634	-1.47339	0.00244141	-0.0991821	0.0189209	-0.000915527	-0.00183105	-345.674	-252.033	485.759	-53.3554	-8.38598	-62.2817
-1.8811	-1.38519	0.671997	-0.649414	0.250549	-1.47247	0.00274658	0.0183105	0.151672	0.00213623	0.00152588	-345.861	-252.081	485.986	-53.0364	-8.32929	-62.2452
-1.88263	-1.37573	0.677795	-0.647888	0.248413	-1.4798	0.00274658	-0.198975	0.00579834	-0.000305176	-0.000915527	-346.566	-250.276	490.185	-53.017	-8.56374	-62.6668
-1.87866	-1.39252	0.677795	-0.647888	0.249329	-1.47217	0.00274658	0.0567627	0.0506592	-0.000305176	-0.000610352	-345.173	-253.426	490.194	-52.7445	-8.36817	-62.1691
-1.87561	-1.37878	0.671692	-0.652771	0.247498	-1.47888	0.00549316	-0.078125	0.072937	0.000610352	0	-345.008	-250.911	485.757	-53.5232	-8.50263	-62.5675
-1.87714	-1.38062	0.669861	-0.648804	0.250854	-1.47552	0.00183105	0.169678	0.11261	0.00183105	0.000610352	-345.252	-251.251	484.442	-53.0393	-8.25418	-62.4124
-1.88263	-1.39343	0.671997	-0.646973	0.249939	-1.48041	0.00183105	0.00640869	0.0695801	0.000915527	0.000610352	-346.014	-253.625	486	-52.6271	-8.39078	-62.5515
-1.87836	-1.38214	0.671997	-0.646973	0.248718	-1.48102	0.00213623	0.164795	0.117188	0.0012207	0.000305176	-345.521	-251.524	485.995	-52.8074	-8.4499	-62.657
-1.88568	-1.38153	0.672607	-0.651245	0.248413	-1.47583	0.00305176	-0.0296021	0.0473022	0.0012207	0.00152588	-346.898	-251.382	486.419	-53.3069	-8.58975	-62.4361
-1.87469	-1.38947	0.674438	-0.647583	0.244751	-1.47644	0.00274658	0.0396729	0.0363159	0.000305176	-0.000305176	-344.499	-252.89	487.763	-52.7579	-8.68185	-62.3685
-1.88232	-1.37421	0.672302	-0.647278	0.250549	-1.47491	0.00244141	0.124817	0.103455	0.00213623	0.00183105	-346.489	-250.016	486.206	-52.9695	-8.3861	-62.4535
-1.88202	-1.38458	0.674438	-0.649109	0.247803	-1.47095	0.00213623	-0.0189209	0.0241089	0.000610352	0.000305176	-346.04	-251.947	487.751	-53.0117	-8.56676	-62.1785
-1.87805	-1.38123	0.675049	-0.644226	0.247498	-1.47614	0.00244141	0.132751	0.123291	0.00244141	0.00244141	-345.456	-251.327	488.207	-52.5073	-8.5448	-62.4411
-1.8808	-1.38947	0.67688	-0.65033	0.250549	-1.47247	0.00274658	0.106506	0.0158691	0	-0.000305176	-345.68	-252.856	489.523	-53.0733	-8.31195	-62.2125
-1.875	-1.38367	0.674133	-0.65094	0.250854	-1.47064	0.00274658	0.146484	0.127563	0.00213623	0.00183105	-344.678	-251.803	487.531	-53.2337	-8.20338	-62.1566
-1.87866	-1.38123	0.671082	-0.646667	0.252686	-1.4798	0.00305176	0.12207	0.0323486	-0.000305176	-0.000305176	-345.615	-251.355	485.334	-52.7868	-8.13765	-62.6169
-1.87988	-1.38031	0.677185	-0.65155	0.247498	-1.46606	0.00305176	0.0872803	0.130615	0.00152588	0.00152588	-345.684	-251.136	489.73	-53.3583	-8.56075	-61.9798
-1.88599	-1.37878	0.671692	-0.652466	0.250549	-1.48071	0.00213623	0.174561	0.0292969	0.000915527	0.000305176	-347.101	-250.878	485.756	-53.4917	-8.43394	-62.6873
-1.88782	-1.38306	0.672913	-0.652466	0.247192	-1.47369	0.00183105	0.0738525	0.0973511	0.00152588	0.00152588	-347.235	-251.658	486.635	-53.4222	-8.71614	-62.3268
-1.87592	-1.3797	0.675659	-0.648193	0.249939	-1.47247	0.00244141	0.0506592	0.0506592	0.000915527	0.000305176	-345.025	-251.046	488.64	-52.9842	-8.30899	-62.2788
-1.87225	-1.37878	0.673828	-0.649109	0.248718	-1.47827	0.00244141	0.127869	0.105896	0.00213623	0.00244141	-344.377	-250.905	487.315	-53.1036	-8.35212	-62.5392
-1.87805	-1.38275	0.673828	-0.651245	0.249939	-1.47125	0.00244141	0.0732422	0.0744629	0.000915527	0	-345.309	-251.624	487.307	-53.2842	-8.33112	-62.198
-1.88141	-1.38489	0.678101	-0.645142	0.247192	-1.47369	0.00274658	0.0845337	0.0790405	0.000915527	0.000915527	-345.982	-251.984	490.414	-52.5541	-8.61268	-62.3082
-1.87317	-1.37695	0.675049	-0.652771	0.250244	-1.47278	0.00335693	0.144958	0.119019	0.00213623	0.00152588	-344.537	-250.551	488.187	-53.551	-8.24092	-62.3019
-1.88263	-1.38763	0.672913	-0.646667	0.24353	-1.47644	0.00213623	0.0793457	0.0390625	0.000610352	0.000305176	-346.12	-252.528	486.654	-52.6847	-8.91951	-62.4023
-1.8808	-1.37543	0.674438	-0.650635	0.247498	-1.47064	0.00335693	0.0305176	0.100098	0.00183105	0.00152588	-346.067	-250.237	487.742	-53.3328	-8.59488	-62.2326
-1.8811	-1.39099	0.669556	-0.649109	0.248108	-1.47705	0.00274658	0.142517	0.103455	0.00213623	0.00152588	-345.715	-253.185	484.223	-52.909	-8.51314	-62.4032
-1.87286	-1.38306	0.670776	-0.648193	0.249023	-1.47491	0.00305176	0.0372314	0.0680542	0.00152588	0.000915527	-344.322	-251.715	485.108	-52.9291	-8.32287	-62.3503
-1.8808	-1.38672	0.672302	-0.651855	0.254517	-1.48132	0.00335693	-0.0192261	0.0643921	0.000305176	-0.000305176	-345.862	-252.379	486.21	-53.2931	-8.00634	-62.647
-1.88324	-1.38275	0.67749	-0.654602	0.25116	-1.47766	0.00305176	-0.0411987	0.107117	0.00152588	0.00152588	-346.408	-251.598	489.953	-53.6718	-8.32322	-62.5097
-1.88263	-1.3797	0.676575	-0.645752	0.247192	-1.47095	0.00274658	-0.0140381	0.0662231	-0.000305176	-0.000610352	-346.342	-251.014	489.303	-52.7067	-8.64444	-62.2245
-1.88385	-1.37817	0.674438	-0.652771	0.250549	-1.47003	0.00244141	0.0012207	0.0576782	0.000305176	0.000305176	-346.579	-250.744	487.739	-53.5338	-8.38994	-62.1942
-1.8811	-1.38153	0.674133	-0.653076	0.249634	-1.47736	0.00213623	-0.0387573	0.119324	0.000915527	-0.000305176	-346.01	-251.393	487.524	-53.5156	-8.4142	-62.4957
-1.87561	-1.37817	0.672607	-0.649719	0.249939	-1.47858	0.00213623	0.0112915	0.0671387	0.000610352	0.000915527	-345.061	-250.787	486.429	-53.184	-8.31151	-62.5682
-1.8869	-1.38031	0.675049	-0.646667	0.248108	-1.47339	0.00274658	-0.0769043	0.0897217	0	-0.0012207	-347.19	-251.126	488.195	-52.8032	-8.64188	-62.3436
-1.87988	-1.38214	0.672913	-0.651855	0.249939	-1.47125	0.00244141	-0.0976563	0.0927734	0.000915527	0.000305176	-345.683	-251.51	486.641	-53.3642	-8.36278	-62.2064
-1.88019	-1.37329	0.681152	-0.650635	0.246277	-1.46301	0.00274658	0.0558472	0.0509644	0	-0.000610352	-345.943	-249.793	492.598	-53.3664	-8.68318	-61.898
-1.88202	-1.37909	0.671997	-0.646667	0.252991	-1.47552	0.00305176	-0.078125	0.0546265	-0.000915527	-0.00183105	-346.3	-250.934	485.992	-52.8212	-8.1719	-62.4471
-1.88446	-1.37726	0.672302	-0.65094	0.249634	-1.474	0.00244141	-0.0177002	0.133972	0.000915527	0	-346.775	-250.585	486.197	-53.3398	-8.48183	-62.3855
-1.87439	-1.3797	0.673218	-0.649414	0.248718	-1.47247	0.00335693	-0.0787354	0.0195313	-0.00152588	-0.00213623	-344.698	-251.067	486.869	-53.1229	-8.37951	-62.2685
-1.87714	-1.38123	0.671997	-0.652771	0.247498	-1.47919	0.00274658	-0.0579834	0.145569	0.000915527	0.000915527	-345.239	-251.362	485.979	-53.4845	-8.52168	-62.5662
-1.88293	-1.38245	0.671692	-0.649414	0.247803	-1.4801	0.00183105	0.0177002	0.0982666	0.000305176	-0.000610352	-346.383	-251.57	485.765	-53.0828	-8.59592	-62.6192
-1.88416	-1.3797	0.67688	-0.650635	0.247498	-1.47797	0.00274658	-0.151978	0.0717163	0	-0.000305176	-346.695	-251.021	489.515	-53.2673	-8.64658	-62.5479
-1.88354	-1.38489	0.673828	-0.651245	0.247498	-1.47797	0.00305176	-0.0802612	0.0534058	-0.000610352	-0.00152588	-346.396	-252.013	487.307	-53.2531	-8.62009	-62.5009
-1.88263	-1.3855	0.671082	-0.647888	0.248413	-1.47797	0.00518799	-0.161438	0.124817	0.0012207	0.000305176	-346.214	-252.142	485.328	-52.8586	-8.53261	-62.4976
-1.88416	-1.37543	0.672913	-0.652161	0.250549	-1.47583	0.00152588	-0.0906372	0.0250244	-0.000610352	-0.000915527	-346.792	-250.243	486.637	-53.5092	-8.40876	-62.485
-1.87408	-1.39191	0.674438	-0.648499	0.252075	-1.47675	0.00213623	-0.0149536	0.118713	0.0012207	0.000610352	-344.338	-253.352	487.768	-52.8233	-8.07488	-62.3758
-1.88049	-1.39008	0.673218	-0.649719	0.250244	-1.47858	0.00244141	0.0875854	0.0979614	0.0012207	0.000610352	-345.661	-252.998	486.876	-52.9944	-8.33525	-62.4862
-1.88263	-1.38092	0.672607	-0.647888	0.248108	-1.47705	0.00244141	-0.10498	0.0799561	0.000305176	0	-346.35	-251.274	486.429	-52.9321	-8.56971	-62.4929
-1.87714	-1.3797	0.674133	-0.649109	0.25116	-1.47522	0.00244141	-0.0692749	0.043335	0.000915527	0.000610352	-345.293	-251.055	487.534	-53.0896	-8.23256	-62.4094
-1.88171	-1.37695	0.674744	-0.647888	0.246582	-1.47583	0.00305176	-0.0741577	0.0674438	0.000305176	-0.0012207	-346.278	-250.52	487.972	-52.9957	-8.68767	-62.4645
-1.88232	-1.38763	0.671692	-0.650635	0.250549	-1.47308	0.00244141	-0.1297	-0.00152588	0.000610352	0.0012207	-346.024	-252.538	485.764	-53.1373	-8.34195	-62.2551
-1.87775	-1.38733	0.674744	-0.652771	0.248718	-1.47797	0.00213623	0.00640869	-0.0448608	-0.00152588	-0.00213623	-345.172	-252.487	487.972	-53.3869	-8.4158	-62.4668
-1.88049	-1.38763	0.671082	-0.653381	0.250854	-1.47705	0.00213623	-0.0540161	0.0875854	0.0012207	0.0012207	-345.688	-252.556	485.318	-53.4517	-8.287	-62.4303
-1.87988	-1.37817	0.671997	-0.647888	0.251465	-1.47186	0.00244141	0.0634766	0.00671387	0.000305176	-0.000305176	-345.846	-250.767	485.986	-52.9741	-8.2564	-62.2744
-1.87561	-1.38245	0.672607	-0.645752	0.25116	-1.47614	0.00274658	-0.020752	0.101013	0.00244141	0.00335693	-344.934	-251.58	486.44	-52.661	-8.20345	-62.4285
-1.8808	-1.37634	0.67749	-0.650024	0.249634	-1.47339	0.00213623	0.00671387	0.038147	0	-0.000610352	-346.099	-250.394	489.957	-53.2495	-8.42445	-62.36
-1.88324	-1.38184	0.675049	-0.646057	0.25116	-1.47736	0.00335693	0.0790405	0.0827026	0.00244141	0.00305176	-346.485	-251.428	488.204	-52.7087	-8.33492	-62.5122
-1.88263	-1.38214	0.674744	-0.65094	0.25177	-1.47278	0.00305176	0.0280762	-0.015564	-0.000915527	-0.00152588	-346.268	-251.491	487.97	-53.261	-8.26467	-62.291
-1.87775	-1.39221	0.674744	-0.653687	0.249023	-1.47736	0.00244141	0.017395	0.0930786	0.00152588	0.00274658	-345.008	-253.403	487.973	-53.413	-8.37566	-62.3984
-1.87378	-1.38306	0.674438	-0.647583	0.245667	-1.47919	0.00244141	0.0900269	0.0238037	0.000305176	0	-344.554	-251.695	487.761	-52.8612	-8.61374	-62.547
-1.87958	-1.38733	0.672913	-0.648804	0.250549	-1.47858	0.00305176	0.0839233	0.0875854	0.00152588	0.00152588	-345.572	-252.487	486.656	-52.9334	-8.30415	-62.5076
-1.87347	-1.37421	0.669556	-0.654602	0.252686	-1.47522	0.00274658	-0.0280762	0.112	0.00152588	0.00152588	-344.69	-250.071	484.206	-53.8042	-8.05656	-62.4364
-1.88293	-1.38123	0.674438	-0.653076	0.249939	-1.47186	0.00274658	0.0921631	0.0802612	0.0012207	0.00152588	-346.32	-251.322	487.741	-53.5198	-8.41625	-62.2499
-1.87866	-1.38336	0.667114	-0.651855	0.25116	-1.48376	0.00274658	-0.0186157	0.0317383	0.000610352	0.0012207	-345.535	-251.789	482.451	-53.3461	-8.25107	-62.77
-1.87805	-1.37756	0.674438	-0.650024	0.248718	-1.4801	0.00213623	0.057373	0.0756836	0.000610352	0.000610352	-345.58	-250.656	487.752	-53.2301	-8.45399	-62.6488
-1.88629	-1.38794	0.670471	-0.647583	0.25116	-1.47583	0.00274658	-0.0186157	0.0564575	0.00183105	0.00213623	-346.852	-252.588	484.887	-52.7849	-8.36462	-62.3948
-1.87805	-1.38	0.672302	-0.648804	0.247498	-1.48041	0.00274658	0.0933838	-0.00701904	0	-0.000305176	-345.502	-251.125	486.209	-53.051	-8.5464	-62.6404
-1.88049	-1.38245	0.672607	-0.650635	0.248108	-1.48224	0.00274658	0.0494385	0.0845337	0.00213623	0.00244141	-345.922	-251.577	486.427	-53.2224	-8.53109	-62.7112
-1.88385	-1.37451	0.674438	-0.648499	0.249939	-1.46698	0.00274658	-0.0241089	0.00793457	0.000610352	0	-346.685	-250.049	487.745	-53.1032	-8.45158	-62.0869
-1.88232	-1.37878	0.674438	-0.650635	0.249939	-1.47552	0.00213623	0.137329	0.0836182	0.00213623	0.00244141	-346.335	-250.867	487.748	-53.2805	-8.41924	-62.4406
-1.87561	-1.38	0.671997	-0.649719	0.252991	-1.47705	0.00244141	0.0100708	0.0500488	0	-0.000610352	-345	-251.132	485.989	-53.1541	-8.05932	-62.4889
-1.87744	-1.38824	0.671082	-0.651855	0.249939	-1.48071	0.00274658	-0.0415039	0.119324	0.00244141	0.00305176	-345.114	-252.682	485.325	-53.2673	-8.31272	-62.5865
-1.87744	-1.38245	0.670776	-0.652466	0.246277	-1.47919	0.00213623	0.06073	-0.0637817	-0.00183105	-0.00213623	-345.252	-251.596	485.096	-53.4299	-8.62157	-62.5539
-1.88141	-1.38702	0.671692	-0.65033	0.247803	-1.46881	0.00244141	0.00976563	0.0799561	0.000915527	0.000610352	-345.799	-252.421	485.76	-53.111	-8.54547	-62.0544
-1.87805	-1.38672	0.670776	-0.651245	0.249023	-1.47858	0.00274658	-0.0686646	0.0167847	0.000305176	0	-345.256	-252.393	485.103	-53.2217	-8.39961	-62.5002
-1.88232	-1.36688	0.672607	-0.651245	0.248718	-1.47247	0.00274658	-0.000610352	0.0558472	0.000610352	0.000305176	-346.652	-248.644	486.41	-53.5404	-8.54745	-62.391
-1.88446	-1.38367	0.673828	-0.655212	0.247803	-1.47583	0.00274658	-0.00579834	0.0668335	0.000305176	-0.000305176	-346.564	-251.785	487.296	-53.7262	-8.60784	-62.41
-1.88995	-1.38123	0.674438	-0.653076	0.245056	-1.48071	0.00274658	0.00579834	0.0646973	0.000305176	-0.000305176	-347.787	-251.308	487.739	-53.524	-8.93533	-62.6679
-1.87286	-1.38611	0.66925	-0.652771	0.25177	-1.474	0.00244141	-0.0274658	0.0170898	-0.000305176	-0.0012207	-344.192	-252.301	483.996	-53.4031	-8.08678	-62.282
-1.87866	-1.38245	0.672607	-0.65094	0.25177	-1.47919	0.00305176	0.0231934	0.0662231	0	-0.000915527	-345.54	-251.58	486.429	-53.256	-8.20258	-62.5725
-1.88293	-1.38275	0.670471	-0.65033	0.250244	-1.47736	0.00244141	-0.181885	0.0994873	0.000610352	-0.000305176	-346.343	-251.632	484.879	-53.1817	-8.39482	-62.4928
-1.88263	-1.38275	0.671997	-0.647583	0.248413	-1.47064	0.00213623	-0.145569	-0.00854492	-0.0012207	-0.00244141	-346.219	-251.613	485.986	-52.8662	-8.53413	-62.1822
-1.87683	-1.38519	0.675354	-0.648804	0.248413	-1.47675	0.00244141	-0.0830078	0.12146	0.000915527	0.000305176	-345.072	-252.08	488.422	-52.967	-8.43463	-62.4301
-1.88782	-1.38794	0.671997	-0.647278	0.249329	-1.47461	0.00213623	-0.0918579	-0.0131226	-0.0012207	-0.00213623	-347.138	-252.573	485.99	-52.7504	-8.53708	-62.3402
-1.88751	-1.37482	0.67627	-0.653992	0.246582	-1.47675	0.00274658	-0.131531	0.0714111	0.000915527	-0.000305176	-347.465	-250.102	489.059	-53.7303	-8.78548	-62.5332
-1.88263	-1.38916	0.66864	-0.648804	0.244446	-1.48193	0.00274658	-0.101318	-0.00732422	-0.000915527	-0.0012207	-346.11	-252.847	483.559	-52.905	-8.84327	-62.6398
-1.87744	-1.38153	0.674438	-0.651245	0.250854	-1.47491	0.00274658	-0.0939941	0.110474	0.00152588	-0.000305176	-345.277	-251.398	487.751	-53.3046	-8.2543	-62.3781
-1.87866	-1.38458	0.671692	-0.653076	0.252991	-1.47614	0.00244141	-0.0524902	-0.0762939	-0.000915527	-0.000305176	-345.426	-251.985	485.761	-53.4652	-8.09276	-62.4131
-1.87958	-1.38306	0.673523	-0.653076	0.253296	-1.47461	0.00244141	-0.101318	0.118103	0.0012207	0.000305176	-345.645	-251.684	487.085	-53.4899	-8.08697	-62.3595
-1.88324	-1.37665	0.672913	-0.651245	0.253906	-1.47949	0.00244141	-0.0619507	-0.0305176	-0.0012207	-0.00274658	-346.64	-250.478	486.645	-53.3855	-8.12443	-62.6505
-1.88263	-1.38031	0.674438	-0.651245	0.249634	-1.4743	0.00305176	-0.0765991	0.0418091	0.000915527	0.000305176	-346.328	-251.151	487.746	-53.3256	-8.44269	-62.3712
-1.87378	-1.38275	0.671997	-0.651245	0.247192	-1.47522	0.00305176	-0.0921631	0.0534058	0.000610352	0	-344.489	-251.653	485.983	-53.2836	-8.4834	-62.3625
-1.88049	-1.38885	0.672302	-0.651245	0.248108	-1.47247	0.00244141	-0.00976563	0.0466919	0.000610352	0	-345.602	-252.769	486.204	-53.187	-8.5028	-62.2065
-1.88568	-1.3858	0.672302	-0.65094	0.252686	-1.47156	0.00305176	0.071106	0.100403	0.00213623	0.00213623	-346.738	-252.179	486.203	-53.2023	-8.23025	-62.2132
-1.89117	-1.38519	0.672302	-0.65155	0.247498	-1.47095	0.00244141	-0.0796509	0.0619507	0.000610352	0	-347.806	-252.047	486.194	-53.2834	-8.74033	-62.1929
-1.88049	-1.38	0.674744	-0.650024	0.247498	-1.47247	0.00213623	-0.0747681	0.112915	0.000915527	0.00152588	-345.892	-251.096	487.969	-53.1899	-8.57915	-62.2804
-1.87805	-1.37726	0.673523	-0.651245	0.249939	-1.47156	0.00213623	-0.0613403	0.0427246	0.000610352	0.000915527	-345.483	-250.597	487.083	-53.3725	-8.34706	-62.2563
-1.87958	-1.38458	0.673523	-0.649719	0.252991	-1.47797	0.00244141	-0.0628662	0.126038	0.000610352	0.000610352	-345.659	-251.969	487.096	-53.0822	-8.11419	-62.5062
-1.87927	-1.39221	0.672607	-0.651855	0.250244	-1.47247	0.00274658	-0.0418091	0.0424194	0	0	-345.264	-253.402	486.428	-53.2025	-8.30024	-62.18
-1.88141	-1.38153	0.671387	-0.652466	0.249023	-1.47217	0.00213623	0.0952148	0.0177002	-0.000305176	-0.0012207	-345.999	-251.4	485.533	-53.4442	-8.46364	-62.2538
-1.88202	-1.38702	0.666809	-0.652771	0.248718	-1.47705	0.00305176	-0.0344849	0.038147	0	0	-345.986	-252.459	482.223	-53.3914	-8.48597	-62.4322
-1.88568	-1.38184	0.673218	-0.652771	0.248718	-1.47491	0.00274658	0.0827026	0.0692749	0.000915527	0.0012207	-346.871	-251.437	486.858	-53.4764	-8.56184	-62.3904
-1.88538	-1.37939	0.67688	-0.648193	0.25238	-1.47247	0.00274658	-0.0189209	0.0326538	0.0012207	0.0012207	-346.924	-250.951	489.521	-52.992	-8.27304	-62.3132
-1.88019	-1.38397	0.672607	-0.65155	0.245667	-1.47308	0.00183105	0.100403	0.0784302	0.000915527	0.000610352	-345.686	-251.855	486.42	-53.3004	-8.70823	-62.268
-1.87988	-1.38245	0.673828	-0.650635	0.247803	-1.47736	0.00244141	-0.0369263	0.0601196	0.00152588	0.0012207	-345.746	-251.567	487.309	-53.2213	-8.54103	-62.484
-1.88232	-1.39069	0.66925	-0.650635	0.245972	-1.4798	0.00244141	0.012207	0.0283813	0.000610352	0.000305176	-345.975	-253.131	483.998	-53.0894	-8.70708	-62.5292
-1.87958	-1.39038	0.674744	-0.650635	0.25238	-1.47461	0.00244141	0.0854492	0.0741577	0.00213623	0.00213623	-345.434	-253.047	487.979	-53.0933	-8.14274	-62.3024
-1.88232	-1.38092	0.672913	-0.65033	0.253601	-1.47797	0.00244141	0.0296021	-0.0012207	0	-0.000305176	-346.313	-251.278	486.649	-53.2115	-8.12097	-62.5433
-1.8811	-1.37665	0.674133	-0.651855	0.248108	-1.47827	0.00274658	0.09552	0.0646973	0.00274658	0.00335693	-346.173	-250.477	487.523	-53.4546	-8.55313	-62.5759
-1.87805	-1.38092	0.675964	-0.651855	0.252075	-1.47491	0.00274658	0.0823975	-0.00183105	-0.000305176	-0.000610352	-345.425	-251.274	488.855	-53.3847	-8.16779	-62.3877
-1.87958	-1.37848	0.672302	-0.652771	0.249634	-1.47705	0.00274658	0.132141	0.108643	0.00213623	0.00244141	-345.794	-250.835	486.198	-53.5289	-8.39691	-62.5011
-1.8808	-1.38824	0.670776	-0.654907	0.245056	-1.47491	0.00244141	0.0228882	-0.00366211	0.000305176	0.000610352	-345.662	-252.67	485.089	-53.616	-8.75279	-62.3126
-1.88507	-1.38214	0.671082	-0.653687	0.253601	-1.47461	0.00244141	0.130005	0.0967407	0.00152588	0.00152588	-346.748	-251.509	485.312	-53.5756	-8.15625	-62.3798
-1.87866	-1.38153	0.675354	-0.651855	0.247498	-1.47583	0.00213623	0.0613403	0.0134277	0.000305176	0	-345.511	-251.39	488.41	-53.3752	-8.54513	-62.4165
-1.87897	-1.38275	0.671082	-0.65155	0.246277	-1.47125	0.00244141	0.0479126	0.0933838	0.00152588	0.0012207	-345.458	-251.637	485.314	-53.319	-8.64005	-62.19
-1.88477	-1.38062	0.675049	-0.650024	0.25116	-1.47125	0.00274658	-0.00762939	0.0177002	-0.000305176	0	-346.724	-251.193	488.19	-53.1811	-8.35376	-62.2387
-1.87714	-1.37665	0.671082	-0.652771	0.248413	-1.47186	0.00152588	0.00518799	0.0692749	0.000305176	0.000305176	-345.296	-250.501	485.31	-53.5562	-8.45407	-62.2657
-1.87836	-1.37604	0.672302	-0.650024	0.253601	-1.47034	0.00244141	0.0238037	0.0601196	0.00152588	0.0012207	-345.59	-250.371	486.202	-53.252	-8.06121	-62.2191
-1.87897	-1.38641	0.671387	-0.65155	0.249023	-1.47614	0.00244141	-0.0698853	0.0579834	0	0	-345.418	-252.327	485.542	-53.2613	-8.41338	-62.3924
-1.87683	-1.38275	0.670471	-0.649109	0.247192	-1.47919	0.00274658	0.100098	0.129089	0.00274658	0.00244141	-345.149	-251.653	484.884	-53.0408	-8.54063	-62.5559
-1.87897	-1.38306	0.668335	-0.652771	0.247498	-1.48376	0.00305176	0.00671387	0.0674438	0.000915527	0.000915527	-345.584	-251.725	483.33	-53.456	-8.55076	-62.7652
-1.87408	-1.38306	0.674438	-0.648193	0.249023	-1.46729	0.00213623	0.0100708	0.122681	0.0012207	0.000915527	-344.487	-251.682	487.756	-52.9283	-8.33705	-62.0037
-1.88324	-1.38062	0.672607	-0.648499	0.248718	-1.47186	0.00244141	-0.0958252	0.0189209	-0.000610352	-0.000915527	-346.418	-251.21	486.425	-53.0058	-8.5262	-62.2576
-1.87897	-1.38	0.670166	-0.653687	0.249023	-1.48468	0.00274658	0.0274658	0.110474	0.00152588	0.0012207	-345.698	-251.145	484.653	-53.6103	-8.43699	-62.8358
-1.88477	-1.37909	0.675659	-0.652161	0.247803	-1.4743	0.00213623	-0.115051	0.0177002	-0.000305176	0.000305176	-346.777	-250.91	488.625	-53.4508	-8.62858	-62.3827
-1.8808	-1.39374	0.664978	-0.65033	0.249939	-1.48254	0.00274658	0.0787354	0.13092	0.00274658	0.00183105	-345.617	-253.735	480.911	-53.0049	-8.35566	-62.6329
-1.87714	-1.38489	0.668945	-0.648193	0.244141	-1.47156	0.00244141	-0.0189209	0.0283813	0.000610352	0.000610352	-345.038	-252.051	483.776	-52.8999	-8.7786	-62.1799
-1.87531	-1.38367	0.667114	-0.649719	0.248718	-1.47675	0.00274658	0.0427246	0.00793457	0.000610352	0.0012207	-344.781	-251.846	482.452	-53.0943	-8.38589	-62.4312
-1.88507	-1.38123	0.671997	-0.651855	0.249329	-1.46851	0.00213623	-0.193787	0.0305176	0	-0.000305176	-346.699	-251.323	485.973	-53.3796	-8.49901	-62.0988
-1.88293	-1.37115	0.676575	-0.648499	0.247803	-1.474	0.00274658	-0.140991	0.0778198	0.0012207	0.0012207	-346.688	-249.419	489.293	-53.1589	-8.62462	-62.4334
-1.87592	-1.38092	0.67688	-0.650635	0.248718	-1.46942	0.00244141	-0.00305176	0.0949097	0.00152588	0.00152588	-344.932	-251.268	489.517	-53.2434	-8.39822	-62.1229
-1.88568	-1.38611	0.670166	-0.646973	0.249634	-1.47491	0.00213623	-0.038147	0.0299072	0.000610352	0.000305176	-346.773	-252.247	484.665	-52.744	-8.48206	-62.3629
-1.87408	-1.38672	0.671692	-0.650635	0.246887	-1.48132	0.00274658	-0.0949097	0.0579834	0.0012207	0.000305176	-344.5	-252.403	485.769	-53.1515	-8.50811	-62.6134
-1.87927	-1.38184	0.673523	-0.65094	0.25116	-1.46973	0.00213623	-0.0680542	-0.0350952	-0.000610352	-0.000610352	-345.569	-251.448	487.085	-53.264	-8.25498	-62.1409
-1.87836	-1.38885	0.66925	-0.650635	0.249023	-1.47827	0.00274658	-0.0799561	0.0942993	0.00152588	0.000915527	-345.245	-252.799	484	-53.1173	-8.39872	-62.4692
-1.88446	-1.37238	0.680847	-0.652466	0.250854	-1.47186	0.00244141	-0.189514	0.0192261	0.000305176	-0.000305176	-346.931	-249.621	492.378	-53.5938	-8.39574	-62.3337
-1.88263	-1.38123	0.67627	-0.653992	0.248108	-1.47552	0.00274658	0.015564	0.0784302	0.000305176	-0.000305176	-346.293	-251.317	489.066	-53.6257	-8.56113	-62.4149
-1.87988	-1.38611	0.674133	-0.648499	0.249634	-1.47278	0.00244141	-0.140991	-0.0259399	-0.0012207	-0.00183105	-345.604	-252.243	487.536	-52.9171	-8.38157	-62.2495
-1.87164	-1.37878	0.66925	-0.649109	0.249329	-1.48254	0.00274658	-0.0494385	0.106506	0.0012207	0.000305176	-344.292	-250.937	484.003	-53.1035	-8.29578	-62.7328
-1.87927	-1.38306	0.671082	-0.653381	0.246582	-1.47827	0.00213623	-0.0946045	-0.00427246	-0.000305176	-0.000915527	-345.581	-251.703	485.314	-53.5252	-8.62424	-62.5113
-1.87988	-1.38245	0.672607	-0.652771	0.248718	-1.46912	0.00213623	-0.00549316	0.115051	0.00152588	0.000610352	-345.634	-251.567	486.416	-53.4635	-8.45692	-62.101
-1.87897	-1.38092	0.67627	-0.652161	0.25116	-1.4798	0.00244141	-0.0552368	0.0524902	0.0012207	0.000610352	-345.658	-251.275	489.077	-53.421	-8.26112	-62.614
-1.8866	-1.38489	0.672607	-0.649109	0.247803	-1.46912	0.00244141	0.0363159	0.0836182	0.000915527	0.000610352	-346.908	-251.998	486.422	-53.0074	-8.6408	-62.1023
-1.87744	-1.38428	0.670776	-0.651855	0.250244	-1.46912	0.00183105	0.0811768	0.0671387	0.00152588	0.00183105	-345.101	-251.928	485.096	-53.3283	-8.28856	-62.0825
-1.88477	-1.38184	0.674438	-0.646973	0.250549	-1.47095	0.00213623	0.0311279	0.102539	0.00183105	0.0012207	-346.699	-251.421	487.755	-52.8122	-8.40246	-62.2169
-1.87683	-1.38672	0.673218	-0.653076	0.253296	-1.48529	0.00274658	0.0674438	0.0656128	0.00213623	0.00183105	-345.112	-252.393	486.874	-53.4327	-8.04024	-62.8163
-1.88568	-1.38794	0.669861	-0.653687	0.25238	-1.47827	0.00274658	0.135193	0.0979614	0.000915527	0.000610352	-346.721	-252.605	484.433	-53.4833	-8.25127	-62.5003
-1.87897	-1.39191	0.674133	-0.649414	0.249329	-1.47369	0.00213623	0.11261	0.108948	0.00213623	0.00183105	-345.246	-253.335	487.538	-52.9287	-8.37391	-62.2405
-1.88507	-1.38214	0.66925	-0.651245	0.250854	-1.474	0.00305176	0.0411987	0.0650024	0.0012207	0.000915527	-346.737	-251.515	483.99	-53.2959	-8.37896	-62.3474
-1.87836	-1.37817	0.675659	-0.649719	0.25116	-1.47888	0.00244141	0.119324	0.119324	0.00213623	0.00305176	-345.627	-250.761	488.638	-53.1854	-8.26054	-62.5949
-1.88141	-1.38	0.672913	-0.653076	0.248413	-1.47522	0.00305176	0.113525	0.0680542	0.0012207	0.00152588	-346.081	-251.11	486.637	-53.5395	-8.51958	-62.4065
-1.88202	-1.39191	0.673523	-0.647888	0.249939	-1.47858	0.00213623	0.020752	0.0982666	0.00213623	0.00274658	-345.919	-253.332	487.101	-52.756	-8.38242	-62.4775
-1.87561	-1.39282	0.676575	-0.648193	0.246887	-1.47705	0.00274658	0.119324	0.0637817	0.000305176	0	-344.598	-253.506	489.312	-52.7746	-8.51622	-62.3776
-1.88263	-1.38641	0.670776	-0.653076	0.245361	-1.47949	0.00244141	0.0561523	0.127869	0.00213623	0.00183105	-346.15	-252.323	485.094	-53.4376	-8.77073	-62.5473
-1.8808	-1.38733	0.674133	-0.652466	0.246887	-1.47919	0.00305176	0.124512	0.0796509	0.000610352	0.000915527	-345.781	-252.481	487.529	-53.3531	-8.61576	-62.5275
-1.88019	-1.3797	0.680542	-0.647888	0.249634	-1.47308	0.00305176	0.0692749	0.130005	0.00152588	0.00213623	-345.897	-251.005	492.175	-52.9515	-8.40744	-62.3223
-1.88049	-1.37909	0.673523	-0.647583	0.244751	-1.47644	0.00244141	0.0973511	0.11261	0.00152588	0.000915527	-345.965	-250.932	487.09	-52.9261	-8.80891	-62.4676
-1.88446	-1.37939	0.672607	-0.645752	0.252991	-1.47369	0.00244141	0.0909424	0.0897217	0.0012207	0.000915527	-346.761	-250.976	486.434	-52.712	-8.21159	-62.3683
-1.87836	-1.38519	0.671997	-0.65033	0.249023	-1.47827	0.00274658	-0.0549316	0.0942993	0.000610352	0	-345.371	-252.097	485.988	-53.1417	-8.41015	-62.5015
-1.87775	-1.38031	0.671082	-0.651245	0.25116	-1.47461	0.00213623	0.0405884	0.101929	0.000610352	0.000610352	-345.36	-251.187	485.319	-53.3236	-8.23737	-62.3726
-1.88049	-1.38153	0.673523	-0.65094	0.252991	-1.47278	0.00244141	-0.0216675	0.0875854	0.000610352	0	-345.865	-251.391	487.087	-53.2699	-8.13203	-62.2918
-1.87988	-1.38062	0.67627	-0.652161	0.250854	-1.47858	0.00213623	-0.0524902	0.0469971	-0.000305176	-0.000305176	-345.832	-251.213	489.075	-53.4259	-8.30079	-62.5618
-1.88049	-1.38123	0.675354	-0.65094	0.252075	-1.47491	0.00213623	-0.0366211	0.140991	0.00152588	0.00183105	-345.902	-251.325	488.414	-53.2756	-8.20894	-62.3926
-1.88354	-1.38794	0.671082	-0.65094	0.249939	-1.474	0.00152588	-0.0109863	0.0762939	0.000305176	-0.000915527	-346.259	-252.596	485.32	-53.1677	-8.41107	-62.2961
-1.87561	-1.37787	0.675354	-0.650024	0.249329	-1.47217	0.00213623	-0.142517	0.135498	0.00152588	0.0012207	-345	-250.708	488.413	-53.2228	-8.35569	-62.2747
-1.88324	-1.39191	0.669556	-0.646973	0.249939	-1.48224	0.00183105	-0.0106812	0.0302124	-0.000305176	-0.0012207	-346.195	-253.353	484.232	-52.6518	-8.4066	-62.6483
-1.8808	-1.38519	0.66864	-0.646362	0.246277	-1.47949	0.00305176	-0.104065	0.104675	0.00152588	0.0012207	-345.87	-252.104	483.563	-52.6883	-8.67711	-62.5612
-1.88019	-1.38184	0.66803	-0.647278	0.250854	-1.47675	0.00244141	0.0527954	-0.0558472	-0.0012207	-0.00244141	-345.836	-251.479	483.119	-52.846	-8.30457	-62.4678
-1.88049	-1.37909	0.675049	-0.648804	0.247192	-1.47278	0.00213623	-0.152893	0.115662	0.00183105	0.000610352	-345.932	-250.921	488.192	-53.0651	-8.60807	-62.3031
-1.88141	-1.38092	0.672607	-0.650635	0.248718	-1.47339	0.00213623	-0.0927734	-0.00671387	-0.000610352	-0.00213623	-346.049	-251.278	486.422	-53.2451	-8.49346	-62.3179
-1.87927	-1.37665	0.673523	-0.65094	0.253906	-1.47339	0.00213623	0.000915527	-0.0634766	-0.000610352	-0.000305176	-345.788	-250.48	487.086	-53.3481	-8.05241	-62.3582
-1.87775	-1.37238	0.670166	-0.650635	0.245361	-1.47919	0.00244141	-0.118103	0.0326538	0	-0.000915527	-345.631	-249.709	484.651	-53.3822	-8.73111	-62.6363
-1.88232	-1.38519	0.672607	-0.649719	0.248108	-1.47308	0.00244141	-0.0717163	0.0408936	0	-0.000610352	-346.097	-252.074	486.425	-53.072	-8.54651	-62.2716
-1.87836	-1.37817	0.675354	-0.648804	0.252686	-1.47766	0.00244141	0.128174	0.0216675	0.000610352	0	-345.626	-250.761	488.42	-53.0803	-8.13769	-62.5426
-1.87469	-1.38397	0.673218	-0.650635	0.250244	-1.4801	0.00244141	-0.0820923	0.00518799	-0.000610352	-0.0012207	-344.715	-251.876	486.874	-53.1958	-8.25549	-62.5893
-1.88629	-1.37604	0.676575	-0.647278	0.248413	-1.47766	0.00335693	0.0421143	0.0726318	0.00152588	0.000915527	-347.255	-250.325	489.299	-52.9427	-8.62293	-62.5753
-1.88263	-1.38397	0.673523	-0.648499	0.25116	-1.47156	0.00274658	-0.140076	0.00305176	-0.000915527	-0.00274658	-346.206	-251.836	487.092	-52.9518	-8.30992	-62.2206
-1.88293	-1.38519	0.673828	-0.648804	0.246582	-1.47858	0.00274658	0.135193	0.0845337	0.000305176	-0.000305176	-346.286	-252.07	487.313	-52.9689	-8.68597	-62.5262
-1.88019	-1.3855	0.672913	-0.65033	0.250549	-1.48376	0.00213623	0.0131226	0.039978	-0.000915527	-0.00183105	-345.801	-252.149	486.654	-53.1387	-8.32277	-62.7621
-1.87531	-1.37939	0.668945	-0.647888	0.248718	-1.47369	0.00213623	0.254517	0.147095	0.00244141	0.00152588	-344.898	-251.03	483.778	-52.9531	-8.39777	-62.3285
-1.88141	-1.37787	0.670776	-0.65155	0.249329	-1.48315	0.00244141	0.112	0.126038	0.0012207	0.000915527	-346.249	-250.729	485.097	-53.4007	-8.46083	-62.7931
-1.8811	-1.38	0.672913	-0.649109	0.252075	-1.46637	0.00183105	0.171814	0.119629	0.00183105	0.0012207	-345.964	-251.096	486.644	-53.0836	-8.21625	-62.0093
-1.88293	-1.38245	0.672607	-0.651855	0.25116	-1.4801	0.00213623	-0.162048	0.00183105	-0.000305176	-0.000305176	-346.387	-251.568	486.424	-53.3622	-8.32336	-62.624
-1.87592	-1.37604	0.670471	-0.649414	0.246887	-1.47522	0.00213623	0.257568	0.150146	0.00274658	0.00244141	-345.126	-250.394	484.877	-53.1823	-8.56488	-62.4232
-1.88202	-1.37817	0.672302	-0.649719	0.249023	-1.47308	0.00213623	-0.0610352	0.0231934	0.000610352	0	-346.259	-250.762	486.201	-53.1845	-8.48776	-62.3293
-1.87378	-1.38794	0.672302	-0.648499	0.250854	-1.48529	0.00213623	0.155334	0.11261	0.00244141	0.0012207	-344.487	-252.631	486.222	-52.8885	-8.18681	-62.798
-1.88263	-1.38763	0.674133	-0.650635	0.248718	-1.47858	0.00213623	0.0411987	0.101929	0.00183105	0.00152588	-346.149	-252.529	487.533	-53.1391	-8.50002	-62.5081
-1.88416	-1.3736	0.671997	-0.646667	0.247192	-1.47797	0.00244141	0.139771	0.0482178	0.000915527	-0.000305176	-346.892	-249.9	485.984	-52.9107	-8.6921	-62.5979
-1.88782	-1.38733	0.672607	-0.65033	0.252991	-1.47675	0.00274658	-0.0234985	0.0512695	0.00183105	0.00213623	-347.182	-252.462	486.428	-53.1099	-8.24295	-62.4483
-1.87561	-1.38367	0.675964	-0.646667	0.250549	-1.48041	0.00213623	0.157166	0.0695801	0.000610352	-0.000610352	-344.95	-251.796	488.872	-52.7477	-8.25273	-62.6164
-1.88171	-1.37878	0.674133	-0.649109	0.247192	-1.47461	0.00183105	-0.0875854	0.0491333	0.000915527	0.000610352	-346.199	-250.867	487.528	-53.1055	-8.63066	-62.3925
-1.87958	-1.38672	0.66864	-0.649414	0.248108	-1.47491	0.00183105	0.0860596	0.039978	0.000610352	-0.000305176	-345.514	-252.393	483.556	-53.0115	-8.49712	-62.3337
-1.86646	-1.39099	0.670166	-0.649414	0.249329	-1.47644	0.00244141	-0.0653076	0.124512	0.00183105	0.0012207	-342.815	-253.23	484.673	-52.9397	-8.16766	-62.3378
-1.88049	-1.38428	0.671387	-0.649109	0.248108	-1.474	0.00213623	0.104675	0.0195313	-0.000305176	-0.0012207	-345.774	-251.916	485.544	-53.0163	-8.51961	-62.3162
-1.88202	-1.38519	0.675354	-0.649719	0.248413	-1.47278	0.00213623	0.0601196	0.110168	0.00213623	0.00183105	-346.045	-252.059	488.415	-53.0723	-8.51715	-62.2595
-1.88446	-1.37756	0.675964	-0.650024	0.251465	-1.47034	0.00274658	-0.0143433	0.0610352	0	0	-346.753	-250.616	488.851	-53.23	-8.33215	-62.2216
-1.88324	-1.37726	0.674438	-0.648499	0.248413	-1.46973	0.00244141	0.0695801	0.0985718	0.00213623	0.00305176	-346.503	-250.569	487.747	-53.0596	-8.55873	-62.1868
-1.8811	-1.38031	0.671692	-0.650024	0.247498	-1.47461	0.00152588	0.0759888	0.0308228	0	0.000610352	-346.016	-251.17	485.76	-53.1851	-8.58988	-62.376
-1.87653	-1.38855	0.673218	-0.648804	0.25177	-1.46881	0.00213623	0.0170898	0.101929	0.000915527	0.000915527	-344.823	-252.713	486.875	-52.9107	-8.14203	-62.0405
-1.8808	-1.38702	0.674438	-0.649719	0.25116	-1.47766	0.00274658	0.0598145	0.017395	0.000610352	0.000610352	-345.815	-252.417	487.758	-53.0435	-8.2749	-62.4724
-1.8811	-1.37909	0.668945	-0.649719	0.249023	-1.47186	0.00274658	0.0720215	0.0588989	0.000915527	0	-346.021	-250.954	483.77	-53.1687	-8.46785	-62.2603
-1.87958	-1.37909	0.675964	-0.65033	0.248718	-1.46729	0.00244141	-0.00793457	0.0714111	0.000610352	0.000610352	-345.687	-250.915	488.85	-53.2383	-8.46324	-62.0485
-1.88538	-1.38062	0.672607	-0.650024	0.249939	-1.48102	0.00213623	0.0643921	0.0643921	0.000610352	0.000610352	-346.944	-251.215	486.426	-53.1831	-8.47083	-62.6876
-1.87469	-1.38245	0.671692	-0.647278	0.242615	-1.47736	0.00244141	-0.0350952	0.110474	0.00213623	0.00213623	-344.708	-251.591	485.769	-52.8355	-8.87431	-62.4614
-1.88873	-1.37726	0.671997	-0.646362	0.249329	-1.4801	0.00152588	0.0482178	0.0646973	0	0	-347.723	-250.573	485.988	-52.8188	-8.58926	-62.6845
-1.88293	-1.38947	0.66925	-0.648804	0.250244	-1.47919	0.00213623	-0.0717163	0.130615	0.00305176	0.00244141	-346.162	-252.897	484.004	-52.8996	-8.37885	-62.5241
-1.88507	-1.38336	0.674133	-0.653381	0.248718	-1.47491	0.00244141	0.00671387	0.0192261	0	-0.000610352	-346.702	-251.72	487.521	-53.5217	-8.5467	-62.3764
-1.87958	-1.38153	0.670166	-0.651245	0.248108	-1.47156	0.00213623	0.0485229	0.117493	0.00213623	0.00183105	-345.629	-251.411	484.652	-53.3037	-8.50701	-62.2193
-1.88171	-1.37695	0.673523	-0.648804	0.249329	-1.47217	0.00213623	-0.00854492	0.0189209	0	-0.000305176	-346.238	-250.525	487.086	-53.0993	-8.46205	-62.2989
-1.87988	-1.37726	0.677185	-0.646667	0.245361	-1.47797	0.00244141	0.0241089	0.116272	0.00183105	0.00213623	-345.943	-250.571	489.745	-52.8516	-8.7581	-62.5568
-1.88446	-1.38031	0.671387	-0.65155	0.25116	-1.47797	0.00183105	0.142517	0.0747681	0.000915527	0.000610352	-346.728	-251.167	485.538	-53.3613	-8.35323	-62.546
-1.87714	-1.37756	0.671692	-0.649414	0.246887	-1.48132	0.00213623	-0.0192261	0.0976563	0.00152588	0.000610352	-345.397	-250.675	485.765	-53.1598	-8.58707	-62.6975
-1.88049	-1.39069	0.671997	-0.644531	0.250549	-1.47247	0.00305176	0.020752	0.0585938	0.000610352	0.000305176	-345.604	-253.106	486.002	-52.3895	-8.30898	-62.2054
-1.88599	-1.37848	0.674744	-0.647888	0.249023	-1.48071	0.00183105	-0.0332642	0.0830078	-0.000305176	-0.0012207	-347.147	-250.798	487.975	-52.9735	-8.56349	-62.6949
-1.88019	-1.37878	0.672913	-0.650635	0.251465	-1.4682	0.00244141	0.0491333	0.122681	0.00183105	0.00183105	-345.828	-250.875	486.641	-53.2779	-8.25337	-62.0981
-1.88232	-1.37634	0.678101	-0.649719	0.248413	-1.46393	0.00244141	-0.100098	0.0344849	-0.000610352	-0.0012207	-346.287	-250.375	490.393	-53.213	-8.53988	-61.9248
-1.87958	-1.38397	0.673828	-0.648804	0.245667	-1.47339	0.00213623	0.0604248	0.105591	0.000610352	0.000305176	-345.594	-251.846	487.311	-52.9864	-8.7017	-62.285
-1.88049	-1.38489	0.675354	-0.65155	0.245972	-1.47308	0.00274658	-0.150452	0.017395	-0.0012207	-0.00213623	-345.731	-252.01	488.409	-53.2863	-8.68682	-62.2643
-1.88019	-1.38336	0.668945	-0.646667	0.252075	-1.47675	0.00183105	0.00549316	0.112	0.000915527	0.000305176	-345.803	-251.759	483.785	-52.7518	-8.20296	-62.4596
-1.88019	-1.3858	0.675049	-0.65094	0.248718	-1.47064	0.00244141	-0.105286	0.0473022	-0.000305176	-0.000915527	-345.63	-252.181	488.191	-53.201	-8.45656	-62.1496
-1.88446	-1.3797	0.673828	-0.650635	0.249329	-1.47858	0.00152588	0.105286	0.0408936	-0.000610352	-0.00183105	-346.76	-251.038	487.307	-53.267	-8.50438	-62.5784
-1.87592	-1.38245	0.673523	-0.649719	0.249634	-1.47705	0.00213623	-0.101929	-0.0195313	-0.00152588	-0.00244141	-344.973	-251.58	487.093	-53.1153	-8.32774	-62.4639
-1.88416	-1.37695	0.672607	-0.647888	0.248108	-1.474	0.00244141	-0.0753784	0.146484	0.00152588	0.000305176	-346.739	-250.523	486.424	-52.9956	-8.60387	-62.388
-1.87653	-1.38489	0.669861	-0.650024	0.249634	-1.47827	0.00274658	-0.153503	-0.0234985	-0.000610352	-0.00152588	-345.016	-252.058	484.442	-53.1108	-8.33102	-62.499
-1.88263	-1.38031	0.674438	-0.649109	0.247498	-1.47186	0.00244141	-0.174255	0.0735474	0.000305176	-0.000610352	-346.303	-251.146	487.749	-53.0807	-8.61465	-62.2564
-1.88477	-1.38519	0.669861	-0.646973	0.250549	-1.47583	0.00244141	-0.0286865	0.017395	0.000610352	0.000915527	-346.634	-252.081	484.445	-52.7586	-8.39644	-62.4119
-1.8811	-1.38092	0.670166	-0.650635	0.249939	-1.48346	0.00183105	-0.0119019	0.106812	0.0012207	0.000610352	-346.105	-251.304	484.66	-53.2469	-8.3991	-62.7837
-1.87531	-1.38245	0.670166	-0.650024	0.249023	-1.48254	0.00244141	-0.0430298	0.0219727	0.000915527	0.000610352	-344.898	-251.607	484.664	-53.1507	-8.37061	-62.712
-1.88019	-1.38489	0.675354	-0.650635	0.248718	-1.47156	0.00213623	-0.0592041	0.085144	0.0012207	0.000305176	-345.673	-252.008	488.413	-53.1811	-8.46046	-62.2
-1.87683	-1.37665	0.672913	-0.650024	0.247498	-1.47522	0.00213623	-0.152893	0.0787354	0.0012207	0.000915527	-345.297	-250.492	486.644	-53.2431	-8.52929	-62.4232
-1.87683	-1.38306	0.677795	-0.651245	0.250244	-1.47888	0.00244141	0.0616455	0.0234985	0.000610352	0.000610352	-345.165	-251.671	490.185	-53.2815	-8.29321	-62.5489
[truncated: 3,508 more rows]
